# Supplementary material for: Multidimensional evaluation of the TRMM 3B43V7 satellite-based precipitation product in mainland China from 1998–2016
Source: PeerJ. 2020 Feb 20;8:e8615. doi: 10.7717/peerj.8615 (PMC7036276; doi:10.7717/peerj.8615)
Supplement: Supplemental Information 2 [file peerj-08-8615-s002.zip › TRMM_3B43 data/TRMM 3B43 data-Year-Month/2006-05.txt]

ncols         249
nrows         175
xllcorner     73.250
yllcorner     6.500
cellsize      0.25000
        0.0000        0.0000        0.0000        0.0000        0.0000        0.0000        0.0000        0.0000        0.0000        0.0000        0.0000        0.0000        0.0000        0.0000        0.0000        0.0000        0.0000        0.0000        0.0000        0.0000        0.0000        0.0000        0.0000        0.0000        0.0000        0.0000        0.0000        0.0000        0.0000        0.0000        0.0000        0.0000        0.0000        0.0000        0.0000        0.0000        0.0000        0.0000        0.0000        0.0000        0.0000        0.0000        0.0000        0.0000        0.0000        0.0000        0.0000        0.0000        0.0000        0.0000        0.0000        0.0000        0.0000        0.0000        0.0000        0.0000        0.0000        0.0000        0.0000        0.0000        0.0000        0.0000        0.0000        0.0000        0.0000        0.0000        0.0000        0.0000        0.0000        0.0000        0.0000        0.0000        0.0000        0.0000        0.0000        0.0000        0.0000        0.0000        0.0000        0.0000        0.0000        0.0000        0.0000        0.0000        0.0000        0.0000        0.0000        0.0000        0.0000        0.0000        0.0000        0.0000        0.0000        0.0000        0.0000        0.0000        0.0000        0.0000        0.0000        0.0000        0.0000        0.0000        0.0000        0.0000        0.0000        0.0000        0.0000        0.0000        0.0000        0.0000        0.0000        0.0000        0.0000        0.0000        0.0000        0.0000        0.0000        0.0000        0.0000        0.0000        0.0000        0.0000        0.0000        0.0000        0.0000        0.0000        0.0000        0.0000        0.0000        0.0000        0.0000        0.0000        0.0000        0.0000        0.0000        0.0000        0.0000        0.0000        0.0000        0.0000        0.0000        0.0000        0.0000        0.0000        0.0000        0.0000        0.0000        0.0000        0.0000        0.0000        0.0000        0.0000        0.0000        0.0000        0.0000        0.0000        0.0000        0.0000        0.0000        0.0000        0.0000        0.0000        0.0000        0.0000        0.0000        0.0000        0.0000        0.0000        0.0000        0.0000        0.0000        0.0000        0.0000        8.7039        8.5118        6.2597        0.0000        0.0000        0.0000        1.6262        1.1432        1.4503        2.1162        4.3170        7.3569        8.9665        6.2477        4.7071        4.6576        4.2729        4.9856        6.9386       10.0503       10.4360       12.7370       11.2028       14.0501       13.3351       12.6707       13.9335       16.3427       17.2143       11.3252       11.1188        9.9838        9.7518        9.6739        7.0797        6.5906        5.6245        6.7001        8.5468        8.7806        9.6715       11.6317       13.8713       10.7293       10.1218       10.9506        0.0000        0.0000        0.0000        0.0000        0.0000        0.0000        0.0000        0.0000        0.0000        0.0000        0.0000        0.0000        0.0000        0.0000        0.0000        0.0000        0.0000        0.0000        0.0000        0.0000        0.0000        0.0000        0.0000        0.0000        0.0000        0.0000        0.0000        0.0000        0.0000        0.0000
        0.0000        0.0000        0.0000        0.0000        0.0000        0.0000        0.0000        0.0000        0.0000        0.0000        0.0000        0.0000        0.0000        0.0000        0.0000        0.0000        0.0000        0.0000        0.0000        0.0000        0.0000        0.0000        0.0000        0.0000        0.0000        0.0000        0.0000        0.0000        0.0000        0.0000        0.0000        0.0000        0.0000        0.0000        0.0000        0.0000        0.0000        0.0000        0.0000        0.0000        0.0000        0.0000        0.0000        0.0000        0.0000        0.0000        0.0000        0.0000        0.0000        0.0000        0.0000        0.0000        0.0000        0.0000        0.0000        0.0000        0.0000        0.0000        0.0000        0.0000        0.0000        0.0000        0.0000        0.0000        0.0000        0.0000        0.0000        0.0000        0.0000        0.0000        0.0000        0.0000        0.0000        0.0000        0.0000        0.0000        0.0000        0.0000        0.0000        0.0000        0.0000        0.0000        0.0000        0.0000        0.0000        0.0000        0.0000        0.0000        0.0000        0.0000        0.0000        0.0000        0.0000        0.0000        0.0000        0.0000        0.0000        0.0000        0.0000        0.0000        0.0000        0.0000        0.0000        0.0000        0.0000        0.0000        0.0000        0.0000        0.0000        0.0000        0.0000        0.0000        0.0000        0.0000        0.0000        0.0000        0.0000        0.0000        0.0000        0.0000        0.0000        0.0000        0.0000        0.0000        0.0000        0.0000        0.0000        0.0000        0.0000        0.0000        0.0000        0.0000        0.0000        0.0000        0.0000        0.0000        0.0000        0.0000        0.0000        0.0000        0.0000        0.0000        0.0000        0.0000        0.0000        0.0000        0.0000        0.0000        0.0000        0.0000        0.0000        0.0000        0.0000        0.0000        0.0000        0.0000        0.0000        0.0000        0.0000        0.0000        0.0000        0.0000        0.0000        0.0000        0.0000        0.0000        0.0000        0.0000        0.0000        0.0000        0.0000        0.0000        9.3235        9.0205        9.4340        6.8553        5.6351        4.3457        3.0570        1.7847        1.4757        1.5580        2.2398        3.1846        5.0764        9.4863        7.1352        6.6889        6.6434        6.5603        6.4447        8.6712        9.9868       10.2988       11.7482       11.1629       11.9155       11.7980       11.6160       11.6320       11.8958       11.9829        9.1472       10.8988        9.8736        8.9423        8.0886        6.9533        6.5142        5.9146        7.3244        6.8217        7.5669        9.3895       12.5756       13.7030        9.3932        9.3546        9.8876       11.5687       11.4883       16.2457       13.5987       18.7032       19.9012       17.7365        0.0000        0.0000        0.0000        0.0000        0.0000        0.0000        0.0000        0.0000        0.0000        0.0000        0.0000        0.0000        0.0000        0.0000        0.0000        0.0000        0.0000        0.0000        0.0000        0.0000        0.0000        0.0000        0.0000
        0.0000        0.0000        0.0000        0.0000        0.0000        0.0000        0.0000        0.0000        0.0000        0.0000        0.0000        0.0000        0.0000        0.0000        0.0000        0.0000        0.0000        0.0000        0.0000        0.0000        0.0000        0.0000        0.0000        0.0000        0.0000        0.0000        0.0000        0.0000        0.0000        0.0000        0.0000        0.0000        0.0000        0.0000        0.0000        0.0000        0.0000        0.0000        0.0000        0.0000        0.0000        0.0000        0.0000        0.0000        0.0000        0.0000        0.0000        0.0000        0.0000        0.0000        0.0000        0.0000        0.0000        0.0000        0.0000       36.6263        0.0000       28.0262       25.3515        0.0000        0.0000        0.0000        0.0000        0.0000        0.0000        0.0000        0.0000        0.0000        0.0000        0.0000        0.0000        0.0000        0.0000        0.0000        0.0000        0.0000        0.0000        0.0000        0.0000        0.0000        0.0000        0.0000        0.0000        0.0000        0.0000        0.0000        0.0000        0.0000        0.0000        0.0000        0.0000        0.0000        0.0000        0.0000        0.0000        0.0000        0.0000        0.0000        0.0000        0.0000        0.0000        0.0000        0.0000        0.0000        0.0000        0.0000        0.0000        0.0000        0.0000        0.0000        0.0000        0.0000        0.0000        0.0000        0.0000        0.0000        0.0000        0.0000        0.0000        0.0000        0.0000        0.0000        0.0000        0.0000        0.0000        0.0000        0.0000        0.0000        0.0000        0.0000        0.0000        0.0000        0.0000        0.0000        0.0000        0.0000        0.0000        0.0000        0.0000        0.0000        0.0000        0.0000        0.0000        0.0000        0.0000        0.0000        0.0000        0.0000        0.0000        0.0000        0.0000        0.0000        0.0000        0.0000        0.0000        0.0000        0.0000        0.0000        0.0000        0.0000        0.0000        0.0000        0.0000        0.0000        0.0000        0.0000        0.0000        0.0000        0.0000        0.0000        0.0000        8.6972        9.0269        7.9969        9.3086        7.1607        7.0453        6.6561        5.1051        4.4446        2.2237        2.0683        2.3842        3.3992        4.5163        6.4571        6.2838        5.5267        5.7588        5.8842        6.1280        5.8962        6.4864        8.3427       10.7765        8.3577       10.5614       10.6872       10.1898        9.8796       10.4154        9.6737       10.1968       10.5661        9.2747        8.4528        7.9242        5.5156        5.5703       10.3058       11.5220        6.5607        6.7500        8.5716        9.9411       10.2083        7.4431        6.4212        8.3141       10.6800       11.0559       13.3305       13.4443       16.2111       16.7659       18.6824       19.7357        0.0000        0.0000        0.0000        0.0000        0.0000        0.0000        0.0000        0.0000        0.0000        0.0000        0.0000        0.0000        0.0000        0.0000        0.0000        0.0000        0.0000        0.0000        0.0000        0.0000        0.0000        0.0000
        0.0000        0.0000        0.0000        0.0000        0.0000        0.0000        0.0000        0.0000        0.0000        0.0000        0.0000        0.0000        0.0000        0.0000        0.0000        0.0000        0.0000        0.0000        0.0000        0.0000        0.0000        0.0000        0.0000        0.0000        0.0000        0.0000        0.0000        0.0000        0.0000        0.0000        0.0000        0.0000        0.0000        0.0000        0.0000        0.0000        0.0000        0.0000        0.0000        0.0000        0.0000        0.0000        0.0000        0.0000        0.0000        0.0000        0.0000        0.0000        0.0000        0.0000        0.0000        0.0000        0.0000       53.0232       40.8097       34.2738       30.8719       29.4351       28.7682       17.7088        0.0000        0.0000        0.0000        0.0000        0.0000        0.0000        0.0000        0.0000        0.0000        0.0000        0.0000        0.0000        0.0000        0.0000        0.0000        0.0000        0.0000        0.0000        0.0000        0.0000        0.0000        0.0000        0.0000        0.0000        0.0000        0.0000        0.0000        0.0000        0.0000        0.0000        0.0000        0.0000        0.0000        0.0000        0.0000        0.0000        0.0000        0.0000        0.0000        0.0000        0.0000        0.0000        0.0000        0.0000        0.0000        0.0000        0.0000        0.0000        0.0000        0.0000        0.0000        0.0000        0.0000        0.0000        0.0000        0.0000        0.0000        0.0000        0.0000        0.0000        0.0000        0.0000        0.0000        0.0000        0.0000        0.0000        0.0000        0.0000        0.0000        0.0000        0.0000        0.0000        0.0000        0.0000        0.0000        0.0000        0.0000        0.0000        0.0000        0.0000        0.0000        0.0000        0.0000        0.0000        0.0000        0.0000        0.0000        0.0000        0.0000        0.0000        0.0000        0.0000        0.0000        0.0000        0.0000        0.0000        0.0000        0.0000        0.0000        0.0000        0.0000        0.0000        0.0000        0.0000        0.0000        0.0000        0.0000        0.0000        0.0000        0.0000        8.3094       10.3631        6.9678        6.8254        6.6685        9.1233       12.2398       13.0118        8.3509        7.8971        2.9110        2.8116        3.0482        3.6111        5.3751        8.6032        5.3315        4.4441        5.2296        7.2279        6.6213        5.1816        5.2507        8.0036        8.8399        8.3144        8.7027        9.8613        8.5079        8.9169        8.4855        8.5740        7.5083        8.8916        8.7539        9.5718        8.7387        6.2444        6.6610        6.7054        5.3443        7.9593        5.7628        6.5411        7.3787        7.1292        5.6494        6.4731        8.9727       10.8954       12.6045       13.9092       15.0627       20.1096       18.1854       24.9335       30.3710       24.4193       22.8185        0.0000        0.0000        0.0000        0.0000        0.0000        0.0000        0.0000        0.0000        0.0000        0.0000        0.0000        0.0000        0.0000        0.0000        0.0000        0.0000        0.0000        0.0000        0.0000        0.0000
        0.0000        0.0000        0.0000        0.0000        0.0000        0.0000        0.0000        0.0000        0.0000        0.0000        0.0000        0.0000        0.0000        0.0000        0.0000        0.0000        0.0000        0.0000        0.0000        0.0000        0.0000        0.0000        0.0000        0.0000        0.0000        0.0000        0.0000        0.0000        0.0000        0.0000        0.0000        0.0000        0.0000        0.0000        0.0000        0.0000        0.0000        0.0000        0.0000        0.0000        0.0000        0.0000        0.0000        0.0000        0.0000        0.0000        0.0000        0.0000        0.0000        0.0000        0.0000        0.0000        0.0000       25.3369       24.6830       26.2137       26.8795       26.0601       23.6981       21.3029        0.0000        0.0000        0.0000        0.0000        0.0000        0.0000        0.0000        0.0000        0.0000        0.0000        0.0000        0.0000        0.0000        0.0000        0.0000        0.0000        0.0000        0.0000        0.0000        0.0000        0.0000        0.0000        0.0000        0.0000        0.0000        0.0000        0.0000        0.0000        0.0000        0.0000        0.0000        0.0000        0.0000        0.0000        0.0000        0.0000        0.0000        0.0000        0.0000        0.0000        0.0000        0.0000        0.0000        0.0000        0.0000        0.0000        0.0000        0.0000        0.0000        0.0000        0.0000        0.0000        0.0000        0.0000        0.0000        0.0000        0.0000        0.0000        0.0000        0.0000        0.0000        0.0000        0.0000        0.0000        0.0000        0.0000        0.0000        0.0000        0.0000        0.0000        0.0000        0.0000        0.0000        0.0000        0.0000        0.0000        0.0000        0.0000        0.0000        0.0000        0.0000        0.0000        0.0000        0.0000        0.0000        0.0000        0.0000        0.0000        0.0000        0.0000        0.0000        0.0000        0.0000        0.0000        0.0000        0.0000        0.0000        0.0000        0.0000        0.0000        0.0000        0.0000        0.0000        0.0000        0.0000        0.0000        0.0000        0.0000        0.0000        0.0000        8.7880        5.8495        5.5387        5.4434       11.9048       14.7444       18.4145       10.0091        9.1481        5.6644        4.2150        4.9075        5.0949        3.8074        5.3251        6.1943        4.8043        4.9455        5.2387        5.0976        4.8207        4.2093        7.3952        8.4261        7.4675        6.2464        5.8254        6.5489        6.6128        9.5808        9.8588       10.3610        8.9529        8.7850        8.6160        8.3011        8.7489       10.9321        9.0636        9.1903       13.2181        7.0855        7.7038        8.1074        6.8990        6.6408        6.7905        8.2477       15.7281       15.1423       17.1614       17.8879       17.6376       21.8170       23.1341       27.3441       35.5353       28.1667       28.6206       32.5984       34.8712        0.0000        0.0000        0.0000        0.0000        0.0000        0.0000        0.0000        0.0000        0.0000        0.0000        0.0000        0.0000        0.0000        0.0000        0.0000        0.0000        0.0000        0.0000
        0.0000        0.0000        0.0000        0.0000        0.0000        0.0000        0.0000        0.0000        0.0000        0.0000        0.0000        0.0000        0.0000        0.0000        0.0000        0.0000        0.0000        0.0000        0.0000        0.0000        0.0000        0.0000        0.0000        0.0000        0.0000        0.0000        0.0000        0.0000        0.0000        0.0000        0.0000        0.0000        0.0000        0.0000        0.0000        0.0000        0.0000        0.0000        0.0000        0.0000        0.0000        0.0000        0.0000        0.0000        0.0000        0.0000        0.0000        0.0000        0.0000        0.0000       29.5423       30.6355       22.9514       19.8820       24.1504       22.0041       21.2750       22.5435       25.5565       19.8566       15.3786       15.5320        0.0000        0.0000        0.0000        0.0000        0.0000        0.0000        0.0000        0.0000        0.0000        0.0000        0.0000        0.0000        0.0000        0.0000        0.0000        0.0000        0.0000        0.0000        0.0000        0.0000        0.0000        0.0000        0.0000        0.0000        0.0000        0.0000        0.0000        0.0000        0.0000        0.0000        0.0000        0.0000        0.0000        0.0000        0.0000        0.0000        0.0000        0.0000        0.0000        0.0000        0.0000        0.0000        0.0000        0.0000        0.0000        0.0000        0.0000        0.0000        0.0000        0.0000        0.0000        0.0000        0.0000        0.0000        0.0000        0.0000        0.0000        0.0000        0.0000        0.0000        0.0000        0.0000        0.0000        0.0000        0.0000        0.0000        0.0000        0.0000        0.0000        0.0000        0.0000        0.0000        0.0000        0.0000        0.0000        0.0000        0.0000        0.0000        0.0000        0.0000        0.0000        0.0000        0.0000        0.0000        0.0000        0.0000        0.0000        0.0000        0.0000        0.0000        0.0000        0.0000        0.0000        0.0000        0.0000        0.0000        0.0000        0.0000        0.0000        0.0000        0.0000        0.0000        0.0000        0.0000        0.0000        0.0000        0.0000        6.5717        7.8224        3.9533        3.7153        4.3935        9.5518       15.1997       11.7021        7.9454        7.5109        5.8191        5.0110        6.6042        6.0449        4.5271        4.6945        4.6831        4.8468        5.3940        5.0929        4.5265        4.9167        3.6222        5.2931        8.4266        7.2922        6.0626        6.2372        6.3803        6.4545       10.0448       10.2526        8.8626        7.2083        7.7729        7.6115        7.8287        8.6143        6.4730        6.4398       11.6507       10.1150        8.1858        7.3581        5.6040        7.2143        8.2530        9.3183        8.7309       12.3514       18.2604       20.9925       19.1759       16.4659       19.9071       22.3515       31.8538       46.0922       37.9795       26.0813       24.0850       32.9676        0.0000        0.0000        0.0000        0.0000        0.0000        0.0000        0.0000        0.0000        0.0000        0.0000        0.0000        0.0000        0.0000        0.0000       50.3696       58.2891       81.5430        0.0000
        0.0000        0.0000        0.0000        0.0000        0.0000        0.0000        0.0000        0.0000        0.0000        0.0000        0.0000        0.0000        0.0000        0.0000        0.0000        0.0000        0.0000        0.0000        0.0000        0.0000        0.0000        0.0000        0.0000        0.0000        0.0000        0.0000        0.0000        0.0000        0.0000        0.0000        0.0000        0.0000        0.0000        0.0000        0.0000        0.0000        0.0000        0.0000        0.0000        0.0000        0.0000        0.0000        0.0000        0.0000        0.0000        0.0000        0.0000        0.0000       18.3661       17.6986       17.7449       15.8727       16.3248       14.7448       20.1731       17.1450       18.4742       20.4735       22.3267       20.2596       26.7614       25.8739       20.3277        0.0000        0.0000        0.0000        0.0000        0.0000        0.0000        0.0000        0.0000        0.0000        0.0000        0.0000        0.0000        0.0000        0.0000        0.0000        0.0000        0.0000        0.0000        0.0000        0.0000        0.0000        0.0000        0.0000        0.0000        0.0000        0.0000        0.0000        0.0000        0.0000        0.0000        0.0000        0.0000        0.0000        0.0000        0.0000        0.0000        0.0000        0.0000        0.0000        0.0000        0.0000        0.0000        0.0000        0.0000        0.0000        0.0000        0.0000        0.0000        0.0000        0.0000        0.0000        0.0000        0.0000        0.0000        0.0000        0.0000        0.0000        0.0000        0.0000        0.0000        0.0000        0.0000        0.0000        0.0000        0.0000        0.0000        0.0000        0.0000        0.0000        0.0000        0.0000        0.0000        0.0000        0.0000        0.0000        0.0000        0.0000        0.0000        0.0000        0.0000        0.0000        0.0000        0.0000        0.0000        0.0000        0.0000        0.0000        0.0000        0.0000        0.0000        0.0000        0.0000        0.0000        0.0000        0.0000        0.0000        0.0000        0.0000        0.0000        0.0000        0.0000        0.0000        0.0000        0.0000        0.0000        6.1572        5.8203        5.2345        3.4778        3.2969        3.4829        5.3058        6.2806        6.3422        6.9254        7.5108        6.3021        5.4182        6.2600        6.8076        5.1764        4.9906        5.0808        5.3846        5.3455        5.5897        5.7138        5.0762        4.2087        4.4747        5.5402        6.5653        4.4361        6.0424        5.4110        6.4271        7.5712        8.6747        6.4645        6.5109        7.3973        6.9684        6.8591        6.7200        5.5804        5.0983        5.6715        6.3647        8.1890        7.8725        8.1890        7.5080        7.4074        8.7065       10.0027       14.9281       19.2834       19.3937       19.1136       17.9698       22.7436       29.1152       30.5295       45.5599       40.0525       22.7459       25.5872       27.7786       26.8825        0.0000        0.0000        0.0000        0.0000        0.0000        0.0000        0.0000        0.0000        0.0000       30.2248       30.9378       43.7351       50.7541       53.2244       69.4504       85.2032       86.7005
        0.0000        0.0000        0.0000        0.0000        0.0000        0.0000        0.0000        0.0000        0.0000        0.0000        0.0000        0.0000        0.0000        0.0000        0.0000        0.0000        0.0000        0.0000        0.0000        0.0000        0.0000        0.0000        0.0000        0.0000        0.0000        0.0000        0.0000        0.0000        0.0000        0.0000        0.0000        0.0000        0.0000        0.0000        0.0000        0.0000        0.0000        0.0000        0.0000        0.0000        0.0000        0.0000        0.0000        0.0000        0.0000        0.0000        0.0000        0.0000       17.5091       17.7190       17.7185       14.9722       12.7627       13.5227       18.6730       16.7520       17.5444       18.6629       24.6039       34.9645       43.6876       30.2464       24.4281       24.0709       18.6157       14.1486       14.7532        0.0000        0.0000        0.0000        0.0000        0.0000        0.0000        0.0000        0.0000        0.0000        0.0000        0.0000        0.0000        0.0000        0.0000        0.0000        0.0000        0.0000        0.0000        0.0000        0.0000        0.0000        0.0000        0.0000        0.0000        0.0000        0.0000        0.0000        0.0000        0.0000        0.0000        0.0000        0.0000        0.0000        0.0000        0.0000        0.0000        0.0000        0.0000        0.0000        0.0000        0.0000        0.0000        0.0000        0.0000        0.0000        0.0000        0.0000        0.0000        0.0000        0.0000        0.0000        0.0000        0.0000        0.0000        0.0000        0.0000        0.0000        0.0000        0.0000        0.0000        0.0000        0.0000        0.0000        0.0000        0.0000        0.0000        0.0000        0.0000        0.0000        0.0000        0.0000        0.0000        0.0000        0.0000        0.0000        0.0000        0.0000        0.0000        0.0000        0.0000        0.0000        0.0000        0.0000        0.0000        0.0000        0.0000        0.0000        0.0000        0.0000        0.0000        0.0000        0.0000        0.0000        0.0000        0.0000        0.0000        0.0000        0.0000        0.0000        0.0000        0.0000        5.1404        5.0773        4.4774        2.9864        2.7745        2.6839        3.1830        4.4308        5.7380        9.4321        5.8303        5.2380        5.1106        5.8209        8.7796        6.5332        6.5736        6.8400        6.0296        6.3578        6.5014        6.9063        6.8136        6.6925        5.5521        5.7067        5.4412        4.7088        5.7225        6.5785        6.5589        8.7422        6.8673        5.8604        5.8091        7.0678        6.6380        6.2975        6.6238        6.0958        5.1677        4.6647       11.8529       16.4001       16.4918       13.2668       12.9562       10.2703        8.3162       10.2164       11.5400       16.9545       18.7951       19.2561       23.1846       26.7027       23.3579       23.0258       34.1443       34.8665       20.6356       23.2872       19.8569        0.0000        0.0000        0.0000        0.0000        0.0000        0.0000       38.7198       27.8405       26.6209       54.1263       51.2894       46.1022       57.5176       61.9445       64.9024       72.7595        0.0000        0.0000
        0.0000        0.0000        0.0000        0.0000        0.0000        0.0000        0.0000        0.0000        0.0000        0.0000        0.0000        0.0000        0.0000        0.0000        0.0000        0.0000        0.0000        0.0000        0.0000        0.0000        0.0000        0.0000        0.0000        0.0000        0.0000        0.0000        0.0000        0.0000        0.0000        0.0000        0.0000        0.0000        0.0000        0.0000        0.0000        0.0000        0.0000        0.0000        0.0000        0.0000        0.0000        0.0000        0.0000        0.0000        0.0000        0.0000        0.0000        0.0000       19.2776       16.7957       15.8863       11.8550       12.2675       13.1531       14.9350       12.7676       12.2118       12.7794       14.0547       17.4633       23.9159       24.2321       20.4013       18.9563       33.7404       36.6802       37.3763       22.6027       13.4575        0.0000        0.0000        0.0000        0.0000        0.0000        0.0000        0.0000        0.0000        0.0000        0.0000        0.0000        0.0000        0.0000        0.0000        0.0000        0.0000        0.0000        0.0000        0.0000        0.0000        0.0000        0.0000        0.0000        0.0000        0.0000        0.0000        0.0000        0.0000        0.0000        0.0000        0.0000        0.0000        0.0000        0.0000        0.0000        0.0000        0.0000        0.0000        0.0000        0.0000        0.0000        0.0000        0.0000        0.0000        0.0000        0.0000        0.0000        0.0000        0.0000        0.0000        0.0000        0.0000        0.0000        0.0000        0.0000        0.0000        0.0000        0.0000        0.0000        0.0000        0.0000        0.0000        0.0000        0.0000        0.0000        0.0000        0.0000        0.0000        0.0000        0.0000        0.0000        0.0000        0.0000        0.0000        0.0000        0.0000        0.0000        0.0000        0.0000        0.0000        0.0000        0.0000        0.0000        0.0000        0.0000        0.0000        0.0000        0.0000        0.0000        0.0000        0.0000        0.0000        0.0000        0.0000        0.0000        0.0000        0.0000        0.0000        0.0000        3.5765        3.5414        3.0037        3.3233        3.2769        3.7766        4.1552        4.6318       46.1743       85.5826       28.4986        4.7663        5.5496        5.9677        6.2031        6.1289        7.0793        7.7260        8.1444        8.7568        8.4435        7.2270        6.5107        6.9093        5.2426        5.5776        5.4027        6.4295        7.1116        8.6202        9.0621       10.7643        5.6603        4.8377        4.5194        5.4202        5.4682        5.1150        4.9162        5.4925        4.8191        4.2821        4.3931        7.5638       13.7602       17.7661       18.5670       18.4374       17.3696       22.7745       33.9544       39.9575       42.4535       38.2971       32.8374       22.5469       19.8131       19.8106       25.6375       20.9879       22.5508       25.5578       19.2723       22.2674       20.7274       21.8826       26.9679       21.6916       41.5872       39.2283       35.7458       31.8654       38.0465       43.6786       46.4596       53.9229       64.0387       76.5025       86.6710        0.0000        0.0000
        0.0000        0.0000        0.0000        0.0000        0.0000        0.0000        0.0000        0.0000        0.0000        0.0000        0.0000        0.0000        0.0000        0.0000        0.0000        0.0000        0.0000        0.0000        0.0000        0.0000        0.0000        0.0000        0.0000        0.0000        0.0000        0.0000        0.0000        0.0000        0.0000        0.0000        0.0000        0.0000        0.0000        0.0000        0.0000        0.0000        0.0000        0.0000        0.0000        0.0000        0.0000        0.0000        0.0000        0.0000        0.0000        0.0000        0.0000        0.0000       17.6599       16.9891       17.0323       13.7479       13.1907       14.3968       15.3089       11.5950       11.6453       12.3734       16.0047       15.0548       15.8817       19.2901       16.6413       16.6940       23.6422       30.5929       39.0737       41.4228       29.3102       13.0453        0.0000        0.0000        0.0000        0.0000        0.0000        0.0000        0.0000        0.0000        0.0000        0.0000        0.0000        0.0000        0.0000        0.0000        0.0000        0.0000        0.0000        0.0000        0.0000        0.0000        0.0000        0.0000        0.0000        0.0000        0.0000        0.0000        0.0000        0.0000        0.0000        0.0000        0.0000        0.0000        0.0000        0.0000        0.0000        0.0000        0.0000        0.0000        0.0000        0.0000        0.0000        0.0000        0.0000        0.0000        0.0000        0.0000        0.0000        0.0000        0.0000        0.0000        0.0000        0.0000        0.0000        0.0000        0.0000        0.0000        0.0000        0.0000        0.0000        0.0000        0.0000        0.0000        0.0000        0.0000        0.0000        0.0000        0.0000        0.0000        0.0000        0.0000        0.0000        0.0000        0.0000        0.0000        0.0000        0.0000        0.0000        0.0000        0.0000        0.0000        0.0000        0.0000        0.0000        0.0000        0.0000        0.0000        0.0000        0.0000        0.0000        0.0000        0.0000        0.0000        0.0000        0.0000        0.0000        0.0000        0.0000        0.0000        0.0000        3.0284        2.9878        5.3582        7.5643        9.0832        0.0000        4.8411       30.0825       45.9864        0.0000        0.0000        0.0000        4.7365        5.1856        5.0260        7.0320        8.2146        7.7059        9.1557       10.0326        7.5121        6.1041        4.8118        5.2558        5.9208        7.5523        9.2372        9.8626        8.2812        6.8043       11.6110        4.6702        4.0903        4.7105        4.8358        4.8799        5.3044        5.4608        6.1157        6.8861        5.7968       17.7037       12.0361        8.1343        7.6763       14.7546       24.9842       28.4057       38.5046       40.4137       42.8304       41.8791       42.6540       32.6932       21.0649       17.0835       19.0391       18.9278       17.5310       15.8562       18.8925       14.2580       17.3657       21.8224       28.9374       27.2944       21.6805       26.3893       27.1672       32.5556       36.5637       38.4034       42.0766       48.4522       54.5024       61.8450       70.0380       74.4716        0.0000        0.0000
        0.0000        0.0000        0.0000        0.0000        0.0000        0.0000        0.0000        0.0000        0.0000        0.0000        0.0000        0.0000        0.0000        0.0000        0.0000        0.0000        0.0000        0.0000        0.0000        0.0000        0.0000        0.0000        0.0000        0.0000        0.0000        0.0000        0.0000        0.0000        0.0000        0.0000        0.0000        0.0000        0.0000        0.0000        0.0000        0.0000        0.0000        0.0000       13.8995       14.2542       13.6050        0.0000        0.0000        0.0000        0.0000        0.0000        0.0000        0.0000       17.8671       17.9649       17.7067       14.3584       13.7437       14.5325       17.9931       16.3722       16.0715       15.3929       14.5493       15.3193       16.4840       18.2812       17.8812       20.7660       21.1523       16.4973       25.9984       33.5101       51.5299       25.8923        0.0000        0.0000        0.0000        0.0000        0.0000        0.0000        0.0000        0.0000        0.0000        0.0000        0.0000        0.0000        0.0000        0.0000        0.0000        0.0000        0.0000        0.0000        0.0000        0.0000        0.0000        0.0000        0.0000        0.0000        0.0000        0.0000        0.0000        0.0000        0.0000        0.0000        0.0000        0.0000        0.0000        0.0000        0.0000        0.0000        0.0000        0.0000        0.0000        0.0000        0.0000        0.0000        0.0000        0.0000        0.0000        0.0000        0.0000        0.0000        0.0000        0.0000        0.0000        0.0000        0.0000        0.0000        0.0000        0.0000        0.0000        0.0000        0.0000        0.0000        0.0000        0.0000        0.0000        0.0000        0.0000        0.0000        0.0000        0.0000        0.0000        0.0000        0.0000        0.0000        0.0000        0.0000        0.0000        0.0000        0.0000        0.0000        0.0000        0.0000        0.0000        0.0000        0.0000        0.0000        0.0000        0.0000        0.0000        0.0000        0.0000        0.0000        0.0000        0.0000        0.0000        0.0000        0.0000        0.0000        0.0000        0.0000        0.0000        0.0000        0.0000        0.0000        0.0000        0.0000        0.0000        0.0000        0.0000        0.0000        0.0000        0.0000        0.0000        0.0000        0.0000        4.8667        5.8726        8.6462        8.4838        8.6093        7.7598        7.5722        6.3777        4.8982        6.4864        8.0336       11.8562       12.1201        9.8245        6.4241        5.3996        3.2033        3.3986        4.0207        3.5552        4.5559        7.6279        6.3114        6.8123        8.1461        9.3683       11.3333       14.1665       14.1547        5.8751        5.3297        7.7067       13.3702       14.5750       23.9804       25.9140       22.8292       31.0651       29.2999       25.7125       21.2720       19.8105       17.4525       14.7742       12.5593       13.2448       12.6580       20.0498       19.6547       30.7063       19.1952       48.5602       22.5379       24.0965       26.1168       34.5325       37.1792       39.5908       43.8338       49.4471       55.8595       64.1379       69.4381        0.0000        0.0000        0.0000
        0.0000        0.0000        0.0000        0.0000        0.0000        0.0000        0.0000        0.0000        0.0000        0.0000        0.0000        0.0000        0.0000        0.0000        0.0000        0.0000        0.0000        0.0000        0.0000        0.0000        0.0000        0.0000        0.0000        0.0000        0.0000        0.0000        0.0000        0.0000        0.0000        0.0000        0.0000        0.0000        0.0000        0.0000        0.0000        0.0000        0.0000        0.0000       24.6383       39.7727       67.6994       40.0103       18.4769       22.3426       23.0996       24.2232       55.7360       79.2242       57.1844       35.0133       17.4675       12.9259       12.3434       12.7016       15.3564       22.1352       15.0518       11.5513       13.5417       13.3291       14.3021       15.2839       15.7652       16.5104       18.9088       17.8287       19.3847       27.2101       49.5296       40.2962       14.8342       12.8668        0.0000        0.0000        0.0000        0.0000        0.0000        0.0000        0.0000        0.0000        0.0000        0.0000        0.0000        0.0000        0.0000        0.0000        0.0000        0.0000        0.0000        0.0000        0.0000        0.0000        0.0000        0.0000        0.0000        0.0000        0.0000        0.0000        0.0000        0.0000        0.0000        0.0000        0.0000        0.0000        0.0000        0.0000        0.0000        0.0000        0.0000        0.0000        0.0000        0.0000        0.0000        0.0000        0.0000        0.0000        0.0000        0.0000        0.0000        0.0000        0.0000        0.0000        0.0000        0.0000        0.0000        0.0000        0.0000        0.0000        0.0000        0.0000        0.0000        0.0000        0.0000        0.0000        0.0000        0.0000        0.0000        0.0000        0.0000        0.0000        0.0000        0.0000        0.0000        0.0000        0.0000        0.0000        0.0000        0.0000        0.0000        0.0000        0.0000        0.0000        0.0000        0.0000        0.0000        0.0000        0.0000        0.0000        0.0000        0.0000        0.0000        0.0000        0.0000        0.0000        0.0000        0.0000        0.0000        0.0000        0.0000        0.0000        0.0000        0.0000        0.0000        0.0000        0.0000        0.0000        0.0000        0.0000        0.0000        0.0000        0.0000        0.0000        0.0000        0.0000        9.7694        9.5956        9.4543        7.9971        9.5317        7.5508        7.3460        6.9852        8.2053       10.3171       14.9643       14.0966        8.4479        5.9789        4.5535        3.5697        4.2440        7.5586        9.0493        7.6197        7.7169       14.6351        7.1818        7.9553        8.7866        9.2654       12.2041        5.9640        5.0487        5.1923        5.3482        6.8706        8.9287       10.0548       10.4884        9.9718       13.9273       16.4908       16.6277       22.5364       24.0704       18.3671       14.3204       11.9079       12.5341       23.1105       32.7277       19.4248       39.5305       44.1317       46.6572       29.3567       25.6582       28.6073       34.4059       35.7294       39.2775       46.4853       50.9061       56.4800       72.2263        0.0000        0.0000        0.0000        0.0000
        0.0000        0.0000        0.0000        0.0000        0.0000        0.0000        0.0000        0.0000        0.0000        0.0000        0.0000        0.0000        0.0000        0.0000        0.0000        0.0000        0.0000        0.0000        0.0000        0.0000        0.0000        0.0000        0.0000        0.0000        0.0000        0.0000        0.0000        0.0000        0.0000        0.0000        0.0000        0.0000        0.0000        0.0000        0.0000        0.0000        0.0000       16.7887       17.6599       17.3817       23.4021       24.9877       18.4995       16.7037       22.1450       27.9313       26.8152       29.6148       25.0941       14.3901        9.4957       10.4302        8.9187        7.2263        7.8165       13.4418       32.8813        9.0791       13.9142       14.0332       16.2057       17.5038       14.3440       18.2505       22.1038       20.7229       21.4632       14.0479       15.2305       22.0388       24.3278        8.6074        0.0000        0.0000        0.0000        0.0000        0.0000        0.0000        0.0000        0.0000        0.0000        0.0000        0.0000        0.0000        0.0000        0.0000        0.0000        0.0000        0.0000        0.0000        0.0000        0.0000        0.0000        0.0000        0.0000        0.0000        0.0000        0.0000        0.0000        0.0000        0.0000        0.0000        0.0000        0.0000        0.0000        0.0000        0.0000        0.0000        0.0000        0.0000        0.0000        0.0000        0.0000        0.0000        0.0000        0.0000        0.0000        0.0000        0.0000        0.0000        0.0000        0.0000        0.0000        0.0000        0.0000        0.0000        0.0000        0.0000        0.0000        0.0000        0.0000        0.0000        0.0000        0.0000        0.0000        0.0000        0.0000        0.0000        0.0000        0.0000        0.0000        0.0000        0.0000        0.0000        0.0000        0.0000        0.0000        0.0000        0.0000        0.0000        0.0000        0.0000        0.0000        0.0000        0.0000        0.0000        0.0000        0.0000        0.0000        0.0000        0.0000        0.0000        0.0000        0.0000        0.0000        0.0000        0.0000        0.0000        0.0000        0.0000        0.0000        0.0000        0.0000        0.0000        0.0000        0.0000        0.0000        0.0000        0.0000        4.4789        3.9901        4.8614        6.1568        7.3843        0.0000        9.9738        9.1715        8.3221       13.4350        8.7226        5.9804        8.3718       10.3272       12.7393       12.2223        9.5849        6.5822        5.3383        5.3625        3.9164        5.1956        5.5222        5.4671       13.8971        8.8249        7.2226        8.7935        9.3856       10.8871       12.9001       10.2389        6.5696        7.2969        7.7117        7.9144        9.2498        9.5515        9.7410        9.0393        9.0687       11.3506       12.2759       12.5845       17.9593       17.1324       13.4657       11.8700       14.2853       15.4578       32.5235       23.0550       22.4634       31.1044       42.2521       38.7299       24.5932       26.0410       27.5658       28.9765       33.6399       39.9742       45.1047       44.7686       48.7392       53.3836        0.0000        0.0000        0.0000        0.0000
        0.0000        0.0000        0.0000        0.0000        0.0000        0.0000        0.0000        0.0000        0.0000        0.0000        0.0000        0.0000        0.0000        0.0000        0.0000        0.0000        0.0000        0.0000        0.0000        0.0000        0.0000        0.0000        0.0000        0.0000        0.0000        0.0000        0.0000        0.0000        0.0000        0.0000        0.0000        0.0000        0.0000        0.0000        0.0000        0.0000        0.0000       17.8155       17.2970       17.6134       17.7859       17.2990       18.6699       25.4552       29.1139       21.5254       18.8078       15.9226       13.4210       10.8997        9.0413        6.5771        5.1818        5.6573        6.3590        9.8180       11.9264       10.9479       17.9020       16.5993       20.9374       21.5042       23.6328       23.7438       20.0034       19.4607       20.0696       13.4303       12.7555       11.8676       11.8292        7.7697        8.7892        0.0000        0.0000        0.0000        0.0000        0.0000        0.0000        0.0000        0.0000        0.0000        0.0000        0.0000        0.0000        0.0000        0.0000        0.0000        0.0000        0.0000        0.0000        0.0000        0.0000        0.0000        0.0000        0.0000        0.0000        0.0000        0.0000        0.0000        0.0000        0.0000        0.0000        0.0000        0.0000        0.0000        0.0000        0.0000        0.0000        0.0000        0.0000        0.0000        0.0000        0.0000        0.0000        0.0000        0.0000        0.0000        0.0000        0.0000        0.0000        0.0000        0.0000        0.0000        0.0000        0.0000        0.0000        0.0000        0.0000        0.0000        0.0000        0.0000        0.0000        0.0000        0.0000        0.0000        0.0000        0.0000        0.0000        0.0000        0.0000        0.0000        0.0000        0.0000        0.0000        0.0000        0.0000        0.0000        0.0000        0.0000        0.0000        0.0000        0.0000        0.0000        0.0000        0.0000        0.0000        0.0000        0.0000        0.0000        0.0000        0.0000        0.0000        0.0000        0.0000        0.0000        0.0000        0.0000        0.0000        0.0000        0.0000        0.0000        0.0000        0.0000        0.0000        4.0443        2.1328        1.8437        3.2535        6.8610        8.1951        8.8172        8.7258        9.3295        8.9434       11.8868       14.9480       15.1527       16.2614       10.4192        8.3717       10.0602       11.3444       10.9178       12.3172        9.1325        6.4730        9.1674        7.4096        4.1592        4.0737        4.6088        5.8981       22.9875       13.2598        7.8339        8.1212       12.5721       22.8251        9.7619        9.5548        9.5076        8.0803        8.8401        7.4563        8.2155        8.3384        8.5756        9.5888       13.0690       15.6909       15.3184       13.8140       13.5896       10.1041       11.6722       10.9285       19.2974       20.4468       32.0730       42.3048       30.4368       29.2063       30.8287       27.8562       24.3788       26.0015       30.6041       29.9697       33.1505       37.8336       41.3575       44.9774       47.7999        0.0000        0.0000        0.0000        0.0000        0.0000
        0.0000        0.0000        0.0000        0.0000        0.0000        0.0000        0.0000        0.0000        0.0000        0.0000        0.0000        0.0000        0.0000        0.0000        0.0000        0.0000        0.0000        0.0000        0.0000        0.0000        0.0000        0.0000        0.0000        0.0000        0.0000        0.0000        0.0000        0.0000        0.0000        0.0000        0.0000        0.0000        0.0000        0.0000        0.0000        0.0000       19.4341       18.6607       16.6617       17.2321       17.8724       17.8128       20.9107       30.6368       24.3888       20.0024       18.9793       13.0632       12.6771        9.5764        7.1504        5.6579        5.4737        5.3489        4.9761        5.2801       10.2191        8.2799       14.4282       20.3898       25.8414       29.2928       25.5932       21.1850       19.9327       18.3485       14.7184       12.2993       11.8554       11.0165        9.7409        6.8711        0.0000        0.0000        0.0000        0.0000        0.0000        0.0000        0.0000        0.0000        0.0000        0.0000        0.0000        0.0000        0.0000        0.0000        0.0000        0.0000        0.0000        0.0000        0.0000        0.0000        0.0000        0.0000        0.0000        0.0000        0.0000        0.0000        0.0000        0.0000        0.0000        0.0000        0.0000        0.0000        0.0000        0.0000        0.0000        0.0000        0.0000        0.0000        0.0000        0.0000        0.0000        0.0000        0.0000        0.0000        0.0000        0.0000        0.0000        0.0000        0.0000        0.0000        0.0000        0.0000        0.0000        0.0000        0.0000        0.0000        0.0000        0.0000        0.0000        0.0000        0.0000        0.0000        0.0000        0.0000        0.0000        0.0000        0.0000        0.0000        0.0000        0.0000        0.0000        0.0000        0.0000        0.0000        0.0000        0.0000        0.0000        0.0000        0.0000        0.0000        0.0000        0.0000        0.0000        0.0000        0.0000        0.0000        0.0000        0.0000        0.0000        0.0000        0.0000        0.0000        0.0000        0.0000        0.0000        0.0000        0.0000        0.0000        0.0000        0.0000        3.0045        3.0396        3.0446        3.5855        4.7529        5.9750        7.5944       11.6425       13.5671       13.8802       11.3776       10.7589       10.2234       12.4928       19.2350       20.1210       16.6000       13.8141       12.8869       14.2059       13.6728       13.5395       10.7691        8.2617        7.6440        5.9199        5.2109        4.8591        3.4476        4.3165        5.7450       12.1297        9.9757        8.9880       10.0563       11.2197       10.8125        8.9476       10.9504        9.0321        9.4540        8.8714        7.3094        7.7941        8.9981        8.4494        8.6257       11.0033       11.3694       11.6306       12.5765        9.9067       10.1443       11.0645       12.1543       14.7068       16.9179       23.1131       33.0737       29.2429       28.0789       26.6167       27.7703       25.6384       30.3842       30.7624       29.6967       33.5630       34.8149       35.8211       39.1207       40.5102        0.0000        0.0000        0.0000        0.0000        0.0000
        0.0000        0.0000        0.0000        0.0000        0.0000        0.0000        0.0000        0.0000        0.0000        0.0000        0.0000        0.0000        0.0000        0.0000        0.0000        0.0000        0.0000        0.0000        0.0000        0.0000        0.0000        0.0000        0.0000        0.0000        0.0000        0.0000        0.0000        0.0000        0.0000        0.0000        0.0000        0.0000        0.0000        0.0000        0.0000       17.7208       20.4467       14.7004       15.3676       16.3726       17.2671       17.7690       17.7334       16.6957       18.1532       18.9146       22.7663       14.0561        9.4032        7.5677        8.3783        8.3929        5.5862        6.4523        6.2827        7.5536        7.9177        6.9312       13.5595       22.1716       27.0756       26.5128       20.3301       19.3604       20.2676       17.8983       15.0424       13.0767       11.8646       11.6446       11.2939        6.7983        0.0000        0.0000        0.0000        0.0000        0.0000        0.0000        0.0000        0.0000        0.0000        0.0000        0.0000        0.0000        0.0000        0.0000        0.0000        0.0000        0.0000        0.0000        0.0000        0.0000        0.0000        0.0000        0.0000        0.0000        0.0000        0.0000        0.0000        0.0000        0.0000        0.0000        0.0000        0.0000        0.0000        0.0000        0.0000        0.0000        0.0000        0.0000        0.0000        0.0000        0.0000        0.0000        0.0000        0.0000        0.0000        0.0000        0.0000        0.0000        0.0000        0.0000        0.0000        0.0000        0.0000        0.0000        0.0000        0.0000        0.0000        0.0000        0.0000        0.0000        0.0000        0.0000        0.0000        0.0000        0.0000        0.0000        0.0000        0.0000        0.0000        0.0000        0.0000        0.0000        0.0000        0.0000        0.0000        0.0000        0.0000        0.0000        0.0000        0.0000        0.0000        0.0000        0.0000        0.0000        0.0000        0.0000        0.0000        0.0000        0.0000        0.0000        0.0000        0.0000        0.0000        0.0000        0.0000        0.0000        0.0000        0.0000        0.0000        3.7117        3.6690        3.1635        3.0789        3.4133        4.9833        8.1142       11.4982       16.1336       15.8257       16.5184       11.3891       13.2466       11.6456       11.4533       12.7982       11.0523       14.4701       15.5917       13.0303       15.5382       13.1470        7.5387        3.9974        4.5138        4.3117        4.6925        5.8402        6.9664        4.7596        8.8404        9.9139       14.2167       13.2536       14.8864        8.4260        9.7223       10.6606        9.2270       11.8523       12.6468        9.9512        7.6704        7.8151        7.6704        8.3025        9.0813        9.0670        8.6542       11.0452       13.9468       16.0731       12.2630       10.4167       14.9237       16.3542       20.7459       17.4809       20.5357       24.7527       28.7738       29.1153       29.7854       25.1316       26.4596       25.3538       26.0210       26.6457       30.8144       35.7631       36.6487       37.6358       46.0350        0.0000        0.0000        0.0000        0.0000        0.0000
        0.0000        0.0000        0.0000        0.0000        0.0000        0.0000        0.0000        0.0000        0.0000        0.0000        0.0000        0.0000        0.0000        0.0000        0.0000        0.0000        0.0000        0.0000        0.0000        0.0000        0.0000        0.0000        0.0000        0.0000        0.0000        0.0000        0.0000        0.0000        0.0000        0.0000        0.0000        0.0000        0.0000        0.0000        0.0000       13.4052       10.0891       14.3112       16.5550       18.6091       17.7168       17.6268       17.6395       14.6064       14.3747       17.6492       20.5097       12.1471        8.1798       41.4814       51.3747       42.8545       25.9964        8.5529        9.5133        5.9991        4.8182        4.5950       20.4070       22.9830       22.3028       22.0817       22.3173       23.3396       20.0460       17.7550       16.6344       18.1371       17.8933       15.2626       13.3218        8.9824        0.0000        0.0000        0.0000        0.0000        0.0000        0.0000        0.0000        0.0000        0.0000        0.0000        0.0000        0.0000        0.0000        0.0000        0.0000        0.0000        0.0000        0.0000        0.0000        0.0000        0.0000        0.0000        0.0000        0.0000        0.0000        0.0000        0.0000        0.0000        0.0000        0.0000        0.0000        0.0000        0.0000        0.0000        0.0000        0.0000        0.0000        0.0000        0.0000        0.0000        0.0000        0.0000        0.0000        0.0000        0.0000        0.0000        0.0000        0.0000        0.0000        0.0000        0.0000        0.0000        0.0000        0.0000        0.0000        0.0000        0.0000        0.0000        0.0000        0.0000        0.0000        0.0000        0.0000        0.0000        0.0000        0.0000        0.0000        0.0000        0.0000        0.0000        0.0000        0.0000        0.0000        0.0000        0.0000        0.0000        0.0000        0.0000        0.0000        0.0000        0.0000        0.0000        0.0000        0.0000        0.0000        0.0000        0.0000        0.0000        0.0000        0.0000        0.0000        0.0000        0.0000        0.0000        0.0000        0.0000        0.0000        0.0000        2.3505        2.7654        2.3904        1.8172        2.4736        3.4935        3.8999        9.3077       16.1153       19.0764       19.4268       20.7638       17.9107       15.4403       14.8953       15.3578       12.3124        9.3384        8.1883       13.8502       13.9950       12.3335       10.3782        5.3265        2.7822        3.6934        4.3302        4.3502        5.7164        6.9204        4.3399        3.9117       14.2045        8.2151        9.5242       11.8329        8.8203        8.7878       10.6033       10.6928       10.9437        8.4475        6.5664        6.2222        7.0259        8.3887        9.4792        8.5647       10.5016       12.1079       16.2016       14.7691       16.0377       18.4899       16.0132       18.0751       18.9252       21.1454       21.0076       24.1678       24.1672       20.8671       23.5957       21.4150       19.2144       24.2463       21.9394       23.6063       26.0068       31.5940       36.8308       35.5795       36.5116        0.0000        0.0000        0.0000        0.0000        0.0000        0.0000
        0.0000        0.0000        0.0000        0.0000        0.0000        0.0000        0.0000        0.0000        0.0000        0.0000        0.0000        0.0000        0.0000        0.0000        0.0000        0.0000        0.0000        0.0000        0.0000        0.0000        0.0000        0.0000        0.0000        0.0000        0.0000        0.0000        0.0000        0.0000        0.0000        0.0000        0.0000        0.0000        0.0000        0.0000        0.0000       11.8121        8.7422       18.6568       18.4134       21.5010       21.3905       24.9474       25.3700       18.5392       14.2532       15.5642       12.9079        9.0741        8.2632       16.2707       14.6834       16.7796       10.9687        8.7840        9.8354        6.6560        6.2106       12.2313       24.5243       23.8393       25.3425       21.6472       19.6633       22.4129       19.4146       19.0996       18.6895       19.0625       18.4114       16.7493       14.5191        0.0000        0.0000        0.0000        0.0000        0.0000        0.0000        0.0000        0.0000        0.0000        0.0000        0.0000        0.0000        0.0000        0.0000        0.0000        0.0000        0.0000        0.0000        0.0000        0.0000        0.0000        0.0000        0.0000        0.0000        0.0000        0.0000        0.0000        0.0000        0.0000        0.0000        0.0000        0.0000        0.0000        0.0000        0.0000        0.0000        0.0000        0.0000        0.0000        0.0000        0.0000        0.0000        0.0000        0.0000        0.0000        0.0000        0.0000        0.0000        0.0000        0.0000        0.0000        0.0000        0.0000        0.0000        0.0000        0.0000        0.0000        0.0000        0.0000        0.0000        0.0000        0.0000        0.0000        0.0000        0.0000        0.0000        0.0000        0.0000        0.0000        0.0000        0.0000        0.0000        0.0000        0.0000        0.0000        0.0000        0.0000        0.0000        0.0000        0.0000        0.0000        0.0000        0.0000        0.0000        0.0000        0.0000        0.0000        0.0000        0.0000        0.0000        0.0000        0.0000        0.0000        0.0000        7.4473        7.9495        0.0000        5.6176        4.7603        2.6224        2.4029        1.8778        1.9720        2.4410        5.4722       20.5364       22.7800       14.5006       17.5345       18.8591       19.3301       17.9165       13.4561       15.1839       14.7392       16.6424       12.9581        8.7459        9.0850        7.9516        7.1218       14.0232        9.3293        5.4067        4.9930        4.8110        5.6647       11.9224        5.8192        3.7344        4.2529       12.1659        8.3272        9.4929        9.4730        9.7874        9.7279       11.3026       13.0809       15.6790       14.8116        7.3385        6.1364        7.0673        9.9414       10.1518       10.1047       10.3312       16.8752       16.0933       18.8356       20.2893       18.3390       16.9220       18.5516       25.3050       26.1886       24.7291       26.3360       23.3211       19.3891       18.3997       19.0957       17.9732       19.8874       21.6334       25.5323       24.9123       29.2325       32.3212       39.0568        0.0000        0.0000        0.0000        0.0000        0.0000        0.0000        0.0000
        0.0000        0.0000        0.0000        0.0000        0.0000        0.0000        0.0000        0.0000        0.0000        0.0000        0.0000        0.0000        0.0000        0.0000        0.0000        0.0000        0.0000        0.0000        0.0000        0.0000        0.0000        0.0000        0.0000        0.0000        0.0000        0.0000        0.0000        0.0000        0.0000       78.0720       66.9805       56.1308       49.2338       32.9844       19.3634        9.8242        9.1228        7.7339       10.2035       17.2942       21.7032       23.3273       23.1651       21.3572       19.0355       14.0638       13.5474       10.7459        9.8563        9.1736        9.8026        8.2251        9.2359        9.5552       12.1934        8.5853       12.6866       23.6427       18.8040       20.1138       18.5522       16.4377       16.2806       19.2138       19.8550       21.5599       18.4688       18.5184       18.8417       17.7371       15.9735       11.2101        9.8362        0.0000        0.0000        0.0000        0.0000        0.0000        0.0000        0.0000        0.0000        0.0000        0.0000        0.0000        0.0000        0.0000        0.0000        0.0000        0.0000        0.0000        0.0000        0.0000        0.0000        0.0000        0.0000        0.0000        0.0000        0.0000        0.0000        0.0000        0.0000        0.0000        0.0000        0.0000        0.0000        0.0000        0.0000        0.0000        0.0000        0.0000        0.0000        0.0000        0.0000        0.0000        0.0000        0.0000        0.0000        0.0000        0.0000        0.0000        0.0000        0.0000        0.0000        0.0000        0.0000        0.0000        0.0000        0.0000        0.0000        0.0000        0.0000        0.0000        0.0000        0.0000        0.0000        0.0000        0.0000        0.0000        0.0000        0.0000        0.0000        0.0000        0.0000        0.0000        0.0000        0.0000        0.0000        0.0000        0.0000        0.0000        0.0000        0.0000        0.0000        0.0000        0.0000        0.0000        0.0000        0.0000        0.0000        0.0000        0.0000        0.0000        0.0000        0.0000        5.0957        5.9003        7.0197        6.6702        7.0262        6.9177        3.8498        3.3260        3.4604        3.0899        2.9624        9.4598       41.3372       19.8428       12.4935       16.3911       21.2434       22.3504       21.5946       15.8735       10.8007       19.3525       21.1209       13.0546        8.6236        6.0942        5.1991        5.7850        6.0947        5.2795       12.1388        7.4936        6.9134        8.5646        8.8620        5.9550        6.5592        4.7219        6.2292       39.0029       27.1246       12.0025       11.6067       10.4705       12.4944       14.3367       16.2794       16.5323       16.4317        8.7794        8.5165       12.3746       15.3061       14.0528       13.7985       22.8429       23.2877       15.9967       19.7885       21.2974       23.2715       30.2187       32.8988       29.5916       26.6407       25.7707       26.0251       20.9482       18.7419       20.4691       23.8872       22.7732       22.7355       24.9028       29.3907       31.9213       36.0802        0.0000        0.0000        0.0000        0.0000        0.0000        0.0000        0.0000        0.0000
        0.0000        0.0000        0.0000        0.0000        0.0000        0.0000        0.0000        0.0000        0.0000        0.0000        0.0000        0.0000        0.0000        0.0000        0.0000        0.0000        0.0000        0.0000        0.0000        0.0000        0.0000        0.0000        0.0000        0.0000        0.0000        0.0000       77.3282       79.9042       74.7373       66.1366       56.3387       34.6320       28.8832       26.9242       20.3809        9.7923        7.0531       19.0254       12.6007       14.5601       19.5760       20.8985       20.6541       17.0565       15.3862       14.5637       15.3111       11.9688       10.7748       11.1569       11.6986        9.8107       10.9146       13.1116       12.8969       13.2931       19.1242       25.1520       17.7356       22.2291       18.4843       15.4585       15.3368       19.5376       18.9669       17.9000       17.6823       18.6901       18.9766       18.6377       17.6721       12.8608       10.9976        9.3396        8.3009        6.2901        5.4474        5.0218        4.7949        3.4734        3.3727        3.3318        0.0000        0.0000        0.0000        0.0000        0.0000        0.0000        0.0000        0.0000        0.0000        0.0000        0.0000        0.0000        0.0000        0.0000        0.0000        0.0000        0.0000        0.0000        0.0000        0.0000        0.0000        0.0000        0.0000        0.0000        0.0000        0.0000        0.0000        0.0000        0.0000        0.0000        0.0000        0.0000        0.0000        0.0000        0.0000        0.0000        0.0000        0.0000        0.0000        0.0000        0.0000        0.0000        0.0000        0.0000        0.0000        0.0000        0.0000        0.0000        0.0000        0.0000        0.0000        0.0000        0.0000        0.0000        0.0000        0.0000        0.0000        0.0000        0.0000        0.0000        0.0000        0.0000        0.0000        0.0000        0.0000        0.0000        0.0000        0.0000        0.0000        0.0000        0.0000        2.9673        3.3843        6.5263        5.1646        5.1485        0.0000        0.0000        0.0000        0.0000        5.9038        5.8415        6.5813        6.4482        7.7540        7.0628        6.7277        7.6680        5.8410        5.1606        4.5699        4.2529        3.7930        4.5320        5.9729        6.6507        6.6710       15.3545       24.3794       23.7120       23.6430       20.8231       28.1626       27.3913       23.4660       12.2673        8.7174        7.1359        4.8655        4.9558        5.2143        5.2538       13.9399        8.5828        8.5866        8.9552        6.1066        6.4812       12.0959        4.6869        6.3019       29.1100       27.2405       14.3817       10.7757       10.9903       11.5630       13.7712       14.2498       14.2614       16.2797       11.1573       10.8519       12.5915       15.6833       13.6977       16.9864       19.4061       21.0688       22.3057       23.8052       25.7817       25.9321       31.3632       40.7444       34.5969       25.6302       24.8354       27.4329       26.6012       25.3086       25.3576       23.5002       25.3620       25.6487       27.9677       30.3052       34.8302       39.7827        0.0000        0.0000        0.0000        0.0000        0.0000        0.0000        0.0000        0.0000
        0.0000        0.0000        0.0000        0.0000        0.0000        0.0000        0.0000        0.0000        0.0000        0.0000        0.0000        0.0000        0.0000        0.0000        0.0000        0.0000        0.0000        0.0000        0.0000        0.0000        0.0000        0.0000        0.0000        0.0000        0.0000       84.3689       75.3980       55.5275       39.3246       32.9767       28.0829       30.8350       29.1802       27.2235       23.4787       16.3520       14.3351       39.2913       45.3603       23.7381       12.8013       18.3764       17.5689       19.0842       17.6590       15.1676       16.4450       14.6392       16.0775       16.5751       15.5988       12.5353       13.5196       16.5813       20.9699       28.3812       25.4504       25.3731       22.3288       20.9509       17.3591       15.6527       16.9645       17.7145       16.8759       17.7310       16.3906       17.4483       18.7023       17.2816       15.8361       12.4391       11.2770       11.1033        8.3981        5.2750        4.8157        4.6927        4.8892        3.2446        4.1781        3.1954        1.2482        0.8414        0.0000        0.0000        0.0000        0.0000        0.0000        0.0000        0.0000        0.0000        0.0000        0.0000        0.0000        0.0000        0.0000        0.0000        0.0000        0.0000        0.0000        0.0000        0.0000        0.0000        0.0000        0.0000        0.0000        0.0000        0.0000        0.0000        0.0000        0.0000        0.0000        0.0000        0.0000        0.0000        0.0000        0.0000        0.0000        0.0000        0.0000        0.0000        0.0000        0.0000        0.0000        0.0000        0.0000        0.0000        0.0000        0.0000        0.0000        0.0000        0.0000        0.0000        0.0000        0.0000        0.0000        0.0000        0.0000        0.0000        0.0000        0.0000        0.0000        0.0000        0.0000        0.0000        0.0000        0.0000        0.0000        0.0000        0.0000        0.0000        4.5409        4.7086        5.1021        6.6371        7.6442        9.2404        7.5407        8.0566        8.9787        9.6421        8.6718        9.2413        9.2741        8.6002        8.1922        8.2033        8.3623        9.3081       11.0619        9.7094        9.2099        9.8974       11.5398       11.2591        9.7173        9.0359       11.1219       16.7139       21.6868       22.3024       20.7871       13.4910       19.6550       16.1709        8.1263        5.2233        4.6592        4.1506        4.0073        3.5706        2.8739        4.0760        5.9020        5.1834        5.4219        5.5189        7.0924        4.7525        4.3755       10.8076       11.2375        8.0520        8.5339       10.5354       10.8470       12.1088       13.2815       15.9933       16.2513       16.2777       17.7961       17.2851       20.5756       21.2048       24.7209       23.2898       30.7992       37.6947       30.2707       34.9952       32.7492       38.2413       40.5370       36.1195       40.6668       32.5362       29.1075       31.3263       35.0500       30.6672       32.5907       31.7735        0.0000        0.0000       34.4140       36.8354       41.6929       42.4169        0.0000        0.0000        0.0000        0.0000        0.0000        0.0000        0.0000        0.0000        0.0000
        0.0000        0.0000        0.0000        0.0000        0.0000        0.0000        0.0000        0.0000        0.0000        0.0000        0.0000        0.0000        0.0000        0.0000        0.0000        0.0000        0.0000        0.0000        0.0000        0.0000        0.0000        0.0000        0.0000        0.0000        0.0000        0.0000       53.0165       51.0088       46.6225       32.7070       38.4258       65.1453       36.7508       29.1680       24.1711       18.2181       15.0070       12.2512       17.2348       16.8588       13.8303       15.7684       15.5227       19.8412       20.9939       17.4578       17.6556       16.4452       15.5788       16.7954       19.2355       16.7603       16.3422       18.0215       23.4389       24.0309       22.4808       24.2543       21.5743       20.7683       17.6355       15.6616       16.4240       16.7612       17.4053       19.5063       18.1837       17.8323       20.5366       20.9423       19.5870       14.8886       12.4741       11.4581        8.9227        6.4010        7.7100        8.4591        9.5252        9.9006       11.8173        7.3240        1.3562        0.9172        1.4698        2.2467        0.0000        0.0000        0.0000        0.0000        0.0000        0.0000        0.0000        0.0000        0.0000        0.0000        0.0000        0.0000        0.0000        0.0000        0.0000        0.0000        0.0000        0.0000        0.0000        0.0000        0.0000        0.0000        0.0000        0.0000        0.0000        0.0000        0.0000        0.0000        0.0000        0.0000        0.0000        0.0000        0.0000        0.0000        0.0000        0.0000        0.0000        0.0000        0.0000        0.0000        0.0000        0.0000        0.0000        0.0000        0.0000        0.0000        0.0000        0.0000        0.0000        0.0000        0.0000        0.0000        0.0000        0.0000        0.0000        0.0000        0.0000        0.0000        0.0000        0.0000        0.0000        0.0000        0.0000        0.0000        0.0000        0.0000        4.6541        4.9869        5.6937        7.5305        8.7360       10.2979        9.8913        8.3995        8.2694        7.2645        8.9412       12.9657        9.7588        5.4603        6.5814        8.6769        9.7666       11.0382       12.2576       10.5488       10.7648       11.3500       11.6304       11.7779       12.2798       12.6031       11.4511       19.2703       25.5884       22.2261       16.9529       11.8928       11.5433        9.3430       12.3012        7.2474        5.2986        3.9321        7.8514        5.0099        1.8666        7.5671        4.8332        5.1120        5.6007        4.8841        3.9511        5.0933        5.1141        6.9804        7.9033        8.8545       10.3657       10.4058       11.8283       14.3841       14.0422       17.4970       18.7925       17.1936       26.5055       25.6885       21.5276       31.5252       33.9609       46.7836       42.4596       34.1170       34.7760       38.8215       35.1712       37.4781       39.9614       41.4792       43.8321       36.7212       34.8444       31.5651       31.4294       32.1010       33.9124        0.0000        0.0000        0.0000        0.0000        0.0000        0.0000        0.0000        0.0000        0.0000        0.0000        0.0000        0.0000        0.0000        0.0000        0.0000        0.0000
        0.0000        0.0000        0.0000        0.0000        0.0000        0.0000        0.0000        0.0000        0.0000        0.0000        0.0000        0.0000        0.0000        0.0000        0.0000        0.0000        0.0000        0.0000        0.0000        0.0000        0.0000        0.0000        0.0000        0.0000        0.0000        0.0000        0.0000       32.8668       28.3366       29.9525       39.5461       43.3747       36.8382       34.9318       39.2236       23.8023       18.8396       17.1528       17.3841       29.0311       20.6888       15.2606       16.8979       19.8407       24.6626       26.7332       25.2780       23.3037       22.6063       23.0302       25.5632       16.9333       17.0300       19.7926       21.3150       21.1487       21.0844       23.3029       19.3589       23.1010       20.1629       18.8665       18.0027       15.6729       15.5392       15.3310       14.2726       13.6740       15.3270       16.0189       16.0975       12.9436       10.7583       11.2571       10.8309        8.9941       14.2337       16.8649       17.1785       16.7599       11.7781        8.4839        2.3824        1.1318        1.1819        1.1527        1.0539        0.7712        1.1124        0.8098        0.0000        0.0000        0.0000        0.0000        0.0000        0.0000        0.0000        0.0000        0.0000        0.0000        0.0000        0.0000        0.0000        0.0000        0.0000        0.0000        0.0000        0.0000        0.0000        0.0000        0.0000        0.0000        0.0000        0.0000        0.0000        0.0000        0.0000        0.0000        0.0000        0.0000        0.0000        0.0000        0.0000        0.0000        0.0000        0.0000        0.0000        0.0000        0.0000        0.0000        0.0000        0.0000        0.0000        0.0000        0.0000        0.0000        0.0000        0.0000        0.0000        0.0000        0.0000        0.0000        0.0000        0.0000        0.0000        0.0000        0.0000        0.0000        0.0000        0.0000        0.0000        4.7692        5.0970        5.0969        6.1747        6.9797        7.5257        7.9858        7.9454        7.2251        7.3676        7.9159        9.7748       12.9579        7.1344        6.6465        7.0922       12.4884       12.6839       13.4435       13.1988       11.7848       12.1736       12.3920       12.2034       13.2528       13.5811       13.2147       13.2795       20.1826       19.8982       16.2139       14.1753       13.5725       10.0546        7.8513       12.6121        5.0682        4.9026       14.5932       18.5976       10.8591       10.3577        7.4737        8.4530        6.0942        7.2325        5.7328        3.9198        5.8375        6.1256        7.5537       15.0587       19.0351       13.9892       16.8106       21.5724       16.2181       16.9912       21.5354       21.4414       19.9613       31.5001       25.8430       33.4099       47.2246       45.0883       52.4326       41.6307       32.7418       35.1421       37.9794       38.7974       43.1426       40.3644       37.5385       35.9240       34.6082       43.5419       34.6202       32.7243       29.6356       31.9012        0.0000        0.0000        0.0000        0.0000        0.0000        0.0000        0.0000        0.0000        0.0000        0.0000        0.0000        0.0000        0.0000        0.0000        0.0000        0.0000
        0.0000        0.0000        0.0000        0.0000        0.0000        0.0000        0.0000        0.0000        0.0000        0.0000        0.0000        0.0000        0.0000        0.0000        0.0000        0.0000        0.0000        0.0000        0.0000        0.0000        0.0000        0.0000        0.0000        0.0000        0.0000        0.0000        0.0000       32.5322       28.6258       28.8824       30.9398       36.2609       38.1631       40.4846       44.7684       40.9578       46.3371       41.6120       54.0891       93.2904      107.3820       53.7783       43.3858       27.6247       26.2812       34.6178       35.3127       25.1290       24.4910       21.1095       21.4003       19.6845       20.2636       19.4958       17.2370       17.4006       17.9306       20.2131       17.2553       20.0892       17.6448       17.7946       18.0350       16.1341       14.7146       14.3183       13.5409       12.1435       13.5927       14.8318       13.6371       11.5977       11.3119       10.9845       10.3694       12.7117       28.8056       25.0802       18.7371        9.6898        7.0659        4.3245        2.1896        1.2411        1.2266        0.8372        0.8598        0.7458        0.7556        0.7577        0.0000        0.0000        0.0000        0.0000        0.0000        0.0000        0.0000        0.0000        0.0000        0.0000        0.0000        0.0000        0.0000        0.0000        0.0000        0.0000        0.0000        0.0000        0.0000        0.0000        0.0000        0.0000        0.0000        0.0000        0.0000        0.0000        0.0000        0.0000        0.0000        0.0000        0.0000        0.0000        0.0000        0.0000        0.0000        0.0000        0.0000        0.0000        0.0000        0.0000        0.0000        0.0000        0.0000        0.0000        0.0000        0.0000        0.0000        0.0000        0.0000        0.0000        0.0000        0.0000        0.0000        0.0000        0.0000        0.0000        0.0000        0.0000        0.0000        0.0000        0.0000        0.0000        7.9194        9.1522        6.8645        6.6082        6.6928        7.0746        7.3188        6.6745        7.3420        7.7590        8.9116       10.5806       11.7864       13.5314       10.2178       12.2976       13.3671       14.8150       15.1869       13.2622       13.8923       14.7990       14.4884       14.9934       15.1075       15.2398       15.3320       16.4822       14.2859       14.8230       15.0207       12.1862        9.4990       10.1138       12.5291       12.4173        6.3738        9.7717        7.9662        6.5695        7.1860        7.6380        9.7597        8.4234        8.1511        7.0808        5.9877        7.2431        7.9686       10.6642       17.4122       14.2452       12.7029       12.9440       21.9091       18.6207       20.9447       23.0684       25.6957       25.5010       31.5080       31.3260       39.3340       49.5258       52.2508       59.5171       43.7210       32.3001       37.9349       40.4654       40.6698       40.2819       39.7250       36.9668       35.1848       32.3121       35.3835       35.7894       52.6355       32.5866       34.1976        0.0000        0.0000        0.0000        0.0000        0.0000        0.0000        0.0000        0.0000        0.0000        0.0000        0.0000        0.0000        0.0000        0.0000        0.0000        0.0000
        0.0000        0.0000        0.0000        0.0000        0.0000        0.0000        0.0000        0.0000        0.0000        0.0000        0.0000        0.0000        0.0000        0.0000        0.0000        0.0000        0.0000        0.0000        0.0000        0.0000        0.0000        0.0000        0.0000        0.0000        0.0000        0.0000        0.0000        0.0000       37.3221       36.1650       38.3757       42.4915       46.7096       50.4143       46.4373       36.8507       41.4526       32.7898       39.2234       66.4182      101.4931      123.5566       98.3969       70.8443       48.7381       40.0544       39.2636       30.4580       27.4545       26.1252       24.0367       23.3295       24.8463       22.7304       21.5952       23.7669       22.8730       24.6461       29.1078      101.4523      101.4004       37.6882       20.2120       14.3450       13.7443       13.8052       17.1102       17.7994       12.4827        9.9256        8.3120        4.6602        3.7703        3.0419        5.6909       14.6462       21.1718       22.3200       18.9465       15.1986       11.8337       10.4329        4.6008        5.0160        4.2656        3.8863        3.9705        1.3429        1.0715        1.0587        1.0268        0.0000        0.0000        0.0000        0.0000        0.0000        0.0000        0.0000        0.0000        0.0000        0.0000        0.0000        0.0000        0.0000        0.0000        0.0000        0.0000        0.0000        0.0000        0.0000        0.0000        0.0000        0.0000        0.0000        0.0000        0.0000        0.0000        0.0000        0.0000        0.0000        0.0000        0.0000        0.0000        0.0000        0.0000        0.0000        0.0000        0.0000        0.0000        0.0000        0.0000        0.0000        0.0000        0.0000        0.0000        0.0000        0.0000        0.0000        0.0000        0.0000        0.0000        0.0000        0.0000        0.0000        0.0000        0.0000        0.0000        0.0000        0.0000        0.0000        0.0000        0.0000        0.0000        6.2202        6.6033        6.8264        7.4771       11.0482       10.1702        8.3655        9.0993        9.9009       10.7257       12.7943        8.1144        7.2141        7.9188       10.6964       12.1949       12.7007       13.9282       12.4456       13.6193       14.8652       15.0252       18.3397       17.6434       16.3073       14.8908       16.7863       13.3083       12.5619       12.4331       12.2274       11.6883       11.3784       11.2630       10.7651       10.5227        8.4642        7.3711        6.9275        7.0505        8.2761        8.1389       10.2135       12.2716       11.1077       11.1092       11.3779       13.6161       15.0091       13.6482       15.2098       15.9957       19.8665       30.9045       32.1820       37.2317       37.1056       34.9321       34.3076       47.5220       37.6327       44.2737       61.2775       78.6076       91.7963       53.0113       34.4533       43.4191       41.2057       39.6830       40.4810       34.8790       34.9575       34.9217       30.7248       30.0843       37.4341       32.1467       39.9937       44.0154        0.0000        0.0000        0.0000        0.0000        0.0000        0.0000        0.0000        0.0000        0.0000        0.0000        0.0000        0.0000        0.0000        0.0000        0.0000        0.0000
        0.0000        0.0000        0.0000        0.0000        0.0000        0.0000        0.0000        0.0000        0.0000        0.0000        0.0000        0.0000        0.0000        0.0000        0.0000        0.0000        0.0000        0.0000        0.0000        0.0000        0.0000        0.0000        0.0000        0.0000        0.0000        0.0000        0.0000        0.0000       41.6494       45.8230       44.4202       49.7858       58.1888       60.7915       58.6373       49.8253       50.4830       42.9481       36.7749       31.8271       36.5601       42.9146       56.4648       59.3252       59.3614       47.8737       51.7974       39.5176       28.4465       25.4815       28.6465       29.1460       32.1255       31.7057       27.6388       29.6562       26.3020       24.5999       31.3476       37.4489       45.1347       66.7634       84.6561       94.2609       63.4158       36.5768       42.1050       35.5869       11.9874       10.3518        7.8253        4.5531        2.9459        3.6293       13.3388       13.3451       16.0025       24.4921       30.1111       21.2671       15.4820       11.7987        9.9371        8.2999        6.6282        5.3757        4.3762        1.8971        1.6257        1.0541        0.9454        0.0000        0.0000        0.0000        0.0000        0.0000        0.0000        0.0000        0.0000        0.0000        0.0000        0.0000        0.0000        0.0000        0.0000        0.0000        0.0000        0.0000        0.0000        0.0000        0.0000        0.0000        0.0000        0.0000        0.0000        0.0000        0.0000        0.0000        0.0000        0.0000        0.0000        0.0000        0.0000        0.0000        0.0000        0.0000        0.0000        0.0000        0.0000        0.0000        0.0000        0.0000        0.0000        0.0000        0.0000        0.0000        0.0000        0.0000        0.0000        0.0000        0.0000        0.0000        0.0000        0.0000        0.0000        0.0000        0.0000        0.0000        0.0000        0.0000        0.0000        9.4972       10.4248        9.1047        9.7433       14.7732       12.8453        9.8306       10.8166       11.8493       11.2521       12.6311       12.6282       15.7319       14.1472       11.1139       10.5678       11.8121       13.5243       14.8021       15.1244       14.3311       17.6798       15.7407       14.3453       18.1413       21.8106       24.4970       24.2572       20.2456       13.5102       13.6943       14.2220       15.4555       17.5474       20.9553       18.9070       21.9403       14.6764       12.5810        9.9874        9.0388       11.2896       12.6243       15.3600       13.9416       16.8439       17.1658       16.1356       15.9448       15.3544       18.1704       19.0660       22.4976       25.7144       32.6290       49.5536       47.2126       56.5979       43.5332       39.9268       55.1100       59.4557       54.6673       76.7884       64.4612       68.2430       84.2717       77.7854       38.5534       36.2069       38.3987       41.6400       42.1848       45.9880       41.8851       38.3939       30.5330       28.3840       30.6153       32.8942       43.2945       49.0429        0.0000        0.0000        0.0000        0.0000        0.0000        0.0000        0.0000        0.0000        0.0000        0.0000        0.0000        0.0000        0.0000        0.0000        0.0000        0.0000
        0.0000        0.0000        0.0000        0.0000        0.0000        0.0000        0.0000        0.0000        0.0000        0.0000        0.0000        0.0000        0.0000        0.0000        0.0000        0.0000        0.0000        0.0000        0.0000        0.0000        0.0000        0.0000        0.0000        0.0000        0.0000        0.0000        0.0000        0.0000       99.1936       86.7515       68.8744       83.7273       84.9802       69.5314       65.2086       57.4783       56.2660       43.2731       40.1219       39.7546       42.0783       39.6873       38.7611       37.9092       44.4019       45.0248       42.1031       30.4495       28.6579       24.6006       29.7904       34.4046       28.4435       25.7850       24.9549       29.0187       28.9633       25.4716       26.6455       21.9281       21.0559       22.3299       27.3339       66.8405      115.8902      125.5633       78.4185       35.1002       11.2213        6.7161        5.1407        1.9234        3.2371        5.8286       10.1801       10.5850       11.2472       10.9125       26.8755       83.4122       67.6488       28.0263       40.6550       65.8731       32.7000       11.3164        5.4981        2.0960        1.8021        0.9509        0.7652        0.8496        0.0000        0.0000        0.0000        0.0000        0.0000        0.0000        0.0000        0.0000        0.0000        0.0000        0.0000        0.0000        0.0000        0.0000        0.0000        0.0000        0.0000        0.0000        0.0000        0.0000        0.0000        0.0000        0.0000        0.0000        0.0000        0.0000        0.0000        0.0000        0.0000        0.0000        0.0000        0.0000        0.0000        0.0000        0.0000        0.0000        0.0000        0.0000        0.0000        0.0000        0.0000        0.0000        0.0000        0.0000        0.0000        0.0000        0.0000        0.0000        0.0000        0.0000        0.0000        0.0000        0.0000        0.0000        0.0000        0.0000        0.0000        0.0000        8.4907        8.6138       12.9427       11.5328        7.9015        9.4480        9.7264       10.0174       10.9299       10.2347       11.5188       12.0490       14.1804       25.8648       14.0640       20.6777       53.0309       16.0261       16.5512       17.3115       19.6285       21.8993       68.0835       84.0151       28.4692       28.6163       31.5184       32.4607       30.9549       26.1465       18.2990       17.6494       18.9832       17.5890       18.4762       23.5722       22.4207       20.6962       21.9594       18.6341       23.2771       15.9217       16.1687       17.2580       17.8982       23.4218       19.7086       20.0532       20.9064       21.2948       18.5049       19.0012       20.4815       27.7499       34.2744       41.7451       45.3782       42.8705       42.6783       45.0386       36.4521       46.6168       44.5546       49.3928       59.7908       64.9385       65.6897       67.7400       57.7921       47.8709       41.3123       45.7974       41.6823       41.4367       37.1144       41.7154       50.6211       34.6486       31.9945       30.5842       32.5841       40.1722       44.1557       50.0685        0.0000        0.0000        0.0000        0.0000        0.0000        0.0000        0.0000        0.0000        0.0000        0.0000        0.0000        0.0000        0.0000        0.0000        0.0000
        0.0000        0.0000        0.0000        0.0000        0.0000        0.0000        0.0000        0.0000        0.0000        0.0000        0.0000        0.0000        0.0000        0.0000        0.0000        0.0000        0.0000        0.0000        0.0000        0.0000        0.0000        0.0000        0.0000        0.0000        0.0000        0.0000        0.0000       55.7170       71.8733       61.0883       62.9942       64.2301       56.4966       56.9413       55.0382       51.4731       50.8453       52.9991       53.1024       50.0157       65.3424       84.6060       50.3087       33.8411       37.8834       38.3697       34.4771       25.1862       28.5015       25.7661       29.5067       25.7197       25.0584       32.8725       39.1306       36.1947       27.5477       22.3986       19.7354       14.6641       18.2612       18.0347       15.4596       11.9805        9.1627        6.1413        6.2560        6.6811        6.7086        5.3738        5.0134        5.3922        6.5262        6.9464        8.7518        9.4917        5.4173        6.2990        6.3105        7.1866        7.5399        9.0522       25.1997      276.4951      303.1780       90.6262       13.0672        4.1775        4.5759        2.9383        1.9382        0.6999        0.5097        0.0000        0.0000        0.0000        0.0000        0.0000        0.0000        0.0000        0.0000        0.0000        0.0000        0.0000        0.0000        0.0000        0.0000        0.0000        0.0000        0.0000        0.0000        0.0000        0.0000        0.0000        0.0000        0.0000        0.0000        0.0000        0.0000        0.0000        0.0000        0.0000        0.0000        0.0000        0.0000        0.0000        0.0000        0.0000        0.0000        0.0000        0.0000        0.0000        0.0000        0.0000        0.0000        0.0000        0.0000        0.0000        0.0000        0.0000        0.0000        0.0000        0.0000        0.0000        0.0000        0.0000        0.0000        0.0000        0.0000        9.7215        9.8825        9.9554       10.3473        9.1696       10.3088       12.9288       11.7206       10.5009       14.8558       13.6403       11.2713       13.8277       19.9997       24.2455       19.6123       13.6054       17.0924       21.0096       24.8621       28.5050       32.6974       40.3718       61.9218       66.7685       30.6088       40.2140       41.3369       38.4784       35.5369       27.9318       22.3999       21.8493       24.6207       30.0761       34.1159       40.3291       37.2308       32.8066       39.4103       47.4221       30.1744       24.8355       28.0349       23.9805       24.0061       22.5046       23.9729       39.5375       33.1776       26.2171       24.6160       28.2973       40.1629       43.5693       40.7778       47.3402       55.9326       41.6469       43.7364       49.8392       43.2816       45.0956       47.3388       46.5386       47.5518       49.2271       71.2279       72.9102       62.6337       49.3598       47.6342       50.9167       48.7559       37.7453       32.1622       31.7596       46.9113       42.7516       45.5605       44.8716       35.1804       39.9102       43.6098        0.0000        0.0000        0.0000        0.0000        0.0000        0.0000        0.0000        0.0000        0.0000        0.0000        0.0000        0.0000        0.0000        0.0000        0.0000        0.0000
        0.0000        0.0000        0.0000        0.0000        0.0000        0.0000        0.0000        0.0000        0.0000        0.0000        0.0000        0.0000        0.0000        0.0000        0.0000        0.0000        0.0000        0.0000        0.0000        0.0000        0.0000        0.0000        0.0000        0.0000        0.0000        0.0000        0.0000       52.0018       48.5249       52.0767       54.9694       54.1024       54.1094       54.3560       62.0630       79.4970       75.3946       59.4274       58.9888       48.4892       32.5339       37.4054       37.5387       42.1650       38.8672       47.8448       48.8115       28.8799       29.1076       23.7070       18.8147       15.5776       16.1028       21.5339       23.8768       21.0166       16.9263       18.6501       14.7709        8.2421        5.7279        4.3701       10.2855       13.2183       15.6458       11.2004        9.2677        7.9571        6.6644        4.7980        5.9500        7.0906        5.7054        6.9459        7.8223        4.4704        3.9538        6.0330       11.4837       13.4962       13.0430       18.0212       23.5787       39.5161       90.8395       46.2287       13.7035        9.9923       13.8388       10.4544        7.3653        2.7232        1.9233        1.8607        1.8266        1.8470        1.9282        2.1884        2.2611        2.8338        2.9338        0.0000        0.0000        0.0000        0.0000        0.0000        0.0000        6.9463       13.1832       22.6682        9.7820        0.0000        0.0000        0.0000        0.0000        0.0000        0.0000        0.0000        0.0000        0.0000        0.0000        0.0000        0.0000        0.0000        0.0000        0.0000        0.0000        0.0000        0.0000        0.0000        0.0000        0.0000        0.0000        0.0000        0.0000        0.0000        0.0000        0.0000        0.0000        0.0000        0.0000        0.0000        0.0000        0.0000        0.0000        0.0000        0.0000       10.2421       10.6066       11.6572       11.3564       13.5116       13.2110       12.2148       13.2039       12.5229       13.5599       13.9404       13.3512       14.4886       16.0495       16.8400       15.6194       15.8696       17.6239       18.5429       32.4265       32.6834       35.6194       32.2912       29.1590       36.2146       42.4772       44.1078       42.5884       58.2574       60.8455       54.0941       46.4180       40.9910       40.9505       42.3203       42.5159       41.9730       41.4885       43.0783       41.2919       40.9447       51.6812       59.4651       43.6086       40.8021       38.0131       36.4711       34.4338       30.1641       33.0084       55.9756       50.0719       34.6452       33.9999       48.5724       50.5052       51.1690       60.6546       51.6184       38.8878       39.4771       47.8342       48.2916       46.6575       56.6969       53.9894       50.5351       50.1063       59.2360       61.8797       61.5360       59.7287       55.0557       52.3036       52.8860       57.9509       47.1488       29.5872       32.5081       39.8917       37.8791       35.7300       37.6022       37.3952       37.5417       40.0446        0.0000        0.0000        0.0000        0.0000        0.0000        0.0000        0.0000        0.0000        0.0000        0.0000        0.0000        0.0000        0.0000        0.0000        0.0000        0.0000
        0.0000        0.0000        0.0000        0.0000        0.0000        0.0000        0.0000        0.0000        0.0000        0.0000        0.0000        0.0000        0.0000        0.0000        0.0000        0.0000        0.0000        0.0000        0.0000        0.0000        0.0000        0.0000        0.0000        0.0000        0.0000        0.0000       54.2002       50.1934       50.9526       55.9721       59.8203       65.8900       70.4458       77.8073       53.4569       49.5675       43.9515       49.1580       63.4257       47.3236       40.9786       46.3650       45.8635       36.7693       34.3103       30.3847       38.8984       40.1445       33.6896       26.8102       17.8328       13.7473       14.6068       16.8329       18.8338       18.8902       18.8522       19.8810       16.7810        8.0644        6.0170        4.4707        3.8960        6.1290        8.2674        9.4879        8.1260        6.3100        3.9473        2.5122        3.1931        4.2007        2.7906        2.1441        2.2293        3.9732        8.4942        9.2607        6.5221        8.5243        7.4090        6.4002        6.7153        6.7150        7.2928        7.4776        9.9032        9.1075        6.6479        3.6474        4.6475        4.9631        3.5294        1.8522        2.3093        5.5367        5.5776        7.0319        3.6784        2.2670        3.9881        4.2218        2.5346        0.7853        0.8562        0.9079        1.2152        6.2787        7.2528        7.3879        8.1640        9.3049        8.8238        8.3170        7.1687        0.0000        0.0000        0.0000        0.0000        0.0000        0.0000        0.0000        0.0000        0.0000        0.0000        0.0000        0.0000        0.0000        0.0000        0.0000        0.0000        0.0000        0.0000        0.0000        0.0000        0.0000        3.4791        4.0091        4.6229        6.6690        8.0737        9.3562        8.9241       10.0874       10.2491       10.7271       11.4528       11.5202       14.0760       14.7081       14.6470       15.9846       15.7059       14.9243       13.0160       11.7009       12.3296       13.3705       13.2783       12.7576       17.5177       23.7652       25.9834       17.8819       18.9380       21.9822       27.8570       33.8378       52.3571       43.5228       39.2680       43.0814       44.1813       62.2380       74.3406       81.7507       75.8904       77.1436       72.8540       63.1209       58.0138       52.1188       50.3484       48.8886       47.7843       56.2749       53.2805       52.6782       68.2305       72.9436       68.8909       52.1987       62.5702       59.5502       51.2854       41.2433       38.4747       40.5310       44.2953       36.8486       40.4573       36.4422       53.0003       47.4107       50.0560       38.1738       35.2788       42.9065       44.9054       57.4782       53.7458       62.0920       68.5527       59.0656       56.6630       58.0354       61.4505       62.5708       64.0597       60.1685       58.7951       57.0363       51.2492       37.6114       31.0386       34.8425       41.5871       41.8939       37.8743       37.5647       35.3817        0.0000        0.0000        0.0000        0.0000        0.0000        0.0000        0.0000        0.0000        0.0000        0.0000        0.0000        0.0000        0.0000        0.0000        0.0000        0.0000        0.0000        0.0000
        0.0000        0.0000        0.0000        0.0000        0.0000        0.0000        0.0000        0.0000        0.0000        0.0000        0.0000        0.0000        0.0000        0.0000        0.0000        0.0000        0.0000        0.0000        0.0000        0.0000        0.0000        0.0000        0.0000        0.0000        0.0000        0.0000       53.5519       57.2996       59.8599       58.0634       55.6927       59.1390       57.0014       59.7566       49.7024       42.4596       35.1165       32.8218       37.6725       28.0373       31.1730       47.5444       50.1586       58.4875       31.9445       38.9374       38.5942       26.2813       21.8368       16.6154       15.1280       14.9547       14.3678       13.0745       11.8798       10.3634       12.7292       13.9492        6.3328        5.8744        3.9100        5.8701        4.1312        9.2462        7.7659        5.3157        2.9547        1.7249        1.1815        1.1165        1.7204        2.3900        2.0377        2.1173        2.6560        3.4863        3.7898        4.2314        3.7329        3.6153        4.6471        4.1119        4.8544        3.3335        3.2305        5.3185        4.1236        1.0700        1.5851        2.7065        6.4214        4.8234        3.2467        2.0194        2.0155        2.0588        3.3220        4.2948        2.0293        2.0370        2.1865        2.2513        2.4359        0.8507        0.9010        0.9755        1.7172        5.8034        7.2477        7.3556        7.5215        7.4864        6.2874        9.0387       10.1086        6.4167        6.3310        6.5135        0.0000        0.0000        0.0000        0.0000        0.0000        0.0000        0.0000        0.0000        0.0000        0.0000        0.0000        0.0000        4.9465        4.2388        2.1740        2.0930        3.2692        4.5667        4.7913        5.2598        6.3128        8.5740       10.3165       11.6324       11.6786       11.6404       11.6923       12.1482       12.0542       13.3052       15.2282       16.2213       17.3430       17.4345       17.2080       17.6013       18.3906       16.8564       14.8797       15.2422       15.2437       15.1081       18.2135       22.2003       24.6655       18.3044       21.9250       35.0017       43.3556       39.9607       56.8058       57.6301       48.2232       58.0957       60.8574       67.6124       74.3935       80.2750       86.3890       83.1433       73.1854       58.6390       58.6319       59.1813       53.7147       55.2740       53.1064       46.8530       44.9491       49.6256       52.7927       61.1925       56.3047       51.3187       61.6607       61.0889       50.0409       44.1412       46.0102       41.0123       39.4824       38.4610       40.1068       40.2985       55.3514       42.1002       44.9345       54.0436       41.0256       46.6638       48.9398       59.8719       60.9240       62.0356       70.1105       68.2773       56.3739       60.1770       61.1985       61.7467       60.9123       57.5346       57.8097       58.0872       50.7990       39.6773       32.7282       29.3305       32.2016        0.0000       34.8610       36.3351       39.8485        0.0000        0.0000        0.0000        0.0000        0.0000        0.0000        0.0000        0.0000        0.0000        0.0000        0.0000        0.0000        0.0000        0.0000        0.0000        0.0000        0.0000        0.0000
        0.0000        0.0000        0.0000        0.0000        0.0000        0.0000        0.0000        0.0000        0.0000        0.0000        0.0000        0.0000        0.0000        0.0000        0.0000        0.0000        0.0000        0.0000        0.0000        0.0000        0.0000        0.0000        0.0000        0.0000        0.0000       47.3199       51.5320       64.9174       56.4486       45.0661       36.7696       32.9534       30.1256       30.3053       36.4316       36.7518       30.5237       25.6155       26.8317       21.3095       17.5591       21.7356       28.0840       29.7720       27.1462       29.3183       34.7964       23.1481       22.5249       20.9152       19.3728       17.6450       18.6062       23.5783       25.7076       20.3941       10.5546       21.6223        7.2084        4.1407        4.4479        4.5071        5.1310        7.4474        6.3798        4.1784        1.5405        0.8665        1.1954        1.7442        1.9905        2.1617        2.5643        3.3750        2.8482        2.9849        2.7007        2.5751        3.8164        3.5472        4.9051        6.1425        6.3585        3.0094        3.6226        3.6628        3.7753        0.4723        1.2274        5.9493        5.6719        3.6452        2.7152        2.1823        2.2699        2.7488        2.3490        2.1299        2.1424        2.4004        2.6213        2.6603        2.4872        1.0178        1.1080        2.6543        5.2983        6.5465        5.0557        5.2052        4.5715        5.1938        5.2382        6.4437        8.3404        5.3632        5.1499        5.5402        6.5007        6.6887        7.6925        0.0000        0.0000        0.0000        0.0000        0.0000        0.0000        0.0000        0.0000        6.4369        5.5612        3.6518        2.9088        3.6095        4.5200        5.3251        8.5018        9.2324        8.6056       12.1678       12.9370       13.2109       13.1162       13.0757       14.2748       14.5864       15.2126       19.7439       21.4057       21.9323       22.4839       21.8008       19.2759       18.1561       19.3525       19.1866       17.6758       23.5182       24.0886       25.3256       24.9573       31.5144       36.7589       30.8406       28.2814       37.5014       48.0225       58.0458       58.2255       56.4934       69.8598       76.8413       74.0092       75.2576       72.2448       72.3970       70.3376       67.2415       64.8091       63.7021       60.5956       57.2484       50.2959       49.1918       47.0536       53.1244       61.8168       63.7687       58.4094       52.4606       49.7747       48.2011       47.0272       49.9505       49.7058       48.7487       53.3707       45.3165       40.5031       41.7988       41.5600       40.1144       42.2472       42.0571       51.0544       63.8995       58.2600       61.5077       59.6449       65.7652       65.3079       65.4735       76.1100       70.1564       60.1227       62.8563       58.2944       58.3976       70.3005       64.0343       54.2716       60.0035       56.4513       44.0875       37.4373        0.0000        0.0000        0.0000        0.0000        0.0000        0.0000        0.0000        0.0000        0.0000        0.0000        0.0000        0.0000        0.0000        0.0000        0.0000        0.0000        0.0000        0.0000        0.0000        0.0000        0.0000        0.0000        0.0000        0.0000
        0.0000        0.0000        0.0000        0.0000        0.0000        0.0000        0.0000        0.0000        0.0000        0.0000        0.0000        0.0000        0.0000        0.0000        0.0000        0.0000        0.0000        0.0000        0.0000        0.0000        0.0000        0.0000       31.8767       30.7406       27.5636       25.2948       31.8239       37.8566       27.0864       22.7460       19.0436       14.9984       11.7332       16.5892       16.6671       12.5186        8.9289        7.5226        7.8345        7.9871        9.3880        9.1584       14.2637       14.1009       14.1341       19.2722       24.0196       23.8541       24.1754       21.6975       21.2845       16.0423       16.6884       29.5468       35.3148       31.0254       19.4400       23.2632        7.6585        6.7487        4.5869        4.3241        4.3006        3.3347        3.9302        3.8179        4.3306        4.7175        4.9766        2.5620        1.9732        3.4663        2.9906        2.6551        3.6350        5.1829        5.3286        3.9884        3.8214        4.2445        3.9860        3.9041        4.4320        3.8963        4.0026        4.1317        4.3835        2.6772        2.9300        4.8639        5.2016        3.8518        3.7029        3.8993        5.4542       12.4200        7.9885        5.7910        3.9895        3.8467        3.8035        3.7124        3.5545        0.6712        0.9944        2.0918        2.8573        2.8940        2.8393        3.3185        2.1672        2.3265        2.4920        2.4361        2.3638        2.8908        3.3395        3.9312        5.1339        6.7175        6.9496        8.5859        8.1284        6.8735        7.5631        9.3493        9.1359        8.9227        6.7343        6.3474        7.2331        7.3975        6.0614        6.3049        6.2540        8.1551        9.5755       10.8600       11.7112        9.8066       10.6157       10.6044       10.8298       12.9046       16.8074       18.1300       19.6500       23.3386       25.9747       28.1143       27.8017       25.8043       21.9420       24.0312       25.4931       24.0998       20.2271       30.4939       33.8721       33.4669       35.8011       35.6809       32.1044       28.0373       31.5299       48.2306       54.3285       62.5758       65.2178       58.8479       69.4509       70.8553       74.5742       77.0889       71.6644       66.0423       68.2124       67.7072       63.0122       61.6646       60.1249       53.9590       48.2041       42.5974       45.5119       67.3595       77.1423       81.4244       67.7586       52.7890       33.6063       43.7378       44.6810       42.6380       47.0008       49.4804       44.0530       34.6161       35.0482       45.5462       44.8612       42.2752       45.9607       51.1810       66.2794       78.8577       93.7054       68.2330       71.3211       74.1368       74.9573       77.2659       80.8775       71.1977       65.5571       60.1198       54.9955       53.7054       65.6541       71.1966       57.8146       60.8627       57.0941       56.0252        0.0000        0.0000        0.0000        0.0000        0.0000        0.0000        0.0000        0.0000        0.0000        0.0000        0.0000        0.0000        0.0000        0.0000        0.0000        0.0000        0.0000        0.0000        0.0000        0.0000        0.0000        0.0000        0.0000        0.0000        0.0000
        0.0000        0.0000        0.0000        0.0000        0.0000        0.0000        0.0000        0.0000        0.0000        0.0000        0.0000        0.0000        0.0000        0.0000        0.0000        0.0000        0.0000        0.0000       31.3918       26.4503       26.5434       25.6530       24.0321       23.3786       17.9589       15.1603       14.8625       12.5927       12.8749        8.7948        9.6615        9.8118       10.1181        9.6204        9.1511        6.3788        4.7637        4.9096        2.0186        3.3854        3.9980        2.9996        6.2731        6.2698        8.1504        6.7194        8.4193       12.0131       12.8771       10.9716       11.3185       14.4107       16.9029       20.2486       21.8590       17.1981       13.5220        9.8677        7.6548        7.2632        5.2459        4.2429        4.1378        3.9487        3.7919        3.0903        2.2805        1.2066        1.0091        1.4490        1.8918        2.7712        2.8458        3.3311        1.4299        2.3757        2.6722        2.9913        2.2888        3.3500        3.4641        3.6768        3.9386        4.2323        4.4768        4.5844        4.5791        2.9452        3.0744        3.6519        3.5533        4.0844        4.2067        4.2067        6.7007        9.0042        7.9551        5.0222        4.8064        4.1893        4.0356        3.7895        3.4133        0.4535        0.5698        1.7181        4.1105        4.3491       10.1830        6.1989        2.4441        2.3185        2.4907        3.0175        3.0370        4.6747        5.9528        5.5450        4.3419        6.0309        7.0974        7.9365        8.5354        7.6648        8.7783        9.7282       11.8698       14.6673       11.1157        7.3075        8.0590        9.4063        8.4640        8.0483        7.3514       10.2556       12.3605       14.0010       18.8873       12.3550       13.2223       11.2957       11.9969       18.3720       19.7042       23.0845       26.3375       34.3720       39.1304       41.6960       41.5257       37.7754       32.3829       28.9245       27.9748       30.5926       30.6249       35.0695       39.3675       33.9789       37.4946       37.4218       34.1127       40.7285       56.6742       59.8393       68.7182       75.1179       76.3350       71.3624       75.9540       76.1699       84.9294       81.8818       77.8586       75.2742       78.1700       73.4089       63.7261       63.4759       57.5409       52.4445       51.8830       44.4703       46.3051       60.0904       69.2143       77.1018       79.8038       70.7657       61.0476       60.2038       44.3175       29.4703       41.3310       29.7625       29.5466       32.5642       35.5075       40.4261       41.8696       42.9223       47.3641       54.7410       71.0890       82.5914       80.6820       74.2234       77.6364       78.5829       79.0173       89.8224       82.8680       69.9591       62.5704       57.7252       54.9001       60.1329       59.8995       56.1241       60.2111        0.0000        0.0000        0.0000        0.0000        0.0000        0.0000        0.0000        0.0000        0.0000        0.0000        0.0000        0.0000        0.0000        0.0000        0.0000        0.0000        0.0000        0.0000        0.0000        0.0000        0.0000        0.0000        0.0000        0.0000        0.0000        0.0000        0.0000        0.0000
        0.0000        0.0000        0.0000        0.0000        0.0000        0.0000        0.0000        0.0000        0.0000        0.0000        0.0000        0.0000        0.0000        0.0000        0.0000       33.8374       30.4921       27.8905       25.8049       21.1509       23.2475       22.5290       17.3314       13.7414       12.8617       11.3459        9.8365        8.0300        5.4371        3.0098        3.8665        7.0674        5.1065        4.5606        4.4695        4.1115        2.8299        3.4262        1.8738        2.0450        2.7076        2.5115        2.8793        2.7123        3.3846        4.3198        6.0936       14.6264       14.5159       12.6860       12.0425       13.6599       15.7881       20.1803       17.4094       11.7224        8.0244        6.7776        6.7481        5.5252        4.3690        4.0610        3.8806        2.6948        2.5977        2.1698        1.9250        1.3208        0.9752        1.0082        0.8849        0.2932        0.1989        0.6299        0.8829        1.3812        1.5646        1.8423        2.1305        3.5020        3.8094        4.1098        4.3929        4.7003        4.9648        5.0848        5.1060        3.2941        3.2981        3.2856        3.2567        4.5857        4.9592        6.8155       10.7220        9.8772        9.3271        4.7784        4.5540        4.8324        4.4863        4.2550        6.0764        4.9868        0.6082        2.3350        3.7265        2.2476        4.5023        3.7881        2.2578        2.5487        2.8380        4.7019        5.7785        7.0875        5.4483        3.6143        4.4235        7.0146        8.7134        9.2603        9.8350        9.9936       12.2365       12.4325       12.8004       17.7057       12.1290        8.8684       10.5878       10.0505        8.6442        8.9545       14.4770       20.4416       34.7382       29.0904       24.5636       22.1493       13.1817       14.2548       27.0109       26.4245       27.1570       36.9607       43.0957       45.9334       45.8107       46.0374       41.4510       38.9596       34.9092       32.8320       31.6673       36.7112       38.8171       55.6497       55.3149       47.1844       37.8152       37.6391       38.4452       50.0222       60.2927       61.1308       70.3749       77.0313       80.2206       83.1929       87.6547       92.4188       93.6659       94.3770       82.4970       77.4864       68.0205       65.9994       60.5994       54.8057       49.9224       48.0736       49.1151       41.0713       36.6289       36.6355       41.5773       66.8956       78.5494       60.7464       56.6062       44.9956       23.9451       19.2975       19.5275       24.4974       27.6229       33.0878       37.5522       44.1130       43.5088       47.7657       50.5325       52.9964       62.8203       71.7361       73.2812       86.2640       76.3043       83.6850       90.4745       92.7304       90.0185       78.0938        0.0000       61.2825       52.1656       51.7905       51.0794       49.5814       51.8408        0.0000        0.0000        0.0000        0.0000        0.0000        0.0000        0.0000        0.0000        0.0000        0.0000        0.0000        0.0000        0.0000        0.0000        0.0000        0.0000        0.0000        0.0000        0.0000        0.0000        0.0000        0.0000        0.0000        0.0000        0.0000        0.0000        0.0000        0.0000
        0.0000        0.0000        0.0000        0.0000        0.0000        0.0000        0.0000        0.0000        0.0000        0.0000        0.0000        0.0000        0.0000       43.1722       40.5814       32.0793       30.7621       27.6060       23.5034       20.3379       18.3613       15.5686       13.2553       11.0833        9.8393        8.3963        7.4653        5.5133        4.2916        2.8269        3.2227        2.8212        3.1679        3.4596        2.3209        1.7573        1.4467        2.0778        1.3803        2.0224        3.0012        3.7154        3.8120        2.0755        1.8130        2.6238        3.4099       10.3486       12.6263       11.8823       11.2106       11.2368       13.8005       16.3028       14.9867       10.8022        8.1271        8.5823        9.0748        7.1259        4.7099        4.4013        4.5680        2.8320        2.8187        3.0634        2.4887        1.6882        1.3134        1.2882        1.0373        0.6438        0.2348        0.5991        0.4532        1.5545        1.7605        1.9887        2.3384        3.9569        4.1900        4.5108        4.8235        5.1562        5.4548        5.6217        5.7137        3.7205        3.7674        3.8053        3.8283        5.3730        6.1209        7.9102       10.4551       10.6977        9.9045        6.6893        6.2376        5.7766        5.6680        5.0086        3.8935        0.5432        0.3382        0.4606        2.6886        1.6470        1.0904        1.2646        1.7614        3.0335        5.1449        8.6322       13.9052        8.6633        6.9262        4.5665        5.5801        7.8575       10.0737        8.8794        9.9436        9.5200       11.9627       12.2019       12.4801       14.6435       15.9452       14.1764       12.8308       11.2481       10.0672        7.9548       11.5653       27.9643       27.1677       25.7951       27.1757       28.5963       33.4622       38.5986       37.3068       35.7224       35.5299       43.5397       50.5606       41.8357       40.7109       42.6018       46.9319       46.0110       40.7546       38.1451       46.4143       44.0209       44.2386       52.8883       51.6812       47.0677       36.6177       36.6596       43.0631       50.3051       53.4632       58.2049       63.3209       68.1122       73.7644       96.5928      104.8679      109.3000      101.0967       93.2452       86.4925       72.0014       57.2863       53.7511       50.9733       46.0998       43.8754       41.8414       44.3336       42.6015       36.2624       34.4473       32.2855       40.9949       47.1094       42.2304       32.9606       30.0852       24.8350       23.2798       20.1380       25.1877       28.0522       32.0444       41.5440       51.2193       55.9947       55.5192       61.4204       65.1288       65.2265       63.7649       62.7671       73.1036       76.2347       93.5562       94.4269       76.4669       78.4823        0.0000        0.0000        0.0000        0.0000        0.0000        0.0000        0.0000        0.0000        0.0000        0.0000        0.0000        0.0000        0.0000        0.0000        0.0000        0.0000        0.0000        0.0000        0.0000        0.0000        0.0000        0.0000        0.0000        0.0000        0.0000        0.0000        0.0000        0.0000        0.0000        0.0000        0.0000        0.0000        0.0000        0.0000        0.0000        0.0000
        0.0000        0.0000        0.0000        0.0000        0.0000        0.0000        0.0000        0.0000        0.0000       53.7513        0.0000        0.0000       32.2519       33.4603       34.1029       27.4919       24.4039       21.9740       19.3009       13.2080       11.9353       14.5107        9.5058        7.2892        4.5820        3.4611        3.7180        2.5488        1.4457        1.2577        0.9322        1.3352        1.8953        1.9656        1.2190        1.4881        1.3877        1.1399        1.8935        1.9514        1.1178        1.9420        1.7720        0.5313        0.6533        0.8719        1.6958        7.2926        7.7316        7.0065        7.2227        7.2896        6.8916        6.7748        8.5312        8.2445        8.9047       11.2059       10.8283        6.0298        5.5725        5.2337        5.1946        4.7249        4.2723        3.6443       20.9521      133.6697      141.6181       15.4517        0.8538        0.5225        0.3354        0.2437        0.6894        0.9065        0.4898        0.5498        0.6063        3.2067        3.6436        3.8751        3.9175        4.2063        4.4352        4.6090        4.7133        4.6921        4.9159        5.2652        7.0725        9.3032        9.9039       11.7476       12.1416       12.5928       12.6971        9.9839        9.3775        7.5201        6.6594        5.9443        5.5390        2.6985        1.9226        1.5932        1.5841        1.8943        2.0196        1.8782        3.0956        3.2706        5.6017       10.3710       14.4849       12.5269       11.3699        5.2867        6.7749        9.0840       10.7228       11.7123       12.0256       12.8424       13.4901       14.4538       16.5224       17.7820       22.0586       20.4063       16.4557       13.7011       13.2813       17.5483       22.5436       29.0000       33.0403       36.4667       36.7423       36.0756       36.0780       29.0955       30.4821       36.3599       34.2661       45.2438       48.3513       33.5578       36.3171       41.3764       43.1891       39.8138       36.0794       40.5006       52.2356       48.0019       48.3670       49.6848       49.1197       53.6325       59.9672       45.0724       46.3577       57.3178       55.9610       60.1108       62.3859       70.3949       90.8428      110.4794      116.3760      109.2787      102.3568       92.2974       83.2314       63.9237       51.5338       48.1942       46.9981       43.3890       41.1796       33.4846       29.0548       36.6207       35.2304       30.9719       25.1909       24.8920       20.1283       21.4831       20.6195       21.2385       20.5462       18.2439       23.8395       32.0386       37.2204       34.9008       39.7031       49.7772       51.6188       57.1779       70.4785       70.2195       65.9563       68.4376       69.2581       73.5058       77.6186       87.1224       74.0693       68.6915        0.0000        0.0000        0.0000        0.0000        0.0000        0.0000        0.0000        0.0000        0.0000        0.0000        0.0000        0.0000        0.0000        0.0000        0.0000        0.0000        0.0000        0.0000        0.0000        0.0000        0.0000        0.0000        0.0000        0.0000        0.0000        0.0000        0.0000        0.0000        0.0000        0.0000        0.0000        0.0000        0.0000        0.0000        0.0000        0.0000        0.0000
        0.0000        0.0000        0.0000        0.0000        0.0000       58.9943       45.8913       41.9088       35.5555       30.4189       28.2305       33.4376       33.9619       32.4742       31.3055       23.3301       23.1041       26.7955       27.6963       14.2555       13.1449       10.3966       10.5431        6.5577        4.3369        4.1980        3.7209        5.0825        6.4964        2.4228        1.0853        5.6960        3.3773        1.0277        0.9618        1.1856        1.0207        1.4453        0.8112        0.2512        0.2848        3.7936        2.3296        0.7068        0.7714        0.7396        0.8817        4.4462        6.8795        6.6862        7.5150        8.9073        7.1027        6.3193        6.9631        7.3833        6.9413        6.7737        7.5964        7.7199        7.1879        7.7451        6.6725        6.1338        6.4271        6.4970       38.7170       97.7748      102.7118       94.0834        3.6942        0.9506        0.3464        0.3394        2.6027        4.0972        0.7168        0.5996        0.6562        3.4066        3.7543        3.9651        4.2168        4.5149        4.7689        5.3937        6.4431        6.6972        7.8116        9.5383        8.2778       10.3553       10.4629       10.3993       11.1839       13.7521       13.0172       10.8660        9.4113        9.6803        7.0663        6.2448        5.8993        2.9531        1.9882        1.8239        1.8295        2.1525        2.4198        3.0985        3.9726        6.5525        8.9806        9.8424       14.7211        9.3127        9.0204       10.2852       13.5426       19.9142       17.6500       15.7373       12.8325       14.6591       15.2477       16.0211       24.9043       38.6277       30.6078       23.5138       21.3242       17.3553       17.1792       19.5347       27.1717       32.3984       31.6190       37.4778       32.1660       26.4069       25.3318       27.9905       29.9933       35.2086       30.5206       28.6628       29.4313       36.7727       38.4283       43.2781       45.1626       45.2800       39.0372       41.5752       49.0082       49.4030       52.5934       54.2071       51.8815       52.5691       52.6315       50.6527       54.4473       75.6280       68.4031       63.9309       65.1690       76.1728       85.7764       95.9491       95.2836       87.3336       83.5095       77.5176       72.3741       58.4608       55.6011       58.5957       52.0631       46.2026       33.1857       30.5341       27.9343       29.7719       29.4733       30.9530       19.8251       17.2888       17.9818       16.8795       17.1048       22.7498        0.0000        0.0000       20.5282       28.2017       29.9728       41.9003       51.4587       55.3339       55.5496       64.1704       70.8918       70.8052       67.6814       72.1151       72.9524       83.8924       83.3865       73.1711       70.0975        0.0000        0.0000        0.0000        0.0000        0.0000        0.0000        0.0000        0.0000        0.0000        0.0000        0.0000        0.0000        0.0000        0.0000        0.0000        0.0000        0.0000        0.0000        0.0000        0.0000        0.0000        0.0000        0.0000        0.0000        0.0000        0.0000        0.0000        0.0000        0.0000        0.0000        0.0000        0.0000        0.0000        0.0000        0.0000        0.0000        0.0000        0.0000
        0.0000        0.0000        0.0000        0.0000       56.1885       63.3637       42.7607       31.8411       31.1372       30.5958       28.0049       31.5751       30.9141       28.4409       25.3380       23.0239       22.7430       28.2263       24.4290        9.6592       11.7101       12.3622        8.2791        3.7954        4.0900        2.7408        2.5654        2.0916        1.3319        1.5154        1.8524        0.6994        0.4261        0.4410        0.4570        0.6658        0.6345        0.6134        0.6175        0.3912        1.0474        1.8457        5.7325        2.8886        2.0491        1.8065        1.7874        4.8054        8.2074        8.1036        8.0614        8.5228        8.9073        9.2251        8.3543       11.0406       11.7650        9.9619        9.6851        9.1809       10.7713       10.3128        8.2305        6.9545        5.9138        6.5926       17.5730       63.6321       39.8057       39.7922        5.9066        0.6845        0.4551        0.2738        1.3589        2.9805        3.2963        1.1571        0.9224        3.5458        4.3068        4.4909        4.3480        4.4131        5.0290        6.5436        7.5825        7.4286        7.3786       10.7853       14.5603       14.1909       11.8963       11.1653       10.9663       12.4013       11.8848       11.5431       10.4097        8.5993        7.5985        7.1160        6.9524        4.1714        2.6308        2.3881        2.2423        2.8134        4.6265        5.0324        5.7539        8.6136       12.5267        5.3783        9.2377        9.1256        7.0895       14.8857       20.5069       20.4172       25.1517       23.5742       15.7335       16.0217       18.7131       22.4085       29.7309       31.4544       24.4343       27.4917       28.7092       23.2318       23.6032       28.4655       30.3366       23.8583       23.4173       25.7125       34.1177       35.8074       33.2594       33.2136       28.4139       41.8621       44.4130       37.4311       30.9917       45.6746       40.5252       38.8415       38.9924       41.3476       41.4554       42.8080       48.9081       52.8785       49.8530       48.9991       49.0996       52.2110       52.3745       56.7999       67.9973       69.4631       62.8844       67.0772       75.0617       79.4493       71.1932       79.1184       80.9263       72.9934       67.3161       64.7095       66.7916       59.4719       55.8123       58.4429       46.2268       40.0885       32.5213       28.7898       25.9435       28.7745       31.7692       29.4209       21.9601       20.2649       15.7612       14.9329       28.8275        0.0000        0.0000        0.0000       31.7490       26.8791       42.5143       43.9567       45.2424       51.9156       60.8671       65.2038       70.7368       72.4183       68.4150       68.7525       68.1754       76.9859        0.0000        0.0000        0.0000        0.0000        0.0000        0.0000        0.0000        0.0000        0.0000        0.0000        0.0000        0.0000        0.0000        0.0000        0.0000        0.0000        0.0000        0.0000        0.0000        0.0000        0.0000        0.0000        0.0000        0.0000        0.0000        0.0000        0.0000        0.0000        0.0000        0.0000        0.0000        0.0000        0.0000        0.0000        0.0000        0.0000        0.0000        0.0000        0.0000        0.0000        0.0000
        0.0000        0.0000       76.1928       53.4295       44.8203       52.6916       40.9794       26.9793       25.2048       25.6602       24.8782       27.4418       23.7530       21.7038       22.4486       18.5028       17.2027       19.4817       16.9186       14.7466       17.3722       13.3066        9.3328        4.6913        4.0258        2.8851        1.8017        1.1007        0.7349        0.6954        2.9494        1.4918        0.3742        0.3722        0.3676        0.4717        0.4658        0.4397        0.3938        0.1404        0.1113        0.1830        1.9049        0.4013        0.8882        0.9261        1.2757        3.9230        4.2743        6.4156        6.9326        9.2022        7.7721        7.1854        7.4427        8.2611        8.8366       10.3490       10.4707       10.7932       11.4526       12.4081       11.8793       12.0445        9.4013        7.4046       13.0454       31.2406       14.5863       11.3283        8.7499        1.4243        1.0184        1.0697        2.3786        3.4581        3.3320        1.2368        0.8469        3.9225        4.9665        6.7428        5.4421        4.6671        6.7612        6.2562        6.0911        6.5857       11.9916       13.4809       10.9686       12.5028       12.4412       11.9778       11.2820       14.6529       14.7610       12.8567       11.3768        9.2004        8.1499        6.9597        6.5760        3.4027        3.0521        2.9801        3.6486        5.6062        6.7521        6.5437        5.9716        5.0868        4.9460        5.0314        9.3542        9.1283        7.9107       11.9358       12.1308       15.7277       16.0339       15.3388       14.4243       15.6331       16.0728       22.4766       24.2968       23.6497       19.4919       15.2764       15.2732       16.1957       18.2788       19.4320       17.5552       18.6564       22.3637       37.6894       25.3343       24.6074       27.1099       37.6118       42.0801       52.2311       49.5725       44.5448       48.3395       44.9500       55.1367       52.5935       46.3032       39.9400       38.2645       49.2212       50.7224       49.0362       42.9818       47.6704       49.2427       50.5534       59.8841       72.6377       61.2313       53.7561       54.3316       69.0648       73.6807       75.8139       75.0799       78.3550       80.6224       63.2809       61.0083       55.5264       54.6924       52.3726       48.7532       43.9084       39.2218       32.1763       28.6523       22.7474       24.2529       26.2325       24.5444       25.2052       22.2939       20.2717       19.8575       22.6419        0.0000        0.0000        0.0000       28.9287       22.9078       32.5395       40.9117       42.5003       42.3380       55.1635       64.9071       68.3296       69.0601       71.2051       64.7962       66.6769       67.3412        0.0000        0.0000        0.0000        0.0000        0.0000        0.0000        0.0000        0.0000        0.0000        0.0000        0.0000        0.0000        0.0000        0.0000        0.0000        0.0000        0.0000        0.0000        0.0000        0.0000        0.0000        0.0000        0.0000        0.0000        0.0000        0.0000        0.0000        0.0000        0.0000        0.0000        0.0000        0.0000        0.0000        0.0000        0.0000        0.0000        0.0000        0.0000        0.0000        0.0000        0.0000        0.0000
        0.0000       44.3035       40.5171       31.2828       36.5200       37.7848       24.6484       14.1119       15.7671       11.3407        9.4432        5.9865        7.0259        9.1477        7.9525        9.4718        4.8064        7.4985        4.6848        4.9961        6.9264        5.2420        5.7892        2.2999        1.5386        0.7665        0.7200        1.0091        0.9934        1.2979        2.3027        2.3055        1.2610        1.1398        1.3704        1.0348        0.1467        0.0453        0.0448        0.3557        0.0000        0.0000        0.0113        0.1591        0.1499        1.0148        1.1704        1.0306        0.6561        0.8831        0.7840        5.5177        6.0036        6.3152        6.0094        8.3215       12.5171       13.5092       13.3977       12.9773       13.9893       16.6182       15.1991       13.6784       12.3804       10.2832        8.5024       11.2707       16.2071        9.0447        9.4088        6.6462        8.4592        6.5330        6.2614        4.2247        4.0067        3.1502        2.1765        4.1689        5.5071        6.4385        5.5133        5.3373        6.2008        6.9684       12.8839       16.6530       15.2382       16.3126       14.0652       15.5667       17.2440       15.9963       13.0880       18.9398       16.1730       15.4822       13.4310       12.1811       10.0146        6.8645        6.4370        5.6149        7.3380        7.0770        8.0862        9.8414        8.7139        7.4501        9.2802        8.5910        7.1092        9.6915       13.5957       19.2490       40.9235       32.8904       16.6349       15.9549       14.4973       12.6504       14.2884       17.0207       20.8374       19.2528       15.7100       13.7841       11.8036       17.9896       17.6721       15.0627       13.9827       26.4673       23.2494       30.4072       34.6572       34.1484       32.4705       33.3996       34.0806       39.1223       46.0671       36.9801       36.0418       47.8988       60.6895       56.3510       61.8872       61.5017       51.6471       53.8010       54.6529       61.0935       62.2579       48.7271       47.0327       47.3468       46.8062       65.1544       72.0983       67.0637       67.6720       64.1591       59.1718       59.7987       67.6608       67.7922       67.7148       63.0381       55.6221       49.1322       43.0388       43.0720       44.4346       47.3232       47.8082       43.4008       38.1702       30.8191       29.6922       24.8923       24.5772       29.3302       29.3668       28.0935       30.5289       32.2184        0.0000        0.0000        0.0000        0.0000       24.8897       28.8636       31.7516       36.6790       41.7220       43.2160       44.6513       51.0618       61.6688       67.1599       67.7000       62.5763       59.9507       60.5592        0.0000        0.0000        0.0000        0.0000        0.0000        0.0000        0.0000        0.0000        0.0000        0.0000        0.0000        0.0000        0.0000        0.0000        0.0000        0.0000        0.0000        0.0000        0.0000        0.0000        0.0000        0.0000        0.0000        0.0000        0.0000        0.0000        0.0000        0.0000        0.0000        0.0000        0.0000        0.0000        0.0000        0.0000        0.0000        0.0000        0.0000        0.0000        0.0000        0.0000        0.0000        0.0000        0.0000
        0.0000       38.0804       34.7947       25.5947       21.4490       22.3117       22.2586       12.2541       10.3611        9.9338        7.9938        3.6172        3.9059        3.7480        3.0803        1.4882        3.1591        2.1344        2.8917        2.2061        2.0615        1.6961        2.3153        3.0213        2.0019        0.7171        0.5523        0.7469        0.9475        1.0786        1.8102        2.0509        2.7287        3.9695        4.2652        2.4191        1.6113        0.8512        0.8830        1.0793        3.0014        1.0230        0.1517        0.0455        0.0609        0.1060        0.3532        0.4369        0.6570        1.2075        4.3047        6.1319        6.0267        4.7833        5.2187        9.0586       16.1581       18.3392       14.2234       13.7304       15.8320       18.8931       17.7968       16.2096       13.0611       11.3100       10.2323       11.4675       11.6079        8.5621        7.7474        5.5193        4.9711       10.1796       11.5232        4.9458        1.3673        1.7023        2.9860        3.9485        5.6738        7.3363        7.7181        5.2738        7.7086        9.7776       13.2082       15.3940       17.5754       17.0018       16.2625       20.5169       32.8945       28.6318       26.9939       22.8451       26.3385       27.4947       26.4442       21.9287       15.0611       13.2257        8.1341        9.3965        8.3549        7.3303        7.8463        6.9060        7.1223        7.2369        7.6960        8.2862        8.3201       10.4634       16.0210       23.3648       30.9699       21.3038       13.7175       15.7631       18.7808       17.0202       15.9352       21.3426       19.1358       40.0973       25.4163       12.5051       12.8373       21.9946       25.0314       17.1283       14.1312       19.6451       25.8283       44.1379       47.0877       47.6146       43.1593       39.2792       39.9752       39.3508       44.7200       52.1748       42.3611       39.3337       45.9205       54.0409       53.0270       56.1884       56.0659       62.3984       69.1463       65.1475       68.0583       61.6821       48.1734       46.6201       51.1036       71.3910       66.0222       62.4777       67.0859       61.0805       64.4872       67.9595       65.3047       62.8033       67.8174       59.1870       48.1722       42.1646       39.6112       38.9192       40.3279       43.1290       43.1429       42.7220       37.4704       31.4660       30.4545       26.3789       26.7296       30.0391       25.4630       24.7071        0.0000        0.0000        0.0000        0.0000        0.0000       27.5747       30.9715       39.9243       45.0959       42.1539       43.9918       35.8013       30.8387       47.1540       60.4616       66.9862       63.0626       60.0102        0.0000        0.0000        0.0000        0.0000        0.0000        0.0000        0.0000        0.0000        0.0000        0.0000        0.0000        0.0000        0.0000        0.0000        0.0000        0.0000        0.0000        0.0000        0.0000        0.0000        0.0000        0.0000        0.0000        0.0000        0.0000        0.0000        0.0000        0.0000        0.0000        0.0000        0.0000        0.0000        0.0000        0.0000        0.0000        0.0000        0.0000        0.0000        0.0000        0.0000        0.0000        0.0000        0.0000        0.0000        0.0000
       34.0182       32.3222       31.8572       26.8343       24.6004       19.2834       17.9769       10.9468       14.0450        4.3948        3.9316        2.8892        3.1291        4.6175        3.1022        1.1571        1.0792        1.8663        4.3121        2.6914        2.2389        2.1213        0.5323        0.7573        1.0596        1.0955        0.9951        0.9462        0.7835        0.5229        0.3598        0.3466        0.8437        1.4536        1.6923        1.3891        1.1109        0.6945        0.5496        0.3729        4.0020        3.6098        2.8700        1.7707        0.0249        0.0510        0.3568        0.5061        0.6928        1.6445        2.6324        4.6248        4.3659        7.3154        7.5156       10.0226       12.1840       13.3237       13.5338       19.9655       36.0377       13.4576       13.1941       14.3234       13.0981       11.4500       11.5297       10.3592        8.4139        6.8724        6.7124        8.3718        9.7164        5.6864        5.5102        4.6546        3.3464        4.1282        4.7456        4.3852        8.5140       12.4118       10.2111        9.9454        8.7138        7.9419       12.7435       26.9811       14.9927       13.2891       13.4256       21.1166       30.9169       31.6846       21.4177       26.2142       28.1330       27.2794       29.2793       36.7809       35.5483       29.5249       20.8552       18.3070       14.6461        9.4368        9.9750       10.2880       25.6019       14.3658       17.7581       14.9184       14.6162       17.7011       18.0302       19.1182       18.1238       13.5986       12.3463       16.1263       17.2240       17.7359       18.6665       18.0157       21.6794       19.9274       17.6498       17.5433       20.4372       15.5142       16.7818       16.7986       14.5558       26.4034       31.9880       35.4962       47.5783       46.1898       39.5019       40.5449       52.6623       32.1366       30.2193       31.2220       35.0947       45.4278       51.8596       49.0827       53.4001       60.6774       65.0809       79.4223       81.5052       77.1236       67.3321       57.7186       45.1545       42.1207       48.6778       59.9692       65.0834       70.3462       69.4732       79.4894       90.9104       92.4434       80.1812       69.4329       66.7881       58.0201       46.4986       43.5259       41.0148       40.2841       40.3125       43.1431       42.3268       46.9699       43.9107       37.0834       33.5189       32.5967       31.8648       34.8474       30.9535        0.0000        0.0000        0.0000        0.0000        0.0000        0.0000       48.5779       33.9548       39.4743       34.8286       28.7121       28.2268       34.3850       34.8131       54.0396       59.1507        0.0000        0.0000        0.0000        0.0000        0.0000        0.0000        0.0000        0.0000        0.0000        0.0000        0.0000        0.0000        0.0000        0.0000        0.0000        0.0000        0.0000        0.0000        0.0000        0.0000        0.0000        0.0000        0.0000        0.0000        0.0000        0.0000        0.0000        0.0000        0.0000        0.0000        0.0000        0.0000        0.0000        0.0000        0.0000        0.0000        0.0000        0.0000        0.0000        0.0000        0.0000        0.0000        0.0000        0.0000        0.0000        0.0000        0.0000        0.0000
       23.7955       24.2878       21.2703       19.0544       15.3593       17.5140       18.2117       11.7923       12.5560        4.6569        3.2075        2.6995        2.5325        2.3021        1.4986        0.7979        0.3121        1.7414        0.8195        3.9411        2.5919        0.6989        0.1278        0.4205        0.5132        0.7428        0.8526        0.6442        0.5358        0.4380        0.3385        0.2789        0.3098        0.3178        0.2311        0.0914        0.1210        0.1608        0.0964        0.0877        4.3948        1.6960        2.7916        1.7787        0.0430        0.0487        0.1692        0.2519        0.1806        1.7869        1.1532        4.1090        5.8489        9.0110        8.4446       10.1874       11.6778       13.9778       13.2740       13.0751       13.1882       13.3394       12.2608       12.6718       11.8214       13.5224       12.9861        9.6261        8.6602        9.9468       12.3572       15.0442        9.5715        5.3058        4.9835        5.9237        6.9086        4.7632        4.8515        3.4984        4.2173        8.1967        6.5602        5.5987        3.8242        3.9475        7.2230       40.3504       36.2847       17.1208       17.1696       24.1169       22.3109       18.6719       15.9283       21.5668       27.4793       23.0216       24.8974       31.8348       40.3657       44.7941       34.8446       33.9347       23.8005       21.0048       18.2355       21.8720       29.4317       22.2060       23.0639       25.1407       27.5140       34.2763       30.9620       18.5073       16.0340       14.7260       17.8723       18.0867       13.8550       38.1875       21.3937       16.2146       17.5468       16.5474       14.2494       19.0984       22.7545       15.4953       13.4337       15.8290       28.1266       30.0954       24.0081       19.3143       37.9640       29.5517       24.5953       25.2019       32.0475       27.2779       26.7666       28.1871       30.6599       33.3978       37.2380       43.6962       52.2723       82.3137       80.9811       79.6001       71.1367       61.8103       65.3186       52.0977       44.8486       44.9651       48.2551       62.9329       76.4409      101.6716      115.8171      106.1193      113.9772      105.8364       83.9721       70.9459       63.3848       57.2882       48.7976       46.2297       44.5595       44.7745       46.8570       49.3091       51.5546       58.4053       53.3078       42.9843       48.0540       45.0866       42.2230       69.1891        0.0000        0.0000        0.0000        0.0000        0.0000        0.0000       80.1000       55.8865       56.4249       49.8408       38.4903       39.8062       30.1219       31.5855       32.1671       48.9599       54.6886        0.0000        0.0000        0.0000        0.0000        0.0000        0.0000        0.0000        0.0000        0.0000        0.0000        0.0000        0.0000        0.0000        0.0000        0.0000        0.0000        0.0000        0.0000        0.0000        0.0000        0.0000        0.0000        0.0000        0.0000        0.0000        0.0000        0.0000        0.0000        0.0000        0.0000        0.0000        0.0000        0.0000        0.0000        0.0000        0.0000        0.0000        0.0000        0.0000        0.0000        0.0000        0.0000        0.0000        0.0000        0.0000        0.0000        0.0000        0.0000
        5.8309        9.4687        9.8565        4.7996        3.8635        6.6936       13.3620        5.9035        4.7741        5.8416        2.9900        2.2530        3.1022        2.5379        2.5480        1.7898        0.8885        0.6816        0.6676        1.9130        2.6545        2.3562        1.5964        1.2057        0.7733        1.0804        1.0782        0.6073        0.5166        0.4517        0.4185        0.1461        0.1349        0.1001        0.0750        0.0164        0.0757        0.0789        0.0363        0.0470        3.0878        1.6874        1.3044        0.0552        0.0000        0.0000        0.0493        0.2311        0.1900        0.7868        2.4979        5.8241       10.4173        6.6821        6.1626       13.3484       16.2249       14.9727       11.5135       10.8373       11.1877       10.0314       10.9743       14.5339       15.1176       13.1304        9.2612        6.1902        6.2624        8.4761        5.5673        4.2286        2.9108        5.0478        7.0881        4.8939        4.8049        4.7970        4.0970        2.0026        2.2882        1.1240        1.0080        1.9357        2.0335        3.1566        4.1015        5.1809        8.9876        8.6958        8.3508       15.9687       21.3534       21.2771       13.2945       18.1724       19.6356       23.3979       30.9323       28.1419       25.9912       32.3175       45.6329       55.6887       46.4040       35.9399       37.1460       28.7466       23.0022       25.5144       30.3428       27.5460       31.6887       28.0226       23.6069       12.0083       13.0006       15.2823       13.5114       12.5509       12.2803       15.3658       16.4481       16.7581       14.4844       13.2885       12.8201       13.7165       16.0986       16.2343       16.2595       15.1581       19.5349       23.6035       19.8230       15.2000       26.5932       30.5993       24.3661       26.5511       38.4948       31.3867       30.6902       28.0169       28.5448       33.9985       28.4729       37.3251       50.5007       63.8051       61.7519       56.1071       54.4579       55.4866       52.1899       41.5508       38.8684       41.1279       45.7821       61.0106       71.5909       91.8099      107.7934      103.3567      107.2677      108.4616       88.3995       67.3137       55.8693       46.5897       42.3203       44.9981       46.9053       47.4056       51.6725       58.4270       61.0573       68.1048       63.1998       62.1831       63.4469       65.4140        0.0000        0.0000        0.0000        0.0000        0.0000        0.0000        0.0000        0.0000       43.8900       38.8080       39.1710       42.8557       42.7257       60.1500        0.0000       17.0400       18.4800       19.1100       16.5900        0.0000        0.0000        0.0000        0.0000        0.0000        0.0000        0.0000        0.0000        0.0000        0.0000        0.0000        0.0000        0.0000        0.0000        0.0000        0.0000        0.0000        0.0000        0.0000        0.0000        0.0000        0.0000        0.0000        0.0000        0.0000        0.0000        0.0000        0.0000        0.0000        0.0000        0.0000        0.0000        0.0000        0.0000        0.0000        0.0000        0.0000        0.0000        0.0000        0.0000        0.0000        0.0000        0.0000        0.0000        0.0000        0.0000        0.0000        0.0000
        6.5262        6.7674        5.8979        3.4023        6.1714        8.7455       14.8440        4.8648        4.7689        6.5882        6.1185        4.0930        2.1143        1.3408        1.6945        2.1850        1.6202        0.8744        0.6406        0.9761        1.0349        1.0844        1.5332        1.3509        1.7621        1.0386        0.7872        0.5704        1.5048        1.3294        2.4113        4.3693        3.5475        3.3415        3.6740        2.3544        2.9603        3.3644        3.0784        1.5336        1.2104        0.4829        1.0841        2.4752        4.1679        3.1452        3.0016        1.2225        0.3942        0.6465        7.6528        9.0701        8.4989        7.4149       10.8695       17.1670       19.1207       16.8651       12.9303       13.2554       12.4639       12.4037       13.7670       14.4125       11.5477        9.0472        6.3178        3.9443        3.3889        2.7387        2.7678        4.1665        5.7492        4.1009        4.6125        3.3938        2.5112        2.4493        2.9297        2.0039        1.5930        1.5928        1.6355        2.7306        3.1069        7.3674        7.1659        8.0854        9.9228        6.0514        5.8154        9.9095       10.7111       11.2039        8.8755       14.4882       21.0656       26.9659       28.8162       26.8057       29.5291       33.8943       38.8033       47.8329       47.0002       44.4150       47.5783       48.2039       35.9985       25.7491       22.9295       23.0215       21.7776       20.8113       18.2781       11.3882       11.2618       12.9492       20.7573       24.5664       25.0587       28.2141       14.7918       16.0629       14.4370       13.7629       14.0658       13.2777       13.2151       13.9694       14.3050       15.0028       16.0733       27.3001       17.8638       15.1515       22.4879       22.0859       20.1307       24.1571       35.0128       31.1523       36.6804       23.9937       19.7672       22.6474       24.7871       43.9328       59.4585       56.2957       51.7604       62.3165       56.5002       51.3948       49.4476       42.4049       35.4841       37.5739       44.0097       59.1049       69.2798       86.3672      101.1894      103.2827       88.3183       85.1776       74.9141       54.7027       47.2943       41.3512       39.9579       47.1046       58.4742       70.3842       73.5492       73.9542       69.6791       73.0850       72.7082        0.0000        0.0000        0.0000        0.0000        0.0000        0.0000        0.0000        0.0000        0.0000        0.0000        0.0000       67.1100       36.0150       36.6470       38.2068        0.0000        0.0000        0.0000        0.0000        0.0000        0.0000        0.0000        0.0000        0.0000        0.0000        0.0000        0.0000        0.0000        0.0000        0.0000        0.0000        0.0000        0.0000        0.0000        0.0000        0.0000        0.0000        0.0000        0.0000        0.0000        0.0000        0.0000        0.0000        0.0000        0.0000        0.0000        0.0000        0.0000        0.0000        0.0000        0.0000        0.0000        0.0000        0.0000        0.0000        0.0000        0.0000        0.0000        0.0000        0.0000        0.0000        0.0000        0.0000        0.0000        0.0000        0.0000        0.0000        0.0000        0.0000        0.0000
        0.0000        0.0000        3.3784        1.5880        0.0000        5.5387       14.2824        3.3556        5.2556        5.0775        4.8413        6.2106        3.4435        1.7259        0.9644        1.2656        1.4439        1.3311        0.7319        1.1046        1.1999        1.2225        1.2282        1.8195        2.2687        1.7970        2.1774        3.1582        3.0304        2.5667        2.9140        4.2549        4.2293        3.6044        3.6394        2.5039        2.2536        1.9755        2.7081        4.8454        3.0150        1.0718        0.7300        0.5422        0.7074        1.4088        1.1008        0.4701        0.7209        1.4534        8.2256       17.2216       12.6611        3.8691       11.9499       17.7765       16.1809       14.5149       12.5770       12.3845       14.8297       16.4281       16.5708       15.0443       11.6056        7.3492        5.8471        3.2341        2.8370        3.7889       15.7787        7.4105        4.4652        5.0835        3.5964        1.2507        0.9594        1.0531        1.2448        1.9272        1.6566        1.0318        0.9578        1.2890        2.0393        5.2353        6.5636        4.5558        4.2364        4.8229        3.9361        7.6291        7.2395        7.7460       12.4580       21.5401       27.5995       29.3150       28.3899       27.9718       26.2649       40.2664       43.8065       43.0968       40.2461       42.9661       49.1168       81.6709      110.5408       49.2006       31.9306       35.7854       35.4962       34.3329       30.3070       27.4893       21.4741       24.8825       34.4820       26.1149       22.4133       22.3741       16.4185       15.0340       21.1514       22.7381       23.4433       16.6108       13.4198       13.7070       13.8729       15.6326       32.8804       17.4868       18.3064       16.4492       19.8776       24.2209       25.7243       28.9730       32.9661       46.1052       45.0068       33.4389       25.0920       23.6737       46.4085       56.0125       55.9320       52.3200       56.1707       66.9806       67.6863       61.5060       62.6431       43.4931       38.9655       39.6893       44.4306       56.6972       66.0463       78.6756       85.0533       84.0502       75.3542       70.2354       66.2713       46.3925       41.4456       41.0160       41.5228       51.4995       64.2564       71.9454       86.5198       75.9501       78.4914       85.9549       89.3675       77.7687        0.0000        0.0000       81.4017        0.0000        0.0000        0.0000        0.0000        0.0000        0.0000       79.6200       47.2800       45.4239        0.0000        0.0000        0.0000        0.0000        0.0000        0.0000        0.0000        0.0000        0.0000        0.0000        0.0000        0.0000        0.0000        0.0000        0.0000        0.0000        0.0000        0.0000        0.0000        0.0000        0.0000        0.0000        0.0000        0.0000        0.0000        0.0000        0.0000        0.0000        0.0000        0.0000        0.0000        0.0000        0.0000        0.0000        0.0000        0.0000        0.0000        0.0000        0.0000        0.0000        0.0000        0.0000        0.0000        0.0000        0.0000        0.0000        0.0000        0.0000        0.0000        0.0000        0.0000        0.0000        0.0000        0.0000        0.0000        0.0000        0.0000
        0.0000        0.0000        0.0000        0.0000        0.0000        2.7674        9.7845        3.2136        4.2838        3.7005        4.6167        3.5988        5.7109        3.5713        1.0019        1.3874        1.9112        2.0800        1.4531        1.4160        1.4699        1.4292        1.4397        1.1271        2.2553        2.5758        2.7132        1.9422        2.3984        2.3218        1.3908        1.7987        3.1901        2.2921        2.3901        1.1941        1.9876        2.2498        2.4903        4.1176        4.3713        4.0583        3.4013        2.6922        5.0713        7.0016        3.7779        4.4789        3.9205        2.8831        2.1715        3.2793        2.6947        5.3084        9.6019       18.7038       18.3672       13.8009       14.9556       21.4887       17.9859       12.1004       13.2055        9.7946        8.1132        6.7232        6.4056        4.4112        3.9617       64.6328       32.3435       34.1190        3.5082        3.7276        3.6600        2.8003        2.7561        1.7592        0.8000        0.2486        1.9589        1.5423        2.8913        1.1686        1.1303        2.0067        5.8365        5.4183        3.5001        2.5409        2.4101       14.2791       18.6503       15.0714       11.8969       19.3400       24.4614       27.1027       29.6755       27.4052       30.6300       37.6901       41.0001       32.4283       33.8808       35.1313       37.0599       43.9689       67.9882       61.8527       60.8002       53.0772       55.7376       68.8711       61.0940       45.2418       35.7709       34.2261       25.0985        9.9838       10.5081       10.8881       10.5429       13.1165       21.6106       24.1750       22.3934       16.4573       16.6554       14.2980       14.1415       16.5534       17.9541       20.3160       21.8244       19.0535       23.9702       29.7907       30.9966       35.3634       34.9500       33.4969       32.0638       28.7058       24.8661       26.4426       57.6669       56.4441       60.7714       69.7085       74.8060       72.2391       73.0956       68.6455       65.4237       56.5597       62.0982       50.0703       49.6039       64.8085       64.9567       74.4225       79.6177       77.8936       74.2583       65.7089       58.8716       46.1940       46.4692       45.7733       47.9092       53.6729       61.9239       69.2774       78.1977       76.4546       84.5378       98.8536       90.3922      100.7089       98.4040       96.4189       86.8485       34.6884        0.0000        0.0000        0.0000        0.0000       46.9200       53.9700       61.6500       61.2743        0.0000        0.0000        0.0000        0.0000        0.0000        0.0000        0.0000        0.0000        0.0000        0.0000        0.0000        0.0000        0.0000        0.0000        0.0000        0.0000        0.0000        0.0000        0.0000        0.0000        0.0000        0.0000        0.0000        0.0000        0.0000        0.0000        0.0000        0.0000        0.0000        0.0000        0.0000        0.0000        0.0000        0.0000        0.0000        0.0000        0.0000        0.0000        0.0000        0.0000        0.0000        0.0000        0.0000        0.0000        0.0000        0.0000        0.0000        0.0000        0.0000        0.0000        0.0000        0.0000        0.0000        0.0000        0.0000        0.0000        0.0000
        0.0000        0.0000        0.0000        0.0000        0.0000        5.1243       14.0790       15.1872       23.0367        9.2922        7.2253        2.5964        4.0628        3.3909        1.5328        1.6679        2.1502        2.1088        1.6667        1.6572        1.7218        1.6752        2.2709        2.6148        2.5381        3.6491        3.6377        3.2299        3.1483        3.1250        2.7928        2.4922        2.7616        1.1204        1.5632        1.7440        2.3467        2.9150        2.8174        0.4303        0.4012        0.3451        0.3208        0.3112        1.0295        1.2650        2.1165        5.4138        6.6312        4.3488        2.8188        4.1006       10.3972       22.6632       29.8066       26.8094       29.1561       10.4042       10.7421       12.0320       11.6484        9.4637        9.4240        9.8305        8.5857       15.7987       14.0767       10.8405        9.7638       22.2058       45.6059       28.2697        4.9296        2.7972        2.2674        3.0703        2.0034        0.6966        0.4453        0.0065        0.3186        0.3977        0.3712        0.3972        0.4095        0.7517        0.9044        1.9076        1.8961        2.6732        2.2745       10.7517        6.4639        5.4039        5.7485       14.1734       18.2241       18.2579       15.9224       17.7545       22.5540       22.0100       17.5847       23.3953       34.0842       40.9085       28.0947       36.3927       47.6078       52.8074       53.1140       87.9845      116.8640       82.9481       69.3019       56.5237       36.8417       35.6369       28.5835       14.5718       15.7675       13.2448       11.5117        9.5775       11.7729       13.9711       13.3505       10.2568       17.0099       20.8993       12.5886       18.6872       19.9703       18.5303       20.3092       18.3191       21.4710       27.1611       24.7352       23.8801       27.5541       26.1845       26.7014       37.2614       41.7456       58.2013       68.4769       67.2592       68.9977       96.7340       97.2549       81.8523       78.9826       70.7785       76.4074       76.6110       67.9231       46.2818       53.4694       63.7672       67.8200       79.2320       83.3988       80.3108       78.3277       62.7249       54.2945       54.6880       54.7952       57.4399       59.2599       66.5334       73.3744       80.0024       84.1286       92.1928      105.7962      108.9959      104.9531       91.6727       96.6111       89.3240       82.8669       59.4431        0.0000        0.0000        0.0000       70.1240       73.4881       75.9758       74.8607       84.7479       76.9802        0.0000        0.0000        0.0000        0.0000        0.0000        0.0000        0.0000        0.0000        0.0000        0.0000        0.0000        0.0000        0.0000        0.0000        0.0000        0.0000        0.0000        0.0000        0.0000        0.0000        0.0000        0.0000        0.0000        0.0000        0.0000        0.0000        0.0000        0.0000        0.0000        0.0000        0.0000        0.0000        0.0000        0.0000        0.0000        0.0000        0.0000        0.0000        0.0000        0.0000        0.0000        0.0000        0.0000        0.0000        0.0000        0.0000        0.0000        0.0000        0.0000        0.0000        0.0000        0.0000        0.0000        0.0000        0.0000        0.0000
        0.0000        0.0000        0.0000        0.0000        0.0000        4.5845       15.0647       13.8338        6.0833       11.4746        9.0154        2.4036        5.5775        4.0808        1.9042        1.4764        1.5446        1.4943        1.4613        1.7983        1.8671        1.7241        1.6064        0.9968        1.6592        1.8190        1.2615        1.7285        2.1090        1.8729        0.9302        0.4706        2.4143        2.3610        1.7400        1.9616        2.9971        2.8843        2.7929        0.3158        0.3769        0.5461        0.4417        0.8467        1.4663        1.8378        2.8660        7.7666        8.3108        9.7852       13.4377       13.7767       15.2999       13.1869        7.2053        9.1499       13.4031        9.3353       10.6595       15.7043       11.4788        9.2837        2.8147       10.1469        5.5464        7.3440        9.7419       13.5794       17.1392       16.4818       13.7366        8.9817        6.9723        3.8751        2.5779        2.6899        2.7354        2.5976        1.3606        0.9360        0.8361       17.3826        0.0592        0.3078        1.3361        1.4385        1.2268        1.6755        1.7652        1.9148        2.8441        7.6649        7.8420        9.6458       10.8669       13.3218       14.7070       12.8711       13.8473       13.6985       14.1378       20.3294       13.8035       17.0160       25.9743       26.0205       20.8221       30.7152       41.0248       27.7831       47.1472       65.6515      156.3202      177.1596      159.4243      153.6825       64.6801       36.1464       27.2210       18.9573       19.2734       16.1262       15.8010       12.3339       14.3367       17.6391       13.3544       12.9767       24.0494       37.3846       28.0500       22.8686       41.3922       34.3347       32.0453       26.3165       22.7169       24.7121       31.0580       25.2285       26.1579       27.0760       27.9518       38.0309       52.2601       51.9326       54.1876       57.1262       72.4106       98.9957       99.9752       75.3459       73.9891       79.8466       60.1232       52.2638       48.9582       46.2147       53.9967       64.8012       69.8594       86.4747       93.3643       82.8163       77.4989       82.3604       62.2432       59.8104       61.3185       63.8247       66.3956       77.3208       85.5377       95.4740       94.0280      107.3706      115.5972      123.7112      111.1630       96.7001       92.4073       88.7872       80.7245       54.4194        0.0000        0.0000       60.5275       85.9665       86.9471       87.1586       92.6494       92.3713       77.4399       76.9785       86.1806       71.7385       85.0864       93.5710        0.0000        0.0000        0.0000        0.0000        0.0000        0.0000        0.0000        0.0000        0.0000        0.0000        0.0000        0.0000        0.0000        0.0000        0.0000        0.0000        0.0000        0.0000        0.0000        0.0000        0.0000        0.0000        0.0000        0.0000        0.0000        0.0000        0.0000        0.0000        0.0000        0.0000        0.0000        0.0000        0.0000        0.0000        0.0000        0.0000        0.0000        0.0000        0.0000        0.0000        0.0000        0.0000        0.0000        0.0000        0.0000        0.0000        0.0000        0.0000        0.0000        0.0000        0.0000
        0.0000        0.0000        0.0000        0.0000        2.6920       10.3272       10.5213        8.5525        7.0369        5.7188        7.4508        1.2312        2.5656        2.7673        3.1354        1.7005        2.1492        1.7186        1.5503        1.6773        1.7434        1.6965        1.5124        0.9399        0.8748        0.9055        0.9142        1.0294        1.2165        1.8624        1.7723        0.4337        0.4182        0.7959        0.5738        2.2613        1.5399        0.6704        1.8983        0.6291        1.3832        1.1882        0.9970        2.3145        5.2318       14.7863       14.0354       12.2139       13.4199       20.0331       23.4556       19.9870        7.7842        2.5728        1.9693        5.7936       11.5716        9.0575        4.7937        6.1024        7.7438        7.8393        9.5951       11.8251        8.2644        6.7068        5.3482        5.5740        6.9314        7.5803       11.9583        9.1627       11.4412       13.4749        7.1217        3.4453        3.3731        2.7986        1.4033        0.7308        6.4206        6.7092        0.8707        0.4093        0.3594        1.6499        2.2094        2.6275        3.4502        2.7359        2.4132        7.6639        8.1576        7.7931        8.3627       15.1075       18.8483       19.4281       16.7239       13.8714       10.1065        9.8283       10.8358       10.4172       13.5010       14.6378       14.2576       18.8335       21.7970       31.3885       42.0735       44.9772       62.0882       98.0965      110.2055      109.5430       86.3428       67.6011       33.9347       26.1497       23.9906       21.3354       18.7945       14.7244       20.1908       19.8532       23.9866       61.4833       59.5832       54.2987       30.5894       21.9787       23.7259       25.4294       31.7739       37.9980       41.4157       29.1515       22.8701       27.2859       31.3726       34.7087       37.4095       44.4924       43.1214       54.6216       59.7039       64.1348       73.9859       88.5126       96.6173       83.5358       70.1887       57.5797       51.3120       51.7411       49.3421       50.3606       52.0334       59.0480       66.0268       73.8341       81.6820       83.6004       74.0550       72.5905       60.6589       60.4941       79.3239       94.1913       89.2749       96.6024       98.0813      104.5111      113.7910      121.8100      131.4691      127.8561      113.9398      100.4892       85.5023       79.0957       71.9737       54.7306        0.0000       61.1052       62.8304       82.0795       86.5231       84.8174       89.3555       91.9030       82.1529       78.9499       81.5204       65.7428       69.3326       62.5860       87.3835        0.0000        0.0000        0.0000        0.0000        0.0000        0.0000        0.0000        0.0000        0.0000        0.0000        0.0000        0.0000        0.0000        0.0000        0.0000        0.0000        0.0000        0.0000        0.0000        0.0000        0.0000        0.0000        0.0000        0.0000        0.0000        0.0000        0.0000        0.0000        0.0000        0.0000        0.0000        0.0000        0.0000        0.0000        0.0000        0.0000        0.0000        0.0000        0.0000        0.0000        0.0000        0.0000        0.0000        0.0000        0.0000        0.0000        0.0000        0.0000        0.0000        0.0000
        0.0000        0.0000        0.0000        0.0000        6.5718        9.7813        6.5838        6.2376        6.6799        4.5705        2.8878        1.1714        2.3109        2.1479        1.5163        1.7172        1.3363        1.6166        1.4683        1.7237        1.8622        1.8052        1.5579        0.9572        0.8903        1.2311        1.0090        0.7643        1.6630        2.0791        2.3877        0.2406        0.2593        0.2438        0.2184        0.6513        0.5267        0.4095        0.7281        0.6377        1.4700        1.0580        1.6537        9.3901        8.3484        7.2807       10.6043       11.6525       12.8601       12.0278       10.8142        2.7914        1.3572        0.8994        1.4076       17.6032       16.4187       16.7141        9.3968        7.2109        2.8746        4.5323        3.1006        6.9609        7.0130        8.8512        5.5075        6.4440       10.4661        8.5999        7.6614        9.2027        9.1029       17.7159       10.4500        3.2987        4.0989        3.1028        1.6120        0.2232        6.1961        3.0144        1.1488        0.6061        0.5650        0.9936        0.8380        2.0772        2.1496        2.6929        1.6559        7.5487        6.9847       29.7123       67.2079       34.7162       17.0728       13.1337       14.7499       15.5140       11.3989       11.2800        9.3408       13.0753       10.7484       14.7526       14.8915       19.8379       21.3580       26.9958       35.9576       48.0838       56.3516       61.8713       55.2170       51.7397       73.7693       91.8438       52.6326       50.8778       38.0073       22.3895       25.6495       34.8609       32.1908       24.8168       28.1921       30.9493       34.7861       30.5885       19.4716       22.0519       25.8550       27.5444       36.4959       52.6048       60.2902       50.8584       43.7525       50.4907       47.3107       56.4595       81.2301       93.8019       63.2073       50.9982       64.9566       65.4309       65.6675       64.5780       70.5638       88.4936       74.1629       55.8276       56.5604       49.7211       55.9683       58.9817       57.1817       60.5160       66.3501       75.4629       71.2655       73.3173       85.4351       78.0547       81.0263       72.5826       78.4485       87.8111      100.6907       98.0190       95.4060      105.8719      130.0474      149.5434      152.6248      143.2326      122.2262      105.3309       86.3860       66.4198       61.4103       57.7505       50.8566       55.2311       63.0008       73.7763       81.7038       79.6821       79.6109       77.2995       79.7084       78.3816       79.9598       70.2447       84.6002       98.2704       99.8343        0.0000        0.0000        0.0000        0.0000        0.0000        0.0000        0.0000        0.0000        0.0000        0.0000        0.0000        0.0000        0.0000        0.0000        0.0000        0.0000        0.0000        0.0000        0.0000        0.0000        0.0000        0.0000        0.0000        0.0000        0.0000        0.0000        0.0000        0.0000        0.0000        0.0000        0.0000        0.0000        0.0000        0.0000        0.0000        0.0000        0.0000        0.0000        0.0000        0.0000        0.0000        0.0000        0.0000        0.0000        0.0000        0.0000        0.0000        0.0000        0.0000        0.0000
        0.0000        0.0000        0.0000        0.0000        1.8821        2.8223        2.8783        1.2513        2.9897        2.1360        2.4856        4.1288        8.0007        7.5932        5.2061        1.7867        5.4563        6.0160        5.5689        3.0723        3.0601        5.6422        2.9718        1.5659        1.4790        5.3364        3.7887        0.7304        0.7444        1.1924        1.2537        0.1541        0.1660        0.1476        0.1340        0.0671        0.1381        0.2393        1.7624       10.2484       12.0480       16.8309       19.8242       18.8972       22.7400       27.5637       37.4033       23.7416        9.8079       24.0414       16.4938       11.8711       10.9160        8.7290       21.2548       27.1790       22.0971       23.0558       13.3908       13.5530       17.1814        3.6206        1.7293        4.8171        4.5572        3.5369        6.2491       12.5015       13.7079       17.9831       16.8222       18.3597       21.5443       23.8786       17.6793       13.4817        9.6316        7.1699        5.6503        2.7513        1.9797        2.6564        3.9146        2.2773        1.2901        1.6797        4.9031        2.5172        1.9005        4.1519        7.6266        3.4501        1.2114        1.7450       12.7299        3.3550        4.6449        5.8557        5.7394       11.0841       10.0255        9.2309        9.1032       11.9081       12.8564       11.2709       12.1602       17.9576       22.9841       19.7087       21.9585       37.3239       46.2587       53.9482       53.1843       74.2001       71.1219       67.2824       74.2501       63.0060       52.8470       39.8721       32.7839       21.7711       22.1516       24.3872       24.3220       31.2247       28.7664       32.5396       32.5350       35.3284       50.1540       57.7427       60.1704       84.5875       90.7594      103.4838       96.7601       95.5850       70.9183       70.3788       93.1137      111.8744       72.0068       67.7455       84.3348       75.4288       54.9810       54.9548       50.0791       63.7940       62.6764       57.3820       61.2506       62.2295       65.4251       74.4146       73.6648       68.3951       70.8568       71.1721       69.8871       70.6587       86.6884       85.1163       85.3241       64.0635       61.9554       69.5472       72.1467       92.0411      102.1585      109.6432      121.0179      140.4724      152.1349      143.5057      122.2648       90.4204       73.8074       54.9285       49.4980       56.9489       58.2209       73.1760       63.8418       72.7057       78.4456       83.6844       79.0979       74.1856       71.8333       71.5775       70.5117       65.2397       70.4958       75.2545      100.3437        0.0000        0.0000        0.0000        0.0000        0.0000        0.0000        0.0000        0.0000        0.0000        0.0000        0.0000        0.0000        0.0000        0.0000        0.0000        0.0000        0.0000        0.0000        0.0000        0.0000        0.0000        0.0000        0.0000        0.0000        0.0000        0.0000        0.0000        0.0000        0.0000        0.0000        0.0000        0.0000        0.0000        0.0000        0.0000        0.0000        0.0000        0.0000        0.0000        0.0000        0.0000        0.0000        0.0000        0.0000        0.0000        0.0000        0.0000        0.0000        0.0000        0.0000
        0.0000        0.0000        0.0000        0.0000        0.0000        0.0000        0.0000        0.0000        1.3165        3.5655        0.5418        0.9336        5.6794        7.8216        5.6946        1.9663        7.1359        4.1750        3.3992        2.3668        3.6175        4.8871        5.9520        2.8339        2.0225        1.9431        1.9194        3.3051        4.5041        0.8809        2.2203        2.0522        0.2247        0.4125        0.8173        0.6524        0.3349        0.5541        0.9817       10.4919       13.3499       14.7067       19.2447       19.9024       19.4842       17.7750       20.8836       17.8326        7.8152        8.6751       10.6111       10.3816        6.5063       10.4945       28.0265       20.8633       20.0976       15.0732       24.1776       16.7237       15.6551        8.4389        8.4824        8.5104        6.0053       10.8156       14.2473       20.8264       16.6674       24.4096       17.5886       17.9019       33.6874       26.1773       18.9153       14.9254       15.9846       15.0970       17.7392       13.9059        6.1733        2.8241        3.4806        3.3019        7.6373        3.1922        3.6188        3.5881        2.3568        1.2098        3.5290        3.8904        0.7099        1.9021        1.6235        3.9798        6.1559        6.9484        7.3065       10.8621       15.0628       15.4739       15.0838       11.4959       14.7018       12.1760       12.1800       18.2390       36.8444       24.3962       23.1927       41.0606       44.4682       51.6518       47.4090       40.5863       64.1972       78.0103       67.2338       55.7637       33.9480       31.8112       23.7117       17.1901       18.2060       23.3022       28.2877       38.0997       39.1274       43.0834       60.5494       69.3211       68.7231       73.4849       79.0167      102.4269      102.7730       95.1345       84.0918       75.6850       57.8025       76.1159       75.7854       74.4561       79.0640      103.1135      118.1408       98.8586       83.0961       53.2258       52.8523       54.0111       59.2031       69.4330       71.6079       69.5844       71.6401       82.3351       83.5309       93.5570       83.3874       80.3246       76.5351       76.8026       70.2570       62.0889       61.1605       59.3594       59.4338       60.7308       69.9858       99.9087      112.1607      125.9765      140.7378      157.2972      147.0102      142.8199      122.9952       89.2533       80.4271       67.1424       60.4548       59.1583       69.0239       73.7905       62.7204       67.5414       76.1737       77.6880       83.4377       64.4582       60.6928       65.7706       64.3998       74.1378       70.9239        0.0000        0.0000        0.0000        0.0000        0.0000        0.0000        0.0000        0.0000        0.0000        0.0000        0.0000        0.0000        0.0000        0.0000        0.0000        0.0000        0.0000        0.0000        0.0000        0.0000        0.0000        0.0000        0.0000        0.0000        0.0000        0.0000        0.0000        0.0000        0.0000        0.0000        0.0000        0.0000        0.0000        0.0000        0.0000        0.0000        0.0000        0.0000        0.0000        0.0000        0.0000        0.0000        0.0000        0.0000        0.0000        0.0000        0.0000        0.0000        0.0000        0.0000        0.0000        0.0000
        0.0000        0.0000        0.0000        0.0000        0.0000        0.0000        0.0000        0.0000        0.0000        0.0000        0.5181        1.2341        1.6399        7.7213        7.7051        2.6917        5.6751        1.5562        1.6468        1.7708        2.7784        5.4486        8.0042        2.9432        3.0789        2.4424        1.5486        1.4585        1.6271        1.0890        1.2584        1.8582        1.6889        1.0530        0.7396        1.8050        1.9474        2.7285        2.6855       13.3360       13.0083        9.9031        8.9139        7.5041       15.4937       14.3793       11.8965        5.4244        2.6059        9.5902       12.3816       12.5560       13.9383       10.9652       28.4113       27.4239       14.8603       14.4232       37.1572       14.9414       18.0178       13.9775       15.3257       14.8632       10.3356       12.0928        5.3332       12.6756       16.7644       25.7779       15.9790       15.4683       23.9655       25.8282       29.4216       29.8442       32.1202       32.3833       34.4980       20.2704       20.3607       15.3179       16.5635        6.4644        4.6834        6.4009        5.8200        5.5139        4.6769        4.0052        3.1763        1.1872        1.6797        1.0203        4.3931        8.6378        8.1938        7.5691       11.9278       16.0876       20.1739       33.0124       14.9827       12.4860       17.8139       15.7908       12.1385       18.2325       25.9386       29.2163       31.4542      134.3697       75.9369       58.3177       55.3626       59.0973       71.4080       64.0762       74.8138       59.9193       30.4250       22.8012       19.9491       18.7163       21.5331       35.9735       26.3815       50.6156       62.8115       64.7928       86.9375       95.3861       98.2213      120.2686       98.7138      115.5128       94.0718       66.9292       60.7604       66.3661       81.3848       75.6330       81.1035       72.8469      110.1668      131.7334      116.9624       88.3407       62.9233       55.1163       53.3126       55.6119       58.7915       64.3696       73.2749       75.6560       72.8855       88.7297      104.8507      102.1085       87.6892       76.1065       68.9276       57.7192       49.3484       47.2843       48.3362       46.4037       45.7754       56.7330       73.8234      101.2623      117.0815      138.3599      144.4158      146.4084      138.1418      133.1222      115.0905       80.4475       67.1088       60.1281       59.2939       58.0559       79.1766       62.6328       59.3318       61.9271       68.2498       69.1776       60.4431       56.8322       58.7831       65.4473        0.0000        0.0000        0.0000        0.0000        0.0000        0.0000        0.0000        0.0000        0.0000        0.0000        0.0000        0.0000        0.0000        0.0000        0.0000        0.0000        0.0000        0.0000        0.0000        0.0000        0.0000        0.0000        0.0000        0.0000        0.0000        0.0000        0.0000        0.0000        0.0000        0.0000        0.0000        0.0000        0.0000        0.0000        0.0000        0.0000        0.0000        0.0000        0.0000        0.0000        0.0000        0.0000        0.0000        0.0000        0.0000        0.0000        0.0000        0.0000        0.0000        0.0000        0.0000        0.0000        0.0000        0.0000        0.0000
        0.0000        0.0000        0.0000        0.0000        0.0000        0.0000        0.0000        0.0000        0.0000        0.0000        2.7683        4.1837        2.3661        1.3445        4.7023        2.4955        1.8601        3.9762        4.4527        1.1017        3.1256        6.1227        7.1470        3.5352        7.0375        5.0123        2.2972        2.2620        5.6992        1.7518        1.5270        1.1053        1.5216        1.8780        1.3355        1.6652        0.8870        0.9573        0.4141        2.1862        7.3916        4.7712       18.6567        9.1550       13.1320        5.5537        3.8543        2.4256        4.0370        6.2990        4.1864        3.5039        6.4766       17.2854       23.5459       26.0289       26.7151       23.2357       16.5630       16.5030       10.9639       12.1242       18.3666       22.8361       16.4481       14.9628       12.1765       13.7430       27.2368       21.7292       18.1199       18.6975       24.9665       27.1831       25.4172       20.8513       28.2971       23.2571       13.8723       15.0446       38.3724       33.4167       30.7550       18.2772       16.2016       16.7575        8.8984        5.9517        8.8745        9.8509        7.0230        6.2677        2.0856        3.2273        3.6728        8.3918       10.2663       11.3752       15.4973       17.2382       17.4626       49.8552       37.7781       16.8090       16.8768       13.8937       13.2975       16.4232       16.4943       20.7128       18.6198       41.9892       54.5485       56.2936       51.9723       51.7388       92.2026       77.3054       56.5247       45.1861       32.2848       24.4011       22.9853       35.6301       44.1701       39.9234       35.4588       79.8834       95.9719       82.4037       83.7427       76.0838       83.3530       87.1301       78.4474       96.9146       70.1566       53.2356       50.1370       65.2267      100.3620       81.5483       72.4126       53.4041       70.1917       87.2112       70.8983       58.5324       56.4078       55.1857       59.0666       61.6609       60.6598       76.9547       86.1207       86.1756       90.4687      105.3112      116.0127      109.4778      109.6520       93.1633       88.0739       59.1766       53.2521       51.7239       61.4860       56.4762       53.4404       53.5422       58.6776       93.2366      114.1944      120.2024      119.2976      127.0702      125.3575      118.8177       95.1733       69.4824       62.2281       50.6955       55.2582       64.5125       60.0450       59.8488       56.3615       59.5214       60.6718       60.5697       59.2884       66.7191       63.4792        0.0000        0.0000        0.0000        0.0000        0.0000        0.0000        0.0000        0.0000        0.0000        0.0000        0.0000        0.0000        0.0000        0.0000        0.0000        0.0000        0.0000        0.0000        0.0000        0.0000        0.0000        0.0000        0.0000        0.0000        0.0000        0.0000        0.0000        0.0000        0.0000        0.0000        0.0000        0.0000        0.0000        0.0000        0.0000        0.0000        0.0000        0.0000        0.0000        0.0000        0.0000        0.0000        0.0000        0.0000        0.0000        0.0000        0.0000        0.0000        0.0000        0.0000        0.0000        0.0000        0.0000        0.0000        0.0000        0.0000
        0.0000        0.0000        0.0000        0.0000        0.0000        0.0000        0.0000        0.0000        0.0000        0.0000        1.2014        2.0632        2.6027        3.1252        1.5299        4.1987        8.8997        1.6037        4.9658        3.3541       11.8391       15.9004       12.6114        5.0217        3.1418        4.9036       20.6012       13.2612       10.5730       10.6710        6.6110        3.2819        2.9252        1.9207        7.1825        6.5214        4.4010        3.3558        1.2149        0.6205        3.3869        5.5235        9.3011       13.8112        9.5276        7.8351        6.1082       11.8711        8.3075       11.3526        7.7069        4.8679        7.6573       11.8177       45.1599       21.3115       25.9601       50.7471       23.1180       17.3424       16.3668       17.9447       24.5307       61.2643       25.2840       15.0321       20.3554       22.2351       19.4684       19.8008       17.1794       24.6939       23.9391       19.5622       16.4838       23.9774       25.4149       26.3836       13.1001       15.9735       18.4860       21.5060       21.7212       16.3066       20.7681       19.8230       12.1353       20.9055       19.7776       14.7967       12.4801        6.4275        5.4778        8.8349       11.1486        8.8681       10.6064       11.0149       12.5937       14.2695       15.7113       17.5500       16.6134       23.3361       20.3906       21.4781       25.4092       20.6774       17.5579       20.5599       23.6026       24.0273       25.8073       29.0852       28.4796       32.3115       37.0921       38.1332       34.4308       28.1764       24.2415       24.2428       28.1441       34.8102       42.9541       54.6860       56.2216       83.5599       91.0386       82.6736       71.4762       74.7119       78.9730       85.0718       84.9895       92.5506       74.6216       66.5963       66.5115       78.2254       82.3559       88.1785       78.2483       53.9453       50.7923       62.1568       86.7636       59.7373       60.3288       52.9071       53.8266       58.4740       67.3636       83.3448       70.8844       98.7066       98.6512      102.5406       87.2802       78.5162       75.5574       75.1029       78.9636       59.0229       57.9142       57.9847       64.3447       57.4022       47.5514       49.9264       61.2485       83.9864       88.6219       91.4180       96.8732      120.9426      104.9421       89.1146       74.6943       59.5872       51.5212       50.0402       53.9691       66.1666       62.9034       65.8900       58.4104       54.4358       46.6557       51.3375        0.0000        0.0000        0.0000        0.0000        0.0000        0.0000        0.0000        0.0000        0.0000        0.0000        0.0000        0.0000        0.0000        0.0000        0.0000        0.0000        0.0000        0.0000        0.0000        0.0000        0.0000        0.0000        0.0000        0.0000        0.0000        0.0000        0.0000        0.0000        0.0000        0.0000        0.0000        0.0000        0.0000        0.0000        0.0000        0.0000        0.0000        0.0000        0.0000        0.0000        0.0000        0.0000        0.0000        0.0000        0.0000        0.0000        0.0000        0.0000        0.0000        0.0000        0.0000        0.0000        0.0000        0.0000        0.0000        0.0000        0.0000        0.0000        0.0000
        0.0000        0.0000        0.0000        0.0000        0.0000        0.0000        0.0000        0.0000        0.0000        0.0000        0.0000        1.5185        2.0849        2.3868        5.0536        8.6577        6.4232        4.1363        1.4909        0.4173        3.6114       13.6240        7.3166        3.5933       12.1612       24.3884       24.2523       18.7585       19.0051       11.6413        6.8242        5.0231       10.4976        5.4438        5.5860        3.1019        2.5823        3.0242        2.4678        1.6533        1.2448        4.9813        6.2578       10.6143        9.1421        5.0560        3.2246        1.9162        1.8339        1.5580        6.6113        1.8089        5.7056        7.5808       16.1233       26.4252       19.5468       19.3643       21.5952       10.7080       20.3824       25.2694       34.7732       21.7991       15.9478       12.6477       23.0927       28.1751       26.0408       22.4017       31.7881       30.7083       26.4878       20.5943       27.2300       28.3999       27.5052       29.3141       20.8570       20.8150       19.1308       17.9287       20.7321       20.9136       24.5553       21.8907       16.4608       10.9478       11.9497       13.5179       14.7054        8.4346       11.9800        8.8290        8.9760       10.9754       10.4600       11.3720       11.6194       15.3708       16.6470       17.4154       17.7842       26.8356       24.7938       22.1427       20.8584       19.9631       18.3191       21.3398       23.7252       26.9843       41.4438       40.7121       35.2001       37.2920       43.3129       38.8231       36.9873       30.0637       29.0767       31.1550       42.7730       58.3248       54.1592       70.2553       75.4997       90.9113       85.5960       80.1259       68.4553       82.0079      108.5057       95.1194       84.8415       88.2069       78.6154       72.6766       81.1179       89.1774       78.0703       78.3508       62.4728       53.6125       50.4375       61.6651       92.7225       56.6069       57.3366       56.0999       61.5143       63.6128       66.9691       75.1836       66.8131       73.8291       70.7900       92.0240       90.1842       77.2965       55.7953       51.9605       52.2826       52.8170       53.8565       46.0451       44.1068       38.9824       41.2551       44.8891       53.8058       70.4908       79.0444       79.4477       80.6149       85.7503       78.7787       77.6646       65.6356       55.1058       46.2294       46.2408       47.1713       59.2041       65.9113       60.4033       49.5528       45.4475       52.4717        0.0000        0.0000        0.0000        0.0000        0.0000        0.0000        0.0000        0.0000        0.0000        0.0000        0.0000        0.0000        0.0000        0.0000        0.0000        0.0000        0.0000        0.0000        0.0000        0.0000        0.0000        0.0000        0.0000        0.0000        0.0000        0.0000        0.0000        0.0000        0.0000        0.0000        0.0000        0.0000        0.0000        0.0000        0.0000        0.0000        0.0000        0.0000        0.0000        0.0000        0.0000        0.0000        0.0000        0.0000        0.0000        0.0000        0.0000        0.0000        0.0000        0.0000        0.0000        0.0000        0.0000        0.0000        0.0000        0.0000        0.0000        0.0000        0.0000        0.0000
        0.0000        0.0000        0.0000        0.0000        0.0000        0.0000        0.0000        0.0000        0.0000        0.0000        0.0000        0.0000        0.0000        0.0000        4.9858        7.0155        6.1887        1.8440        0.3345        0.1656        0.5668        0.3202        2.1809        2.7296        5.0687       11.4906       34.1274       32.1011       25.2340       27.9085       16.7697        7.9999        9.9502        4.2122        2.5684        4.8316        4.9150        9.2289        2.0805        5.9692        2.0954        3.0095        5.1228        9.4728        5.4411        1.5538        3.0963        0.5583        0.2033        4.3035       13.6046       12.1894        4.0180       11.4729       17.1443       23.3148       28.7986       21.1660       21.1244       14.5496       28.7708       13.1185        8.6304        9.1243       10.9987       32.0027       35.1785       18.8585       29.5397       31.4802       36.9037       31.1924       37.6554       33.6227       32.3198       26.9473       27.8038       33.6749       33.5525       24.1507       23.8102       25.1415       27.7776       15.4411       15.0138       17.5779       14.4829       15.5821       16.9341       18.5054       20.7533       10.0524        8.6917        6.6101        9.3495       11.5412       11.9545       12.6356       14.4201       18.4053       21.0919       20.7438       21.3209       21.7927       23.5693       23.4598       23.7255       21.0294       23.6998       28.6806       27.7230       29.0488       40.6835       36.0588       42.0609       42.2882       46.7824       49.3263       47.3521       36.2942       40.7014       46.0531       54.4181       57.0845       53.6381       72.6595       78.4082       80.8395       69.1016       66.3759       71.0410       78.2364       93.1926       87.3650       71.7422       75.1595       67.8421       76.3110       78.6461       87.5267      115.0969      118.5171       85.4733       63.7475       60.8865       54.4099       53.3994       59.7924       71.4088       64.6251       68.5112       65.8965       62.3959       79.4827       78.3563       69.9338       59.6020       70.9381       78.1144       64.2346       49.4288       48.3569       46.8364       45.5556       51.3155       44.3436       52.0991       56.2048       51.8753       56.7532       62.8273       72.5663       68.6722       61.2008       60.3073       71.4449       67.0992       72.7402       65.8371       60.4651       47.6506       51.8759       51.3515       66.1954       71.8431       61.9927        0.0000        0.0000        0.0000        0.0000        0.0000        0.0000        0.0000        0.0000        0.0000        0.0000        0.0000        0.0000        0.0000        0.0000        0.0000        0.0000        0.0000        0.0000        0.0000        0.0000        0.0000        0.0000        0.0000        0.0000        0.0000        0.0000        0.0000        0.0000        0.0000        0.0000        0.0000        0.0000        0.0000        0.0000        0.0000        0.0000        0.0000        0.0000        0.0000        0.0000        0.0000        0.0000        0.0000        0.0000        0.0000        0.0000        0.0000        0.0000        0.0000        0.0000        0.0000        0.0000        0.0000        0.0000        0.0000        0.0000        0.0000        0.0000        0.0000        0.0000        0.0000        0.0000        0.0000
        0.0000        0.0000        0.0000        0.0000        0.0000        0.0000        0.0000        0.0000        0.0000        0.0000        0.0000        0.0000        0.0000        0.0000        0.0000        0.0000        0.0000        0.0000        1.0735        1.0558        1.2717        0.2855        0.5562        0.2446        1.7439        2.2263       16.4778       11.0467       15.7128       22.5887       20.1795        9.1914       11.1520        8.1386        5.3871        5.1711        2.1901        2.2830        2.4312        8.3026        1.0567        2.5691        0.9160        1.4687        1.0717        6.1926       19.3776        2.9122        2.9290        2.7856        6.3888        8.0245       11.3709       20.4030       18.3184       15.4268       15.3406       17.4205       22.8877       24.7730       24.3023       22.1940       13.6856       15.8525       19.9050       25.4723       31.5122       21.0288       20.3044       22.0125       29.6994       29.7465       30.0159       39.4508       37.5330       42.7717       43.3430       39.6590       32.1937       22.2704       23.7732       29.2648       29.8042       21.8029       24.1466       19.6297       22.3865       24.9779       18.9658       21.3650       18.6998       13.9482       13.2737       11.6740        9.3522       11.6496       13.2331       12.3994       13.7863       15.9978       20.4317       15.4954       18.6620       21.0497       23.9273       25.4388       26.7543       27.7384       26.3047       29.8446       34.7735       40.2774       39.1057       37.6246       43.3519       48.2013       55.8957       63.5263       57.6076       50.4450       50.3442       54.6225       51.8294       51.1352       44.8755       42.4044       49.8689       64.0888       63.1440       62.8585       70.3612       89.5194       80.2830       79.6765       66.0218       62.3086       85.4361       78.2321       80.9034       76.3388       84.0366       99.5146       97.0711       77.5313       73.8988       58.8916       63.4496       62.2382       61.4862       55.1887       56.2024       59.3253       73.5051       77.6332       64.9778       59.7584       60.2898       61.9203       59.2306       56.2365       55.4889       50.4822       51.9326       49.9279       51.4751       51.2788       54.4876       65.3716       67.4120       58.4162       55.5350       64.8411       58.0657       58.5211       58.9303       66.4630       71.5576       74.9693       89.3450       68.1701       57.5003       56.1503       57.3121       79.6751       61.6441       58.7304        0.0000        0.0000        0.0000        0.0000        0.0000        0.0000        0.0000        0.0000        0.0000        0.0000        0.0000        0.0000        0.0000        0.0000        0.0000        0.0000        0.0000        0.0000        0.0000        0.0000        0.0000        0.0000        0.0000        0.0000        0.0000        0.0000        0.0000        0.0000        0.0000        0.0000        0.0000        0.0000        0.0000        0.0000        0.0000        0.0000        0.0000        0.0000        0.0000        0.0000        0.0000        0.0000        0.0000        0.0000        0.0000        0.0000        0.0000        0.0000        0.0000        0.0000        0.0000        0.0000        0.0000        0.0000        0.0000        0.0000        0.0000        0.0000        0.0000        0.0000        0.0000        0.0000        0.0000
        0.0000        0.0000        0.0000        0.0000        0.0000        0.0000        0.0000        0.0000        0.0000        0.0000        0.0000        0.0000        0.0000        0.0000        0.0000        0.0000        0.0000        0.0000        0.0000        1.9118        2.5854        3.4373        3.1080        3.2387        2.8847        7.4984        4.5587        6.4048       17.4443       28.6943       23.4564       18.4981       14.2471       16.2225       14.0868       11.8964        4.8886        4.3037        1.0889        2.6426        2.5667        4.1587        4.8923        5.4595        4.7447        6.7759        9.3327       14.3350       15.7158        6.0052        9.0345       15.1132       36.6234       25.8799       16.1073       21.7418       20.6791       18.7218       24.3414       28.9360       28.6657       24.3214       14.8195       19.5206       19.9744       17.8831       25.8112       32.0114       43.7183       27.5704       24.6090       37.7948       44.3549       34.1295       42.3032       36.3530       44.5093       37.5966       27.6906       23.4271       16.7306       23.2795       26.0126       35.8337       42.6908       44.2981       34.8680       36.7872       24.7146       25.8402       23.1515       21.1533       21.1538       18.3900       17.9045       15.8430       15.7960       15.9213       16.4517       17.2788       18.4068       16.2938       19.1565       22.8717       38.4692       29.6846       36.0205       30.6681       32.5996       35.1754       37.0195       39.9316       40.6514       41.2975       48.7868       50.0934       58.6953       61.0542       65.6961       77.4838       70.6627       61.0755       64.2756       62.7412       62.6570       52.3593       47.8809       57.9375       59.6455       64.2683       85.6509       86.0701       84.3104       77.7226       62.6403       62.8203       64.5315       71.8586       84.6776       75.9031       52.4627       63.0935       64.7583       59.9914       71.9698       62.7142       66.4528       62.6682       72.0390       59.5101       52.4823       60.6679       67.5109       74.7355       71.3848       73.0503       72.8250       65.9243       66.0804       62.0978       62.9423       65.9954       67.4960       73.5691       66.0934       68.7057       56.2634       78.7387       77.0646       75.0448       75.9025       86.4709       83.6029       61.0579       62.3014       77.2317       96.5996      104.6563       99.4478       58.8746       57.9511       53.5889       56.6710       59.6681       68.7277       73.8417        0.0000        0.0000        0.0000        0.0000        0.0000        0.0000        0.0000        0.0000        0.0000        0.0000        0.0000        0.0000        0.0000        0.0000        0.0000        0.0000        0.0000        0.0000        0.0000        0.0000        0.0000        0.0000        0.0000        0.0000        0.0000        0.0000        0.0000        0.0000        0.0000        0.0000        0.0000        0.0000        0.0000        0.0000        0.0000        0.0000        0.0000        0.0000        0.0000        0.0000        0.0000        0.0000        0.0000        0.0000        0.0000        0.0000        0.0000        0.0000        0.0000        0.0000        0.0000        0.0000        0.0000        0.0000        0.0000        0.0000        0.0000        0.0000        0.0000        0.0000        0.0000        0.0000        0.0000
        0.0000        0.0000        0.0000        0.0000        0.0000        0.0000        0.0000        0.0000        0.0000        0.0000        0.0000        0.0000        0.0000        0.0000        0.0000        0.0000        0.0000        0.0000        0.0000        3.4079        6.2849        5.8383        5.4544        3.3394        2.3422        2.8916        2.4940        6.6492       13.9694       24.1171       30.6669       12.5527       19.4892        8.3620       10.6667       20.6767        5.0895        4.9925        1.6249        2.2851        5.4040        4.6470        3.0099        5.3582        4.6761        5.2296        4.5107        9.6730       18.5564        8.5017        5.2540       20.0006       31.9842       22.3738       17.1177       16.8076       22.0609       18.4499       19.6476       30.2527       24.8560       24.3008       15.1949       18.6963       17.5256       19.5878       29.0376       35.4225       37.8766       30.4024       33.4736       30.7920       39.5389       35.5129       44.0067       39.6745       33.2994       28.2979       30.9250       34.1194       18.4337       24.7291       32.0700       31.3551       36.5937       34.2238       37.1531       34.4277       32.3172       30.8267       31.7224       21.3329       21.3736       22.7566       22.0229       19.2363       18.8583       18.8288       18.0390       17.7488       18.2000       18.9464       20.2456       24.8374       34.5347       37.5542       44.2291       32.5268       33.1424       30.4501       36.8947       44.5042       47.5082       51.0539       52.5763       54.7378       56.8276       54.8261       56.8088       74.0095       75.9523       67.8266       62.7542       67.9563       72.7298       73.4445       77.1888       61.8219       57.9729       71.3825       91.2366       80.0157       80.4864       69.4159       65.3357       53.1895       52.5863       58.7261       63.2777       40.9466       42.7536       62.8145       63.0900       61.2361       59.4658       62.1597       50.6200       68.9513       64.2048       57.7986       55.6984       66.6476       77.4560       77.5938       75.9126       80.8864       81.0021       74.5834       72.6809       63.4208       71.2715       82.4774       70.2056       59.6785       81.8206       88.6386       78.7087       69.7282       71.2940       68.7884       68.2925       74.4422       64.8893       66.1051       71.3012      133.6632       63.8048       58.7476       47.4729       47.7485       53.4396       46.7933       51.6501       55.6479       60.2950       66.8775       70.6260       62.5948        0.0000        0.0000        0.0000        0.0000        0.0000        0.0000        0.0000        0.0000        0.0000        0.0000        0.0000        0.0000        0.0000        0.0000        0.0000        0.0000        0.0000        0.0000        0.0000        0.0000        0.0000        0.0000        0.0000        0.0000        0.0000        0.0000        0.0000        0.0000        0.0000        0.0000        0.0000        0.0000        0.0000        0.0000        0.0000        0.0000        0.0000        0.0000        0.0000        0.0000        0.0000        0.0000        0.0000        0.0000        0.0000        0.0000        0.0000        0.0000        0.0000        0.0000        0.0000        0.0000        0.0000        0.0000        0.0000        0.0000        0.0000        0.0000        0.0000        0.0000        0.0000
        0.0000        0.0000        0.0000        0.0000        0.0000        0.0000        0.0000        0.0000        0.0000        0.0000        0.0000        0.0000        0.0000        0.0000        0.0000        0.0000        0.0000        0.0000        0.0000        0.0000        5.6842        6.2935        6.5472        5.1456        6.4893        6.7092        5.5313        6.5485       15.9757       14.7033       23.9181       24.4483       21.2345       20.5400       16.2876       15.8348        8.2619        2.8464        2.8711        2.3571        2.4911        6.8290        7.1966        5.6777        3.7936        4.3851        9.8543        3.0397        4.9380        5.7759        3.7733       11.6842       16.7525       21.0004       14.8049       15.9871       27.9863       19.2999       20.2937       24.0258       27.4542       23.7029       24.8569       24.8839       27.7848       26.3497       19.3751       22.3140       28.9298       28.4142       41.2811       31.6821       29.1341       23.4510       29.8430       21.7465       16.7988       19.1554       24.5678       29.6402       29.3682       31.9298       39.6635       30.5293       35.4318       34.1765       29.6719       23.9229       30.1304       32.2576       36.2815       27.9922       28.6090       25.4226       22.5729       20.0833       21.1366       22.2301       21.9895       21.2005       19.4925       27.0112       23.9193       30.4939       35.5447       47.9667       50.1566       40.5034       40.6094       39.4470       39.6849       47.6348       50.3289       53.3549       53.9058       56.1957       58.6376       57.2904       59.3704       86.1173       75.9325       68.0768       65.8144       69.4121       66.4392       75.0943       72.5474       58.0424       60.0306       66.8375       68.8838       64.7520       66.3064       56.9862       55.9727       54.8780       50.3535       54.1805       54.3410       41.9670       52.8454       57.6400       59.1741       50.5496       55.2448       57.4878       58.5384       68.1316       67.8788       65.8453       71.0566       76.4622       79.7829       74.8255       72.8312       90.9399       88.1987       86.7407       92.9812       79.8186       81.0539       76.9097       85.0954       70.0738       80.0409       87.7025       78.1359       72.3234       69.2733       62.0202       65.0310       68.9689       68.1139       73.4131       74.0021       67.5332       58.0263       49.8052       43.1113       46.2881       52.3125       50.5699       54.3565       55.4132       57.2904       81.0458       79.6960       68.6610       81.7943        0.0000        0.0000        0.0000        0.0000        0.0000        0.0000        0.0000        0.0000        0.0000        0.0000        0.0000        0.0000        0.0000        0.0000        0.0000        0.0000        0.0000        0.0000        0.0000        0.0000        0.0000        0.0000        0.0000        0.0000        0.0000        0.0000        0.0000        0.0000        0.0000        0.0000        0.0000        0.0000        0.0000        0.0000        0.0000        0.0000        0.0000        0.0000        0.0000        0.0000        0.0000        0.0000        0.0000        0.0000        0.0000        0.0000        0.0000        0.0000        0.0000        0.0000        0.0000        0.0000        0.0000        0.0000        0.0000        0.0000        0.0000        0.0000        0.0000        0.0000
        0.0000        0.0000        0.0000        0.0000        0.0000        0.0000        0.0000        0.0000        0.0000        0.0000        0.0000        0.0000        0.0000        0.0000        0.0000        0.0000        0.0000        0.0000        0.0000        0.0000        0.0000        4.3891        7.6202        6.2826        4.5187        3.0509        6.0471        3.4042        4.1058        9.0859        8.1113        1.7502        4.4696        3.7459        2.4568        5.2714        4.9069        5.8868        2.7889        3.7417        5.6689        6.9816        3.4264        4.5756        6.4866        4.4271        7.3546        7.8416        2.3272        5.1404        6.6702       13.0612       15.1085       10.6925       16.6924       30.4457       14.4488        4.3582        8.2376       14.0020        8.5047       17.0954       25.9896       24.6405       12.9145       11.9525        9.4453       13.6761       14.8593       23.8683       28.9404       24.1916       25.6404       17.1474       21.6400       19.8559       19.4617       14.4075       21.6889       23.8576       18.8666       24.5857       43.6156       40.2090       36.2931       29.5555       31.7348       33.0995       37.6193       36.5196       35.4411       26.7406       27.0436       26.9735       26.3359       23.3875       23.2646       22.7667       22.3088       23.8539       21.6865       24.2765       25.7736       32.4566       33.6768       41.3713       41.2910       40.3051       38.7805       38.0859       43.9084       56.3773       56.8190       54.3782       55.7356       54.1854       56.0182       52.2250       50.8150       66.3341       64.3951       63.6122       66.9255       71.4033       66.6855       69.8537       65.9872       66.0235       75.4653       66.9098       61.3360       61.2628       56.2633       57.4908       68.8251       63.9154       55.8350       53.5960       50.3820       46.0646       58.2036       59.9594       67.4427       64.3835       63.3184       85.2338       72.7827       77.0638       83.5259       86.3933      109.9837       90.9994       91.6820       92.4320       95.1322      108.9789      108.6186       87.5769       80.5351       69.7542       67.9052       80.7457       87.4198       63.9753       70.5143       73.7978       65.6451       59.8651       63.3640       69.5019       63.0054       72.5999       68.9788       68.7438       70.1676       58.8067       58.5210       50.4278       53.2743       75.5746       71.0410       67.4425       67.1897       82.2964      100.1629       75.3382       74.8910       77.4863       74.9834       77.6048        0.0000        0.0000        0.0000        0.0000        0.0000        0.0000        0.0000        0.0000        0.0000        0.0000        0.0000        0.0000        0.0000        0.0000        0.0000        0.0000        0.0000        0.0000        0.0000        0.0000        0.0000        0.0000        0.0000        0.0000        0.0000        0.0000        0.0000        0.0000        0.0000        0.0000        0.0000        0.0000        0.0000        0.0000        0.0000        0.0000        0.0000        0.0000        0.0000        0.0000        0.0000        0.0000        0.0000        0.0000        0.0000        0.0000        0.0000        0.0000        0.0000        0.0000        0.0000        0.0000        0.0000        0.0000        0.0000        0.0000        0.0000        0.0000        0.0000
        0.0000        0.0000        0.0000        0.0000        0.0000        0.0000        0.0000        0.0000        0.0000        0.0000        0.0000        0.0000        0.0000        0.0000        0.0000        0.0000        0.0000        0.0000        0.0000        0.0000        0.0000        9.4274       13.3413        6.7982        4.3383        5.4353        9.9475       10.8459        8.2765       10.0566       11.7175       18.2605        8.8473       12.6040       14.2314       15.2374       13.5221        7.9139        8.3231        9.0343        9.9698        8.4395        8.4880        9.8590       17.8962       31.5488       36.4675       27.6356       22.8275       27.8286       38.4364       37.0261       33.3545       25.1487       35.9729       31.4339       17.3843        9.6015       17.5970       16.4447       21.8859       19.9930       24.2094       29.0381       31.4486       21.1158       18.6377       27.8246       22.4471       32.2047       25.1033       30.3909       35.4165       23.4589       27.2035       32.3538       30.7439       19.1819       32.7460       27.3479       24.7118       36.6923       60.2505       51.4582       42.1500       30.7589       40.0627       31.8924       37.4150       37.5663       46.4460       27.2780       29.4138       28.7760       29.2610       26.4987       27.1590       25.0222       26.7671       32.2282       30.9307       29.4074       30.4542       34.9766       36.8145       39.3408       40.8469       38.5079       39.6022       39.3434       47.4235       55.8382       59.5241       60.7922       59.0115       54.0563       50.9392       51.7850       50.0725       60.1032       63.7821       70.6898       61.7225       56.9916       59.2890       54.0625       47.3611       43.7562       55.9022       53.1325       50.5243       52.4716       56.3793       52.1293       62.1737       50.7362       41.8012       54.1305       53.3195       63.5193       76.2067       86.0240      109.0581      107.6210      105.9554       97.6785       92.3363       86.0679       91.2481       91.9834       86.6998       89.5917       89.2740       90.8371      109.6640      106.6329       96.2685       83.3223       81.3682       70.7476       73.1778       86.8280       91.3661       59.7723       51.7415       50.0443       58.3159       64.8704       60.5563       67.8119       62.5808       64.8709       66.5656       73.4158       63.0260       70.9412       84.7694       83.8737       66.0816       86.0025       90.4975       88.5831       93.9073      105.4389      133.0080       81.1584       91.3339       80.1832       72.1584       78.8259        0.0000        0.0000        0.0000        0.0000        0.0000        0.0000        0.0000        0.0000        0.0000        0.0000        0.0000        0.0000        0.0000        0.0000        0.0000        0.0000        0.0000        0.0000        0.0000        0.0000        0.0000        0.0000        0.0000        0.0000        0.0000        0.0000        0.0000        0.0000        0.0000        0.0000        0.0000        0.0000        0.0000        0.0000        0.0000        0.0000        0.0000        0.0000        0.0000        0.0000        0.0000        0.0000        0.0000        0.0000        0.0000        0.0000        0.0000        0.0000        0.0000        0.0000        0.0000        0.0000        0.0000        0.0000        0.0000        0.0000        0.0000        0.0000        0.0000
        0.0000        0.0000        0.0000        0.0000        0.0000        0.0000        0.0000        0.0000        0.0000        0.0000        0.0000        0.0000        0.0000        0.0000        0.0000        0.0000        0.0000        0.0000        0.0000        0.0000        0.0000       11.3580        7.9827        5.8607        4.7303        9.2588        7.5404        8.4114        6.1687       10.5213        8.1954       15.7126       10.9908        7.8132        6.5678        8.8013       11.6265       12.0907        7.1518        8.4413        5.9112        3.8396        4.2741        8.1567       11.2960       32.3027       42.5429       30.6158       17.3797       20.4530       23.9837       25.9754       33.5906       26.7639       19.8526       20.3564       17.6247       17.0648       18.6739       15.6483       23.4390       27.1390       18.0797       23.6354       29.0921       26.5298       13.8952       10.3214       16.2349       25.2229       26.7255       39.6782       18.9177       15.5117       20.8199       43.8066       38.1593       36.5899       29.1454       23.1100       23.7003       37.0354       66.7524       60.9443       57.5900       40.7822       65.8561       28.0915       24.9344       35.6772       31.0259       27.1184       31.0721       32.3147       42.6949       42.5209       35.2283       34.7165       32.6579       39.2490       40.3716       41.5969       39.4494       40.9657       40.6100       42.3042       38.3965       39.1791       39.9795       41.0454       47.2457       54.5317       61.8306       74.8725       61.0276       49.8223       51.5331       53.1702       53.7646       65.8080       73.5402       74.7671       67.4077       69.6183       55.1559       39.4935       33.5324       43.8953       62.6336       61.2680       54.9013       57.5481       59.7536       52.3088       56.2563       57.8069       61.1895      115.3644       91.0914       78.8596       99.5807      111.9073      122.9411      104.8520      106.7630      105.2811      101.2504       83.1069       76.9351       81.0619       81.1924       90.5288       92.7556       97.5836      106.6320      102.7212      109.3856      100.9041       99.4924       88.6898       90.3249       86.9159       80.4063       61.3338       51.3489       47.5540       55.8211       65.2465       60.1107       57.0758       63.0824       59.6028       63.7532       77.4728       69.4484       79.2307       78.7628       73.5262       80.5617       94.1212      106.9025      116.5299      123.9701      110.5315       94.1474       75.5400       77.5586       74.7846       78.8407       85.7872        0.0000        0.0000        0.0000        0.0000        0.0000        0.0000        0.0000        0.0000        0.0000        0.0000        0.0000        0.0000        0.0000        0.0000        0.0000        0.0000        0.0000        0.0000        0.0000        0.0000        0.0000        0.0000        0.0000        0.0000        0.0000        0.0000        0.0000        0.0000        0.0000        0.0000        0.0000        0.0000        0.0000        0.0000        0.0000        0.0000        0.0000        0.0000        0.0000        0.0000        0.0000        0.0000        0.0000        0.0000        0.0000        0.0000        0.0000        0.0000        0.0000        0.0000        0.0000        0.0000        0.0000        0.0000        0.0000        0.0000        0.0000        0.0000        0.0000
        0.0000        0.0000        0.0000        0.0000        0.0000        0.0000        0.0000        0.0000        0.0000        0.0000        0.0000        0.0000        0.0000        0.0000        0.0000        0.0000        0.0000        0.0000        0.0000        0.0000        0.0000       24.5412       15.1110        8.7066       12.0763        7.6746        8.4819        8.8957        6.3121        8.1932        6.3978        5.6269        6.6470        6.8903        8.6627       16.3810       15.1774       21.9239       10.9435        3.8182        1.7268        4.0572        7.1835       11.4730        9.2478       24.4157       14.1031       10.7066       13.3201       24.4977       19.1937       20.4678       37.4161       21.4304       12.7501       15.8057       14.8305       18.5447       25.8861       23.8235       15.0693       19.0869       19.3802       15.6410       22.4051       20.3507       13.6893       10.0384       15.4147       20.0241       32.0158       20.6893       19.4411       20.8506       23.9026       36.0033       43.8574       41.9621       35.6655       40.1693       41.5259       50.6584       58.1819       51.5552       55.4944       43.9213       39.6781       29.5153       28.9960       30.7527       30.4201       27.0606       34.4153       36.6457       39.2186       31.0652       35.5921       37.3336       34.7334       37.5047       40.1284       40.6925       42.3303       41.6221       35.2464       37.4641       36.4419       44.6502       42.3580       45.1242       51.7692       65.8251       70.7104       72.8027       62.3589       53.2805       52.5929       54.1907       55.2787       72.0381       71.7413       72.2259       68.7306       62.8600       48.0227       38.2476       42.7525       55.6784       70.9076       76.0149       57.8806       54.9466       55.4696       78.1760      115.3239      100.7872      127.8815      140.5539      120.6252      110.0358      120.4619      122.0145      141.9004      119.8221      105.2604       93.1959      100.3208       92.9204       80.2375       88.6572       81.2125       90.2994       95.9572       94.9843      105.2774      115.5354      110.0183      106.6949      108.0503       86.5237       76.7021       72.2662       69.8624       60.1772       57.1279       58.0896       53.2155       59.0508       72.8453       72.6392       62.0821       56.4691       61.2852       70.7646       68.4880       79.0934       76.8180       77.7928       73.1493       80.2175      107.2150      123.3428      113.8727      135.4142       80.1404       77.7583       85.0117       84.4411       92.4694       87.5905       85.6782        0.0000        0.0000        0.0000        0.0000        0.0000        0.0000        0.0000        0.0000        0.0000        0.0000        0.0000        0.0000        0.0000        0.0000        0.0000        0.0000        0.0000        0.0000        0.0000        0.0000        0.0000        0.0000        0.0000        0.0000        0.0000        0.0000        0.0000        0.0000        0.0000        0.0000        0.0000        0.0000        0.0000        0.0000        0.0000        0.0000        0.0000        0.0000        0.0000        0.0000        0.0000        0.0000        0.0000        0.0000        0.0000        0.0000        0.0000        0.0000        0.0000        0.0000        0.0000        0.0000        0.0000        0.0000        0.0000        0.0000        0.0000        0.0000
        0.0000        0.0000        0.0000        0.0000        0.0000        0.0000        0.0000        0.0000        0.0000        0.0000        0.0000        0.0000        0.0000        0.0000        0.0000        0.0000        0.0000        0.0000        0.0000        0.0000        0.0000        0.0000       20.6826       15.9692       15.1799       11.5350        8.8422       11.0756        4.6208        8.5673        8.7584        8.7970        7.7802       11.2124       10.3633       10.6600       12.3882       25.9631        7.7581        7.9099        2.3749        4.2418        5.3460        2.9177        4.4813        5.4813        3.9027        6.9898       14.5994       22.8649       12.3298       12.0488       32.2223       19.7759       12.0895       19.2885       31.2706       29.8823       27.0865       22.5307       17.7086       20.9088        9.3888       14.6067       17.5777       13.3982       15.4056       16.6206       18.9162       16.2488       26.4846       24.4436       24.6683       20.3989       20.2709       27.1051       24.2442       28.1884       38.9042       57.0628       65.3090       56.9378       52.4198       44.9479       47.9967       44.5076       37.4301       27.7210       27.5297       32.5163       31.2930       28.9469       31.1988       33.4238       35.5329       32.1379       36.9420       36.6853       32.6607       38.4272       37.2941       40.5471       38.5364       35.0160       37.4133       36.3086       37.4152       41.2308       39.9974       45.6659       54.4704       73.2183       63.9940       61.9329       61.4762       59.7542       55.9473       56.1954       53.7367       60.9516       62.4374       79.5391       74.7150       69.4244       54.6070       46.3229       43.2930       57.4580       76.3787       72.6803       59.6234       56.8196       73.6719      112.8887      111.9478      120.7662      163.3823      159.6296      150.1512      205.2065      153.9799      129.3925      151.2347      111.8247      101.5653       89.3657       85.2816       84.0085       79.3610       78.2377       71.4494       87.2528      101.2936      107.3587      103.8933      109.7935      115.0392      123.4876      109.0497       77.8539       71.9704       68.3884       70.4584       61.9369       60.8603       55.8498       58.9336       62.7057       64.9617       64.2905       61.3908       56.9139       59.0243       67.1318       63.7415       58.8800       64.6715       62.0812       69.4540       78.5131       93.4746       85.7977       87.9012       87.2621       92.0545      108.5615       99.5056       84.7985       94.9443       97.1590       90.3902        0.0000        0.0000        0.0000        0.0000        0.0000        0.0000        0.0000        0.0000        0.0000        0.0000        0.0000        0.0000        0.0000        0.0000        0.0000        0.0000        0.0000        0.0000        0.0000        0.0000        0.0000        0.0000        0.0000        0.0000        0.0000        0.0000        0.0000        0.0000        0.0000        0.0000        0.0000        0.0000        0.0000        0.0000        0.0000        0.0000        0.0000        0.0000        0.0000        0.0000        0.0000        0.0000        0.0000        0.0000        0.0000        0.0000        0.0000        0.0000        0.0000        0.0000        0.0000        0.0000        0.0000        0.0000        0.0000        0.0000        0.0000        0.0000
        0.0000        0.0000        0.0000        0.0000        0.0000        0.0000        0.0000        0.0000        0.0000        0.0000        0.0000        0.0000        0.0000        0.0000        0.0000        0.0000        0.0000        0.0000        0.0000        0.0000        0.0000       35.6787       28.2460       25.9102       17.6428       13.7141       12.4322       22.2021       20.4449       28.3386       38.0245       27.4566       11.7411       18.7883       35.3417       46.3129       35.9748       21.8593       20.0390       13.3839       10.9513        5.3142        2.8786       11.9518       17.4735       15.0338       17.4750       22.1848       24.2948       17.8707       16.2458       12.1508       13.7943       14.6127       27.4064       36.5978       37.3492       33.5368       39.6660       38.7889       27.7436       19.6418       15.3692       20.4959       16.1737       20.5415       28.1935       29.1198       29.9617       33.0937       44.1469       46.2298       32.2683       30.1454       31.5667       31.5827       30.1175       37.2373       40.5714       45.6306       45.8096       49.7540       60.8085       47.6745       46.4352       46.2625       45.4975       37.9317       34.9626       34.9079       38.9897       35.8582       40.1919       49.2348       56.3658       40.8463       48.7579       49.3768       46.8996       44.6662       42.0517       41.4303       40.5958       38.5060       39.0241       38.5249       38.5719       35.5580       34.6288       36.5763       48.4817       59.0339       58.7078       62.5719       70.0991       66.6227       62.2413       62.0161       59.7381       73.2679       73.5277      110.9328      119.2827       81.4535       73.4503       75.8928       74.5239       79.3441       73.0913       82.8859       75.0481       70.7624       76.7720      128.8831      153.5913      160.6035      185.9682      165.5441      200.5963      179.9534      144.3305      129.8551      121.2182      106.1851      103.4084       95.5473       84.9495       83.5723       89.7038       68.1426       62.8233       89.2665      110.3044      120.2125      119.2901      116.9627      118.2190      140.6037      110.5467       87.8811       82.1849       80.7191       74.2081       76.4083       80.5878       73.3947       80.1985       66.0938       66.1742       66.4398       64.5750       65.9727       63.6810       65.0169       63.8095       64.8636       76.6902       76.6063       77.7633       84.4012       86.9901       85.0682       90.4406      104.7139      100.1688       85.7817       81.0676       76.5322       83.6809       90.7569       93.2023       95.6918        0.0000        0.0000        0.0000        0.0000        0.0000        0.0000        0.0000        0.0000        0.0000        0.0000        0.0000        0.0000        0.0000        0.0000        0.0000        0.0000        0.0000        0.0000        0.0000        0.0000        0.0000        0.0000        0.0000        0.0000        0.0000        0.0000        0.0000        0.0000        0.0000        0.0000        0.0000        0.0000        0.0000        0.0000        0.0000        0.0000        0.0000        0.0000        0.0000        0.0000        0.0000        0.0000        0.0000        0.0000        0.0000        0.0000        0.0000        0.0000        0.0000        0.0000        0.0000        0.0000        0.0000        0.0000        0.0000        0.0000        0.0000
        0.0000        0.0000        0.0000        0.0000        0.0000        0.0000        0.0000        0.0000        0.0000        0.0000        0.0000        0.0000        0.0000        0.0000        0.0000        0.0000        0.0000        0.0000        0.0000        0.0000       45.9094       39.6558       33.6529       33.8469       31.4442       17.4061       12.4114       11.5837        8.5087       10.9373       23.1024       16.2363        8.3799        9.9259       13.0026       16.4134       31.3692       39.7460       23.9534       11.6173       22.1524       10.2583        3.7686       13.7095       12.7989       11.9437        9.8563       10.9806       15.5136        9.0032       12.1588        9.9642       20.1236       23.8824       28.7943       32.5595       38.5107       37.2355       43.3658       30.2347       24.8602       17.9190       13.6398       23.2326       22.7560       23.9304       24.7861       25.6884       34.6203       33.6916       38.6945       36.1723       34.0088       35.9207       43.5494       43.6330       41.3573       41.5558       45.7381       58.2679       54.3571       49.6181       61.4953       58.5885       56.9033       51.2794       49.8897       40.5070       34.0911       36.6364       37.8216       41.4587       46.3063       63.5286       72.2561       49.9722       45.9558       46.1633       43.1081       44.3282       44.3324       48.0963       46.7847       45.1634       42.3066       40.2393       41.7763       39.5487       39.5944       44.9302       44.8156       66.0467       68.8347       67.5165       71.7109       65.6362       69.2024       84.3748       75.5495      100.6817      101.8826      135.9465      109.0023       88.6423       92.6767      102.5616       96.4291      113.1383       84.5823       84.3890       79.9254       89.8324      120.2396      223.3338      179.8887      179.6970      195.1057      148.7536      154.8123      149.3116      145.4893      141.2213      132.8974      106.4330      101.4142       96.8523       85.4790       75.8116       76.7296       66.0488       64.4536       91.2151      124.3189      135.2824      118.6719      108.4489       89.9175       97.0979       93.1080       93.3674       91.4239      100.0064       95.0994       87.5410       74.9061       69.3198       75.2136       67.7043       66.3202       68.2186       67.7898       69.9703       64.4487       70.3243       70.5193       74.4965       76.0908       77.4427       66.0004       71.3594       79.1088       84.7298       84.0659      102.2174      112.4327       84.9404       89.1140       80.5298       83.3390       93.6162      100.1842       91.9376       97.2066        0.0000        0.0000        0.0000        0.0000        0.0000        0.0000        0.0000        0.0000        0.0000        0.0000        0.0000        0.0000        0.0000        0.0000        0.0000        0.0000        0.0000        0.0000        0.0000        0.0000        0.0000        0.0000        0.0000        0.0000        0.0000        0.0000        0.0000        0.0000        0.0000        0.0000        0.0000        0.0000        0.0000        0.0000        0.0000        0.0000        0.0000        0.0000        0.0000        0.0000        0.0000        0.0000        0.0000        0.0000        0.0000        0.0000        0.0000        0.0000        0.0000        0.0000        0.0000        0.0000        0.0000        0.0000        0.0000        0.0000
        0.0000        0.0000        0.0000        0.0000        0.0000        0.0000        0.0000        0.0000        0.0000        0.0000        0.0000        0.0000        0.0000        0.0000        0.0000        0.0000        0.0000        0.0000        0.0000        0.0000       52.3535       44.3260       39.4344       41.6415       41.9579       34.1563       15.7875        9.0147        4.3670        6.2974        6.6876        5.5657        4.7880        3.1763        2.8352       10.5309       21.2566       37.7123       26.4389       32.3790       22.6143       13.5070       12.5079       20.6898       20.9518       12.0245        9.0061       11.5699        9.7689       12.9461       14.9678       11.6572       10.4867       22.9238       29.5050       33.6935       27.2249       29.0411       27.5654       15.6847       13.6194       11.5517       11.5601       30.7650       36.8252       30.1297       36.1489       26.5163       35.4502       33.1098       29.6245       33.0064       32.3358       36.1843       42.5500       41.3918       34.7757       37.9901       38.7319       55.6570       58.7821       52.5060       55.4532       64.8303       63.1358       56.0639       56.4182       46.3825       42.5784       41.6042       46.7576       50.6280       51.1943       56.8970       53.7319       46.0698       46.4550       46.3838       45.2033       45.6527       48.0190       50.5910       49.0051       48.3050       47.9840       45.3556       41.2109       39.4625       42.8870       45.9223       43.5876       69.2203       78.4127       78.9527       74.2930       79.7817       96.9724      118.8800       96.6701      107.4613      101.8167      103.2282       96.7754       86.9114       96.9741      104.3713      104.9655      115.5915       90.9343       94.9536       99.1939      184.7670      207.5052      237.7225      171.1804      185.6035      191.3041      161.3618      147.4470      158.6132      145.3467      139.0768      124.9604      109.3323       99.3417       93.2533       84.7643       74.3584       76.7199       69.3378       76.6088       95.6761      114.5613      125.0247      110.1152      112.3905      101.2793      101.7613      102.5658       93.2319       94.1157      107.5541      101.2566       93.8981       78.5663       63.9338       60.2769       65.3168       61.7585       65.8106       68.7977       67.1821       67.8458       71.8056       75.9606       75.9231       75.8166       74.7927       73.3531       74.1432       75.5897       80.8747       93.4426       92.9995      144.5048      105.3751      104.4001       94.8810       95.2281       89.4269       98.9832       92.0119       91.0748      104.3985        0.0000        0.0000        0.0000        0.0000        0.0000        0.0000        0.0000        0.0000        0.0000        0.0000        0.0000        0.0000        0.0000        0.0000        0.0000        0.0000        0.0000        0.0000        0.0000        0.0000        0.0000        0.0000        0.0000        0.0000        0.0000        0.0000        0.0000        0.0000        0.0000        0.0000        0.0000        0.0000        0.0000        0.0000        0.0000        0.0000        0.0000        0.0000        0.0000        0.0000        0.0000        0.0000        0.0000        0.0000        0.0000        0.0000        0.0000        0.0000        0.0000        0.0000        0.0000        0.0000        0.0000        0.0000        0.0000
        0.0000        0.0000        0.0000        0.0000        0.0000        0.0000        0.0000        0.0000        0.0000        0.0000        0.0000        0.0000        0.0000        0.0000        0.0000        0.0000        0.0000        0.0000        0.0000        0.0000       55.8210       53.7226       44.6553       38.5772       28.7097       37.2076       32.0815       11.6240        5.5976        7.7534        7.4590        8.1957        5.9688        4.0973        3.2812        9.9606        9.8079       12.0703       14.4219       23.2296       23.1843       21.4050       18.6799       14.8166        8.7485       14.3480       20.4666       19.5474       20.8891       15.0952       19.8255       13.3764        9.4810        8.6079        9.4700       18.8752       24.0971       25.2289       26.9035       20.0831       26.0218       15.3425       14.9636       30.1167       30.7139       30.8275       32.0736       31.7547       30.3479       30.5521       39.3761       28.2842       30.1493       33.0481       36.8469       34.0399       37.6438       37.9838       40.1527       58.5959       60.2026       62.6028       70.9273       70.8790       65.6771       68.7937       72.9353       55.5765       46.8985       42.9525       52.4433       54.2827       57.1629       59.4614       57.3618       44.3509       45.1818       46.5229       48.3804       50.4084       52.0755       59.1944       60.8757       56.8531       51.2916       48.3939       48.7034       46.0227       45.3132       62.2955       57.6464       77.7543       75.3016       96.2967       91.3459       95.0499      107.9439      102.6329       82.5731      103.5388      110.4576      105.6324      105.6368       94.8473       96.6351       94.3701       96.6468      108.8424       95.1723      104.6666      118.7002      197.9706      206.5026      186.1003      156.8514      184.3214      192.2804      175.9984      149.8046      171.0700      166.6892      152.7836      139.9834      116.9386       98.9630       93.8101       87.6339       82.0487       74.7583       70.7257       71.4070       97.2785      115.4265      133.7547      131.7453      134.9110      133.8163      117.8497      121.2371      107.0919      108.6284      111.9059      108.6356       92.9701       71.8145       68.0031       68.6359       70.6274       72.9420       72.2929       74.5087       70.7459       72.8991       72.7193       77.1803       79.3291       85.3653       84.4334       71.5305       77.1485       76.7972       89.2966      109.3946      107.6413      142.4300      130.9979      137.8893       99.8317      100.4602      103.3980      108.9599       97.9089       94.3453      108.7039      104.4174        0.0000        0.0000        0.0000        0.0000        0.0000        0.0000        0.0000        0.0000        0.0000        0.0000        0.0000        0.0000        0.0000        0.0000        0.0000        0.0000        0.0000        0.0000        0.0000        0.0000        0.0000        0.0000        0.0000        0.0000        0.0000        0.0000        0.0000        0.0000        0.0000        0.0000        0.0000        0.0000        0.0000        0.0000        0.0000        0.0000        0.0000        0.0000        0.0000        0.0000        0.0000        0.0000        0.0000        0.0000        0.0000        0.0000        0.0000        0.0000        0.0000        0.0000        0.0000        0.0000        0.0000        0.0000
        0.0000        0.0000        0.0000        0.0000        0.0000        0.0000        0.0000        0.0000        0.0000        0.0000        0.0000        0.0000        0.0000        0.0000        0.0000        0.0000        0.0000        0.0000        0.0000        0.0000        0.0000       90.3721       71.0122       59.0190       45.2824       36.4522       32.4411       20.0033       19.9564       14.5934       10.4263        5.0366        5.0080        3.7826        5.1342       13.6973       11.4195        8.7608        6.3606       10.8790        8.9595       17.8162       13.6462       14.2272       18.2655       22.7042       21.7818       22.9343       29.7791       40.0189       38.8743       28.7911       45.1838       30.5119       33.2348       35.8075       44.3636       47.4512       40.1831       27.1903       34.3058       25.6714       35.0395       39.6950       48.9836       40.1028       40.1905       40.4291       41.8425       48.5873       37.2998       37.1785       42.9202       39.1306       50.5833       44.2639       44.5833       52.6429       52.6286       63.1111       67.9115       60.9265       75.6701       86.9780       84.9463      104.0371       89.0416       78.1451       87.6159       70.7340       64.2595       65.5312       69.6338       50.7311       73.1029       47.0915       52.4476       48.5472       49.7175       53.0249       53.8657       63.5655       76.8762       67.8648       57.7407       53.8165       57.7051       61.0852       51.0187       56.6203       60.1874       87.3142       98.0840      112.3497       94.1436      120.9193      128.7890      147.0676      146.0424      112.0857      108.7379      118.7935      108.6185      103.9946       96.2994       81.0324       84.6448      104.5958      111.2476      135.6228      175.2274      231.0070      224.4952      181.3295      174.4809      185.9709      181.1756      185.8474      172.3751      166.7917      189.0467      157.3525      143.7413      126.7858      107.1448      100.3158       91.5760       84.6464       84.1823       91.4550      101.2367      118.1809      128.6033      137.7923      135.5658      156.1662      147.5387      142.4881      134.3818      133.5060      133.6342      133.7782      113.9141       98.5598       92.6830       80.7327       82.7486       91.3329       90.4877       92.6281       84.0882       89.0551       93.9964       94.7089       90.1774       79.3953       79.3313       77.9958       89.0381       95.5256       79.0714       91.5839      108.1622      113.1700      102.9899      106.4426       99.7016      102.9536      112.0084      115.5158      117.1938      110.2686      102.1627       99.4309      100.0536       47.8200        0.0000        0.0000        0.0000        0.0000        0.0000        0.0000        0.0000        0.0000        0.0000        0.0000        0.0000        0.0000        0.0000        0.0000        0.0000        0.0000        0.0000        0.0000        0.0000        0.0000        0.0000        0.0000        0.0000        0.0000        0.0000        0.0000        0.0000        0.0000        0.0000        0.0000        0.0000        0.0000        0.0000        0.0000        0.0000        0.0000        0.0000        0.0000        0.0000        0.0000        0.0000        0.0000        0.0000        0.0000        0.0000        0.0000        0.0000        0.0000        0.0000        0.0000        0.0000        0.0000        0.0000
        0.0000        0.0000        0.0000        0.0000        0.0000        0.0000        0.0000        0.0000        0.0000        0.0000        0.0000        0.0000        0.0000        0.0000        0.0000        0.0000        0.0000        0.0000        0.0000        0.0000        0.0000       90.3181       70.7497       63.5116       51.2480       39.9819       32.8747       26.8181       23.3423       21.5541       13.5291        6.4027        6.1443        7.3997       22.1285       19.2819       12.4344        2.9671        8.2669        7.1282        8.1831       13.4217       15.8069       13.2210       13.2546       19.5566       20.7234       31.3459       28.3945       19.0871       31.1912       33.7371       34.5962       29.7995       48.4349       42.6436       41.9062       41.2735       33.2916       25.4626       26.6475       32.4852       41.4387       35.9527       37.7335       36.0246       39.2154       37.3541       41.5095       43.6817       37.2828       36.4760       31.3816       37.0420       38.1079       36.2322       42.1042       52.5247       54.9851       65.4300       75.3264       68.4674       90.7399      103.8847      102.0642       94.4260      100.5899       79.6482       77.7348       58.1744       62.2880       70.9116       71.0037       72.9604       85.6307       48.0673       54.5973       56.2185       48.8058       48.7038       49.2535       53.7752       52.3392       64.2464       72.5062       71.4129       61.3062       60.6110       54.0485       56.9377       59.9318       98.9715       95.0912       88.4373       73.1524      120.4214      171.2685      146.8096      114.0976      114.0459      106.3628      119.3369      112.8842       99.1563       74.7065       75.7142       80.0443      111.5817      121.0132      145.7009      160.3689      195.0620      201.4537      210.3834      210.9886      220.0959      217.3559      221.4128      184.9646      174.4493      177.4811      170.3022      153.2447      127.9499      106.5883      103.1006       98.9238       94.1148      104.3651      107.1080      119.4536      139.6718      153.7264      148.7643      134.5035      158.5962      163.7576      166.9018      154.8831      146.7415      148.7496      133.1258      134.8512      115.4969      102.4765       93.6261      101.2196      109.7142      113.9184      105.1127      102.0914      111.2994      113.3773      110.2359      109.0447       99.2789      120.1514      104.0478       88.2543       85.0529       95.9062       84.5524      116.7290      140.2826      124.3675      145.8906      122.7427      107.2891      107.0640      114.1140      124.5497      125.8364      114.4325      103.1918      101.4031       61.7700        0.0000        0.0000        0.0000        0.0000        0.0000        0.0000        0.0000        0.0000        0.0000        0.0000        0.0000        0.0000        0.0000        0.0000        0.0000        0.0000        0.0000        0.0000        0.0000        0.0000        0.0000        0.0000        0.0000        0.0000        0.0000        0.0000        0.0000        0.0000        0.0000        0.0000        0.0000        0.0000        0.0000        0.0000        0.0000        0.0000        0.0000        0.0000        0.0000        0.0000        0.0000        0.0000        0.0000        0.0000        0.0000        0.0000        0.0000        0.0000        0.0000        0.0000        0.0000        0.0000        0.0000
        0.0000        0.0000        0.0000        0.0000        0.0000        0.0000        0.0000        0.0000        0.0000        0.0000        0.0000        0.0000        0.0000        0.0000        0.0000        0.0000        0.0000        0.0000        0.0000        0.0000        0.0000       98.3585       83.7899       70.7521       60.0975       50.6378       42.4535       34.3534       27.6550       23.1768       23.9691       13.0866       12.6635        9.7304       16.3459       16.3302       11.6301        8.9555       11.7901       10.6460       11.3180       13.9522        7.3263       12.0312        4.7484        7.2710       11.2259       26.8182       30.4049       28.5620       22.8491       23.7861       30.1991       22.8046       42.5897       51.8746       49.8756       37.1978       32.5187       20.6505       30.2008       35.2883       44.9739       37.8998       42.2041       37.3377       41.9223       37.0909       43.5228       36.6871       40.1956       32.1835       31.7011       34.6730       35.6277       35.1919       45.5829       52.6850       51.6896       65.7072       85.8874       91.0179       98.9535      100.7637      109.4326      120.9855      110.2790       75.3447       59.3430       64.5426       70.8203       69.8113       72.3948       75.4648       77.8012       54.1689       52.0854       53.5882       44.7799       44.4025       47.5990       48.4510       48.9042       58.9110       60.8027       62.8411       70.5098       69.9631       70.0434       57.0519       57.2241       88.4240       97.9780      103.4466       85.8964      109.7449      137.9264      170.9002      124.2977      120.4673      107.1571      106.4540       89.0646       77.5380       68.8098       73.3292       81.8896      101.3206      118.0988      131.6687      151.6545      186.0954      192.0378      209.2480      230.6132      232.1847      238.9739      248.8586      218.1378      189.0932      170.5839      154.1697      149.1975      118.8555      109.2446      103.3174      120.5252      108.4404      118.4663      112.7774      118.5956      150.1167      162.4920      174.1581      180.1598      183.2869      189.9567      188.7480      173.7748      177.9708      163.9340      161.2107      143.4420      120.1491      118.3995      102.4104      110.4381      119.9812      130.4874      128.3726      122.6567      128.6879      130.8198      134.1036      123.3978      111.8946      124.1980      146.3792      125.4694      113.3796      112.2346      139.6152      162.5470      154.0362      134.7462      146.5514      123.3732      110.3490      111.1151      136.5293       98.8339      103.0868      115.9991      104.4455      131.6391       84.3000        0.0000        0.0000        0.0000        0.0000        0.0000        0.0000        0.0000        0.0000        0.0000        0.0000        0.0000        0.0000        0.0000        0.0000        0.0000        0.0000        0.0000        0.0000        0.0000        0.0000        0.0000        0.0000        0.0000        0.0000        0.0000        0.0000        0.0000        0.0000        0.0000        0.0000        0.0000        0.0000        0.0000        0.0000        0.0000        0.0000        0.0000        0.0000        0.0000        0.0000        0.0000        0.0000        0.0000        0.0000        0.0000        0.0000        0.0000        0.0000        0.0000        0.0000        0.0000        0.0000        0.0000
        0.0000        0.0000        0.0000        0.0000        0.0000        0.0000        0.0000        0.0000        0.0000        0.0000        0.0000        0.0000        0.0000        0.0000        0.0000        0.0000        0.0000        0.0000        0.0000        0.0000        0.0000      119.8052       97.9633       78.6751       71.3676       58.6905       47.7262       36.8200       32.6704       27.5942       26.9024       14.7197       13.1485       11.4682        9.4540        9.3742       10.9764       12.5886       17.5780       14.3456       15.2768        7.5989        6.9955       16.4723       11.9586       12.8585       15.1640       18.5403       24.5815       22.4751       19.4956       28.5229       29.5917       39.5475       41.4264       45.1985       36.1616       32.1800       31.0624       25.6617       34.0487       33.3047       39.6710       49.9515       40.3795       31.6585       39.3505       40.6274       37.4046       34.1460       33.3323       48.0366       41.9473       40.7901       45.1565       48.3606       59.8597       63.7396       63.7913       88.1562       93.4142       98.4710      107.2021      104.8930      115.7443       96.7333       94.0707       63.6553       57.3690       74.5164       79.3494       72.5626       88.4166       84.5664       77.2933       51.4217       53.2287       59.6972       46.0644       43.3822       44.5521       43.0497       49.7731       58.3841       63.2965       65.5748       62.4322       67.3446       60.3785       55.0036       51.5246       91.5552      102.9697      111.5802       91.8018       88.7899      116.0788      175.0238      163.9074      118.3078       96.9998       93.1344       66.9298       66.8110       70.1570       73.3537       84.3487       93.3602      102.5770      115.5038      140.1385      189.9962      201.6833      179.8800      191.1721      203.2174      212.6104      200.6391      188.6883      176.2229      151.5576      144.1402      138.3121      117.8067      103.9636      106.1249      125.3599      121.7031      127.6746      124.2261      135.7367      154.3509      140.7050      148.2037      177.1924      193.8078      193.7803      205.8104      194.4577      177.5986      157.6357      147.9024      147.2399      134.5434      130.2684      126.2864      117.8591      128.0449      137.7846      140.7346      134.1218      141.5883      148.2543      151.7621      139.3858      114.0994      108.9540      118.9595      140.7560      155.9214      140.8844      103.4988      144.7616      124.5408      129.5755      152.4799      131.0795      136.1400      121.3991      135.9990      123.1631      101.9880      104.9485      114.5339      119.0419        0.0000        0.0000        0.0000        0.0000        0.0000        0.0000        0.0000        0.0000        0.0000        0.0000        0.0000        0.0000        0.0000        0.0000        0.0000        0.0000        0.0000        0.0000        0.0000        0.0000        0.0000        0.0000        0.0000        0.0000        0.0000        0.0000        0.0000        0.0000        0.0000        0.0000        0.0000        0.0000        0.0000        0.0000        0.0000        0.0000        0.0000        0.0000        0.0000        0.0000        0.0000        0.0000        0.0000        0.0000        0.0000        0.0000        0.0000        0.0000        0.0000        0.0000        0.0000        0.0000        0.0000        0.0000
        0.0000        0.0000        0.0000        0.0000        0.0000        0.0000        0.0000        0.0000        0.0000        0.0000        0.0000        0.0000        0.0000        0.0000        0.0000        0.0000        0.0000        0.0000        0.0000        0.0000        0.0000        0.0000      135.4588      123.5613      114.1089      103.6215       93.1830       86.7108       78.1685       66.3574       52.3907       19.4653       11.7078        9.1395       10.9708       25.9801       30.9161       32.9914       31.1234       32.0262       30.8262       25.4235       21.1217        7.8289        5.7377        6.7748        9.3904       10.0335       18.6836       11.6862       18.8255       26.6556       31.8028       51.3494       52.2508       40.2408       39.2765       38.6653       35.3614       36.5193       37.8610       40.9997       43.3809       42.0365       40.5801       41.3238       46.4263       58.4960       62.5389       53.2718       54.1740       54.1659       64.1868       60.0556       62.0997       75.3930       82.7477       95.0242      110.8834      132.9810      134.0683      138.1162      143.9147      148.4882      167.2503      142.1279      121.4984      114.5896       93.1831      107.2993      117.6833       97.2147      100.4193      103.4213      102.1909       53.3495       47.8036       50.0691       48.7832       49.2931       49.4355       51.8258       58.5659       75.6891       74.6883       71.0296       70.9313       61.1638       60.4880       58.9053       60.0107       83.9912       99.8484       92.7612      101.3817      132.9399      116.7859      117.5265      112.2300       94.2965       83.1908       78.0419       68.5067       68.2009       77.0661       83.8295      102.8826      113.5387      117.1153      122.8210      154.5527      203.2003      227.7316      190.7887      194.8666      197.3467      177.7247      153.8377      149.0265      134.5722      134.3799      143.3398      173.9722      107.0125      116.7136      127.6716      131.4284      127.3063      117.5001      124.0342      124.5925      123.1709      114.4612      132.6006      174.9880      212.7347      195.9029      209.0639      199.8132      191.1745      171.1917      165.7749      188.9855      184.0412      155.6429      160.6693      144.9547      142.7548      151.7680      148.8696      142.7762      134.9779      132.0634      127.8679      129.5977      134.0882      124.8553      113.0018      124.3435      140.4999      134.9978      126.4862      132.1945      142.4675      146.2198      133.9326      143.2098      140.9463      130.9822      131.1845      119.5603      119.3532      124.2815      127.0246      134.1610      142.2067      143.4079      167.2395      193.8659        0.0000        0.0000        0.0000        0.0000        0.0000        0.0000        0.0000        0.0000        0.0000        0.0000        0.0000        0.0000        0.0000        0.0000        0.0000        0.0000        0.0000        0.0000        0.0000        0.0000        0.0000        0.0000        0.0000        0.0000        0.0000        0.0000        0.0000        0.0000        0.0000        0.0000        0.0000        0.0000        0.0000        0.0000        0.0000        0.0000        0.0000        0.0000        0.0000        0.0000        0.0000        0.0000        0.0000        0.0000        0.0000        0.0000        0.0000        0.0000        0.0000        0.0000
        0.0000        0.0000        0.0000        0.0000        0.0000        0.0000        0.0000        0.0000        0.0000        0.0000        0.0000        0.0000        0.0000        0.0000        0.0000        0.0000        0.0000        0.0000        0.0000        0.0000        0.0000        0.0000        0.0000        0.0000        0.0000        0.0000      109.1488      103.3216       95.1718       81.8357       64.4226       24.0229       14.6447       11.4118       14.8921       36.3745       41.6742       42.5904       40.7314       43.6305       42.2129       31.8645       23.8401        8.7004        6.8888        6.8140       11.0051       15.2905       21.4409       15.6214       19.6786       28.3219       32.2158       50.3880       47.6913       39.3298       38.3405       38.9878       39.1675       32.8819       35.2134       40.6416       44.8501       44.0822       44.7123       52.3933       56.6718       63.5904       70.3743       65.4660       66.3677       68.0219       63.3861       61.1691       72.7917       88.8970       89.5984       95.7857      108.1271      129.7555      140.3815      142.6899      157.5203      156.0453      178.7733      175.9544      177.4437      163.3886      191.3702      177.0772      147.1819      100.5613       95.1825      103.2259      104.9696       57.8073       53.6248       47.4805       46.2271       49.7649       49.4260       52.6343       54.9141       68.0048       80.7688       74.4895       61.5097       59.4712       61.0248       67.2177       69.7466       86.3850       90.4598      114.5461      116.7409      153.0845      125.9372      103.1304       91.4284       82.0317       80.1277       73.4150       77.8442       71.9809       79.1819       89.7615      106.2156      135.6117      133.5078      153.9218      181.0884      234.1543      180.0976      231.1527      229.6056      231.2147      160.3018      152.7324      176.1685      141.3861      152.3011      161.8548      137.6628      141.0405      139.2667      129.2395      117.9730      123.0619      121.3147      123.1318      121.7073      121.4791      126.4343      134.5814      144.7270      181.0013      180.5604      202.0544      218.4350      206.6410      196.2192      187.4819      197.0011      179.8441      224.1918      230.6557      189.5708      166.8193      169.9174      169.9135      163.6108      142.7711      127.0435      129.7211      150.7164      162.4355      139.0375      129.1343      142.3454      161.9806      169.6410      160.4990      172.4843      173.4575      161.2660      153.1618      163.3806      133.5071      142.7563      143.2125      150.1978      154.9950      172.3296      174.4159      174.8869      173.1485      192.9375      167.8107      174.7026        0.0000        0.0000        0.0000        0.0000        0.0000        0.0000        0.0000        0.0000        0.0000        0.0000        0.0000        0.0000        0.0000        0.0000        0.0000        0.0000        0.0000        0.0000        0.0000        0.0000        0.0000        0.0000        0.0000        0.0000        0.0000        0.0000        0.0000        0.0000        0.0000        0.0000        0.0000        0.0000        0.0000        0.0000        0.0000        0.0000        0.0000        0.0000        0.0000        0.0000        0.0000        0.0000        0.0000        0.0000        0.0000        0.0000        0.0000        0.0000        0.0000        0.0000
        0.0000        0.0000        0.0000        0.0000        0.0000        0.0000        0.0000        0.0000        0.0000        0.0000        0.0000        0.0000        0.0000        0.0000        0.0000        0.0000        0.0000        0.0000        0.0000        0.0000        0.0000        0.0000        0.0000        0.0000        0.0000        0.0000        0.0000      119.4905      113.4762      101.4826       81.0442       31.8302       22.5982       17.1199       20.1177       45.1821       48.3710       48.4693       44.4445       43.2854       38.3783       30.6411       26.7142       14.2630        5.3380        7.6977        9.0683       18.1990       29.4111       22.9581       25.6313       27.1521       38.5435       36.1066       33.8694       35.3768       36.3730       34.9377       40.2176       39.7741       41.0578       45.8573       46.3233       41.6316       41.7415       52.0864       57.9437       65.2547       83.2094       79.3330       74.9924       77.6003       70.5195       73.9970       82.5820       89.9193       91.6791       87.8867       90.2239      118.2595      155.8431      173.6192      164.5508      150.3898      147.3529      146.7682      147.0895      170.1385      189.9916      201.6629      195.0380      117.5437       92.7191       92.7773       94.9596       55.9794       52.8091       52.2725       40.7152       46.2754       45.1730       47.8024       51.8484       62.3988       68.5036       67.4722       65.6563       61.0857       60.5466       66.1889       71.0871       94.9591       96.7565      133.6202      118.2215      138.4848      133.1618      103.0505      101.0873      104.1026       92.3799       84.1783       75.7501       74.9075       80.9141       90.9667       95.5943      128.9627      138.9364      161.2501      196.4521      240.7242      168.9435      198.6105      211.6179      217.8585      163.3415      156.8291      167.7913      169.3855      153.1466      138.5909      135.7188      135.3073      132.0262      129.7110      103.9206      119.5636      131.7033      138.8308      146.6888      164.4336      165.5418      143.7158      132.0781      155.7257      177.5814      188.4878      214.8470      211.7561      180.1169      186.6966      174.7975      200.2779      217.0159      242.5714      241.1623      229.2067      192.6600      198.2830      183.5844      155.7692      143.9957      155.3811      174.2808      180.2431      161.2213      156.9028      180.7812      188.4854      190.2095      194.8544      228.4979      217.5849      185.6310      178.1838      166.1106      149.5949      176.4949      190.6162      172.7633      197.8685      191.7702      179.3063      182.7176      184.3401      185.1920      179.4653      165.0936      120.5700        0.0000        0.0000        0.0000        0.0000        0.0000        0.0000        0.0000        0.0000        0.0000        0.0000        0.0000        0.0000        0.0000        0.0000        0.0000        0.0000        0.0000        0.0000        0.0000        0.0000        0.0000        0.0000        0.0000        0.0000        0.0000        0.0000        0.0000        0.0000        0.0000        0.0000        0.0000        0.0000        0.0000        0.0000        0.0000        0.0000        0.0000        0.0000        0.0000        0.0000        0.0000        0.0000        0.0000        0.0000        0.0000        0.0000        0.0000        0.0000        0.0000
        0.0000        0.0000        0.0000        0.0000        0.0000        0.0000        0.0000        0.0000        0.0000        0.0000        0.0000        0.0000        0.0000        0.0000        0.0000        0.0000        0.0000        0.0000        0.0000        0.0000        0.0000        0.0000        0.0000        0.0000        0.0000        0.0000        0.0000        0.0000        0.0000        0.0000      102.2942       43.1848       32.0029       26.9855       27.4673       56.2747       56.7438       52.8185       44.1994       40.2376       36.5017       25.5677       19.8341        3.2844        6.2756       11.4889       12.2114       13.9078        7.1344       24.4850       33.2890       42.5952       30.6517       38.8714       42.9341       39.9611       35.7724       30.1227       40.6016       44.7281       51.4376       47.9633       46.7050       39.5556       48.5524       55.2266       75.0844       86.4114       80.8815       70.7144       67.1600       68.3929       64.3412       70.5094       71.6987       76.0520       84.3130       85.0339       80.9555      103.2156      128.4817      155.1361      173.8423      168.5235      167.6024      139.0942      137.9328      136.1670      149.2991      154.2773      151.4491      120.6383      110.1015      100.1331       77.9159       46.9758       51.1358       56.8869       40.7280       43.3367       41.6786       42.3588       42.3829       55.7177       71.6755       71.8922       59.6166       54.0862       53.7976       55.8962       62.5573       85.2069      101.4078      124.5013      135.6483      140.3799      122.6109      105.8446      117.1543      115.6032      104.7783       92.8890       85.1997       81.7453       80.5550       93.0107      107.6972      137.8737      140.3519      178.0258      163.9219      206.6331      181.4717      213.8133      224.1679      201.4919      182.1153      164.5104      169.4523      158.4987      165.5802      135.7749      129.6118      127.3519      142.2444      145.2643      141.5639      154.1159      158.8763      154.3654      165.1634      187.0366      175.3927      135.4273      150.2208      233.1119      180.8617      234.6547      215.5421      199.3307      174.2215      173.3211      184.7274      201.0401      205.8907      229.8771      258.1552      268.8839      223.5759      207.9229      191.8252      176.2042      187.2712      174.2084      203.2013      210.6302      198.8957      227.3099      228.4774      230.6094      239.9264      230.8254      263.3889      237.8807      223.3174      219.9613      203.1543      171.1289      177.2921      175.3950      169.7473      172.0805      174.9976      192.8323      184.1388      157.6158      182.6438      160.1302      167.8951      156.2400        0.0000        0.0000        0.0000        0.0000        0.0000        0.0000        0.0000        0.0000        0.0000        0.0000        0.0000        0.0000        0.0000        0.0000        0.0000        0.0000        0.0000        0.0000        0.0000        0.0000        0.0000        0.0000        0.0000        0.0000        0.0000        0.0000        0.0000        0.0000        0.0000        0.0000        0.0000        0.0000        0.0000        0.0000        0.0000        0.0000        0.0000        0.0000        0.0000        0.0000        0.0000        0.0000        0.0000        0.0000        0.0000        0.0000        0.0000        0.0000        0.0000
        0.0000        0.0000        0.0000        0.0000        0.0000        0.0000        0.0000        0.0000        0.0000        0.0000        0.0000        0.0000        0.0000        0.0000        0.0000        0.0000        0.0000        0.0000        0.0000        0.0000        0.0000        0.0000        0.0000        0.0000        0.0000        0.0000        0.0000        0.0000        0.0000        0.0000        0.0000       99.3016       78.2773        0.0000        0.0000       61.2163       59.6814       53.2374       43.1088       10.9049        7.9300        5.5606        4.3626        1.9442        2.2017        2.4152        2.6359       15.9182       20.9857       27.2111       26.6152       22.3476       19.8563       21.8968       21.8240       20.8495       22.3234       23.5274       29.2194       33.5384       42.5168       39.8980       41.0880       38.2334       49.7926       61.0969       62.5941       71.3515       60.7542       64.9510       74.9244       84.6833       87.8194      101.6115      116.2214      158.7147      157.4429      163.5910      188.3176      149.2500      175.6431      197.4459      249.5902      324.4170      338.2101      299.2338      333.9293      268.4216      268.3409      301.2720      315.7356      401.5794      452.3577      421.6063      442.6844      123.5876      108.7424      102.2388       91.4612       47.4631       40.7282       39.9300       39.3587       51.5529       59.2757       61.1217       48.4891       49.9540       52.3600       58.0122       63.2136       90.2405       99.3428      149.0509      156.2243      129.4561      113.0608      119.0528      111.7783      143.9085      158.0294      139.1247      126.9815       91.5374       88.9093      112.1393      123.1991      134.2144      122.4728      138.0445      136.4693      144.1934      160.6435      206.1445      216.0561      186.6750      169.2023      170.3183      183.8218      163.4607      173.6001      156.0818      146.7020      129.9187      143.1183      141.5517      144.8578      154.8036      173.4370      174.3957      175.0838      191.6606      172.4498      167.2498      174.5013      186.3638      171.9930      217.2464      225.6107      204.1267      183.4279      155.5653      151.4664      169.6817      186.3711      177.3110      166.6327      187.9120      228.1178      214.1715      210.8978      223.3006      204.0831      198.2419      296.9084      324.5601      304.7518      312.3505      317.7663      304.0101      289.9692      331.1077      334.4556      306.5628      287.3313      276.9506      253.0830      229.7792      204.3712      172.3759      170.9366      185.5999      179.8187      174.1871      171.9412      164.9772      173.3622      172.8266        0.0000        0.0000        0.0000        0.0000        0.0000        0.0000        0.0000        0.0000        0.0000        0.0000        0.0000        0.0000        0.0000        0.0000        0.0000        0.0000        0.0000        0.0000        0.0000        0.0000        0.0000        0.0000        0.0000        0.0000        0.0000        0.0000        0.0000        0.0000        0.0000        0.0000        0.0000        0.0000        0.0000        0.0000        0.0000        0.0000        0.0000        0.0000        0.0000        0.0000        0.0000        0.0000        0.0000        0.0000        0.0000        0.0000        0.0000        0.0000        0.0000        0.0000        0.0000
        0.0000        0.0000        0.0000        0.0000        0.0000        0.0000        0.0000        0.0000        0.0000        0.0000        0.0000        0.0000        0.0000        0.0000        0.0000        0.0000        0.0000        0.0000        0.0000        0.0000        0.0000        0.0000        0.0000        0.0000        0.0000        0.0000        0.0000        0.0000        0.0000        0.0000        0.0000        0.0000        0.0000        0.0000        0.0000        0.0000        0.0000       58.8501       45.6277       11.9492        7.5561        4.4640        3.5680        1.5747        2.2416        2.4716        3.2744       23.1522       28.9123       33.8162       30.3211       19.6413       20.0486       16.9125       20.0956       18.4363       20.7494       19.8949       24.3758       30.4603       35.2768       35.5537       41.9709       47.3717       56.8735       52.8900       59.6856       69.0117       74.0158       81.9894       78.8421       99.5370      115.8648      103.0132      109.5784      144.3492      148.6962      216.0297      247.7817      220.7540      193.0250      208.3183      212.0420      262.8644      204.1803      187.3212      308.1752      295.8117      215.9697      278.8355      243.8781      299.0781      284.5231      320.6494      352.8743      135.3042       92.0823       93.8352       98.7828       39.8378       32.1165       34.9383       34.3978       42.6066       42.5208       41.3732       42.6115       49.7938       50.0228       57.0742       62.4612       92.4488       92.1652      141.5932      187.8017      109.8243      117.3979      115.7247      118.6690      148.8538      159.2398      148.9441      129.1191       95.8008       93.1169      102.5246       96.5326      116.1183      104.0522       98.0236      108.8519      123.5882      153.1125      145.0900      142.2036      163.9327      203.4629      252.0556      252.3496      189.7169      185.0107      178.5107      180.0835      147.4532      144.1918      153.2134      135.0637      146.8978      159.0611      184.2826      167.3259      180.7097      182.1630      169.6454      158.6155      154.5552      165.9887      183.7192      160.2865      137.2677      173.2798      156.3949      128.5972      142.7290      173.7304      180.6212      155.7323      174.0736      207.4434      215.1799      207.6117      215.7817      194.6698      220.4860      269.4330      338.1972      319.5890      331.4576      380.1961      351.3680      351.9593      357.8688      385.5186      344.2133      323.0310      301.3686      293.2138      272.5859      233.4164      200.1210      187.7788      191.2093      185.5999      186.9467      191.2729      190.5013      210.8857        0.0000        0.0000        0.0000        0.0000        0.0000        0.0000        0.0000        0.0000        0.0000        0.0000        0.0000        0.0000        0.0000        0.0000        0.0000        0.0000        0.0000        0.0000        0.0000        0.0000        0.0000        0.0000        0.0000        0.0000        0.0000        0.0000        0.0000        0.0000        0.0000        0.0000        0.0000        0.0000        0.0000        0.0000        0.0000        0.0000        0.0000        0.0000        0.0000        0.0000        0.0000        0.0000        0.0000        0.0000        0.0000        0.0000        0.0000        0.0000        0.0000        0.0000        0.0000        0.0000
        0.0000        0.0000        0.0000        0.0000        0.0000        0.0000        0.0000        0.0000        0.0000        0.0000        0.0000        0.0000        0.0000        0.0000        0.0000        0.0000        0.0000        0.0000        0.0000        0.0000        0.0000        0.0000        0.0000        0.0000        0.0000        0.0000        0.0000        0.0000        0.0000        0.0000        0.0000        0.0000        0.0000        0.0000        0.0000        0.0000        0.0000        0.0000        0.0000       17.7127       14.1502       11.6182       10.9731        5.8970        6.1318        6.7670        7.0078       35.7046       40.3721       39.3891       33.8706       20.0338       19.2332       16.8973       17.4766       18.8263       22.1103       21.4206       24.5125       30.3162       32.9970       34.8929       40.4682       42.3908       50.2190       49.5219       63.5416       63.7182       75.1961       68.7054       67.8049       87.6431       77.7854       83.4362       92.9085      118.6042      128.1434      157.8978      178.5716      164.1431      154.6697      160.1916      146.0503      206.5565      151.3745      175.5205      231.3036      194.1973      203.1806      180.1405      265.7501      257.1904      235.9684      280.3318      283.7236      119.9280       93.2751       91.0016       77.2831       50.0284       31.0739       28.3245       30.8923       38.0819       38.2424       39.3081       42.5119       46.1116       46.8017       52.8936       60.7057       94.4643      109.3157      129.7135      106.9324       95.8892      106.9651      120.8289      153.1608      168.3326      151.6676      138.5059      112.8454       76.7149       76.0292       97.7240       78.9462       83.8849       88.4171       86.7842       90.1337      120.6219      133.2909      115.6006      125.2141      228.9884      216.1011      313.3052      305.7269      178.4170      234.5407      214.7961      200.8260      167.4176      181.7880      164.1358      141.2606      146.6057      149.4952      155.6822      169.5262      213.8813      181.6931      182.1435      172.1554      152.8698      197.2876      216.0562      174.5116      127.3089      140.6208      156.5135      147.6594      145.5629      143.9543      154.3137      165.8866      164.0689      195.4492      212.0353      200.0303      196.4227      204.2216      218.4911      250.5907      300.5284      334.9485      358.3351      343.7346      340.5171      360.6096      336.8504      354.9584      357.3556      338.1304      272.1852      261.0109      273.8249      243.3815      198.9227      190.1594      193.7485      207.0293      205.9887      214.4249      201.3519      209.9693        0.0000        0.0000        0.0000        0.0000        0.0000        0.0000        0.0000        0.0000        0.0000        0.0000        0.0000        0.0000        0.0000        0.0000        0.0000        0.0000        0.0000        0.0000        0.0000        0.0000        0.0000        0.0000        0.0000        0.0000        0.0000        0.0000        0.0000        0.0000        0.0000        0.0000        0.0000        0.0000        0.0000        0.0000        0.0000        0.0000        0.0000        0.0000        0.0000        0.0000        0.0000        0.0000        0.0000        0.0000        0.0000        0.0000        0.0000        0.0000        0.0000        0.0000        0.0000        0.0000
        0.0000        0.0000        0.0000        0.0000        0.0000        0.0000        0.0000        0.0000        0.0000        0.0000        0.0000        0.0000        0.0000        0.0000        0.0000        0.0000        0.0000        0.0000        0.0000        0.0000        0.0000        0.0000        0.0000        0.0000        0.0000        0.0000        0.0000        0.0000        0.0000        0.0000        0.0000        0.0000        0.0000        0.0000        0.0000        0.0000        0.0000        0.0000        0.0000        0.0000       27.6396       26.2406       24.2047       13.0974       13.8651       14.5060       12.8218       57.0464       52.6940       47.5318       41.1481       24.8688       21.6961       21.3125       20.2229       23.3202       25.9478       26.5690       28.0026       35.6704       35.0739       39.0914       46.4584       46.3149       42.8283       49.2505       49.6558       52.5508       55.5222       65.3553       72.4105       86.8046       77.5529       81.0273       79.8234      111.8118      125.9418      129.6841      100.2350      116.9754      132.6556      138.2179      137.7682      179.9172      171.2636      189.9764      197.8329      236.4417      175.4346      173.0079      219.6952      210.6087      220.0757      184.9317      150.7603       81.7229       79.5796       91.2542       54.7202       43.3637       44.7210       30.6045       27.3491       34.6258       33.9509       34.1928       38.1279       44.3826       48.7429       50.6240       56.5233       91.4476       88.2915      108.3549       91.6318       98.8859      112.4364      120.4907      123.3882      148.8183      129.8204      111.1725       94.6294       65.7805       67.3489       74.1301       68.5300       78.0139       77.4790       79.0081       94.9627      114.5435      110.7403      118.7770      154.2568      173.1291      211.1867      257.9880      233.7256      277.2174      271.6268      231.0658      232.8080      176.7839      164.7501      164.3998      171.0642      175.4111      178.5983      185.9537      179.7427      223.5960      201.7909      208.6243      177.3793      170.8141      196.9500      172.0513      141.6198      117.1207      126.8433      151.2026      155.9148      160.5817      143.3692      142.6267      139.5472      170.7949      170.6696      188.7657      191.8699      216.2605      214.2596      206.9574      276.1356      289.6053      297.3932      325.8630      314.9193      356.9998      378.2444      352.7934      358.1947      340.1035      333.6018      283.9890      271.0105      273.1156      261.6199      231.2307      244.0880      236.3150      230.2128      222.2466      221.3712      209.2313        0.0000        0.0000        0.0000        0.0000        0.0000        0.0000        0.0000        0.0000        0.0000        0.0000        0.0000        0.0000        0.0000        0.0000        0.0000        0.0000        0.0000        0.0000        0.0000        0.0000        0.0000        0.0000        0.0000        0.0000        0.0000        0.0000        0.0000        0.0000        0.0000        0.0000        0.0000        0.0000        0.0000        0.0000        0.0000        0.0000        0.0000        0.0000        0.0000        0.0000        0.0000        0.0000        0.0000        0.0000        0.0000        0.0000        0.0000        0.0000        0.0000        0.0000        0.0000        0.0000        0.0000
        0.0000        0.0000        0.0000        0.0000        0.0000        0.0000        0.0000        0.0000        0.0000        0.0000        0.0000        0.0000        0.0000        0.0000        0.0000        0.0000        0.0000        0.0000        0.0000        0.0000        0.0000        0.0000        0.0000        0.0000        0.0000        0.0000        0.0000        0.0000        0.0000        0.0000        0.0000        0.0000        0.0000        0.0000        0.0000        0.0000        0.0000        0.0000        0.0000        0.0000        0.0000        0.0000        0.0000      136.9081      131.5968      121.0107      106.3363       69.2584       57.8572       48.7764       41.6417       24.7589       19.5150       18.7455       21.9016       36.8335       40.9404       45.6101       41.6880       35.1452       35.7845       38.2103       39.7361       40.1206       40.8660       40.4515       44.8270       70.0223       77.0132       81.8968       81.9199       82.9982       81.3898       73.4652       73.5424       53.3109       59.9236       68.5392       82.4951      198.9280      231.7320      214.9650      220.8222      244.1677      255.5878      308.2516      329.0337      273.0528      245.4956      233.7204      234.2661      189.5732      180.2102      174.6613      156.8513      106.3920      110.2052      126.0105      146.2582      103.2725      109.2749      134.9706      183.0150       34.1649       28.6136       29.8894       39.6802       38.9353       42.0927       44.0176       57.6225       64.6468       71.5782       96.6020      104.2625      128.8648      149.6726      140.8801      142.0750      136.4303      124.7502      107.9789       95.3872       75.5466       76.4632       73.8743       74.7604       79.9123       87.9321      105.2211      141.3788      207.3846      125.2879      117.8137      152.1991      187.2188      288.5259      282.9039      278.7782      263.4087      285.4922      218.8586      223.5419      181.6216      186.7858      190.7760      208.9817      234.3144      229.9330      236.2989      233.0573      206.9315      201.3609      195.5070      181.7991      184.3872      154.3544      139.5378      127.9072      128.9670      140.3180      125.3784      156.3308      156.0448      154.4254      155.5480      152.8972      176.3906      180.0316      193.6351      201.4066      225.7504      207.8609      203.8748      245.2394      309.1706      344.4933      348.3829      383.9847      392.5401      424.5035      408.5344      416.3279      366.5572      336.8610      344.2765      316.3603      305.0042      290.3311      282.7479      304.5779      266.8533      246.0053      245.6588      228.8864      106.0500        0.0000        0.0000        0.0000        0.0000        0.0000        0.0000        0.0000        0.0000        0.0000        0.0000        0.0000        0.0000        0.0000        0.0000        0.0000        0.0000        0.0000        0.0000        0.0000        0.0000        0.0000        0.0000        0.0000        0.0000        0.0000        0.0000        0.0000        0.0000        0.0000        0.0000        0.0000        0.0000        0.0000        0.0000        0.0000        0.0000        0.0000        0.0000        0.0000        0.0000        0.0000        0.0000        0.0000        0.0000        0.0000        0.0000        0.0000        0.0000        0.0000        0.0000        0.0000        0.0000        0.0000
        0.0000        0.0000        0.0000        0.0000        0.0000        0.0000        0.0000        0.0000        0.0000        0.0000        0.0000        0.0000        0.0000        0.0000        0.0000        0.0000        0.0000        0.0000        0.0000        0.0000        0.0000        0.0000        0.0000        0.0000        0.0000        0.0000        0.0000        0.0000        0.0000        0.0000        0.0000        0.0000        0.0000        0.0000        0.0000        0.0000        0.0000        0.0000        0.0000        0.0000        0.0000        0.0000        0.0000        0.0000      180.8593      165.5161      141.7852       89.1540       71.2783       58.0183       48.5331       28.3458       22.3881       21.1072       25.0748       41.4911       46.7821       49.8847       47.0878       38.5398       37.7479       34.7936       33.5591       29.5427       30.8289       34.3302       39.3235       68.3353       80.4064       84.2180       86.1204       82.9793       81.2416       74.0325       65.0110       42.4082       54.3718       58.6643       77.9692      185.9040      192.1834      196.7671      224.4773      276.6554      318.9489      359.1929      345.2965      305.3123      287.5792      277.2828      270.3214      258.1994      236.6735      229.1511      187.5352      128.7272      140.2077      171.9256      153.1664      121.0248       96.3335      125.6665      238.4051       50.4757       30.0863       33.4308       61.2341       44.1538       39.6228       48.6087       56.3180       73.8086       93.0362       85.4370       95.4123      122.4267      147.7973      141.1749      128.8881      115.3649      115.0942      109.7839       95.6263       96.5553       84.2105       79.7686       66.7897       72.1733       85.7655      128.1454      164.6495      251.8122      155.7219      228.2499      231.1447      333.2601      363.3892      290.5320      246.8640      252.0361      236.8148      213.3942      198.6501      186.6208      185.7400      214.6863      219.0834      190.1460      179.1362      178.1485      177.0108      232.1033      211.2013      184.4324      173.5003      164.8967      134.8422      133.1884      127.3022      146.8713      132.2014      137.5963      168.9264      156.8568      181.5274      195.1808      174.9704      171.3714      203.9546      200.3559      188.7390      223.4176      253.8913      218.5350      260.1621      353.7023      380.4249      396.8577      425.5381      419.8542      437.4024      432.2602      441.6556      391.1979      375.5280      363.8781      368.8098      340.3847      324.7115      313.7465      334.3100      282.8477      280.1133      274.6307      232.2643      152.4300        0.0000        0.0000        0.0000        0.0000        0.0000        0.0000        0.0000        0.0000        0.0000        0.0000        0.0000        0.0000        0.0000        0.0000        0.0000        0.0000        0.0000        0.0000        0.0000        0.0000        0.0000        0.0000        0.0000        0.0000        0.0000        0.0000        0.0000        0.0000        0.0000        0.0000        0.0000        0.0000        0.0000        0.0000        0.0000        0.0000        0.0000        0.0000        0.0000        0.0000        0.0000        0.0000        0.0000        0.0000        0.0000        0.0000        0.0000        0.0000        0.0000        0.0000        0.0000        0.0000        0.0000
        0.0000        0.0000        0.0000        0.0000        0.0000        0.0000        0.0000        0.0000        0.0000        0.0000        0.0000        0.0000        0.0000        0.0000        0.0000        0.0000        0.0000        0.0000        0.0000        0.0000        0.0000        0.0000        0.0000        0.0000        0.0000        0.0000        0.0000        0.0000        0.0000        0.0000        0.0000        0.0000        0.0000        0.0000        0.0000        0.0000        0.0000        0.0000        0.0000        0.0000        0.0000        0.0000        0.0000        0.0000        0.0000        0.0000      167.2458      107.2481       86.3898       72.4889       62.5622       37.9979       32.2795       30.7906       36.1381       58.1424       64.6910       66.8898       64.2172       52.4529       51.0277       47.0435       43.1203       33.5942       30.0094       34.4079       45.1946       79.6099       88.9628       92.8732       92.7233       89.8587       83.7425       80.2216       74.2812       39.7144       39.8068       58.4126       80.9084      158.0458      165.0488      214.7099      291.2317      341.0898      332.1374      341.3434      321.1489      296.0840      307.8209      352.5895      363.3268      352.9905      337.5324      287.1631      241.1732      192.6165      181.0575      130.5303      122.7209      120.8601      123.3712      294.5523      244.9001       70.6976       38.1285       43.1300       59.4672       60.9445       65.8177       51.6088       53.4075       68.7445       84.1501       83.2039       93.3107      126.4192      132.9065      123.1385      119.9165      115.8761      109.8750       91.6004      100.8079       93.1940       95.0167       73.7123       64.4414       70.0820       90.5469      129.5145      143.2313      145.2886      172.5405      178.6333      292.6805      321.3670      301.6342      231.7727      232.6505      236.5965      234.1566      191.4796      202.7495      181.5638      190.9886      203.7539      177.8502      178.0838      177.5173      173.7277      177.2821      211.6744      211.7456      197.3336      185.9928      193.3742      210.3882      130.3975      121.4781      128.3400      127.3597      154.7332      170.6275      165.0916      178.4190      186.0649      170.6116      168.7807      225.6973      199.0282      239.6152      272.2791      301.6552      293.5648      335.9835      402.0197      437.4189      442.0671      446.7199      418.9695      447.6303      451.4378      436.3467      422.6429      400.9991      395.8036      363.3609      347.5103      328.6443      324.7146      329.3004      316.3772      302.0467      271.6750      248.9879      141.2100        0.0000        0.0000        0.0000        0.0000        0.0000        0.0000        0.0000        0.0000        0.0000        0.0000        0.0000        0.0000        0.0000        0.0000        0.0000        0.0000        0.0000        0.0000        0.0000        0.0000        0.0000        0.0000        0.0000        0.0000        0.0000        0.0000        0.0000        0.0000        0.0000        0.0000        0.0000        0.0000        0.0000        0.0000        0.0000        0.0000        0.0000        0.0000        0.0000        0.0000        0.0000        0.0000        0.0000        0.0000        0.0000        0.0000        0.0000        0.0000        0.0000        0.0000        0.0000        0.0000        0.0000
        0.0000        0.0000        0.0000        0.0000        0.0000        0.0000        0.0000        0.0000        0.0000        0.0000        0.0000        0.0000        0.0000        0.0000        0.0000        0.0000        0.0000        0.0000        0.0000        0.0000        0.0000        0.0000        0.0000        0.0000        0.0000        0.0000        0.0000        0.0000        0.0000        0.0000        0.0000        0.0000        0.0000        0.0000        0.0000        0.0000        0.0000        0.0000        0.0000        0.0000        0.0000        0.0000        0.0000        0.0000        0.0000        0.0000        0.0000      123.2151      104.1741       90.2678       81.2625       51.8104       46.0629       47.3872       55.5872       85.0379       93.9720       97.6474       94.0340       76.6570       74.3804       70.4533       63.6118       45.8556       41.4850       46.6003       57.7829       94.9303      106.7199      107.7451      104.2997       94.6497      102.2997       96.4546       93.3163       49.3308       63.0194       84.9099       93.0258      154.6074      200.1449      271.8114      292.2668      304.1684      319.5773      323.5608      305.8878      281.4388      313.4296      323.8501      331.0064      366.2126      336.7616      314.1551      257.6550      280.4178      155.1837       95.3532      142.5522      132.1040      135.1202      229.8745      196.6772       64.5726       43.9038       45.7993       62.1839       66.4460       69.5939       74.2698       71.8447       81.6499       82.6613       95.2808      112.1674      147.8909      146.0349      126.3032      114.6865      112.3332       93.7449       88.7860       89.9631       75.4950       69.9253       65.2139       71.0471      100.4019       88.7147       96.7402      116.8827      124.4513      100.2548      141.6706      140.3987      149.8359      147.5397      145.7998      197.3201      196.9780      216.1492      204.2075      217.1458      192.4915      192.9303      191.1403      186.8362      178.4336      177.5386      180.8603      175.2949      193.2425      193.6607      193.2179      175.2057      158.4787      161.1681      116.5961      118.5047      129.4034      128.8434      146.2424      145.9088      164.1891      170.5070      153.5513      150.7059      188.9297      195.8916      200.0587      221.4713      276.7919      299.4734      350.2440      414.1516      469.0137      480.4897      485.6942      474.0371      450.1895      451.6006      454.1928      460.3473      435.8102      402.5772      384.7718      383.7229      363.2294      333.5045      322.8708      326.2462      299.7664      282.7683      262.2337      263.7293        0.0000        0.0000        0.0000        0.0000        0.0000        0.0000        0.0000        0.0000        0.0000        0.0000        0.0000        0.0000        0.0000        0.0000        0.0000        0.0000        0.0000        0.0000        0.0000        0.0000        0.0000        0.0000        0.0000        0.0000        0.0000        0.0000        0.0000        0.0000        0.0000        0.0000        0.0000        0.0000        0.0000        0.0000        0.0000        0.0000        0.0000        0.0000        0.0000        0.0000        0.0000        0.0000        0.0000        0.0000        0.0000        0.0000        0.0000        0.0000        0.0000        0.0000        0.0000        0.0000        0.0000        0.0000
        0.0000        0.0000        0.0000        0.0000        0.0000        0.0000        0.0000        0.0000        0.0000        0.0000        0.0000        0.0000        0.0000        0.0000        0.0000        0.0000        0.0000        0.0000        0.0000        0.0000        0.0000        0.0000        0.0000        0.0000        0.0000        0.0000        0.0000        0.0000        0.0000        0.0000        0.0000        0.0000        0.0000        0.0000        0.0000        0.0000        0.0000        0.0000        0.0000        0.0000        0.0000        0.0000        0.0000        0.0000        0.0000        0.0000        0.0000        0.0000        0.0000        0.0000      126.0331      105.0761       95.6991       98.8314      115.1085      155.0179      172.2452      179.5197      176.4925      153.1519      147.6991      138.7278      125.3140       73.0587       63.8112       62.7321        0.0000        0.0000      105.1842      107.5425      106.5024      106.0725      111.7324      108.6931      104.0720      112.6069      124.1963      142.7306      169.3637      205.9585      234.2791      258.3089      287.0940      236.0183      279.0497      310.3940      305.6414      262.6154      241.3273        0.0000        0.0000        0.0000        0.0000      284.1548      252.3531      277.9782      183.2549      180.5860        0.0000      208.2665      210.5078      192.4325      187.0463      100.9933       65.7974       59.8483       65.1162       84.9086       86.4329      110.6681      102.5275      101.7527      113.5140      116.3408      121.6677      149.8076      146.4646      125.7049      110.1279      111.5193       93.4495       93.5469       94.3974       92.4080       82.6623       81.0694      100.8275       96.6183       87.4562       88.2978      105.9230       96.1978      112.2315      138.5673      133.8406      136.5657      130.6743      132.2454      163.3455      168.1163      190.2802      175.3656      174.3468      181.3041      169.7334      186.0792      198.5542      195.5568      196.6346      195.5168      184.5154      149.2386      139.9313      161.0840      143.2091      128.5157      153.3934      125.1073      116.2651      114.5309      121.9693      119.1050      124.7191      150.3644      172.1607      167.4026      186.1517      220.3888      223.2217      228.9126      269.2426      322.8916      324.6176      397.4769      510.9735      488.7774      459.6544      482.0968      509.3084      502.1412      494.6845      498.6499      485.5046      424.4156      408.3528      406.8119      409.6248      351.4632      310.7519      296.8481      327.3940      265.8122      242.8990        0.0000        0.0000        0.0000        0.0000        0.0000        0.0000        0.0000        0.0000        0.0000        0.0000        0.0000        0.0000        0.0000        0.0000        0.0000        0.0000        0.0000        0.0000        0.0000        0.0000        0.0000        0.0000        0.0000        0.0000        0.0000        0.0000        0.0000        0.0000        0.0000        0.0000        0.0000        0.0000        0.0000        0.0000        0.0000        0.0000        0.0000        0.0000        0.0000        0.0000        0.0000        0.0000        0.0000        0.0000        0.0000        0.0000        0.0000        0.0000        0.0000        0.0000        0.0000        0.0000        0.0000        0.0000        0.0000        0.0000
        0.0000        0.0000        0.0000        0.0000        0.0000        0.0000        0.0000        0.0000        0.0000        0.0000        0.0000        0.0000        0.0000        0.0000        0.0000        0.0000        0.0000        0.0000        0.0000        0.0000        0.0000        0.0000        0.0000        0.0000        0.0000        0.0000        0.0000        0.0000        0.0000        0.0000        0.0000        0.0000        0.0000        0.0000        0.0000        0.0000        0.0000        0.0000        0.0000        0.0000        0.0000        0.0000        0.0000        0.0000        0.0000        0.0000        0.0000        0.0000        0.0000        0.0000        0.0000        0.0000        0.0000        0.0000        0.0000      192.3986      216.1307      224.7358        0.0000        0.0000        0.0000      172.3268      150.6304       88.8513       76.0304        0.0000        0.0000        0.0000        0.0000        0.0000        0.0000        0.0000      119.3986      120.8406      123.4388      134.9286      140.7103      157.3073      191.6301      216.9928      253.4542      275.1254      303.6689      294.9264      353.8343      331.2204      286.6205      235.8536        0.0000        0.0000        0.0000        0.0000        0.0000        0.0000      403.6939      193.5295        0.0000        0.0000        0.0000      238.2448      216.4609      175.1903      162.6427       98.1339       75.5912       85.7419       81.5928       99.3805       91.3510      100.7905       95.7767      107.5520      113.8194      112.4847      108.9605      155.5023      154.8075      135.2362      114.6667       99.5059       82.0274       88.7877       87.5986       89.7396       91.2006       88.7361       89.0382       85.5223       85.0806       89.9815      117.7646      125.2753      114.3516      137.8692      129.2014      150.9441      143.1882      141.8572      156.8380      161.5640      170.9950      186.6369      158.4317      170.9576      165.9016      161.0989      172.0418      196.1104      198.2729      187.5165      172.3220      136.1593      128.0032      127.2337      111.0925      107.0676      119.1712      128.8907      126.9475      114.8342      125.8282      104.7763      140.3111      159.1329      213.7290      211.1394      191.1186      224.1744      231.3735      258.5157      269.1455      331.9448      336.7931      374.9471      386.9826      407.1497      440.4325      443.1215      499.0498      526.0670      529.9397      505.5062      469.2470      423.2806      415.5356      404.2619      385.3531      334.9828      310.8236      299.6267      311.4933      262.1542      253.7964        0.0000        0.0000        0.0000        0.0000        0.0000        0.0000        0.0000        0.0000        0.0000        0.0000        0.0000        0.0000        0.0000        0.0000        0.0000        0.0000        0.0000        0.0000        0.0000        0.0000        0.0000        0.0000        0.0000        0.0000        0.0000        0.0000        0.0000        0.0000        0.0000        0.0000        0.0000        0.0000        0.0000        0.0000        0.0000        0.0000        0.0000        0.0000        0.0000        0.0000        0.0000        0.0000        0.0000        0.0000        0.0000        0.0000        0.0000        0.0000        0.0000        0.0000        0.0000        0.0000        0.0000        0.0000        0.0000        0.0000
        0.0000        0.0000        0.0000        0.0000        0.0000        0.0000        0.0000        0.0000        0.0000        0.0000        0.0000        0.0000        0.0000        0.0000        0.0000        0.0000        0.0000        0.0000        0.0000        0.0000        0.0000        0.0000        0.0000        0.0000        0.0000        0.0000        0.0000        0.0000        0.0000        0.0000        0.0000        0.0000        0.0000        0.0000        0.0000        0.0000        0.0000        0.0000        0.0000        0.0000        0.0000        0.0000        0.0000        0.0000        0.0000        0.0000        0.0000        0.0000        0.0000        0.0000        0.0000        0.0000        0.0000        0.0000        0.0000        0.0000        0.0000        0.0000        0.0000        0.0000        0.0000      215.9103      193.2435      121.2752      105.9699        0.0000        0.0000        0.0000        0.0000        0.0000        0.0000        0.0000        0.0000      147.6022      149.3022      156.4090      154.9545      176.3319      203.9130      253.3448      275.6100      301.0685      315.7040      295.8996      301.7416        0.0000        0.0000        0.0000        0.0000        0.0000        0.0000        0.0000        0.0000        0.0000        0.0000        0.0000        0.0000        0.0000        0.0000        0.0000      218.9595      200.9482      166.6041      130.1553      129.2711      132.1172      131.8403      130.0884      120.9358      122.7197      113.2505      112.8669      112.6019      112.7284      110.9402      153.9121      174.6621      167.6905      140.2421      110.1078       92.2912       91.6713       88.0325       86.8121       91.7703       93.2767      102.2910      103.8912      108.3687      110.3306      115.1444      130.9903      140.4318      127.2151      128.6073      137.0825      131.4879      131.0239      150.0549      141.7116      147.4470      154.5826      163.3809      147.9222      145.9633      151.6581      158.8408      199.8354      193.5501      194.3208      177.6902      131.2453      130.1508      123.9611      111.6361      112.0184      119.9382      127.0852      158.0711      132.5716      130.1500      122.0441      136.4160      197.0567      204.4713      192.8059      187.4945      202.5556      239.8898      246.2963      257.8378      316.1176      368.5843      380.7991      383.9315      389.2819      408.6609      433.8110      485.2408      489.8527      478.9911      489.5076      476.8459      420.0666      408.2397      381.2632      376.9598      324.3641      319.5224      324.6669      339.5981      262.8472        0.0000        0.0000        0.0000        0.0000        0.0000        0.0000        0.0000        0.0000        0.0000        0.0000        0.0000        0.0000        0.0000        0.0000        0.0000        0.0000        0.0000        0.0000        0.0000        0.0000        0.0000        0.0000        0.0000        0.0000        0.0000        0.0000        0.0000        0.0000        0.0000        0.0000        0.0000        0.0000        0.0000        0.0000        0.0000        0.0000        0.0000        0.0000        0.0000        0.0000        0.0000        0.0000        0.0000        0.0000        0.0000        0.0000        0.0000        0.0000        0.0000        0.0000        0.0000        0.0000        0.0000        0.0000        0.0000        0.0000        0.0000
        0.0000        0.0000        0.0000        0.0000        0.0000        0.0000        0.0000        0.0000        0.0000        0.0000        0.0000        0.0000        0.0000        0.0000        0.0000        0.0000        0.0000        0.0000        0.0000        0.0000        0.0000        0.0000        0.0000        0.0000        0.0000        0.0000        0.0000        0.0000        0.0000        0.0000        0.0000        0.0000        0.0000        0.0000        0.0000        0.0000        0.0000        0.0000        0.0000        0.0000        0.0000        0.0000        0.0000        0.0000        0.0000        0.0000        0.0000        0.0000        0.0000        0.0000        0.0000        0.0000        0.0000        0.0000        0.0000        0.0000        0.0000        0.0000        0.0000        0.0000        0.0000        0.0000      258.2890      186.7296        0.0000        0.0000        0.0000        0.0000        0.0000        0.0000        0.0000        0.0000        0.0000        0.0000      179.5897      184.1215      178.3058      190.1860      215.0569      272.3648      282.6594      290.7433      285.1507      247.2527        0.0000        0.0000        0.0000        0.0000        0.0000        0.0000        0.0000        0.0000        0.0000        0.0000        0.0000        0.0000        0.0000        0.0000        0.0000        0.0000        0.0000      272.0373      211.5501      140.4345      139.4311      153.9521      134.5829      181.1753      115.2753      114.2701      115.3192      124.9092      122.3037      120.0019      134.7123      158.2253      170.9414      168.3746      144.7739      111.1907       96.6487       94.9147       95.0497       98.6672      111.4240      114.0378      138.4119      113.1654      116.6707      129.7355      124.2838      146.6805      133.5440      125.1268      145.4873      145.2858      130.0602      124.5075      133.7766      120.0560      113.5495      128.5000      146.1834      150.5052      152.3338      154.0600      161.6739      201.5478      212.5760      198.0717      179.0855      154.4105      159.9726      142.5463      131.0012      133.4691      128.2456      128.2600      135.6350      160.9111      146.4176      157.6039      174.8842      187.3441      204.2007      209.8763      213.3058      220.1331      249.5097      257.2670      275.2920      311.2066      314.4919      393.0619      378.4034      392.9669      406.9000      449.0082      470.5125      471.3665      476.2559      471.6633      469.2458      405.6030      388.4283      378.9236      376.7380      342.3664      346.2828      385.8382      342.3887        0.0000        0.0000        0.0000        0.0000        0.0000        0.0000        0.0000        0.0000        0.0000        0.0000        0.0000        0.0000        0.0000        0.0000        0.0000        0.0000        0.0000        0.0000        0.0000        0.0000        0.0000        0.0000        0.0000        0.0000        0.0000        0.0000        0.0000        0.0000        0.0000        0.0000        0.0000        0.0000        0.0000        0.0000        0.0000        0.0000        0.0000        0.0000        0.0000        0.0000        0.0000        0.0000        0.0000        0.0000        0.0000        0.0000        0.0000        0.0000        0.0000        0.0000        0.0000        0.0000        0.0000        0.0000        0.0000        0.0000        0.0000        0.0000
        0.0000        0.0000        0.0000        0.0000        0.0000        0.0000        0.0000        0.0000        0.0000        0.0000        0.0000        0.0000        0.0000        0.0000        0.0000        0.0000        0.0000        0.0000        0.0000        0.0000        0.0000        0.0000        0.0000        0.0000        0.0000        0.0000        0.0000        0.0000        0.0000        0.0000        0.0000        0.0000        0.0000        0.0000        0.0000        0.0000        0.0000        0.0000        0.0000        0.0000        0.0000        0.0000        0.0000        0.0000        0.0000        0.0000        0.0000        0.0000        0.0000        0.0000        0.0000        0.0000        0.0000        0.0000        0.0000        0.0000        0.0000        0.0000        0.0000        0.0000        0.0000        0.0000        0.0000        0.0000        0.0000        0.0000        0.0000        0.0000        0.0000        0.0000        0.0000        0.0000        0.0000        0.0000      223.5602      186.4337      158.4212      154.8036      182.4535      233.3915      252.2031      220.5577      181.5298        0.0000        0.0000        0.0000        0.0000        0.0000        0.0000        0.0000        0.0000        0.0000        0.0000        0.0000        0.0000        0.0000        0.0000        0.0000        0.0000        0.0000        0.0000      288.8245      218.5729      157.4018      133.9723      139.1133      141.8799      126.8699      129.1418      130.4752      125.7674      133.0871      133.9214      135.7098      140.1897      154.8964      174.4610      159.0794      140.9131      124.2047      112.1831      113.0159      111.0787      130.2862      141.6461      133.3981      131.4155      133.4582      144.9907      149.5537      148.0117      140.7968      132.2008      140.5627      139.8697      131.6074      134.8251      126.7367      154.5614      132.2189      112.2479      124.1367      138.3990      165.6780      175.4180      182.8072      191.8885      224.8037      235.2547      238.4956      216.5456      173.9822      158.7100      146.5234      148.2753      144.2841      128.2840      126.3370      142.6375      178.1353      180.3331      188.2471      203.4303      204.2493      193.7871      206.9601      218.4093      261.2483      275.7395      293.7038      294.7883      286.4465      314.6802      332.6627      364.3498      403.9429      424.1045      448.5147      452.7514      464.0417      452.4944      455.1867      448.4409      404.4370      375.0160      357.2567      356.1461      348.4730      356.7834      444.0607      450.3207        0.0000        0.0000        0.0000        0.0000        0.0000        0.0000        0.0000        0.0000        0.0000        0.0000        0.0000        0.0000        0.0000        0.0000        0.0000        0.0000        0.0000        0.0000        0.0000        0.0000        0.0000        0.0000        0.0000        0.0000        0.0000        0.0000        0.0000        0.0000        0.0000        0.0000        0.0000        0.0000        0.0000        0.0000        0.0000        0.0000        0.0000        0.0000        0.0000        0.0000        0.0000        0.0000        0.0000        0.0000        0.0000        0.0000        0.0000        0.0000        0.0000        0.0000        0.0000        0.0000        0.0000        0.0000        0.0000        0.0000        0.0000        0.0000
        0.0000        0.0000        0.0000        0.0000        0.0000        0.0000        0.0000        0.0000        0.0000        0.0000        0.0000        0.0000        0.0000        0.0000        0.0000        0.0000        0.0000        0.0000        0.0000        0.0000        0.0000        0.0000        0.0000        0.0000        0.0000        0.0000        0.0000        0.0000        0.0000        0.0000        0.0000        0.0000        0.0000        0.0000        0.0000        0.0000        0.0000        0.0000        0.0000        0.0000        0.0000        0.0000        0.0000        0.0000        0.0000        0.0000        0.0000        0.0000        0.0000        0.0000        0.0000        0.0000        0.0000        0.0000        0.0000        0.0000        0.0000        0.0000        0.0000        0.0000        0.0000        0.0000        0.0000        0.0000        0.0000        0.0000        0.0000        0.0000        0.0000        0.0000        0.0000        0.0000        0.0000        0.0000        0.0000        0.0000        0.0000        0.0000        0.0000        0.0000        0.0000        0.0000        0.0000        0.0000        0.0000        0.0000        0.0000        0.0000        0.0000        0.0000        0.0000        0.0000        0.0000        0.0000        0.0000        0.0000        0.0000        0.0000        0.0000        0.0000        0.0000      270.7151      176.5932      140.5899      121.4842      128.0586      133.2982      127.1414      134.8027      135.3622      126.2211      138.6411      122.6037      121.8308      135.9771      153.6049      155.4381      161.6876      150.2557      129.9340      121.6509      108.0344      117.5035      141.6176      152.2191      140.1875      137.1789      147.3320      173.0428      169.3290      162.5882      140.8568      145.7544      154.0506      164.9576      140.5117      134.4179      134.4261      143.5378      137.9814      128.4861      130.7368      144.1098      152.8171      176.1887      186.8528      185.9807      231.1698      257.8215      239.5300      220.6259      182.1906      159.8873      144.3747      140.1430      138.0625      140.1774      156.9999      172.3833      164.8447      169.8772      200.8980      212.7724      224.4567      236.1504      240.5976      271.7340      281.5423      278.5933      295.5002      318.7534      317.3625      338.5769      365.8525      376.4251      389.9300      412.4995      438.8952      437.3607      451.3925      457.2422      461.4175      420.3332      399.0468      414.2794      372.5395      354.2934      317.0012      339.1258      417.9977        0.0000        0.0000        0.0000        0.0000        0.0000        0.0000        0.0000        0.0000        0.0000        0.0000        0.0000        0.0000        0.0000        0.0000        0.0000        0.0000        0.0000        0.0000        0.0000        0.0000        0.0000        0.0000        0.0000        0.0000        0.0000        0.0000        0.0000        0.0000        0.0000        0.0000        0.0000        0.0000        0.0000        0.0000        0.0000        0.0000        0.0000        0.0000        0.0000        0.0000        0.0000        0.0000        0.0000        0.0000        0.0000        0.0000        0.0000        0.0000        0.0000        0.0000        0.0000        0.0000        0.0000        0.0000        0.0000        0.0000        0.0000        0.0000        0.0000
        0.0000        0.0000        0.0000        0.0000        0.0000        0.0000        0.0000        0.0000        0.0000        0.0000        0.0000        0.0000        0.0000        0.0000        0.0000        0.0000        0.0000        0.0000        0.0000        0.0000        0.0000        0.0000        0.0000        0.0000        0.0000        0.0000        0.0000        0.0000        0.0000        0.0000        0.0000        0.0000        0.0000        0.0000        0.0000        0.0000        0.0000        0.0000        0.0000        0.0000        0.0000        0.0000        0.0000        0.0000        0.0000        0.0000        0.0000        0.0000        0.0000        0.0000        0.0000        0.0000        0.0000        0.0000        0.0000        0.0000        0.0000        0.0000        0.0000        0.0000        0.0000        0.0000        0.0000        0.0000        0.0000        0.0000        0.0000        0.0000        0.0000        0.0000        0.0000        0.0000        0.0000        0.0000        0.0000        0.0000        0.0000        0.0000        0.0000        0.0000        0.0000        0.0000        0.0000        0.0000        0.0000        0.0000        0.0000        0.0000        0.0000        0.0000        0.0000        0.0000        0.0000        0.0000        0.0000        0.0000        0.0000        0.0000        0.0000        0.0000        0.0000      250.2656      172.3471      130.4904      117.9582      117.0911      122.7988      125.7288      133.0269      122.1485      111.2315      124.4948      120.6896      127.8048      124.0953      144.6324      148.4651      150.8426      146.7261      134.0083      128.1006      123.7978      125.4877      151.2685      152.2230      144.7831      171.6283      162.8329      167.7587      177.6020      161.0370      149.5559      165.1403      165.1021      163.0010      149.8097      133.3642      135.7091      144.7143      162.7139      149.9966      132.7189      143.0726      159.6674      169.1589      189.8190      206.6484      248.0717      259.2257      254.2527      236.2364      196.5077      172.5522      147.5019      159.6237      170.4297      164.6810      161.2376      167.6885      166.6117      179.5483      205.3691      211.9409      241.8533      267.5951      287.0054      316.8916      303.8494      309.6298      319.4451      315.7139      336.7784      356.6874      403.2346      389.9239      374.8511      407.9346      422.0572      427.0051      444.8013      432.2165      419.5025      406.7779      396.7448      382.2946      378.2677      399.7493      389.5430      439.7733      447.7378        0.0000        0.0000        0.0000        0.0000        0.0000        0.0000        0.0000        0.0000        0.0000        0.0000        0.0000        0.0000        0.0000        0.0000        0.0000        0.0000        0.0000        0.0000        0.0000        0.0000        0.0000        0.0000        0.0000        0.0000        0.0000        0.0000        0.0000        0.0000        0.0000        0.0000        0.0000        0.0000        0.0000        0.0000        0.0000        0.0000        0.0000        0.0000        0.0000        0.0000        0.0000        0.0000        0.0000        0.0000        0.0000        0.0000        0.0000        0.0000        0.0000        0.0000        0.0000        0.0000        0.0000        0.0000        0.0000        0.0000        0.0000        0.0000        0.0000
        0.0000        0.0000        0.0000        0.0000        0.0000        0.0000        0.0000        0.0000        0.0000        0.0000        0.0000        0.0000        0.0000        0.0000        0.0000        0.0000        0.0000        0.0000        0.0000        0.0000        0.0000        0.0000        0.0000        0.0000        0.0000        0.0000        0.0000        0.0000        0.0000        0.0000        0.0000        0.0000        0.0000        0.0000        0.0000        0.0000        0.0000        0.0000        0.0000        0.0000        0.0000        0.0000        0.0000        0.0000        0.0000        0.0000        0.0000        0.0000        0.0000        0.0000        0.0000        0.0000        0.0000        0.0000        0.0000        0.0000        0.0000        0.0000        0.0000        0.0000        0.0000        0.0000        0.0000        0.0000        0.0000        0.0000        0.0000        0.0000        0.0000        0.0000        0.0000        0.0000        0.0000        0.0000        0.0000        0.0000        0.0000        0.0000        0.0000        0.0000        0.0000        0.0000        0.0000        0.0000        0.0000        0.0000        0.0000        0.0000        0.0000        0.0000        0.0000        0.0000        0.0000        0.0000        0.0000        0.0000        0.0000        0.0000        0.0000        0.0000      291.4618      230.8161      163.2591      140.5914      120.6996      114.9796      130.1749      128.1586      134.4640      127.6021      120.5441      120.3421      125.1341      127.2880      119.4289      143.0073      142.8138      142.9969      146.2845      135.5401      141.4528      138.7137      130.3482      142.5545      150.3753      154.6328      174.8464      156.7444      161.8435      162.3509      155.8904      151.2422      155.8626      168.0047      157.5122      135.3524      128.8446      136.9451      151.4509      140.1422      141.3636      146.0164      147.0402      178.5388      190.8900      216.6924      223.9856      294.1395      310.1760      291.2550      279.2367      236.7781      232.0905      201.3302      213.2468      238.4402      216.6817      208.2068      200.9788      201.9303      215.5122      265.1155      253.1907      264.6727      287.7700      314.3755      320.9781      318.7187      324.7183      334.9666      342.1982      373.3008      373.7975      386.1783      397.2194      396.8078      407.1969      407.5585      419.2524      400.6261      416.9237      395.7034      378.6496      371.8185      332.0613      334.7834      365.5175      429.3087        0.0000        0.0000        0.0000        0.0000        0.0000        0.0000        0.0000        0.0000        0.0000        0.0000        0.0000        0.0000        0.0000      276.0600        0.0000        0.0000        0.0000      271.2000        0.0000        0.0000        0.0000        0.0000        0.0000        0.0000        0.0000        0.0000        0.0000        0.0000        0.0000        0.0000        0.0000        0.0000        0.0000        0.0000        0.0000        0.0000        0.0000        0.0000        0.0000        0.0000        0.0000        0.0000        0.0000        0.0000        0.0000        0.0000        0.0000        0.0000        0.0000        0.0000        0.0000        0.0000        0.0000        0.0000        0.0000        0.0000        0.0000        0.0000        0.0000        0.0000        0.0000
        0.0000        0.0000        0.0000        0.0000        0.0000        0.0000        0.0000        0.0000        0.0000        0.0000        0.0000        0.0000        0.0000        0.0000        0.0000        0.0000        0.0000        0.0000        0.0000        0.0000        0.0000        0.0000        0.0000        0.0000        0.0000        0.0000        0.0000        0.0000        0.0000        0.0000        0.0000        0.0000        0.0000        0.0000        0.0000        0.0000        0.0000        0.0000        0.0000        0.0000        0.0000        0.0000        0.0000        0.0000        0.0000        0.0000        0.0000        0.0000        0.0000        0.0000        0.0000        0.0000        0.0000        0.0000        0.0000        0.0000        0.0000        0.0000        0.0000        0.0000        0.0000        0.0000        0.0000        0.0000        0.0000        0.0000        0.0000        0.0000        0.0000        0.0000        0.0000        0.0000        0.0000        0.0000        0.0000        0.0000        0.0000        0.0000        0.0000        0.0000        0.0000        0.0000        0.0000        0.0000        0.0000        0.0000        0.0000        0.0000        0.0000        0.0000        0.0000        0.0000        0.0000        0.0000        0.0000        0.0000        0.0000        0.0000        0.0000        0.0000      325.7806      253.6930      189.6818      148.8684      134.5279      125.5128      137.2464      142.9742      118.6456      118.3799      114.9448      106.7700      105.6432      120.9804      120.5298      121.7755      121.5784      119.0218      113.6388      125.7419      115.4899      126.1228      130.0947      138.2640      154.8899      142.3648      150.8505      150.5824      126.8780      137.2192      135.3734      141.0276      142.7127      168.1024      155.0257      135.3435      123.1304      133.8004      130.8698      142.9817      145.4831      160.1479      189.1241      224.6528      232.0660      273.3781      284.0016      345.7515      375.3805      359.4662      339.8026      307.6993      297.8750      269.1989      291.0468      256.2428      264.7426      266.8918      280.3054      236.9830      233.4753      247.5005      277.3543      283.8410      299.2677      300.2660      328.9408      333.1968      342.7926      353.7046      363.0046      398.2498      409.3156      431.4962      456.3408      407.3681      401.0351      380.1994      372.5037      360.7923      370.5185      360.6094      362.6389      333.0086      289.0873      296.3459      345.9563      519.6749        0.0000        0.0000        0.0000        0.0000        0.0000        0.0000        0.0000        0.0000        0.0000        0.0000        0.0000        0.0000      353.4300      376.1400      378.6599        0.0000      355.7700      361.2599        0.0000        0.0000        0.0000        0.0000        0.0000        0.0000        0.0000        0.0000        0.0000        0.0000        0.0000        0.0000        0.0000        0.0000        0.0000        0.0000        0.0000        0.0000        0.0000        0.0000        0.0000        0.0000        0.0000        0.0000        0.0000        0.0000        0.0000        0.0000        0.0000        0.0000        0.0000        0.0000        0.0000        0.0000        0.0000        0.0000        0.0000        0.0000        0.0000        0.0000        0.0000        0.0000        0.0000
        0.0000        0.0000        0.0000        0.0000        0.0000        0.0000        0.0000        0.0000        0.0000        0.0000        0.0000        0.0000        0.0000        0.0000        0.0000        0.0000        0.0000        0.0000        0.0000        0.0000        0.0000        0.0000        0.0000        0.0000        0.0000        0.0000        0.0000        0.0000        0.0000        0.0000        0.0000        0.0000        0.0000        0.0000        0.0000        0.0000        0.0000        0.0000        0.0000        0.0000        0.0000        0.0000        0.0000        0.0000        0.0000        0.0000        0.0000        0.0000        0.0000        0.0000        0.0000        0.0000        0.0000        0.0000        0.0000        0.0000        0.0000        0.0000        0.0000        0.0000        0.0000        0.0000        0.0000        0.0000        0.0000        0.0000        0.0000        0.0000        0.0000        0.0000        0.0000        0.0000        0.0000        0.0000        0.0000        0.0000        0.0000        0.0000        0.0000        0.0000        0.0000        0.0000        0.0000        0.0000        0.0000        0.0000        0.0000        0.0000        0.0000        0.0000        0.0000        0.0000        0.0000        0.0000        0.0000        0.0000        0.0000        0.0000        0.0000      411.2167      323.4206      262.5552      189.2887      155.4726      132.4692      108.4179      114.6403      134.6829       97.5195       91.3483       96.9989       99.4849       99.4604      126.3635      123.0116      115.7649      118.5321      120.1613      110.2839      105.3834      104.8263      115.0737      125.8235      128.7065      141.1083      155.8704      151.5564      132.0217      130.8148      139.9641      132.4420      138.8325      139.0681      155.4122      157.2249      150.7499      140.2562      140.9491      150.2939      164.1590      165.2497      180.8854      198.1728      247.5787      274.1348      286.7884      305.1557      371.1199      365.6303      338.9594      304.9817      295.9428      278.6239      294.3531      320.1745      300.3332      290.8965      284.8101      304.7957      262.4256      264.6579      280.7928      292.7289      330.2724      325.9647      321.5484      327.2597      347.2169      358.7913      364.4934      378.3837      431.8040      421.8208      456.6717      456.7541      421.9044      402.4267      389.4362      369.9231      378.2532      382.8666      379.1523      353.3442      325.7784      297.8349      302.0531      322.1122      503.5856        0.0000        0.0000        0.0000        0.0000        0.0000        0.0000      413.1471      290.8799        0.0000        0.0000        0.0000        0.0000      401.2199      348.1800        0.0000        0.0000        0.0000        0.0000        0.0000        0.0000        0.0000        0.0000        0.0000        0.0000        0.0000        0.0000        0.0000        0.0000        0.0000        0.0000        0.0000        0.0000        0.0000        0.0000        0.0000        0.0000        0.0000        0.0000        0.0000        0.0000        0.0000        0.0000        0.0000        0.0000        0.0000        0.0000        0.0000        0.0000        0.0000        0.0000        0.0000        0.0000        0.0000        0.0000        0.0000        0.0000        0.0000        0.0000        0.0000        0.0000        0.0000
        0.0000        0.0000        0.0000        0.0000        0.0000        0.0000        0.0000        0.0000        0.0000        0.0000        0.0000        0.0000        0.0000        0.0000        0.0000        0.0000        0.0000        0.0000        0.0000        0.0000        0.0000        0.0000        0.0000        0.0000        0.0000        0.0000        0.0000        0.0000        0.0000        0.0000        0.0000        0.0000        0.0000        0.0000        0.0000        0.0000        0.0000        0.0000        0.0000        0.0000        0.0000        0.0000        0.0000        0.0000        0.0000        0.0000        0.0000        0.0000        0.0000        0.0000        0.0000        0.0000        0.0000        0.0000        0.0000        0.0000        0.0000        0.0000        0.0000        0.0000        0.0000        0.0000        0.0000        0.0000        0.0000        0.0000        0.0000        0.0000        0.0000        0.0000        0.0000        0.0000        0.0000        0.0000        0.0000        0.0000        0.0000        0.0000        0.0000        0.0000        0.0000        0.0000        0.0000        0.0000        0.0000        0.0000        0.0000        0.0000        0.0000        0.0000        0.0000        0.0000        0.0000        0.0000        0.0000        0.0000        0.0000      342.3268      400.1845      317.4683      274.5265      236.7657      199.7537      152.3414      137.1765      116.7535      133.7633      118.5679      103.5923       89.2881       94.0887       96.6550      101.3439      109.1644      104.3979      117.0560      113.0122       99.4241       93.7475       90.0359       90.9547       95.7834      121.3658      124.2264      129.1943      161.1125      160.7233      130.9418      124.3865      135.0379      137.9113      144.5037      166.2043      176.6075      183.8109      180.3589      171.2293      160.4540      173.1890      196.4278      202.9309      214.5193      233.9516      272.3146      301.6466      301.0343      305.1366      357.8594      352.1840      341.3113      320.9036      308.2919      292.0941      305.4387      328.2580      322.6305      308.5208      335.6984      343.8033      285.2860      274.6505      297.7470      332.8292      318.0013      327.7259      311.0027      320.3040      348.4485      366.0050      376.4054      395.9125      434.3347      445.3554      461.9173      433.3276      399.0630      393.4402      402.1966      400.3306      418.6754      386.8618      361.0115      308.0167      292.6496      299.5876      269.8577      274.0999        0.0000        0.0000        0.0000        0.0000        0.0000      333.2309      371.6178      299.5389      204.9000        0.0000        0.0000        0.0000        0.0000        0.0000        0.0000        0.0000        0.0000        0.0000        0.0000        0.0000        0.0000        0.0000        0.0000        0.0000        0.0000        0.0000        0.0000        0.0000        0.0000        0.0000        0.0000        0.0000        0.0000        0.0000        0.0000        0.0000        0.0000        0.0000        0.0000        0.0000        0.0000        0.0000        0.0000        0.0000        0.0000        0.0000        0.0000        0.0000        0.0000        0.0000        0.0000        0.0000        0.0000        0.0000        0.0000        0.0000        0.0000        0.0000        0.0000        0.0000        0.0000        0.0000
        0.0000        0.0000        0.0000        0.0000        0.0000        0.0000        0.0000        0.0000        0.0000        0.0000        0.0000        0.0000        0.0000        0.0000        0.0000        0.0000        0.0000        0.0000        0.0000        0.0000        0.0000        0.0000        0.0000        0.0000        0.0000        0.0000        0.0000        0.0000        0.0000        0.0000        0.0000        0.0000        0.0000        0.0000        0.0000        0.0000        0.0000        0.0000        0.0000        0.0000        0.0000        0.0000        0.0000        0.0000        0.0000        0.0000        0.0000        0.0000        0.0000        0.0000        0.0000        0.0000        0.0000        0.0000        0.0000        0.0000        0.0000        0.0000        0.0000        0.0000        0.0000        0.0000        0.0000        0.0000        0.0000        0.0000        0.0000        0.0000        0.0000        0.0000        0.0000        0.0000        0.0000        0.0000        0.0000        0.0000        0.0000        0.0000        0.0000        0.0000        0.0000        0.0000        0.0000        0.0000        0.0000        0.0000        0.0000        0.0000        0.0000        0.0000        0.0000        0.0000        0.0000        0.0000        0.0000        0.0000        0.0000      273.6116      292.2770      235.6926      226.2437      204.1407      182.3716      141.6279      141.3385      161.6135      141.1833      129.0890      113.2397      105.6283       98.9562      101.0202       95.9098       99.0963      109.0335      108.3270       97.1633       94.4024       91.6666       94.0769       98.4673       96.3347      129.9724      125.9391      132.1971      163.5309      154.0501      139.8499      154.6289      155.0956      150.4883      166.9309      181.3688      178.8381      182.6723      176.0123      183.7952      181.5591      197.2143      202.5873      219.5538      239.7620      262.3088      278.4469      290.7623      294.2600      293.0929      380.3495      378.9398      378.6777      351.7998      348.0207      317.5159      336.0855      344.1087      351.4863      366.0299      363.0212      378.9282      319.4863      296.8660      284.2078      298.1643      316.2956      326.7375      313.5542      336.5305      362.3449      363.4774      381.1513      393.5795      417.0903      422.4195      431.9367      428.7367      421.2631      421.2399      427.4216      410.8769      441.4261      409.8673      343.8586      315.9914      282.2849      299.6172      264.1456      308.1731        0.0000        0.0000        0.0000      250.8600      257.4754      222.0659      258.3045      266.6248      161.1600        0.0000        0.0000        0.0000        0.0000        0.0000        0.0000        0.0000        0.0000        0.0000        0.0000        0.0000        0.0000        0.0000        0.0000        0.0000        0.0000        0.0000        0.0000        0.0000        0.0000        0.0000        0.0000        0.0000        0.0000        0.0000        0.0000        0.0000        0.0000        0.0000        0.0000        0.0000        0.0000        0.0000        0.0000        0.0000        0.0000        0.0000        0.0000        0.0000        0.0000        0.0000        0.0000        0.0000        0.0000        0.0000        0.0000        0.0000        0.0000        0.0000        0.0000        0.0000        0.0000        0.0000
        0.0000        0.0000        0.0000        0.0000        0.0000        0.0000        0.0000        0.0000        0.0000        0.0000        0.0000        0.0000        0.0000        0.0000        0.0000        0.0000        0.0000        0.0000        0.0000        0.0000        0.0000        0.0000        0.0000        0.0000        0.0000        0.0000        0.0000        0.0000        0.0000        0.0000        0.0000        0.0000        0.0000        0.0000        0.0000        0.0000        0.0000        0.0000        0.0000        0.0000        0.0000        0.0000        0.0000        0.0000        0.0000        0.0000        0.0000        0.0000        0.0000        0.0000        0.0000        0.0000        0.0000        0.0000        0.0000        0.0000        0.0000        0.0000        0.0000        0.0000        0.0000        0.0000        0.0000        0.0000        0.0000        0.0000        0.0000        0.0000        0.0000        0.0000        0.0000        0.0000        0.0000        0.0000        0.0000        0.0000        0.0000        0.0000        0.0000        0.0000        0.0000        0.0000        0.0000        0.0000        0.0000        0.0000        0.0000        0.0000        0.0000        0.0000        0.0000        0.0000        0.0000        0.0000        0.0000        0.0000      293.4225      293.4313      215.4745      211.0958      208.3459      219.5587      219.9016      186.7039      180.3830      166.1615      150.0993      153.6987      153.1956      156.0022      143.0920      125.8367      114.5461      116.6449      114.4094      109.1913      103.1520      163.8953      104.5736       91.5348       93.4004      102.3430      138.2225      125.6397      136.4037      144.4367      146.2457      150.5582      151.1962      145.6239      145.0876      158.7948      174.9960      185.7553      232.1342      213.1680      190.3173      204.1786      197.8517      201.0627      225.5683      236.7385      247.6159      269.3582      294.5385      313.8173      300.0836      390.1574      346.7654      318.7733      344.3470      353.0234      367.8410      345.1243      378.0646      362.2185      401.8748      353.3197      374.5067      356.8931      349.3017      344.9435      345.6891      351.2093      348.5462      373.1064      386.3106      362.4067      353.5840      353.9430      366.7921      378.6641      374.2366      388.0717      395.3785      448.1329      485.9907      476.5583      464.6702      475.6974      422.4896      373.6682      339.3102      358.6890      482.4636      328.6153        0.0000        0.0000        0.0000        0.0000      252.9272      247.3738      239.5157      272.3503      263.7578      177.9300        0.0000        0.0000        0.0000        0.0000        0.0000        0.0000        0.0000        0.0000        0.0000        0.0000        0.0000        0.0000        0.0000        0.0000        0.0000        0.0000        0.0000        0.0000        0.0000        0.0000        0.0000        0.0000        0.0000        0.0000        0.0000        0.0000        0.0000        0.0000        0.0000        0.0000        0.0000        0.0000        0.0000        0.0000        0.0000        0.0000        0.0000        0.0000        0.0000        0.0000        0.0000        0.0000        0.0000        0.0000        0.0000        0.0000        0.0000        0.0000        0.0000        0.0000        0.0000        0.0000        0.0000
        0.0000        0.0000        0.0000        0.0000        0.0000        0.0000        0.0000        0.0000        0.0000        0.0000        0.0000        0.0000        0.0000        0.0000        0.0000        0.0000        0.0000        0.0000        0.0000        0.0000        0.0000        0.0000        0.0000        0.0000        0.0000        0.0000        0.0000        0.0000        0.0000        0.0000        0.0000        0.0000        0.0000        0.0000        0.0000        0.0000        0.0000        0.0000        0.0000        0.0000        0.0000        0.0000        0.0000        0.0000        0.0000        0.0000        0.0000        0.0000        0.0000        0.0000        0.0000        0.0000        0.0000        0.0000        0.0000        0.0000        0.0000        0.0000        0.0000        0.0000        0.0000        0.0000        0.0000        0.0000        0.0000        0.0000        0.0000        0.0000        0.0000        0.0000        0.0000        0.0000        0.0000        0.0000        0.0000        0.0000        0.0000        0.0000        0.0000        0.0000        0.0000        0.0000        0.0000        0.0000        0.0000        0.0000        0.0000        0.0000        0.0000        0.0000        0.0000        0.0000        0.0000        0.0000        0.0000        0.0000      252.7821      251.8474      188.3671      200.0715      209.8795      234.2501      218.5244      203.7601      194.8641      174.2283      165.7510      165.2311      162.5837      167.6538      169.2469      136.0430      116.8592      119.4840      108.8746      106.6872       99.2493      128.9911      133.8847      100.8328      115.5953      109.9334      116.6785      115.6988      122.8762      140.6918      136.9866      133.6286      143.4119      163.0267      179.1594      178.0840      203.6917      207.6534      216.7890      223.5823      192.1503      201.4980      192.7611      195.5657      206.7009      204.5103      213.5374      263.0220      286.4715      302.3015      316.7478      372.2025      327.2843      307.8167      348.0043      341.0714      344.1535      361.4506      367.6476      379.0729      368.1901      395.5683      418.9512      363.5838      361.6956      355.8661      354.0589      367.9134      380.2004      380.9717      395.1728      386.9383      377.4981      375.5417      390.1395      382.1399      365.7369      358.3775      377.5878      433.6249      480.5688      490.1498      490.4542      445.8235      439.0528      413.0537      410.5941        0.0000        0.0000        0.0000        0.0000        0.0000        0.0000      260.1876      279.5892      249.6725      278.1898      261.3696      251.6306        0.0000        0.0000        0.0000        0.0000        0.0000        0.0000        0.0000        0.0000        0.0000        0.0000        0.0000        0.0000        0.0000        0.0000        0.0000        0.0000        0.0000        0.0000        0.0000        0.0000        0.0000        0.0000        0.0000        0.0000        0.0000        0.0000        0.0000        0.0000        0.0000        0.0000        0.0000        0.0000        0.0000        0.0000        0.0000        0.0000        0.0000        0.0000        0.0000        0.0000        0.0000        0.0000        0.0000        0.0000        0.0000        0.0000        0.0000        0.0000        0.0000        0.0000        0.0000        0.0000        0.0000        0.0000
        0.0000        0.0000        0.0000        0.0000        0.0000        0.0000        0.0000        0.0000        0.0000        0.0000        0.0000        0.0000        0.0000        0.0000        0.0000        0.0000        0.0000        0.0000        0.0000        0.0000        0.0000        0.0000        0.0000        0.0000        0.0000        0.0000        0.0000        0.0000        0.0000        0.0000        0.0000        0.0000        0.0000        0.0000        0.0000        0.0000        0.0000        0.0000        0.0000        0.0000        0.0000        0.0000        0.0000        0.0000        0.0000        0.0000        0.0000        0.0000        0.0000        0.0000        0.0000        0.0000        0.0000        0.0000        0.0000        0.0000        0.0000        0.0000        0.0000        0.0000        0.0000        0.0000        0.0000        0.0000        0.0000        0.0000        0.0000        0.0000        0.0000        0.0000        0.0000        0.0000        0.0000        0.0000        0.0000        0.0000        0.0000        0.0000        0.0000        0.0000        0.0000        0.0000        0.0000        0.0000        0.0000        0.0000        0.0000        0.0000        0.0000        0.0000        0.0000        0.0000        0.0000        0.0000        0.0000        0.0000      223.4659      197.6653      178.9015      224.2019      233.2926      242.4947      208.2030      205.4226      197.5796      188.7735      186.6971      176.4856      177.8851      167.8904      166.7796      153.7936      133.1946      125.4995      108.4679      109.7711      105.3895      103.6180      121.1346      102.9066      121.6795      117.2331      119.8033      114.2211      130.8511      133.2324      141.8802      136.3458      133.8909      156.3369      179.4738      179.7565      165.3627      182.7871      202.6993      201.7550      181.9855      181.9876      201.8405      210.3639      206.5452      197.6485      204.2783      238.7811      273.4022      306.8130      309.5653      342.3248      346.1342      317.3518      316.4462      345.7227      317.4278      301.1528      344.8780      365.0864      408.1711      437.9374      428.0573      380.0084      392.3488      388.7675      394.2161      403.0548      411.6919      437.3386      438.6599      407.3405      417.6002      405.1758      392.4226      395.9273      381.3820      360.3069      380.8849      429.4405      492.8568      507.6807      499.9514      468.5636      446.6154      430.6917        0.0000        0.0000        0.0000        0.0000        0.0000        0.0000      254.9749      267.8840      256.4115      321.4030      291.8375      278.2923      364.8111        0.0000        0.0000        0.0000        0.0000        0.0000        0.0000        0.0000        0.0000        0.0000        0.0000        0.0000        0.0000        0.0000        0.0000        0.0000        0.0000        0.0000        0.0000        0.0000        0.0000        0.0000        0.0000        0.0000        0.0000        0.0000        0.0000        0.0000        0.0000        0.0000        0.0000        0.0000        0.0000        0.0000        0.0000        0.0000        0.0000        0.0000        0.0000        0.0000        0.0000        0.0000        0.0000        0.0000        0.0000        0.0000        0.0000        0.0000        0.0000        0.0000        0.0000        0.0000        0.0000        0.0000        0.0000
        0.0000        0.0000        0.0000        0.0000        0.0000        0.0000        0.0000        0.0000        0.0000        0.0000        0.0000        0.0000        0.0000        0.0000        0.0000        0.0000        0.0000        0.0000        0.0000        0.0000        0.0000        0.0000        0.0000        0.0000        0.0000        0.0000        0.0000        0.0000        0.0000        0.0000        0.0000        0.0000        0.0000        0.0000        0.0000        0.0000        0.0000        0.0000        0.0000        0.0000        0.0000        0.0000        0.0000        0.0000        0.0000        0.0000        0.0000        0.0000        0.0000        0.0000        0.0000        0.0000        0.0000        0.0000        0.0000        0.0000        0.0000        0.0000        0.0000        0.0000        0.0000        0.0000        0.0000        0.0000        0.0000        0.0000        0.0000        0.0000        0.0000        0.0000        0.0000        0.0000        0.0000        0.0000        0.0000        0.0000        0.0000        0.0000        0.0000        0.0000        0.0000        0.0000        0.0000        0.0000        0.0000        0.0000        0.0000        0.0000        0.0000        0.0000        0.0000        0.0000        0.0000        0.0000        0.0000        0.0000        0.0000      208.7894      185.4755      232.5373      242.3581      225.2003      212.4564      213.4640      188.9030      181.3283      177.3820      190.2840      181.7398      174.5470      164.9217      153.8073      139.6976      127.5040      116.8133      123.4444      112.3567       95.0589       91.2429       87.1092      100.6168       99.6325      108.1112      113.0357      123.2502      128.4066      154.4462      154.7835      140.9081      155.8808      173.2630      199.6799      168.5668      169.5477      171.0333      161.5585      169.5239      213.2751      247.0597      233.5173      216.9983      206.5511      213.8095      247.1832      292.8570      325.2113      316.1278      348.1286      320.5087      371.0284      404.6300      339.4378      358.7429      342.5060      359.3387      405.2888      433.6116      455.4984      465.3293      425.9578      468.8209      466.4807      442.5872      423.4413      440.3319      469.7924      465.0341      449.3194      439.1912      443.1502      412.4527      407.3112      399.5499      401.5854      397.1621      453.0407      461.2841      495.6177      488.9408      506.2920      487.0835        0.0000        0.0000        0.0000        0.0000        0.0000        0.0000        0.0000      228.6317      217.0265      268.2714      322.5043      293.1328      275.7724      314.1360        0.0000        0.0000        0.0000        0.0000        0.0000        0.0000        0.0000        0.0000        0.0000        0.0000        0.0000        0.0000        0.0000        0.0000        0.0000        0.0000        0.0000        0.0000        0.0000        0.0000        0.0000        0.0000        0.0000        0.0000        0.0000        0.0000        0.0000        0.0000        0.0000        0.0000        0.0000        0.0000        0.0000        0.0000        0.0000        0.0000        0.0000        0.0000        0.0000        0.0000        0.0000        0.0000        0.0000        0.0000        0.0000        0.0000        0.0000        0.0000        0.0000        0.0000        0.0000        0.0000        0.0000        0.0000
        0.0000        0.0000        0.0000        0.0000        0.0000        0.0000        0.0000        0.0000        0.0000        0.0000        0.0000        0.0000        0.0000        0.0000        0.0000        0.0000        0.0000        0.0000        0.0000        0.0000        0.0000        0.0000        0.0000        0.0000        0.0000        0.0000        0.0000        0.0000        0.0000        0.0000        0.0000        0.0000        0.0000        0.0000        0.0000        0.0000        0.0000        0.0000        0.0000        0.0000        0.0000        0.0000        0.0000        0.0000        0.0000        0.0000        0.0000        0.0000        0.0000        0.0000        0.0000        0.0000        0.0000        0.0000        0.0000        0.0000        0.0000        0.0000        0.0000        0.0000        0.0000        0.0000        0.0000        0.0000        0.0000        0.0000        0.0000        0.0000        0.0000        0.0000        0.0000        0.0000        0.0000        0.0000        0.0000        0.0000        0.0000        0.0000        0.0000        0.0000        0.0000        0.0000        0.0000        0.0000        0.0000        0.0000        0.0000        0.0000        0.0000        0.0000        0.0000        0.0000        0.0000        0.0000        0.0000        0.0000      257.3124      239.4504      203.2377      225.5379        0.0000      227.9323      226.3905      199.9572      208.9165      201.0089      216.0378      209.2675      184.1497      187.2624      182.8407      147.4387      150.4553      123.4108      120.3297      104.6871       88.7441       78.2605       67.7030       60.3824       63.1601       58.1803       82.9830       90.1233      107.2603      118.6694      122.0557      134.6911      146.9798      158.6616      156.1492      167.3612      161.6495      163.8769      185.7113      176.3281      193.0474      231.6802      218.0819      255.2544      203.8788      177.6306      221.5125      276.8790      291.8776      283.6156      270.1426      302.3964      314.3247      322.5671      316.1104      293.3192      294.5638      303.9963      323.2933      418.9568      471.7351      441.4125      479.5423      513.8115      530.3707      546.3195      546.8406      500.9781      505.4126      494.4586      515.2719      498.7990      488.7510      475.6141      452.7946      457.7217      446.7197      453.1044      438.5114      480.1710      494.4911      524.1360      524.1931        0.0000        0.0000        0.0000        0.0000        0.0000      230.8500      113.6100        0.0000      262.4541      263.0997      300.2998      351.1551      368.8854      355.4798      331.9814        0.0000        0.0000        0.0000        0.0000        0.0000        0.0000        0.0000        0.0000        0.0000        0.0000        0.0000        0.0000        0.0000        0.0000        0.0000        0.0000        0.0000        0.0000        0.0000        0.0000        0.0000        0.0000        0.0000        0.0000        0.0000        0.0000        0.0000        0.0000        0.0000        0.0000        0.0000        0.0000        0.0000        0.0000        0.0000        0.0000        0.0000        0.0000        0.0000        0.0000        0.0000        0.0000        0.0000        0.0000        0.0000        0.0000        0.0000        0.0000        0.0000        0.0000        0.0000        0.0000        0.0000        0.0000        0.0000
        0.0000        0.0000        0.0000        0.0000        0.0000        0.0000        0.0000        0.0000        0.0000        0.0000        0.0000        0.0000        0.0000        0.0000        0.0000        0.0000        0.0000        0.0000        0.0000        0.0000        0.0000        0.0000        0.0000        0.0000        0.0000        0.0000        0.0000        0.0000        0.0000        0.0000        0.0000        0.0000        0.0000        0.0000        0.0000        0.0000        0.0000        0.0000        0.0000        0.0000        0.0000        0.0000        0.0000        0.0000        0.0000        0.0000        0.0000        0.0000        0.0000        0.0000        0.0000        0.0000        0.0000        0.0000        0.0000        0.0000        0.0000        0.0000        0.0000        0.0000        0.0000        0.0000        0.0000        0.0000        0.0000        0.0000        0.0000        0.0000        0.0000        0.0000        0.0000        0.0000        0.0000        0.0000        0.0000        0.0000        0.0000        0.0000        0.0000        0.0000        0.0000        0.0000        0.0000        0.0000        0.0000        0.0000        0.0000        0.0000        0.0000        0.0000        0.0000        0.0000        0.0000        0.0000        0.0000        0.0000        0.0000      234.8841        0.0000        0.0000        0.0000      279.3724      274.3225      251.1947      258.8181      209.5171      204.7385      198.0385      194.4771      179.5178      193.4371      165.5813      139.9618      122.7026      127.1535      113.6461       87.1157       69.1587       54.9286       53.2300       51.1462       47.9548       60.4971       81.4772      109.1421      122.7729      127.3805      127.6544      147.2150      139.5616      146.6287      157.4982      172.7100      186.4675      207.3580      205.9944      186.3849      184.5488      175.1780      197.9694      214.1844      188.4174      193.6163      264.0992      257.9973      263.7173      262.1406      288.2039      315.2013      332.3711      313.8683      302.9973      308.5423      343.5977      407.5617      438.7195      458.0543      438.8554      470.4607      540.1627      609.6160      585.5600      567.1390      549.7280      570.2595      540.9229      510.7016      493.3905      482.1948      462.3456      462.0764      490.6525      443.0926      433.9546      459.9136      502.7909      522.7841      528.3691      424.5735        0.0000        0.0000        0.0000        0.0000        0.0000      199.7400       84.6000       61.9200      243.6887      259.1492      322.4831      321.7686      364.6180      335.7984      343.7479        0.0000        0.0000        0.0000        0.0000        0.0000        0.0000        0.0000        0.0000        0.0000        0.0000        0.0000        0.0000        0.0000        0.0000        0.0000        0.0000        0.0000        0.0000        0.0000        0.0000        0.0000        0.0000        0.0000        0.0000        0.0000        0.0000        0.0000        0.0000        0.0000        0.0000        0.0000        0.0000        0.0000        0.0000        0.0000        0.0000        0.0000        0.0000        0.0000        0.0000        0.0000        0.0000        0.0000        0.0000        0.0000        0.0000        0.0000        0.0000        0.0000        0.0000        0.0000        0.0000        0.0000        0.0000        0.0000
        0.0000        0.0000        0.0000        0.0000        0.0000        0.0000        0.0000        0.0000        0.0000        0.0000        0.0000        0.0000        0.0000        0.0000        0.0000        0.0000        0.0000        0.0000        0.0000        0.0000        0.0000        0.0000        0.0000        0.0000        0.0000        0.0000        0.0000        0.0000        0.0000        0.0000        0.0000        0.0000        0.0000        0.0000        0.0000        0.0000        0.0000        0.0000        0.0000        0.0000        0.0000        0.0000        0.0000        0.0000        0.0000        0.0000        0.0000        0.0000        0.0000        0.0000        0.0000        0.0000        0.0000        0.0000        0.0000        0.0000        0.0000        0.0000        0.0000        0.0000        0.0000        0.0000        0.0000        0.0000        0.0000        0.0000        0.0000        0.0000        0.0000        0.0000        0.0000        0.0000        0.0000        0.0000        0.0000        0.0000        0.0000        0.0000        0.0000        0.0000        0.0000        0.0000        0.0000        0.0000        0.0000        0.0000        0.0000        0.0000        0.0000        0.0000        0.0000        0.0000        0.0000        0.0000        0.0000        0.0000        0.0000        0.0000        0.0000        0.0000        0.0000      235.8567      296.2845      289.6501      244.7060      196.9530      192.0808      181.8866      185.8537      186.0534      193.9448      160.2064      143.7210      150.9339      157.0416      118.8017       94.2025       84.5319       77.0162       67.2251       56.6620       55.7098       77.9033       85.9232      100.4952      120.8003      142.8195      154.2476      163.4085      172.9109      181.3290      182.8116      193.0819      185.7227      193.1854      195.1749      174.1463      184.2484      212.3531      168.7174      166.9808      234.7591      250.8495      280.7735      256.6244      273.5941      297.3846      309.9370      333.0323      333.7722      309.0188      340.3342      332.7658      396.8881      407.0760      423.8587      409.0366      462.8104      450.3498      537.0533      651.7155      632.0552      612.2670      546.9013      569.5566      531.1843      518.0708      484.0558      470.1738      462.9756      457.0515      460.0197      489.5759      515.5718      503.5201      490.1756      497.7822        0.0000        0.0000        0.0000        0.0000        0.0000        0.0000      195.6900      164.7300       52.6500       35.5500      209.0921      226.8452      294.3106      371.9816      370.2107      352.7581      386.7215        0.0000        0.0000        0.0000        0.0000        0.0000        0.0000        0.0000        0.0000        0.0000        0.0000        0.0000        0.0000        0.0000        0.0000        0.0000        0.0000        0.0000        0.0000        0.0000        0.0000        0.0000        0.0000        0.0000        0.0000        0.0000        0.0000        0.0000        0.0000        0.0000        0.0000        0.0000        0.0000        0.0000        0.0000        0.0000        0.0000        0.0000        0.0000        0.0000        0.0000        0.0000        0.0000        0.0000        0.0000        0.0000        0.0000        0.0000        0.0000        0.0000        0.0000        0.0000        0.0000        0.0000        0.0000        0.0000
        0.0000        0.0000        0.0000        0.0000        0.0000        0.0000        0.0000        0.0000        0.0000        0.0000        0.0000        0.0000        0.0000        0.0000        0.0000        0.0000        0.0000        0.0000        0.0000        0.0000        0.0000        0.0000        0.0000        0.0000        0.0000        0.0000        0.0000        0.0000        0.0000        0.0000        0.0000        0.0000        0.0000        0.0000        0.0000        0.0000        0.0000        0.0000        0.0000        0.0000        0.0000        0.0000        0.0000        0.0000        0.0000        0.0000        0.0000        0.0000        0.0000        0.0000        0.0000        0.0000        0.0000        0.0000        0.0000        0.0000        0.0000        0.0000        0.0000        0.0000        0.0000        0.0000        0.0000        0.0000        0.0000        0.0000        0.0000        0.0000        0.0000        0.0000        0.0000        0.0000        0.0000        0.0000        0.0000        0.0000        0.0000        0.0000        0.0000        0.0000        0.0000        0.0000        0.0000        0.0000        0.0000        0.0000        0.0000        0.0000        0.0000        0.0000        0.0000        0.0000        0.0000        0.0000        0.0000        0.0000        0.0000        0.0000        0.0000        0.0000        0.0000        0.0000      292.1309      258.8230      234.4843      219.6042      202.3314      178.7072      177.6013      187.4136      202.1030      165.7607      164.2632      197.0827      173.0390      144.6152      125.9529      107.4626      101.4709       84.3837       81.0376       94.9906       93.7920      108.4502      117.4645      130.2114      155.9639      191.1031      201.1321      221.3994      236.0156      213.3770      218.2501      196.7525      193.0032      183.5733      166.0720      160.3894      162.3704      147.6951      169.6873      220.9450      257.9862      286.2041      280.3719      282.4239      276.0458      301.5288      330.2650      326.4101      328.7285      343.9408      360.3846      412.2385      387.3631      420.7256      453.2211      469.7767      506.3422      543.3419      606.3514      591.3114      582.6791      479.8525      486.8545      481.0275      487.6522      479.8139      457.6816      466.5430      463.9001      444.0747      445.9039      420.8414      398.9198      398.0326      426.8489        0.0000        0.0000        0.0000        0.0000        0.0000        0.0000        0.0000      129.8100       47.1000       11.7600      202.8829      238.6624      292.9751      337.3469      325.3109      348.0743      423.0741        0.0000        0.0000        0.0000        0.0000        0.0000        0.0000        0.0000        0.0000        0.0000        0.0000        0.0000        0.0000        0.0000        0.0000        0.0000        0.0000        0.0000        0.0000        0.0000        0.0000        0.0000        0.0000        0.0000        0.0000        0.0000        0.0000        0.0000        0.0000        0.0000        0.0000        0.0000        0.0000        0.0000        0.0000        0.0000        0.0000        0.0000        0.0000        0.0000        0.0000        0.0000        0.0000        0.0000        0.0000        0.0000        0.0000        0.0000        0.0000        0.0000        0.0000        0.0000        0.0000        0.0000        0.0000        0.0000
        0.0000        0.0000        0.0000        0.0000        0.0000        0.0000        0.0000        0.0000        0.0000        0.0000        0.0000        0.0000        0.0000        0.0000        0.0000        0.0000        0.0000        0.0000        0.0000        0.0000        0.0000        0.0000        0.0000        0.0000        0.0000        0.0000        0.0000        0.0000        0.0000        0.0000        0.0000        0.0000        0.0000        0.0000        0.0000        0.0000        0.0000        0.0000        0.0000        0.0000        0.0000        0.0000        0.0000        0.0000        0.0000        0.0000        0.0000        0.0000        0.0000        0.0000        0.0000        0.0000        0.0000        0.0000        0.0000        0.0000        0.0000        0.0000        0.0000        0.0000        0.0000        0.0000        0.0000        0.0000        0.0000        0.0000        0.0000        0.0000        0.0000        0.0000        0.0000        0.0000        0.0000        0.0000        0.0000        0.0000        0.0000        0.0000        0.0000        0.0000        0.0000        0.0000        0.0000        0.0000        0.0000        0.0000        0.0000        0.0000        0.0000        0.0000        0.0000        0.0000        0.0000        0.0000        0.0000        0.0000        0.0000        0.0000        0.0000        0.0000        0.0000        0.0000        0.0000      191.6198      200.7782      200.9785      188.8207      181.2368      176.1507      174.7849      190.9236      201.6582      198.4253      212.0188      203.3181      202.4320      183.8908      175.7312      161.0112      121.9780      114.5032      140.6475      139.8373      161.2592      160.4532      171.3658      207.7126        0.0000        0.0000      296.6409      292.4896      233.9668      220.3705      208.1073      218.7233      180.4914      164.4882      155.1914      138.6826      133.6878      189.6141      191.4347      202.5095      237.2850      238.8119      251.9812      261.4810      301.8155      335.4555      349.5684      339.6863      364.0066      405.0981      395.6976      404.7675      440.8510      453.7820      461.1309      476.3930      486.0316      517.3030      544.3372      479.9439      430.2338      412.9037      400.2574      437.2625      420.6348      429.6770      446.8653      419.6309      365.3657      412.3333      324.5390        0.0000        0.0000        0.0000        0.0000        0.0000        0.0000        0.0000        0.0000        0.0000        0.0000        0.0000        0.0000        0.0000      194.0542      217.0083      267.3501      259.7368      273.1985      323.7747        0.0000        0.0000        0.0000        0.0000        0.0000        0.0000        0.0000        0.0000        0.0000        0.0000        0.0000        0.0000        0.0000        0.0000        0.0000        0.0000        0.0000        0.0000        0.0000        0.0000        0.0000        0.0000        0.0000        0.0000        0.0000        0.0000        0.0000        0.0000        0.0000        0.0000        0.0000        0.0000        0.0000        0.0000        0.0000        0.0000        0.0000        0.0000        0.0000        0.0000        0.0000        0.0000        0.0000        0.0000        0.0000        0.0000        0.0000        0.0000        0.0000        0.0000        0.0000        0.0000        0.0000        0.0000        0.0000        0.0000
        0.0000        0.0000        0.0000        0.0000        0.0000        0.0000        0.0000        0.0000        0.0000        0.0000        0.0000        0.0000        0.0000        0.0000        0.0000        0.0000        0.0000        0.0000        0.0000        0.0000        0.0000        0.0000        0.0000        0.0000        0.0000        0.0000        0.0000        0.0000        0.0000        0.0000        0.0000        0.0000        0.0000        0.0000        0.0000        0.0000        0.0000        0.0000        0.0000        0.0000        0.0000        0.0000        0.0000        0.0000        0.0000        0.0000        0.0000        0.0000        0.0000        0.0000        0.0000        0.0000        0.0000        0.0000        0.0000        0.0000        0.0000        0.0000        0.0000        0.0000        0.0000        0.0000        0.0000        0.0000        0.0000        0.0000        0.0000        0.0000        0.0000        0.0000        0.0000        0.0000        0.0000        0.0000        0.0000        0.0000        0.0000        0.0000        0.0000        0.0000        0.0000        0.0000        0.0000        0.0000        0.0000        0.0000        0.0000        0.0000        0.0000        0.0000        0.0000        0.0000        0.0000        0.0000        0.0000        0.0000        0.0000        0.0000        0.0000        0.0000        0.0000        0.0000        0.0000      195.9310      235.6065      190.4132      181.5171      178.7303      175.9960      189.2023      211.2165      213.2227      218.4673      225.4832      212.4956      222.7054      221.8783      221.0370      196.3910      142.4003      157.8228      217.8089      175.0166      167.1243      176.6031      201.0902        0.0000        0.0000        0.0000        0.0000        0.0000        0.0000      229.4833      199.6651      204.7951      165.6932      155.3919      154.7508      138.4179      127.5860      184.0301      143.1158      175.3206      212.3635      202.3474      241.2318      260.9936      295.0517      329.9691      348.7565      346.1501      425.5354      446.5786      433.0852      429.7737      460.5473      485.5733      513.5463      568.3033      536.5230      542.5826      543.5173      484.4271      394.1078      373.3782      352.4368      376.6859      399.5345      382.9767      397.9182      394.3538      303.2642        0.0000        0.0000        0.0000        0.0000        0.0000        0.0000        0.0000        0.0000        0.0000        0.0000        0.0000        0.0000        0.0000        0.0000        0.0000      187.4495      200.7585      232.7098      224.5679      210.3709      245.3819      304.5677        0.0000        0.0000        0.0000        0.0000        0.0000        0.0000        0.0000        0.0000        0.0000        0.0000        0.0000        0.0000        0.0000        0.0000        0.0000        0.0000        0.0000        0.0000        0.0000        0.0000        0.0000        0.0000        0.0000        0.0000        0.0000        0.0000        0.0000        0.0000        0.0000        0.0000        0.0000        0.0000        0.0000        0.0000        0.0000        0.0000        0.0000        0.0000        0.0000        0.0000        0.0000        0.0000        0.0000        0.0000        0.0000        0.0000        0.0000        0.0000        0.0000        0.0000        0.0000        0.0000        0.0000        0.0000        0.0000
        0.0000        0.0000        0.0000        0.0000        0.0000        0.0000        0.0000        0.0000        0.0000        0.0000        0.0000        0.0000        0.0000        0.0000        0.0000        0.0000        0.0000        0.0000        0.0000        0.0000        0.0000        0.0000        0.0000        0.0000        0.0000        0.0000        0.0000        0.0000        0.0000        0.0000        0.0000        0.0000        0.0000        0.0000        0.0000        0.0000        0.0000        0.0000        0.0000        0.0000        0.0000        0.0000        0.0000        0.0000        0.0000        0.0000        0.0000        0.0000        0.0000        0.0000        0.0000        0.0000        0.0000        0.0000        0.0000        0.0000        0.0000        0.0000        0.0000        0.0000        0.0000        0.0000        0.0000        0.0000        0.0000        0.0000        0.0000        0.0000        0.0000        0.0000        0.0000        0.0000        0.0000        0.0000        0.0000        0.0000        0.0000        0.0000        0.0000        0.0000        0.0000        0.0000        0.0000        0.0000        0.0000        0.0000        0.0000        0.0000        0.0000        0.0000        0.0000        0.0000        0.0000        0.0000        0.0000        0.0000        0.0000        0.0000        0.0000        0.0000        0.0000        0.0000        0.0000      214.4085      194.5051      156.3800      167.4365      191.7696      213.3117      211.3459      218.8111      218.0428      218.9746      231.0574      225.7698      240.0814      242.0889        0.0000      209.4179      177.5964        0.0000        0.0000      194.5633      164.5311        0.0000        0.0000        0.0000        0.0000        0.0000        0.0000        0.0000        0.0000      228.5038      210.9796      187.9913      162.8897      152.0957      152.3176      138.4906      136.7947      118.6772      118.7321      134.0144      168.5164      183.2450      211.0029      252.7083      305.3823      341.7645      373.6769      365.2357      449.2668      485.1815      445.6817      460.0598      508.1893      580.5396      618.0099      610.2930      588.6662      526.5174      489.9796      432.7960      395.7230      360.2695      345.6935      365.1364        0.0000        0.0000        0.0000        0.0000        0.0000        0.0000        0.0000        0.0000        0.0000        0.0000        0.0000        0.0000        0.0000        0.0000        0.0000        0.0000        0.0000        0.0000        0.0000        0.0000      189.0903      197.5256      193.0129      216.0917      223.0724        0.0000        0.0000        0.0000        0.0000        0.0000        0.0000        0.0000        0.0000        0.0000        0.0000        0.0000        0.0000        0.0000        0.0000        0.0000        0.0000        0.0000        0.0000        0.0000        0.0000        0.0000        0.0000        0.0000        0.0000        0.0000        0.0000        0.0000        0.0000        0.0000        0.0000        0.0000        0.0000        0.0000        0.0000        0.0000        0.0000        0.0000        0.0000        0.0000        0.0000        0.0000        0.0000        0.0000        0.0000        0.0000        0.0000        0.0000        0.0000        0.0000        0.0000        0.0000        0.0000        0.0000        0.0000        0.0000        0.0000        0.0000
        0.0000        0.0000        0.0000        0.0000        0.0000        0.0000        0.0000        0.0000        0.0000        0.0000        0.0000        0.0000        0.0000        0.0000        0.0000        0.0000        0.0000        0.0000        0.0000        0.0000        0.0000        0.0000        0.0000        0.0000        0.0000        0.0000        0.0000        0.0000        0.0000        0.0000        0.0000        0.0000        0.0000        0.0000        0.0000        0.0000        0.0000        0.0000        0.0000        0.0000        0.0000        0.0000        0.0000        0.0000        0.0000        0.0000        0.0000        0.0000        0.0000        0.0000        0.0000        0.0000        0.0000        0.0000        0.0000        0.0000        0.0000        0.0000        0.0000        0.0000        0.0000        0.0000        0.0000        0.0000        0.0000        0.0000        0.0000        0.0000        0.0000        0.0000        0.0000        0.0000        0.0000        0.0000        0.0000        0.0000        0.0000        0.0000        0.0000        0.0000        0.0000        0.0000        0.0000        0.0000        0.0000        0.0000        0.0000        0.0000        0.0000        0.0000        0.0000        0.0000        0.0000        0.0000        0.0000        0.0000        0.0000        0.0000        0.0000        0.0000        0.0000        0.0000        0.0000      191.7334      172.3094      181.5778      187.4139      189.2578      193.6906      225.8978      224.3379      221.3979      233.3384      232.4868        0.0000        0.0000        0.0000        0.0000        0.0000        0.0000        0.0000        0.0000        0.0000        0.0000        0.0000        0.0000        0.0000        0.0000        0.0000        0.0000        0.0000        0.0000        0.0000      213.2386      189.1279      162.4161      153.5891      144.0492      143.6130      127.1480      127.0674      127.0103      137.7007      169.1459      174.1139      196.3227      218.1572      283.8204      292.6806      339.4883      368.7318      464.6297      456.5887      458.0571      518.5659      575.6528      631.9774      608.6535      620.5339      566.6461      578.2388      533.1193      489.2119      428.3988      391.6304      343.2689        0.0000        0.0000        0.0000        0.0000        0.0000        0.0000        0.0000        0.0000        0.0000        0.0000        0.0000        0.0000        0.0000        0.0000        0.0000        0.0000        0.0000        0.0000        0.0000        0.0000        0.0000        0.0000      210.8966      193.2568      211.1441        0.0000      204.2892      259.8065        0.0000        0.0000        0.0000        0.0000        0.0000        0.0000        0.0000        0.0000        0.0000        0.0000        0.0000        0.0000        0.0000        0.0000        0.0000        0.0000        0.0000        0.0000        0.0000        0.0000        0.0000        0.0000        0.0000        0.0000        0.0000        0.0000        0.0000        0.0000        0.0000        0.0000        0.0000        0.0000        0.0000        0.0000        0.0000        0.0000        0.0000        0.0000        0.0000        0.0000        0.0000        0.0000        0.0000        0.0000        0.0000        0.0000        0.0000        0.0000        0.0000        0.0000        0.0000        0.0000        0.0000        0.0000        0.0000
        0.0000        0.0000        0.0000        0.0000        0.0000        0.0000        0.0000        0.0000        0.0000        0.0000        0.0000        0.0000        0.0000        0.0000        0.0000        0.0000        0.0000        0.0000        0.0000        0.0000        0.0000        0.0000        0.0000        0.0000        0.0000        0.0000        0.0000        0.0000        0.0000        0.0000        0.0000        0.0000        0.0000        0.0000        0.0000        0.0000        0.0000        0.0000        0.0000        0.0000        0.0000        0.0000        0.0000        0.0000        0.0000        0.0000        0.0000        0.0000        0.0000        0.0000        0.0000        0.0000        0.0000        0.0000        0.0000        0.0000        0.0000        0.0000        0.0000        0.0000        0.0000        0.0000        0.0000        0.0000        0.0000        0.0000        0.0000        0.0000        0.0000        0.0000        0.0000        0.0000        0.0000        0.0000        0.0000        0.0000        0.0000        0.0000        0.0000        0.0000        0.0000        0.0000        0.0000        0.0000        0.0000        0.0000        0.0000        0.0000        0.0000        0.0000        0.0000        0.0000        0.0000        0.0000        0.0000        0.0000        0.0000        0.0000        0.0000        0.0000        0.0000        0.0000        0.0000        0.0000        0.0000      167.6732      188.3533      202.6589      205.7992      243.3677      206.9333      198.2943      207.7413      198.2211      208.8755        0.0000        0.0000        0.0000        0.0000        0.0000        0.0000        0.0000        0.0000        0.0000        0.0000        0.0000        0.0000        0.0000        0.0000        0.0000        0.0000        0.0000        0.0000      189.4256      173.5522      173.1597      166.8509      163.5605      168.3977      156.0291      151.0523      150.7542      148.4957      146.2927      147.1293      185.5341      204.8386      219.3338      224.0916      266.0768      297.8409      434.5030      478.4166      495.7406      506.8379      561.1655      547.2391      566.2377      592.7521      544.4139      534.9371      498.4439      407.8752      188.9700      249.2400        0.0000        0.0000        0.0000        0.0000        0.0000        0.0000        0.0000        0.0000        0.0000        0.0000        0.0000        0.0000        0.0000        0.0000        0.0000        0.0000        0.0000        0.0000        0.0000        0.0000        0.0000        0.0000        0.0000        0.0000      228.4872      268.8709        0.0000      243.9600      318.8700        0.0000        0.0000        0.0000        0.0000        0.0000        0.0000        0.0000        0.0000        0.0000        0.0000        0.0000        0.0000        0.0000        0.0000        0.0000        0.0000        0.0000        0.0000        0.0000        0.0000        0.0000        0.0000        0.0000        0.0000        0.0000        0.0000        0.0000        0.0000        0.0000        0.0000        0.0000        0.0000        0.0000        0.0000        0.0000        0.0000        0.0000        0.0000        0.0000        0.0000        0.0000        0.0000        0.0000        0.0000        0.0000        0.0000        0.0000        0.0000        0.0000        0.0000        0.0000        0.0000        0.0000        0.0000        0.0000
        0.0000        0.0000        0.0000        0.0000        0.0000        0.0000        0.0000        0.0000        0.0000        0.0000        0.0000        0.0000        0.0000        0.0000        0.0000        0.0000        0.0000        0.0000        0.0000        0.0000        0.0000        0.0000        0.0000        0.0000        0.0000        0.0000        0.0000        0.0000        0.0000        0.0000        0.0000        0.0000        0.0000        0.0000        0.0000        0.0000        0.0000        0.0000        0.0000        0.0000        0.0000        0.0000        0.0000        0.0000        0.0000        0.0000        0.0000        0.0000        0.0000        0.0000        0.0000        0.0000        0.0000        0.0000        0.0000        0.0000        0.0000        0.0000        0.0000        0.0000        0.0000        0.0000        0.0000        0.0000        0.0000        0.0000        0.0000        0.0000        0.0000        0.0000        0.0000        0.0000        0.0000        0.0000        0.0000        0.0000        0.0000        0.0000        0.0000        0.0000        0.0000        0.0000        0.0000        0.0000        0.0000        0.0000        0.0000        0.0000        0.0000        0.0000        0.0000        0.0000        0.0000        0.0000        0.0000        0.0000        0.0000        0.0000        0.0000        0.0000        0.0000        0.0000        0.0000        0.0000        0.0000        0.0000      183.1331      193.8778      213.6199      235.4888      227.7586      200.5093      189.2456      187.1578      193.8052        0.0000        0.0000        0.0000        0.0000        0.0000        0.0000        0.0000        0.0000        0.0000        0.0000        0.0000        0.0000        0.0000        0.0000        0.0000        0.0000        0.0000        0.0000        0.0000        0.0000      168.8163      162.2891      172.0536      158.1983      144.5758      143.6109      147.4545      139.5468      120.9670      135.6203      152.4057      162.3191      187.0139      195.1540      235.3487      268.8190      420.7751      460.9886      476.9771      501.5163      569.6321      592.4967      588.7199      587.1911      522.9781        0.0000        0.0000      483.9679        0.0000        0.0000        0.0000        0.0000        0.0000        0.0000        0.0000        0.0000        0.0000        0.0000        0.0000        0.0000        0.0000        0.0000        0.0000        0.0000        0.0000        0.0000        0.0000        0.0000        0.0000        0.0000        0.0000        0.0000        0.0000        0.0000      250.6785      257.8923        0.0000        0.0000        0.0000        0.0000        0.0000        0.0000        0.0000        0.0000        0.0000        0.0000        0.0000        0.0000        0.0000        0.0000        0.0000        0.0000        0.0000        0.0000        0.0000        0.0000        0.0000        0.0000        0.0000        0.0000        0.0000        0.0000        0.0000        0.0000        0.0000        0.0000        0.0000        0.0000        0.0000        0.0000        0.0000        0.0000        0.0000        0.0000        0.0000        0.0000        0.0000        0.0000        0.0000        0.0000        0.0000        0.0000        0.0000        0.0000        0.0000        0.0000        0.0000        0.0000        0.0000        0.0000        0.0000        0.0000        0.0000        0.0000
[truncated: 212,709 more chars]
