# Supplementary material for: Multidimensional evaluation of the TRMM 3B43V7 satellite-based precipitation product in mainland China from 1998–2016
Source: PeerJ. 2020 Feb 20;8:e8615. doi: 10.7717/peerj.8615 (PMC7036276; doi:10.7717/peerj.8615)
Supplement: Supplemental Information 2 [file peerj-08-8615-s002.zip › TRMM_3B43 data/TRMM 3B43 data-Year-Month/2006-06.txt]

ncols         249
nrows         175
xllcorner     73.250
yllcorner     6.500
cellsize      0.25000
        0.0000        0.0000        0.0000        0.0000        0.0000        0.0000        0.0000        0.0000        0.0000        0.0000        0.0000        0.0000        0.0000        0.0000        0.0000        0.0000        0.0000        0.0000        0.0000        0.0000        0.0000        0.0000        0.0000        0.0000        0.0000        0.0000        0.0000        0.0000        0.0000        0.0000        0.0000        0.0000        0.0000        0.0000        0.0000        0.0000        0.0000        0.0000        0.0000        0.0000        0.0000        0.0000        0.0000        0.0000        0.0000        0.0000        0.0000        0.0000        0.0000        0.0000        0.0000        0.0000        0.0000        0.0000        0.0000        0.0000        0.0000        0.0000        0.0000        0.0000        0.0000        0.0000        0.0000        0.0000        0.0000        0.0000        0.0000        0.0000        0.0000        0.0000        0.0000        0.0000        0.0000        0.0000        0.0000        0.0000        0.0000        0.0000        0.0000        0.0000        0.0000        0.0000        0.0000        0.0000        0.0000        0.0000        0.0000        0.0000        0.0000        0.0000        0.0000        0.0000        0.0000        0.0000        0.0000        0.0000        0.0000        0.0000        0.0000        0.0000        0.0000        0.0000        0.0000        0.0000        0.0000        0.0000        0.0000        0.0000        0.0000        0.0000        0.0000        0.0000        0.0000        0.0000        0.0000        0.0000        0.0000        0.0000        0.0000        0.0000        0.0000        0.0000        0.0000        0.0000        0.0000        0.0000        0.0000        0.0000        0.0000        0.0000        0.0000        0.0000        0.0000        0.0000        0.0000        0.0000        0.0000        0.0000        0.0000        0.0000        0.0000        0.0000        0.0000        0.0000        0.0000        0.0000        0.0000        0.0000        0.0000        0.0000        0.0000        0.0000        0.0000        0.0000        0.0000        0.0000        0.0000        0.0000        0.0000        0.0000        0.0000        0.0000        0.0000        0.0000        0.0000        0.0000        0.0000        0.0000        0.0000        0.0000        0.0000        0.0000        0.0000       80.1241       67.4945       70.2742        0.0000        0.0000        0.0000       62.0022       61.5084       69.7369       85.4134       81.1777       80.5538       82.1075       99.0117       99.7502      119.3178      121.4047      106.2988      109.3514      125.2707      141.2133      176.6340      187.2081      170.3033      195.7921      220.2487      229.4188      232.1384      226.4294      190.1420      173.3040      177.7607      144.8003      126.2369      116.9116      120.1804      114.0333      123.6837      153.8204      168.5724      139.6985      135.9548      139.8705      163.1815      136.6262      122.8348        0.0000        0.0000        0.0000        0.0000        0.0000        0.0000        0.0000        0.0000        0.0000        0.0000        0.0000        0.0000        0.0000        0.0000        0.0000        0.0000        0.0000        0.0000        0.0000        0.0000        0.0000        0.0000        0.0000        0.0000        0.0000        0.0000        0.0000        0.0000        0.0000        0.0000
        0.0000        0.0000        0.0000        0.0000        0.0000        0.0000        0.0000        0.0000        0.0000        0.0000        0.0000        0.0000        0.0000        0.0000        0.0000        0.0000        0.0000        0.0000        0.0000        0.0000        0.0000        0.0000        0.0000        0.0000        0.0000        0.0000        0.0000        0.0000        0.0000        0.0000        0.0000        0.0000        0.0000        0.0000        0.0000        0.0000        0.0000        0.0000        0.0000        0.0000        0.0000        0.0000        0.0000        0.0000        0.0000        0.0000        0.0000        0.0000        0.0000        0.0000        0.0000        0.0000        0.0000        0.0000        0.0000        0.0000        0.0000        0.0000        0.0000        0.0000        0.0000        0.0000        0.0000        0.0000        0.0000        0.0000        0.0000        0.0000        0.0000        0.0000        0.0000        0.0000        0.0000        0.0000        0.0000        0.0000        0.0000        0.0000        0.0000        0.0000        0.0000        0.0000        0.0000        0.0000        0.0000        0.0000        0.0000        0.0000        0.0000        0.0000        0.0000        0.0000        0.0000        0.0000        0.0000        0.0000        0.0000        0.0000        0.0000        0.0000        0.0000        0.0000        0.0000        0.0000        0.0000        0.0000        0.0000        0.0000        0.0000        0.0000        0.0000        0.0000        0.0000        0.0000        0.0000        0.0000        0.0000        0.0000        0.0000        0.0000        0.0000        0.0000        0.0000        0.0000        0.0000        0.0000        0.0000        0.0000        0.0000        0.0000        0.0000        0.0000        0.0000        0.0000        0.0000        0.0000        0.0000        0.0000        0.0000        0.0000        0.0000        0.0000        0.0000        0.0000        0.0000        0.0000        0.0000        0.0000        0.0000        0.0000        0.0000        0.0000        0.0000        0.0000        0.0000        0.0000        0.0000        0.0000        0.0000        0.0000        0.0000        0.0000        0.0000        0.0000        0.0000        0.0000        0.0000        0.0000        0.0000        0.0000        0.0000        0.0000       88.2012       93.9574       75.6509       58.1446       56.6011       58.3848       58.5891       59.8529       70.6710       73.1728       77.0071       81.2763       80.7558       87.5407       92.9562      122.7383      119.5674      116.7996      110.6870      119.9485      119.1539      129.4927      171.0293      190.7763      169.6983      166.4922      189.4356      224.9536      222.8469      215.5417      199.1950      163.2632      152.4611      142.3587      125.1837      112.0266      125.7100      120.5342      111.1449      148.3201      139.5904      148.0502      149.6490      143.2905      145.0103      138.9258      132.6318      119.6214      106.1916      100.4021      103.0190      115.2161      136.0780      137.9380        0.0000        0.0000        0.0000        0.0000        0.0000        0.0000        0.0000        0.0000        0.0000        0.0000        0.0000        0.0000        0.0000        0.0000        0.0000        0.0000        0.0000        0.0000        0.0000        0.0000        0.0000        0.0000        0.0000
        0.0000        0.0000        0.0000        0.0000        0.0000        0.0000        0.0000        0.0000        0.0000        0.0000        0.0000        0.0000        0.0000        0.0000        0.0000        0.0000        0.0000        0.0000        0.0000        0.0000        0.0000        0.0000        0.0000        0.0000        0.0000        0.0000        0.0000        0.0000        0.0000        0.0000        0.0000        0.0000        0.0000        0.0000        0.0000        0.0000        0.0000        0.0000        0.0000        0.0000        0.0000        0.0000        0.0000        0.0000        0.0000        0.0000        0.0000        0.0000        0.0000        0.0000        0.0000        0.0000        0.0000        0.0000        0.0000       34.0580        0.0000       29.6232       27.4239        0.0000        0.0000        0.0000        0.0000        0.0000        0.0000        0.0000        0.0000        0.0000        0.0000        0.0000        0.0000        0.0000        0.0000        0.0000        0.0000        0.0000        0.0000        0.0000        0.0000        0.0000        0.0000        0.0000        0.0000        0.0000        0.0000        0.0000        0.0000        0.0000        0.0000        0.0000        0.0000        0.0000        0.0000        0.0000        0.0000        0.0000        0.0000        0.0000        0.0000        0.0000        0.0000        0.0000        0.0000        0.0000        0.0000        0.0000        0.0000        0.0000        0.0000        0.0000        0.0000        0.0000        0.0000        0.0000        0.0000        0.0000        0.0000        0.0000        0.0000        0.0000        0.0000        0.0000        0.0000        0.0000        0.0000        0.0000        0.0000        0.0000        0.0000        0.0000        0.0000        0.0000        0.0000        0.0000        0.0000        0.0000        0.0000        0.0000        0.0000        0.0000        0.0000        0.0000        0.0000        0.0000        0.0000        0.0000        0.0000        0.0000        0.0000        0.0000        0.0000        0.0000        0.0000        0.0000        0.0000        0.0000        0.0000        0.0000        0.0000        0.0000        0.0000        0.0000        0.0000        0.0000        0.0000        0.0000        0.0000        0.0000        0.0000        0.0000        0.0000       55.8898       60.7531       66.8854       59.0519       57.7974       67.3355       67.6085       55.1573       54.4131       89.1142       91.0837       77.4255       80.4507       86.4444       91.2673      108.3542      106.4357      121.8161      126.4489      116.5619      118.6418      121.1529      126.5009      158.3886      178.5451      188.8692      170.9710      179.8478      260.9688      262.6720      247.5471      207.9734      171.0449      159.2393      151.4949      159.1196      141.8161      132.5735      128.3249      111.8460      133.2534      136.2519      142.4154      158.9386      180.1210      169.9196      158.2013      129.1464      118.5244      108.5394      100.5008      107.4525      147.4635      152.5796      133.6246      145.9613        0.0000        0.0000        0.0000        0.0000        0.0000        0.0000        0.0000        0.0000        0.0000        0.0000        0.0000        0.0000        0.0000        0.0000        0.0000        0.0000        0.0000        0.0000        0.0000        0.0000        0.0000        0.0000
        0.0000        0.0000        0.0000        0.0000        0.0000        0.0000        0.0000        0.0000        0.0000        0.0000        0.0000        0.0000        0.0000        0.0000        0.0000        0.0000        0.0000        0.0000        0.0000        0.0000        0.0000        0.0000        0.0000        0.0000        0.0000        0.0000        0.0000        0.0000        0.0000        0.0000        0.0000        0.0000        0.0000        0.0000        0.0000        0.0000        0.0000        0.0000        0.0000        0.0000        0.0000        0.0000        0.0000        0.0000        0.0000        0.0000        0.0000        0.0000        0.0000        0.0000        0.0000        0.0000        0.0000       46.8401       46.6757       42.3585       44.6810       76.5735       58.6205       22.3226        0.0000        0.0000        0.0000        0.0000        0.0000        0.0000        0.0000        0.0000        0.0000        0.0000        0.0000        0.0000        0.0000        0.0000        0.0000        0.0000        0.0000        0.0000        0.0000        0.0000        0.0000        0.0000        0.0000        0.0000        0.0000        0.0000        0.0000        0.0000        0.0000        0.0000        0.0000        0.0000        0.0000        0.0000        0.0000        0.0000        0.0000        0.0000        0.0000        0.0000        0.0000        0.0000        0.0000        0.0000        0.0000        0.0000        0.0000        0.0000        0.0000        0.0000        0.0000        0.0000        0.0000        0.0000        0.0000        0.0000        0.0000        0.0000        0.0000        0.0000        0.0000        0.0000        0.0000        0.0000        0.0000        0.0000        0.0000        0.0000        0.0000        0.0000        0.0000        0.0000        0.0000        0.0000        0.0000        0.0000        0.0000        0.0000        0.0000        0.0000        0.0000        0.0000        0.0000        0.0000        0.0000        0.0000        0.0000        0.0000        0.0000        0.0000        0.0000        0.0000        0.0000        0.0000        0.0000        0.0000        0.0000        0.0000        0.0000        0.0000        0.0000        0.0000        0.0000        0.0000        0.0000        0.0000        0.0000        0.0000        0.0000        0.0000       46.4112       52.7783       56.3931       55.2748       75.9536       54.5039       98.5516       91.8807       60.5787       54.3234       61.3745       55.6038       60.8276       64.8712       74.9087       99.2306      111.6952      118.1086      122.4007      113.7653      100.5715      128.8700      175.8990      173.9685      146.3256      166.1722      186.8198      192.5800      210.9174      223.0431      242.7442      236.1995      209.8139      168.5147      167.5787      149.5448      130.3625      105.6551      102.5262      148.9915      135.1461      144.2946      134.7772      153.9777      155.5184      186.5356      201.2182      184.0639      151.6454      138.6234      141.2191      133.9631      145.5317      131.1398      131.4941      150.4065      175.7066      173.8557      186.9524        0.0000        0.0000        0.0000        0.0000        0.0000        0.0000        0.0000        0.0000        0.0000        0.0000        0.0000        0.0000        0.0000        0.0000        0.0000        0.0000        0.0000        0.0000        0.0000        0.0000
        0.0000        0.0000        0.0000        0.0000        0.0000        0.0000        0.0000        0.0000        0.0000        0.0000        0.0000        0.0000        0.0000        0.0000        0.0000        0.0000        0.0000        0.0000        0.0000        0.0000        0.0000        0.0000        0.0000        0.0000        0.0000        0.0000        0.0000        0.0000        0.0000        0.0000        0.0000        0.0000        0.0000        0.0000        0.0000        0.0000        0.0000        0.0000        0.0000        0.0000        0.0000        0.0000        0.0000        0.0000        0.0000        0.0000        0.0000        0.0000        0.0000        0.0000        0.0000        0.0000        0.0000       29.0498       30.7446       32.5789       39.3493       45.3743       37.2041       27.1628        0.0000        0.0000        0.0000        0.0000        0.0000        0.0000        0.0000        0.0000        0.0000        0.0000        0.0000        0.0000        0.0000        0.0000        0.0000        0.0000        0.0000        0.0000        0.0000        0.0000        0.0000        0.0000        0.0000        0.0000        0.0000        0.0000        0.0000        0.0000        0.0000        0.0000        0.0000        0.0000        0.0000        0.0000        0.0000        0.0000        0.0000        0.0000        0.0000        0.0000        0.0000        0.0000        0.0000        0.0000        0.0000        0.0000        0.0000        0.0000        0.0000        0.0000        0.0000        0.0000        0.0000        0.0000        0.0000        0.0000        0.0000        0.0000        0.0000        0.0000        0.0000        0.0000        0.0000        0.0000        0.0000        0.0000        0.0000        0.0000        0.0000        0.0000        0.0000        0.0000        0.0000        0.0000        0.0000        0.0000        0.0000        0.0000        0.0000        0.0000        0.0000        0.0000        0.0000        0.0000        0.0000        0.0000        0.0000        0.0000        0.0000        0.0000        0.0000        0.0000        0.0000        0.0000        0.0000        0.0000        0.0000        0.0000        0.0000        0.0000        0.0000        0.0000        0.0000        0.0000        0.0000        0.0000        0.0000        0.0000        0.0000        0.0000       41.1431       38.2810       50.0209       43.8173       52.4333      109.0217      119.0863       53.4845       50.6601       50.0515       54.1249       51.0354       59.8681       63.7755       75.5353       79.1404       94.7641       98.6300      113.6434      122.9132      120.2210      135.5836      157.0966      160.8947      154.5785      194.9953      197.6375      197.3470      214.3084      179.3578      202.5647      248.8500      240.0607      155.4080      149.6507      131.3263      109.5132      144.4733      109.1125      126.4422      166.2850      191.1046      144.0646      136.3185      145.6757      190.0345      196.0309      171.5703      181.6395      188.8972      153.2792      151.7424      170.3373      144.0638      168.4764      176.4128      171.5653      166.7146      191.5798      207.3457      233.6628        0.0000        0.0000        0.0000        0.0000        0.0000        0.0000        0.0000        0.0000        0.0000        0.0000        0.0000        0.0000        0.0000        0.0000        0.0000        0.0000        0.0000        0.0000
        0.0000        0.0000        0.0000        0.0000        0.0000        0.0000        0.0000        0.0000        0.0000        0.0000        0.0000        0.0000        0.0000        0.0000        0.0000        0.0000        0.0000        0.0000        0.0000        0.0000        0.0000        0.0000        0.0000        0.0000        0.0000        0.0000        0.0000        0.0000        0.0000        0.0000        0.0000        0.0000        0.0000        0.0000        0.0000        0.0000        0.0000        0.0000        0.0000        0.0000        0.0000        0.0000        0.0000        0.0000        0.0000        0.0000        0.0000        0.0000        0.0000        0.0000       36.4951       20.1166       28.9244       26.4244       28.5485       27.5539       27.5114       29.5620       29.3258       23.7642       24.7738       31.7066        0.0000        0.0000        0.0000        0.0000        0.0000        0.0000        0.0000        0.0000        0.0000        0.0000        0.0000        0.0000        0.0000        0.0000        0.0000        0.0000        0.0000        0.0000        0.0000        0.0000        0.0000        0.0000        0.0000        0.0000        0.0000        0.0000        0.0000        0.0000        0.0000        0.0000        0.0000        0.0000        0.0000        0.0000        0.0000        0.0000        0.0000        0.0000        0.0000        0.0000        0.0000        0.0000        0.0000        0.0000        0.0000        0.0000        0.0000        0.0000        0.0000        0.0000        0.0000        0.0000        0.0000        0.0000        0.0000        0.0000        0.0000        0.0000        0.0000        0.0000        0.0000        0.0000        0.0000        0.0000        0.0000        0.0000        0.0000        0.0000        0.0000        0.0000        0.0000        0.0000        0.0000        0.0000        0.0000        0.0000        0.0000        0.0000        0.0000        0.0000        0.0000        0.0000        0.0000        0.0000        0.0000        0.0000        0.0000        0.0000        0.0000        0.0000        0.0000        0.0000        0.0000        0.0000        0.0000        0.0000        0.0000        0.0000        0.0000        0.0000        0.0000        0.0000        0.0000        0.0000        0.0000        0.0000        0.0000       30.5421       35.5367       57.4718       44.6489       37.3657       52.6739       68.8095       60.3268       51.8537       55.2534       45.3665       47.8141       46.5268       49.6785       60.8714       68.3914       88.8394       96.2121       98.2099       99.9745       98.0994      125.5839      161.6440      137.2708      124.8794      142.5580      153.5153      146.3761      160.6278      184.0611      193.2421      210.0459      217.0428      161.6443      169.6013      162.5339      112.6619       98.8685      107.0165      136.5173      134.6265      169.3459      146.6810      120.9761      131.0531      138.5367      163.6828      191.5853      201.9496      192.5662      159.2014      135.3965      136.7167      142.1435      141.8588      158.9413      157.5782      146.8243      170.8960      193.4316      210.1473      216.2969        0.0000        0.0000        0.0000        0.0000        0.0000        0.0000        0.0000        0.0000        0.0000        0.0000        0.0000        0.0000        0.0000        0.0000      153.8947      139.5830      139.6768        0.0000
        0.0000        0.0000        0.0000        0.0000        0.0000        0.0000        0.0000        0.0000        0.0000        0.0000        0.0000        0.0000        0.0000        0.0000        0.0000        0.0000        0.0000        0.0000        0.0000        0.0000        0.0000        0.0000        0.0000        0.0000        0.0000        0.0000        0.0000        0.0000        0.0000        0.0000        0.0000        0.0000        0.0000        0.0000        0.0000        0.0000        0.0000        0.0000        0.0000        0.0000        0.0000        0.0000        0.0000        0.0000        0.0000        0.0000        0.0000        0.0000       16.2550       18.1221       16.5623       17.2329       22.9725       23.8589       25.1807       27.6785       24.8600       20.1184       19.7969       24.2569       28.1036       36.9363       40.1996        0.0000        0.0000        0.0000        0.0000        0.0000        0.0000        0.0000        0.0000        0.0000        0.0000        0.0000        0.0000        0.0000        0.0000        0.0000        0.0000        0.0000        0.0000        0.0000        0.0000        0.0000        0.0000        0.0000        0.0000        0.0000        0.0000        0.0000        0.0000        0.0000        0.0000        0.0000        0.0000        0.0000        0.0000        0.0000        0.0000        0.0000        0.0000        0.0000        0.0000        0.0000        0.0000        0.0000        0.0000        0.0000        0.0000        0.0000        0.0000        0.0000        0.0000        0.0000        0.0000        0.0000        0.0000        0.0000        0.0000        0.0000        0.0000        0.0000        0.0000        0.0000        0.0000        0.0000        0.0000        0.0000        0.0000        0.0000        0.0000        0.0000        0.0000        0.0000        0.0000        0.0000        0.0000        0.0000        0.0000        0.0000        0.0000        0.0000        0.0000        0.0000        0.0000        0.0000        0.0000        0.0000        0.0000        0.0000        0.0000        0.0000        0.0000        0.0000        0.0000        0.0000        0.0000        0.0000        0.0000        0.0000        0.0000        0.0000        0.0000        0.0000        0.0000        0.0000        0.0000        0.0000       40.1118       35.8452       37.2139       30.5924       32.6132       35.7142       37.1220       36.7821       48.1515       42.6747       40.1704       44.0501       38.1985       34.9990       52.0326       67.2961       80.6437       81.4482       89.2506       90.3392      100.4015      116.5965      141.0081      156.9489      134.3908      121.6904      123.8073      137.2809      140.9249      164.6033      186.2144      194.5217      155.9817      134.4153      135.1513      154.9136      124.9354       96.0455      109.8522      152.1677      123.9204      119.4813      120.8031      142.8766      130.5278      131.9145      152.4198      204.0737      194.7871      163.5418      165.3323      161.5277      133.4603      131.5389      129.8493      124.4032      150.4105      155.3188      143.7670      173.3380      180.1922      195.2049      209.9108      215.6140        0.0000        0.0000        0.0000        0.0000        0.0000        0.0000        0.0000        0.0000        0.0000      177.2450      156.6368      148.5834      142.3430      139.3214      136.7617      141.8829      140.4005
        0.0000        0.0000        0.0000        0.0000        0.0000        0.0000        0.0000        0.0000        0.0000        0.0000        0.0000        0.0000        0.0000        0.0000        0.0000        0.0000        0.0000        0.0000        0.0000        0.0000        0.0000        0.0000        0.0000        0.0000        0.0000        0.0000        0.0000        0.0000        0.0000        0.0000        0.0000        0.0000        0.0000        0.0000        0.0000        0.0000        0.0000        0.0000        0.0000        0.0000        0.0000        0.0000        0.0000        0.0000        0.0000        0.0000        0.0000        0.0000       15.8860       15.2424       14.4349       13.5594       13.8770       14.2014       14.5048       16.3523       18.5977       21.0164       22.5770       32.1779       30.2852       27.2245       29.8787       37.9088       34.3746       31.8417       28.6622        0.0000        0.0000        0.0000        0.0000        0.0000        0.0000        0.0000        0.0000        0.0000        0.0000        0.0000        0.0000        0.0000        0.0000        0.0000        0.0000        0.0000        0.0000        0.0000        0.0000        0.0000        0.0000        0.0000        0.0000        0.0000        0.0000        0.0000        0.0000        0.0000        0.0000        0.0000        0.0000        0.0000        0.0000        0.0000        0.0000        0.0000        0.0000        0.0000        0.0000        0.0000        0.0000        0.0000        0.0000        0.0000        0.0000        0.0000        0.0000        0.0000        0.0000        0.0000        0.0000        0.0000        0.0000        0.0000        0.0000        0.0000        0.0000        0.0000        0.0000        0.0000        0.0000        0.0000        0.0000        0.0000        0.0000        0.0000        0.0000        0.0000        0.0000        0.0000        0.0000        0.0000        0.0000        0.0000        0.0000        0.0000        0.0000        0.0000        0.0000        0.0000        0.0000        0.0000        0.0000        0.0000        0.0000        0.0000        0.0000        0.0000        0.0000        0.0000        0.0000        0.0000        0.0000        0.0000        0.0000        0.0000        0.0000        0.0000        0.0000        0.0000       36.4913       37.1789       33.5677       31.3260       32.3319       28.9380       25.2368       38.3781       56.7962       37.3102       40.4653       39.9810       48.8019       40.0824       58.1086       82.9054       72.2280       75.3511       74.6827       88.8044       96.9012      111.7856      118.8897      137.8704      151.2397      155.5416      110.5384      117.1345      146.8217      186.7057      189.2289      211.0158      171.1542      128.1262      102.6780      125.4162      109.6877      100.3471      113.7180      117.8673      153.4212      156.6929      138.7518      135.3718      152.7752      142.4030      177.6195      182.7724      154.1416      169.4985      172.5496      192.9714      148.2806      144.7198      144.6865      140.4610      142.1737      141.3623      139.4607      153.1404      161.9262      184.1891      219.0242        0.0000        0.0000        0.0000        0.0000        0.0000        0.0000      186.8131      191.1653      169.0905      160.3212      148.5000      124.1167      119.4852      120.7846      130.1516      132.6889        0.0000        0.0000
        0.0000        0.0000        0.0000        0.0000        0.0000        0.0000        0.0000        0.0000        0.0000        0.0000        0.0000        0.0000        0.0000        0.0000        0.0000        0.0000        0.0000        0.0000        0.0000        0.0000        0.0000        0.0000        0.0000        0.0000        0.0000        0.0000        0.0000        0.0000        0.0000        0.0000        0.0000        0.0000        0.0000        0.0000        0.0000        0.0000        0.0000        0.0000        0.0000        0.0000        0.0000        0.0000        0.0000        0.0000        0.0000        0.0000        0.0000        0.0000       16.4109       15.1393       18.2751       14.0212       10.7917       12.3497        9.3083        7.8100        9.4075       13.1128       12.1023       17.8648       24.2151       26.8720       26.3228       31.9225       34.7306       36.0416       34.6719       28.3200       22.6993        0.0000        0.0000        0.0000        0.0000        0.0000        0.0000        0.0000        0.0000        0.0000        0.0000        0.0000        0.0000        0.0000        0.0000        0.0000        0.0000        0.0000        0.0000        0.0000        0.0000        0.0000        0.0000        0.0000        0.0000        0.0000        0.0000        0.0000        0.0000        0.0000        0.0000        0.0000        0.0000        0.0000        0.0000        0.0000        0.0000        0.0000        0.0000        0.0000        0.0000        0.0000        0.0000        0.0000        0.0000        0.0000        0.0000        0.0000        0.0000        0.0000        0.0000        0.0000        0.0000        0.0000        0.0000        0.0000        0.0000        0.0000        0.0000        0.0000        0.0000        0.0000        0.0000        0.0000        0.0000        0.0000        0.0000        0.0000        0.0000        0.0000        0.0000        0.0000        0.0000        0.0000        0.0000        0.0000        0.0000        0.0000        0.0000        0.0000        0.0000        0.0000        0.0000        0.0000        0.0000        0.0000        0.0000        0.0000        0.0000        0.0000        0.0000        0.0000        0.0000        0.0000        0.0000        0.0000        0.0000        0.0000        0.0000        0.0000       34.8977       34.0584       34.4975       32.8311       28.5956       26.4982       22.6159       33.0746       82.7632      256.6089       99.8072       38.7525       42.0591       51.4785       62.9218       74.4555       75.9927       85.6587       90.6767       99.4250       90.7302      103.2095      129.0529      174.2864      180.6136      178.8431      133.4297      140.6463      149.1615      149.8325      157.7180      161.7492      118.5339       91.7942       92.6010       96.4770       93.8269      111.4187      115.1548      159.0088      141.8314      153.7345      172.6833      148.8278      131.4861      147.6399      194.9609      155.5637      142.2282      152.2065      184.5234      235.9422      178.0182      172.6547      165.3432      168.1742      152.6620      132.5953      120.8462      155.1885      153.4524      185.3923      225.0698      229.9029      197.9406      194.2208      203.3393      192.3689      169.5168      167.3457      136.6664      117.8988      126.1127      131.7173      104.4072      106.2474      107.2287      113.6428      124.5599        0.0000        0.0000
        0.0000        0.0000        0.0000        0.0000        0.0000        0.0000        0.0000        0.0000        0.0000        0.0000        0.0000        0.0000        0.0000        0.0000        0.0000        0.0000        0.0000        0.0000        0.0000        0.0000        0.0000        0.0000        0.0000        0.0000        0.0000        0.0000        0.0000        0.0000        0.0000        0.0000        0.0000        0.0000        0.0000        0.0000        0.0000        0.0000        0.0000        0.0000        0.0000        0.0000        0.0000        0.0000        0.0000        0.0000        0.0000        0.0000        0.0000        0.0000       16.0813       15.5471       17.1643       10.2221       11.3619       12.0233        7.8682        9.2583        8.9515       10.3719        8.5397       13.5808       15.6205       22.0493       25.1586       23.9201       33.0918       31.9657       32.2703       30.1051       25.0362       26.9193        0.0000        0.0000        0.0000        0.0000        0.0000        0.0000        0.0000        0.0000        0.0000        0.0000        0.0000        0.0000        0.0000        0.0000        0.0000        0.0000        0.0000        0.0000        0.0000        0.0000        0.0000        0.0000        0.0000        0.0000        0.0000        0.0000        0.0000        0.0000        0.0000        0.0000        0.0000        0.0000        0.0000        0.0000        0.0000        0.0000        0.0000        0.0000        0.0000        0.0000        0.0000        0.0000        0.0000        0.0000        0.0000        0.0000        0.0000        0.0000        0.0000        0.0000        0.0000        0.0000        0.0000        0.0000        0.0000        0.0000        0.0000        0.0000        0.0000        0.0000        0.0000        0.0000        0.0000        0.0000        0.0000        0.0000        0.0000        0.0000        0.0000        0.0000        0.0000        0.0000        0.0000        0.0000        0.0000        0.0000        0.0000        0.0000        0.0000        0.0000        0.0000        0.0000        0.0000        0.0000        0.0000        0.0000        0.0000        0.0000        0.0000        0.0000        0.0000        0.0000        0.0000        0.0000        0.0000        0.0000        0.0000        0.0000        0.0000       36.0220       35.2605       31.5660       25.7565       29.3266        0.0000       28.0811       69.7780      145.7717        0.0000        0.0000        0.0000       55.5798       58.5243       88.7065       75.8939       71.6255      103.1331      114.7788      101.1125      117.4099      161.8877      238.3409      220.1497      180.5458      131.6842      158.8842      154.1998      138.3595      144.0767      137.6139       83.9319       87.3932      151.3513       96.7697       78.7533      114.9930      110.3050      115.8910       93.7754      110.5239      132.8008      132.2878      118.7634      114.4323      118.7367      162.7631      209.5723      180.6428      153.0417      224.4257      163.9804      144.6081      159.4598      164.0615      170.0415      148.0488      137.6536      171.7908      181.9154      168.5676      214.6068      221.0849      204.1504      179.1457      145.6236      152.5921      143.6076      118.6333      115.3228      106.0924      107.1739      109.4344      106.2033      104.6888      108.0660      114.9425      126.4710        0.0000        0.0000
        0.0000        0.0000        0.0000        0.0000        0.0000        0.0000        0.0000        0.0000        0.0000        0.0000        0.0000        0.0000        0.0000        0.0000        0.0000        0.0000        0.0000        0.0000        0.0000        0.0000        0.0000        0.0000        0.0000        0.0000        0.0000        0.0000        0.0000        0.0000        0.0000        0.0000        0.0000        0.0000        0.0000        0.0000        0.0000        0.0000        0.0000        0.0000       22.5886       25.3036       28.3122        0.0000        0.0000        0.0000        0.0000        0.0000        0.0000        0.0000       18.0335       18.6851       17.0592       12.4424       10.2970        7.7583       10.8903       49.0502       42.6142       12.5765        9.5468       12.7906       13.5107       17.0813       19.5664       20.6751       27.2119       24.6264       25.5582       29.0761       33.4902       27.0078        0.0000        0.0000        0.0000        0.0000        0.0000        0.0000        0.0000        0.0000        0.0000        0.0000        0.0000        0.0000        0.0000        0.0000        0.0000        0.0000        0.0000        0.0000        0.0000        0.0000        0.0000        0.0000        0.0000        0.0000        0.0000        0.0000        0.0000        0.0000        0.0000        0.0000        0.0000        0.0000        0.0000        0.0000        0.0000        0.0000        0.0000        0.0000        0.0000        0.0000        0.0000        0.0000        0.0000        0.0000        0.0000        0.0000        0.0000        0.0000        0.0000        0.0000        0.0000        0.0000        0.0000        0.0000        0.0000        0.0000        0.0000        0.0000        0.0000        0.0000        0.0000        0.0000        0.0000        0.0000        0.0000        0.0000        0.0000        0.0000        0.0000        0.0000        0.0000        0.0000        0.0000        0.0000        0.0000        0.0000        0.0000        0.0000        0.0000        0.0000        0.0000        0.0000        0.0000        0.0000        0.0000        0.0000        0.0000        0.0000        0.0000        0.0000        0.0000        0.0000        0.0000        0.0000        0.0000        0.0000        0.0000        0.0000        0.0000        0.0000        0.0000        0.0000        0.0000        0.0000        0.0000        0.0000        0.0000        0.0000        0.0000        0.0000        0.0000        0.0000        0.0000       54.8718       68.5665       73.8878       77.1521       88.1023       93.2957      122.8306      159.8923      230.0387      219.9363      198.1479      184.5300      157.2897      156.3142      121.4230      102.9610       89.0727       98.4296       83.0248      131.1023       74.9141       79.3282       86.7246       89.7553       81.6063       85.7085      101.0487      132.4819      132.8225      133.6151      120.4603      114.1197      144.3562      136.1455      141.9540      167.5536      191.6589      168.8176      180.6400      177.3206      191.9391      201.9274      151.4718      152.2942      147.1359      122.3376      112.0813      125.5078      156.6340      157.8567      158.6817      153.7487      150.1284      112.3280      107.5198      110.1848       98.4140       94.9734      108.6498      109.1286      115.8773      120.8881      142.2182        0.0000        0.0000        0.0000
        0.0000        0.0000        0.0000        0.0000        0.0000        0.0000        0.0000        0.0000        0.0000        0.0000        0.0000        0.0000        0.0000        0.0000        0.0000        0.0000        0.0000        0.0000        0.0000        0.0000        0.0000        0.0000        0.0000        0.0000        0.0000        0.0000        0.0000        0.0000        0.0000        0.0000        0.0000        0.0000        0.0000        0.0000        0.0000        0.0000        0.0000        0.0000       20.8476       24.5866       27.5368       26.7267       25.8425       28.6291       29.4080       24.5177       25.7748       30.0689       36.5307       28.9611       23.5659       19.6347       15.1509        8.7250       12.8726       58.3764       29.6305       11.4078       10.2636       11.8170       16.3271       15.5306       19.0009       22.8805       25.5273       27.8838       21.3099       29.0594       39.0913       30.9655       27.6262       30.0939        0.0000        0.0000        0.0000        0.0000        0.0000        0.0000        0.0000        0.0000        0.0000        0.0000        0.0000        0.0000        0.0000        0.0000        0.0000        0.0000        0.0000        0.0000        0.0000        0.0000        0.0000        0.0000        0.0000        0.0000        0.0000        0.0000        0.0000        0.0000        0.0000        0.0000        0.0000        0.0000        0.0000        0.0000        0.0000        0.0000        0.0000        0.0000        0.0000        0.0000        0.0000        0.0000        0.0000        0.0000        0.0000        0.0000        0.0000        0.0000        0.0000        0.0000        0.0000        0.0000        0.0000        0.0000        0.0000        0.0000        0.0000        0.0000        0.0000        0.0000        0.0000        0.0000        0.0000        0.0000        0.0000        0.0000        0.0000        0.0000        0.0000        0.0000        0.0000        0.0000        0.0000        0.0000        0.0000        0.0000        0.0000        0.0000        0.0000        0.0000        0.0000        0.0000        0.0000        0.0000        0.0000        0.0000        0.0000        0.0000        0.0000        0.0000        0.0000        0.0000        0.0000        0.0000        0.0000        0.0000        0.0000        0.0000        0.0000        0.0000        0.0000        0.0000        0.0000        0.0000        0.0000        0.0000        0.0000        0.0000        0.0000        0.0000        0.0000        0.0000       92.3770       92.2591      118.1671      119.5582      132.2050      128.3483      132.7154      168.8710      148.7042      127.7193      127.3844      114.2429      111.5822       93.9796       80.5813       86.0595       85.1589       84.1974      131.4962      116.8274       82.3901       96.8559       91.5512       85.2681       98.8896      102.3775      153.0266      157.3967      158.7263      122.3563      153.9616      137.1921      119.9853      118.5558      126.9503      190.2493      174.3026      163.1308      168.2956      158.7464      180.6386      168.0083      120.7595      104.6192       85.6023       86.5633       97.4446      111.6868      122.6730      120.3929      118.8920      121.5505      117.0776      121.0643      107.6451       94.1422      101.3218      126.8192      123.9440      117.2740      123.0101        0.0000        0.0000        0.0000        0.0000
        0.0000        0.0000        0.0000        0.0000        0.0000        0.0000        0.0000        0.0000        0.0000        0.0000        0.0000        0.0000        0.0000        0.0000        0.0000        0.0000        0.0000        0.0000        0.0000        0.0000        0.0000        0.0000        0.0000        0.0000        0.0000        0.0000        0.0000        0.0000        0.0000        0.0000        0.0000        0.0000        0.0000        0.0000        0.0000        0.0000        0.0000       14.6264       15.6151       19.2907       21.4543       22.7267       23.1569       22.9942       24.0897       23.3024       23.5606       23.5132       26.9607       20.7664       18.6509       16.7948       15.5468       12.8175       18.6448       14.2118       40.5094       18.6031       12.3209       11.7925       15.5482       17.4548       20.5417       19.5388       17.7864       23.2658       24.3016       20.8636       20.7787       25.9282       28.1494       20.2450        0.0000        0.0000        0.0000        0.0000        0.0000        0.0000        0.0000        0.0000        0.0000        0.0000        0.0000        0.0000        0.0000        0.0000        0.0000        0.0000        0.0000        0.0000        0.0000        0.0000        0.0000        0.0000        0.0000        0.0000        0.0000        0.0000        0.0000        0.0000        0.0000        0.0000        0.0000        0.0000        0.0000        0.0000        0.0000        0.0000        0.0000        0.0000        0.0000        0.0000        0.0000        0.0000        0.0000        0.0000        0.0000        0.0000        0.0000        0.0000        0.0000        0.0000        0.0000        0.0000        0.0000        0.0000        0.0000        0.0000        0.0000        0.0000        0.0000        0.0000        0.0000        0.0000        0.0000        0.0000        0.0000        0.0000        0.0000        0.0000        0.0000        0.0000        0.0000        0.0000        0.0000        0.0000        0.0000        0.0000        0.0000        0.0000        0.0000        0.0000        0.0000        0.0000        0.0000        0.0000        0.0000        0.0000        0.0000        0.0000        0.0000        0.0000        0.0000        0.0000        0.0000        0.0000        0.0000        0.0000        0.0000        0.0000        0.0000        0.0000        0.0000        0.0000        0.0000        0.0000        0.0000        0.0000        0.0000       42.7815       45.0184       48.8326       61.9482       82.1891        0.0000       95.8683      108.3923      122.3803      129.9252      146.5055      173.1875      186.3147      163.6890      135.0738      163.9922       99.4725       89.9226       90.1918       90.7286       87.2102       78.6958       73.2260       91.3055       97.3886      103.5442       95.8561      120.9210       95.6084       83.8968       99.1469      147.2293      188.4491      173.2376      136.6618      117.4960      124.2239      119.9807      123.9783      172.2263      190.1821      164.0925      141.5596      126.5353      124.0533      122.7224      109.3906       92.1392       93.4290       96.7072       90.4149       87.1757       95.8935       98.1296      108.1305      121.4788      110.9385      119.2781      130.5939      125.5033      102.3303      119.0411      152.3469      119.8654      110.0372      123.9776        0.0000        0.0000        0.0000        0.0000
        0.0000        0.0000        0.0000        0.0000        0.0000        0.0000        0.0000        0.0000        0.0000        0.0000        0.0000        0.0000        0.0000        0.0000        0.0000        0.0000        0.0000        0.0000        0.0000        0.0000        0.0000        0.0000        0.0000        0.0000        0.0000        0.0000        0.0000        0.0000        0.0000        0.0000        0.0000        0.0000        0.0000        0.0000        0.0000        0.0000        0.0000       14.6578       14.0879       18.1456       19.3829       19.6287       21.1702       22.5396       26.2012       24.0104       21.7480       17.3795       19.4193       19.4349       16.5316       15.3026       18.3309        9.3709        8.5611        7.3685        6.0226        8.5010        6.6158        9.9923       15.0154       20.5490       20.4416       17.9256       14.7394       13.8217       19.2855       22.0167       17.4885       16.1889       19.3862       15.6474       22.6056        0.0000        0.0000        0.0000        0.0000        0.0000        0.0000        0.0000        0.0000        0.0000        0.0000        0.0000        0.0000        0.0000        0.0000        0.0000        0.0000        0.0000        0.0000        0.0000        0.0000        0.0000        0.0000        0.0000        0.0000        0.0000        0.0000        0.0000        0.0000        0.0000        0.0000        0.0000        0.0000        0.0000        0.0000        0.0000        0.0000        0.0000        0.0000        0.0000        0.0000        0.0000        0.0000        0.0000        0.0000        0.0000        0.0000        0.0000        0.0000        0.0000        0.0000        0.0000        0.0000        0.0000        0.0000        0.0000        0.0000        0.0000        0.0000        0.0000        0.0000        0.0000        0.0000        0.0000        0.0000        0.0000        0.0000        0.0000        0.0000        0.0000        0.0000        0.0000        0.0000        0.0000        0.0000        0.0000        0.0000        0.0000        0.0000        0.0000        0.0000        0.0000        0.0000        0.0000        0.0000        0.0000        0.0000        0.0000        0.0000        0.0000        0.0000        0.0000        0.0000        0.0000        0.0000        0.0000        0.0000        0.0000        0.0000        0.0000        0.0000        0.0000        0.0000       32.7624       36.1220       42.9620       46.9820       61.4392       73.7336       60.2984       70.6982       87.8258      116.9146       89.2491       77.7797       97.6110      112.6366      112.0145      131.7889      181.6161      133.5175      129.5108      156.8343      100.9447      105.5223      101.7323      127.8127      113.9601       94.4349       81.4390       85.9702      121.9441      101.2447       90.0741      100.0875      112.3125       96.7855      106.9732      144.7896      164.0355      154.4311      115.5872      111.6609      125.3796      136.9835      155.5400      167.9383      180.0972      147.1149      117.6187      115.0352      128.5932      128.9536      103.5457       96.3662      106.0800      121.4597      122.6767      115.9084      114.4252      110.1388       99.0988      137.8105      117.4044      112.1807       99.8665      111.3488      118.7637      117.9963      113.5052      109.4992      121.2139        0.0000        0.0000        0.0000        0.0000        0.0000
        0.0000        0.0000        0.0000        0.0000        0.0000        0.0000        0.0000        0.0000        0.0000        0.0000        0.0000        0.0000        0.0000        0.0000        0.0000        0.0000        0.0000        0.0000        0.0000        0.0000        0.0000        0.0000        0.0000        0.0000        0.0000        0.0000        0.0000        0.0000        0.0000        0.0000        0.0000        0.0000        0.0000        0.0000        0.0000        0.0000       13.8301       12.5157       13.0984       17.1890       17.9839       20.0364       22.3867       25.9375       23.0664       21.7759       19.6265       16.1843       14.0038       12.5328       11.4945       12.4209       10.4778        8.7342        9.0312        7.0365        6.3425        9.5859        6.3962        8.6922       11.5396       15.5983       17.4474       14.8538       14.4813       20.2358       20.9193       20.5281       17.6085       14.3629       13.2397       10.8497        0.0000        0.0000        0.0000        0.0000        0.0000        0.0000        0.0000        0.0000        0.0000        0.0000        0.0000        0.0000        0.0000        0.0000        0.0000        0.0000        0.0000        0.0000        0.0000        0.0000        0.0000        0.0000        0.0000        0.0000        0.0000        0.0000        0.0000        0.0000        0.0000        0.0000        0.0000        0.0000        0.0000        0.0000        0.0000        0.0000        0.0000        0.0000        0.0000        0.0000        0.0000        0.0000        0.0000        0.0000        0.0000        0.0000        0.0000        0.0000        0.0000        0.0000        0.0000        0.0000        0.0000        0.0000        0.0000        0.0000        0.0000        0.0000        0.0000        0.0000        0.0000        0.0000        0.0000        0.0000        0.0000        0.0000        0.0000        0.0000        0.0000        0.0000        0.0000        0.0000        0.0000        0.0000        0.0000        0.0000        0.0000        0.0000        0.0000        0.0000        0.0000        0.0000        0.0000        0.0000        0.0000        0.0000        0.0000        0.0000        0.0000        0.0000        0.0000        0.0000        0.0000        0.0000        0.0000        0.0000        0.0000        0.0000        0.0000        0.0000       35.5637       30.4867       28.9957       26.8794       27.6629       29.6225       47.9207       64.1003       70.7005       67.0033       72.5076       78.8817      100.6008       81.4305       66.5907       84.9113       97.1870       98.9058       99.9732      134.8372       92.8711      102.8896       99.0577      119.3582      130.1903      109.0127       88.2257       91.7727      100.2308       89.7985      109.4417       95.8355       85.0890       79.8104       99.5801      115.6980      104.4649      105.3384       96.2943      101.0148      138.5008      120.0587      102.3070      116.9432      163.8843      143.4889      139.7564      147.0355      156.1790      126.7552      110.5051      109.7053      119.5265      111.2329       93.7989      105.7474      116.0583      113.7758      101.9137      114.6876       96.7184      119.8037      105.6900      101.0694       86.3192       88.2002      110.3348      122.8102      108.9275      104.7212      112.2993      127.1644        0.0000        0.0000        0.0000        0.0000        0.0000
        0.0000        0.0000        0.0000        0.0000        0.0000        0.0000        0.0000        0.0000        0.0000        0.0000        0.0000        0.0000        0.0000        0.0000        0.0000        0.0000        0.0000        0.0000        0.0000        0.0000        0.0000        0.0000        0.0000        0.0000        0.0000        0.0000        0.0000        0.0000        0.0000        0.0000        0.0000        0.0000        0.0000        0.0000        0.0000       17.1945       13.5682       13.3860       16.0931       19.7695       18.8878       22.0618       24.1596       24.4269       23.9620       21.1864       21.1106       14.8064       13.5083       11.8795       11.6673        7.9289        7.6616        7.6951        7.2706        9.4765        7.1167        5.3226        3.8841        7.6182       10.2990       11.9225       14.1192       14.3661       13.7022       18.3618       18.9516       22.6225       19.9127       14.9140       14.5851        9.9154        0.0000        0.0000        0.0000        0.0000        0.0000        0.0000        0.0000        0.0000        0.0000        0.0000        0.0000        0.0000        0.0000        0.0000        0.0000        0.0000        0.0000        0.0000        0.0000        0.0000        0.0000        0.0000        0.0000        0.0000        0.0000        0.0000        0.0000        0.0000        0.0000        0.0000        0.0000        0.0000        0.0000        0.0000        0.0000        0.0000        0.0000        0.0000        0.0000        0.0000        0.0000        0.0000        0.0000        0.0000        0.0000        0.0000        0.0000        0.0000        0.0000        0.0000        0.0000        0.0000        0.0000        0.0000        0.0000        0.0000        0.0000        0.0000        0.0000        0.0000        0.0000        0.0000        0.0000        0.0000        0.0000        0.0000        0.0000        0.0000        0.0000        0.0000        0.0000        0.0000        0.0000        0.0000        0.0000        0.0000        0.0000        0.0000        0.0000        0.0000        0.0000        0.0000        0.0000        0.0000        0.0000        0.0000        0.0000        0.0000        0.0000        0.0000        0.0000        0.0000        0.0000        0.0000        0.0000        0.0000        0.0000        0.0000        0.0000       44.8269       38.2334       34.3193       30.5121       27.9517       23.1597       25.5808       40.1930       40.4309       58.1218       85.8022       84.8522       79.0652       92.5045       74.0272       65.8292       64.7464      115.9308      104.5436      125.3032      129.1280       97.9341       80.3635       89.8661      125.7027      132.7834       66.0877       54.4346       59.3847       65.4382       61.4683       56.9216       70.0091       72.4790       71.8512       93.0697      118.7182       86.8916      106.9568      112.7021      137.4424      150.2672      120.6265      129.1434      113.5559      119.6487      126.0667      124.9805      102.4762      117.7321       90.7623       91.4814       90.9424       95.3120      106.0349      105.3000      153.0213      126.2126      137.1008      143.8878      110.3612       97.9791      113.2806      122.2918      122.4846      130.5415       98.4079       97.1230       89.5978       96.8027      113.1940      125.4649      135.2955        0.0000        0.0000        0.0000        0.0000        0.0000
        0.0000        0.0000        0.0000        0.0000        0.0000        0.0000        0.0000        0.0000        0.0000        0.0000        0.0000        0.0000        0.0000        0.0000        0.0000        0.0000        0.0000        0.0000        0.0000        0.0000        0.0000        0.0000        0.0000        0.0000        0.0000        0.0000        0.0000        0.0000        0.0000        0.0000        0.0000        0.0000        0.0000        0.0000        0.0000       16.9646       11.5841       14.9966       17.1436       24.8601       22.6750       24.3047       29.1072       27.8478       22.3752       17.4012       17.8076       15.1626       11.2013       15.4066       13.5606       11.3048        8.5298        6.9526        6.3488        3.8132        4.8586        4.0735        4.3279        9.4655       12.7858       12.5972       13.4840       15.1512       14.9673       16.2346       20.4489       18.2358       18.9728       18.2478       16.8757       14.7208        0.0000        0.0000        0.0000        0.0000        0.0000        0.0000        0.0000        0.0000        0.0000        0.0000        0.0000        0.0000        0.0000        0.0000        0.0000        0.0000        0.0000        0.0000        0.0000        0.0000        0.0000        0.0000        0.0000        0.0000        0.0000        0.0000        0.0000        0.0000        0.0000        0.0000        0.0000        0.0000        0.0000        0.0000        0.0000        0.0000        0.0000        0.0000        0.0000        0.0000        0.0000        0.0000        0.0000        0.0000        0.0000        0.0000        0.0000        0.0000        0.0000        0.0000        0.0000        0.0000        0.0000        0.0000        0.0000        0.0000        0.0000        0.0000        0.0000        0.0000        0.0000        0.0000        0.0000        0.0000        0.0000        0.0000        0.0000        0.0000        0.0000        0.0000        0.0000        0.0000        0.0000        0.0000        0.0000        0.0000        0.0000        0.0000        0.0000        0.0000        0.0000        0.0000        0.0000        0.0000        0.0000        0.0000        0.0000        0.0000        0.0000        0.0000        0.0000        0.0000        0.0000        0.0000        0.0000        0.0000        0.0000        0.0000       33.9302       28.4253       24.4995       32.1265       29.9144       31.0210       26.0379       29.4286       27.2134       20.2188       44.3942       69.8576       73.8925       62.0765       94.8241       53.5975       42.2995       50.4170       68.0459       72.2849       65.0956       79.3873       75.3689       75.0612       67.0276       75.5109       68.9493       61.8022       80.5706       67.7143       57.8187       60.9627       64.7806       70.0270       88.4232       95.5334       82.7713       76.0609       87.1821      122.6069      110.6981      110.1538      132.7812      158.5022      124.3786      162.1953      140.2148      124.3871      126.8419      133.0628      111.2823       85.9714      102.7820      112.3352      104.3956       99.5877      110.6889      120.0339      108.6113      107.5153      137.0781      129.7628      100.2772      109.2217       91.0921      107.6306      119.4566      127.2363      108.9441       95.6562      109.0765      112.4142      128.9954        0.0000        0.0000        0.0000        0.0000        0.0000        0.0000
        0.0000        0.0000        0.0000        0.0000        0.0000        0.0000        0.0000        0.0000        0.0000        0.0000        0.0000        0.0000        0.0000        0.0000        0.0000        0.0000        0.0000        0.0000        0.0000        0.0000        0.0000        0.0000        0.0000        0.0000        0.0000        0.0000        0.0000        0.0000        0.0000        0.0000        0.0000        0.0000        0.0000        0.0000        0.0000       15.6129       12.1267       15.9175       16.1061       23.4745       23.4984       31.7922       32.7793       21.9217       20.3513       22.7499       22.2539       14.6361       10.5527       10.5946        9.5483        9.7913        7.7550        7.1988        6.4392        5.8604        7.1836        5.1665        3.9853       10.9656       14.3485       14.7806       13.5763       15.3600       15.6401       15.6501       15.8537       19.3307       18.1068       17.5816       16.4325        0.0000        0.0000        0.0000        0.0000        0.0000        0.0000        0.0000        0.0000        0.0000        0.0000        0.0000        0.0000        0.0000        0.0000        0.0000        0.0000        0.0000        0.0000        0.0000        0.0000        0.0000        0.0000        0.0000        0.0000        0.0000        0.0000        0.0000        0.0000        0.0000        0.0000        0.0000        0.0000        0.0000        0.0000        0.0000        0.0000        0.0000        0.0000        0.0000        0.0000        0.0000        0.0000        0.0000        0.0000        0.0000        0.0000        0.0000        0.0000        0.0000        0.0000        0.0000        0.0000        0.0000        0.0000        0.0000        0.0000        0.0000        0.0000        0.0000        0.0000        0.0000        0.0000        0.0000        0.0000        0.0000        0.0000        0.0000        0.0000        0.0000        0.0000        0.0000        0.0000        0.0000        0.0000        0.0000        0.0000        0.0000        0.0000        0.0000        0.0000        0.0000        0.0000        0.0000        0.0000        0.0000        0.0000        0.0000        0.0000        0.0000        0.0000        0.0000        0.0000        0.0000        0.0000       24.8351       31.9404        0.0000       26.5347       27.7008       32.7026       25.7757       20.6607       20.9134       23.4850       26.2168       23.4064       21.2941       31.3453       18.5932       43.7961       61.4249       73.2495       56.5106       63.4570       46.4731       39.4820       51.0543       66.4182       74.8028       55.2318       70.4993       74.5964       46.7325       40.6616       83.0987       52.2729       72.5712       97.4424       77.1778       78.5046       81.0897       87.8303       84.5173       78.7617       84.3067      102.2194       89.2158       96.3032       98.8987      114.7737      110.8256      102.0049      110.1580      114.9322      150.6088      133.6072      136.8661      130.5328      120.5448      133.5123       97.9282      106.8003      113.2581      115.9745      122.3045      134.3297      125.7403      122.8072      127.9584      135.3816      121.5286      108.7339       91.2029       83.9931       94.8544      105.7678      102.9966      107.4419      101.9945      108.6389      115.7364        0.0000        0.0000        0.0000        0.0000        0.0000        0.0000        0.0000
        0.0000        0.0000        0.0000        0.0000        0.0000        0.0000        0.0000        0.0000        0.0000        0.0000        0.0000        0.0000        0.0000        0.0000        0.0000        0.0000        0.0000        0.0000        0.0000        0.0000        0.0000        0.0000        0.0000        0.0000        0.0000        0.0000        0.0000        0.0000        0.0000       68.8227       62.1277       52.7805       51.6609       45.3140       38.9133       23.2396       12.6636       11.5716       12.2828       19.0911       20.9241       20.6633       24.1020       19.5654       28.8521       21.4229       15.6437       13.0437       10.0642        8.7903        8.4879        7.5489        7.3817        6.6231        5.3612        2.2809        2.2211        1.4171        2.9011       11.0962       11.9150       13.1240       12.5880       15.6077       15.3442       17.9736       19.4789       20.5710       19.6592       18.8443       24.9554       15.7384       13.3019        0.0000        0.0000        0.0000        0.0000        0.0000        0.0000        0.0000        0.0000        0.0000        0.0000        0.0000        0.0000        0.0000        0.0000        0.0000        0.0000        0.0000        0.0000        0.0000        0.0000        0.0000        0.0000        0.0000        0.0000        0.0000        0.0000        0.0000        0.0000        0.0000        0.0000        0.0000        0.0000        0.0000        0.0000        0.0000        0.0000        0.0000        0.0000        0.0000        0.0000        0.0000        0.0000        0.0000        0.0000        0.0000        0.0000        0.0000        0.0000        0.0000        0.0000        0.0000        0.0000        0.0000        0.0000        0.0000        0.0000        0.0000        0.0000        0.0000        0.0000        0.0000        0.0000        0.0000        0.0000        0.0000        0.0000        0.0000        0.0000        0.0000        0.0000        0.0000        0.0000        0.0000        0.0000        0.0000        0.0000        0.0000        0.0000        0.0000        0.0000        0.0000        0.0000        0.0000        0.0000        0.0000        0.0000        0.0000        0.0000        0.0000        0.0000        0.0000       33.8369       28.8920       34.1113       41.0500       33.5692       30.7577       25.9330       21.5139       24.1346       25.0087       29.5606       24.0174       50.6432       46.7286       21.0451       35.8576       54.2648       72.9133       77.7043       60.9328       56.1983       40.4001       40.3124       57.7128       73.4447       70.2305       46.6004       35.3953       35.2407       41.7267       55.0317       72.7041       60.2212       68.0704      118.5624       95.4516       80.3288       89.2559       79.9495      138.6238      121.4161      109.5087      113.2790      113.4688      103.2144       96.4526      107.4639      146.6080      138.6927      131.7693      140.2584      137.8462      126.9516      138.9133      121.3894      106.8784      114.9967      119.9934      114.3300      109.5369      100.3643      119.9306      129.9635      139.7862      126.2165      108.5351      121.7198      107.4381      112.3281       91.5897       91.9747       98.2641       99.3828       99.9729      102.3483      107.0791      129.6136        0.0000        0.0000        0.0000        0.0000        0.0000        0.0000        0.0000        0.0000
        0.0000        0.0000        0.0000        0.0000        0.0000        0.0000        0.0000        0.0000        0.0000        0.0000        0.0000        0.0000        0.0000        0.0000        0.0000        0.0000        0.0000        0.0000        0.0000        0.0000        0.0000        0.0000        0.0000        0.0000        0.0000        0.0000       64.6313       79.0747       77.5211       67.5835       60.9939       46.3976       41.3533       35.9771       31.9912       21.1816       12.5676       21.7024       12.9450       15.2453       17.3030       17.2225       17.4806       14.6195       20.7086       26.5333       17.7498       13.6304        9.8880        8.5432        9.0806        8.1543        7.8650        6.6249        4.9296        1.5506        2.2382        5.3792       15.3749       11.1082       10.7518       12.2874       11.7966       16.8984       21.3020       26.0707       21.8741       22.3257       23.8110       21.4522       20.1619       19.5605       19.8583       16.9370       13.1562       13.7050       14.5412       10.7018       11.3967       11.9297       10.9414       13.8935        0.0000        0.0000        0.0000        0.0000        0.0000        0.0000        0.0000        0.0000        0.0000        0.0000        0.0000        0.0000        0.0000        0.0000        0.0000        0.0000        0.0000        0.0000        0.0000        0.0000        0.0000        0.0000        0.0000        0.0000        0.0000        0.0000        0.0000        0.0000        0.0000        0.0000        0.0000        0.0000        0.0000        0.0000        0.0000        0.0000        0.0000        0.0000        0.0000        0.0000        0.0000        0.0000        0.0000        0.0000        0.0000        0.0000        0.0000        0.0000        0.0000        0.0000        0.0000        0.0000        0.0000        0.0000        0.0000        0.0000        0.0000        0.0000        0.0000        0.0000        0.0000        0.0000        0.0000        0.0000        0.0000        0.0000        0.0000        0.0000        0.0000        0.0000        0.0000       21.1548       28.4828       20.1946       30.9867       38.9300        0.0000        0.0000        0.0000        0.0000       27.7786       34.9303       25.9026       24.7017       26.2118       28.3041       29.7272       28.9234       27.4846       22.8762       26.9637       27.5983       38.4399       36.9458       59.7382       40.1306       45.9629       72.0579       76.4047       71.4476       77.8859       61.4442       61.4955       49.0935       53.1652       53.5551       54.7884       45.4008       29.2638       43.2346       42.9345       44.6713       53.3431       59.0510       70.8071       85.0718      112.7779       89.3062       87.9553      109.0248      104.8418      110.9060      105.5211      102.9847      110.8061      129.8959      109.1388      103.6656       89.5160      119.5612      137.7380      143.9727      140.8038      127.4881      140.6624      159.3375      143.3086      118.8037      141.2749      164.5101      146.3336      139.5206      122.8366      121.7908      158.7086      176.8583      178.2467      149.5751      150.5646      134.2164      121.8182      103.5127      104.2801      105.9778      117.2214      105.7307      106.9306      112.1903      116.7104        0.0000        0.0000        0.0000        0.0000        0.0000        0.0000        0.0000        0.0000
        0.0000        0.0000        0.0000        0.0000        0.0000        0.0000        0.0000        0.0000        0.0000        0.0000        0.0000        0.0000        0.0000        0.0000        0.0000        0.0000        0.0000        0.0000        0.0000        0.0000        0.0000        0.0000        0.0000        0.0000        0.0000       66.2137       66.0561       53.3840       48.7568       46.7733       46.2302       44.2530       46.2827       40.6030       34.4636       20.5297       16.8517       46.9913       46.0626       25.5177        8.5450        8.5874       13.0401       13.3458       20.4344       21.0752       15.8409       12.6536        9.8804        9.5105        9.0585        5.2713        5.1440        6.4468        4.2040        4.1674        6.0426        3.6578        4.6243        7.6483        9.7131        9.7329       10.8892       19.0572       16.3306       14.8163       13.9630       16.2436       20.4741       17.3900       18.5529       18.4851       16.5853       14.5021       12.1359        8.8850        9.9765       14.9761        7.8537        2.3116        2.1277        2.0858        1.9610        3.6748        0.0000        0.0000        0.0000        0.0000        0.0000        0.0000        0.0000        0.0000        0.0000        0.0000        0.0000        0.0000        0.0000        0.0000        0.0000        0.0000        0.0000        0.0000        0.0000        0.0000        0.0000        0.0000        0.0000        0.0000        0.0000        0.0000        0.0000        0.0000        0.0000        0.0000        0.0000        0.0000        0.0000        0.0000        0.0000        0.0000        0.0000        0.0000        0.0000        0.0000        0.0000        0.0000        0.0000        0.0000        0.0000        0.0000        0.0000        0.0000        0.0000        0.0000        0.0000        0.0000        0.0000        0.0000        0.0000        0.0000        0.0000        0.0000        0.0000        0.0000        0.0000        0.0000        0.0000        0.0000        0.0000        0.0000        0.0000        0.0000       15.3522       24.5753       16.9182       19.9424       32.6542       26.5681       29.4651       20.2199       18.8623       24.3008       29.5683       24.6639       20.4545       22.3682       23.4938       26.5951       28.7607       28.1290       27.9372       27.4770       31.4383       34.8023       41.0567       45.9458       66.2913       68.4564       70.1490       85.1827       73.1627       61.1974       65.5800       66.4203       66.7595       59.0504       61.9327       65.4447       74.8091       58.5051       37.2395       59.9190       75.7192       72.6107       41.6924       65.3437       63.1211       79.6738       59.9055       74.5727       86.9153      109.6144      102.7822       77.5466       83.8693      109.2426      130.4339      115.5662      136.4591      147.7756      122.5947      136.2947      192.4513      157.3876      122.5872      117.3973      141.1217      176.5050      163.8866      143.4904      146.8378      149.6431      183.6002      160.9829      156.9171      174.2418      145.7361      154.7671      164.9932      152.5760      154.2526      153.8158      137.8241      131.2462        0.0000        0.0000      111.5574       96.6960      100.5167       99.9996        0.0000        0.0000        0.0000        0.0000        0.0000        0.0000        0.0000        0.0000        0.0000
        0.0000        0.0000        0.0000        0.0000        0.0000        0.0000        0.0000        0.0000        0.0000        0.0000        0.0000        0.0000        0.0000        0.0000        0.0000        0.0000        0.0000        0.0000        0.0000        0.0000        0.0000        0.0000        0.0000        0.0000        0.0000        0.0000       62.0824       63.0626       72.6792       66.8730       74.3090       91.2503       57.6433       40.4918       35.3468       25.4048       26.0024       17.3707       16.7916       15.0102        8.4001       11.0006        9.8747       13.2404       14.6059       14.2749       14.6939       11.8712       10.8840       10.3623        9.8087        6.6477        6.1571        7.7626        5.4396        5.5638        3.5353        3.2476        3.5465        6.0432       10.5687       11.3019       13.3896       14.8389       15.9112       15.8316       14.2008       16.8060       20.3518       18.6692       19.3609       13.4075       14.6459       16.7186       16.0464       11.0058       12.7538        9.7081        9.6066        2.9892        2.4310        5.7335        3.3332        4.0357        4.4141        3.9177        0.0000        0.0000        0.0000        0.0000        0.0000        0.0000        0.0000        0.0000        0.0000        0.0000        0.0000        0.0000        0.0000        0.0000        0.0000        0.0000        0.0000        0.0000        0.0000        0.0000        0.0000        0.0000        0.0000        0.0000        0.0000        0.0000        0.0000        0.0000        0.0000        0.0000        0.0000        0.0000        0.0000        0.0000        0.0000        0.0000        0.0000        0.0000        0.0000        0.0000        0.0000        0.0000        0.0000        0.0000        0.0000        0.0000        0.0000        0.0000        0.0000        0.0000        0.0000        0.0000        0.0000        0.0000        0.0000        0.0000        0.0000        0.0000        0.0000        0.0000        0.0000        0.0000        0.0000        0.0000        0.0000        0.0000       18.8888       39.1489       29.0515       23.7349       31.0149       25.9733       20.1145       16.9743       18.2385       17.2172       17.6687       18.6328       18.7825       37.2221       26.5794       24.7023       25.2812       27.0286       28.1491       35.5172       39.9580       42.6000       53.1734       59.0450       60.7840       84.5220       96.9618       71.5575       59.7473       66.8193       71.1062       67.9838       63.9041       59.9103       46.3801       53.2412       61.3014       54.5168       41.9395       40.8970       63.3142       71.7533       45.3959       56.0158       51.5250       40.1400       58.3618       60.3598       83.3784       84.7913       64.5551       63.6086       79.5625      110.9797      145.2175      125.8292      149.5553      124.9291      126.7958      110.2940      138.2884      137.8508      119.5102      109.1891      119.7463      136.9397      161.7454      197.3035      180.7505      173.9375      158.8665      149.8892      139.5803      142.6940      156.3751      153.3902      160.9116      147.3715      142.3971      155.9583      171.0649        0.0000        0.0000        0.0000        0.0000        0.0000        0.0000        0.0000        0.0000        0.0000        0.0000        0.0000        0.0000        0.0000        0.0000        0.0000        0.0000
        0.0000        0.0000        0.0000        0.0000        0.0000        0.0000        0.0000        0.0000        0.0000        0.0000        0.0000        0.0000        0.0000        0.0000        0.0000        0.0000        0.0000        0.0000        0.0000        0.0000        0.0000        0.0000        0.0000        0.0000        0.0000        0.0000        0.0000       49.6117       52.8585       50.1558       47.4165       55.5437       50.2296       48.7178       46.6002       41.3771       39.2185       23.5024       16.5296       21.5095       18.8617       18.7313       19.1757       22.1399       17.6703       18.7762       16.5911       16.3714       16.0020       13.9582       13.1892        8.0095        9.4250        7.5480        7.2320        5.2914        3.3001        3.3444        9.0122       12.8372       13.5832       14.8881       18.1539       17.5714       17.9824       15.6951       13.7073       13.6514       14.5800       18.2467       22.0006       20.6510       15.1382       12.5115       11.5580        8.4911       10.9037       12.2396       10.4219        2.7764        3.0796        2.8938        3.9431        3.1678        1.9290        1.5311        2.8351        2.8391        1.6308        1.2105        0.0000        0.0000        0.0000        0.0000        0.0000        0.0000        0.0000        0.0000        0.0000        0.0000        0.0000        0.0000        0.0000        0.0000        0.0000        0.0000        0.0000        0.0000        0.0000        0.0000        0.0000        0.0000        0.0000        0.0000        0.0000        0.0000        0.0000        0.0000        0.0000        0.0000        0.0000        0.0000        0.0000        0.0000        0.0000        0.0000        0.0000        0.0000        0.0000        0.0000        0.0000        0.0000        0.0000        0.0000        0.0000        0.0000        0.0000        0.0000        0.0000        0.0000        0.0000        0.0000        0.0000        0.0000        0.0000        0.0000        0.0000        0.0000        0.0000        0.0000        0.0000       13.4909       16.0332       20.9014       18.3532       19.5663       27.1440       21.9542       18.2757       16.8999       20.8772       23.3194       19.1348       20.3931       18.0952       20.1200       18.9219       24.4847       26.2878       28.5304       30.5506       35.6736       46.3683       48.4712       54.1820       58.1285       70.7670       96.2905       96.8358       80.8349       72.4967       75.1390       75.8551       73.6078       67.9696       63.8009       39.7411       33.0262       39.3795       38.9776       41.7584       49.3760       45.1844       46.2858       49.5494       51.3181       44.8578       36.2668       40.7669       55.1733       54.9121       62.6915       66.6500       79.8465       83.2863      116.7861      143.3118      126.8302      134.1235      128.9050      129.0415      123.3376      125.1976      138.6672      128.7259      138.7351      128.1619      140.4631      175.3387      205.8783      172.5260      169.0019      141.3693      127.2296      127.2223      129.6625      164.2748      147.5137      159.5715      145.5482      169.5307      166.8834      169.1799        0.0000        0.0000        0.0000        0.0000        0.0000        0.0000        0.0000        0.0000        0.0000        0.0000        0.0000        0.0000        0.0000        0.0000        0.0000        0.0000
        0.0000        0.0000        0.0000        0.0000        0.0000        0.0000        0.0000        0.0000        0.0000        0.0000        0.0000        0.0000        0.0000        0.0000        0.0000        0.0000        0.0000        0.0000        0.0000        0.0000        0.0000        0.0000        0.0000        0.0000        0.0000        0.0000        0.0000       49.1470       50.0661       45.4012       46.2137       63.1567       59.5765       53.7147       52.2156       46.3083       48.5065       39.4654       42.8374       64.5302       71.7743       51.5621       44.6181       39.1952       31.1537       34.0117       24.9547       26.2005       23.4504       23.1199       20.8894       16.4403       25.0810       19.3830       10.1888        5.6833        7.3708       10.2837       13.5113       15.4425       16.4777       19.5566       23.9026       20.5114       15.5430       18.6683       17.1855       14.2973       13.9014       15.3682       20.6256       23.0268       17.4745       10.1515       10.2836        8.9820       15.9440       13.3240       14.8182        9.5589        8.5995        4.5775        4.5918        2.9341        5.4319       17.1287       20.7726       14.8957        7.7691        2.2491        0.0000        0.0000        0.0000        0.0000        0.0000        0.0000        0.0000        0.0000        0.0000        0.0000        0.0000        0.0000        0.0000        0.0000        0.0000        0.0000        0.0000        0.0000        0.0000        0.0000        0.0000        0.0000        0.0000        0.0000        0.0000        0.0000        0.0000        0.0000        0.0000        0.0000        0.0000        0.0000        0.0000        0.0000        0.0000        0.0000        0.0000        0.0000        0.0000        0.0000        0.0000        0.0000        0.0000        0.0000        0.0000        0.0000        0.0000        0.0000        0.0000        0.0000        0.0000        0.0000        0.0000        0.0000        0.0000        0.0000        0.0000        0.0000        0.0000        0.0000        0.0000        0.0000       15.7677       17.3007       17.4954       17.8119       20.2927       20.0097       18.8910       17.3322       14.7223       16.1248       17.7708       25.7881       27.6428       27.0738       20.9969       37.4321       30.9187       31.7001       34.2165       35.6883       40.7262       63.1663       72.7796       67.0839       83.1738       94.2561       93.8469       81.5148       81.3423       85.4203       81.7196       78.2454       77.7098       72.0133       49.7046       41.3767       42.1096       38.5392       45.3241       63.3538       70.5761       59.4160       45.1112       43.7479       57.0766       64.6538       66.5005       62.4750       79.3284       89.5327       78.8449      104.5504      108.5417       99.7528      105.1591      139.4837      156.6961      135.2179      145.7266      140.0740      172.3520      200.4460      183.7058      166.6753      165.7693      169.0413      172.9277      159.5868      159.6990      149.2994      134.4640      125.8054      122.4991      146.2474      139.2987      142.1162      146.6544      137.5160      144.2405      156.6396      147.5333        0.0000        0.0000        0.0000        0.0000        0.0000        0.0000        0.0000        0.0000        0.0000        0.0000        0.0000        0.0000        0.0000        0.0000        0.0000        0.0000
        0.0000        0.0000        0.0000        0.0000        0.0000        0.0000        0.0000        0.0000        0.0000        0.0000        0.0000        0.0000        0.0000        0.0000        0.0000        0.0000        0.0000        0.0000        0.0000        0.0000        0.0000        0.0000        0.0000        0.0000        0.0000        0.0000        0.0000        0.0000       50.9985       58.7446       57.8420       68.0209       64.7489       60.7147       56.3757       41.1272       41.5290       40.9500       39.5504       53.2955       86.0607      128.4997       89.6099       64.2583       45.6694       39.9730       37.7049       40.6824       39.9741       35.2201       30.6305       36.1856       33.6893       38.1463       28.6985       18.2530       19.4362       20.7783       29.7513       85.4175      109.9111       47.3493       27.1285       24.9509       22.0508       21.3188       15.1869       15.5765        9.8495        9.3553       12.2026       18.3852       18.3450        9.6751        5.5562       10.2804       13.4829       17.5971       21.1024       16.7793       20.8954       13.0489       10.4101        8.4269       11.6802       18.0940       22.0297       25.9860        8.0552        1.4211        0.7337        0.0000        0.0000        0.0000        0.0000        0.0000        0.0000        0.0000        0.0000        0.0000        0.0000        0.0000        0.0000        0.0000        0.0000        0.0000        0.0000        0.0000        0.0000        0.0000        0.0000        0.0000        0.0000        0.0000        0.0000        0.0000        0.0000        0.0000        0.0000        0.0000        0.0000        0.0000        0.0000        0.0000        0.0000        0.0000        0.0000        0.0000        0.0000        0.0000        0.0000        0.0000        0.0000        0.0000        0.0000        0.0000        0.0000        0.0000        0.0000        0.0000        0.0000        0.0000        0.0000        0.0000        0.0000        0.0000        0.0000        0.0000        0.0000        0.0000        0.0000        0.0000        0.0000       18.0131       18.6542       20.1473       23.6224       24.3732       20.5168       18.4167       18.3825       18.5612       20.8414       23.0738       25.5468       28.4951       33.1858       37.3498       42.0666       33.8330       39.5883       39.4913       33.4634       57.1777       72.5608       83.0007       96.3914       94.2501       81.5796       71.4836       77.2995       82.3128       76.5805       73.3741       77.0043       86.1042       67.3049       49.5961       53.9741       54.1834       53.7455       61.6036       70.0647       59.5491       56.7924       62.9632       71.5191      108.3295      125.8089      123.8542      134.0413      112.9364       95.1365      123.5105      124.1345      110.3152      106.8245      121.8427      119.1787      126.9273      160.8933      145.0370      176.7155      168.0625      166.3881      159.0657      188.7540      258.5596      234.8122      175.2368      157.5951      161.1577      145.1460      120.4600      117.9011      112.5255      113.2619      137.3408      136.2368      131.4914      148.7780      189.2927      136.2762        0.0000        0.0000        0.0000        0.0000        0.0000        0.0000        0.0000        0.0000        0.0000        0.0000        0.0000        0.0000        0.0000        0.0000        0.0000        0.0000
        0.0000        0.0000        0.0000        0.0000        0.0000        0.0000        0.0000        0.0000        0.0000        0.0000        0.0000        0.0000        0.0000        0.0000        0.0000        0.0000        0.0000        0.0000        0.0000        0.0000        0.0000        0.0000        0.0000        0.0000        0.0000        0.0000        0.0000        0.0000       57.5657       64.3616       67.5021       71.8955       74.8721       71.2409       72.1288       52.8094       46.4316       37.3106       31.1868       30.7909       38.2098       46.7684       46.9187       46.6539       48.5590       59.1786       93.6224       88.6646       55.9420       45.1170       55.1619       52.2600       48.8173       48.7843       46.9566       32.2642       23.7624       24.6255       34.7698       55.7037       63.5364       82.6773       65.7377       62.7637       40.9205       23.8829       25.8614       25.6798       15.7298       10.7916        8.4334        9.4419       12.0426       13.4468       11.5096       21.9978       15.8046       30.9697       35.3919       19.8706       16.4312       13.2500       14.7601       13.7812       17.2716       23.9659       13.8266       10.2647        1.6816        1.3705        2.1469        0.0000        0.0000        0.0000        0.0000        0.0000        0.0000        0.0000        0.0000        0.0000        0.0000        0.0000        0.0000        0.0000        0.0000        0.0000        0.0000        0.0000        0.0000        0.0000        0.0000        0.0000        0.0000        0.0000        0.0000        0.0000        0.0000        0.0000        0.0000        0.0000        0.0000        0.0000        0.0000        0.0000        0.0000        0.0000        0.0000        0.0000        0.0000        0.0000        0.0000        0.0000        0.0000        0.0000        0.0000        0.0000        0.0000        0.0000        0.0000        0.0000        0.0000        0.0000        0.0000        0.0000        0.0000        0.0000        0.0000        0.0000        0.0000        0.0000        0.0000       18.9171       17.2789       17.5457       19.0822       21.6068       24.9735       26.1131       24.5102       21.5506       20.4605       21.8355       21.1230       23.2852       33.5229       33.1712       45.2254       39.2238       37.2393       28.1393       33.6285       39.8737       55.1400       61.7334       63.7276       75.0243       78.6039       75.7162       66.5647       77.0383       63.9649       69.3587       67.6540       64.8709       69.3864       71.4818       68.2148       51.9299       52.8986       57.6814       61.6946       74.0177       77.9881       66.4738       82.7169       84.3522       78.7067       86.6156      120.6404      143.5177      161.5056      139.2621      100.1404      129.8512      118.4724      121.7646      138.2236      132.0865      144.4053      159.8697      169.3056      147.0087      158.5144      160.5402      170.6971      163.8532      151.2806      197.5823      255.2743      151.2085      143.2107      131.8266      142.3824      118.0396      117.5189      131.8299      108.1499      117.1183      137.3160      164.2529      164.8861      169.9029      129.5584        0.0000        0.0000        0.0000        0.0000        0.0000        0.0000        0.0000        0.0000        0.0000        0.0000        0.0000        0.0000        0.0000        0.0000        0.0000        0.0000
        0.0000        0.0000        0.0000        0.0000        0.0000        0.0000        0.0000        0.0000        0.0000        0.0000        0.0000        0.0000        0.0000        0.0000        0.0000        0.0000        0.0000        0.0000        0.0000        0.0000        0.0000        0.0000        0.0000        0.0000        0.0000        0.0000        0.0000        0.0000       82.6229       78.5861       80.0265       84.9160       85.3453       82.0461       74.2201       60.3702       51.3836       39.8628       36.8069       39.4207       55.9394       53.3151       46.0961       40.4869       42.8180       50.3373       67.1491       67.1940       60.6394       48.9416       65.6739       61.9801       56.7798       65.1799       56.8727       44.5631       43.1612       38.6128       41.8620       18.5314       17.3055       20.4439       30.6114       61.4360       82.2357       70.7589       40.6860       18.1421       11.6027       11.1036       10.7052        6.2706        8.0959        8.9320        5.2470       12.0821       16.1891       21.1276       27.4580       44.3765       39.0079       28.6807       25.3907       42.1696       20.1847       10.7898       12.2125       14.8796        4.1362        1.0654        0.9408        1.0612        0.0000        0.0000        0.0000        0.0000        0.0000        0.0000        0.0000        0.0000        0.0000        0.0000        0.0000        0.0000        0.0000        0.0000        0.0000        0.0000        0.0000        0.0000        0.0000        0.0000        0.0000        0.0000        0.0000        0.0000        0.0000        0.0000        0.0000        0.0000        0.0000        0.0000        0.0000        0.0000        0.0000        0.0000        0.0000        0.0000        0.0000        0.0000        0.0000        0.0000        0.0000        0.0000        0.0000        0.0000        0.0000        0.0000        0.0000        0.0000        0.0000        0.0000        0.0000        0.0000        0.0000        0.0000        0.0000        0.0000        0.0000        0.0000       15.6652       17.2460       17.5943       18.5355       19.4429       22.1422       26.3192       25.8519       23.2012       27.0655       22.0590       20.8763       20.8753       22.8837       27.2544       44.6499       55.0735       35.4929       35.4778       30.3046       34.2477       47.9712       83.3547      122.9476       70.6825       78.5340       87.2961       90.1824       76.6309       67.9860       72.2184       78.0553       78.6460       86.1459       72.9540       79.1101       77.0524       74.6077       71.3260       76.1694       80.1326       94.9833       96.9342       99.9328      108.8640       97.4658       77.1868       87.4343      102.9041      118.3048      120.1342      130.0368      119.1045      127.3647      144.4973      136.1713      163.1518      149.1144      167.2311      171.5366      161.8125      164.9694      166.3755      156.8574      157.8218      169.4739      171.0649      170.8738      154.1675      136.5357      133.3745      148.9630      135.6794      116.0007      117.2533      150.5315      140.0659      139.9199      163.1691      152.1467      151.7275      138.5219      131.4589      106.3854        0.0000        0.0000        0.0000        0.0000        0.0000        0.0000        0.0000        0.0000        0.0000        0.0000        0.0000        0.0000        0.0000        0.0000        0.0000
        0.0000        0.0000        0.0000        0.0000        0.0000        0.0000        0.0000        0.0000        0.0000        0.0000        0.0000        0.0000        0.0000        0.0000        0.0000        0.0000        0.0000        0.0000        0.0000        0.0000        0.0000        0.0000        0.0000        0.0000        0.0000        0.0000        0.0000       79.3510       86.6751       79.5619       70.6184       74.6735       79.2758       77.6559       72.9750       67.1005       60.7443       49.6208       46.5377       45.0498       62.5166       73.9723       55.5335       49.0957       53.8849       51.6214       37.2272       36.2727       44.4799       43.0042       40.6161       45.6608       69.6201       86.6677       77.0817       51.9546       48.0091       39.0341       37.5877       18.0902       15.8522       12.2242       15.3128       15.9271       12.6962       10.3001        6.3860        5.8826        5.7315        6.4514        6.4389        1.8887        1.6000        1.4956        1.4978        6.4929        6.9816       10.4145        7.8308        6.7495        6.2550        8.0132       18.7162      210.2625      163.3067       12.2967       11.7179       19.5881       16.4126        3.5019        1.5117        2.5765        5.0478        0.0000        0.0000        0.0000        0.0000        0.0000        0.0000        0.0000        0.0000        0.0000        0.0000        0.0000        0.0000        0.0000        0.0000        0.0000        0.0000        0.0000        0.0000        0.0000        0.0000        0.0000        0.0000        0.0000        0.0000        0.0000        0.0000        0.0000        0.0000        0.0000        0.0000        0.0000        0.0000        0.0000        0.0000        0.0000        0.0000        0.0000        0.0000        0.0000        0.0000        0.0000        0.0000        0.0000        0.0000        0.0000        0.0000        0.0000        0.0000        0.0000        0.0000        0.0000        0.0000        0.0000        0.0000        0.0000        0.0000       14.3888       15.3140       17.0107       17.2365       18.2464       18.7377       18.3146       19.5112       20.0891       20.0731       23.0477       17.3354       18.9807       20.4632       22.4044       29.3479       40.8829       47.1528       34.9935       44.1424       42.5729       46.2038       42.3750       62.9885       83.4277       65.2860       66.7317       76.6408       83.8845       96.5360      109.4805       98.5048       90.7023      100.7329       97.5640       83.8250       79.7908       81.9603       91.1354       87.1021       87.6309      102.1314      131.7472      134.2857      117.8029      125.0239      140.7372      118.0508      114.7795      137.4207      126.5396      120.2835      118.1945      114.6237      136.3984      126.2779      136.6439      141.7164      153.6702      179.4264      154.6666      134.5630      132.3312      151.8065      224.5642      206.8638      246.9322      211.4603      197.5809      152.5705      138.7226      149.7821      159.5574      176.7033      142.4406      116.4783      129.5004      147.3716      176.4592      196.8689      173.1632      126.6026      131.4132      120.8231        0.0000        0.0000        0.0000        0.0000        0.0000        0.0000        0.0000        0.0000        0.0000        0.0000        0.0000        0.0000        0.0000        0.0000        0.0000        0.0000
        0.0000        0.0000        0.0000        0.0000        0.0000        0.0000        0.0000        0.0000        0.0000        0.0000        0.0000        0.0000        0.0000        0.0000        0.0000        0.0000        0.0000        0.0000        0.0000        0.0000        0.0000        0.0000        0.0000        0.0000        0.0000        0.0000        0.0000       63.1559       60.6019       59.2242       59.7413       66.5106       62.5692       63.8838       70.4278       83.9416       80.7437       51.4663       43.9978       40.3574       39.6326       39.5161       37.8107       43.2150       47.0638       52.1673       45.9870       44.5373       46.2450       45.4690       41.7583       45.5304       56.3444       72.6474       69.1267       55.2527       41.8854       32.4311       23.7221        7.2848        5.2818        4.8237        7.8029       10.8811       22.8730        7.7192        5.3600        3.5408        4.8774        4.0192        4.2916        2.1395        1.0836        1.4471        1.4561        3.0311        3.3127        4.5859        4.7831        2.5838        2.2863        2.2137        2.6583       35.6303       68.8342       13.1285       10.9515        4.9791        4.2630        4.7260        4.6529        6.6770        6.6376        6.7205        2.6094        2.3049        2.1114        1.8827        2.1253        2.6474        1.4321        0.0000        0.0000        0.0000        0.0000        0.0000        0.0000        3.4024        2.2946        1.5504        4.4087        0.0000        0.0000        0.0000        0.0000        0.0000        0.0000        0.0000        0.0000        0.0000        0.0000        0.0000        0.0000        0.0000        0.0000        0.0000        0.0000        0.0000        0.0000        0.0000        0.0000        0.0000        0.0000        0.0000        0.0000        0.0000        0.0000        0.0000        0.0000        0.0000        0.0000        0.0000        0.0000        0.0000        0.0000        0.0000        0.0000       21.5075       19.9025       16.2486       15.9754       18.4940       18.8866       18.7816       18.7463       17.9109       20.1826       20.0012       20.4998       19.4123       16.2265       17.2286       19.5668       27.0619       32.9470       34.3727       33.7006       36.2629       42.8734       62.4018       59.8214       53.3735       58.4297       61.2768       71.7962       93.7985       82.0368       87.9563       92.5128       88.2731       95.1246      100.4362       95.6070       85.6105       93.5236       95.9636      112.0006      138.7394      155.8636      150.1587      159.4808      166.8805      170.8973      154.1035      159.2071      150.4286      130.5907      129.9078      132.4026      130.7463      129.5338      115.7851      104.6918      106.4455      120.7777      150.1507      143.3050      157.4174      162.4867      164.1889      136.5343      154.7630      174.1180      196.0966      196.5048      221.6914      219.2780      213.4125      197.5535      172.2765      172.5748      185.9167      170.4919      163.1209      165.0441      128.2207      169.6580      183.3678      178.6559      163.9791      140.6974      116.9419      110.1864        0.0000        0.0000        0.0000        0.0000        0.0000        0.0000        0.0000        0.0000        0.0000        0.0000        0.0000        0.0000        0.0000        0.0000        0.0000        0.0000
        0.0000        0.0000        0.0000        0.0000        0.0000        0.0000        0.0000        0.0000        0.0000        0.0000        0.0000        0.0000        0.0000        0.0000        0.0000        0.0000        0.0000        0.0000        0.0000        0.0000        0.0000        0.0000        0.0000        0.0000        0.0000        0.0000       84.6656       65.6102       57.8696       54.3202       59.1612       57.6047       59.0292       58.9898       54.9647       54.6294       54.2548       66.5347       70.7329       55.2874       40.0877       44.0617       43.9975       45.7358       47.0911       37.0038       56.8383       88.6561       80.2703       57.6426       42.0138       44.3572       50.3197       60.2031       67.8747       61.1253       53.7236       39.3215       29.5470       11.7826        7.1906        6.3476        4.9479        7.2778        7.5067        6.4311        2.6653        1.1937        2.3454        0.6283        0.5773        0.8763        0.9395        0.9441        1.0301        2.3248        2.3766        2.9782        3.3147        2.3392        2.9813        1.9111        1.4848        2.2610        2.7172        3.0106        3.3345        4.3736        0.9012        3.7060        2.9961        4.0078        4.1434        4.3625        3.0846        2.6736        2.5603        2.4896        2.9212        2.8340        2.7143        4.1325        3.4810        2.2597        1.3619        1.2743        1.0077        0.9009        1.0755        1.5052        2.3934        2.0652        2.5972        2.7641        1.4454        0.0000        0.0000        0.0000        0.0000        0.0000        0.0000        0.0000        0.0000        0.0000        0.0000        0.0000        0.0000        0.0000        0.0000        0.0000        0.0000        0.0000        0.0000        0.0000        0.0000        0.0000        9.3647       10.3733        9.9747       10.1943       11.3722       12.4489       13.2226       13.6940       14.1873       14.1586       18.2733       20.0762       20.7725       15.9523       16.7772       18.3702       18.0932       19.1048       18.9719       16.9394       18.1566       19.8639       19.0785       19.2797       18.4717       19.9306       24.1557       28.1653       24.8116       18.1264       22.8865       35.1521       48.2056       60.0027       60.4974       61.4640       57.5628       60.1091       62.4335       81.6507       91.7280      105.1337      108.7206      111.8881      106.9475      102.0766       94.6642      110.7513      126.7692      129.4180      135.8147      169.8733      189.6142      185.1367      236.8533      199.6242      174.3038      161.1671      181.2382      173.0161      153.3336      155.7576      152.4178      128.3514      122.5656      110.9498      109.3727      108.2338      133.2851      142.0045      154.1505      150.4459      138.7533      148.4274      139.9759      157.8713      193.5319      191.9420      201.8639      191.7032      194.8797      190.5480      189.4569      172.3901      165.4612      171.0085      164.3459      125.3393      125.7328      149.0859      169.8746      153.8172      161.3076      154.6844      147.1662        0.0000        0.0000        0.0000        0.0000        0.0000        0.0000        0.0000        0.0000        0.0000        0.0000        0.0000        0.0000        0.0000        0.0000        0.0000        0.0000        0.0000        0.0000
        0.0000        0.0000        0.0000        0.0000        0.0000        0.0000        0.0000        0.0000        0.0000        0.0000        0.0000        0.0000        0.0000        0.0000        0.0000        0.0000        0.0000        0.0000        0.0000        0.0000        0.0000        0.0000        0.0000        0.0000        0.0000        0.0000       85.5165       71.4626       62.7926       56.1291       56.5669       62.0133       67.8958       71.7831       60.3935       42.4109       31.5502       24.6265       23.1498       28.9232       36.6209       55.0388       51.6588       78.9660       59.5037       42.4413       46.1763       53.0772       51.7185       40.8870       37.8995       39.7450       42.0878       43.0011       42.8135       40.4822       40.6265       34.7832       28.4721       21.1346       13.1551        9.4566        9.2829       11.6735        7.4840        3.6617        1.5296        2.6986        3.8832        2.7875        1.5094        0.7891        0.3906        0.5851        0.6305        1.3686        1.6351        2.0308        2.1203        1.3841        1.3452        1.1944        0.9448        2.2933        3.2840        4.1704        4.1388       13.7060        7.7029        2.3546        0.8133        2.8993        3.9525        2.6509        2.7639        2.8750        2.9925        3.4205        4.2188        7.4518        6.2214        6.2699        3.1530        0.5223        1.4777        1.3128        0.1964        0.1834        0.4723        1.0025        0.9466        1.2020        1.2060        1.8688        1.1017        0.7139        1.1255        1.3513        0.0000        0.0000        0.0000        0.0000        0.0000        0.0000        0.0000        0.0000        0.0000        0.0000        0.0000        0.0000       10.0309       12.2104        8.1594        8.7897       10.6265       11.6971       12.7286       11.9302       11.1055       11.4693       12.5016       13.5215       14.2202       13.9846       14.0532       14.2167       15.5215       16.2765       17.5469       17.2670       16.0570       18.4801       19.4092       19.5842       19.1838       18.6380       19.7993       20.1910       24.0327       26.2091       21.0726       20.0108       31.7631       38.8298       26.3977       32.9712       55.7535       45.4718       48.0587       63.1306       60.6885       51.4964       78.2347       85.5063       97.6275      108.9405      111.5494      112.4032      120.3551      120.5000      116.3493      115.1887       95.4163      118.8772      128.1834      141.0063      160.1472      200.7050      215.0945      255.3355      253.3069      230.2596      207.8820      180.3189      171.4002      168.8466      147.9544      149.6588      136.7162      118.2289      117.5939      111.9260      121.7241      138.6301      155.4091      183.3296      198.8095      171.8083      152.9381      174.4838      191.4539      180.4847      187.6188      235.0308      217.6953      184.8460      196.9344      197.5205      206.4592      187.4633      198.9128      178.7224      164.6214      143.4994      120.7938      134.7981      154.0754        0.0000      150.7741      152.6496      151.0599        0.0000        0.0000        0.0000        0.0000        0.0000        0.0000        0.0000        0.0000        0.0000        0.0000        0.0000        0.0000        0.0000        0.0000        0.0000        0.0000        0.0000        0.0000
        0.0000        0.0000        0.0000        0.0000        0.0000        0.0000        0.0000        0.0000        0.0000        0.0000        0.0000        0.0000        0.0000        0.0000        0.0000        0.0000        0.0000        0.0000        0.0000        0.0000        0.0000        0.0000        0.0000        0.0000        0.0000       84.7170       83.5433       77.3019       61.2810       52.3332       56.0962       60.2423       49.7575       44.8301       40.5972       31.2593       22.4469       18.3921       15.3577       18.4886       21.5453       24.4191       29.6360       34.8541       28.5613       35.5646       34.7088       38.6292       39.7503       35.6041       39.0364       38.7400       38.7421       55.9227       74.8999       51.9062       28.9736       27.2394       20.0609        8.9696       10.7006        7.8244        8.5051        6.6028        7.1929        5.8347        4.5947        5.0713        8.8542        7.4313        3.0446        0.7639        0.5646        0.4670        0.6092        1.3068        1.7460        1.7031        1.7675        0.7805        0.8091        0.9103        1.6003        2.9123       10.1573       13.6930        5.4987       13.6203       15.7315       11.2133        5.1886        3.5063        7.0052        4.9110        4.8140        5.5843       11.2764        8.5582        8.4212       11.5449        7.9184        7.6136        3.7425        3.2505        3.3125        8.5559        0.2337        0.9843        1.3720        2.2536        2.1291        1.5850        0.8527        0.9275        0.8752        0.8143        0.8218        0.8267        2.1996        3.7760        4.2285        0.0000        0.0000        0.0000        0.0000        0.0000        0.0000        0.0000        0.0000        9.9461       11.1535       11.6801        8.5023       11.2252       11.9644       12.2750       14.0183       13.0795       12.1807       13.0280       15.8335       13.4259       13.6688       13.8368       13.2014       13.9365       16.1157       16.3832       16.8759       15.9706       15.1182       19.3075       22.7346       22.5273       23.8612       22.0252       17.9046       27.5282       29.8643       25.8480       23.5126       26.5776       28.9702       24.9532       33.7765       40.3290       39.0660       47.9775       55.6525       63.4188       60.4896       62.9967      102.9126      114.6937      116.1380      133.0963      141.5738      140.4436      144.0092      127.2221      124.4262      109.8518      106.2571      122.6945      147.8222      157.0335      174.6136      206.8499      232.9716      253.0358      250.2310      225.3056      209.7527      184.6463      156.8880      129.8197      147.7076      132.7339      112.5463      108.1701      110.2894      128.5064      143.0471      156.7939      188.4907      186.8339      204.3708      181.7659      186.1029      212.0740      239.0207      213.2693      204.1814      206.8641      218.2125      180.0605      178.3636      195.8671      210.4276      178.3558      172.2579      184.0521      176.6911      144.1073      133.0307        0.0000        0.0000        0.0000        0.0000        0.0000        0.0000        0.0000        0.0000        0.0000        0.0000        0.0000        0.0000        0.0000        0.0000        0.0000        0.0000        0.0000        0.0000        0.0000        0.0000        0.0000        0.0000        0.0000        0.0000
        0.0000        0.0000        0.0000        0.0000        0.0000        0.0000        0.0000        0.0000        0.0000        0.0000        0.0000        0.0000        0.0000        0.0000        0.0000        0.0000        0.0000        0.0000        0.0000        0.0000        0.0000        0.0000       61.7364       58.8641       59.0450       62.2978       63.6776       58.3260       49.9270       49.0445       50.5584       46.0219       33.2920       26.3498       20.7047       23.1954       23.3553       17.9092       12.5477       11.3384        7.2721        8.1835        8.9280        9.0567        4.8963       11.7107       13.4090       15.8710       17.6964       15.7310       20.0859       22.0967       20.0058       54.2997       88.4879       76.6499       32.1001       20.2499       24.1884       16.0316       10.9500        9.8052       10.8863        9.7385        6.4034        5.4129        5.6049        7.1651        4.8225        2.3912        1.8275        3.7019        5.5564        2.7056        0.1297        0.8917        1.2691        3.7105        3.4861        2.4983        5.3477        7.9562        9.0771       16.6651       15.0287       13.0996       15.2629       18.3373       16.4447       11.8166        6.2824        8.4202        8.6928       11.0018        9.7992       12.6289       11.7720        8.5875        6.5970        9.1191        8.7456        7.3534        2.8165        2.4590        4.0060        4.8498        1.2695        0.6426        0.7622        1.5285        2.1482        2.7458        1.7683        2.0978        1.2699        0.1932        0.2897        1.0450        1.5501        3.3832        3.3805        4.0610        4.3506        3.7568        4.3299        6.3610       10.7827       14.4711       12.8744        6.9774        6.4756        6.1170        5.9659        5.5011        5.4876        9.7243       13.0178       21.4947       22.1824       18.3021       23.1928       23.8750       20.0597       17.3398       17.4513       23.4878       26.0867       21.8424       19.0320       17.7964       17.5182       21.3735       23.6021       24.2133       21.8756       20.6798       16.0404       15.9120       25.9611       21.8736       23.9673       27.4154       26.2004       32.0943       41.0690       47.6374       52.8558       68.8518       76.7083       98.4614       90.0007      110.7347      139.4397      150.9752      142.2383      134.3371      125.0406      114.0105      122.7486      114.9213      113.2292      124.0640      126.3393      148.8713      157.7211      153.9199      164.1944      183.1851      207.6734      215.9859      214.5884      206.4190      208.3504      171.4887      153.4339      160.5214      154.7507      123.3413      103.1559      111.3698      117.2270      146.3759      166.0917      189.6033      203.8391      213.1628      226.2327      199.2306      214.7775      217.6695      227.2292      213.1793      227.2989      220.2810      212.5558      180.4262      200.7770      189.1867      175.7280      170.7627      167.4918      167.8768      159.3754      159.0455        0.0000        0.0000        0.0000        0.0000        0.0000        0.0000        0.0000        0.0000        0.0000        0.0000        0.0000        0.0000        0.0000        0.0000        0.0000        0.0000        0.0000        0.0000        0.0000        0.0000        0.0000        0.0000        0.0000        0.0000        0.0000
        0.0000        0.0000        0.0000        0.0000        0.0000        0.0000        0.0000        0.0000        0.0000        0.0000        0.0000        0.0000        0.0000        0.0000        0.0000        0.0000        0.0000        0.0000       52.2708       53.3049       56.8128       65.8021       65.0011       62.6826       51.7109       49.7469       51.4785       44.8602       38.8863       32.3528       30.7371       29.6911       25.7198       16.1153       12.8041       18.8587       13.5611       14.7632       18.6474       15.3293        8.3840        7.3168        6.6287        5.0788        8.2204        8.5196        8.9829       11.5382       12.0091       12.4744       14.5255       13.4501       15.0228       15.3357       16.8770       21.1355       20.0764       18.0715       18.1346       17.0372       15.9837       15.0781       13.4540        7.7152        7.1671        6.4887        6.7761        7.7276        4.5265        1.8013        3.2242        3.8189        2.1859        3.7536        5.0467        2.7453        2.7042        5.6150        4.7863        3.4979        4.6968        7.8216       12.5372       18.7196       14.7395       10.6950       10.5487       11.3005       20.1438       13.2995        7.5290        9.4502        5.7310       12.0257       11.4053       14.9773       11.7483       11.4093        8.6503        7.1940        6.5469        5.4901        2.2767        1.7975        1.8264        1.9844        1.4026        0.0608        0.0367        3.9570        0.6973        1.8277        1.8827        3.0478        3.5249        1.5908        0.4989        0.3606        0.7707        2.3441        3.3550        3.5630        3.9125        4.1090        5.2862        5.5472        8.4546       10.4400       11.2678       10.5870        8.7818        6.1255        5.4196        6.2393        6.8849        8.5678       10.3238       11.3953       24.0244       30.6301       24.4515       17.7493       16.9042       20.0461       29.5242       31.0589       26.3949       22.6587       25.6588       24.4020       22.0488       23.2707       25.7597       29.1533       25.9768       22.3618       19.0371       14.6742       19.0203       22.6702       27.9986       26.4736       31.6548       35.9523       43.3562       55.5534       57.7153       71.2684       89.5567      105.3889      118.7131      140.7018      154.8858      156.0104      145.9384      127.4273      129.8701      125.3268      125.4646      120.4111      118.2234      137.4306      159.9540      183.0484      177.4282      157.7138      156.7787      185.3213      219.5632      250.4583      243.1552      209.0049      190.8695      166.5742      152.8693      136.2265      105.6179       98.5086      102.5730      113.4254      129.7337      151.0905      167.5251      212.6381      214.7010      221.3207      225.4664      218.2070      223.8152      225.5105      231.5481      222.2650      222.1819      205.7933      204.7576      170.4857      159.9265      170.2322      166.4886      167.5950      164.1017        0.0000        0.0000        0.0000        0.0000        0.0000        0.0000        0.0000        0.0000        0.0000        0.0000        0.0000        0.0000        0.0000        0.0000        0.0000        0.0000        0.0000        0.0000        0.0000        0.0000        0.0000        0.0000        0.0000        0.0000        0.0000        0.0000        0.0000        0.0000
        0.0000        0.0000        0.0000        0.0000        0.0000        0.0000        0.0000        0.0000        0.0000        0.0000        0.0000        0.0000        0.0000        0.0000        0.0000       36.6740       40.8886       43.8332       47.0390       52.0575       60.5105       62.8308       56.9159       49.1660       46.6112       50.9253       51.1968       41.0934       26.6554       22.4203       12.6532       10.6520       11.2673        8.7038        6.7957        7.4043        8.1565       10.3179       18.6148       10.5859       10.8774       13.3388       11.3848       14.5296       12.3605        8.9887        7.5178        9.5379       10.1384       11.0201       12.2443       12.6285       13.3333       14.5928       14.3047       16.0423       17.0867       18.7175       21.6014       18.0212       17.4012       14.8266       12.7539        7.6921        7.8896        7.3365        5.6919        3.2388        2.7890        2.2430        1.8973        0.8774        0.9283        1.7524        0.6847        1.3546        2.0163        1.4528        3.1293        4.5571        8.7925       10.7192       10.6257       11.4672       10.4342        7.9054        5.9248        9.3029       12.1168       11.4740        8.8941        6.6048        7.4063        7.2355        9.7372       12.3466        7.0818        8.9006       15.5619        9.0103        5.0347        5.2780        4.9229        2.7060        0.4100        0.4390        0.8755        0.8175        1.3850        3.2491        0.0000        0.1551        0.3046        0.4649        0.5097        0.7826        0.2189        0.2696        0.7549        3.1798        4.0045        5.8226        6.9331        5.2321        6.0522        5.3928        6.0959        5.8869        6.6606        6.6868        6.3973        4.4387        4.3606        6.3234        7.0286        7.9408        8.9053        9.6666       15.0508       19.4773       18.2202       21.7041       16.3229       20.9550       23.0098       24.0647       20.6325       19.5476       24.1778       29.9319       27.4003       31.4480       33.9614       36.8710       33.6395       25.9429       21.9093       19.4706       22.2592       25.4417       27.2738       32.0504       41.0190       45.8469       54.2721       57.2053       62.0747       83.2183      100.0054      108.9810      129.5131      150.7415      172.4217      168.2869      157.9018      150.2468      156.8903      150.3889      139.8290      128.2586      127.0065      142.5697      141.7577      170.1645      165.6717      166.3684      170.3335      181.4375      204.5123      239.1474      221.1057      191.2904      169.2013      143.2413      129.5629      103.7267      101.8809       98.8833      108.0844      125.1470      133.3019      161.5712      189.1232      218.4604      213.8550      215.4566      207.2367      202.3363      210.0377      223.3011      227.8734      217.5365      203.4718      199.9497        0.0000      157.5844      154.9672      151.2061      154.9396      150.1797      146.1403        0.0000        0.0000        0.0000        0.0000        0.0000        0.0000        0.0000        0.0000        0.0000        0.0000        0.0000        0.0000        0.0000        0.0000        0.0000        0.0000        0.0000        0.0000        0.0000        0.0000        0.0000        0.0000        0.0000        0.0000        0.0000        0.0000        0.0000        0.0000
        0.0000        0.0000        0.0000        0.0000        0.0000        0.0000        0.0000        0.0000        0.0000        0.0000        0.0000        0.0000        0.0000       24.6544       29.6961       37.0061       45.3911       48.9601       52.5159       52.6147       59.1864       62.0191       53.7806       50.7200       47.4597       46.9147       41.7587       23.4883       13.1392       11.3258        9.2403        9.4051       12.0657        7.9991        8.0048        9.0657       10.3783       11.1970       14.5921       10.7979       14.5616       17.7210       20.2471       23.7613       10.7036        7.8734        5.2271        9.4888       11.9783       14.7743       16.2497       17.1453       15.6022       15.0871       15.0021       16.7422       17.3955       16.3330       16.7357       16.0298       14.0980       13.3608       13.1882        7.7259        8.9114        7.4811        6.0214        4.5118        4.2282        4.7192        4.7269        1.1504        1.1752        3.2249        3.0524        5.7420        5.0676        4.6894        6.3557        9.3831       11.9068       12.0202       11.1372       11.0674       10.7776        8.7772       11.0148        6.6100        3.0886        3.8737        6.3675        8.9155        6.7624        8.6066        7.6648       11.6476        5.3891        5.9441       12.8037       10.9557        4.6101        4.1043        3.4433        3.3102        5.7395        5.4834        1.9245        2.3630        8.3591        1.9396        0.8740        0.1883        0.3210        1.2594        2.4532        2.5375        0.2886        0.9130        1.3977        4.7574        5.0952        5.3966        6.6616        5.5514        5.6954        5.8042        6.7154        7.7024        5.6459        5.0741        6.0477        5.9491        5.7274        4.9220        5.5615        7.7512        8.9896        9.9169       11.4015       13.2670       15.6354       14.7114       16.0635       18.1409       20.6909       24.9976       20.6070       35.3562       28.7999       28.7773       26.3534       38.4142       37.6104       48.6524       52.6288       50.8718       41.3448       29.2953       30.3696       30.5804       33.7767       38.0725       46.9985       53.0913       59.7806       58.7093       67.8951       92.0450      113.1724      122.3797      140.1062      146.9080      166.9110      180.3265      174.0602      155.2393      144.9512      127.8131      124.2931      120.9381      114.5399      117.9539      151.5600      186.4162      194.5665      192.1225      182.6340      201.6928      205.6930      191.7122      171.8394      172.4037      170.9220      158.7590      117.9852       92.2030       92.4230       86.9498      121.6355      146.6345      163.7452      183.0784      194.7711      207.7840      214.5955      216.4708      220.7971      216.0833      224.1232      229.2841      220.5520      235.1932      206.0855        0.0000        0.0000        0.0000        0.0000        0.0000        0.0000        0.0000        0.0000        0.0000        0.0000        0.0000        0.0000        0.0000        0.0000        0.0000        0.0000        0.0000        0.0000        0.0000        0.0000        0.0000        0.0000        0.0000        0.0000        0.0000        0.0000        0.0000        0.0000        0.0000        0.0000        0.0000        0.0000        0.0000        0.0000        0.0000        0.0000
        0.0000        0.0000        0.0000        0.0000        0.0000        0.0000        0.0000        0.0000        0.0000       45.9223        0.0000        0.0000       20.6938       24.0131       30.2779       40.0058       47.1571       46.2157       48.1500       48.7620       53.1005       51.1973       49.5513       47.5774       42.6896       35.4820       27.7623       36.8389       36.1611       19.5781       10.4124        9.8862        8.9427        9.0164        8.2647        9.0157        9.7506       10.9707       12.2689       11.9108       15.3585       16.9695       22.7384       13.0382        6.5011        5.4375        5.5309       10.0127       15.3876       20.0175       21.2110       19.3123       18.5792       18.4317       17.0260       18.9314       17.9106       17.1358       16.8611       13.9061       14.4567       13.1995       12.7700        9.0296       10.7394        7.5875       10.2669       36.3370       41.4303        9.0906        2.2069        1.2279        0.9073        0.9723        2.1188        2.9904        3.5098        5.0823        7.9782        8.8135        8.4689        8.2946        5.5078        5.7815        6.3514        5.3341        4.0041        4.2665        3.8216        3.4142        5.9839        8.0498        7.7104        9.0124        4.0754        2.5226        3.1782        6.5331       10.0746        3.7839        3.1843        2.2279        0.4500        0.6332        6.6652        7.7220        5.5421        5.3816        6.5273        1.6963        1.3280        0.5352        0.7702        0.9182        1.2535        1.7007        1.8768        2.4229        4.1141        6.9061        9.0858        9.4191       10.2542        9.1025        7.8096        8.2945        8.1113        7.5225        7.3738        6.6983        9.7057        6.5471        7.0662        7.3278        6.2758        6.9568        9.3349        8.8466       10.1904       11.8977       13.0639       13.9279       15.1321       14.7616       15.6251       30.3340       27.6396       23.2228       26.8280       26.2043       29.7059       41.6044       38.8625       37.1885       37.0847       37.5593       33.3903       28.9055       29.2555       32.3827       31.0053       39.6295       37.9070       54.7575       66.1555       68.3058       86.3275       98.8233      114.7995      129.8918      139.9506      148.2217      167.3769      161.8528      162.0753      154.7033      151.8202      145.1942      127.5111      124.8860      125.6706      135.5343      138.1302      167.2058      174.4963      199.8806      185.3853      202.2213      159.3423      148.4971      149.4548      149.2736      138.2464      132.0811      114.4490       88.1396       74.5349       90.3935      139.8484      171.4883      186.5024      197.7627      206.6918      225.1802      233.1506      231.2636      232.3160      226.1747      219.9057      212.7035      215.4739      205.2347        0.0000        0.0000        0.0000        0.0000        0.0000        0.0000        0.0000        0.0000        0.0000        0.0000        0.0000        0.0000        0.0000        0.0000        0.0000        0.0000        0.0000        0.0000        0.0000        0.0000        0.0000        0.0000        0.0000        0.0000        0.0000        0.0000        0.0000        0.0000        0.0000        0.0000        0.0000        0.0000        0.0000        0.0000        0.0000        0.0000        0.0000
        0.0000        0.0000        0.0000        0.0000        0.0000       31.2159       22.9250       27.3510       26.2934       23.9391       29.1162       32.0703       29.1473       29.6557       37.0689       45.0292       44.6859       44.9513       46.5844       42.3470       45.2839       40.5102       43.9579       39.4249       26.7398       22.4407       22.9704       40.8784       31.8773       18.0293       10.1912        9.2213        8.2691        9.3804        8.4309        7.3107        9.4155        9.6641        9.6578       10.7032       11.8202        9.1007       10.6591        6.8744        4.2560        5.6360        7.6202        7.6059       11.1603       15.3849       16.7951       17.7410       18.3544       18.4673       15.7378       16.4800       16.8617       16.9908       16.8173       13.6468       14.0102       13.4777       13.5414        9.4328        9.1766        8.3829       14.8531       24.9252       29.0829       17.1749        1.2479        0.6734        0.2306        0.1790        0.2220        0.4179        0.4804        1.0502        3.6336        5.5681        5.4472        5.1099        5.3882        8.2084        7.7924        4.6838        4.0955        4.2336        5.2367        9.0737        9.4117        5.9171        5.1383        2.7304        2.4933        2.7734        3.4013        3.1260        1.4302        0.7642        0.5198        0.4211        0.9442        1.4064        2.0989        5.9452        4.0416        4.1530        3.9505        1.5999        1.6697        1.5755        0.9888        1.1566        1.7957        2.3683        4.3658        4.1620        4.2284        6.5504       10.4417       10.3112        9.8559       12.9433        9.8102        9.6004       10.2230        9.9421        8.9596        8.8336        8.1603        8.0620        7.4218        6.9605        7.6858       11.5127        8.6451        8.7043       10.6057       10.6714       13.0262       13.9933       15.8800       18.9346       20.7680       21.8822       21.9638       21.4374       29.6164       30.7446       32.0623       32.5215       33.1142       32.0015       34.1495       33.6118       35.8527       32.9069       29.4505       32.3367       31.3624       34.3224       40.5043       61.9800       68.7574       76.8867       83.5240       89.8587       99.7900      136.7301      156.1953      158.0931      163.9540      169.2719      148.5902      152.5050      146.1508      134.2672      128.6453      137.8566      137.6160      119.1787      123.9440      145.0267      163.3959      178.1519      200.0998      198.5644      137.8446      116.9832      110.2903      120.8680        0.0000        0.0000       97.0035       86.9565       86.3868       96.1686      114.8061      158.2126      189.7301      225.0146      226.9156      236.4624      255.1627      258.0356      246.3320      230.3364      216.1497      229.9853      236.9772        0.0000        0.0000        0.0000        0.0000        0.0000        0.0000        0.0000        0.0000        0.0000        0.0000        0.0000        0.0000        0.0000        0.0000        0.0000        0.0000        0.0000        0.0000        0.0000        0.0000        0.0000        0.0000        0.0000        0.0000        0.0000        0.0000        0.0000        0.0000        0.0000        0.0000        0.0000        0.0000        0.0000        0.0000        0.0000        0.0000        0.0000        0.0000
        0.0000        0.0000        0.0000        0.0000       36.1269       31.3418       21.9098       20.3418       19.6138       26.4271       32.3581       36.2368       30.4613       32.7386       30.4230       33.3549       33.3146       36.1178       37.2279       39.8424       42.6209       34.2872       26.1829       21.8725       20.3749       17.9832       14.7896       22.8666       10.6877       10.4861       10.6943        9.5530        7.7020       12.1917       10.5550        5.3708        5.5965        7.9222        9.5122        8.8161        7.3248        6.1918        8.1478        4.5358        3.6111        3.1758        4.3520        9.1252       10.2726        9.1153       11.9837       16.6816       15.9953       13.8168       13.5437       15.6597       16.0502       16.0375       16.2180       13.3171       13.2357       13.6832       13.0444        9.4805        8.3351        8.6679       11.0118       18.9047       11.2897        7.2406        1.1008        0.7490        0.2307        0.4218        0.4704        0.6306        0.7445        4.8349        5.1599        4.6213        4.8481        4.9884        7.9030        7.1427        5.1126        5.9148        5.0678        4.2757        4.4749        4.6633        4.0429        2.9949        2.3981        1.4684        1.4688        1.6725        3.3527        3.6736        2.3840        1.8058        1.4084        1.9704        1.2588        0.3511        0.0597        1.0634        2.3434        2.4192        1.8116        0.3212        0.2427        0.7489        1.0146        1.4235        2.0795        6.5009        6.0805        4.5766        6.0532        8.4895       12.5206       11.5384       14.0007       14.4219       15.5461       13.7861       16.3262       12.6829       10.1554        9.4889        9.2294        8.2432        7.1286        9.3854        9.3437        8.3546       11.8366       11.5606       11.7194       10.5788       12.5648       17.0767       16.5610       16.4003       18.2923       18.1529       21.8460       23.7024       25.7292       29.1449       29.8000       25.3707       30.3323       37.0750       38.1988       35.7753       36.4566       35.5795       32.2311       30.7907       39.2475       46.8961       48.0344       64.9330       68.7065       78.0751       84.1992       86.6060       91.5956      118.7348      130.9467      123.4016      114.9289      132.1225      118.1397      121.6452      127.3160      120.5636      112.0763      119.9139      126.6029      117.6058      111.2848      112.7211      120.8480      147.0324      158.9427      134.7016      131.6233      114.4779      105.5324        0.0000        0.0000        0.0000       84.5235       82.7515       83.1760      105.3612      128.4015      160.2325      198.3367      233.7310      230.7921      234.5670      258.2139      269.6769      252.0241      217.3450        0.0000        0.0000        0.0000        0.0000        0.0000        0.0000        0.0000        0.0000        0.0000        0.0000        0.0000        0.0000        0.0000        0.0000        0.0000        0.0000        0.0000        0.0000        0.0000        0.0000        0.0000        0.0000        0.0000        0.0000        0.0000        0.0000        0.0000        0.0000        0.0000        0.0000        0.0000        0.0000        0.0000        0.0000        0.0000        0.0000        0.0000        0.0000        0.0000        0.0000        0.0000
        0.0000        0.0000       38.8063       24.4812       22.7168       26.0566       25.1486       20.7727       19.1942       23.2130       23.8605       20.4310       22.0947       19.3299       18.1432       20.1698       22.4091       24.8413       31.2388       30.5357       21.8377       19.6387       18.7393       20.2613       20.5626       15.2859       11.9041       10.3652       11.9441       12.0671       13.4186       11.5756       10.1816       11.4550        8.6972        7.2025        6.9701        9.4502        9.7811       15.1806        8.9214        7.1647        5.9539        5.6600        7.1921        7.0909        7.1475        8.9926       10.6620        8.1942       10.3987       15.9991       13.5676       13.2289       13.8584       15.2238       15.2953       15.1281       14.8926       11.7247       12.1418       11.0368       10.0274        6.9643        7.5847        8.6637        8.7112        6.8666        1.9073        1.3924        0.9818        1.1475        0.4578        2.0103        1.5026        0.7477        0.6105        1.3335        3.6770        4.8823        4.9343        5.4636        5.8875        5.0749        5.0274        4.8965        7.0022        7.2086        4.4799        4.6976        3.4443        3.1012        3.0480        2.0241        2.0621        2.9436        3.5933        3.1439        4.1351        4.5025        4.8121        4.2223        1.7211        0.6041        0.8815        1.3542        1.7272        1.8657        1.3687        0.0632        0.0000        0.9104        1.3277        4.8340        7.3643        4.7217       16.2434        7.8676        7.5809       11.5785       15.0812       16.1957       21.3463       21.2306       16.6809       15.1464       14.3186       10.5799       10.1583       10.0043        9.2705        7.4289        8.1017        8.5179        8.9175        9.6242       10.3125       11.2064       14.1500       14.2080       14.5398       16.3163       16.5930       20.8029       20.7624       17.0009       16.8423       20.0252       23.1436       24.1901       27.0827       29.0419       28.7366       31.1529       33.4780       35.2148       38.7099       34.8773       34.6377       38.8730       55.0745       57.0625       52.7782       62.9719       68.2950       87.0740       88.6656       97.3492      103.0547      106.7287      108.1783      109.7591       97.0434       92.5439       87.0510       95.1160       97.2308       99.6672       95.5291       81.9267       84.1393       83.6469       91.6037       88.6331       91.2867      112.2340      124.5962      117.7232      115.8082      102.5681        0.0000        0.0000        0.0000       86.3885       75.1782       69.0494       75.0271       77.7162      108.3126      171.3578      192.0756      214.0482      218.3157      225.0514      228.2608      229.1699      216.4023        0.0000        0.0000        0.0000        0.0000        0.0000        0.0000        0.0000        0.0000        0.0000        0.0000        0.0000        0.0000        0.0000        0.0000        0.0000        0.0000        0.0000        0.0000        0.0000        0.0000        0.0000        0.0000        0.0000        0.0000        0.0000        0.0000        0.0000        0.0000        0.0000        0.0000        0.0000        0.0000        0.0000        0.0000        0.0000        0.0000        0.0000        0.0000        0.0000        0.0000        0.0000        0.0000
        0.0000       22.9112       22.7124       20.3896       21.8701       21.6536       18.7856       16.7429       21.6377       26.2385       24.4521       14.8363       13.3662        7.0822        8.1282        8.8220        9.8379       11.9378       15.0308       12.6839       11.4188       12.7079       13.6638       13.6422       11.8606        9.4225        8.9431        8.1080        7.4332        5.5567        5.9893        9.2822        9.4335        7.5283        6.4785        5.6276        7.1436        7.6342        7.0372        6.3727        5.4796        5.1805       13.2943       16.2093        8.6019       11.8941       11.8304        9.2137        5.2666        6.9296        4.8008       10.2355        7.0579        8.6154        6.8657        8.5800        8.3128        8.6167        9.2398        8.0964        9.7175        9.9111        9.4678        8.8437       10.0749       10.0428        6.5369        2.9521        2.5277        2.5198        1.9577        1.9504        0.9183        0.8706        1.2960        1.8762        2.2746        1.9214        2.6376        4.3653        5.8705        6.7446        7.4165        7.0884        5.2588        5.4246        8.6868        7.9588        6.4289        4.7373        3.3143        3.0367        4.3672        3.9045        4.3898        6.0377       11.6179        6.7357        9.3838       12.2585       11.2749        7.0175        5.1668        1.3419        1.5265        1.2818        1.1165        0.5955        0.9018        0.9443        0.4830        1.1929        7.2439       13.7692       20.7498       18.1040       12.1041       15.9215       16.5393       10.9687        8.7134       11.1319       15.1833       16.0742       14.3645       13.6460       12.0259       10.3939       11.6953       15.6443       19.3733       15.8927        9.3799       10.3061       14.1881       11.8655       11.6110       10.8565       10.3474       13.8214       15.8557       17.5650       18.5545       21.9591       16.9051       15.4569       14.0598       19.8537       22.4503       25.1440       33.6946       38.3345       38.5948       34.2502       38.0399       43.1781       45.6035       41.4065       44.8089       58.3467       62.9603       65.4008       66.1222       62.6999       71.3385       85.1616       83.8729       85.8050       97.1954       92.1877       91.2213       75.6776       69.5194       53.1495       54.3779       67.6443       69.2987       68.6563       55.9568       51.3634       46.4504       45.8211       50.5061       71.6339       79.0776       75.8660      101.8318      100.9439        0.0000        0.0000        0.0000        0.0000       75.4644       67.3405       61.1456       59.1283       62.8300       66.0401       85.3252      167.0263      182.4554      201.3785      210.0898      232.4134      240.1954      236.0902        0.0000        0.0000        0.0000        0.0000        0.0000        0.0000        0.0000        0.0000        0.0000        0.0000        0.0000        0.0000        0.0000        0.0000        0.0000        0.0000        0.0000        0.0000        0.0000        0.0000        0.0000        0.0000        0.0000        0.0000        0.0000        0.0000        0.0000        0.0000        0.0000        0.0000        0.0000        0.0000        0.0000        0.0000        0.0000        0.0000        0.0000        0.0000        0.0000        0.0000        0.0000        0.0000        0.0000
        0.0000       20.8753       22.0842       20.5868       23.0865       20.1018       22.3407       15.1529       12.4906       12.7014        8.3087        6.7764        3.9508        4.2634        4.0141        4.8786        5.7821        6.8646        8.1694        9.7073       12.1270       10.2380        7.5830        8.6467        7.6149        7.1657        6.9416        6.2241        5.5480        4.2439        5.8824        7.8418        6.9477        4.4944        4.2160        3.7503        3.8157        5.0692        3.9479        3.9286        5.7201        4.9163        3.1608        2.8297        3.7760        6.7291       10.3031       11.8952        7.4432        6.0687        0.9804        6.6593        5.4702        5.4402        5.2058        6.6635        6.3147        6.6523        6.4132        5.6193        6.5666        7.3348        9.3402        7.1925        4.2407        4.0265        3.6664        2.5675        2.0794        1.8178        1.9044        3.4488        1.3982        1.7458        3.4088        4.0636        4.1712        1.2330        2.4856        5.5963        4.6852        4.7123        4.5978        4.7810        4.8323        5.1577        7.8556        6.8806        4.3767        5.8500        5.0355       13.1571       48.6628       38.5328       13.5693       11.1255       17.0468       18.9518       20.7062       17.6051       14.3857       13.0980       13.9643        6.2055        7.2974        2.5258        1.6523        1.1163        1.0764        1.6713        1.4301        5.2287       11.1973        9.3814        5.5631        9.3974       15.7640       12.9300        6.8109        7.9708        9.4287       11.9316       13.0283       11.1762       12.8948       20.1686       16.4010       13.4310       14.4263       16.0314       17.2430       14.2287        9.6299        9.4452        9.8760        8.3177        8.5489        8.6727        9.2086       10.3199       15.7231       22.6966       28.9978       34.0465       22.4024       16.0138       17.0196       19.9759       25.4962       27.1711       34.8386       40.3230       39.1916       35.5573       40.1741       45.2409       46.8841       52.4919       58.1281       60.1331       64.4812       67.1874       70.3012       75.7363       89.1194       87.9218       82.7937       87.7417       82.4855       73.3913       75.7952       58.1757       49.1654       44.3600       45.1159       46.3930       54.7104       50.6537       43.2750       38.0149       39.9681       54.4194       64.6203       71.0193       63.0084       75.9410        0.0000        0.0000        0.0000        0.0000        0.0000       60.0307       46.9545       57.2469       54.8017       57.8689       66.2924       68.6264      100.6097      162.8513      196.6436      201.6324      203.9376      235.2926        0.0000        0.0000        0.0000        0.0000        0.0000        0.0000        0.0000        0.0000        0.0000        0.0000        0.0000        0.0000        0.0000        0.0000        0.0000        0.0000        0.0000        0.0000        0.0000        0.0000        0.0000        0.0000        0.0000        0.0000        0.0000        0.0000        0.0000        0.0000        0.0000        0.0000        0.0000        0.0000        0.0000        0.0000        0.0000        0.0000        0.0000        0.0000        0.0000        0.0000        0.0000        0.0000        0.0000        0.0000        0.0000
       16.9792       17.2600       18.0448       17.0646       21.1047       23.9892       22.4318       12.7989       11.4118        9.3654        5.7075        4.3752        4.5017        5.6460        6.6116        8.1579        8.2478        8.2913        8.7505        9.8187        8.9055        9.2607        9.9543        8.9280        9.1717        6.9959        8.0257        9.9117        9.7769        6.1071        4.9304        4.3344        3.8268        3.7057        3.3585        3.2170        2.6636        2.3830        2.5346        2.5852        4.1003        2.5381        1.2596        2.1456        1.5329        3.2084        8.5436       15.1321        8.5878        1.2742        7.1066        3.9006        4.4157        4.7891        4.7565        5.9217        5.2400        5.2728        5.1521        6.4680        7.4461        3.4892        3.8143        3.8264        4.0300        3.4639        2.6848        3.5283        3.5920        2.4453        4.3476        5.6848        1.0409        0.5358        1.8231        2.8257        2.9444        4.5677        5.1501        4.4818       13.2991       11.2783        4.5338        4.2581        4.6895        6.0681       12.2384       45.8502       13.8289        8.9131       10.9697       15.6756      135.3827      158.2904       14.9796       24.5522       52.4554       28.2913       34.7808       54.5867       31.5675       32.5219       27.0933        8.7963        5.9865        6.3488        6.1557        4.0658        8.5971        5.0157        6.1842        8.3823       10.9423       12.0167        7.4678        6.5274        7.8430        8.1672        7.2457        8.9185        9.3878       10.1137       10.4299       10.8387       13.2806       13.3583       13.3210       14.4494       13.0057       11.1990       10.5061       10.5443        9.5073       11.8085       11.4233       10.4469       12.9439       11.5306       11.0380       12.9849       23.1731       24.9167       31.5328       30.7171       22.6131       15.1538       26.0114       26.0685       30.4377       30.0957       33.5665       42.6686       45.2508       45.6420       43.7161       47.3790       51.4911       62.4082       66.3943       63.1978       64.7148       67.1659       69.4935       72.1590       73.7175       75.5963       85.8593       88.8145       81.2118       72.4624       68.5660       48.0266       34.2402       31.4384       40.1867       36.7211       31.2901       34.2634       35.2290       35.9862       43.6504       46.3060       46.6011       51.4273       62.3921        0.0000        0.0000        0.0000        0.0000        0.0000        0.0000       63.5156       56.1563       61.7810       71.0065       66.9082       83.0161       63.9390       97.9165      180.5836      205.0451        0.0000        0.0000        0.0000        0.0000        0.0000        0.0000        0.0000        0.0000        0.0000        0.0000        0.0000        0.0000        0.0000        0.0000        0.0000        0.0000        0.0000        0.0000        0.0000        0.0000        0.0000        0.0000        0.0000        0.0000        0.0000        0.0000        0.0000        0.0000        0.0000        0.0000        0.0000        0.0000        0.0000        0.0000        0.0000        0.0000        0.0000        0.0000        0.0000        0.0000        0.0000        0.0000        0.0000        0.0000        0.0000        0.0000        0.0000        0.0000
       13.7407       12.6316       13.4849       12.6077       16.7697       23.8130       21.9740       14.6415       13.9016       10.8727        7.6841        7.2127        8.6839        4.9265        5.3945        6.7871        6.9865        6.0014        6.8958        5.5110        6.4708        9.7117       11.6304       10.5634        8.2567        7.6748        8.1819        8.8848        9.5919        5.9697        3.8027        2.9206        2.7634        2.4444        2.1988        2.3792        2.0943        2.3154        1.8605        1.8738        1.6461        1.6398        1.0458        0.9663        4.2917        2.9997        1.9990        8.1664        0.7021        2.5446        3.9846        3.2333        3.7232        4.1162        4.2269        5.3520        5.5104        5.1824        5.9014        5.6743        4.9209        4.9437        4.4199        3.2767        2.6848        3.1116        3.3150        2.3534        3.7130        2.7893        3.3480        1.8732        4.0402        1.2187        2.8801        1.9620        1.4945        4.2113        4.7958        4.3874       11.2359       23.1691        3.0050        3.8307        4.3115        7.0665        6.3597       58.9522       52.0103        9.9582        7.8041        5.0197       12.5558       28.9954       21.3033       28.9554       33.5196       39.7663       40.5875       76.4910       82.3094       65.9321       37.4884       22.5373       21.9051       16.4364       15.3353       13.8761       11.8473       14.4032       10.1323       10.1663        9.8343        9.3253        6.8028        4.2033        4.4191        5.5447        9.6291        9.5360        8.9794       12.1942        8.3682        9.6125        9.9245       11.7173       14.5995       16.7587       18.0656       15.7154       15.6406       17.3337       14.1500       15.1446       12.1103       10.2760       10.1180        9.5471        9.8368       10.2638       22.0927       25.4325       28.7419       24.6711       24.1060       27.7602       31.5843       31.0187       26.2771       24.8068       33.5681       47.6021       52.3752       52.6240       52.0079       48.6831       56.1674       57.1673       57.4593       65.4855       72.5187       67.1674       67.0061       65.3364       61.7335       68.2929       71.7675       67.8636       73.3707       74.1039       68.1674       42.0243       35.0629       38.0400       39.1830       35.7899       36.8134       39.8806       45.6244       46.9943       51.0923       56.6643       54.0724       61.3258        0.0000        0.0000        0.0000        0.0000        0.0000        0.0000       69.1500       75.2827       67.7022       76.1248       61.5002       71.6724       86.0636       90.5246      131.6978      192.7676      207.8525        0.0000        0.0000        0.0000        0.0000        0.0000        0.0000        0.0000        0.0000        0.0000        0.0000        0.0000        0.0000        0.0000        0.0000        0.0000        0.0000        0.0000        0.0000        0.0000        0.0000        0.0000        0.0000        0.0000        0.0000        0.0000        0.0000        0.0000        0.0000        0.0000        0.0000        0.0000        0.0000        0.0000        0.0000        0.0000        0.0000        0.0000        0.0000        0.0000        0.0000        0.0000        0.0000        0.0000        0.0000        0.0000        0.0000        0.0000        0.0000
        8.8676        3.9243        5.4725        5.4428        7.2440        8.0278       10.3629       11.9495       11.9208        8.9423        7.6432        5.7153        6.3716        5.6140        5.8803        4.9611        3.9337        4.1910        3.8742        4.3460        4.9035        5.9742        6.6954        6.2469        5.4962        6.0963        5.7798        5.8754        5.1503        2.5356        2.3739        0.8070        0.7002        0.4950        1.0860        1.8594        2.2455        3.7288        3.4268        3.0489        2.9737        1.4329        2.2470        2.8991        3.3993        2.8152        1.6299        0.8313        1.4058        4.2514        5.7578        5.6921        2.1264        3.3318        4.2390        3.4280        3.0857        4.8322        8.1530        6.9330        6.7241       10.6827       10.2632        8.2926        6.3689        4.2481        4.2035        1.9480        2.1046        1.2868        3.9311        3.1483        3.1475        4.6827        3.9894        1.1737        0.6694        1.1497        3.0258        1.2319        0.9174        1.5377        4.3087        3.9777        4.3074        5.0689        5.3427        5.1440        7.4094       11.7334        9.1580        9.6134       13.4974       23.4717       33.7296       48.3344       47.3156       46.5199       39.6058       39.5830       38.3630       49.7648       62.1320       72.6194       48.8984       34.2173       34.5515       32.4497       28.6193       19.4069       18.1703       15.6924       14.4666       12.2435       10.4383        8.0494        8.5500        9.4426        9.2883        9.3995        7.9389        5.6122        6.8302        7.6702        9.2585        9.6825       13.8312       17.4178       19.1409       19.4771       18.6602       15.4500       20.0430       19.1569       16.0665       12.9283        8.9831        8.4890        8.3525       11.3257       14.6341       18.0437       17.3007       15.7799       19.6544       29.9528       30.4121       26.7005       24.3949       26.6986       31.0047       38.0666       45.5135       52.9995       59.2292       61.8904       61.9656       64.1009       62.5255       65.2842       67.6255       67.8865       65.7581       59.5873       57.3813       55.3775       59.2169       58.2244       60.9359       70.8166       76.3412       67.4547       64.2999       63.1005       65.0917       52.2191       53.7164       59.6694       65.4103       71.8823       79.6872       79.7810        0.0000        0.0000        0.0000        0.0000        0.0000        0.0000        0.0000        0.0000       83.5200       63.9581       44.7458       47.7318       58.9913       44.3700        0.0000       99.6000      155.7000      173.7300      169.9200        0.0000        0.0000        0.0000        0.0000        0.0000        0.0000        0.0000        0.0000        0.0000        0.0000        0.0000        0.0000        0.0000        0.0000        0.0000        0.0000        0.0000        0.0000        0.0000        0.0000        0.0000        0.0000        0.0000        0.0000        0.0000        0.0000        0.0000        0.0000        0.0000        0.0000        0.0000        0.0000        0.0000        0.0000        0.0000        0.0000        0.0000        0.0000        0.0000        0.0000        0.0000        0.0000        0.0000        0.0000        0.0000        0.0000        0.0000        0.0000
        9.1933        4.9907        8.4330        5.9497        6.0454        5.8665        6.0747       10.0206       10.6573        9.8140       12.0569        9.2904        5.0813        3.2959        3.4449        2.5301        1.8806        2.3936        2.1427        2.8085        3.2287        3.6722        3.7223        3.6613        3.9446        4.4482        3.9938        2.7560        3.1256        3.3802        3.9954        1.5872        0.6380        1.5437        2.6354        3.2761        2.7514        2.4619        2.7437        3.1877        3.0418        2.3515        2.8718        2.8084        1.8374        1.5221        0.9142        0.8540        2.5577        2.7876        3.0601        4.0779        4.8490        6.1080        6.3557        4.8699        7.0399        9.0732        7.8862        8.0608       10.6340        9.6555        8.9575        4.9172        3.4101        4.2490        2.3511        1.3601        4.4260        6.3515        5.2492        2.3859        0.8160        0.9637        0.7171        0.8494        1.5481        2.5245        2.4274        1.7952        1.4217        1.7267        3.3534        5.0176        5.8003        6.3269        8.2611        8.5008       17.5448       17.4652       15.0397       17.3725       19.0333       35.3425       37.6374       45.0594       45.6276       57.7824       53.5600       48.8281       51.8266       51.6206       49.5128       55.7084       59.1956       54.8560       46.0689       49.4505       42.9602       27.9494       25.2016       21.7410       18.2064       17.0923       14.4332        9.2635        8.9428       10.6495       11.5715        8.8503        7.3118        7.4614        8.8097       11.1327       10.6146       10.5833       10.4055       12.2522       13.4743       11.7511       13.7174        8.8289       10.6653       16.1271       10.9586       11.0434       11.1312        8.8531        8.5212       11.5971       16.4545       22.1310       16.9954       17.3523       20.2480       28.0229       31.4281       20.3891       20.1255       22.0805       27.0304       36.5689       42.2537       54.2417       64.5188       68.9043       70.3580       66.5110       58.7807       61.2884       67.4304       65.7225       62.2829       50.7623       53.2144       50.6064       53.6737       57.5269       57.7671       58.3634       65.5929       70.9451       79.5326       82.3923       79.7811       62.9409       68.6209       78.6621       89.3799        0.0000        0.0000        0.0000        0.0000        0.0000        0.0000        0.0000        0.0000        0.0000        0.0000        0.0000      147.8700       67.4691       37.7198       45.2759        0.0000        0.0000        0.0000        0.0000        0.0000        0.0000        0.0000        0.0000        0.0000        0.0000        0.0000        0.0000        0.0000        0.0000        0.0000        0.0000        0.0000        0.0000        0.0000        0.0000        0.0000        0.0000        0.0000        0.0000        0.0000        0.0000        0.0000        0.0000        0.0000        0.0000        0.0000        0.0000        0.0000        0.0000        0.0000        0.0000        0.0000        0.0000        0.0000        0.0000        0.0000        0.0000        0.0000        0.0000        0.0000        0.0000        0.0000        0.0000        0.0000        0.0000        0.0000        0.0000        0.0000        0.0000        0.0000
        0.0000        0.0000       11.8182        4.4206        0.0000        4.8851        5.9726        9.6519        9.1875       10.2378        8.3007       14.9832        8.1794        3.5889        2.2968        2.3722        2.5100        2.2070        1.7041        2.5779        3.0382        3.4074        3.7784        3.6782        3.5435        3.9253        3.6011        2.0365        2.3646        4.3664        3.8097        3.0696        4.4128        3.4802        3.2595        2.5518        2.0221        1.3020        1.2904        2.3448        3.3195        4.2904        3.8327        2.5198        1.0010        0.7156        1.1550        2.6735        3.0670        2.1308        3.0482        5.9205        9.8510        8.5429        9.4693        8.2099        6.5085       13.5991       13.4481       16.4975       14.8724       19.9740       24.4923       20.9493       15.6075        9.3574        2.3921        2.2877        2.5796       12.4914       42.9411       30.5393        4.4201        3.8462        3.5761        3.0561        2.3346        1.5827        2.2791        3.0049        3.6790        4.7354        5.4503        6.5811        7.8070        7.5120        7.9041        8.7932       17.5689       25.0582       38.5610       48.5886       36.0054       38.1007       49.4666       47.8772       50.5399       43.6179       48.7156       54.5398       55.4753       67.5541       59.2187       54.0164       54.0310       57.9554       61.7873      101.1755      132.8869       69.7282       52.5336       42.3865       31.2261       20.7134       18.2926       14.5456       10.3584        8.5746        8.8586        7.4444        7.1231       10.2768       10.6322        9.2642        9.6007       10.6918       10.5535       13.0246       11.7151        9.6050       11.3912        7.7239       16.0006        6.7366        8.2190        6.8918        8.9105       18.1030       13.0903       13.1117       22.2578       18.5516       18.6914       26.5464       26.9142       29.4855       28.8698       20.5229       20.1172       24.3307       30.4734       40.9922       47.3553       52.0304       60.0849       66.9364       67.4569       64.8524       66.6654       75.7162       82.6573       72.7753       57.9180       50.3599       51.0840       48.2909       53.7574       56.3279       55.8313       60.9328       70.2071       83.7314       96.0205      106.3526       99.3055       81.1134       86.2910       97.3400      104.0174      120.2556        0.0000        0.0000      108.1388        0.0000        0.0000        0.0000        0.0000        0.0000        0.0000      115.4700       64.8600       53.6809        0.0000        0.0000        0.0000        0.0000        0.0000        0.0000        0.0000        0.0000        0.0000        0.0000        0.0000        0.0000        0.0000        0.0000        0.0000        0.0000        0.0000        0.0000        0.0000        0.0000        0.0000        0.0000        0.0000        0.0000        0.0000        0.0000        0.0000        0.0000        0.0000        0.0000        0.0000        0.0000        0.0000        0.0000        0.0000        0.0000        0.0000        0.0000        0.0000        0.0000        0.0000        0.0000        0.0000        0.0000        0.0000        0.0000        0.0000        0.0000        0.0000        0.0000        0.0000        0.0000        0.0000        0.0000        0.0000        0.0000        0.0000
        0.0000        0.0000        0.0000        0.0000        0.0000        6.0503        6.1134        9.3419        6.9199        6.6702        6.0304        7.8698        9.7083        6.0503        3.4823        3.2498        2.6698        2.0257        2.3397        2.4628        2.7409        3.3178        3.6826        3.6988        3.4327        4.1637        3.6571        3.1081        3.6571        5.3996        6.9934        7.3478        3.1563        1.7011        1.1992        1.3047        1.3011        1.3499        2.5809        2.4951        2.3998        2.7053        2.4622        0.9791        0.5786        0.7358        1.1919        2.1543        2.9944        3.4377        2.9594        6.0634        6.7083        8.1498       11.6123       17.5543       25.7644       15.1302       17.3774       12.5509        8.5307       15.1997       21.8774        6.7294        4.4207        2.7524        3.1102        2.8467        3.7175      260.7763      136.6386      184.9033        7.2253        6.4365        5.9309        4.8483        3.3085        1.3753        3.7583        3.8282        2.9968        2.7481        2.9187        4.2559        4.6512        5.0777        8.1196       11.0326       12.3922       17.6373       42.7270       80.9663       80.3362       41.0588       33.5781       34.2893       42.8570       41.4519       47.5323       46.3141       42.7371       67.1451       53.0877       52.1649       52.4104       54.7993       58.1617       67.5737      140.9219       93.7443       57.1286       45.1581       47.2339       40.5219       31.9977       24.7886       15.5357       15.9086       15.9992       11.4884        7.2437        7.0665        6.6974        6.9744        5.4164        8.3968       11.0843       11.2518       10.2306        9.0767        9.0471        8.5691        8.4616        8.7434        9.5242       11.9653       15.3578       19.1116       26.0480       21.7277       15.2345       16.9858       26.4429       34.8351       37.5795       31.3100       32.2098       26.8198       23.9145       32.4153       41.2412       46.8057       48.2837       51.8674       59.4172       70.7075       71.7101       65.9799       65.8722       63.2945       66.9519       66.2326       63.1922       57.5642       53.3722       50.5536       50.8214       55.6136       59.1471       80.4582       87.7871       89.2589      101.6303      110.4992      102.2464       96.7670       98.3895      100.2686       94.9713      101.2403      106.8341      106.7507      104.3068       99.2677        0.0000        0.0000        0.0000        0.0000      105.9000       70.6200       59.4300       45.3098        0.0000        0.0000        0.0000        0.0000        0.0000        0.0000        0.0000        0.0000        0.0000        0.0000        0.0000        0.0000        0.0000        0.0000        0.0000        0.0000        0.0000        0.0000        0.0000        0.0000        0.0000        0.0000        0.0000        0.0000        0.0000        0.0000        0.0000        0.0000        0.0000        0.0000        0.0000        0.0000        0.0000        0.0000        0.0000        0.0000        0.0000        0.0000        0.0000        0.0000        0.0000        0.0000        0.0000        0.0000        0.0000        0.0000        0.0000        0.0000        0.0000        0.0000        0.0000        0.0000        0.0000        0.0000        0.0000        0.0000        0.0000
        0.0000        0.0000        0.0000        0.0000        0.0000       22.2525       16.7899       12.5141        9.3528        8.7422        9.5925        8.9981        8.0027        9.5428        4.4527        3.0539        2.6000        2.1619        1.7980        2.2412        2.4234        2.7445        2.9451        2.7137        2.5536        2.5550        3.1090        3.4193        4.0966        4.1231        4.2040        5.1645        1.8562        0.5324        0.5529        1.6576        1.5473        1.3316        1.5828        2.5456        1.6876        1.1567        0.5967        0.6745        0.9558        1.2118        1.7775        3.5283        4.7728        7.5234        8.6909        9.6726       24.9836       66.1498       55.8274       60.5086      106.4364       32.4476       30.2737       20.4982       15.4680       10.7702        8.5821        6.0470       13.6510       11.9096        8.0129        6.5600       14.1451      150.3576      195.3493      158.4688       10.3475        5.8440        5.5942        5.3820        5.0995        4.0939        4.7328        4.1763        2.5818        3.1335        3.4009        4.5902        5.4882        5.6772        6.6621       12.2832       13.3416       13.7679       20.2929       28.8785       30.3955       34.9331       31.9504       30.7968       37.0122       42.3838       41.2757       33.8270       34.5700       35.4071       39.0865       50.7421       55.0445       58.9470       57.9980       62.3659       78.2886       69.5334       73.4723       93.2534      100.2674       68.4537       49.0439       46.7503       39.5715       21.8488       14.5271       14.1599        9.9284        5.6453        5.4170        2.8350        2.5024        3.2647        5.1489        5.9288        5.6789        6.2547        7.6257        9.6525        9.8341       12.0170       11.6158       12.0830       13.6054       14.5380       15.8762       12.6206       15.0530       26.3602       40.6416       40.9578       30.5680       32.5678       41.2525       34.4361       32.6168       37.6659       40.3120       45.0144       51.8187       54.5604       56.7988       74.7759       68.5879       63.2155       62.3367       58.3645       57.8418       61.0582       60.9856       53.7780       50.6133       52.6197       57.3322       57.5410       59.1924       72.7009       81.4020       87.9415       96.3613       98.2033       93.8384      125.3736      136.5048      122.5201      115.1376      104.5060      118.3267      126.5522      110.5187       78.6960        0.0000        0.0000        0.0000       57.4448       55.4070       61.2764       51.8436       50.8157       65.8264        0.0000        0.0000        0.0000        0.0000        0.0000        0.0000        0.0000        0.0000        0.0000        0.0000        0.0000        0.0000        0.0000        0.0000        0.0000        0.0000        0.0000        0.0000        0.0000        0.0000        0.0000        0.0000        0.0000        0.0000        0.0000        0.0000        0.0000        0.0000        0.0000        0.0000        0.0000        0.0000        0.0000        0.0000        0.0000        0.0000        0.0000        0.0000        0.0000        0.0000        0.0000        0.0000        0.0000        0.0000        0.0000        0.0000        0.0000        0.0000        0.0000        0.0000        0.0000        0.0000        0.0000        0.0000        0.0000        0.0000
        0.0000        0.0000        0.0000        0.0000        0.0000       19.3175       17.7262       11.7463       10.4362        8.5827        8.3459        6.9708        7.5766        9.1010        6.6227        3.0194        2.0027        2.4195        1.7579        2.2970        2.6800        3.6788        3.1957        2.5696        2.5582        2.4769        2.6521        2.2306        2.5005        3.3021        3.1514        1.6886        0.7973        0.3496        0.4148        1.5863        1.2095        0.9584        1.1238        1.1521        0.7099        0.6339        0.4799        0.6900        0.6384        1.3602        2.8443        6.2413        6.9384       11.3367       13.7056       18.4139       27.0888       33.3765       23.6577       23.6573       31.7378       37.3779       42.6722       29.6733       21.6409       12.1950        2.6548       33.1478       17.1793       13.2534       11.2290        6.3214       25.3306       25.3350       21.5575       20.2451       17.5063        7.9978        6.3785        5.4477        4.8812        4.1638        5.6448        2.5591        1.8199       61.7964        2.2199        4.7222        8.9897        9.1393       10.1389       13.7431       15.2219       23.3896       21.8052       24.9895       31.4621       24.2153       28.7369       37.2270       39.2192       48.0600       49.4629       44.2805       42.0872       35.3390       46.7158       59.3739       64.8288       63.9481       63.1072       65.4622       61.8031       66.8440       71.8208       93.3827      239.0263      212.5688      125.0558      106.3953       48.9958       23.5348       19.4504       10.4392        6.0250        4.0126        4.9125        5.3464        4.7989        5.0330        6.3107        6.2189        4.2616        7.8986        8.8611        9.0233        9.8567       12.1327       12.0789        9.3691       10.1188       10.2912       10.8385       17.5619       26.2925       35.1803       39.3910       31.7879       24.3140       28.2412       36.2533       33.1497       30.3469       33.3197       40.9528       46.4859       50.8694       54.8649       62.3220       72.3583       67.9910       64.1633       65.0294       67.8329       68.6092       63.4991       64.0862       54.2728       40.6261       38.6002       50.4110       52.0675       60.7555       77.7978       82.9784       89.1068       92.6926       95.2380      105.9907      139.1339      143.9069      136.0203      134.0518      115.9950      112.0048      111.2156      120.8103       85.4596        0.0000        0.0000       55.4735       63.3013       53.7387       61.6185       62.3293       69.7953       84.8219       80.8455       75.0571       64.7161       55.0383       51.5279        0.0000        0.0000        0.0000        0.0000        0.0000        0.0000        0.0000        0.0000        0.0000        0.0000        0.0000        0.0000        0.0000        0.0000        0.0000        0.0000        0.0000        0.0000        0.0000        0.0000        0.0000        0.0000        0.0000        0.0000        0.0000        0.0000        0.0000        0.0000        0.0000        0.0000        0.0000        0.0000        0.0000        0.0000        0.0000        0.0000        0.0000        0.0000        0.0000        0.0000        0.0000        0.0000        0.0000        0.0000        0.0000        0.0000        0.0000        0.0000        0.0000        0.0000        0.0000
        0.0000        0.0000        0.0000        0.0000       16.9941       17.9292       18.2568       16.4156        9.5213        9.4503        8.3500        6.2994        7.3509        8.3431        6.4173        3.4270        2.3965        2.1127        1.8558        2.4412        2.5033        2.6851        2.7282        2.2945        2.5672        2.5243        2.7766        2.1250        2.5802        2.7143        2.5085        0.7051        0.4537        1.1003        1.4182        1.4761        1.3388        1.1380        1.1918        1.5789        1.2835        1.0276        1.0766        2.4749        1.8154        4.4436        5.3870       11.4479       14.7806       20.7495       28.4490       28.6641       23.2878       24.3779       22.2123       27.3779       51.3017       53.9927       27.7496       17.5941       20.0412       15.0926       10.9306       11.6783       10.0954       12.0347       13.4339        7.7541       10.0279       14.9933       18.4111       22.8321       23.7179       17.3376       11.1585        8.1746        4.8953        4.9343        4.4425        3.8474       36.4114       69.5164        4.3124        9.1536        8.5621        8.9072        9.2567       10.7509       17.0737       23.0536       24.3636       21.1289       17.9360       33.2504       94.8880       58.3737       28.7190       34.4374       42.7224       35.5570       35.3276       41.0782       43.1471       53.1748       54.3398       52.2636       53.0996       52.2015       54.5638       58.7996       69.9829       70.3745       87.8664      135.6583      109.8429      100.5936       70.5586       56.2618       35.8256       20.1698       12.2859        8.8828        9.6724        7.1288        6.7936        5.9677        8.1525        9.0351        5.2219        6.4796        8.2072        7.5390        8.8542        9.6620       10.1815        9.1114       11.0282       12.7157       14.6622       27.9722       29.1715       45.2529       38.8073       35.0315       38.6363       41.7411       40.6274       37.6127       37.7133       41.7179       57.0878       55.9629       56.8113       54.6172       61.4301       70.2265       68.5966       71.6015       73.8408       82.5076       77.6441       70.5909       66.6395       52.2517       43.8799       43.5657       49.5877       52.3432       62.5333       66.6355       79.5916       81.4238       85.2608       96.3607       99.4066      126.7106      134.9279      133.0172      131.8680      131.6689      121.7876      113.1662      104.0186      103.4259        0.0000       60.1890       41.7988       55.1573       60.1949       57.1293       59.0207       87.2614      101.9473       98.6443      102.3274       70.9195       59.1140       52.9185       50.4495        0.0000        0.0000        0.0000        0.0000        0.0000        0.0000        0.0000        0.0000        0.0000        0.0000        0.0000        0.0000        0.0000        0.0000        0.0000        0.0000        0.0000        0.0000        0.0000        0.0000        0.0000        0.0000        0.0000        0.0000        0.0000        0.0000        0.0000        0.0000        0.0000        0.0000        0.0000        0.0000        0.0000        0.0000        0.0000        0.0000        0.0000        0.0000        0.0000        0.0000        0.0000        0.0000        0.0000        0.0000        0.0000        0.0000        0.0000        0.0000        0.0000        0.0000
        0.0000        0.0000        0.0000        0.0000       17.6712       20.8933       21.0701       17.9147        9.9275       11.7350        6.1381        5.7046        6.0378        5.6074        5.0278        3.5966        3.1706        4.2111        3.9351        3.3102        3.4701        3.4235        2.9930        2.1798        2.3858        3.3320        2.9395        1.9055        1.9363        1.9539        2.0355        0.4857        0.3864        0.3718        0.4110        1.4428        1.2432        1.1001        1.2752        1.0163        0.8420        1.5923        1.8245        3.9411        3.3210        3.2245        3.3751        8.1743        8.4441       17.3406       25.9954       18.3928       17.1819       12.5539       10.1186       18.2414       20.4077       21.5216       19.4422       30.9564       26.6569       15.0221       14.1322       15.2729       19.7179       20.1219       19.0876       18.3395       23.5814       29.6765       17.0034       18.2541       22.4307       17.2695       10.2078        9.4875        5.7161        5.9952        4.2686        4.9688       72.7767       44.5169        3.4206        5.8736        5.8206        5.1827        7.0908       13.1277       16.7465       15.1672       13.2604       15.5823       21.2066      177.1245      354.6677      115.6514       33.6695       21.4789       17.9409       20.8330       34.0869       48.0052       48.3504       48.3666       49.6597       48.1112       53.4482       47.6182       51.2067       49.6044       55.3171       64.7598       76.2637       77.7818       72.8210       75.7352       60.0592       59.8572       53.0833       44.0137       13.9509       11.6707       17.0664       13.0740       11.6181        9.0958        7.9903        7.4031        8.5071       10.2843        8.4869        9.9354       11.7144       12.2523       11.7310       12.9728       20.3190       17.8397       23.4205       26.8786       42.6970       53.3786       54.3378       45.5353       51.1874       56.6174       51.6912       40.7175       35.9199       44.8405       58.7109       56.5008       52.1051       57.7830       55.9629       64.5788       75.8669       70.4557       63.2782       62.0113       70.0072       72.7411       63.9237       45.3780       42.7900       42.2157       45.2822       52.2238       57.9444       57.3999       74.3188       79.2858       88.7424      105.6643      107.5703      125.7678      132.6132      135.5004      127.0144      127.3716      139.5154      109.3478      100.4965       90.4040       74.4715       59.8766       70.4701       81.0625       79.2779       71.1161       86.7215      112.2284       86.4501       86.3395       91.7712       64.2439       59.1885       71.6683       58.2127        0.0000        0.0000        0.0000        0.0000        0.0000        0.0000        0.0000        0.0000        0.0000        0.0000        0.0000        0.0000        0.0000        0.0000        0.0000        0.0000        0.0000        0.0000        0.0000        0.0000        0.0000        0.0000        0.0000        0.0000        0.0000        0.0000        0.0000        0.0000        0.0000        0.0000        0.0000        0.0000        0.0000        0.0000        0.0000        0.0000        0.0000        0.0000        0.0000        0.0000        0.0000        0.0000        0.0000        0.0000        0.0000        0.0000        0.0000        0.0000        0.0000        0.0000
        0.0000        0.0000        0.0000        0.0000       14.5958       15.3183       16.0225       18.7770       12.2759       12.3589       12.3447       11.7218       12.1228       14.1319       10.6022       10.7890       11.8244       11.5762       11.3814        7.3919        6.7615        5.4125        5.4834        3.2884        2.9605        2.5625        2.7177        1.8436        1.8630        1.9413        1.9742        0.3473        0.3495        0.2674        0.3751        0.2849        0.3203        0.7141        0.8138        0.8385        1.1018        1.2800        1.6215        2.3082        5.9721       21.8204        6.8404       23.5468       13.2575       14.8026       13.3818       15.0348       11.4675       12.0661       15.9885       26.4766       37.6305       45.0769       43.5744       11.4849        7.9674       20.0540       21.3698       23.1038       23.6079       25.2453       17.9661       20.7394       57.8476       66.1890       43.4811       35.4485       36.2319       31.4430       31.3103       32.4155       25.2869       18.3148       13.5891       11.3769       12.2685       11.1761        7.4504        4.4906        3.7568        3.0195        2.9449      128.3720       93.3299       62.5886      156.1545       38.0106       32.8562       46.3281      155.0178       21.7649       17.9227       16.3420       17.6065       20.6704       21.0665       25.3582       26.4359       37.5014       35.7287       42.8471       45.0114       37.9815       40.1397       46.5651       38.6087       52.7586       56.8037       55.4064       54.1733       64.5159       61.1702       69.0038       62.0033       73.5365       35.5457       28.1558       28.6319       23.2195       28.1026       21.1157       18.2082       16.5859       17.8984       19.8975       17.5112       19.1653       20.3193       20.0429       22.7276       20.9491       25.9673       25.1481       33.3696       46.5892       46.2614       40.7928       46.0328       45.9260       70.8299       78.1948       87.4183       49.3415       47.2373       65.7284       66.0164       45.2072       50.7064       57.0131       56.9756       60.2400       69.0151       67.9077       62.5059       62.7447       72.7848       69.3510       56.0528       48.9277       46.6136       52.0162       64.6648       57.0987       64.9905       62.0984       67.9053       82.7365       83.8131       98.8072      104.2112      103.0592      110.9168      107.5275       99.3650       88.7517       77.8113       74.2685       68.3822       67.8127       61.5908       52.0116       69.2868       89.2121      104.8487       92.4324       79.3839       87.5708       77.8725       73.3492       58.5580       37.7599       91.8238       96.2958      130.8702        0.0000        0.0000        0.0000        0.0000        0.0000        0.0000        0.0000        0.0000        0.0000        0.0000        0.0000        0.0000        0.0000        0.0000        0.0000        0.0000        0.0000        0.0000        0.0000        0.0000        0.0000        0.0000        0.0000        0.0000        0.0000        0.0000        0.0000        0.0000        0.0000        0.0000        0.0000        0.0000        0.0000        0.0000        0.0000        0.0000        0.0000        0.0000        0.0000        0.0000        0.0000        0.0000        0.0000        0.0000        0.0000        0.0000        0.0000        0.0000        0.0000        0.0000
        0.0000        0.0000        0.0000        0.0000        0.0000        0.0000        0.0000        0.0000       10.9994       15.0422       13.5934        8.0857       11.7539       10.5326        7.9449       10.0161       12.9883       16.6511       12.1779        8.2198        8.9732        6.6311        5.9943        3.4746        3.8159        3.3771        3.8288        3.5609        4.5044        2.1932        2.4219        0.9026        1.3983        2.3063        0.5164        0.2885        1.0551        1.9988        1.3932        1.3993        2.2023        1.6640        2.2612        3.5047        6.8364        5.2884        1.7101        5.5417        8.7354        7.5941        9.3263       14.3301       11.1934       25.2665       34.6308       59.6119       63.5071       42.7765       56.4996       14.0043       23.4595       28.5327       27.1312       31.6176       37.2439       32.3730       20.0400       37.1630       37.4781       24.2634       31.2830       65.2610       61.1086       63.3607       44.4717       40.9833       41.0711       37.1905       41.4899       24.9916       22.4798       21.8043       13.6492        8.7717        6.0019        5.0261        5.0553       29.0312       69.5631       65.8492       85.4026       40.7540       30.0905       13.0719       12.1503       11.7882       14.1312       23.3678       18.8756       20.9035       26.7069       28.0939       26.6388       33.2462       30.6824       35.2639       36.7084       40.3591       43.5723       49.7436       45.4705       50.5918       53.0705       52.6700       44.9591       59.4379       70.3319       73.1713       60.2694       53.7303       61.6352       55.1713       47.0681       32.8696       34.8124       33.0730       23.5896       21.8756       24.5315       25.5655       22.7116       28.0489       29.7151       32.5618       30.4446       27.5050       32.3112       31.7370       34.2727       35.9180       32.5045       44.3757       57.7762       66.4618       64.8249       89.1427       91.2106       53.6631       46.5368       63.3103       61.9818       45.8280       53.5237       68.3076       54.9211       58.9779       59.3245       61.3964       63.6665       68.1753       70.5354       67.3184       66.3173       70.7864       65.1358       56.2170       66.7433       66.2547       70.1303       70.9251       85.6167       92.4803      100.0077       98.5760       99.4919       98.0681      100.4795       99.5820       93.2635       90.1389       72.5179       64.9296       70.5106       58.9072       47.3800       45.2548       52.0359       59.6786       69.5583       66.3171       61.3615       79.8573       80.0973       72.9765       58.7167      104.8055       98.5741        0.0000        0.0000        0.0000        0.0000        0.0000        0.0000        0.0000        0.0000        0.0000        0.0000        0.0000        0.0000        0.0000        0.0000        0.0000        0.0000        0.0000        0.0000        0.0000        0.0000        0.0000        0.0000        0.0000        0.0000        0.0000        0.0000        0.0000        0.0000        0.0000        0.0000        0.0000        0.0000        0.0000        0.0000        0.0000        0.0000        0.0000        0.0000        0.0000        0.0000        0.0000        0.0000        0.0000        0.0000        0.0000        0.0000        0.0000        0.0000        0.0000        0.0000        0.0000        0.0000
        0.0000        0.0000        0.0000        0.0000        0.0000        0.0000        0.0000        0.0000        0.0000        0.0000       10.1197        7.8290       10.0972        9.4321       10.5313       12.8128       12.8435       12.6147        9.3690        6.0852        6.5528        8.9032        6.1909        5.2092        5.5600        5.3230        4.8262        4.2267        3.7646        3.2227        4.0651        1.7171        1.0732        1.5494        2.0406        6.5114        7.1242        5.4099        4.7620        3.0350        2.5454        2.8855        2.4447        4.4124        6.4193        5.9314        4.1156       15.6472       19.0697       19.0482       20.6188       20.1654       15.7399       28.3726       36.1832       52.9392       87.6009       38.3720       39.6751       25.5903       23.4187       23.9007       22.7975       30.8093       17.9850       20.3724       18.4382       32.6420       32.7138       29.1085       26.7007       96.8042      121.3127       79.5312       75.7750       69.3978       66.1735       76.1409       78.3413       48.5327       38.1543       26.6286       23.9511       22.2722       14.3776       14.4537       31.2136       39.9591       39.4759       32.0323       16.0754       20.9530       20.7026       19.6241        8.3641       12.7656       15.0608       34.1807       37.3156       32.5736       33.7829       33.6152       29.3019       40.6185       42.9255       37.2095       37.5274       37.0910       43.8981       46.9482       39.2151       63.2791       65.1083       54.6966       46.5054       56.9977       58.3254       59.6930       58.1755       53.6657       70.3347       63.6685       58.7648       51.9892       44.8733       33.1409       29.2901       25.9567       31.2548       33.8538       35.6769       31.9035       30.8143       33.6853       29.5164       32.5234       49.4950       35.3974       46.4142       47.8521       37.9561       50.3147       82.0763       71.7061       81.2231      101.1497       89.3827       56.8153       50.6390       59.3894       67.1218       59.9254       59.5192       63.0353       65.6580       68.8313       63.0875       60.5129       67.8845       71.7778       74.5386       82.3045       89.0102       95.1593       86.0328       73.9089       74.3982       62.4269       62.9995       60.0530       78.3267       93.9434       92.0345       95.0777      100.7889       98.9230       96.3459       90.3535       82.7163       77.5198       72.0172       64.0087       64.9883       59.6133       52.4606       46.7045       54.4974       51.0725       55.4373       63.0389       56.6432       74.5897       80.1468       99.1843        0.0000        0.0000        0.0000        0.0000        0.0000        0.0000        0.0000        0.0000        0.0000        0.0000        0.0000        0.0000        0.0000        0.0000        0.0000        0.0000        0.0000        0.0000        0.0000        0.0000        0.0000        0.0000        0.0000        0.0000        0.0000        0.0000        0.0000        0.0000        0.0000        0.0000        0.0000        0.0000        0.0000        0.0000        0.0000        0.0000        0.0000        0.0000        0.0000        0.0000        0.0000        0.0000        0.0000        0.0000        0.0000        0.0000        0.0000        0.0000        0.0000        0.0000        0.0000        0.0000        0.0000        0.0000        0.0000
        0.0000        0.0000        0.0000        0.0000        0.0000        0.0000        0.0000        0.0000        0.0000        0.0000       12.0816       13.6419       11.1299       13.2532       17.0028       15.5829       16.0893       10.9510        7.7166        6.4273        5.5984        5.2370        3.6515        3.4650        6.1790        6.7161        6.3572        8.3233        9.3279        5.5505        5.0038        5.4577        5.8067        9.3068        3.3401        6.5927        3.6875        2.0465        0.8844        1.1988        1.4951        0.8542        6.4531        7.9667        8.5926        6.3253        3.5365       12.9649       12.4764       15.7852       24.2142       26.4396       27.3798       20.4324       28.2689       26.2007       38.5183       31.2619       32.6883       15.8921       20.3044       20.4174       20.1341       19.1398       17.3447       17.0574       20.8030       26.9456       37.0825       32.2461       58.3775       53.9293       36.4722       34.9932       44.2717       67.6181       84.7031       83.3994       68.0513       40.8879       46.2081       37.5948       30.9941       34.8378       32.3818       33.6923       42.7503       52.2375       53.7703       35.8474       41.6231       42.7999       44.0323       33.4568       27.1537       19.9970       24.9954       25.3309       32.9986       37.5275       30.2249       31.8897       32.3023       41.7430       41.3686       40.2087       37.5060       35.0111       38.2970       38.0040       34.6760       46.7741       48.6055       54.8356       54.1883       69.7488       77.7191       87.0925       81.4552       87.5278       62.9070       56.8902       74.4207       62.3681       55.2021       38.6363       34.4876       38.8762       40.0602       47.7648       63.8111       48.0221       36.8061       34.9816       34.2549       34.2410       51.6025       46.6217       46.0246       46.3652       43.9144       46.1351       46.4679       71.5245       88.1947      110.5365      103.1390       62.1513       56.8825       69.9238       72.2925       64.5126       63.0774       57.3698       61.2027       66.4560       64.3086       66.0677       73.1138       85.1642       85.2440       94.0610      101.9634       98.8685       89.1712       79.9533       69.4569       64.6050       69.6358       64.3771       68.4813       87.2320       93.4579       97.4698       96.7363       88.6774       90.2583       89.6370       82.3047       78.8162       80.7891       73.9687       65.8866       65.8496       52.4352       47.7644       47.4643       52.7960       50.3148       52.1866       59.4491       85.2046       95.1947        0.0000        0.0000        0.0000        0.0000        0.0000        0.0000        0.0000        0.0000        0.0000        0.0000        0.0000        0.0000        0.0000        0.0000        0.0000        0.0000        0.0000        0.0000        0.0000        0.0000        0.0000        0.0000        0.0000        0.0000        0.0000        0.0000        0.0000        0.0000        0.0000        0.0000        0.0000        0.0000        0.0000        0.0000        0.0000        0.0000        0.0000        0.0000        0.0000        0.0000        0.0000        0.0000        0.0000        0.0000        0.0000        0.0000        0.0000        0.0000        0.0000        0.0000        0.0000        0.0000        0.0000        0.0000        0.0000        0.0000
        0.0000        0.0000        0.0000        0.0000        0.0000        0.0000        0.0000        0.0000        0.0000        0.0000       10.9386       18.2348       22.3150       30.9689       33.5417       38.6406       34.5446       31.4264       23.3734       17.9713       11.4128        9.1019        5.3054        4.8523        7.2582       12.0674       12.1466       10.5735       14.6913       14.8494       17.2555       15.8472       12.2585        7.3715        8.2652        4.0433        6.2190        7.1406        5.4392        4.6411        4.6163        5.6177       10.7320        9.7668        8.5689        4.7809        5.9460        7.1455       17.3606       26.7018       19.5955       35.0165       35.4785       18.7965       23.2313       27.3744       35.2577       51.2915       31.7429       11.7179       16.9263       28.2093       28.6688       16.6858       10.7867       12.0223       11.0649       19.6451       19.8400       12.0811       18.5077       45.4737       54.3586       62.9565       49.6029       86.0074       74.6673       61.6076       72.5989       55.1678       49.5049       50.0828       45.5680       40.7330       42.4590       64.9128       69.2096       70.0140       57.9179       26.1927       30.0341       32.9065       50.7068       45.8247       57.1909       39.9572       37.8829       35.9441       34.9677       31.9252       36.7215       39.3899       40.6488       41.1318       43.4819       45.9154       46.8262       43.9428       41.9378       40.2961       42.8687       44.5047       47.9834       45.0519       46.0065       57.3832       51.9727       58.1195       59.0058       83.2729       65.8295       70.9068       71.4963       61.6828       52.5736       39.3736       40.9116       49.8220       56.8503       50.5264       55.0143       55.4131       46.6038       34.1630       28.8416       44.8643       53.9038       51.8751       41.3619       38.7602       36.5671       37.3059       45.7798       58.9403       84.2755       86.3889       75.7187       62.2349       80.5731       79.2431       71.3716       65.7334       57.5275       53.2088       59.1916       70.7828       82.3138       83.3607       88.6944      109.4015      104.3873      100.5200      100.0541       97.8001       87.9012       78.0973       81.0870       71.1271       78.3455       79.3400       84.3234       92.4599       88.5198       82.0534       79.1789       75.0104       76.5653       85.0986       79.3746       93.2561       90.4376       85.1051       77.8882       68.6850       55.9417       47.8200       44.7754       41.2612       36.4356       31.9157        0.0000        0.0000        0.0000        0.0000        0.0000        0.0000        0.0000        0.0000        0.0000        0.0000        0.0000        0.0000        0.0000        0.0000        0.0000        0.0000        0.0000        0.0000        0.0000        0.0000        0.0000        0.0000        0.0000        0.0000        0.0000        0.0000        0.0000        0.0000        0.0000        0.0000        0.0000        0.0000        0.0000        0.0000        0.0000        0.0000        0.0000        0.0000        0.0000        0.0000        0.0000        0.0000        0.0000        0.0000        0.0000        0.0000        0.0000        0.0000        0.0000        0.0000        0.0000        0.0000        0.0000        0.0000        0.0000        0.0000        0.0000        0.0000        0.0000
        0.0000        0.0000        0.0000        0.0000        0.0000        0.0000        0.0000        0.0000        0.0000        0.0000        0.0000       17.8691       22.4980       28.2257       32.9667       42.1648       53.8595       34.5597       28.4248       20.4502       13.7117        8.6193       10.0447        5.2169        4.1579        7.6940       11.5732       10.2284       15.7067       17.5761       16.2368       12.1662       11.9066       12.8671       15.4809        9.1011        5.9366        4.7910        7.0475        3.6266        3.2867        3.7440        8.8853       12.1388        8.6971        5.0085        9.7553       15.7315       15.9938       21.8903       13.6664       12.3842       19.7719       16.6263       17.6669       14.4711       20.3935       16.0876       18.2478        9.9075       14.1100       17.2935       34.6429       16.8382       17.5508        8.8394       14.3985       14.8566       13.7614       11.9684       12.4435       46.5270       39.2183       52.7117       43.2598       64.9268       87.1490       88.3667       87.4545       59.8099       56.4096       55.9301       49.6708       58.2128       89.2171       82.1701       65.4253       63.4607       60.3862       38.9386       29.8185       28.3478       44.1026       40.8958       32.7819       40.9712       52.3479       60.1048       47.4330       34.8368       36.0303       36.9005       41.3088       46.2412       43.5240       58.5800       59.2038       53.9919       48.3654       52.6023       51.1007       55.0565       56.9382       55.0260       47.9078       55.4292       61.5549       62.1626       58.1361       75.0068       81.0356       78.7474       58.6470       59.6545       49.3263       43.8253       41.8474       52.4751       60.7080       53.8905       44.7992       48.4275       42.2895       49.7885       47.3858       32.1129       25.0176       30.8898       33.7328       37.6029       49.5386       44.9105       47.1476       65.3101       72.9501       70.9558       75.2635       59.0773       55.1555       52.7595       48.5265       50.4671       48.8089       60.7983       72.7703       78.2844       76.9604       76.9924       80.1450      100.7045       95.3852       84.2922       79.9977       81.5172       81.8085       84.8911       91.6956       90.9770       84.1743       79.5132       84.7792       98.7205       78.9354       71.8434       71.8284       70.3164       76.8455       80.0759       85.5370       99.6635       96.9844       88.4398       78.9660       67.5772       66.1783       56.0094       55.3714       38.5833       34.1534        0.0000        0.0000        0.0000        0.0000        0.0000        0.0000        0.0000        0.0000        0.0000        0.0000        0.0000        0.0000        0.0000        0.0000        0.0000        0.0000        0.0000        0.0000        0.0000        0.0000        0.0000        0.0000        0.0000        0.0000        0.0000        0.0000        0.0000        0.0000        0.0000        0.0000        0.0000        0.0000        0.0000        0.0000        0.0000        0.0000        0.0000        0.0000        0.0000        0.0000        0.0000        0.0000        0.0000        0.0000        0.0000        0.0000        0.0000        0.0000        0.0000        0.0000        0.0000        0.0000        0.0000        0.0000        0.0000        0.0000        0.0000        0.0000        0.0000        0.0000
        0.0000        0.0000        0.0000        0.0000        0.0000        0.0000        0.0000        0.0000        0.0000        0.0000        0.0000        0.0000        0.0000        0.0000       22.9312       28.0885       36.3952       24.9818       18.0665       15.2077       12.1534       12.6723       10.0378        8.2831        3.8700        7.4452       12.5294       11.0349       15.0795       23.1352       31.3798       25.6327       19.9126       14.7643       12.7030        5.6630        7.2912        5.8171        8.5045        5.2874        5.5253        6.5891        8.0485        9.9200        9.9597       11.7037       15.1412       18.8294       17.4068       25.3183       16.6921       10.2328       15.8751       23.3211       20.5314       27.9125       39.5951       24.5467       12.3625       13.9964       12.3044       10.6780       20.3813       22.8104       21.7965       12.1449       13.6726       15.9050       18.2700       30.0804       20.9791       49.7037       49.9191       42.4886       43.1652       50.6292       90.4487       93.6706       93.9042       77.0971       62.5840       61.7643       59.2970       59.3175       65.9884       54.9038       51.4296       49.2816       47.8529       39.7309       49.0666       36.1446       28.5588       32.9673       35.8775       56.9999       52.0244       42.4038       41.9494       36.8389       74.7790       59.8194       43.2767       55.7591       53.1174       66.7255       64.1183       60.1169       61.0597       58.3273       60.9504       58.7417       63.5089       58.2881       57.7682       61.1773       72.3896       74.0057       66.1415       81.7396       83.0042       75.4804       58.7806       44.6639       51.6410       47.7735       39.7206       41.7225       59.5424       56.2723       47.0587       42.3914       51.2296       51.7711       57.6052       53.6082       38.1608       34.3902       32.4045       42.7915       60.1381       57.2535       49.4793       61.2903       70.5331       75.6262       62.0332       55.8417       52.9428       48.3783       46.5397       50.1416       53.4427       65.7375       71.5637       72.5684       70.5109       70.7718       72.1056       91.7081       91.7635       80.9854       79.6035       90.4750       93.6161       89.7174       97.8242       86.7126       85.1605       82.6858       79.9326       81.4101       78.4241       73.1732       78.3525       82.2463       88.4590       85.1169       99.4783      105.3039      114.0713      101.2469       85.9903       69.3911       60.3365       58.8299        0.0000        0.0000        0.0000        0.0000        0.0000        0.0000        0.0000        0.0000        0.0000        0.0000        0.0000        0.0000        0.0000        0.0000        0.0000        0.0000        0.0000        0.0000        0.0000        0.0000        0.0000        0.0000        0.0000        0.0000        0.0000        0.0000        0.0000        0.0000        0.0000        0.0000        0.0000        0.0000        0.0000        0.0000        0.0000        0.0000        0.0000        0.0000        0.0000        0.0000        0.0000        0.0000        0.0000        0.0000        0.0000        0.0000        0.0000        0.0000        0.0000        0.0000        0.0000        0.0000        0.0000        0.0000        0.0000        0.0000        0.0000        0.0000        0.0000        0.0000        0.0000        0.0000        0.0000
        0.0000        0.0000        0.0000        0.0000        0.0000        0.0000        0.0000        0.0000        0.0000        0.0000        0.0000        0.0000        0.0000        0.0000        0.0000        0.0000        0.0000        0.0000       18.7437       15.3465       12.0156       10.6630       14.7246        9.5830        8.7097        9.5189        8.4886       10.0858        8.6433        8.2861       10.7854       10.7638       12.2972        9.8550       11.6566        7.5699        7.0820        6.2933        6.9630        6.3871        7.3713        6.9664        7.8211        4.8471       12.5041       22.9752       20.3518       14.2853       16.8182       28.5798       24.1170       32.3168       21.3531       14.5638       27.7057       15.9912       16.2603       28.1405       27.7582       14.4115       12.1915       12.4418       15.6763       14.1991       12.9084       18.2857       11.4145       13.6214       14.0332       16.6553       14.7609       41.2623       41.3888       40.1447       56.0768       79.7306       74.8063       95.6772       96.6569       60.3098       63.3656       76.7857       61.7272       63.9563       70.4793       56.9940       57.5219       49.0528       57.3679       59.8582       65.9372       48.9206       37.7568       31.2466       41.1021       49.6236       46.3247       44.7937       40.7859       40.4960       59.4472       71.0560       46.0940       69.1920       69.2279       72.5835       67.1250       66.1946       73.7523       64.3347       58.9511       64.5323       55.7437       54.1647       59.6824       83.0895       84.6273       80.8515       72.7876       81.8307       90.1838       69.4546       58.3674       46.5140       46.9913       43.6652       50.3575       51.2535       55.7117       56.8088       48.4726       42.3441       53.6180       45.4763       46.1140       52.7236       39.5172       39.4241       46.0072       53.1341       61.7811       75.3577       68.2795       76.6709       88.8365       64.4727       45.1247       52.5400       47.1797       49.4176       50.3924       54.6139       57.6295       64.9857       64.8232       67.8520       74.1102       75.0247       81.5647       97.0829       94.3670       89.1800       85.1968       90.9838       96.3533       92.3226       93.7573       80.3883       79.7506       81.3635       84.9004       85.9207       87.2064       92.0191       93.3482      102.2840      101.1404      110.6355      121.6536      121.3222      123.2002      114.8230       96.5754       79.9320       73.6411       73.2815        0.0000        0.0000        0.0000        0.0000        0.0000        0.0000        0.0000        0.0000        0.0000        0.0000        0.0000        0.0000        0.0000        0.0000        0.0000        0.0000        0.0000        0.0000        0.0000        0.0000        0.0000        0.0000        0.0000        0.0000        0.0000        0.0000        0.0000        0.0000        0.0000        0.0000        0.0000        0.0000        0.0000        0.0000        0.0000        0.0000        0.0000        0.0000        0.0000        0.0000        0.0000        0.0000        0.0000        0.0000        0.0000        0.0000        0.0000        0.0000        0.0000        0.0000        0.0000        0.0000        0.0000        0.0000        0.0000        0.0000        0.0000        0.0000        0.0000        0.0000        0.0000        0.0000        0.0000
        0.0000        0.0000        0.0000        0.0000        0.0000        0.0000        0.0000        0.0000        0.0000        0.0000        0.0000        0.0000        0.0000        0.0000        0.0000        0.0000        0.0000        0.0000        0.0000       30.0350       19.6520       19.3441       24.3061       19.4592       21.1026       16.9534       21.1017       15.7703       14.4468       13.7191       19.7897       13.0063       17.8361       13.7492       16.8421       13.2932       14.9427       14.3076        8.4491       11.5972        5.1931        8.4547        6.4992        9.4285       11.3020       18.2724       19.8710       16.8823       25.7973       26.4192       31.6755       44.0976       20.6433       14.4878       19.3151       45.3612       50.7462       24.0778       19.1252       11.3206        8.3362       28.0325       20.0384       18.0129       17.5766       16.2613       16.3670       23.0115       20.6116       15.7131       23.2250       43.8812       43.7043       50.5313       63.7203       92.6807       98.0095      105.7124      131.1320       85.7513       73.7979       65.5244       71.2973       78.5757       73.7163       80.5533       82.2548       74.6337       71.1005       51.2754       66.8520       63.2613       61.4886       66.2938       57.3252       61.0937       49.6881       55.1330       50.7751       52.7359       48.8939       59.9492       66.8137       77.6171      117.7032       90.8598       83.5356       75.7023       73.0940       73.6966       71.6546       72.8862       67.5167       69.5456       69.7394       76.8554       84.0196       80.3175       72.0668       77.5173       84.9047       79.6394       66.4541       62.0850       64.2439       69.3822       64.6845       62.9109       55.1461       53.6860       46.9930       45.9364       53.5489       47.3331       41.0155       50.2261       47.2863       49.3261       55.7141       58.2647       66.4318       66.9402       72.3487       74.8749       58.5606       43.0918       41.6120       42.1829       44.2073       49.6770       50.7384       62.1606       64.1165       71.3413       78.4348       77.7354       81.1935       81.2111       87.0283       94.4958       85.4823       87.0817       79.7828       73.6334       89.3058       81.6105       76.6671       76.4018       75.3662       67.0612       71.8019       96.2552      105.5949      114.0039      125.4234      132.2093      136.4315      186.9291      187.8893      163.0821      138.3765      131.7694      118.1292      104.4925       99.1062      104.3170        0.0000        0.0000        0.0000        0.0000        0.0000        0.0000        0.0000        0.0000        0.0000        0.0000        0.0000        0.0000        0.0000        0.0000        0.0000        0.0000        0.0000        0.0000        0.0000        0.0000        0.0000        0.0000        0.0000        0.0000        0.0000        0.0000        0.0000        0.0000        0.0000        0.0000        0.0000        0.0000        0.0000        0.0000        0.0000        0.0000        0.0000        0.0000        0.0000        0.0000        0.0000        0.0000        0.0000        0.0000        0.0000        0.0000        0.0000        0.0000        0.0000        0.0000        0.0000        0.0000        0.0000        0.0000        0.0000        0.0000        0.0000        0.0000        0.0000        0.0000        0.0000        0.0000        0.0000
        0.0000        0.0000        0.0000        0.0000        0.0000        0.0000        0.0000        0.0000        0.0000        0.0000        0.0000        0.0000        0.0000        0.0000        0.0000        0.0000        0.0000        0.0000        0.0000       23.8427       25.3172       17.9209       19.8059       17.8988       18.9766       14.0025       13.6425       13.5977       10.4729       10.4250       17.7961       13.4074       13.8951       12.1900       19.7232       20.7476       19.0902       16.1268       12.9178        8.2056        9.9906       11.2965        5.2758        8.7439       12.1379       15.1153       13.5208       23.6720       42.7828       48.6109       33.8067       24.5509       25.1217       11.1782       22.4892       16.5080       18.1270       19.7639       15.5459       13.2954       14.0761       12.6051       14.1296       19.2958       16.1904        8.1066       17.1371       29.0567       22.5895       26.4442       39.3187       76.0204       52.3098       59.7186       70.3106       82.8529      101.9614      101.8215      105.3238       75.1392       77.5199       98.4583       89.2918       77.8037       79.0774       99.6763       87.0184       79.4423       81.7778       71.8687       86.6576       70.1801       83.1626       94.2147       94.3861       93.9592       78.9251       64.9757       67.7587       69.3270       60.8033       72.8594       85.3301       92.7710      113.7338       93.6631       83.0026       75.2637       83.4113       92.9733      115.8727       88.3806       84.1534       78.7771       80.4116       86.8467       84.5777       80.0637       75.7749       96.5133       81.6861       75.2113       77.6394       78.5096       70.6348       68.3708       60.1589       64.4976       57.7705       57.9037       51.2576       52.9959       51.3137       50.8268       53.3246       60.9872       61.6971       58.1070       47.2623       48.5621       58.1017       47.7537       32.3522       38.0768       39.8913       31.1401       33.2936       43.6494       52.8006       61.2789       57.5026       68.4038       68.4619       68.0678       79.0524       80.4411       75.1307       78.9378       81.6211       84.8025       82.0383       91.1147      100.5145       91.7475       87.3308       76.0159       81.5086       75.9334       80.5163       87.0881       94.6901      128.5721      135.6751      152.6391      175.8595      204.1664      219.4234      240.8003      208.7016      172.8434      151.4224      132.3080      118.1752      107.7388      105.5999      122.7901      125.9792      133.7110        0.0000        0.0000        0.0000        0.0000        0.0000        0.0000        0.0000        0.0000        0.0000        0.0000        0.0000        0.0000        0.0000        0.0000        0.0000        0.0000        0.0000        0.0000        0.0000        0.0000        0.0000        0.0000        0.0000        0.0000        0.0000        0.0000        0.0000        0.0000        0.0000        0.0000        0.0000        0.0000        0.0000        0.0000        0.0000        0.0000        0.0000        0.0000        0.0000        0.0000        0.0000        0.0000        0.0000        0.0000        0.0000        0.0000        0.0000        0.0000        0.0000        0.0000        0.0000        0.0000        0.0000        0.0000        0.0000        0.0000        0.0000        0.0000        0.0000        0.0000        0.0000
        0.0000        0.0000        0.0000        0.0000        0.0000        0.0000        0.0000        0.0000        0.0000        0.0000        0.0000        0.0000        0.0000        0.0000        0.0000        0.0000        0.0000        0.0000        0.0000        0.0000       21.5859       19.4543       16.9224       13.0845       12.3203       12.9007        9.5913        7.3789       14.1963       11.3306       20.6694       12.3037       15.4720       18.7908       15.2631       19.0193       20.1550       12.7795        9.1451       12.8930       11.1053       26.3864       26.7015       16.6338       12.4401       15.7837       24.2888       30.1307       22.3047       25.4393       36.3998       16.5306       16.1001       20.8925       18.9628       17.4450       25.3456       14.8286       19.4447       19.5691       15.9314       18.6092       30.0181       34.6495       60.7516       37.4993       21.0693       36.6756       33.0826       35.9796       32.9182       72.4151       66.1149       76.1643       80.5097      100.5713       81.2883       60.5095       68.6085       61.4465       68.1573       97.7732       97.3270       91.6918       78.4081      109.5581      114.0899       84.1460       88.8143      115.4800      122.5667      114.8412      154.6150      117.0482       97.4971      101.1984      111.9838      112.6927       98.4213       78.8611       88.3167       92.0483       83.6952       94.4465       99.8602       90.9958       96.7252       85.3508       87.4915       93.9826      112.9172       99.4814      100.4523       95.4070       85.2850       87.9961       77.2366       76.7354       82.5803      104.9892      103.4008       97.1782       85.1431       89.2910       70.5181       66.3903       57.3950       57.3948       56.5455       53.0876       52.2811       50.2626       52.1006       49.2386       50.4362       72.1007       70.1457       51.8066       42.3003       49.7315       40.5858       39.4130       36.1837       40.5575       45.0697       39.4811       39.1453       51.0960       67.8169       77.6949       85.4546       89.6300       82.3626       89.4409       85.3991       76.2026       74.9448       79.2009       87.0394       91.5583       87.6390       85.5920      103.6945       94.9934       94.1487       88.3831       87.6151       82.1655       84.6823       93.4971      109.9989      137.1685      150.2986      203.6891      237.1333      238.0116      240.9091      239.5115      217.2834      185.7794      154.5785      130.0642      115.2920      100.8755      103.9246      116.1720      136.6373      136.4435      147.5264        0.0000        0.0000        0.0000        0.0000        0.0000        0.0000        0.0000        0.0000        0.0000        0.0000        0.0000        0.0000        0.0000        0.0000        0.0000        0.0000        0.0000        0.0000        0.0000        0.0000        0.0000        0.0000        0.0000        0.0000        0.0000        0.0000        0.0000        0.0000        0.0000        0.0000        0.0000        0.0000        0.0000        0.0000        0.0000        0.0000        0.0000        0.0000        0.0000        0.0000        0.0000        0.0000        0.0000        0.0000        0.0000        0.0000        0.0000        0.0000        0.0000        0.0000        0.0000        0.0000        0.0000        0.0000        0.0000        0.0000        0.0000        0.0000        0.0000        0.0000
        0.0000        0.0000        0.0000        0.0000        0.0000        0.0000        0.0000        0.0000        0.0000        0.0000        0.0000        0.0000        0.0000        0.0000        0.0000        0.0000        0.0000        0.0000        0.0000        0.0000        0.0000       12.9233       17.4100       12.9620       11.1571       11.8053       10.3709       10.0260       17.2774       10.1521        8.3788        6.1635       11.1558       13.7407       14.9257       22.0595       22.3347       11.7588       11.2604       30.1472       12.8119       13.4734       33.9543       20.4012       10.3464        9.6895       17.2734       22.2314       31.4546       21.7414       12.5091       13.8433       18.6901       30.3404       34.5928       14.7643       25.5940       12.3881       25.2606       24.6101       16.1289       30.1809       33.7920       26.2919       23.0122       24.9713       23.5358       44.8710       34.8988       27.6922       29.8599       80.7401       90.3220       62.2206       51.5251       78.9502       96.8308       88.5850       63.1555       58.9483       77.2809       96.0809      131.5522      120.1481      107.5209      124.4968      137.9221      110.1912      104.2382      114.3442      138.7535      127.8021      115.6978      106.4275       98.1327       94.5570      113.2416      111.5657      104.1969       96.1520       92.9700       86.9167       89.6024      113.8839      106.6213      126.8289      112.0372      106.2778       95.8853      105.2059      118.7179       98.5599      104.2765      100.3297       84.6344       86.1196       78.5527       72.4283       70.7984       96.2737      104.8202       92.4611       81.9869       80.7212       62.5132       57.0018       50.3807       46.0533       60.6248       52.8734       48.5605       49.4173       52.5215       53.4541       55.2788       69.3603       92.4776       70.3937       61.1735       66.3408       57.8850       39.5611       64.6880       55.1522       61.0967       62.3005       50.4555       66.1147       81.7893       76.0314       81.6899       82.4951       67.8002       76.1054       67.7075       75.6830       79.6299       85.4258       85.7079       78.4373       85.0680       97.2430       93.9774       90.9259       93.0704       92.6043      105.9204       96.0459       98.1571      114.2950      126.5432      189.4818      159.4165      171.6024      189.7942      204.1783      223.3568      240.6383      271.6977      198.4260      155.2958      141.8840      128.3272      111.4970      108.5805      114.3025      126.1950      135.9279      140.3481      171.1608        0.0000        0.0000        0.0000        0.0000        0.0000        0.0000        0.0000        0.0000        0.0000        0.0000        0.0000        0.0000        0.0000        0.0000        0.0000        0.0000        0.0000        0.0000        0.0000        0.0000        0.0000        0.0000        0.0000        0.0000        0.0000        0.0000        0.0000        0.0000        0.0000        0.0000        0.0000        0.0000        0.0000        0.0000        0.0000        0.0000        0.0000        0.0000        0.0000        0.0000        0.0000        0.0000        0.0000        0.0000        0.0000        0.0000        0.0000        0.0000        0.0000        0.0000        0.0000        0.0000        0.0000        0.0000        0.0000        0.0000        0.0000        0.0000        0.0000
        0.0000        0.0000        0.0000        0.0000        0.0000        0.0000        0.0000        0.0000        0.0000        0.0000        0.0000        0.0000        0.0000        0.0000        0.0000        0.0000        0.0000        0.0000        0.0000        0.0000        0.0000       33.2242       29.3648       14.3728       14.0112       16.9812       24.3491       16.9055       14.2817       12.4039       13.1084       10.5938       10.4696        9.8562       19.4342       23.6088       28.6499       15.7741       13.5318       17.0453       26.3910       10.3356        6.8312       16.2718       17.4985       16.5716       27.8419       31.1968       67.4329       23.2218       11.8712       15.0072       11.7409       20.4599       62.4018       15.6566       27.6702       32.4377       34.9718       24.4126       23.9605       20.7607       21.9715       15.0991       24.3430       33.8763       32.7462       44.6448       32.2940       18.2081       18.9458       45.9486       65.1954       66.2382       43.7733       84.1533       88.8951       66.0237       76.0044      107.1251      110.3589      139.8481      131.3391      132.8912      115.4335      111.3937      119.5346       90.7167      114.1270      126.4859      119.2340      108.8416       98.3782       88.0397       91.0052       88.8957       90.4559       88.0349       82.3237      105.7060       99.2721       95.3202       94.3104      103.5837       99.5556      106.1677      109.2719      119.4851      110.8273      124.7530      123.6394      124.8107      126.9897      137.6012      120.3227      101.1395       75.4645       73.9694       64.5494       77.6612       88.1882       80.8401       67.0655       56.6933       48.0266       51.8196       43.2034       43.4073       49.0567       51.1815       54.4931       46.2844       37.8062       37.2581       48.7565       59.8772       63.2998       58.8424       59.0836       43.7704       39.3372       43.8760       44.4134       40.7355       41.0359       45.8707       45.3163       68.4272       70.1668       88.1292       86.3301       67.6306       75.0534       73.0608       82.4640       73.9628       80.1028       70.1876       71.9357       76.4443       76.1509       83.2142       89.6351      120.3622      122.4849      124.0686      126.6602      152.5734      145.5805      194.5805      201.8709      178.4277      175.6084      213.9082      206.0504      250.8638      260.2663      306.3760      356.5899      262.4487      212.9402      180.9168      153.6961      127.4916      117.0614      154.5291      153.5572      137.9534      141.8828      161.4621        0.0000        0.0000        0.0000        0.0000        0.0000        0.0000        0.0000        0.0000        0.0000        0.0000        0.0000        0.0000        0.0000        0.0000        0.0000        0.0000        0.0000        0.0000        0.0000        0.0000        0.0000        0.0000        0.0000        0.0000        0.0000        0.0000        0.0000        0.0000        0.0000        0.0000        0.0000        0.0000        0.0000        0.0000        0.0000        0.0000        0.0000        0.0000        0.0000        0.0000        0.0000        0.0000        0.0000        0.0000        0.0000        0.0000        0.0000        0.0000        0.0000        0.0000        0.0000        0.0000        0.0000        0.0000        0.0000        0.0000        0.0000        0.0000        0.0000
        0.0000        0.0000        0.0000        0.0000        0.0000        0.0000        0.0000        0.0000        0.0000        0.0000        0.0000        0.0000        0.0000        0.0000        0.0000        0.0000        0.0000        0.0000        0.0000        0.0000        0.0000       29.5836       26.8142       20.6893       23.1247       21.2181       20.0259       14.0317       15.2145       16.5494       24.6937       12.0122        7.4308        8.8734       19.3217       23.8975       13.6981       12.3340       16.8103       22.1597       16.6149       14.4966       22.2596       30.0090       35.4522       29.0983       32.7092       36.5955      105.4481       34.2985       16.9648       15.3273       21.8983       19.4784       18.7099       18.6054       24.8088       38.3717       24.7601       23.5939       34.4291       20.7831       23.6870       18.1215       21.1923       25.1497       21.8870       19.8580       22.1966       12.1223       20.6221       57.5686       50.8281       63.4823       45.7914       65.6412       73.1852       72.9547       77.2208      122.7682      125.1499      149.1605      157.6640      134.4608      125.2151      152.9350      163.4261      121.5514      118.7713      125.9011      119.6960      115.8894      118.1368       99.7397       92.0932       97.2080       90.0050       94.4784       81.2236      110.6877      106.5038      120.6965      124.4422      114.7077      113.3313      121.6948      123.8373      118.9062      125.5320      126.1207      133.2506      150.7870      133.9931      127.4094      113.3289       92.7728       78.1770       76.6384       63.4743       75.1607       83.8622       69.4853       67.2459       65.9977       51.1140       47.6290       47.7909       79.9668       56.7134       48.1777       49.9905       37.4401       31.5193       27.9494       33.3785       49.7556       55.8055       55.1980       46.6450       40.1092       37.4493       39.2525       36.3345       39.4267       37.3890       45.2477       44.4995       60.2326       67.9967       68.7988       67.9396       72.8618       76.9339       86.9037       93.8917       72.5791       71.1063       72.2812       75.6871       86.2734       87.4289       95.8508      104.5305      141.8892      142.2460      141.0727      129.7575      158.5698      168.3704      177.4808      167.2827      174.2127      253.5838      233.3115      202.5462      200.0711      296.6049      292.8253      338.1260      262.6171      236.0143      197.2286      181.9378      159.2095      167.0744      166.6069      173.4702      149.8051      164.6561      173.9346        0.0000        0.0000        0.0000        0.0000        0.0000        0.0000        0.0000        0.0000        0.0000        0.0000        0.0000        0.0000        0.0000        0.0000        0.0000        0.0000        0.0000        0.0000        0.0000        0.0000        0.0000        0.0000        0.0000        0.0000        0.0000        0.0000        0.0000        0.0000        0.0000        0.0000        0.0000        0.0000        0.0000        0.0000        0.0000        0.0000        0.0000        0.0000        0.0000        0.0000        0.0000        0.0000        0.0000        0.0000        0.0000        0.0000        0.0000        0.0000        0.0000        0.0000        0.0000        0.0000        0.0000        0.0000        0.0000        0.0000        0.0000        0.0000        0.0000
        0.0000        0.0000        0.0000        0.0000        0.0000        0.0000        0.0000        0.0000        0.0000        0.0000        0.0000        0.0000        0.0000        0.0000        0.0000        0.0000        0.0000        0.0000        0.0000        0.0000        0.0000       21.1117       17.1294       16.6823       24.5901       16.9457       15.5323       18.1084       12.2301       24.1836       22.0572       11.2833       12.9260       12.0409       10.3024        8.7523       20.3216        9.0185       16.2177        8.7309       20.2351       14.0655       12.9500       17.0093       24.4846        9.7455       12.3556       14.4454       20.0271       19.7862       25.2923       30.3269       23.0388       22.8423       23.0772       16.3225       17.7766       15.7320       15.4443       18.4040       15.9116       13.6500        9.9564       10.7945       15.0381       15.2183       41.2039       19.3338       30.7012       22.0210       18.7658       56.9225       56.6870       81.8670       77.6646       72.1720      108.1875       75.2720      100.9834      118.4532      105.8650      141.9154      133.2422      109.5993      135.1747      205.8207      219.9645      166.4729      182.1427      144.0179      132.5520      106.3141      102.6287       90.9118       83.4735       82.6644       83.4776      131.5334      110.0712      112.4851      118.4541      134.0034      115.3144      109.2500      103.7345      117.9831      112.4444      118.1547      123.2524      146.9631      167.1100      185.4741      164.0284      119.7012      112.6858       89.9831       82.5266       72.6326       74.7101       77.3307       73.3033       67.0290       61.3851       52.1149       50.5042       42.5679       52.2338       68.6811       58.9175       45.0965       43.3978       32.0874       28.9866       35.0258       36.1355       47.7070       49.4596       40.9577       38.0559       40.8032       41.0696       39.3054       37.4251       43.7001       44.6396       47.2563       51.2483       62.5087       66.7187       69.1505       96.4943       81.0788       68.8246       68.2091       69.4724       67.5794       65.9904       69.9233       79.1760       96.7116       90.5208       98.4617      104.5454      133.1521      157.1115      164.3682      164.1396      192.3559      185.8313      198.6197      197.9343      201.8795      262.8925      222.8056      234.9011      209.9307      198.1393      231.0270      192.1387      196.3432      239.3650      290.6133      258.3492      196.0432      183.1249      208.3595      207.4894      168.1742      175.1201      171.0735      173.5921        0.0000        0.0000        0.0000        0.0000        0.0000        0.0000        0.0000        0.0000        0.0000        0.0000        0.0000        0.0000        0.0000        0.0000        0.0000        0.0000        0.0000        0.0000        0.0000        0.0000        0.0000        0.0000        0.0000        0.0000        0.0000        0.0000        0.0000        0.0000        0.0000        0.0000        0.0000        0.0000        0.0000        0.0000        0.0000        0.0000        0.0000        0.0000        0.0000        0.0000        0.0000        0.0000        0.0000        0.0000        0.0000        0.0000        0.0000        0.0000        0.0000        0.0000        0.0000        0.0000        0.0000        0.0000        0.0000        0.0000        0.0000        0.0000
        0.0000        0.0000        0.0000        0.0000        0.0000        0.0000        0.0000        0.0000        0.0000        0.0000        0.0000        0.0000        0.0000        0.0000        0.0000        0.0000        0.0000        0.0000        0.0000        0.0000        0.0000        0.0000       13.0491       15.8074       13.2983       10.4121       14.2099       21.5792       17.3402       11.5536       13.7402       11.9612       16.0034        5.7450        7.5122        3.4941        5.8436        4.1287        3.3222        4.2074       18.0650        6.7997        3.1838        7.6002        6.2353        6.9238        6.3750        6.0466        9.9609       13.6204       12.3989       20.7144      105.3593       15.1756        9.2125        7.7436        3.1528        6.6273       11.5592       12.6380       25.2131       20.9726        8.0461       12.0348       10.9744       21.9116       51.2579       19.9953       26.7685       17.4137       27.1341       65.4523       64.2647       73.4855       64.4642       85.6562       94.9612       98.2054       82.9646      141.6967       89.6799      101.1629      118.6102      133.1393      142.8856      158.4303      214.5820      187.4086      179.8500      166.2719      134.0619      109.0068       86.7821      103.8741       88.8932       87.4679       93.2690      106.2109       99.8027      120.2589      104.2698      108.4141      107.4454      102.7728      119.4870      122.1645      127.4010      124.9517      152.1488      177.5814      179.1274      184.2852      149.5410      122.6398      107.1853       90.8254       94.9473       88.2929       90.6450       89.2881       82.3634       68.7565       56.6409       49.8883       42.7757       36.7952       38.4440       48.9174       47.1303       48.0489       46.0771       38.7007       36.3519       39.7378       43.0820       45.7382       53.6175       55.0220       68.7234       70.5382       64.0551       53.1973       59.6714       54.0613       54.3082       52.1369       52.1104       62.5552       76.8323       77.5995       68.3630       64.1985       57.7732       55.9489       59.2337       67.3160       73.6842       72.7682       83.8082       97.0062       96.3463      116.3416      130.7133      159.9947      165.9688      151.1104      190.6278      250.1065      226.9956      210.0955      237.6212      240.6511      188.1147      225.0297      220.8541      192.5204      226.7131      163.3502      138.4845      170.9902      200.3635      242.4009      239.1052      192.7065      219.0504      214.4809      234.4263      181.6474      193.5651      203.2324      182.4847        0.0000        0.0000        0.0000        0.0000        0.0000        0.0000        0.0000        0.0000        0.0000        0.0000        0.0000        0.0000        0.0000        0.0000        0.0000        0.0000        0.0000        0.0000        0.0000        0.0000        0.0000        0.0000        0.0000        0.0000        0.0000        0.0000        0.0000        0.0000        0.0000        0.0000        0.0000        0.0000        0.0000        0.0000        0.0000        0.0000        0.0000        0.0000        0.0000        0.0000        0.0000        0.0000        0.0000        0.0000        0.0000        0.0000        0.0000        0.0000        0.0000        0.0000        0.0000        0.0000        0.0000        0.0000        0.0000        0.0000        0.0000        0.0000
        0.0000        0.0000        0.0000        0.0000        0.0000        0.0000        0.0000        0.0000        0.0000        0.0000        0.0000        0.0000        0.0000        0.0000        0.0000        0.0000        0.0000        0.0000        0.0000        0.0000        0.0000       15.1649       14.1642        7.7799        6.2887        9.7068       10.4721        7.4073        5.5913        5.0942       16.2190       12.0554        6.2631        3.6891        4.8626        5.7483        7.8013        7.6567        8.6748       11.5106       11.3492       13.5308       12.5906       11.2814       10.1359       11.9910        7.2400        5.6598        6.2671        9.5611       67.7927        5.8837       10.1160       29.4173       28.5717        5.2621        8.3334        6.6200       10.7195       30.7859        4.3974        8.0403        4.9841       13.7593       21.5300       18.4891       22.4925       32.1670       35.3988       38.7174       29.7319       56.9570       62.7965       67.9641       63.0139       84.9713       87.0234      106.0589       99.8910       83.5451       81.0073       92.1485       90.6122      110.0252      116.3437      115.8817      127.6451      138.0795      158.0437      138.2745      115.3317       96.6428       94.5355      109.9852      100.9289       91.3718       97.5311       99.7945      100.4171       96.2759       87.7118       95.5018      118.8735      117.5669      133.5923      131.2707      134.2152      147.1895      166.2874      206.8918      212.1550      166.3459      172.1422      148.1869      123.6429      112.6059      111.8547      111.1383       92.6494       77.2050       71.0438       66.3138       49.5131       45.9568       43.3864       41.4044       38.2462       48.4799       57.2050       63.7907       64.7060       58.4924       59.6258       69.0738       71.5854       91.5060      101.7127      105.3334      143.7429      152.7168      115.2236      105.2445       91.1138       62.9455       60.9083       56.9462       53.2123       45.2658       51.3088       54.5335       45.3049       36.8941       36.1939       36.4670       38.4600       55.5624       61.0828       66.9167       76.0960      102.0974      117.3503      157.9808      148.8678      158.2594      167.9999      193.3952      182.8076      246.5846      263.9784      251.4669      223.3388      221.2677      164.3076      158.3299      153.2016      176.2075      167.3073      163.9200      138.9248      173.5222      177.0227      171.2066      203.4983      201.2411      190.7513      171.2265      185.0502      174.4874      183.4406      176.8967      170.7900      146.7758        0.0000        0.0000        0.0000        0.0000        0.0000        0.0000        0.0000        0.0000        0.0000        0.0000        0.0000        0.0000        0.0000        0.0000        0.0000        0.0000        0.0000        0.0000        0.0000        0.0000        0.0000        0.0000        0.0000        0.0000        0.0000        0.0000        0.0000        0.0000        0.0000        0.0000        0.0000        0.0000        0.0000        0.0000        0.0000        0.0000        0.0000        0.0000        0.0000        0.0000        0.0000        0.0000        0.0000        0.0000        0.0000        0.0000        0.0000        0.0000        0.0000        0.0000        0.0000        0.0000        0.0000        0.0000        0.0000        0.0000        0.0000
        0.0000        0.0000        0.0000        0.0000        0.0000        0.0000        0.0000        0.0000        0.0000        0.0000        0.0000        0.0000        0.0000        0.0000        0.0000        0.0000        0.0000        0.0000        0.0000        0.0000       18.4758       16.8273       18.3988        8.2292        8.4391        8.3857       10.1250        3.3716        3.4343        4.4410       10.4282       13.5612        7.6854        5.1574        5.6482        6.6902        7.4072        9.3129       11.9194       14.6516       16.0357       20.1300       16.2198       13.2446       15.0906       14.7891        8.2833       12.2515       21.7051       21.1922       72.5246        6.3464        7.3955       12.7415       19.5986       15.4029       13.7599       11.5157       12.1853        8.5264        6.2544        3.9735        5.5230       11.7106       12.1237       20.0134       18.2614       33.0638       20.0806       27.9578       34.1914       49.5418       57.3711       66.4774       99.3539       91.6059      105.3859      105.5440      119.7879      133.0419      145.0543      173.9592      108.7608       94.2620       93.7739      106.8313      118.9807      108.1551      105.2357      129.3724      136.0750      118.1705      119.1793      117.6163      115.3281      110.3765      111.1985      123.3722      118.5377      106.0851       94.2268      109.7726      123.5779      144.2442      147.5537      137.0235      139.4358      150.2153      196.0068      184.7657      165.8350      166.6957      169.0364      143.7854      139.2646      147.2563      117.0043      126.0418      109.9166       84.6288       66.7428       57.4805       47.1946       45.5811       46.4314       44.9552       47.8006       59.6464       69.7233       72.0823       71.9274       67.0795       85.9162       95.7533       91.1891      106.3933      118.1603      116.6233      117.4320      129.2543      124.9951      123.2728      110.1191       73.8482       67.7981       58.0445       63.9053       52.0551       47.3807       53.2503       48.5384       37.5081       30.5199       30.6263       30.6038       51.0515       66.0782       74.7308       83.1942      115.8539      135.9710      161.7644      170.7797      207.2241      239.8428      202.7808      207.9505      226.4889      209.9550      231.6141      229.9227      200.9773      183.4199      159.1483      133.9894      179.4934      204.1843      188.4256      142.7546      169.6901      144.7134      138.2228      159.2211      163.3090      145.4981      155.1203      156.0318      162.5010      171.9499      155.2750      152.8412      109.1828       94.8437        0.0000        0.0000        0.0000        0.0000        0.0000        0.0000        0.0000        0.0000        0.0000        0.0000        0.0000        0.0000        0.0000        0.0000        0.0000        0.0000        0.0000        0.0000        0.0000        0.0000        0.0000        0.0000        0.0000        0.0000        0.0000        0.0000        0.0000        0.0000        0.0000        0.0000        0.0000        0.0000        0.0000        0.0000        0.0000        0.0000        0.0000        0.0000        0.0000        0.0000        0.0000        0.0000        0.0000        0.0000        0.0000        0.0000        0.0000        0.0000        0.0000        0.0000        0.0000        0.0000        0.0000        0.0000        0.0000        0.0000
        0.0000        0.0000        0.0000        0.0000        0.0000        0.0000        0.0000        0.0000        0.0000        0.0000        0.0000        0.0000        0.0000        0.0000        0.0000        0.0000        0.0000        0.0000        0.0000        0.0000       22.0328       18.2755       24.2934       10.2984       10.1749       10.8786        8.8440        3.5757        4.0847        4.3538        4.7647        6.0394       15.8166       13.1114        9.8351        9.6029        9.5145       12.6168       14.6881       17.9996       34.3974       19.0431       17.6904       16.5254       20.0706       20.2883       12.9609        6.3568       11.8050        5.3095        6.2563        6.3203        8.7745        4.9375       15.8187       19.0440       19.3756       17.6508       13.6295       14.9879       15.0448       18.3167        8.9871       14.2722       16.1345       29.8844       64.6416       42.9670       23.5516       26.2522       33.8118       58.3427       71.9506       64.8054       72.9957       76.1018       66.8936      105.0173      139.8485      196.7605      159.0774      164.2922      143.8808      128.3830      122.3263      124.4359      129.9842      111.8451      129.3520      132.9576      151.0532      131.7278      155.8817      154.3461      149.1660      136.8167      157.5670      153.5611      150.3019      128.8168      104.6251      117.9437      142.4091      158.1380      164.0114      164.7994      180.6472      168.2575      160.3345      163.4182      178.5673      164.7690      181.5187      158.5753      144.4623      153.3589      141.6444      136.2227      108.3550       96.9553       76.7359       63.1462       54.7677       58.7178       56.8959       51.4754       52.0252       68.5885       75.5665       80.4826       80.8220       82.5546       79.3168       89.8984       98.7714      109.9552      116.9340      130.7184      130.7559      143.5509      146.2552      140.9400      132.8147      102.9350       86.1069       78.4776       77.8978       53.5040       47.0265       40.3017       37.0484       29.6952       26.9209       26.1348       28.3232       45.7489       58.6638       76.2338       89.1488      123.6314      160.6808      159.1002      155.1007      149.5078      227.1482      172.5481      163.9495      181.8259      185.8598      202.2034      181.5569      160.6658      163.8363      125.0231      123.8742      124.7364      136.1280      136.9775      107.7013      115.0231      124.5507      143.5503      150.7913      126.1504      141.8195      166.8580      152.7030      133.3294      130.1130      163.6373      130.1841       96.1904       81.7170       84.9563        0.0000        0.0000        0.0000        0.0000        0.0000        0.0000        0.0000        0.0000        0.0000        0.0000        0.0000        0.0000        0.0000        0.0000        0.0000        0.0000        0.0000        0.0000        0.0000        0.0000        0.0000        0.0000        0.0000        0.0000        0.0000        0.0000        0.0000        0.0000        0.0000        0.0000        0.0000        0.0000        0.0000        0.0000        0.0000        0.0000        0.0000        0.0000        0.0000        0.0000        0.0000        0.0000        0.0000        0.0000        0.0000        0.0000        0.0000        0.0000        0.0000        0.0000        0.0000        0.0000        0.0000        0.0000        0.0000
        0.0000        0.0000        0.0000        0.0000        0.0000        0.0000        0.0000        0.0000        0.0000        0.0000        0.0000        0.0000        0.0000        0.0000        0.0000        0.0000        0.0000        0.0000        0.0000        0.0000       15.3800       16.2457       18.6415        6.6552        8.0066       12.4400       18.4295        6.4571        5.1297        3.6716        3.8323        6.6244        8.0685        9.5292       10.9127       13.3767       14.1462       16.1631       20.6411       31.8266       31.7363       25.6802       50.4770       20.4886       12.3437       57.9059       73.6015        6.2652        4.9894        7.4142        6.3698        9.3361       16.9667       20.8483       25.3604       27.0099       27.2001       27.6193       21.6873       15.5811       14.6543       15.4076       15.1708       15.5131       19.1853       22.7920       30.1830       19.2851       29.7873       59.2479       97.0375       81.9713      117.9167       74.4325       82.2546      145.8044      133.1299      173.5310      196.0478      253.6427      245.9026      188.3758      174.7279      157.6406      142.1521      130.9517      127.7515      115.9348      122.2186      148.4284      168.9648      159.6382      144.4872      144.1892      179.1761      176.3237      176.4502      168.2477      147.1529      142.9995      124.8580      129.5374      147.3416      143.0517      145.1081      158.4641      149.7870      160.0024      156.9150      174.2226      205.9297      193.1625      182.5172      142.6354      152.8493      142.9725      153.7597      152.2198      137.0683       86.7587       72.0753       68.0975       68.9042       57.5360       51.5013       50.1785       53.1446       67.2158       72.5098       76.7614       76.1381       73.6251       91.8956       87.9409       83.9188      106.8579      114.4444      126.7003      147.7390      174.4112      168.1709      157.9276      143.3738      120.3816      102.3555       78.4358       72.2586       48.7683       50.0966       52.0042       53.0757       39.6006       37.5918       40.2770       37.0011       50.3897       58.3978       79.6168       83.5564      111.5514      138.9567      145.8658      132.8578      103.8439      110.0839      107.7695      115.9062      128.9353      131.8623      130.0599      126.4645      113.9581      106.0494       99.1782       98.1668      101.1714       94.0783       95.4687       96.2790      116.6420      128.6439      140.5806      125.8129      117.9153      144.1909      136.8917      131.8866      116.4539      121.7872      135.1691      114.5616       78.8239       69.3125       84.1271       84.8350        0.0000        0.0000        0.0000        0.0000        0.0000        0.0000        0.0000        0.0000        0.0000        0.0000        0.0000        0.0000        0.0000        0.0000        0.0000        0.0000        0.0000        0.0000        0.0000        0.0000        0.0000        0.0000        0.0000        0.0000        0.0000        0.0000        0.0000        0.0000        0.0000        0.0000        0.0000        0.0000        0.0000        0.0000        0.0000        0.0000        0.0000        0.0000        0.0000        0.0000        0.0000        0.0000        0.0000        0.0000        0.0000        0.0000        0.0000        0.0000        0.0000        0.0000        0.0000        0.0000        0.0000        0.0000
        0.0000        0.0000        0.0000        0.0000        0.0000        0.0000        0.0000        0.0000        0.0000        0.0000        0.0000        0.0000        0.0000        0.0000        0.0000        0.0000        0.0000        0.0000        0.0000        0.0000        0.0000       24.1287       24.5853       31.6704       39.0290       41.1211       46.8443       29.0462       24.8857       24.0979       23.3111       19.3392       23.1032       26.6437       31.9077       33.2534       42.1144       47.0382       52.5365       46.9617       43.9792       43.2895       35.5300       18.5749       16.0013       12.4804       10.1484        7.2177       12.1907       13.3362       12.4290        7.0075       10.2737       19.8215       19.4810       20.2134       59.8744       64.6423       26.4597       33.2345       38.3584       20.6431       21.3108       17.2297       29.1486       38.5274       17.0055       15.6596       22.4590       23.9679       44.9450       62.7557       97.1238       62.1859       71.4708       94.6335      100.9313      112.7576      134.0782      117.1534      105.9108      117.8730      146.0090      154.8874      142.7537      132.6715      104.2272      139.9238      135.0821      153.2533      125.8368      132.4571      133.5799      131.1614      201.2539      212.2254      196.8004      162.5335      132.4189      137.1343      145.9890      180.2086      154.4051      123.0319      116.9048      144.4370      132.4393      123.5888      131.6250      158.1440      160.4953      173.8349      149.2992      132.6672      140.0092      150.2568      164.2874      163.5660      122.4885       93.1333       80.3478       78.7790       73.3592       69.6149       64.4645       71.6631       64.5247       81.2879       82.6969       90.5884       96.3468      106.6738      109.6055       94.9710       97.8819      105.9207      121.3555      127.7066      147.4243      172.4409      172.8522      162.7848      155.5595      133.1115      115.9429       83.9476       74.9558       68.0693       79.5224       84.3872       79.3260       69.8084       74.5277       65.9375       62.2544       56.3978       59.9046       67.5042       74.1789       85.9661       99.7580       95.1835       89.3804       69.4031       61.0274       59.8181       62.4965       68.0226       89.8628       88.7754       84.5104       81.7352       71.5213       67.4025       63.1611       72.0837       72.6194       69.5389       84.1863      115.5471      103.3855       96.9007       95.3965      115.1164      119.7708      113.6700      136.6566      116.7946      123.6968      128.1891      137.4289       94.4078       88.0761       88.3569      110.7396      115.5600        0.0000        0.0000        0.0000        0.0000        0.0000        0.0000        0.0000        0.0000        0.0000        0.0000        0.0000        0.0000        0.0000        0.0000        0.0000        0.0000        0.0000        0.0000        0.0000        0.0000        0.0000        0.0000        0.0000        0.0000        0.0000        0.0000        0.0000        0.0000        0.0000        0.0000        0.0000        0.0000        0.0000        0.0000        0.0000        0.0000        0.0000        0.0000        0.0000        0.0000        0.0000        0.0000        0.0000        0.0000        0.0000        0.0000        0.0000        0.0000        0.0000        0.0000        0.0000        0.0000        0.0000
        0.0000        0.0000        0.0000        0.0000        0.0000        0.0000        0.0000        0.0000        0.0000        0.0000        0.0000        0.0000        0.0000        0.0000        0.0000        0.0000        0.0000        0.0000        0.0000        0.0000        0.0000       21.9835       21.2313       35.7635       43.2537       41.6521       40.7091       28.4447       23.7915       22.0267       28.8426       25.2313       29.2876       36.6978       44.5387       43.5227       49.0026       53.1714       61.3607       58.6129       55.1701       50.7520       36.3895       19.0833       15.0967       12.4283       12.2147       15.8500       10.9689        6.1156        6.4052       10.7362       18.3453       23.8907       26.1191       20.8701       19.1749       20.2114       41.8721       26.5222       30.6372       25.2978       17.4856       26.2529       28.1698       30.2043       28.5448       19.2972       20.8740       32.8170       61.5505       92.0125       73.4854       69.9225       64.0355      102.4091      105.0882      107.9022      152.9500      133.6451      141.8613      140.4760      171.2881      156.7982      159.3763      131.5674      129.4595      138.4652      119.3773      139.4953      139.1115      113.8481      113.4679      111.5912      135.7505      157.5117      161.4836      117.4805      106.3306      108.0933      176.2928      184.0082      148.2334      142.4408      133.9113      144.7718      143.2352      126.4730      134.0239      164.4896      175.4511      164.5341      160.7474      142.3524      151.3298      175.6790      169.3726      165.2042      118.2615       96.6549       87.1872       84.9034       85.7377       89.5379       83.4349       79.0144       83.3778      101.5261       99.4561      103.0976      109.9445      131.1735      110.5995       98.9784      100.4763      119.6864      147.4220      148.7487      134.0586      166.3445      182.2367      194.4841      185.2304      154.4282      135.9976      127.3765      124.7895       97.1657      105.2089      125.3888       96.2104       89.0882       96.4359       92.5056       95.4566       75.7013       73.1082       71.7227       78.3937       98.4349       89.8469       73.7402       65.9130       48.7099       45.9952       48.4219       49.4129       53.6170       63.2002       62.0204       64.5321       71.8829       70.7033       60.5099       86.1317       84.8558       75.4576       69.1306       83.2058       79.6417       83.9270       84.5264      100.3769       98.7650      112.8552      108.4680      142.1473      138.1214      105.9979      123.1936      135.5212      126.2619      111.7570       95.6504      112.3238      110.6400        0.0000        0.0000        0.0000        0.0000        0.0000        0.0000        0.0000        0.0000        0.0000        0.0000        0.0000        0.0000        0.0000        0.0000        0.0000        0.0000        0.0000        0.0000        0.0000        0.0000        0.0000        0.0000        0.0000        0.0000        0.0000        0.0000        0.0000        0.0000        0.0000        0.0000        0.0000        0.0000        0.0000        0.0000        0.0000        0.0000        0.0000        0.0000        0.0000        0.0000        0.0000        0.0000        0.0000        0.0000        0.0000        0.0000        0.0000        0.0000        0.0000        0.0000        0.0000        0.0000        0.0000
        0.0000        0.0000        0.0000        0.0000        0.0000        0.0000        0.0000        0.0000        0.0000        0.0000        0.0000        0.0000        0.0000        0.0000        0.0000        0.0000        0.0000        0.0000        0.0000        0.0000        0.0000       31.8669       27.3453       42.5716       52.2904       48.0963       43.6052       29.7324       25.0398       26.0036       35.0420       31.6952       31.6884       37.6948       47.8541       52.0456       57.1110       61.5948       59.3939       54.2082       58.2001       46.5091       33.9777       42.3031       12.0873       12.0628       25.2172       10.7572       14.3171       19.3893       22.5109       21.1775       27.8292       59.7473       31.1158       22.9690       22.5510       26.1826       33.8127       30.5636       24.4256       32.2606       30.2741       38.3366       27.0453       23.3767       25.0744       21.6207       24.3993       55.9447       59.9974       73.2064       81.8476       69.6105       68.2305       91.3290      101.1807       99.3562      161.6389      162.3771      166.2217      176.1756      179.6893      150.7251      117.1188      127.7868      111.5489      125.6615      136.1681      113.6552      118.0182      121.7654      104.6874       96.8798      110.9894      140.0197      125.1775      108.3039      108.9557      132.1113      133.9417      148.6007      158.0683      127.1453      130.9134      141.9381      114.1809      121.4651      133.8990      158.6717      169.4104      160.5831      149.8067      147.7768      160.4954      189.3800      155.4586      148.1720      108.7124      104.8853       84.5536       84.5368       77.0086      102.1003       96.1251       96.7539       88.2662      113.6703      104.7736      100.1482      109.8881      126.3195      101.6494       99.5264      133.5612      177.4271      145.2647      145.2234      141.9992      173.9229      200.1033      188.2991      199.6821      190.5419      149.2247      154.7630      141.1379      109.6481      124.7257      137.8065      125.0415      112.4941      124.8514      125.4442      135.3180       94.7801       75.5354       67.3968       73.5412       96.2840       78.9805       63.8763       55.6025       44.2566       45.5461       49.1974       52.0073       51.8826       59.4824       70.9818       70.8341       65.8664       66.2029       75.0557       85.1940       71.5428       64.4316       67.9922       72.9382       81.6448       90.5163      105.0133      125.9360      119.4754       93.6505      102.1402      136.3669      109.1239       93.8317      118.7533      105.5341      112.2360      113.9473      132.1792      153.6125      114.0900        0.0000        0.0000        0.0000        0.0000        0.0000        0.0000        0.0000        0.0000        0.0000        0.0000        0.0000        0.0000        0.0000        0.0000        0.0000        0.0000        0.0000        0.0000        0.0000        0.0000        0.0000        0.0000        0.0000        0.0000        0.0000        0.0000        0.0000        0.0000        0.0000        0.0000        0.0000        0.0000        0.0000        0.0000        0.0000        0.0000        0.0000        0.0000        0.0000        0.0000        0.0000        0.0000        0.0000        0.0000        0.0000        0.0000        0.0000        0.0000        0.0000        0.0000        0.0000        0.0000        0.0000
        0.0000        0.0000        0.0000        0.0000        0.0000        0.0000        0.0000        0.0000        0.0000        0.0000        0.0000        0.0000        0.0000        0.0000        0.0000        0.0000        0.0000        0.0000        0.0000        0.0000        0.0000       45.9015       37.1378       53.9742       58.6759       60.0784       51.1452       30.8079       31.0242       33.5480       44.2692       39.3244       39.0778       41.3698       48.9859       55.0263       61.7550       63.3462       61.7344       54.9288       62.4867       44.6226       31.5319       51.1166       29.7746       28.8677       19.8864       15.3457       31.5189       20.8416       19.8519       18.2571       23.9013       55.2920       32.9781       92.1877       44.9001       29.3507       38.5409       47.2212       52.6652       34.5890       40.5067       60.1879       45.0354       36.8269       26.2935       23.1371       40.2411       68.7458       39.3999       94.5918       76.3703       90.9795       92.6027      108.6797      114.8766      131.9990      140.5036      161.1027      152.5709      170.8172      134.9611      126.2038      110.2300      104.4409      107.4099      126.8390      113.2496      127.8656      113.1632      116.3639      127.7243      130.2106      126.2567      124.9341      130.2126      105.6067      115.3639      133.6755      161.9629      169.2968      155.3358      114.1390      118.2797      115.1447      114.4183      126.2211      134.6387      145.0473      168.5242      161.4073      154.7743      160.2659      150.8919      178.6517      170.3201      139.6053      120.3588       99.7082       95.0164       96.7291       72.5715       96.7629       94.1457       87.1015       76.9473       91.3056       87.1202       85.2101       93.6333      105.5169       94.1948      106.0062      122.2778      141.0826      130.8349      140.6679      153.3544      167.4174      161.1917      170.5992      182.5145      160.7015      134.7250      117.7217      107.7454      121.8616      118.7442      140.9290      161.4269      167.5840      158.7438      140.9812      119.8601       88.8264       79.0045       68.9197       74.4828       83.5230       65.4782       63.8596       58.0199       50.9338       56.3529       54.0613       57.7951       59.6043       61.3918       69.5218       91.4971       76.1157       93.5044      103.5764       93.1584      104.2115       87.1110       78.5922       85.0073       91.2203       92.1554      128.4495      148.6568      168.7699      129.2477       95.3114      103.2433      100.8193      100.5673      120.5637      123.1934       99.2579      104.6375      151.3264      158.1497        0.0000        0.0000        0.0000        0.0000        0.0000        0.0000        0.0000        0.0000        0.0000        0.0000        0.0000        0.0000        0.0000        0.0000        0.0000        0.0000        0.0000        0.0000        0.0000        0.0000        0.0000        0.0000        0.0000        0.0000        0.0000        0.0000        0.0000        0.0000        0.0000        0.0000        0.0000        0.0000        0.0000        0.0000        0.0000        0.0000        0.0000        0.0000        0.0000        0.0000        0.0000        0.0000        0.0000        0.0000        0.0000        0.0000        0.0000        0.0000        0.0000        0.0000        0.0000        0.0000        0.0000        0.0000
        0.0000        0.0000        0.0000        0.0000        0.0000        0.0000        0.0000        0.0000        0.0000        0.0000        0.0000        0.0000        0.0000        0.0000        0.0000        0.0000        0.0000        0.0000        0.0000        0.0000        0.0000        0.0000       80.5622       57.6355       58.4896       60.1070       53.2562       63.8264       67.8040       69.2775       69.0632       60.2836       60.4799       63.3816       69.8423       93.4662      103.5742      100.7768       87.7334       52.4942       45.3212       39.3320       27.3587        4.2991        4.6118        2.5120        3.7376       11.1388       21.2871       16.4882       29.3196       24.4525       38.3425       41.8254       34.8828       56.9561       45.7493       40.8600       37.9494       36.4016       45.0625       39.5269       37.1277       44.8120       39.5278       58.6797       40.3103       44.5808       42.4112       36.5501       65.6281       56.9069       87.2652      100.3440      109.5572      130.0081      110.7335      117.7083      131.7934      199.0321      177.8165      158.9969      160.0423      137.3261      128.9529      131.9395      115.0974      135.7213      137.0696      150.5459      161.2827      150.7915      125.2229      112.9184      124.1035       99.9511      106.1695      108.7209      124.9738      125.9255      128.0352      132.6431      143.7869      126.8108      121.9818      124.3676      131.7170      140.4195      141.1786      146.4356      144.3198      160.3105      172.0002      168.3818      178.7504      162.8614      139.7773      114.3547      107.5828      100.6607       77.1361       69.1434       60.5893       82.4653       81.8829       76.8023       71.7003       76.6566       81.0802      100.4183       94.0767       92.2589       98.1542      122.1087      122.1248      150.3555      142.6386      174.7997      174.7947      128.1720      110.8806      120.2543      161.5572      152.6305      134.9474      102.3568      103.4280      120.5245      144.9660      147.4547      153.4619      199.4036      175.5455      157.5063      123.8314       88.8956       83.8636       73.1998       71.2763       59.7969       57.9198       52.1329       44.6851       47.6009       43.2912       42.1086       50.6810       58.1572       62.7900       67.5603       80.9694      103.1685      123.3122      147.2415      112.4504      171.3501      133.5435      114.5931      106.6399       91.7306      104.0777      139.5365      146.1681      126.9403      111.4880      102.6747      107.8285      101.3797      104.1253      110.5485       97.1538      116.9977      156.5791      166.5698      162.6129      138.1096      113.6836      140.9449      182.5316        0.0000        0.0000        0.0000        0.0000        0.0000        0.0000        0.0000        0.0000        0.0000        0.0000        0.0000        0.0000        0.0000        0.0000        0.0000        0.0000        0.0000        0.0000        0.0000        0.0000        0.0000        0.0000        0.0000        0.0000        0.0000        0.0000        0.0000        0.0000        0.0000        0.0000        0.0000        0.0000        0.0000        0.0000        0.0000        0.0000        0.0000        0.0000        0.0000        0.0000        0.0000        0.0000        0.0000        0.0000        0.0000        0.0000        0.0000        0.0000        0.0000        0.0000
        0.0000        0.0000        0.0000        0.0000        0.0000        0.0000        0.0000        0.0000        0.0000        0.0000        0.0000        0.0000        0.0000        0.0000        0.0000        0.0000        0.0000        0.0000        0.0000        0.0000        0.0000        0.0000        0.0000        0.0000        0.0000        0.0000       66.4280       78.1035       84.2400       84.3032       81.7212       71.5997       69.3670       71.3579       76.1730       97.1604      103.6200       99.7852       84.8609       48.5636       40.1973       30.5807       22.9671        4.0503        4.6634        5.8124        6.5902       13.3705       18.4647       20.0829       22.5946       33.3432       41.0673       37.8087       38.9486       38.0088       42.0555       42.2399       46.0561       42.8461       41.4311       52.1992       51.6988       56.7522       56.1318       53.0479       49.4172       51.2962       49.5855       42.5989       48.6908       61.4397       64.9300       72.1902      126.3757      140.0156      136.5929      158.7371      171.6254      151.1447      160.9048      151.3544      142.6334      148.5369      161.2103      164.4249      168.4702      181.6210      129.6257      118.4151      115.4533       98.1733      103.0973      112.8867      116.4983       94.3643      117.8846      123.9001      142.9441      106.9580      113.4724      126.4085      111.3887       98.0604      102.0846      103.9462      116.0493      129.4356      136.0464      156.3032      157.6008      180.5175      184.7198      183.9136      165.7761      161.8123      132.2009      114.6239      101.9886      102.7366       76.2468       69.6236       54.4897       81.5955       83.3913       76.6960       67.8304       78.1731       78.2201      117.6951      105.4848       93.7037      101.2067      143.6867      140.3419      168.0951      169.5222      141.4865      140.8924      105.4384      107.3292      144.0736      159.1766      141.3906      130.0824      104.1182      113.0521      131.6447      145.6868      158.8279      191.0485      194.4451      167.4649      148.6254      132.1132       94.5261       84.0485       84.4644       83.5835       66.6339       56.9192       45.7058       45.0853       41.9358       48.4017       42.5192       46.7901       62.9335       69.4843       74.6381       82.9599      113.5741      119.1105      167.6253      123.0032      145.1010      129.8729      135.3291      139.9560      130.3100      114.4043      121.2210      131.8791      144.2112      134.2070      141.7676      120.7551      102.5377      103.3258      105.0924      114.7951      124.5738      147.4267      139.7562      151.4236      118.4469      123.7463      136.9349      153.1639        0.0000        0.0000        0.0000        0.0000        0.0000        0.0000        0.0000        0.0000        0.0000        0.0000        0.0000        0.0000        0.0000        0.0000        0.0000        0.0000        0.0000        0.0000        0.0000        0.0000        0.0000        0.0000        0.0000        0.0000        0.0000        0.0000        0.0000        0.0000        0.0000        0.0000        0.0000        0.0000        0.0000        0.0000        0.0000        0.0000        0.0000        0.0000        0.0000        0.0000        0.0000        0.0000        0.0000        0.0000        0.0000        0.0000        0.0000        0.0000        0.0000        0.0000
        0.0000        0.0000        0.0000        0.0000        0.0000        0.0000        0.0000        0.0000        0.0000        0.0000        0.0000        0.0000        0.0000        0.0000        0.0000        0.0000        0.0000        0.0000        0.0000        0.0000        0.0000        0.0000        0.0000        0.0000        0.0000        0.0000        0.0000       93.2750      103.1418      103.2603       96.8146       83.2260       81.6282       79.4512       82.0908       98.7002       99.8901       92.7299       77.5326       43.2043       32.1155       24.0398       18.6560        6.9735        4.3050        6.5248       12.4316       16.3713       20.7606       24.4900       27.9850       34.4127       75.6962       37.7336       38.7243       39.8982       51.7650       51.0353       49.7020       49.3413       59.9523       67.4118       72.1209       64.6309       60.4657       56.6083       56.0951       56.4709       78.7200       94.2405      105.7735       98.6120       69.8940       80.8519      119.0487      126.5193      153.5573      154.6908      179.6294      136.9645      186.9147      193.2006      161.3051      161.3178      142.8025      115.5280      128.0699      123.9937      110.9810      121.4080      107.4121       80.8500       84.5902       99.7548      107.9677       79.2760       93.9814       96.8432      116.9791       99.1414      109.4659       91.4683      112.6082      111.0471      104.0920       98.6254       97.0133      119.0293      132.8209      148.5279      155.7422      175.8118      183.5715      190.9640      152.7151      155.3949      127.9711      111.9073       86.6966       74.1794       60.7606       65.0975       59.5041       89.1478       78.8769       77.5500       82.8277       78.6932       74.3488       92.1957       89.3089       93.7366      105.3379      152.1020      189.1018      184.3694      151.0646      135.7436      134.7142      126.8766      134.6269      154.1114      144.1932      145.8559      151.0844      148.2183      137.8830      152.4633      150.4323      166.5043      173.4587      165.6206      164.6952      147.3913      128.1094      105.6250       99.9384       93.2818       89.2622       64.1944       52.7733       52.9234       59.5840       61.8481       60.1152       49.0041       52.4046       70.1950       79.2359       95.0198      101.7112      106.3907      112.8170      120.4727      122.4621      156.7121      197.9205      172.1311      174.6828      135.9538      120.6803      138.6204      134.7056      147.3785      155.2248      161.9090      167.8422      143.8047      127.5692      123.1530      116.4301      109.2852      110.8993      153.4644      164.4515      123.1156      123.5948      140.6011      153.8937      128.6700        0.0000        0.0000        0.0000        0.0000        0.0000        0.0000        0.0000        0.0000        0.0000        0.0000        0.0000        0.0000        0.0000        0.0000        0.0000        0.0000        0.0000        0.0000        0.0000        0.0000        0.0000        0.0000        0.0000        0.0000        0.0000        0.0000        0.0000        0.0000        0.0000        0.0000        0.0000        0.0000        0.0000        0.0000        0.0000        0.0000        0.0000        0.0000        0.0000        0.0000        0.0000        0.0000        0.0000        0.0000        0.0000        0.0000        0.0000        0.0000        0.0000
        0.0000        0.0000        0.0000        0.0000        0.0000        0.0000        0.0000        0.0000        0.0000        0.0000        0.0000        0.0000        0.0000        0.0000        0.0000        0.0000        0.0000        0.0000        0.0000        0.0000        0.0000        0.0000        0.0000        0.0000        0.0000        0.0000        0.0000        0.0000        0.0000        0.0000      119.7371       99.4877       95.8598       91.0341       88.6429       98.9826       89.6926       79.5770       66.5066       36.3768       27.0716       20.6197       16.6550        2.9467        3.6821        9.3947       10.9212       21.6193       24.3019       30.8448       32.8687       42.3922       47.2735       39.0916       42.2791       47.0029       51.2360       57.3301       53.9654       61.8965       70.0517       72.1850       66.7575       68.8785       73.3010       80.4060       85.9258       99.4236       81.9943       73.4305      100.0480      111.6228       99.3205      108.1260      117.4478      113.1960      113.4942      127.2747      133.5251      146.1899      162.1371      152.9923      155.5563      145.1116      133.3627      135.3059      119.1882      109.2938       87.8370       87.9146       77.9502       74.2979       80.6715       75.7177       66.2186       53.0947       51.9543       62.8659       67.2855       63.5799       62.2351       62.7956       94.7092      110.8970      103.7000       90.9260       95.7765      111.5106      139.5512      145.8167      173.5936      177.1991      178.6002      171.7288      145.3832      133.4106      116.7275      103.0005       84.7992       64.0495       58.6744       64.2615       62.9278      101.6538       93.8219       85.7906       87.3366       88.4565       83.2945       76.8950       79.5540      102.0887      127.6491      132.6792      145.9704      143.1941      139.5612      166.1969      147.9010      137.5425      128.5653      167.4006      158.2529      154.5873      160.4846      143.0721      148.5877      169.4750      179.4164      198.0243      218.4897      193.9309      172.8421      157.2419      139.1763      115.6695      103.5914       89.6618       82.4076       71.6766       70.5406       65.9457       80.8777       83.5688       75.8893       69.8497       71.5055       91.6662      100.4298      139.9126      100.8005      114.8994      115.3310      128.6154      135.1645      158.3580      178.1680      203.1665      191.8362      139.8354      144.9716      154.1749      154.0039      185.7713      179.8807      170.6908      167.4388      155.5202      160.4848      141.7013      140.0236      129.2883      142.0740      187.6349      161.6226      141.0381      156.7416      154.6583      174.2366      125.2800        0.0000        0.0000        0.0000        0.0000        0.0000        0.0000        0.0000        0.0000        0.0000        0.0000        0.0000        0.0000        0.0000        0.0000        0.0000        0.0000        0.0000        0.0000        0.0000        0.0000        0.0000        0.0000        0.0000        0.0000        0.0000        0.0000        0.0000        0.0000        0.0000        0.0000        0.0000        0.0000        0.0000        0.0000        0.0000        0.0000        0.0000        0.0000        0.0000        0.0000        0.0000        0.0000        0.0000        0.0000        0.0000        0.0000        0.0000        0.0000        0.0000
        0.0000        0.0000        0.0000        0.0000        0.0000        0.0000        0.0000        0.0000        0.0000        0.0000        0.0000        0.0000        0.0000        0.0000        0.0000        0.0000        0.0000        0.0000        0.0000        0.0000        0.0000        0.0000        0.0000        0.0000        0.0000        0.0000        0.0000        0.0000        0.0000        0.0000        0.0000      139.9110      134.4965        0.0000        0.0000       52.6928       44.5960       39.3305       31.7326       16.2882       12.4710        9.5325        8.2297        6.5233        6.4761       10.5775       11.3444       41.2760       54.1296       62.8017       57.2085       42.6104       42.6122       47.0009       48.7776       53.1757       59.5138       64.7945       70.9032       97.0752       95.6907       93.1304       86.9728       91.4798       94.1642       83.9458       89.1528       91.4888       59.6464       70.3683       92.3718      121.4100      138.8821      139.9738      110.1357      141.7135      127.5612      152.4285      162.4845      205.1951      178.1200      223.0354      210.6245      218.5844      254.2850      270.4655      254.2069      154.6305      110.6874       84.7943      107.1877       74.6392      208.2640      193.8771      244.3234       80.3023       52.6490       70.4236       98.7280       51.0729       40.5203       86.3911      163.2491      114.0020       97.9868      108.2183       86.1555      115.9657      133.9520      146.5516      164.6672      181.5077      182.9995      189.0654      162.8082      120.6328      102.3702       93.3899       83.8287       86.9468       75.6036       71.6739       74.8447       89.2480       96.5704       91.5342       81.9731      112.3402      113.3466      121.5595      119.7649      105.9315      162.7520      177.2822      191.7744      152.5741      158.1651      155.8274      145.8648      156.1925      164.4499      176.9847      185.3139      189.9504      198.3880      187.6709      212.8907      226.0931      219.9645      220.6204      231.0005      189.1418      163.4990      152.6155      140.1538      117.1046      102.9941       88.0519       87.6161      102.0984       93.2145       96.8423      102.8598      136.3465      140.0288      136.7123      140.6720      144.3616      118.4658      113.4076      120.0334      109.2535      132.1245      117.2083      122.6457      149.5543      171.7696      199.0806      173.2598      181.2229      179.5806      184.0476      191.6076      203.7372      187.9167      173.7575      173.3420      185.4841      155.0166      141.9411      161.7355      163.8838      182.2099      205.9968      190.2857      191.6830      200.7736      172.1409        0.0000        0.0000        0.0000        0.0000        0.0000        0.0000        0.0000        0.0000        0.0000        0.0000        0.0000        0.0000        0.0000        0.0000        0.0000        0.0000        0.0000        0.0000        0.0000        0.0000        0.0000        0.0000        0.0000        0.0000        0.0000        0.0000        0.0000        0.0000        0.0000        0.0000        0.0000        0.0000        0.0000        0.0000        0.0000        0.0000        0.0000        0.0000        0.0000        0.0000        0.0000        0.0000        0.0000        0.0000        0.0000        0.0000        0.0000        0.0000        0.0000        0.0000        0.0000
        0.0000        0.0000        0.0000        0.0000        0.0000        0.0000        0.0000        0.0000        0.0000        0.0000        0.0000        0.0000        0.0000        0.0000        0.0000        0.0000        0.0000        0.0000        0.0000        0.0000        0.0000        0.0000        0.0000        0.0000        0.0000        0.0000        0.0000        0.0000        0.0000        0.0000        0.0000        0.0000        0.0000        0.0000        0.0000        0.0000        0.0000       30.1425       26.1447       13.3336       10.4307        8.5863        7.8363        6.7852        6.6123        9.1960       14.2786       52.5390       64.1204       72.2981       64.6907       49.5919       45.1908       48.3416       52.7854       57.0871       65.1077       68.7182       81.6503       95.7280       97.8546      103.7951      105.4564      110.8165      102.4002       94.4813       92.5808       98.6298       90.6595       74.4602       83.4625      104.4712      102.4035       82.9114      118.2016      170.4091      178.4887      149.7451      102.7067      128.6851      112.4555      138.4091      141.1008      174.4004      127.5191      180.7033      306.8268      312.9684      136.1666      135.4663      113.8112       50.0346      152.4190      177.1948      290.0700      110.5899       59.4901      102.0734      111.1556       60.9915       41.7664       79.8489      123.5232       98.4868       98.1942       96.0097       98.8332      127.3842      130.7721      138.6815      159.2349      197.3315      204.2226      208.5413      202.5494      116.7252       89.1346       79.2488       76.9280       93.9967       87.1662       87.5524       73.3177       94.5953      108.4489      129.2172      111.9803      134.5348      130.8956      127.5098      133.3540      109.1854      142.0226      157.2450      173.8538      176.9568      169.8828      156.9573      163.5104      164.8020      164.3812      162.6709      232.5458      241.7980      201.4786      225.3723      240.0889      248.7190      242.1008      227.5503      202.8112      176.5175      166.9509      153.7213      138.6389      112.2413      107.1034      104.0913      104.9659      120.8333      117.6341      113.0343      127.2384      162.0516      170.4312      188.5713      186.0240      165.4558      147.3120      132.9994      133.9727      140.8873      124.8616      118.6354      121.1187      155.3494      172.8556      198.6312      207.5448      211.3259      217.3297      216.0425      212.4957      253.4008      217.3943      199.6327      188.8832      185.9236      179.0154      182.9822      192.7747      246.2117      248.3124      242.8275      211.6134      204.2168      173.8140        0.0000        0.0000        0.0000        0.0000        0.0000        0.0000        0.0000        0.0000        0.0000        0.0000        0.0000        0.0000        0.0000        0.0000        0.0000        0.0000        0.0000        0.0000        0.0000        0.0000        0.0000        0.0000        0.0000        0.0000        0.0000        0.0000        0.0000        0.0000        0.0000        0.0000        0.0000        0.0000        0.0000        0.0000        0.0000        0.0000        0.0000        0.0000        0.0000        0.0000        0.0000        0.0000        0.0000        0.0000        0.0000        0.0000        0.0000        0.0000        0.0000        0.0000        0.0000        0.0000
        0.0000        0.0000        0.0000        0.0000        0.0000        0.0000        0.0000        0.0000        0.0000        0.0000        0.0000        0.0000        0.0000        0.0000        0.0000        0.0000        0.0000        0.0000        0.0000        0.0000        0.0000        0.0000        0.0000        0.0000        0.0000        0.0000        0.0000        0.0000        0.0000        0.0000        0.0000        0.0000        0.0000        0.0000        0.0000        0.0000        0.0000        0.0000        0.0000       20.9053       19.9271       18.3457       18.2754       16.8741       16.6671       17.8768       20.6291       65.6797       76.1793       76.4392       69.1367       49.9659       45.8246       47.0491       58.7487       59.1913       63.9517       69.7685       81.9755       95.8532       99.2971      102.3355       97.4456      108.0169      112.1128       98.3786       90.7629       71.3099       54.5679       60.7671       88.4497      115.2584       79.5144       76.2108       87.2730      147.6771      161.2155      143.5944      111.3779       93.7016      114.8081      113.1389      119.6655      148.6846      154.1278      165.6277      158.5105      140.0892      148.7831      112.6734       85.2633       45.1197      227.3320      269.1920      154.4239       60.6354       44.0355       37.1182       76.2654       72.4669       50.7400       85.1378       78.2357       79.0455       87.7744       98.8023      115.9586      124.1353      126.7313      133.9984      156.5897      173.9173      195.3911      183.6981      159.8315      119.2912      105.1855       85.5016       81.5000       98.9219       90.0555       85.0273       73.3090      105.8951      125.3663      117.2901      114.3109      160.4896      163.4345      154.2115      200.3113      168.8418      228.9443      241.8094      173.2480      162.0685      156.7058      166.7639      155.3582      144.4083      144.0603      151.2213      169.6009      180.5351      199.9491      217.8444      225.6396      216.8740      231.4479      205.9222      192.5841      173.3115      159.7165      161.0293      144.7003      119.3848      120.3931      124.3330      128.6902      159.3235      140.4022      165.9502      165.2092      202.4274      234.6607      264.4745      242.6930      202.6972      189.6197      173.6013      155.8338      148.5062      127.4142      151.6201      180.2415      200.1126      210.4716      226.2313      262.3967      264.6615      275.6727      263.3438      248.5118      270.8931      253.2049      228.2429      228.1361      229.5631      232.6608      228.0630      240.6391      259.5887      268.3995      256.1240      220.2456      176.8379      214.3845        0.0000        0.0000        0.0000        0.0000        0.0000        0.0000        0.0000        0.0000        0.0000        0.0000        0.0000        0.0000        0.0000        0.0000        0.0000        0.0000        0.0000        0.0000        0.0000        0.0000        0.0000        0.0000        0.0000        0.0000        0.0000        0.0000        0.0000        0.0000        0.0000        0.0000        0.0000        0.0000        0.0000        0.0000        0.0000        0.0000        0.0000        0.0000        0.0000        0.0000        0.0000        0.0000        0.0000        0.0000        0.0000        0.0000        0.0000        0.0000        0.0000        0.0000        0.0000        0.0000
        0.0000        0.0000        0.0000        0.0000        0.0000        0.0000        0.0000        0.0000        0.0000        0.0000        0.0000        0.0000        0.0000        0.0000        0.0000        0.0000        0.0000        0.0000        0.0000        0.0000        0.0000        0.0000        0.0000        0.0000        0.0000        0.0000        0.0000        0.0000        0.0000        0.0000        0.0000        0.0000        0.0000        0.0000        0.0000        0.0000        0.0000        0.0000        0.0000        0.0000       39.6811       38.9051       37.8721       36.2481       35.1732       34.4685       33.5697       89.7281       89.1118       83.0426       75.0161       50.7525       48.2697       51.1693       57.1130       63.8085       71.0373       74.5904       78.8725       90.4335       93.1450       98.2312       90.1464       79.0821       79.1496       81.6655       80.6349       58.2510       48.1941       51.7457       50.0147       70.3871       68.7194       83.8053      113.4422      120.1415      128.3530      148.9191      166.4463      128.1408      130.3022      140.4014      164.0317      205.6716      155.8990      150.1574      149.5676      151.0233      133.0896      149.0859      110.4309       45.8662       74.2608      144.5085       76.8199       40.0355       45.5427       46.6448       52.7967       66.0522       62.0001       62.7076       73.4068       72.5556       80.7949       94.4361      115.3616      113.1838      123.9857      144.2072      156.9313      177.5993      194.5503      179.8544      171.6099      137.2010      124.9914      112.6652      103.0979      116.6334      102.5201       99.0355       90.3812      100.8751      120.0889      147.6211      127.2694      178.9523      170.2355      186.9597      250.5706      234.0511      316.0284      282.2985      204.7423      165.3358      142.1574      143.9835      140.5646      125.3773      138.4438      147.6487      153.1650      162.5651      169.7101      207.4444      229.4578      217.6251      220.7394      195.0801      176.3136      166.7655      163.8230      166.6938      152.9743      128.6533      132.0392      137.7929      142.1956      152.8263      169.3384      182.4624      179.0475      226.3415      264.6348      278.5897      284.1630      253.2460      263.4712      252.1765      220.1584      199.1765      179.6682      177.7704      216.0201      258.2981      274.8511      286.4533      322.1185      338.2728      332.1068      307.0939      288.9666      269.0100      260.4876      269.4283      258.4573      275.4577      276.0602      285.7808      294.8033      282.5924      290.5045      262.5297      212.9623      180.9337        0.0000        0.0000        0.0000        0.0000        0.0000        0.0000        0.0000        0.0000        0.0000        0.0000        0.0000        0.0000        0.0000        0.0000        0.0000        0.0000        0.0000        0.0000        0.0000        0.0000        0.0000        0.0000        0.0000        0.0000        0.0000        0.0000        0.0000        0.0000        0.0000        0.0000        0.0000        0.0000        0.0000        0.0000        0.0000        0.0000        0.0000        0.0000        0.0000        0.0000        0.0000        0.0000        0.0000        0.0000        0.0000        0.0000        0.0000        0.0000        0.0000        0.0000        0.0000        0.0000        0.0000
        0.0000        0.0000        0.0000        0.0000        0.0000        0.0000        0.0000        0.0000        0.0000        0.0000        0.0000        0.0000        0.0000        0.0000        0.0000        0.0000        0.0000        0.0000        0.0000        0.0000        0.0000        0.0000        0.0000        0.0000        0.0000        0.0000        0.0000        0.0000        0.0000        0.0000        0.0000        0.0000        0.0000        0.0000        0.0000        0.0000        0.0000        0.0000        0.0000        0.0000        0.0000        0.0000        0.0000      162.6059      159.4423      150.6836      136.6166       90.2799       80.8294       74.9064       62.1721       38.4045       33.5469       33.2642       39.6244       73.5054       82.3332       87.1213       88.0571       80.5632       82.0552       85.0878       79.3669       55.1642       54.2039       45.7142       43.9071       40.8672       35.8063       36.2093       35.1066       38.6956       39.1119       38.8203       56.0065       70.1820       89.7371      129.5155      147.6850      253.0708      203.8475      192.1462      220.8705      321.2276      389.5770      432.3770      452.8831      421.5803      388.5239      377.9966      317.2209      164.6124      128.0946       89.1064      100.2843       66.2292       83.9017       76.7163      116.3943       95.3949      121.5161      144.7995      139.4577       86.4174       77.7678       86.1367       97.0621      119.2821      143.1955      161.4362      164.3786      194.4946      192.9215      186.9348      193.2789      196.1465      193.2717      183.5201      162.5788      132.3626      114.2609      108.1729      103.1968      111.7750      113.4390      112.8643      126.3636      140.1476      126.4456      133.5601      153.7181      164.5643      216.3335      217.7467      190.0145      166.6741      142.8691      135.1739      131.9904      146.1851      166.7229      177.4686      169.0649      156.8295      183.3456      222.6966      199.0013      170.0779      172.3726      179.5521      175.9782      184.1963      188.3552      186.1440      180.9263      172.9544      157.6712      155.1684      159.7443      168.2941      182.4034      183.8138      196.3796      240.1055      307.7224      322.8649      330.8098      372.2230      403.3753      376.6492      363.5408      320.4322      285.1075      291.3228      306.3811      309.9890      322.8935      355.6315      382.4015      367.4329      361.8340      342.4813      357.8232      343.9785      334.0293      335.9182      324.7543      309.0329      310.6206      321.0099      314.7538      301.0576      281.2787      251.6188      222.9014      156.6600        0.0000        0.0000        0.0000        0.0000        0.0000        0.0000        0.0000        0.0000        0.0000        0.0000        0.0000        0.0000        0.0000        0.0000        0.0000        0.0000        0.0000        0.0000        0.0000        0.0000        0.0000        0.0000        0.0000        0.0000        0.0000        0.0000        0.0000        0.0000        0.0000        0.0000        0.0000        0.0000        0.0000        0.0000        0.0000        0.0000        0.0000        0.0000        0.0000        0.0000        0.0000        0.0000        0.0000        0.0000        0.0000        0.0000        0.0000        0.0000        0.0000        0.0000        0.0000        0.0000        0.0000
        0.0000        0.0000        0.0000        0.0000        0.0000        0.0000        0.0000        0.0000        0.0000        0.0000        0.0000        0.0000        0.0000        0.0000        0.0000        0.0000        0.0000        0.0000        0.0000        0.0000        0.0000        0.0000        0.0000        0.0000        0.0000        0.0000        0.0000        0.0000        0.0000        0.0000        0.0000        0.0000        0.0000        0.0000        0.0000        0.0000        0.0000        0.0000        0.0000        0.0000        0.0000        0.0000        0.0000        0.0000      216.7067      201.5957      175.6365      109.4662       92.7214       78.2081       66.2784       39.3546       32.8806       33.4379       42.0737       79.2242       91.5785       95.3383       92.9263       82.4625       83.4858       78.7913       69.7248       49.7449       39.7210       34.4142       33.3489       29.6480       29.3022       25.8594       27.8420       31.9962       32.5499       38.0222       40.2091       51.2554       60.6532       91.9121      102.8390      169.2285      181.8473      242.6220      284.5537      420.9164      461.9472      501.9669      540.0779      520.8273      502.1768      470.1176      423.4428      217.3494      184.5639      130.9371      118.7183       92.9534       88.7747       88.5255      147.3693      130.0634      115.8080      136.3376      103.9704       81.6622       74.0062       75.0789       80.4032      100.6221      125.1576      166.5988      175.1018      202.9684      202.5326      210.4309      207.0542      210.4250      204.2905      196.2684      180.1942      143.9371      123.0923      119.2948      111.2542      123.8654      127.0171      128.4558      132.3330      140.8527      147.1270      158.0532      175.6914      196.1418      184.9210      161.9839      173.7899      161.9624      148.8251      147.3767      148.2405      169.2401      164.0293      171.3719      158.8031      140.5744      166.1440      207.0354      168.2481      151.5440      155.5444      177.6488      195.0927      201.0050      217.0624      209.4717      200.3720      170.6677      180.7316      187.4340      174.2580      191.7794      189.1378      202.6002      235.3394      284.8664      323.6232      353.6830      368.3267      419.3050      442.9996      433.0111      406.3612      398.4962      400.3776      378.6354      385.1238      363.6244      393.0593      422.3303      427.1218      415.3132      406.8264      378.6525      382.7895      359.5270      370.7670      367.0114      356.2594      373.8687      384.9947      389.0087      358.0437      305.6380      288.0185      294.3755      250.9087      208.9500        0.0000        0.0000        0.0000        0.0000        0.0000        0.0000        0.0000        0.0000        0.0000        0.0000        0.0000        0.0000        0.0000        0.0000        0.0000        0.0000        0.0000        0.0000        0.0000        0.0000        0.0000        0.0000        0.0000        0.0000        0.0000        0.0000        0.0000        0.0000        0.0000        0.0000        0.0000        0.0000        0.0000        0.0000        0.0000        0.0000        0.0000        0.0000        0.0000        0.0000        0.0000        0.0000        0.0000        0.0000        0.0000        0.0000        0.0000        0.0000        0.0000        0.0000        0.0000        0.0000        0.0000
        0.0000        0.0000        0.0000        0.0000        0.0000        0.0000        0.0000        0.0000        0.0000        0.0000        0.0000        0.0000        0.0000        0.0000        0.0000        0.0000        0.0000        0.0000        0.0000        0.0000        0.0000        0.0000        0.0000        0.0000        0.0000        0.0000        0.0000        0.0000        0.0000        0.0000        0.0000        0.0000        0.0000        0.0000        0.0000        0.0000        0.0000        0.0000        0.0000        0.0000        0.0000        0.0000        0.0000        0.0000        0.0000        0.0000      214.4453      139.1427      117.2177      104.2874       90.6252       55.3834       48.6067       48.9781       58.3586      104.0536      116.9823      121.3435      116.9485      103.4483      103.6230       92.9454       77.2788       48.3597       39.4007       36.6351       33.1138       34.8708       33.5935       32.8955       34.6001       36.9903       34.0433       43.7091       51.4317       56.2032       69.2337       81.4776      103.8225      164.8602      218.9989      295.1949      338.4682      468.2793      519.4382      594.5934      594.1169      545.8393      562.1108      569.1747      533.1400      374.1692      282.6228      233.0169      155.6267      113.2926      141.6836       96.7923       75.4299       76.6422       98.4360      207.8008      118.8065       80.6570       78.2760       70.7229       70.6965       97.7777      125.3847      134.2506      147.4765      174.8623      212.4335      230.5292      226.6208      218.4413      200.9414      196.5473      162.5329      127.6994      115.1558      111.1367      108.3672      119.1168      130.6048      137.6315      143.6199      166.6889      204.4642      189.7526      194.6707      196.9127      165.9583      146.4237      151.6861      167.8335      153.3461      149.1484      144.3835      165.2858      161.6063      174.7365      198.3209      165.5011      169.9547      165.6788      176.4523      168.7676      162.7482      179.6365      207.6657      213.6827      242.7244      215.7740      201.2562      186.6063      172.4303      187.5121      203.1655      216.8070      218.6425      240.4167      262.2495      292.3329      332.9820      363.0619      398.8847      463.9608      439.5603      429.7173      446.3149      471.3992      501.8545      495.1859      484.3798      430.9175      451.0739      450.3835      463.7093      451.7196      427.0635      414.1002      393.5850      362.4921      379.4807      404.5288      432.1492      438.4926      429.1336      418.8245      353.2195      304.8712      323.2898      343.1807      292.3079      218.8800        0.0000        0.0000        0.0000        0.0000        0.0000        0.0000        0.0000        0.0000        0.0000        0.0000        0.0000        0.0000        0.0000        0.0000        0.0000        0.0000        0.0000        0.0000        0.0000        0.0000        0.0000        0.0000        0.0000        0.0000        0.0000        0.0000        0.0000        0.0000        0.0000        0.0000        0.0000        0.0000        0.0000        0.0000        0.0000        0.0000        0.0000        0.0000        0.0000        0.0000        0.0000        0.0000        0.0000        0.0000        0.0000        0.0000        0.0000        0.0000        0.0000        0.0000        0.0000        0.0000        0.0000
        0.0000        0.0000        0.0000        0.0000        0.0000        0.0000        0.0000        0.0000        0.0000        0.0000        0.0000        0.0000        0.0000        0.0000        0.0000        0.0000        0.0000        0.0000        0.0000        0.0000        0.0000        0.0000        0.0000        0.0000        0.0000        0.0000        0.0000        0.0000        0.0000        0.0000        0.0000        0.0000        0.0000        0.0000        0.0000        0.0000        0.0000        0.0000        0.0000        0.0000        0.0000        0.0000        0.0000        0.0000        0.0000        0.0000        0.0000      172.0199      156.6557      145.8077      134.0674       85.4297       77.1565       78.1369       86.4394      148.8361      161.3685      167.5782      162.4271      142.5422      139.9953      128.8275      107.9267       63.4956       53.1449       44.6253       45.6179       47.9371       48.6227       48.1675       47.3965       49.1821       55.2614       53.3690       63.8705       67.9883      105.7070      165.0845      140.2336      209.9130      303.7760      394.3349      418.2512      528.7763      563.4161      551.1480      518.5947      521.1253      567.9720      591.4451      568.1538      485.7946      437.3929      330.6096      217.4015      172.6533      145.7751      139.7760      128.8013      108.9622       86.5422       81.6238       73.5766       77.1999       77.3253       64.3313       79.4052       97.1154      120.2339      132.4255      151.4263      179.3331      208.2434      239.5995      226.1337      210.6589      203.6301      194.3953      165.6851      144.9133      127.8462      111.3311      109.8712      127.4562      134.8531      148.9660      173.4697      206.3616      228.8024      195.5504      186.8860      185.8423      186.1748      164.7444      180.5543      175.1277      179.2465      149.1321      151.7581      154.1118      155.2740      175.8397      199.5260      160.2608      167.0060      189.1145      195.0892      180.9108      171.3537      184.1846      227.5950      241.5562      234.7806      219.8973      210.8860      209.3129      201.2910      220.3552      242.8780      248.7286      255.0249      274.7346      282.6954      326.6995      362.3109      365.4817      421.2027      456.4365      458.1334      445.1887      455.6391      476.2392      468.4156      488.8858      505.2109      482.8287      494.4725      510.8670      496.9444      457.9518      439.1696      423.8252      407.5772      424.1429      436.4501      459.0526      458.3568      464.0314      459.4720      435.4898      416.4841      344.7677      311.8534      289.5274      295.7745        0.0000        0.0000        0.0000        0.0000        0.0000        0.0000        0.0000        0.0000        0.0000        0.0000        0.0000        0.0000        0.0000        0.0000        0.0000        0.0000        0.0000        0.0000        0.0000        0.0000        0.0000        0.0000        0.0000        0.0000        0.0000        0.0000        0.0000        0.0000        0.0000        0.0000        0.0000        0.0000        0.0000        0.0000        0.0000        0.0000        0.0000        0.0000        0.0000        0.0000        0.0000        0.0000        0.0000        0.0000        0.0000        0.0000        0.0000        0.0000        0.0000        0.0000        0.0000        0.0000        0.0000        0.0000
        0.0000        0.0000        0.0000        0.0000        0.0000        0.0000        0.0000        0.0000        0.0000        0.0000        0.0000        0.0000        0.0000        0.0000        0.0000        0.0000        0.0000        0.0000        0.0000        0.0000        0.0000        0.0000        0.0000        0.0000        0.0000        0.0000        0.0000        0.0000        0.0000        0.0000        0.0000        0.0000        0.0000        0.0000        0.0000        0.0000        0.0000        0.0000        0.0000        0.0000        0.0000        0.0000        0.0000        0.0000        0.0000        0.0000        0.0000        0.0000        0.0000        0.0000      242.8645      221.0645      206.4669      206.7522      223.8945      249.3222      266.9970      273.6469      271.2247      249.0793      240.5200      226.2393      196.7861       93.8240       75.5819       62.1808        0.0000        0.0000       86.9857       90.7468       91.1248       93.7516      108.7438      100.7692      115.6783      168.4527      261.2812      301.6584      292.4447      286.0439      347.8766      455.8716      505.7097      420.2586      462.5914      479.3647      497.7049      411.5306      406.1175        0.0000        0.0000        0.0000        0.0000      472.0109      350.4260      433.3211      436.8076      449.7291        0.0000      298.5136      211.8824      129.0630       82.1729       63.7844       61.5111       52.1918       87.2699      109.4153      113.8540      137.3939      165.1864      192.0188      221.2985      227.4710      261.6603      252.2659      236.4030      203.2453      180.7716      144.4301      138.3211      130.8974      127.3060      133.3939      136.3540      148.2520      198.7584      249.9824      260.0594      221.6673      183.0900      182.8952      161.3587      133.0177      137.0940      141.6487      149.7330      146.4346      148.4078      167.6437      162.5322      160.1254      170.0497      179.6657      180.9540      196.8793      195.4610      200.3173      215.7650      261.5380      273.8929      281.5693      265.4454      244.7439      270.8003      291.4964      281.3614      297.1564      294.5497      295.5838      278.0988      283.7524      293.6095      322.4429      386.1541      377.1296      366.6869      379.9402      388.5027      368.9808      394.8921      469.1064      513.4974      510.7418      519.8611      522.1917      534.2736      513.7474      489.0992      449.2031      425.0026      424.5858      445.7860      467.5985      457.8313      483.2106      496.8263      510.3015      502.7371      500.8683      476.4536      348.8689      278.7183        0.0000        0.0000        0.0000        0.0000        0.0000        0.0000        0.0000        0.0000        0.0000        0.0000        0.0000        0.0000        0.0000        0.0000        0.0000        0.0000        0.0000        0.0000        0.0000        0.0000        0.0000        0.0000        0.0000        0.0000        0.0000        0.0000        0.0000        0.0000        0.0000        0.0000        0.0000        0.0000        0.0000        0.0000        0.0000        0.0000        0.0000        0.0000        0.0000        0.0000        0.0000        0.0000        0.0000        0.0000        0.0000        0.0000        0.0000        0.0000        0.0000        0.0000        0.0000        0.0000        0.0000        0.0000        0.0000        0.0000
        0.0000        0.0000        0.0000        0.0000        0.0000        0.0000        0.0000        0.0000        0.0000        0.0000        0.0000        0.0000        0.0000        0.0000        0.0000        0.0000        0.0000        0.0000        0.0000        0.0000        0.0000        0.0000        0.0000        0.0000        0.0000        0.0000        0.0000        0.0000        0.0000        0.0000        0.0000        0.0000        0.0000        0.0000        0.0000        0.0000        0.0000        0.0000        0.0000        0.0000        0.0000        0.0000        0.0000        0.0000        0.0000        0.0000        0.0000        0.0000        0.0000        0.0000        0.0000        0.0000        0.0000        0.0000        0.0000      310.0980      327.8513      332.0311        0.0000        0.0000        0.0000      273.9545      227.8698      112.8785       90.5389        0.0000        0.0000        0.0000        0.0000        0.0000        0.0000        0.0000      121.1692      127.9624      147.6553      202.9745      258.7873      282.2212      328.4094      329.7800      364.9120      418.1279      482.5380      515.8281      562.5903      584.4307      512.4551      438.2971        0.0000        0.0000        0.0000        0.0000        0.0000        0.0000      466.8412      533.8423        0.0000        0.0000        0.0000      415.2613      248.9323      141.5604       97.3372       65.2709       63.6597       67.3130       72.4083       83.1448       94.8971      113.8710      166.0201      213.6809      228.3177      244.3618      278.2437      265.8698      250.2449      229.9046      207.6407      179.3449      162.6299      146.6366      144.1849      155.2751      169.2936      172.0595      218.9174      247.1945      242.7752      203.3599      190.5582      183.0836      150.2952      118.5172      109.2146      142.7822      146.9373      151.7101      163.0333      160.8746      154.9090      178.8484      208.1517      214.4174      192.8941      205.2544      228.9122      225.6293      254.9682      273.6939      293.0298      334.8987      289.0487      269.1320      279.0083      297.7972      272.4118      290.1978      302.7046      285.9134      261.9047      297.1704      336.2215      358.0648      395.3591      375.8346      352.5172      342.8060      359.3849      354.3850      377.9071      442.9124      498.1711      513.0433      502.7340      547.1366      554.9576      552.0590      520.1100      459.3657      419.1650      423.6318      454.7687      482.7931      496.6000      518.6759      524.8879      530.2601      526.5872      502.2324      483.8482      360.6449      308.7505        0.0000        0.0000        0.0000        0.0000        0.0000        0.0000        0.0000        0.0000        0.0000        0.0000        0.0000        0.0000        0.0000        0.0000        0.0000        0.0000        0.0000        0.0000        0.0000        0.0000        0.0000        0.0000        0.0000        0.0000        0.0000        0.0000        0.0000        0.0000        0.0000        0.0000        0.0000        0.0000        0.0000        0.0000        0.0000        0.0000        0.0000        0.0000        0.0000        0.0000        0.0000        0.0000        0.0000        0.0000        0.0000        0.0000        0.0000        0.0000        0.0000        0.0000        0.0000        0.0000        0.0000        0.0000        0.0000        0.0000
        0.0000        0.0000        0.0000        0.0000        0.0000        0.0000        0.0000        0.0000        0.0000        0.0000        0.0000        0.0000        0.0000        0.0000        0.0000        0.0000        0.0000        0.0000        0.0000        0.0000        0.0000        0.0000        0.0000        0.0000        0.0000        0.0000        0.0000        0.0000        0.0000        0.0000        0.0000        0.0000        0.0000        0.0000        0.0000        0.0000        0.0000        0.0000        0.0000        0.0000        0.0000        0.0000        0.0000        0.0000        0.0000        0.0000        0.0000        0.0000        0.0000        0.0000        0.0000        0.0000        0.0000        0.0000        0.0000        0.0000        0.0000        0.0000        0.0000        0.0000        0.0000      329.6039      288.6802      149.3471      126.6372        0.0000        0.0000        0.0000        0.0000        0.0000        0.0000        0.0000        0.0000      154.5273      180.8089      241.7800      264.8721      309.5000      356.6485      358.5974      392.5144      442.5456      515.8671      533.6352      566.7431        0.0000        0.0000        0.0000        0.0000        0.0000        0.0000        0.0000        0.0000        0.0000        0.0000        0.0000        0.0000        0.0000        0.0000        0.0000      220.1453      126.9298       92.6223       60.6979       68.5678       76.4226       80.2513       63.6310       70.9613      109.8339      145.2462      157.7912      192.4324      236.5093      269.0466      275.7984      260.0200      245.7201      219.6384      195.3605      180.8549      152.8239      157.8789      169.6494      186.3390      184.8732      210.6350      241.7381      269.4424      259.4235      228.3536      185.6965      149.1287      124.8362      114.2001      136.4312      149.3629      152.7843      165.1621      143.9381      158.7846      169.3988      184.5221      226.7024      258.2235      267.7070      232.0504      234.3992      269.3325      278.0111      291.5266      293.6214      284.0512      259.5698      262.4392      274.4308      291.4453      287.5717      280.9569      255.5272      300.3024      310.3662      329.9992      364.8310      351.1867      348.9395      320.7110      310.6032      337.0610      371.7760      417.4151      432.6219      460.3934      474.8368      473.3902      514.1703      527.5217      532.1104      511.3941      451.0217      435.4681      438.4105      458.0148      496.1872      518.5153      565.0277      538.5436      515.4207      505.9968      483.4847      459.8454      424.7021        0.0000        0.0000        0.0000        0.0000        0.0000        0.0000        0.0000        0.0000        0.0000        0.0000        0.0000        0.0000        0.0000        0.0000        0.0000        0.0000        0.0000        0.0000        0.0000        0.0000        0.0000        0.0000        0.0000        0.0000        0.0000        0.0000        0.0000        0.0000        0.0000        0.0000        0.0000        0.0000        0.0000        0.0000        0.0000        0.0000        0.0000        0.0000        0.0000        0.0000        0.0000        0.0000        0.0000        0.0000        0.0000        0.0000        0.0000        0.0000        0.0000        0.0000        0.0000        0.0000        0.0000        0.0000        0.0000        0.0000        0.0000
        0.0000        0.0000        0.0000        0.0000        0.0000        0.0000        0.0000        0.0000        0.0000        0.0000        0.0000        0.0000        0.0000        0.0000        0.0000        0.0000        0.0000        0.0000        0.0000        0.0000        0.0000        0.0000        0.0000        0.0000        0.0000        0.0000        0.0000        0.0000        0.0000        0.0000        0.0000        0.0000        0.0000        0.0000        0.0000        0.0000        0.0000        0.0000        0.0000        0.0000        0.0000        0.0000        0.0000        0.0000        0.0000        0.0000        0.0000        0.0000        0.0000        0.0000        0.0000        0.0000        0.0000        0.0000        0.0000        0.0000        0.0000        0.0000        0.0000        0.0000        0.0000        0.0000      380.1858      231.3769        0.0000        0.0000        0.0000        0.0000        0.0000        0.0000        0.0000        0.0000        0.0000        0.0000      220.9760      276.7226      311.7251      360.9085      400.5377      441.4172      477.4449      513.4805      484.9060      440.1311        0.0000        0.0000        0.0000        0.0000        0.0000        0.0000        0.0000        0.0000        0.0000        0.0000        0.0000        0.0000        0.0000        0.0000        0.0000        0.0000        0.0000      145.0543       99.9089       54.5858       68.4587       93.5432       96.8139       95.7330       97.3985      105.4729      136.2496      180.7436      190.1379      255.4916      269.4665      267.7149      273.4838      251.6869      221.5322      205.6363      181.2604      164.7704      150.3328      165.6418      187.1186      197.5197      240.5347      266.3766      266.7541      240.7490      229.3420      187.3462      142.8142      130.4512      119.6399      147.1676      167.2359      179.4109      173.1271      182.4080      185.8349      205.6717      205.1765      227.0080      251.0218      232.9518      214.0758      205.3278      217.5254      273.6470      281.2989      257.6521      246.4000      226.9484      228.1007      241.0422      271.8817      278.8654      260.1565      234.1606      269.8315      290.2570      309.9241      324.4441      333.4466      366.9738      337.4688      339.3954      358.4911      376.6275      399.1141      412.5286      426.0280      418.0984      406.6341      469.2741      504.1874      497.2614      482.6820      419.2573      407.7879      424.6122      447.7285      503.1317      527.2345      549.1548      540.2515      544.5680      538.5873      535.9487      444.2946        0.0000        0.0000        0.0000        0.0000        0.0000        0.0000        0.0000        0.0000        0.0000        0.0000        0.0000        0.0000        0.0000        0.0000        0.0000        0.0000        0.0000        0.0000        0.0000        0.0000        0.0000        0.0000        0.0000        0.0000        0.0000        0.0000        0.0000        0.0000        0.0000        0.0000        0.0000        0.0000        0.0000        0.0000        0.0000        0.0000        0.0000        0.0000        0.0000        0.0000        0.0000        0.0000        0.0000        0.0000        0.0000        0.0000        0.0000        0.0000        0.0000        0.0000        0.0000        0.0000        0.0000        0.0000        0.0000        0.0000        0.0000        0.0000
        0.0000        0.0000        0.0000        0.0000        0.0000        0.0000        0.0000        0.0000        0.0000        0.0000        0.0000        0.0000        0.0000        0.0000        0.0000        0.0000        0.0000        0.0000        0.0000        0.0000        0.0000        0.0000        0.0000        0.0000        0.0000        0.0000        0.0000        0.0000        0.0000        0.0000        0.0000        0.0000        0.0000        0.0000        0.0000        0.0000        0.0000        0.0000        0.0000        0.0000        0.0000        0.0000        0.0000        0.0000        0.0000        0.0000        0.0000        0.0000        0.0000        0.0000        0.0000        0.0000        0.0000        0.0000        0.0000        0.0000        0.0000        0.0000        0.0000        0.0000        0.0000        0.0000        0.0000        0.0000        0.0000        0.0000        0.0000        0.0000        0.0000        0.0000        0.0000        0.0000        0.0000        0.0000      267.6411      331.8630      340.5194      341.7510      374.8818      403.9364      397.1488      383.1160      372.3357        0.0000        0.0000        0.0000        0.0000        0.0000        0.0000        0.0000        0.0000        0.0000        0.0000        0.0000        0.0000        0.0000        0.0000        0.0000        0.0000        0.0000        0.0000      120.8501       78.4545       64.5145       75.5553       94.0419      103.6483       82.7908      116.1650      128.9627      147.4935      179.5689      191.5675      243.9175      242.4090      239.0866      239.2207      213.2028      204.4091      164.2711      167.5773      147.6502      147.9008      159.8958      155.6124      173.2002      187.1727      224.4998      232.0374      243.6490      224.8568      186.7731      166.7112      160.5596      154.7176      189.0533      202.1244      200.0693      212.4266      218.3639      212.1649      208.5002      223.1171      213.2172      225.1093      227.1793      220.1503      202.2373      192.9787      233.5656      241.9144      261.1224      242.6499      248.7839      261.5571      252.8979      273.8828      264.8665      255.8223      238.9808      269.9234      290.1944      312.2742      329.8860      352.4663      334.9712      325.6076      301.7378      271.7332      310.4285      295.9886      314.5408      320.0444      328.8147      321.4172      374.9962      407.6245      426.1103      421.3751      378.1273      381.1014      400.2542      416.0092      455.4806      469.9581      479.0163      499.8074      553.6483      543.8879      538.7154      427.5137        0.0000        0.0000        0.0000        0.0000        0.0000        0.0000        0.0000        0.0000        0.0000        0.0000        0.0000        0.0000        0.0000        0.0000        0.0000        0.0000        0.0000        0.0000        0.0000        0.0000        0.0000        0.0000        0.0000        0.0000        0.0000        0.0000        0.0000        0.0000        0.0000        0.0000        0.0000        0.0000        0.0000        0.0000        0.0000        0.0000        0.0000        0.0000        0.0000        0.0000        0.0000        0.0000        0.0000        0.0000        0.0000        0.0000        0.0000        0.0000        0.0000        0.0000        0.0000        0.0000        0.0000        0.0000        0.0000        0.0000        0.0000        0.0000
        0.0000        0.0000        0.0000        0.0000        0.0000        0.0000        0.0000        0.0000        0.0000        0.0000        0.0000        0.0000        0.0000        0.0000        0.0000        0.0000        0.0000        0.0000        0.0000        0.0000        0.0000        0.0000        0.0000        0.0000        0.0000        0.0000        0.0000        0.0000        0.0000        0.0000        0.0000        0.0000        0.0000        0.0000        0.0000        0.0000        0.0000        0.0000        0.0000        0.0000        0.0000        0.0000        0.0000        0.0000        0.0000        0.0000        0.0000        0.0000        0.0000        0.0000        0.0000        0.0000        0.0000        0.0000        0.0000        0.0000        0.0000        0.0000        0.0000        0.0000        0.0000        0.0000        0.0000        0.0000        0.0000        0.0000        0.0000        0.0000        0.0000        0.0000        0.0000        0.0000        0.0000        0.0000        0.0000        0.0000        0.0000        0.0000        0.0000        0.0000        0.0000        0.0000        0.0000        0.0000        0.0000        0.0000        0.0000        0.0000        0.0000        0.0000        0.0000        0.0000        0.0000        0.0000        0.0000        0.0000        0.0000        0.0000        0.0000        0.0000        0.0000      147.2337       92.8441       68.6582       69.0008       91.7403      100.7015      108.7020      124.5201      121.2131      140.8482      149.9542      168.9471      207.6896      214.8028      207.6241      211.6563      192.7341      176.4402      132.3889      130.1470      121.3594      138.2136      155.9024      161.6209      180.0987      196.1488      268.0267      299.2380      288.1725      251.1310      205.2466      192.2264      196.7568      183.1056      219.2776      222.6482      220.2130      228.3894      234.2455      253.5273      248.3441      227.0876      213.2575      227.1158      243.0571      233.2287      196.1797      207.9732      217.1580      223.0079      235.9261      249.2284      254.6409      266.0001      255.1971      273.7957      278.1345      285.3173      274.6274      293.5795      309.4218      350.6975      353.4026      414.6554      350.1287      312.7883      271.7680      250.3497      274.6074      293.8298      315.1273      296.8036      324.9904      337.1281      375.0878      380.9732      397.2671      393.2449      358.1772      368.6440      385.5221      400.6789      442.2518      457.4859      471.0133      493.7522      471.2803      498.5688      440.2847        0.0000        0.0000        0.0000        0.0000        0.0000        0.0000        0.0000        0.0000        0.0000        0.0000        0.0000        0.0000        0.0000        0.0000        0.0000        0.0000        0.0000        0.0000        0.0000        0.0000        0.0000        0.0000        0.0000        0.0000        0.0000        0.0000        0.0000        0.0000        0.0000        0.0000        0.0000        0.0000        0.0000        0.0000        0.0000        0.0000        0.0000        0.0000        0.0000        0.0000        0.0000        0.0000        0.0000        0.0000        0.0000        0.0000        0.0000        0.0000        0.0000        0.0000        0.0000        0.0000        0.0000        0.0000        0.0000        0.0000        0.0000        0.0000        0.0000
        0.0000        0.0000        0.0000        0.0000        0.0000        0.0000        0.0000        0.0000        0.0000        0.0000        0.0000        0.0000        0.0000        0.0000        0.0000        0.0000        0.0000        0.0000        0.0000        0.0000        0.0000        0.0000        0.0000        0.0000        0.0000        0.0000        0.0000        0.0000        0.0000        0.0000        0.0000        0.0000        0.0000        0.0000        0.0000        0.0000        0.0000        0.0000        0.0000        0.0000        0.0000        0.0000        0.0000        0.0000        0.0000        0.0000        0.0000        0.0000        0.0000        0.0000        0.0000        0.0000        0.0000        0.0000        0.0000        0.0000        0.0000        0.0000        0.0000        0.0000        0.0000        0.0000        0.0000        0.0000        0.0000        0.0000        0.0000        0.0000        0.0000        0.0000        0.0000        0.0000        0.0000        0.0000        0.0000        0.0000        0.0000        0.0000        0.0000        0.0000        0.0000        0.0000        0.0000        0.0000        0.0000        0.0000        0.0000        0.0000        0.0000        0.0000        0.0000        0.0000        0.0000        0.0000        0.0000        0.0000        0.0000        0.0000        0.0000        0.0000        0.0000      120.4094       86.7997       75.6034       87.2952       87.3832       81.9645       86.0276      101.9163      112.3261      139.9930      150.7950      157.9365      183.9869      179.9466      178.6497      178.2309      168.5740      165.4148      122.8974      115.7997      119.4072      140.8262      164.4065      177.4087      203.8547      232.8590      312.5379      357.4836      340.6494      296.0800      257.7795      223.4666      221.4143      212.4258      255.9991      272.0411      270.2384      278.2405      297.5017      321.1624      305.8418      268.0644      253.2827      248.6371      264.8765      251.5947      212.5188      216.8825      214.8704      209.2593      226.0213      229.9055      263.6098      273.1021      291.8159      310.8275      304.2374      313.4038      314.0069      289.9682      305.0663      290.3648      313.2205      335.1584      324.5710      281.6278      252.7699      285.6936      259.1856      285.4540      310.4350      308.4728      321.3339      340.6628      339.4709      377.2905      387.9812      374.4286      333.1502      343.3442      358.2440      385.9465      424.3250      427.0254      420.7408      432.1564      426.2381      469.3421      449.3596        0.0000        0.0000        0.0000        0.0000        0.0000        0.0000        0.0000        0.0000        0.0000        0.0000        0.0000        0.0000        0.0000        0.0000        0.0000        0.0000        0.0000        0.0000        0.0000        0.0000        0.0000        0.0000        0.0000        0.0000        0.0000        0.0000        0.0000        0.0000        0.0000        0.0000        0.0000        0.0000        0.0000        0.0000        0.0000        0.0000        0.0000        0.0000        0.0000        0.0000        0.0000        0.0000        0.0000        0.0000        0.0000        0.0000        0.0000        0.0000        0.0000        0.0000        0.0000        0.0000        0.0000        0.0000        0.0000        0.0000        0.0000        0.0000        0.0000
        0.0000        0.0000        0.0000        0.0000        0.0000        0.0000        0.0000        0.0000        0.0000        0.0000        0.0000        0.0000        0.0000        0.0000        0.0000        0.0000        0.0000        0.0000        0.0000        0.0000        0.0000        0.0000        0.0000        0.0000        0.0000        0.0000        0.0000        0.0000        0.0000        0.0000        0.0000        0.0000        0.0000        0.0000        0.0000        0.0000        0.0000        0.0000        0.0000        0.0000        0.0000        0.0000        0.0000        0.0000        0.0000        0.0000        0.0000        0.0000        0.0000        0.0000        0.0000        0.0000        0.0000        0.0000        0.0000        0.0000        0.0000        0.0000        0.0000        0.0000        0.0000        0.0000        0.0000        0.0000        0.0000        0.0000        0.0000        0.0000        0.0000        0.0000        0.0000        0.0000        0.0000        0.0000        0.0000        0.0000        0.0000        0.0000        0.0000        0.0000        0.0000        0.0000        0.0000        0.0000        0.0000        0.0000        0.0000        0.0000        0.0000        0.0000        0.0000        0.0000        0.0000        0.0000        0.0000        0.0000        0.0000        0.0000        0.0000        0.0000      201.1588      114.1395      110.2640       77.1819       78.0250       93.6827       80.9242       76.4103       98.6254      103.2043      116.3975      127.9432      150.1559      160.3551      152.0669      155.7416      160.7230      160.1683      161.0042      128.3558      119.0313      135.3572      168.0700      202.8523      248.2330      256.6247      312.6556      372.2867      376.2795      362.5739      376.9246      294.9675      264.3675      266.2295      268.2003      337.2838      347.6350      333.0645      336.6941      392.6653      368.3896      337.0493      314.7197      299.5116      278.8047      275.7292      265.6810      225.3571      224.7728      228.3540      225.9297      228.0430      233.1643      260.8646      267.9122      271.9671      299.1715      324.1134      288.6678      278.6048      301.6295      278.6263      273.7888      297.8749      289.1519      261.5403      280.1521      241.8635      239.0802      229.1151      256.1172      283.3779      332.6673      328.5071      316.3897      337.7498      357.0125      368.7045      356.0677      314.9247      318.4664      342.4315      356.6059      386.7040      362.3914      367.4417      379.1802      407.7024        0.0000        0.0000        0.0000        0.0000        0.0000        0.0000        0.0000        0.0000        0.0000        0.0000        0.0000        0.0000        0.0000      651.8699        0.0000        0.0000        0.0000      342.7200        0.0000        0.0000        0.0000        0.0000        0.0000        0.0000        0.0000        0.0000        0.0000        0.0000        0.0000        0.0000        0.0000        0.0000        0.0000        0.0000        0.0000        0.0000        0.0000        0.0000        0.0000        0.0000        0.0000        0.0000        0.0000        0.0000        0.0000        0.0000        0.0000        0.0000        0.0000        0.0000        0.0000        0.0000        0.0000        0.0000        0.0000        0.0000        0.0000        0.0000        0.0000        0.0000        0.0000
        0.0000        0.0000        0.0000        0.0000        0.0000        0.0000        0.0000        0.0000        0.0000        0.0000        0.0000        0.0000        0.0000        0.0000        0.0000        0.0000        0.0000        0.0000        0.0000        0.0000        0.0000        0.0000        0.0000        0.0000        0.0000        0.0000        0.0000        0.0000        0.0000        0.0000        0.0000        0.0000        0.0000        0.0000        0.0000        0.0000        0.0000        0.0000        0.0000        0.0000        0.0000        0.0000        0.0000        0.0000        0.0000        0.0000        0.0000        0.0000        0.0000        0.0000        0.0000        0.0000        0.0000        0.0000        0.0000        0.0000        0.0000        0.0000        0.0000        0.0000        0.0000        0.0000        0.0000        0.0000        0.0000        0.0000        0.0000        0.0000        0.0000        0.0000        0.0000        0.0000        0.0000        0.0000        0.0000        0.0000        0.0000        0.0000        0.0000        0.0000        0.0000        0.0000        0.0000        0.0000        0.0000        0.0000        0.0000        0.0000        0.0000        0.0000        0.0000        0.0000        0.0000        0.0000        0.0000        0.0000        0.0000        0.0000        0.0000        0.0000      174.4652      108.9062       94.9559       74.9886       90.1617      104.6272       99.8524       78.3648       91.1571       91.3238      116.8979      117.6040      141.0979      141.6077      129.9196      137.9591      154.2387      161.2647      159.4687      170.7444      169.4189      175.5675      201.3811      238.7366      283.1607      306.5772      349.5958      360.0590      382.7570      401.4312      412.9461      382.3943      369.5740      354.1504      340.6796      379.5175      387.4461      389.9854      383.5285      379.9967      356.3958      342.9386      327.6062      339.1143      333.0214      329.8228      324.3432      292.5526      294.1203      304.1525      279.7163      274.0417      260.2475      251.4285      235.5065      248.2356      309.7874      324.0697      325.2958      306.6359      276.2573      252.1114      245.5407      209.0520      194.8752      195.9119      200.7693      196.0919      205.4523      219.1886      232.4391      283.1583      300.1145      325.9670      326.4434      342.9316      348.0749      355.9294      347.3788      331.4877      312.1339      302.8112      322.6550      318.9983      312.3947      319.5329      338.7078      364.4571        0.0000        0.0000        0.0000        0.0000        0.0000        0.0000        0.0000        0.0000        0.0000        0.0000        0.0000        0.0000      470.0100      453.5099      440.8800        0.0000      363.0600      329.3101        0.0000        0.0000        0.0000        0.0000        0.0000        0.0000        0.0000        0.0000        0.0000        0.0000        0.0000        0.0000        0.0000        0.0000        0.0000        0.0000        0.0000        0.0000        0.0000        0.0000        0.0000        0.0000        0.0000        0.0000        0.0000        0.0000        0.0000        0.0000        0.0000        0.0000        0.0000        0.0000        0.0000        0.0000        0.0000        0.0000        0.0000        0.0000        0.0000        0.0000        0.0000        0.0000        0.0000
        0.0000        0.0000        0.0000        0.0000        0.0000        0.0000        0.0000        0.0000        0.0000        0.0000        0.0000        0.0000        0.0000        0.0000        0.0000        0.0000        0.0000        0.0000        0.0000        0.0000        0.0000        0.0000        0.0000        0.0000        0.0000        0.0000        0.0000        0.0000        0.0000        0.0000        0.0000        0.0000        0.0000        0.0000        0.0000        0.0000        0.0000        0.0000        0.0000        0.0000        0.0000        0.0000        0.0000        0.0000        0.0000        0.0000        0.0000        0.0000        0.0000        0.0000        0.0000        0.0000        0.0000        0.0000        0.0000        0.0000        0.0000        0.0000        0.0000        0.0000        0.0000        0.0000        0.0000        0.0000        0.0000        0.0000        0.0000        0.0000        0.0000        0.0000        0.0000        0.0000        0.0000        0.0000        0.0000        0.0000        0.0000        0.0000        0.0000        0.0000        0.0000        0.0000        0.0000        0.0000        0.0000        0.0000        0.0000        0.0000        0.0000        0.0000        0.0000        0.0000        0.0000        0.0000        0.0000        0.0000        0.0000        0.0000        0.0000      268.4416      177.4760      121.0582      100.4110       97.1389       87.2873      110.5355      101.6247       78.2160       74.0032       80.1575      123.5333      127.9698      132.3606      140.6684      112.5298      125.9347      152.9119      170.1843      165.5597      181.4486      199.3961      200.7572      219.2975      261.9486      298.6926      343.6001      401.6293      403.5955      431.9595      473.2036      426.9638      406.0157      412.3478      404.6003      415.2972      436.8927      396.3845      393.3755      369.4352      371.1481      390.6442      403.1187      374.4430      365.4594      383.0645      392.4564      370.0691      324.4095      338.7277      336.6641      318.6245      302.2510      273.0854      222.8188      222.4351      250.9323      278.0157      298.1878      307.5496      249.5564      246.6116      274.3391      232.0313      181.8875      163.4376      179.2479      177.3165      187.6840      193.9330      216.2108      251.8140      281.1393      307.3723      310.6838      330.0606      358.3360      356.9250      345.1361      348.3680      311.7557      303.0229      309.0790      302.4816      287.8484      287.1559      307.8586      319.6438      428.3399        0.0000        0.0000        0.0000        0.0000        0.0000        0.0000      417.7171      448.7700        0.0000        0.0000        0.0000        0.0000      375.8399      368.5500        0.0000        0.0000        0.0000        0.0000        0.0000        0.0000        0.0000        0.0000        0.0000        0.0000        0.0000        0.0000        0.0000        0.0000        0.0000        0.0000        0.0000        0.0000        0.0000        0.0000        0.0000        0.0000        0.0000        0.0000        0.0000        0.0000        0.0000        0.0000        0.0000        0.0000        0.0000        0.0000        0.0000        0.0000        0.0000        0.0000        0.0000        0.0000        0.0000        0.0000        0.0000        0.0000        0.0000        0.0000        0.0000        0.0000        0.0000
        0.0000        0.0000        0.0000        0.0000        0.0000        0.0000        0.0000        0.0000        0.0000        0.0000        0.0000        0.0000        0.0000        0.0000        0.0000        0.0000        0.0000        0.0000        0.0000        0.0000        0.0000        0.0000        0.0000        0.0000        0.0000        0.0000        0.0000        0.0000        0.0000        0.0000        0.0000        0.0000        0.0000        0.0000        0.0000        0.0000        0.0000        0.0000        0.0000        0.0000        0.0000        0.0000        0.0000        0.0000        0.0000        0.0000        0.0000        0.0000        0.0000        0.0000        0.0000        0.0000        0.0000        0.0000        0.0000        0.0000        0.0000        0.0000        0.0000        0.0000        0.0000        0.0000        0.0000        0.0000        0.0000        0.0000        0.0000        0.0000        0.0000        0.0000        0.0000        0.0000        0.0000        0.0000        0.0000        0.0000        0.0000        0.0000        0.0000        0.0000        0.0000        0.0000        0.0000        0.0000        0.0000        0.0000        0.0000        0.0000        0.0000        0.0000        0.0000        0.0000        0.0000        0.0000        0.0000        0.0000        0.0000      437.1057      397.0566      218.0330      161.0504      130.2081      105.8978       93.5829       89.9525       88.9626       97.2116       89.8697       72.6095       93.2005      125.7743      116.8509      126.0679      106.1058      117.9199      143.5243      166.4414      172.8345      176.5468      195.1600      216.8654      206.9726      232.3689      277.3972      296.2057      373.9364      416.1779      407.1213      442.5436      446.5887      442.2390      446.2852      458.3765      455.6271      438.1064      448.3214      394.3057      366.0510      367.5844      400.1716      422.1460      414.4849      390.3567      428.0674      449.3823      411.5076      394.3130      352.2833      345.2896      367.3674      336.5912      310.2835      280.0247      233.6058      239.3927      270.5341      249.1102      239.4872      232.2526      236.9780      232.7423      219.6040      201.4962      179.5065      178.2588      168.7643      172.0968      194.8040      212.4491      230.8945      247.0670      289.5157      303.6916      313.4342      312.7487      336.5137      345.3676      334.8788      339.4631      313.3701      303.2673      278.4420      273.3795      273.7326      272.6205      312.8170      320.8934        0.0000        0.0000        0.0000        0.0000        0.0000      418.3815      435.3614      380.2512      214.5300        0.0000        0.0000        0.0000        0.0000        0.0000        0.0000        0.0000        0.0000        0.0000        0.0000        0.0000        0.0000        0.0000        0.0000        0.0000        0.0000        0.0000        0.0000        0.0000        0.0000        0.0000        0.0000        0.0000        0.0000        0.0000        0.0000        0.0000        0.0000        0.0000        0.0000        0.0000        0.0000        0.0000        0.0000        0.0000        0.0000        0.0000        0.0000        0.0000        0.0000        0.0000        0.0000        0.0000        0.0000        0.0000        0.0000        0.0000        0.0000        0.0000        0.0000        0.0000        0.0000        0.0000
        0.0000        0.0000        0.0000        0.0000        0.0000        0.0000        0.0000        0.0000        0.0000        0.0000        0.0000        0.0000        0.0000        0.0000        0.0000        0.0000        0.0000        0.0000        0.0000        0.0000        0.0000        0.0000        0.0000        0.0000        0.0000        0.0000        0.0000        0.0000        0.0000        0.0000        0.0000        0.0000        0.0000        0.0000        0.0000        0.0000        0.0000        0.0000        0.0000        0.0000        0.0000        0.0000        0.0000        0.0000        0.0000        0.0000        0.0000        0.0000        0.0000        0.0000        0.0000        0.0000        0.0000        0.0000        0.0000        0.0000        0.0000        0.0000        0.0000        0.0000        0.0000        0.0000        0.0000        0.0000        0.0000        0.0000        0.0000        0.0000        0.0000        0.0000        0.0000        0.0000        0.0000        0.0000        0.0000        0.0000        0.0000        0.0000        0.0000        0.0000        0.0000        0.0000        0.0000        0.0000        0.0000        0.0000        0.0000        0.0000        0.0000        0.0000        0.0000        0.0000        0.0000        0.0000        0.0000        0.0000        0.0000      384.9001      310.0301      160.5335      119.6764      115.0020      113.5972      104.5048       87.7913       95.3399       83.1425       82.6684       84.9338       86.6642      105.1703      101.0997      116.7982      106.7482      123.5208      152.0802      160.6298      168.1806      166.4632      189.4622      226.5206      223.1631      234.6112      265.3008      305.2024      347.2646      383.2760      393.8763      412.1303      394.7422      435.7039      418.7566      438.2370      460.0630      434.0259      419.3433      375.6628      340.2438      331.8245      361.8772      359.8469      347.0348      376.8141      427.8558      432.4108      419.3098      427.2754      387.3527      369.0380      395.4707      354.0905      310.7830      272.3394      249.9235      255.1887      255.5285      257.7154      229.6742      228.9114      237.3349      233.9406      228.5263      254.3269      206.8114      201.6161      170.1286      157.9414      183.4552      201.0331      212.4994      241.3658      298.0715      342.4191      340.7738      339.0566      331.2543      330.0973      323.5151      312.8659      293.4276      276.4670      253.4616      255.6860      232.9311      235.9071      280.1080      314.1037        0.0000        0.0000        0.0000      276.5100      354.6893      342.8474      307.9849      288.5539      226.9500        0.0000        0.0000        0.0000        0.0000        0.0000        0.0000        0.0000        0.0000        0.0000        0.0000        0.0000        0.0000        0.0000        0.0000        0.0000        0.0000        0.0000        0.0000        0.0000        0.0000        0.0000        0.0000        0.0000        0.0000        0.0000        0.0000        0.0000        0.0000        0.0000        0.0000        0.0000        0.0000        0.0000        0.0000        0.0000        0.0000        0.0000        0.0000        0.0000        0.0000        0.0000        0.0000        0.0000        0.0000        0.0000        0.0000        0.0000        0.0000        0.0000        0.0000        0.0000        0.0000        0.0000
        0.0000        0.0000        0.0000        0.0000        0.0000        0.0000        0.0000        0.0000        0.0000        0.0000        0.0000        0.0000        0.0000        0.0000        0.0000        0.0000        0.0000        0.0000        0.0000        0.0000        0.0000        0.0000        0.0000        0.0000        0.0000        0.0000        0.0000        0.0000        0.0000        0.0000        0.0000        0.0000        0.0000        0.0000        0.0000        0.0000        0.0000        0.0000        0.0000        0.0000        0.0000        0.0000        0.0000        0.0000        0.0000        0.0000        0.0000        0.0000        0.0000        0.0000        0.0000        0.0000        0.0000        0.0000        0.0000        0.0000        0.0000        0.0000        0.0000        0.0000        0.0000        0.0000        0.0000        0.0000        0.0000        0.0000        0.0000        0.0000        0.0000        0.0000        0.0000        0.0000        0.0000        0.0000        0.0000        0.0000        0.0000        0.0000        0.0000        0.0000        0.0000        0.0000        0.0000        0.0000        0.0000        0.0000        0.0000        0.0000        0.0000        0.0000        0.0000        0.0000        0.0000        0.0000        0.0000        0.0000      375.7151      280.3129      232.9552      163.3336      128.6526      116.4117      126.5082      121.4535      106.9424      127.7359      100.4833      110.9231      100.1716      104.0051       96.6778      104.8918      141.9144      130.2553      146.5331      165.0535      162.2542      171.8748      173.8059      193.6325      208.0484      217.1432      253.0827      245.5834      283.0656      297.0426      312.9219      311.3238      338.0506      320.4624      319.8021      355.4597      375.4666      387.3092      375.7698      356.1147      320.0035      290.0800      293.7988      259.9311      260.8787      253.4369      281.0913      353.1309      347.1841      378.0314      355.0058      328.9077      305.9597      340.6324      309.5907      275.9156      245.1025      237.3762      234.4104      229.9919      227.1698      233.2281      218.0033      248.5737      253.8092      258.4664      264.2932      228.7774      219.1175      217.4841      211.6502      214.9967      216.8511      220.5719      249.5566      287.8001      316.3691      337.8593      322.7442      325.1855      320.4312      307.3353      279.7196      253.8505      225.8021      205.5129      201.7766      150.3284      118.8141      128.3263        0.0000        0.0000        0.0000        0.0000      416.2837      392.9298      341.6954      321.9950      325.6576      232.3200        0.0000        0.0000        0.0000        0.0000        0.0000        0.0000        0.0000        0.0000        0.0000        0.0000        0.0000        0.0000        0.0000        0.0000        0.0000        0.0000        0.0000        0.0000        0.0000        0.0000        0.0000        0.0000        0.0000        0.0000        0.0000        0.0000        0.0000        0.0000        0.0000        0.0000        0.0000        0.0000        0.0000        0.0000        0.0000        0.0000        0.0000        0.0000        0.0000        0.0000        0.0000        0.0000        0.0000        0.0000        0.0000        0.0000        0.0000        0.0000        0.0000        0.0000        0.0000        0.0000        0.0000
        0.0000        0.0000        0.0000        0.0000        0.0000        0.0000        0.0000        0.0000        0.0000        0.0000        0.0000        0.0000        0.0000        0.0000        0.0000        0.0000        0.0000        0.0000        0.0000        0.0000        0.0000        0.0000        0.0000        0.0000        0.0000        0.0000        0.0000        0.0000        0.0000        0.0000        0.0000        0.0000        0.0000        0.0000        0.0000        0.0000        0.0000        0.0000        0.0000        0.0000        0.0000        0.0000        0.0000        0.0000        0.0000        0.0000        0.0000        0.0000        0.0000        0.0000        0.0000        0.0000        0.0000        0.0000        0.0000        0.0000        0.0000        0.0000        0.0000        0.0000        0.0000        0.0000        0.0000        0.0000        0.0000        0.0000        0.0000        0.0000        0.0000        0.0000        0.0000        0.0000        0.0000        0.0000        0.0000        0.0000        0.0000        0.0000        0.0000        0.0000        0.0000        0.0000        0.0000        0.0000        0.0000        0.0000        0.0000        0.0000        0.0000        0.0000        0.0000        0.0000        0.0000        0.0000        0.0000        0.0000      286.7427      216.5081      152.8627      149.4836      133.4182      125.3028      124.2811      123.5130      112.3135      113.5024      113.3134      128.6094      131.4438      114.3912      116.2460      100.0556      109.8050      123.5768      137.1843      149.3078      154.3992      168.3342      165.7063      171.0115      186.1895      200.9646      229.2587      236.8549      256.8209      273.5246      311.6136      282.8836      290.1980      311.3883      303.8800      327.6521      339.6561      346.2950      335.5973      329.7461      315.0325      280.6297      268.5936      242.3809      273.5482      254.7651      280.4570      334.4562      338.6068      340.4423      334.8093      312.0230      283.1608      301.1269      275.5519      249.5280      248.6662      233.5928      223.8753      225.6796      229.5977      226.1395      246.0311      278.5364      286.7306      293.2496      292.3028      259.4476      255.0010      236.1264      223.4350      216.5499      222.8515      242.3046      260.6767      267.3016      288.7966      335.9165      323.6239      312.4189      292.1868      272.1470      252.1191      201.5276      182.4364      168.6384      165.5130        0.0000        0.0000        0.0000        0.0000        0.0000        0.0000      436.8321      411.9966      366.7964      379.5074      341.4246      306.6530        0.0000        0.0000        0.0000        0.0000        0.0000        0.0000        0.0000        0.0000        0.0000        0.0000        0.0000        0.0000        0.0000        0.0000        0.0000        0.0000        0.0000        0.0000        0.0000        0.0000        0.0000        0.0000        0.0000        0.0000        0.0000        0.0000        0.0000        0.0000        0.0000        0.0000        0.0000        0.0000        0.0000        0.0000        0.0000        0.0000        0.0000        0.0000        0.0000        0.0000        0.0000        0.0000        0.0000        0.0000        0.0000        0.0000        0.0000        0.0000        0.0000        0.0000        0.0000        0.0000        0.0000        0.0000
        0.0000        0.0000        0.0000        0.0000        0.0000        0.0000        0.0000        0.0000        0.0000        0.0000        0.0000        0.0000        0.0000        0.0000        0.0000        0.0000        0.0000        0.0000        0.0000        0.0000        0.0000        0.0000        0.0000        0.0000        0.0000        0.0000        0.0000        0.0000        0.0000        0.0000        0.0000        0.0000        0.0000        0.0000        0.0000        0.0000        0.0000        0.0000        0.0000        0.0000        0.0000        0.0000        0.0000        0.0000        0.0000        0.0000        0.0000        0.0000        0.0000        0.0000        0.0000        0.0000        0.0000        0.0000        0.0000        0.0000        0.0000        0.0000        0.0000        0.0000        0.0000        0.0000        0.0000        0.0000        0.0000        0.0000        0.0000        0.0000        0.0000        0.0000        0.0000        0.0000        0.0000        0.0000        0.0000        0.0000        0.0000        0.0000        0.0000        0.0000        0.0000        0.0000        0.0000        0.0000        0.0000        0.0000        0.0000        0.0000        0.0000        0.0000        0.0000        0.0000        0.0000        0.0000        0.0000        0.0000      257.2217      235.2882      160.0964      155.1662      153.9095      132.9216      127.7156      121.0718      126.1858      130.8979      131.2405      125.5450      132.6889      136.9006      122.9822      118.2769       99.4404      104.0459      116.4935      133.2041      139.0698      145.5035      157.9375      159.6587      176.7865      209.0511      228.3056      232.9649      237.1139      261.4030      329.6890      293.3447      307.5951      321.5727      299.0147      308.3381      317.5798      323.8237      327.5189      297.2135      280.7514      267.8430      245.5823      249.6063      243.6757      246.4387      280.1469      308.5701      321.3162      305.3672      302.8654      304.0459      296.8003      300.5560      276.0156      251.0387      240.3250      246.6594      242.7909      248.0056      257.1516      267.1968      270.8125      306.0784      310.0652      308.0731      298.5633      287.1896      276.4596      260.3246      262.5290      284.4702      279.7201      290.6260      288.5124      281.5244      277.5632      294.3959      291.4280      295.0054      273.3752      238.3651      242.2979      187.4314      160.5475      143.8386        0.0000        0.0000        0.0000        0.0000        0.0000        0.0000      413.2933      454.8171      487.9139      436.9088      410.9558      367.0136      345.8025        0.0000        0.0000        0.0000        0.0000        0.0000        0.0000        0.0000        0.0000        0.0000        0.0000        0.0000        0.0000        0.0000        0.0000        0.0000        0.0000        0.0000        0.0000        0.0000        0.0000        0.0000        0.0000        0.0000        0.0000        0.0000        0.0000        0.0000        0.0000        0.0000        0.0000        0.0000        0.0000        0.0000        0.0000        0.0000        0.0000        0.0000        0.0000        0.0000        0.0000        0.0000        0.0000        0.0000        0.0000        0.0000        0.0000        0.0000        0.0000        0.0000        0.0000        0.0000        0.0000        0.0000        0.0000
        0.0000        0.0000        0.0000        0.0000        0.0000        0.0000        0.0000        0.0000        0.0000        0.0000        0.0000        0.0000        0.0000        0.0000        0.0000        0.0000        0.0000        0.0000        0.0000        0.0000        0.0000        0.0000        0.0000        0.0000        0.0000        0.0000        0.0000        0.0000        0.0000        0.0000        0.0000        0.0000        0.0000        0.0000        0.0000        0.0000        0.0000        0.0000        0.0000        0.0000        0.0000        0.0000        0.0000        0.0000        0.0000        0.0000        0.0000        0.0000        0.0000        0.0000        0.0000        0.0000        0.0000        0.0000        0.0000        0.0000        0.0000        0.0000        0.0000        0.0000        0.0000        0.0000        0.0000        0.0000        0.0000        0.0000        0.0000        0.0000        0.0000        0.0000        0.0000        0.0000        0.0000        0.0000        0.0000        0.0000        0.0000        0.0000        0.0000        0.0000        0.0000        0.0000        0.0000        0.0000        0.0000        0.0000        0.0000        0.0000        0.0000        0.0000        0.0000        0.0000        0.0000        0.0000        0.0000        0.0000        0.0000      221.2471      153.6726      156.7986      152.3502      156.8349      143.6922      131.9439      148.4548      141.0016      140.3123      139.2372      127.9861      135.7893      160.2502      152.3135      133.6186      100.0739       99.9769      121.9092      129.5468      127.2029      148.2522      143.1817      164.8691      204.3285      212.8888      211.9376      216.8005      246.8974      286.3148      296.1815      295.9437      305.5705      295.0685      330.3897      316.8629      329.9712      307.3077      277.6950      256.4161      260.3104      248.1460      263.8216      293.9846      321.5038      325.6094      322.6714      302.5770      302.5689      299.2714      313.5779      306.6783      278.7565      302.5885      281.2493      266.2144      269.4878      293.3756      327.8875      300.9305      295.4365      281.9063      302.9352      311.8075      310.4785      342.1341      303.6736      288.2382      298.4972      318.4460      334.5273      341.4325      328.8365      300.8435      298.7224      295.1603      296.1217      294.0374      272.8466      255.8753      254.9607      242.9608      191.3252      188.5597        0.0000        0.0000        0.0000        0.0000        0.0000        0.0000        0.0000      457.8448      515.6041      564.7276      515.5801      440.6234      397.1899      416.4944        0.0000        0.0000        0.0000        0.0000        0.0000        0.0000        0.0000        0.0000        0.0000        0.0000        0.0000        0.0000        0.0000        0.0000        0.0000        0.0000        0.0000        0.0000        0.0000        0.0000        0.0000        0.0000        0.0000        0.0000        0.0000        0.0000        0.0000        0.0000        0.0000        0.0000        0.0000        0.0000        0.0000        0.0000        0.0000        0.0000        0.0000        0.0000        0.0000        0.0000        0.0000        0.0000        0.0000        0.0000        0.0000        0.0000        0.0000        0.0000        0.0000        0.0000        0.0000        0.0000        0.0000        0.0000
        0.0000        0.0000        0.0000        0.0000        0.0000        0.0000        0.0000        0.0000        0.0000        0.0000        0.0000        0.0000        0.0000        0.0000        0.0000        0.0000        0.0000        0.0000        0.0000        0.0000        0.0000        0.0000        0.0000        0.0000        0.0000        0.0000        0.0000        0.0000        0.0000        0.0000        0.0000        0.0000        0.0000        0.0000        0.0000        0.0000        0.0000        0.0000        0.0000        0.0000        0.0000        0.0000        0.0000        0.0000        0.0000        0.0000        0.0000        0.0000        0.0000        0.0000        0.0000        0.0000        0.0000        0.0000        0.0000        0.0000        0.0000        0.0000        0.0000        0.0000        0.0000        0.0000        0.0000        0.0000        0.0000        0.0000        0.0000        0.0000        0.0000        0.0000        0.0000        0.0000        0.0000        0.0000        0.0000        0.0000        0.0000        0.0000        0.0000        0.0000        0.0000        0.0000        0.0000        0.0000        0.0000        0.0000        0.0000        0.0000        0.0000        0.0000        0.0000        0.0000        0.0000        0.0000        0.0000        0.0000      155.4677      156.5715      134.6996      183.2219        0.0000      171.9462      163.2151      165.2732      158.9869      147.3819      147.5397      142.9597      147.8457      148.9632      156.0867      154.3885      141.9022       96.8646      102.1732       91.0263       89.8334       89.0368      100.1415      113.5013      118.2828      134.4010      167.9080      179.9758      181.9471      223.2309      227.6267      242.3887      274.1717      290.5476      322.5940      290.9658      315.2978      345.9734      327.1311      277.6599      289.9386      283.5492      275.2260      325.2747      336.9567      311.4096      295.1518      235.9198      221.1367      239.0162      232.9547      252.7991      236.8565      238.9005      275.6342      369.6404      355.3063      352.6604      365.2014      415.9875      378.7621      389.0151      374.0686      356.1854      353.4309      344.6197      369.3248      377.9689      388.1014      404.0812      416.3649      414.5372      437.4921      401.1615      387.6221      322.9389      287.6925      273.5564      243.7607      203.0716      237.5619      277.5295      262.3937        0.0000        0.0000        0.0000        0.0000        0.0000      444.4800      376.7400        0.0000      479.8071      501.8619      603.3367      621.0596      548.4515      477.8667      440.0806        0.0000        0.0000        0.0000        0.0000        0.0000        0.0000        0.0000        0.0000        0.0000        0.0000        0.0000        0.0000        0.0000        0.0000        0.0000        0.0000        0.0000        0.0000        0.0000        0.0000        0.0000        0.0000        0.0000        0.0000        0.0000        0.0000        0.0000        0.0000        0.0000        0.0000        0.0000        0.0000        0.0000        0.0000        0.0000        0.0000        0.0000        0.0000        0.0000        0.0000        0.0000        0.0000        0.0000        0.0000        0.0000        0.0000        0.0000        0.0000        0.0000        0.0000        0.0000        0.0000        0.0000        0.0000        0.0000
        0.0000        0.0000        0.0000        0.0000        0.0000        0.0000        0.0000        0.0000        0.0000        0.0000        0.0000        0.0000        0.0000        0.0000        0.0000        0.0000        0.0000        0.0000        0.0000        0.0000        0.0000        0.0000        0.0000        0.0000        0.0000        0.0000        0.0000        0.0000        0.0000        0.0000        0.0000        0.0000        0.0000        0.0000        0.0000        0.0000        0.0000        0.0000        0.0000        0.0000        0.0000        0.0000        0.0000        0.0000        0.0000        0.0000        0.0000        0.0000        0.0000        0.0000        0.0000        0.0000        0.0000        0.0000        0.0000        0.0000        0.0000        0.0000        0.0000        0.0000        0.0000        0.0000        0.0000        0.0000        0.0000        0.0000        0.0000        0.0000        0.0000        0.0000        0.0000        0.0000        0.0000        0.0000        0.0000        0.0000        0.0000        0.0000        0.0000        0.0000        0.0000        0.0000        0.0000        0.0000        0.0000        0.0000        0.0000        0.0000        0.0000        0.0000        0.0000        0.0000        0.0000        0.0000        0.0000        0.0000        0.0000      137.9314        0.0000        0.0000        0.0000      177.7601      175.4123      194.1884      196.6915      181.7940      159.4206      163.9358      162.2847      155.8538      155.3655      143.6494      137.8627      127.0045      103.5278       87.7657       84.0283       83.7187       95.4419       89.0115       93.9434      142.9694      161.7236      167.1403      181.0163      205.5555      216.8922      220.4949      228.5741      247.6232      260.2101      250.6538      289.5770      289.9143      282.2498      257.1235      309.4572      281.4209      275.6982      312.4912      311.9064      261.4740      243.5535      231.1275      234.5769      204.2045      187.8951      202.6191      206.3805      242.2176      316.9960      426.6320      409.4473      410.2759      414.7240      414.9171      403.1000      410.1012      415.3442      390.3014      378.0227      366.4239      383.7449      456.1379      473.9442      482.5729      488.6730      481.4338      468.8255      431.8398      416.6289      337.0083      359.2331      268.5678      221.8138      204.3028      196.1278      274.2339      205.2170        0.0000        0.0000        0.0000        0.0000        0.0000      483.4800      359.0400      293.4600      514.9092      574.7126      679.7502      642.6625      536.9245      508.5450      447.2763        0.0000        0.0000        0.0000        0.0000        0.0000        0.0000        0.0000        0.0000        0.0000        0.0000        0.0000        0.0000        0.0000        0.0000        0.0000        0.0000        0.0000        0.0000        0.0000        0.0000        0.0000        0.0000        0.0000        0.0000        0.0000        0.0000        0.0000        0.0000        0.0000        0.0000        0.0000        0.0000        0.0000        0.0000        0.0000        0.0000        0.0000        0.0000        0.0000        0.0000        0.0000        0.0000        0.0000        0.0000        0.0000        0.0000        0.0000        0.0000        0.0000        0.0000        0.0000        0.0000        0.0000        0.0000        0.0000
        0.0000        0.0000        0.0000        0.0000        0.0000        0.0000        0.0000        0.0000        0.0000        0.0000        0.0000        0.0000        0.0000        0.0000        0.0000        0.0000        0.0000        0.0000        0.0000        0.0000        0.0000        0.0000        0.0000        0.0000        0.0000        0.0000        0.0000        0.0000        0.0000        0.0000        0.0000        0.0000        0.0000        0.0000        0.0000        0.0000        0.0000        0.0000        0.0000        0.0000        0.0000        0.0000        0.0000        0.0000        0.0000        0.0000        0.0000        0.0000        0.0000        0.0000        0.0000        0.0000        0.0000        0.0000        0.0000        0.0000        0.0000        0.0000        0.0000        0.0000        0.0000        0.0000        0.0000        0.0000        0.0000        0.0000        0.0000        0.0000        0.0000        0.0000        0.0000        0.0000        0.0000        0.0000        0.0000        0.0000        0.0000        0.0000        0.0000        0.0000        0.0000        0.0000        0.0000        0.0000        0.0000        0.0000        0.0000        0.0000        0.0000        0.0000        0.0000        0.0000        0.0000        0.0000        0.0000        0.0000        0.0000        0.0000        0.0000        0.0000        0.0000      207.9994      225.6272      227.4416      211.8893      174.0591      159.1192      155.6779      158.6071      162.5409      178.2720      174.2345      173.3764      146.9475      121.6560       97.9539      105.1057      108.7838       96.2283      100.5761       98.6525      136.3603      173.9368      192.8580      203.0611      213.9759      232.0935      239.2322      233.5474      242.3356      249.0269      238.2317      256.4397      230.3585      236.1538      221.0404      237.5479      234.7466      217.1599      239.9724      232.7322      227.4154      215.1805      211.3396      206.2688      202.4689      184.8687      212.5936      252.8553      247.7202      281.8507      421.5543      427.7964      410.3027      410.0404      413.4642      441.4247      414.6012      391.7175      357.0547      367.0480      364.3658      414.7448      461.5208      471.7642      521.1987      537.5338      531.7480      508.7224      495.6880      484.9313      368.3466      354.0459      304.4169      263.6674      225.2484      234.2906        0.0000        0.0000        0.0000        0.0000        0.0000        0.0000      514.7399      454.0800      319.6800      376.1700      474.7315      593.7711      693.3049      641.9215      499.7129      452.2789      408.4186        0.0000        0.0000        0.0000        0.0000        0.0000        0.0000        0.0000        0.0000        0.0000        0.0000        0.0000        0.0000        0.0000        0.0000        0.0000        0.0000        0.0000        0.0000        0.0000        0.0000        0.0000        0.0000        0.0000        0.0000        0.0000        0.0000        0.0000        0.0000        0.0000        0.0000        0.0000        0.0000        0.0000        0.0000        0.0000        0.0000        0.0000        0.0000        0.0000        0.0000        0.0000        0.0000        0.0000        0.0000        0.0000        0.0000        0.0000        0.0000        0.0000        0.0000        0.0000        0.0000        0.0000        0.0000        0.0000
        0.0000        0.0000        0.0000        0.0000        0.0000        0.0000        0.0000        0.0000        0.0000        0.0000        0.0000        0.0000        0.0000        0.0000        0.0000        0.0000        0.0000        0.0000        0.0000        0.0000        0.0000        0.0000        0.0000        0.0000        0.0000        0.0000        0.0000        0.0000        0.0000        0.0000        0.0000        0.0000        0.0000        0.0000        0.0000        0.0000        0.0000        0.0000        0.0000        0.0000        0.0000        0.0000        0.0000        0.0000        0.0000        0.0000        0.0000        0.0000        0.0000        0.0000        0.0000        0.0000        0.0000        0.0000        0.0000        0.0000        0.0000        0.0000        0.0000        0.0000        0.0000        0.0000        0.0000        0.0000        0.0000        0.0000        0.0000        0.0000        0.0000        0.0000        0.0000        0.0000        0.0000        0.0000        0.0000        0.0000        0.0000        0.0000        0.0000        0.0000        0.0000        0.0000        0.0000        0.0000        0.0000        0.0000        0.0000        0.0000        0.0000        0.0000        0.0000        0.0000        0.0000        0.0000        0.0000        0.0000        0.0000        0.0000        0.0000        0.0000        0.0000        0.0000      268.0565      245.7654      204.9109      170.8370      161.8766      159.7873      154.7618      168.6929      177.8603      191.0698      174.7720      166.9795      173.9668      141.0595      137.9256      132.8359      139.0504      147.3972      127.1431      136.7219      156.2983      182.5783      195.5279      225.2709      260.5931      268.5108      275.0635      289.2098      267.3079      233.4013      231.5257      226.6406      218.8036      211.4927      215.1418      223.5668      207.5384      217.4478      222.9381      208.8008      210.1131      190.4101      175.6143      180.7616      171.5859      201.5171      235.2582      246.9635      264.9506      355.5725      380.8514      381.8263      398.5885      440.5323      448.3563      396.1679      369.1995      340.3223      364.3636      381.2741      384.3375      432.4027      459.2431      500.7872      517.7773      538.8738      543.2087      544.0107      521.5569      433.7043      403.4212      337.4268      298.5381      272.8363      282.3420        0.0000        0.0000        0.0000        0.0000        0.0000        0.0000        0.0000      440.3699      368.8499      402.7500      491.2838      546.5762      612.6484      579.3440      441.7689      396.0885      371.4911        0.0000        0.0000        0.0000        0.0000        0.0000        0.0000        0.0000        0.0000        0.0000        0.0000        0.0000        0.0000        0.0000        0.0000        0.0000        0.0000        0.0000        0.0000        0.0000        0.0000        0.0000        0.0000        0.0000        0.0000        0.0000        0.0000        0.0000        0.0000        0.0000        0.0000        0.0000        0.0000        0.0000        0.0000        0.0000        0.0000        0.0000        0.0000        0.0000        0.0000        0.0000        0.0000        0.0000        0.0000        0.0000        0.0000        0.0000        0.0000        0.0000        0.0000        0.0000        0.0000        0.0000        0.0000        0.0000
        0.0000        0.0000        0.0000        0.0000        0.0000        0.0000        0.0000        0.0000        0.0000        0.0000        0.0000        0.0000        0.0000        0.0000        0.0000        0.0000        0.0000        0.0000        0.0000        0.0000        0.0000        0.0000        0.0000        0.0000        0.0000        0.0000        0.0000        0.0000        0.0000        0.0000        0.0000        0.0000        0.0000        0.0000        0.0000        0.0000        0.0000        0.0000        0.0000        0.0000        0.0000        0.0000        0.0000        0.0000        0.0000        0.0000        0.0000        0.0000        0.0000        0.0000        0.0000        0.0000        0.0000        0.0000        0.0000        0.0000        0.0000        0.0000        0.0000        0.0000        0.0000        0.0000        0.0000        0.0000        0.0000        0.0000        0.0000        0.0000        0.0000        0.0000        0.0000        0.0000        0.0000        0.0000        0.0000        0.0000        0.0000        0.0000        0.0000        0.0000        0.0000        0.0000        0.0000        0.0000        0.0000        0.0000        0.0000        0.0000        0.0000        0.0000        0.0000        0.0000        0.0000        0.0000        0.0000        0.0000        0.0000        0.0000        0.0000        0.0000        0.0000        0.0000        0.0000      252.2567      224.4311      216.3818      185.6794      166.7915      155.9028      151.1919      164.0816      194.7827      211.7997      238.3690      278.1420      293.1795      310.2904      295.0432      272.9700      231.2823      249.7917      236.5193      255.7915      269.8748      247.5136      275.3685      334.6777        0.0000        0.0000      317.7032      287.7365      227.6412      224.2207      209.7326      204.1115      200.5836      203.0413      221.6645      211.6024      211.0010      213.5636      189.9634      178.7859      172.0896      163.1032      188.2646      184.2655      200.1536      223.6358      247.7739      268.1892      279.3185      297.4409      294.4824      376.3661      389.8017      388.8860      398.1503      397.0779      397.0635      404.8229      418.6608      407.4698      393.1927      445.5865      459.0984      504.6763      586.2561      617.1235      619.6525      574.3411      481.4230      454.8921      328.1128        0.0000        0.0000        0.0000        0.0000        0.0000        0.0000        0.0000        0.0000        0.0000        0.0000        0.0000        0.0000        0.0000      439.7779      451.4380      498.3047      444.8044      284.6166      258.3134        0.0000        0.0000        0.0000        0.0000        0.0000        0.0000        0.0000        0.0000        0.0000        0.0000        0.0000        0.0000        0.0000        0.0000        0.0000        0.0000        0.0000        0.0000        0.0000        0.0000        0.0000        0.0000        0.0000        0.0000        0.0000        0.0000        0.0000        0.0000        0.0000        0.0000        0.0000        0.0000        0.0000        0.0000        0.0000        0.0000        0.0000        0.0000        0.0000        0.0000        0.0000        0.0000        0.0000        0.0000        0.0000        0.0000        0.0000        0.0000        0.0000        0.0000        0.0000        0.0000        0.0000        0.0000        0.0000        0.0000
        0.0000        0.0000        0.0000        0.0000        0.0000        0.0000        0.0000        0.0000        0.0000        0.0000        0.0000        0.0000        0.0000        0.0000        0.0000        0.0000        0.0000        0.0000        0.0000        0.0000        0.0000        0.0000        0.0000        0.0000        0.0000        0.0000        0.0000        0.0000        0.0000        0.0000        0.0000        0.0000        0.0000        0.0000        0.0000        0.0000        0.0000        0.0000        0.0000        0.0000        0.0000        0.0000        0.0000        0.0000        0.0000        0.0000        0.0000        0.0000        0.0000        0.0000        0.0000        0.0000        0.0000        0.0000        0.0000        0.0000        0.0000        0.0000        0.0000        0.0000        0.0000        0.0000        0.0000        0.0000        0.0000        0.0000        0.0000        0.0000        0.0000        0.0000        0.0000        0.0000        0.0000        0.0000        0.0000        0.0000        0.0000        0.0000        0.0000        0.0000        0.0000        0.0000        0.0000        0.0000        0.0000        0.0000        0.0000        0.0000        0.0000        0.0000        0.0000        0.0000        0.0000        0.0000        0.0000        0.0000        0.0000        0.0000        0.0000        0.0000        0.0000        0.0000        0.0000      246.9358      228.1790      229.3505      201.2167      173.2060      169.3625      161.1760      176.9307      224.8282      259.0624      291.0748      346.7813      375.7265      398.2263      427.9345      356.3512      270.0831      298.7849      299.3623      315.3049      315.8482      311.6144      352.0935        0.0000        0.0000        0.0000        0.0000        0.0000        0.0000      195.6873      189.2269      193.3340      187.5745      188.2550      191.9524      184.7337      196.4967      201.9414      181.2380      184.0020      178.1933      169.4897      179.5831      186.6137      205.7814      250.2222      266.1876      268.1176      304.8069      319.7009      315.8702      336.4684      383.2566      384.1933      419.8375      397.7780      419.6217      382.4673      413.1154      409.2027      403.0543      436.2494      466.4604      524.1775      646.7371      654.7804      658.5621      637.2923      486.8961        0.0000        0.0000        0.0000        0.0000        0.0000        0.0000        0.0000        0.0000        0.0000        0.0000        0.0000        0.0000        0.0000        0.0000        0.0000      382.1054      362.0681      368.5775      344.0315      235.9604      215.8535      210.1652        0.0000        0.0000        0.0000        0.0000        0.0000        0.0000        0.0000        0.0000        0.0000        0.0000        0.0000        0.0000        0.0000        0.0000        0.0000        0.0000        0.0000        0.0000        0.0000        0.0000        0.0000        0.0000        0.0000        0.0000        0.0000        0.0000        0.0000        0.0000        0.0000        0.0000        0.0000        0.0000        0.0000        0.0000        0.0000        0.0000        0.0000        0.0000        0.0000        0.0000        0.0000        0.0000        0.0000        0.0000        0.0000        0.0000        0.0000        0.0000        0.0000        0.0000        0.0000        0.0000        0.0000        0.0000        0.0000
        0.0000        0.0000        0.0000        0.0000        0.0000        0.0000        0.0000        0.0000        0.0000        0.0000        0.0000        0.0000        0.0000        0.0000        0.0000        0.0000        0.0000        0.0000        0.0000        0.0000        0.0000        0.0000        0.0000        0.0000        0.0000        0.0000        0.0000        0.0000        0.0000        0.0000        0.0000        0.0000        0.0000        0.0000        0.0000        0.0000        0.0000        0.0000        0.0000        0.0000        0.0000        0.0000        0.0000        0.0000        0.0000        0.0000        0.0000        0.0000        0.0000        0.0000        0.0000        0.0000        0.0000        0.0000        0.0000        0.0000        0.0000        0.0000        0.0000        0.0000        0.0000        0.0000        0.0000        0.0000        0.0000        0.0000        0.0000        0.0000        0.0000        0.0000        0.0000        0.0000        0.0000        0.0000        0.0000        0.0000        0.0000        0.0000        0.0000        0.0000        0.0000        0.0000        0.0000        0.0000        0.0000        0.0000        0.0000        0.0000        0.0000        0.0000        0.0000        0.0000        0.0000        0.0000        0.0000        0.0000        0.0000        0.0000        0.0000        0.0000        0.0000        0.0000        0.0000      221.4366      213.8720      224.7255      215.7553      186.6611      163.2207      164.2538      199.1939      237.8834      256.2873      287.6443      318.0712      360.7047      387.2603        0.0000      419.2688      350.5236        0.0000        0.0000      289.2870      299.8170        0.0000        0.0000        0.0000        0.0000        0.0000        0.0000        0.0000        0.0000      196.6032      169.3735      171.1434      171.7187      172.8622      180.2768      182.3548      206.0475      217.6846      210.1681      210.1225      170.8827      154.2532      175.5566      205.6055      206.9398      243.3833      256.0767      277.7046      290.5110      307.8513      307.1700      303.3814      341.9850      364.2518      383.5797      387.4675      397.8354      373.0511      384.4547      403.1445      430.3130      443.9357      497.9725      544.8234        0.0000        0.0000        0.0000        0.0000        0.0000        0.0000        0.0000        0.0000        0.0000        0.0000        0.0000        0.0000        0.0000        0.0000        0.0000        0.0000        0.0000        0.0000        0.0000        0.0000      304.5271      317.0876      298.6989      275.9218      221.5958        0.0000        0.0000        0.0000        0.0000        0.0000        0.0000        0.0000        0.0000        0.0000        0.0000        0.0000        0.0000        0.0000        0.0000        0.0000        0.0000        0.0000        0.0000        0.0000        0.0000        0.0000        0.0000        0.0000        0.0000        0.0000        0.0000        0.0000        0.0000        0.0000        0.0000        0.0000        0.0000        0.0000        0.0000        0.0000        0.0000        0.0000        0.0000        0.0000        0.0000        0.0000        0.0000        0.0000        0.0000        0.0000        0.0000        0.0000        0.0000        0.0000        0.0000        0.0000        0.0000        0.0000        0.0000        0.0000        0.0000        0.0000
        0.0000        0.0000        0.0000        0.0000        0.0000        0.0000        0.0000        0.0000        0.0000        0.0000        0.0000        0.0000        0.0000        0.0000        0.0000        0.0000        0.0000        0.0000        0.0000        0.0000        0.0000        0.0000        0.0000        0.0000        0.0000        0.0000        0.0000        0.0000        0.0000        0.0000        0.0000        0.0000        0.0000        0.0000        0.0000        0.0000        0.0000        0.0000        0.0000        0.0000        0.0000        0.0000        0.0000        0.0000        0.0000        0.0000        0.0000        0.0000        0.0000        0.0000        0.0000        0.0000        0.0000        0.0000        0.0000        0.0000        0.0000        0.0000        0.0000        0.0000        0.0000        0.0000        0.0000        0.0000        0.0000        0.0000        0.0000        0.0000        0.0000        0.0000        0.0000        0.0000        0.0000        0.0000        0.0000        0.0000        0.0000        0.0000        0.0000        0.0000        0.0000        0.0000        0.0000        0.0000        0.0000        0.0000        0.0000        0.0000        0.0000        0.0000        0.0000        0.0000        0.0000        0.0000        0.0000        0.0000        0.0000        0.0000        0.0000        0.0000        0.0000        0.0000        0.0000      197.4393      214.6732      204.0958      204.4377      173.2309      159.0663      158.9255      166.3638      206.9533      228.4146      249.9553        0.0000        0.0000        0.0000        0.0000        0.0000        0.0000        0.0000        0.0000        0.0000        0.0000        0.0000        0.0000        0.0000        0.0000        0.0000        0.0000        0.0000        0.0000        0.0000      174.7261      191.8882      194.8947      199.8044      200.3262      194.4525      237.4803      254.3057      215.2512      204.5367      159.3306      157.3066      145.3580      154.9303      201.9039      226.3277      224.3997      244.1808      251.7443      281.4588      278.4546      269.8411      313.4855      343.8505      330.8980      329.0743      365.5298      371.4384      382.7943      387.5761      407.7669      438.3785      471.1059        0.0000        0.0000        0.0000        0.0000        0.0000        0.0000        0.0000        0.0000        0.0000        0.0000        0.0000        0.0000        0.0000        0.0000        0.0000        0.0000        0.0000        0.0000        0.0000        0.0000        0.0000        0.0000      313.7946      276.6594      260.6058        0.0000      206.2045      184.6989        0.0000        0.0000        0.0000        0.0000        0.0000        0.0000        0.0000        0.0000        0.0000        0.0000        0.0000        0.0000        0.0000        0.0000        0.0000        0.0000        0.0000        0.0000        0.0000        0.0000        0.0000        0.0000        0.0000        0.0000        0.0000        0.0000        0.0000        0.0000        0.0000        0.0000        0.0000        0.0000        0.0000        0.0000        0.0000        0.0000        0.0000        0.0000        0.0000        0.0000        0.0000        0.0000        0.0000        0.0000        0.0000        0.0000        0.0000        0.0000        0.0000        0.0000        0.0000        0.0000        0.0000        0.0000        0.0000
        0.0000        0.0000        0.0000        0.0000        0.0000        0.0000        0.0000        0.0000        0.0000        0.0000        0.0000        0.0000        0.0000        0.0000        0.0000        0.0000        0.0000        0.0000        0.0000        0.0000        0.0000        0.0000        0.0000        0.0000        0.0000        0.0000        0.0000        0.0000        0.0000        0.0000        0.0000        0.0000        0.0000        0.0000        0.0000        0.0000        0.0000        0.0000        0.0000        0.0000        0.0000        0.0000        0.0000        0.0000        0.0000        0.0000        0.0000        0.0000        0.0000        0.0000        0.0000        0.0000        0.0000        0.0000        0.0000        0.0000        0.0000        0.0000        0.0000        0.0000        0.0000        0.0000        0.0000        0.0000        0.0000        0.0000        0.0000        0.0000        0.0000        0.0000        0.0000        0.0000        0.0000        0.0000        0.0000        0.0000        0.0000        0.0000        0.0000        0.0000        0.0000        0.0000        0.0000        0.0000        0.0000        0.0000        0.0000        0.0000        0.0000        0.0000        0.0000        0.0000        0.0000        0.0000        0.0000        0.0000        0.0000        0.0000        0.0000        0.0000        0.0000        0.0000        0.0000        0.0000        0.0000      167.5413      159.6907      141.9625      143.1909      135.4216      148.5730      152.3001      159.1409      160.2822      169.7064        0.0000        0.0000        0.0000        0.0000        0.0000        0.0000        0.0000        0.0000        0.0000        0.0000        0.0000        0.0000        0.0000        0.0000        0.0000        0.0000        0.0000        0.0000      186.2449      202.8301      225.6234      235.5157      267.0748      279.0998      319.3367      310.8193      266.7088      225.0866      140.0329      136.4146      113.4591      140.3184      199.4148      179.8505      158.8149      166.7881      244.4651      307.3279      278.8665      266.5070      277.9877      329.1307      292.0506      336.7968      393.6730      463.5353      373.9134      309.5191      230.8200      174.3900        0.0000        0.0000        0.0000        0.0000        0.0000        0.0000        0.0000        0.0000        0.0000        0.0000        0.0000        0.0000        0.0000        0.0000        0.0000        0.0000        0.0000        0.0000        0.0000        0.0000        0.0000        0.0000        0.0000        0.0000      258.6998      252.7054        0.0000      270.5700      302.1300        0.0000        0.0000        0.0000        0.0000        0.0000        0.0000        0.0000        0.0000        0.0000        0.0000        0.0000        0.0000        0.0000        0.0000        0.0000        0.0000        0.0000        0.0000        0.0000        0.0000        0.0000        0.0000        0.0000        0.0000        0.0000        0.0000        0.0000        0.0000        0.0000        0.0000        0.0000        0.0000        0.0000        0.0000        0.0000        0.0000        0.0000        0.0000        0.0000        0.0000        0.0000        0.0000        0.0000        0.0000        0.0000        0.0000        0.0000        0.0000        0.0000        0.0000        0.0000        0.0000        0.0000        0.0000        0.0000
        0.0000        0.0000        0.0000        0.0000        0.0000        0.0000        0.0000        0.0000        0.0000        0.0000        0.0000        0.0000        0.0000        0.0000        0.0000        0.0000        0.0000        0.0000        0.0000        0.0000        0.0000        0.0000        0.0000        0.0000        0.0000        0.0000        0.0000        0.0000        0.0000        0.0000        0.0000        0.0000        0.0000        0.0000        0.0000        0.0000        0.0000        0.0000        0.0000        0.0000        0.0000        0.0000        0.0000        0.0000        0.0000        0.0000        0.0000        0.0000        0.0000        0.0000        0.0000        0.0000        0.0000        0.0000        0.0000        0.0000        0.0000        0.0000        0.0000        0.0000        0.0000        0.0000        0.0000        0.0000        0.0000        0.0000        0.0000        0.0000        0.0000        0.0000        0.0000        0.0000        0.0000        0.0000        0.0000        0.0000        0.0000        0.0000        0.0000        0.0000        0.0000        0.0000        0.0000        0.0000        0.0000        0.0000        0.0000        0.0000        0.0000        0.0000        0.0000        0.0000        0.0000        0.0000        0.0000        0.0000        0.0000        0.0000        0.0000        0.0000        0.0000        0.0000        0.0000        0.0000        0.0000        0.0000      174.9374      154.4790      141.4852      138.1948      132.3925      131.0432      125.5416      131.7992      150.6751        0.0000        0.0000        0.0000        0.0000        0.0000        0.0000        0.0000        0.0000        0.0000        0.0000        0.0000        0.0000        0.0000        0.0000        0.0000        0.0000        0.0000        0.0000        0.0000        0.0000      238.7816      235.7529      272.0131      303.0622      357.0097      320.0871      279.6179      253.1550      140.7286      104.4932       83.8466      118.4466      141.9689      136.1727      147.6634      137.1581      173.1764      240.7328      225.6323      212.3506      229.0385      244.6447      248.4529      299.9816      307.8641        0.0000        0.0000      270.1698        0.0000        0.0000        0.0000        0.0000        0.0000        0.0000        0.0000        0.0000        0.0000        0.0000        0.0000        0.0000        0.0000        0.0000        0.0000        0.0000        0.0000        0.0000        0.0000        0.0000        0.0000        0.0000        0.0000        0.0000        0.0000        0.0000      259.1718      241.7365        0.0000        0.0000        0.0000        0.0000        0.0000        0.0000        0.0000        0.0000        0.0000        0.0000        0.0000        0.0000        0.0000        0.0000        0.0000        0.0000        0.0000        0.0000        0.0000        0.0000        0.0000        0.0000        0.0000        0.0000        0.0000        0.0000        0.0000        0.0000        0.0000        0.0000        0.0000        0.0000        0.0000        0.0000        0.0000        0.0000        0.0000        0.0000        0.0000        0.0000        0.0000        0.0000        0.0000        0.0000        0.0000        0.0000        0.0000        0.0000        0.0000        0.0000        0.0000        0.0000        0.0000        0.0000        0.0000        0.0000        0.0000        0.0000
[truncated: 212,709 more chars]
