# Supplementary material for: Multidimensional evaluation of the TRMM 3B43V7 satellite-based precipitation product in mainland China from 1998–2016
Source: PeerJ. 2020 Feb 20;8:e8615. doi: 10.7717/peerj.8615 (PMC7036276; doi:10.7717/peerj.8615)
Supplement: Supplemental Information 2 [file peerj-08-8615-s002.zip › TRMM_3B43 data/TRMM 3B43 data-Year-Month/2006-07.txt]

ncols         249
nrows         175
xllcorner     73.250
yllcorner     6.500
cellsize      0.25000
        0.0000        0.0000        0.0000        0.0000        0.0000        0.0000        0.0000        0.0000        0.0000        0.0000        0.0000        0.0000        0.0000        0.0000        0.0000        0.0000        0.0000        0.0000        0.0000        0.0000        0.0000        0.0000        0.0000        0.0000        0.0000        0.0000        0.0000        0.0000        0.0000        0.0000        0.0000        0.0000        0.0000        0.0000        0.0000        0.0000        0.0000        0.0000        0.0000        0.0000        0.0000        0.0000        0.0000        0.0000        0.0000        0.0000        0.0000        0.0000        0.0000        0.0000        0.0000        0.0000        0.0000        0.0000        0.0000        0.0000        0.0000        0.0000        0.0000        0.0000        0.0000        0.0000        0.0000        0.0000        0.0000        0.0000        0.0000        0.0000        0.0000        0.0000        0.0000        0.0000        0.0000        0.0000        0.0000        0.0000        0.0000        0.0000        0.0000        0.0000        0.0000        0.0000        0.0000        0.0000        0.0000        0.0000        0.0000        0.0000        0.0000        0.0000        0.0000        0.0000        0.0000        0.0000        0.0000        0.0000        0.0000        0.0000        0.0000        0.0000        0.0000        0.0000        0.0000        0.0000        0.0000        0.0000        0.0000        0.0000        0.0000        0.0000        0.0000        0.0000        0.0000        0.0000        0.0000        0.0000        0.0000        0.0000        0.0000        0.0000        0.0000        0.0000        0.0000        0.0000        0.0000        0.0000        0.0000        0.0000        0.0000        0.0000        0.0000        0.0000        0.0000        0.0000        0.0000        0.0000        0.0000        0.0000        0.0000        0.0000        0.0000        0.0000        0.0000        0.0000        0.0000        0.0000        0.0000        0.0000        0.0000        0.0000        0.0000        0.0000        0.0000        0.0000        0.0000        0.0000        0.0000        0.0000        0.0000        0.0000        0.0000        0.0000        0.0000        0.0000        0.0000        0.0000        0.0000        0.0000        0.0000        0.0000        0.0000        0.0000        0.0000       68.8152       53.2114       73.0124        0.0000        0.0000        0.0000       53.9674       55.6952       55.7929       56.0337       55.0102       56.3796       55.4146       56.8191       61.9897       73.7460       76.8627       88.2845       92.5634      108.7808      140.7200      132.6567      130.1386      135.5054      147.0440      160.6641      204.6367      224.9290      176.6368      179.3422      145.4095      146.4835      157.9322      153.6098      176.3565      185.7466      176.0336      181.8882      229.6257      273.9541      254.1856      293.3622      291.8752      286.7018      251.3187      223.8264        0.0000        0.0000        0.0000        0.0000        0.0000        0.0000        0.0000        0.0000        0.0000        0.0000        0.0000        0.0000        0.0000        0.0000        0.0000        0.0000        0.0000        0.0000        0.0000        0.0000        0.0000        0.0000        0.0000        0.0000        0.0000        0.0000        0.0000        0.0000        0.0000        0.0000
        0.0000        0.0000        0.0000        0.0000        0.0000        0.0000        0.0000        0.0000        0.0000        0.0000        0.0000        0.0000        0.0000        0.0000        0.0000        0.0000        0.0000        0.0000        0.0000        0.0000        0.0000        0.0000        0.0000        0.0000        0.0000        0.0000        0.0000        0.0000        0.0000        0.0000        0.0000        0.0000        0.0000        0.0000        0.0000        0.0000        0.0000        0.0000        0.0000        0.0000        0.0000        0.0000        0.0000        0.0000        0.0000        0.0000        0.0000        0.0000        0.0000        0.0000        0.0000        0.0000        0.0000        0.0000        0.0000        0.0000        0.0000        0.0000        0.0000        0.0000        0.0000        0.0000        0.0000        0.0000        0.0000        0.0000        0.0000        0.0000        0.0000        0.0000        0.0000        0.0000        0.0000        0.0000        0.0000        0.0000        0.0000        0.0000        0.0000        0.0000        0.0000        0.0000        0.0000        0.0000        0.0000        0.0000        0.0000        0.0000        0.0000        0.0000        0.0000        0.0000        0.0000        0.0000        0.0000        0.0000        0.0000        0.0000        0.0000        0.0000        0.0000        0.0000        0.0000        0.0000        0.0000        0.0000        0.0000        0.0000        0.0000        0.0000        0.0000        0.0000        0.0000        0.0000        0.0000        0.0000        0.0000        0.0000        0.0000        0.0000        0.0000        0.0000        0.0000        0.0000        0.0000        0.0000        0.0000        0.0000        0.0000        0.0000        0.0000        0.0000        0.0000        0.0000        0.0000        0.0000        0.0000        0.0000        0.0000        0.0000        0.0000        0.0000        0.0000        0.0000        0.0000        0.0000        0.0000        0.0000        0.0000        0.0000        0.0000        0.0000        0.0000        0.0000        0.0000        0.0000        0.0000        0.0000        0.0000        0.0000        0.0000        0.0000        0.0000        0.0000        0.0000        0.0000        0.0000        0.0000        0.0000        0.0000        0.0000        0.0000       76.2901       66.5624       60.5297       52.4061       68.0850       62.4117       49.1146       55.1167       53.6020       48.4167       55.7241       59.2588       62.9192       65.6532       71.7270       83.7837       90.7816       99.4162       93.3113       96.7824      106.6372      112.8375      134.6850      129.6469      149.9877      152.1293      166.6158      211.1112      212.1891      186.7647      198.7999      138.2622      127.0216      122.1878      123.0347      150.4370      145.1788      153.1817      198.2128      219.3326      246.9681      272.0309      265.5971      241.0965      264.8488      280.4211      214.7802      221.2245      231.8007      235.2283      221.1389      228.6953      213.8306      197.6285        0.0000        0.0000        0.0000        0.0000        0.0000        0.0000        0.0000        0.0000        0.0000        0.0000        0.0000        0.0000        0.0000        0.0000        0.0000        0.0000        0.0000        0.0000        0.0000        0.0000        0.0000        0.0000        0.0000
        0.0000        0.0000        0.0000        0.0000        0.0000        0.0000        0.0000        0.0000        0.0000        0.0000        0.0000        0.0000        0.0000        0.0000        0.0000        0.0000        0.0000        0.0000        0.0000        0.0000        0.0000        0.0000        0.0000        0.0000        0.0000        0.0000        0.0000        0.0000        0.0000        0.0000        0.0000        0.0000        0.0000        0.0000        0.0000        0.0000        0.0000        0.0000        0.0000        0.0000        0.0000        0.0000        0.0000        0.0000        0.0000        0.0000        0.0000        0.0000        0.0000        0.0000        0.0000        0.0000        0.0000        0.0000        0.0000       35.7255        0.0000       31.0616       30.2493        0.0000        0.0000        0.0000        0.0000        0.0000        0.0000        0.0000        0.0000        0.0000        0.0000        0.0000        0.0000        0.0000        0.0000        0.0000        0.0000        0.0000        0.0000        0.0000        0.0000        0.0000        0.0000        0.0000        0.0000        0.0000        0.0000        0.0000        0.0000        0.0000        0.0000        0.0000        0.0000        0.0000        0.0000        0.0000        0.0000        0.0000        0.0000        0.0000        0.0000        0.0000        0.0000        0.0000        0.0000        0.0000        0.0000        0.0000        0.0000        0.0000        0.0000        0.0000        0.0000        0.0000        0.0000        0.0000        0.0000        0.0000        0.0000        0.0000        0.0000        0.0000        0.0000        0.0000        0.0000        0.0000        0.0000        0.0000        0.0000        0.0000        0.0000        0.0000        0.0000        0.0000        0.0000        0.0000        0.0000        0.0000        0.0000        0.0000        0.0000        0.0000        0.0000        0.0000        0.0000        0.0000        0.0000        0.0000        0.0000        0.0000        0.0000        0.0000        0.0000        0.0000        0.0000        0.0000        0.0000        0.0000        0.0000        0.0000        0.0000        0.0000        0.0000        0.0000        0.0000        0.0000        0.0000        0.0000        0.0000        0.0000        0.0000        0.0000        0.0000       81.8026       75.2974       58.6841       60.4132       54.0302       47.7447       52.8616       49.0151       59.3070       56.7218       54.4818       56.0806       57.8031       58.4519       66.5142       86.5749       97.5782      100.8510       94.8863       92.8484       97.0783      110.5404      114.7447      126.6070      139.1665      156.3854      180.5874      152.9695      149.0508      176.0177      178.9375      190.1463      123.4389      104.9440       98.8942      103.1923      107.0206      113.4588      130.9823      149.3876      194.6089      220.7696      253.4681      235.3214      222.9402      227.3495      258.6658      206.4638      217.6071      240.9205      246.4540      234.4457      228.3230      209.5871      196.4669      192.8575        0.0000        0.0000        0.0000        0.0000        0.0000        0.0000        0.0000        0.0000        0.0000        0.0000        0.0000        0.0000        0.0000        0.0000        0.0000        0.0000        0.0000        0.0000        0.0000        0.0000        0.0000        0.0000
        0.0000        0.0000        0.0000        0.0000        0.0000        0.0000        0.0000        0.0000        0.0000        0.0000        0.0000        0.0000        0.0000        0.0000        0.0000        0.0000        0.0000        0.0000        0.0000        0.0000        0.0000        0.0000        0.0000        0.0000        0.0000        0.0000        0.0000        0.0000        0.0000        0.0000        0.0000        0.0000        0.0000        0.0000        0.0000        0.0000        0.0000        0.0000        0.0000        0.0000        0.0000        0.0000        0.0000        0.0000        0.0000        0.0000        0.0000        0.0000        0.0000        0.0000        0.0000        0.0000        0.0000       41.8048       41.2896       39.2815       35.2959       61.6052       54.7230       23.5416        0.0000        0.0000        0.0000        0.0000        0.0000        0.0000        0.0000        0.0000        0.0000        0.0000        0.0000        0.0000        0.0000        0.0000        0.0000        0.0000        0.0000        0.0000        0.0000        0.0000        0.0000        0.0000        0.0000        0.0000        0.0000        0.0000        0.0000        0.0000        0.0000        0.0000        0.0000        0.0000        0.0000        0.0000        0.0000        0.0000        0.0000        0.0000        0.0000        0.0000        0.0000        0.0000        0.0000        0.0000        0.0000        0.0000        0.0000        0.0000        0.0000        0.0000        0.0000        0.0000        0.0000        0.0000        0.0000        0.0000        0.0000        0.0000        0.0000        0.0000        0.0000        0.0000        0.0000        0.0000        0.0000        0.0000        0.0000        0.0000        0.0000        0.0000        0.0000        0.0000        0.0000        0.0000        0.0000        0.0000        0.0000        0.0000        0.0000        0.0000        0.0000        0.0000        0.0000        0.0000        0.0000        0.0000        0.0000        0.0000        0.0000        0.0000        0.0000        0.0000        0.0000        0.0000        0.0000        0.0000        0.0000        0.0000        0.0000        0.0000        0.0000        0.0000        0.0000        0.0000        0.0000        0.0000        0.0000        0.0000        0.0000        0.0000       70.4167       71.2724       73.3897       62.3621       47.4708       50.7688       86.0276       89.4848       69.0683       74.1204       80.8837       69.5052       62.7262       49.0243       51.9683       59.7076       77.7485      106.5571      106.4431       94.5639       85.2055      101.9943      114.0303      167.6732      170.2984      180.5226      171.5084      198.5630      226.8882      170.2794      124.7873      139.8909      154.9643      132.2463      119.5728      103.7676       99.6890      111.7242      134.7628      156.9325      185.0723      188.4489      207.4140      235.2673      234.2978      236.6368      233.5756      262.1137      228.9483      255.4661      235.3943      249.8579      250.6019      255.2816      216.5004      205.4999      213.0894      225.3688      278.1208        0.0000        0.0000        0.0000        0.0000        0.0000        0.0000        0.0000        0.0000        0.0000        0.0000        0.0000        0.0000        0.0000        0.0000        0.0000        0.0000        0.0000        0.0000        0.0000        0.0000
        0.0000        0.0000        0.0000        0.0000        0.0000        0.0000        0.0000        0.0000        0.0000        0.0000        0.0000        0.0000        0.0000        0.0000        0.0000        0.0000        0.0000        0.0000        0.0000        0.0000        0.0000        0.0000        0.0000        0.0000        0.0000        0.0000        0.0000        0.0000        0.0000        0.0000        0.0000        0.0000        0.0000        0.0000        0.0000        0.0000        0.0000        0.0000        0.0000        0.0000        0.0000        0.0000        0.0000        0.0000        0.0000        0.0000        0.0000        0.0000        0.0000        0.0000        0.0000        0.0000        0.0000       35.3082       36.5314       32.3232       29.4140       32.2850       30.2293       22.7427        0.0000        0.0000        0.0000        0.0000        0.0000        0.0000        0.0000        0.0000        0.0000        0.0000        0.0000        0.0000        0.0000        0.0000        0.0000        0.0000        0.0000        0.0000        0.0000        0.0000        0.0000        0.0000        0.0000        0.0000        0.0000        0.0000        0.0000        0.0000        0.0000        0.0000        0.0000        0.0000        0.0000        0.0000        0.0000        0.0000        0.0000        0.0000        0.0000        0.0000        0.0000        0.0000        0.0000        0.0000        0.0000        0.0000        0.0000        0.0000        0.0000        0.0000        0.0000        0.0000        0.0000        0.0000        0.0000        0.0000        0.0000        0.0000        0.0000        0.0000        0.0000        0.0000        0.0000        0.0000        0.0000        0.0000        0.0000        0.0000        0.0000        0.0000        0.0000        0.0000        0.0000        0.0000        0.0000        0.0000        0.0000        0.0000        0.0000        0.0000        0.0000        0.0000        0.0000        0.0000        0.0000        0.0000        0.0000        0.0000        0.0000        0.0000        0.0000        0.0000        0.0000        0.0000        0.0000        0.0000        0.0000        0.0000        0.0000        0.0000        0.0000        0.0000        0.0000        0.0000        0.0000        0.0000        0.0000        0.0000        0.0000        0.0000       80.2353       75.6694       66.6054       58.3157       63.7194      105.7374      115.6640       63.4325       66.7814       81.2266      106.5937      117.4291       98.2583       84.8216       58.1983       65.0835       76.8055       94.0275      119.9478      108.8674      107.8965      123.9464      151.7078      179.6791      167.4946      163.9242      172.7059      178.9485      176.9799      157.0591      143.3090      171.8014      156.6615      153.9088      124.5360      118.0142      118.8790      143.3013      163.9416      193.6789      191.2336      191.0422      208.5942      231.1404      241.4430      221.9220      228.0487      230.3589      231.5152      263.7774      245.0753      251.7514      245.6365      240.5706      221.9980      241.7978      258.1118      241.7028      270.9771      279.2635      249.9159        0.0000        0.0000        0.0000        0.0000        0.0000        0.0000        0.0000        0.0000        0.0000        0.0000        0.0000        0.0000        0.0000        0.0000        0.0000        0.0000        0.0000        0.0000
        0.0000        0.0000        0.0000        0.0000        0.0000        0.0000        0.0000        0.0000        0.0000        0.0000        0.0000        0.0000        0.0000        0.0000        0.0000        0.0000        0.0000        0.0000        0.0000        0.0000        0.0000        0.0000        0.0000        0.0000        0.0000        0.0000        0.0000        0.0000        0.0000        0.0000        0.0000        0.0000        0.0000        0.0000        0.0000        0.0000        0.0000        0.0000        0.0000        0.0000        0.0000        0.0000        0.0000        0.0000        0.0000        0.0000        0.0000        0.0000        0.0000        0.0000       43.1512       30.1034       33.0535       32.5722       32.1873       27.3823       27.4544       29.3704       27.3919       23.9637       26.8607       31.9500        0.0000        0.0000        0.0000        0.0000        0.0000        0.0000        0.0000        0.0000        0.0000        0.0000        0.0000        0.0000        0.0000        0.0000        0.0000        0.0000        0.0000        0.0000        0.0000        0.0000        0.0000        0.0000        0.0000        0.0000        0.0000        0.0000        0.0000        0.0000        0.0000        0.0000        0.0000        0.0000        0.0000        0.0000        0.0000        0.0000        0.0000        0.0000        0.0000        0.0000        0.0000        0.0000        0.0000        0.0000        0.0000        0.0000        0.0000        0.0000        0.0000        0.0000        0.0000        0.0000        0.0000        0.0000        0.0000        0.0000        0.0000        0.0000        0.0000        0.0000        0.0000        0.0000        0.0000        0.0000        0.0000        0.0000        0.0000        0.0000        0.0000        0.0000        0.0000        0.0000        0.0000        0.0000        0.0000        0.0000        0.0000        0.0000        0.0000        0.0000        0.0000        0.0000        0.0000        0.0000        0.0000        0.0000        0.0000        0.0000        0.0000        0.0000        0.0000        0.0000        0.0000        0.0000        0.0000        0.0000        0.0000        0.0000        0.0000        0.0000        0.0000        0.0000        0.0000        0.0000        0.0000        0.0000        0.0000       67.3454       62.1894       63.0490       66.3741       61.8863       58.6482       75.3045       68.3992       52.8130       52.4535       65.3025       99.7521       92.8542       86.9182       68.0160       62.4195       69.0689       75.5100       96.5261      102.7143      121.1660      124.1311      150.8548      185.0593      179.7402      154.0374      154.0284      149.3273      142.0076      139.9018      123.9111      119.8756      147.8828      161.4472      133.6527      136.3952      120.5971      123.6284      151.2351      183.5525      208.2162      226.4278      214.7257      234.5240      247.9482      234.7862      207.7057      243.1666      262.6580      267.3593      276.8564      321.0742      294.4892      248.4395      258.9392      240.0946      240.7560      226.9033      237.1421      261.4676      277.8358      253.0970        0.0000        0.0000        0.0000        0.0000        0.0000        0.0000        0.0000        0.0000        0.0000        0.0000        0.0000        0.0000        0.0000        0.0000      226.8643      232.4331      237.9837        0.0000
        0.0000        0.0000        0.0000        0.0000        0.0000        0.0000        0.0000        0.0000        0.0000        0.0000        0.0000        0.0000        0.0000        0.0000        0.0000        0.0000        0.0000        0.0000        0.0000        0.0000        0.0000        0.0000        0.0000        0.0000        0.0000        0.0000        0.0000        0.0000        0.0000        0.0000        0.0000        0.0000        0.0000        0.0000        0.0000        0.0000        0.0000        0.0000        0.0000        0.0000        0.0000        0.0000        0.0000        0.0000        0.0000        0.0000        0.0000        0.0000       23.4692       22.1703       21.5676       24.7096       26.9014       25.8907       25.0534       25.4942       28.4022       30.2722       30.4225       23.5037       22.2183       28.8333       31.5658        0.0000        0.0000        0.0000        0.0000        0.0000        0.0000        0.0000        0.0000        0.0000        0.0000        0.0000        0.0000        0.0000        0.0000        0.0000        0.0000        0.0000        0.0000        0.0000        0.0000        0.0000        0.0000        0.0000        0.0000        0.0000        0.0000        0.0000        0.0000        0.0000        0.0000        0.0000        0.0000        0.0000        0.0000        0.0000        0.0000        0.0000        0.0000        0.0000        0.0000        0.0000        0.0000        0.0000        0.0000        0.0000        0.0000        0.0000        0.0000        0.0000        0.0000        0.0000        0.0000        0.0000        0.0000        0.0000        0.0000        0.0000        0.0000        0.0000        0.0000        0.0000        0.0000        0.0000        0.0000        0.0000        0.0000        0.0000        0.0000        0.0000        0.0000        0.0000        0.0000        0.0000        0.0000        0.0000        0.0000        0.0000        0.0000        0.0000        0.0000        0.0000        0.0000        0.0000        0.0000        0.0000        0.0000        0.0000        0.0000        0.0000        0.0000        0.0000        0.0000        0.0000        0.0000        0.0000        0.0000        0.0000        0.0000        0.0000        0.0000        0.0000        0.0000        0.0000        0.0000        0.0000       85.1880       75.7942       70.2310       63.2344       69.1665       59.2895       63.4197       58.8035       64.7378       60.4456       65.8894      103.1361      108.3035       90.5989       82.6977       69.0624       82.0992      109.6305      122.7566      146.3636      140.9881      155.1687      165.8887      190.2473      187.6245      180.2598      166.4402      171.0653      145.7360      136.0092      139.5349      148.7468      134.5187      139.9608      123.8758      128.2361      141.4551      144.4517      144.4858      164.0362      220.4773      222.7937      208.4507      212.4242      221.8150      249.1229      234.5282      239.3552      216.3287      272.6466      302.7466      319.9207      340.7703      323.0542      222.9149      252.3040      271.4600      257.3204      249.4043      241.9387      240.2775      271.5011      262.7222      258.1372        0.0000        0.0000        0.0000        0.0000        0.0000        0.0000        0.0000        0.0000        0.0000      211.3225      197.2043      176.0290      167.5423      182.0370      185.9197      193.5022      201.5773
        0.0000        0.0000        0.0000        0.0000        0.0000        0.0000        0.0000        0.0000        0.0000        0.0000        0.0000        0.0000        0.0000        0.0000        0.0000        0.0000        0.0000        0.0000        0.0000        0.0000        0.0000        0.0000        0.0000        0.0000        0.0000        0.0000        0.0000        0.0000        0.0000        0.0000        0.0000        0.0000        0.0000        0.0000        0.0000        0.0000        0.0000        0.0000        0.0000        0.0000        0.0000        0.0000        0.0000        0.0000        0.0000        0.0000        0.0000        0.0000       24.2477       21.4917       19.4518       19.4892       18.3063       18.7215       18.3289       17.8949       18.8853       22.2478       26.5697       23.7530       17.5399       16.5026       19.5195       22.4121       21.4831       24.5604       25.3686        0.0000        0.0000        0.0000        0.0000        0.0000        0.0000        0.0000        0.0000        0.0000        0.0000        0.0000        0.0000        0.0000        0.0000        0.0000        0.0000        0.0000        0.0000        0.0000        0.0000        0.0000        0.0000        0.0000        0.0000        0.0000        0.0000        0.0000        0.0000        0.0000        0.0000        0.0000        0.0000        0.0000        0.0000        0.0000        0.0000        0.0000        0.0000        0.0000        0.0000        0.0000        0.0000        0.0000        0.0000        0.0000        0.0000        0.0000        0.0000        0.0000        0.0000        0.0000        0.0000        0.0000        0.0000        0.0000        0.0000        0.0000        0.0000        0.0000        0.0000        0.0000        0.0000        0.0000        0.0000        0.0000        0.0000        0.0000        0.0000        0.0000        0.0000        0.0000        0.0000        0.0000        0.0000        0.0000        0.0000        0.0000        0.0000        0.0000        0.0000        0.0000        0.0000        0.0000        0.0000        0.0000        0.0000        0.0000        0.0000        0.0000        0.0000        0.0000        0.0000        0.0000        0.0000        0.0000        0.0000        0.0000        0.0000        0.0000        0.0000        0.0000       86.1800       74.7578       74.6384       72.3441       71.4814       67.9264       69.9811       69.8419       56.8470       66.2354       74.0477       87.3022       93.7095       84.5219       80.7895       88.7272       99.7984      116.8458      152.7870      187.5384      179.0313      160.6550      169.5149      191.7633      200.1752      168.1841      170.5061      198.4131      166.5535      151.6700      203.3175      194.8596      163.7466      197.0738      128.6844      135.2730      161.1369      151.3630      136.1615      146.5166      168.2504      212.2725      196.8245      199.3613      223.0630      237.3571      235.0689      229.4230      229.0829      267.2243      301.5890      270.8898      265.5579      276.3944      251.9021      266.6441      248.1379      224.9537      217.3599      222.2680      222.7616      205.1570      235.7341        0.0000        0.0000        0.0000        0.0000        0.0000        0.0000      246.9228      238.1994      193.8488      177.1999      182.0223      181.3283      185.4106      194.2391      189.4289      195.1085        0.0000        0.0000
        0.0000        0.0000        0.0000        0.0000        0.0000        0.0000        0.0000        0.0000        0.0000        0.0000        0.0000        0.0000        0.0000        0.0000        0.0000        0.0000        0.0000        0.0000        0.0000        0.0000        0.0000        0.0000        0.0000        0.0000        0.0000        0.0000        0.0000        0.0000        0.0000        0.0000        0.0000        0.0000        0.0000        0.0000        0.0000        0.0000        0.0000        0.0000        0.0000        0.0000        0.0000        0.0000        0.0000        0.0000        0.0000        0.0000        0.0000        0.0000       26.6922       22.5292       20.1842       14.2164       18.9386       10.7758       10.2287       10.6262       13.4124       15.0958       12.5514       14.9809       20.0595       20.1018       19.0421       18.8904       19.9558       18.7888       19.1337       22.9631       21.1739        0.0000        0.0000        0.0000        0.0000        0.0000        0.0000        0.0000        0.0000        0.0000        0.0000        0.0000        0.0000        0.0000        0.0000        0.0000        0.0000        0.0000        0.0000        0.0000        0.0000        0.0000        0.0000        0.0000        0.0000        0.0000        0.0000        0.0000        0.0000        0.0000        0.0000        0.0000        0.0000        0.0000        0.0000        0.0000        0.0000        0.0000        0.0000        0.0000        0.0000        0.0000        0.0000        0.0000        0.0000        0.0000        0.0000        0.0000        0.0000        0.0000        0.0000        0.0000        0.0000        0.0000        0.0000        0.0000        0.0000        0.0000        0.0000        0.0000        0.0000        0.0000        0.0000        0.0000        0.0000        0.0000        0.0000        0.0000        0.0000        0.0000        0.0000        0.0000        0.0000        0.0000        0.0000        0.0000        0.0000        0.0000        0.0000        0.0000        0.0000        0.0000        0.0000        0.0000        0.0000        0.0000        0.0000        0.0000        0.0000        0.0000        0.0000        0.0000        0.0000        0.0000        0.0000        0.0000        0.0000        0.0000        0.0000        0.0000      102.3630       91.1424       81.0790       86.6753       90.5427       82.1457       94.4373       96.4018      110.9823      191.1268      118.3575      111.2649      103.4412       77.6312       80.9253      101.7337      102.5739      132.7429      169.2791      184.8217      154.2121      147.8275      147.5845      149.6222      142.4918      138.6986      180.6662      210.8401      236.6474      242.0245      245.5790      198.3860      164.7978      168.9336      153.3448      152.6139      157.1425      160.5195      160.6575      156.9747      163.8935      167.1114      192.6164      191.0596      220.8794      209.5542      210.1225      223.6958      222.4267      288.8685      311.1721      290.7279      253.9626      296.7357      247.5853      224.7908      216.3158      230.1546      184.3575      158.0832      146.4334      129.5457      131.2887      145.6209      143.8217      143.0772      175.8315      198.2030      205.8517      224.1149      192.6665      179.5679      213.9793      205.9365      183.0524      164.0227      165.9453      183.6167      189.3502        0.0000        0.0000
        0.0000        0.0000        0.0000        0.0000        0.0000        0.0000        0.0000        0.0000        0.0000        0.0000        0.0000        0.0000        0.0000        0.0000        0.0000        0.0000        0.0000        0.0000        0.0000        0.0000        0.0000        0.0000        0.0000        0.0000        0.0000        0.0000        0.0000        0.0000        0.0000        0.0000        0.0000        0.0000        0.0000        0.0000        0.0000        0.0000        0.0000        0.0000        0.0000        0.0000        0.0000        0.0000        0.0000        0.0000        0.0000        0.0000        0.0000        0.0000       27.2009       22.5313       20.1597       13.6758       11.3325       10.2904       11.0450        9.2560       11.4108       11.7925        8.2045       11.2861       11.9796       13.9844       13.4162       13.7032       18.7554       17.3820       18.7351       18.6363       21.9788       29.0009        0.0000        0.0000        0.0000        0.0000        0.0000        0.0000        0.0000        0.0000        0.0000        0.0000        0.0000        0.0000        0.0000        0.0000        0.0000        0.0000        0.0000        0.0000        0.0000        0.0000        0.0000        0.0000        0.0000        0.0000        0.0000        0.0000        0.0000        0.0000        0.0000        0.0000        0.0000        0.0000        0.0000        0.0000        0.0000        0.0000        0.0000        0.0000        0.0000        0.0000        0.0000        0.0000        0.0000        0.0000        0.0000        0.0000        0.0000        0.0000        0.0000        0.0000        0.0000        0.0000        0.0000        0.0000        0.0000        0.0000        0.0000        0.0000        0.0000        0.0000        0.0000        0.0000        0.0000        0.0000        0.0000        0.0000        0.0000        0.0000        0.0000        0.0000        0.0000        0.0000        0.0000        0.0000        0.0000        0.0000        0.0000        0.0000        0.0000        0.0000        0.0000        0.0000        0.0000        0.0000        0.0000        0.0000        0.0000        0.0000        0.0000        0.0000        0.0000        0.0000        0.0000        0.0000        0.0000        0.0000        0.0000        0.0000        0.0000       86.6667       84.5485       91.9732       96.7778       92.0636        0.0000       84.3312       68.5770      107.1911        0.0000        0.0000        0.0000       93.1166       95.3368      122.9487      142.1672      168.2666      179.7266      180.5422      195.9449      185.4496      165.1092      164.9057      191.1652      227.0657      229.9438      229.8132      223.1868      211.5975      194.8898      183.6329      201.4447      193.4679      193.1349      199.3897      204.6658      196.6546      192.7226      179.6470      194.7065      197.7492      223.3882      256.5640      263.8772      204.6836      208.4073      186.8425      187.8646      199.7368      222.9754      295.3453      351.8836      334.0486      245.3531      201.8354      186.0518      183.4201      219.1918      149.2537      130.5761      144.8969      171.3997      159.6216      132.9649      124.9006      136.8928      153.5995      153.1674      155.3190      155.4563      140.0703      139.9371      149.6219      154.2563      160.6544      167.3652      170.5352      181.4080        0.0000        0.0000
        0.0000        0.0000        0.0000        0.0000        0.0000        0.0000        0.0000        0.0000        0.0000        0.0000        0.0000        0.0000        0.0000        0.0000        0.0000        0.0000        0.0000        0.0000        0.0000        0.0000        0.0000        0.0000        0.0000        0.0000        0.0000        0.0000        0.0000        0.0000        0.0000        0.0000        0.0000        0.0000        0.0000        0.0000        0.0000        0.0000        0.0000        0.0000       33.0273       26.6715       24.2000        0.0000        0.0000        0.0000        0.0000        0.0000        0.0000        0.0000       31.2759       26.3044       23.1960       16.1807       11.7380       12.7305       21.8166       62.4862       61.2515       22.5426        8.3822        8.6825        8.7409       10.0146       12.7980       13.7067       15.5310       17.7992       22.0457       25.4787       23.9332       23.4266        0.0000        0.0000        0.0000        0.0000        0.0000        0.0000        0.0000        0.0000        0.0000        0.0000        0.0000        0.0000        0.0000        0.0000        0.0000        0.0000        0.0000        0.0000        0.0000        0.0000        0.0000        0.0000        0.0000        0.0000        0.0000        0.0000        0.0000        0.0000        0.0000        0.0000        0.0000        0.0000        0.0000        0.0000        0.0000        0.0000        0.0000        0.0000        0.0000        0.0000        0.0000        0.0000        0.0000        0.0000        0.0000        0.0000        0.0000        0.0000        0.0000        0.0000        0.0000        0.0000        0.0000        0.0000        0.0000        0.0000        0.0000        0.0000        0.0000        0.0000        0.0000        0.0000        0.0000        0.0000        0.0000        0.0000        0.0000        0.0000        0.0000        0.0000        0.0000        0.0000        0.0000        0.0000        0.0000        0.0000        0.0000        0.0000        0.0000        0.0000        0.0000        0.0000        0.0000        0.0000        0.0000        0.0000        0.0000        0.0000        0.0000        0.0000        0.0000        0.0000        0.0000        0.0000        0.0000        0.0000        0.0000        0.0000        0.0000        0.0000        0.0000        0.0000        0.0000        0.0000        0.0000        0.0000        0.0000        0.0000        0.0000        0.0000        0.0000        0.0000        0.0000      104.4457      155.5222      177.1518      170.5808      182.3006      196.9597      214.1809      205.9330      212.2605      210.9639      201.9136      214.4514      192.6933      173.5084      167.2744      144.9768      138.8629      141.2510      165.8878      186.4984      185.6119      209.9167      236.4998      206.3412      195.4883      201.7246      190.6137      203.0785      214.9071      234.2418      238.1516      229.4013      186.0681      189.6853      187.8948      178.9948      213.3521      257.8763      236.6167      223.9547      253.2764      218.8158      170.8224      176.8133      142.7892      154.8848      154.3231      135.8677      117.2417      137.9553      131.8990      132.6814      134.8168      141.4565      143.7388      184.4267      168.8590      179.4024      171.9952      171.3278      175.5137      160.4009      170.2925        0.0000        0.0000        0.0000
        0.0000        0.0000        0.0000        0.0000        0.0000        0.0000        0.0000        0.0000        0.0000        0.0000        0.0000        0.0000        0.0000        0.0000        0.0000        0.0000        0.0000        0.0000        0.0000        0.0000        0.0000        0.0000        0.0000        0.0000        0.0000        0.0000        0.0000        0.0000        0.0000        0.0000        0.0000        0.0000        0.0000        0.0000        0.0000        0.0000        0.0000        0.0000       32.7729       27.5799       28.7580       31.9283       31.9775       32.7278       32.2632       33.0652       33.0338       32.4029       39.3405       39.1741       30.8622       20.7773       20.2779       18.7122       21.1163       74.3298       46.9577       10.4466        9.4845       10.0689        8.6815        8.6409       10.0172       13.1737       14.9846       19.4037       19.5294       22.0370       26.7977       25.3876       26.2435       23.0322        0.0000        0.0000        0.0000        0.0000        0.0000        0.0000        0.0000        0.0000        0.0000        0.0000        0.0000        0.0000        0.0000        0.0000        0.0000        0.0000        0.0000        0.0000        0.0000        0.0000        0.0000        0.0000        0.0000        0.0000        0.0000        0.0000        0.0000        0.0000        0.0000        0.0000        0.0000        0.0000        0.0000        0.0000        0.0000        0.0000        0.0000        0.0000        0.0000        0.0000        0.0000        0.0000        0.0000        0.0000        0.0000        0.0000        0.0000        0.0000        0.0000        0.0000        0.0000        0.0000        0.0000        0.0000        0.0000        0.0000        0.0000        0.0000        0.0000        0.0000        0.0000        0.0000        0.0000        0.0000        0.0000        0.0000        0.0000        0.0000        0.0000        0.0000        0.0000        0.0000        0.0000        0.0000        0.0000        0.0000        0.0000        0.0000        0.0000        0.0000        0.0000        0.0000        0.0000        0.0000        0.0000        0.0000        0.0000        0.0000        0.0000        0.0000        0.0000        0.0000        0.0000        0.0000        0.0000        0.0000        0.0000        0.0000        0.0000        0.0000        0.0000        0.0000        0.0000        0.0000        0.0000        0.0000        0.0000        0.0000        0.0000        0.0000        0.0000        0.0000      115.8325      147.6715      154.6938      155.9430      200.3862      252.2115      300.7622      229.7544      198.0540      192.2996      183.8346      210.0634      204.7954      211.8556      151.1092      127.4260      144.4516      172.3507      205.1498      184.6865      194.6117      220.3577      230.7284      188.0036      219.5044      197.9916      228.9698      220.5218      220.0821      204.9508      214.0863      198.3882      200.3524      203.5739      215.0094      274.6486      224.1058      231.5144      211.4041      204.1886      233.9518      146.8608      133.5788      115.8427       99.2485      102.7844      108.2613      110.9837      115.2333      116.9093      119.1090      143.3602      164.2992      189.2030      202.6312      164.6157      210.5101      194.5023      187.1187      175.5771      190.4430        0.0000        0.0000        0.0000        0.0000
        0.0000        0.0000        0.0000        0.0000        0.0000        0.0000        0.0000        0.0000        0.0000        0.0000        0.0000        0.0000        0.0000        0.0000        0.0000        0.0000        0.0000        0.0000        0.0000        0.0000        0.0000        0.0000        0.0000        0.0000        0.0000        0.0000        0.0000        0.0000        0.0000        0.0000        0.0000        0.0000        0.0000        0.0000        0.0000        0.0000        0.0000       19.4681       18.0135       16.5353       18.1697       20.8750       23.6314       27.0896       28.1372       27.3595       26.7093       28.0649       30.1245       26.4671       22.1901       21.2029       24.5808       21.4496       25.5605       20.6692       48.5246        7.4203        8.0637        9.8705        9.9442       12.3001        9.9091       11.5132       12.3462       16.4609       16.2346       17.5980       20.3710       24.3857       28.9885       24.4306        0.0000        0.0000        0.0000        0.0000        0.0000        0.0000        0.0000        0.0000        0.0000        0.0000        0.0000        0.0000        0.0000        0.0000        0.0000        0.0000        0.0000        0.0000        0.0000        0.0000        0.0000        0.0000        0.0000        0.0000        0.0000        0.0000        0.0000        0.0000        0.0000        0.0000        0.0000        0.0000        0.0000        0.0000        0.0000        0.0000        0.0000        0.0000        0.0000        0.0000        0.0000        0.0000        0.0000        0.0000        0.0000        0.0000        0.0000        0.0000        0.0000        0.0000        0.0000        0.0000        0.0000        0.0000        0.0000        0.0000        0.0000        0.0000        0.0000        0.0000        0.0000        0.0000        0.0000        0.0000        0.0000        0.0000        0.0000        0.0000        0.0000        0.0000        0.0000        0.0000        0.0000        0.0000        0.0000        0.0000        0.0000        0.0000        0.0000        0.0000        0.0000        0.0000        0.0000        0.0000        0.0000        0.0000        0.0000        0.0000        0.0000        0.0000        0.0000        0.0000        0.0000        0.0000        0.0000        0.0000        0.0000        0.0000        0.0000        0.0000        0.0000        0.0000        0.0000        0.0000        0.0000        0.0000        0.0000       95.7767      107.7466      103.4506      111.8167      141.4255        0.0000      179.3271      148.2093      123.7223      148.6951      209.6457      257.8450      220.2189      213.4998      203.3909      230.6958      227.6559      233.1003      162.0537      131.2328      167.4088      202.3685      192.1191      161.2793      166.2949      152.6845      142.2471      152.9005      171.3685      177.5228      210.4241      248.2521      270.3113      234.2655      220.0160      217.1376      216.9011      232.2503      209.7452      189.4728      198.3539      252.3724      221.2733      212.1265      205.8495      178.9921      161.7586      144.0266      123.9524      111.0805      106.2431      106.8551      128.5646      135.7784      141.7946      150.2021      161.2032      159.4774      165.6125      176.1481      165.7716      173.9243      190.0006      189.8466      185.7028      173.0064        0.0000        0.0000        0.0000        0.0000
        0.0000        0.0000        0.0000        0.0000        0.0000        0.0000        0.0000        0.0000        0.0000        0.0000        0.0000        0.0000        0.0000        0.0000        0.0000        0.0000        0.0000        0.0000        0.0000        0.0000        0.0000        0.0000        0.0000        0.0000        0.0000        0.0000        0.0000        0.0000        0.0000        0.0000        0.0000        0.0000        0.0000        0.0000        0.0000        0.0000        0.0000       13.0306       16.9718       16.2035       15.5356       16.8549       18.7046       22.1722       24.1981       23.4292       24.6792       22.6500       23.1970       18.9186       17.4560       22.1593       24.8560       19.6051       16.0468        9.1497        5.8447        7.5491        7.4494        8.2441        8.0885       11.6605       10.2793       11.2038       12.4257       13.6727       15.4150       18.0956       18.8211       20.4574       23.8947       24.7226       24.9374        0.0000        0.0000        0.0000        0.0000        0.0000        0.0000        0.0000        0.0000        0.0000        0.0000        0.0000        0.0000        0.0000        0.0000        0.0000        0.0000        0.0000        0.0000        0.0000        0.0000        0.0000        0.0000        0.0000        0.0000        0.0000        0.0000        0.0000        0.0000        0.0000        0.0000        0.0000        0.0000        0.0000        0.0000        0.0000        0.0000        0.0000        0.0000        0.0000        0.0000        0.0000        0.0000        0.0000        0.0000        0.0000        0.0000        0.0000        0.0000        0.0000        0.0000        0.0000        0.0000        0.0000        0.0000        0.0000        0.0000        0.0000        0.0000        0.0000        0.0000        0.0000        0.0000        0.0000        0.0000        0.0000        0.0000        0.0000        0.0000        0.0000        0.0000        0.0000        0.0000        0.0000        0.0000        0.0000        0.0000        0.0000        0.0000        0.0000        0.0000        0.0000        0.0000        0.0000        0.0000        0.0000        0.0000        0.0000        0.0000        0.0000        0.0000        0.0000        0.0000        0.0000        0.0000        0.0000        0.0000        0.0000        0.0000        0.0000        0.0000        0.0000        0.0000       38.0180       52.4455       42.7695       56.8981      105.4262      124.3893      128.1803      152.8383      173.3699      156.2853      167.3707      160.7094      126.6888      117.7098      131.5592      143.5422      159.9066      242.2268      242.5974      221.7424      208.5276      247.7567      167.4776      173.0238      191.7186      238.5273      236.7138      210.1609      169.1532      180.6865      234.9245      221.7941      194.1453      200.3321      238.2854      241.8909      260.6805      261.8425      242.1687      206.4874      220.3957      213.4871      198.6938      208.1454      203.4217      257.3220      247.0920      207.2875      207.0680      186.3701      180.2062      161.7225      142.5759      135.3760      135.5624      148.8136      141.4000      153.5852      165.9246      183.1573      169.2511      203.7871      160.3794      152.4760      168.2958      168.9507      182.6008      210.7583      199.6911        0.0000        0.0000        0.0000        0.0000        0.0000
        0.0000        0.0000        0.0000        0.0000        0.0000        0.0000        0.0000        0.0000        0.0000        0.0000        0.0000        0.0000        0.0000        0.0000        0.0000        0.0000        0.0000        0.0000        0.0000        0.0000        0.0000        0.0000        0.0000        0.0000        0.0000        0.0000        0.0000        0.0000        0.0000        0.0000        0.0000        0.0000        0.0000        0.0000        0.0000        0.0000       10.4533       10.7457       12.9036       13.9326       14.2339       16.5329       18.9385       27.2738       24.3461       21.7076       20.9499       18.2311       16.8433       15.8088       16.1728       23.5715       18.0245       13.4128       14.7890        9.6871        6.5550        7.7655        8.5813       11.5464       11.7274       11.7445       11.5432       13.4684       14.6823       15.9428       15.7410       20.1785       22.4877       23.8989       23.9443       22.6481        0.0000        0.0000        0.0000        0.0000        0.0000        0.0000        0.0000        0.0000        0.0000        0.0000        0.0000        0.0000        0.0000        0.0000        0.0000        0.0000        0.0000        0.0000        0.0000        0.0000        0.0000        0.0000        0.0000        0.0000        0.0000        0.0000        0.0000        0.0000        0.0000        0.0000        0.0000        0.0000        0.0000        0.0000        0.0000        0.0000        0.0000        0.0000        0.0000        0.0000        0.0000        0.0000        0.0000        0.0000        0.0000        0.0000        0.0000        0.0000        0.0000        0.0000        0.0000        0.0000        0.0000        0.0000        0.0000        0.0000        0.0000        0.0000        0.0000        0.0000        0.0000        0.0000        0.0000        0.0000        0.0000        0.0000        0.0000        0.0000        0.0000        0.0000        0.0000        0.0000        0.0000        0.0000        0.0000        0.0000        0.0000        0.0000        0.0000        0.0000        0.0000        0.0000        0.0000        0.0000        0.0000        0.0000        0.0000        0.0000        0.0000        0.0000        0.0000        0.0000        0.0000        0.0000        0.0000        0.0000        0.0000        0.0000        0.0000        0.0000       60.7579       60.2453       52.0840       35.0097       37.1133       40.9307       60.7113      121.5136      156.2689      140.5049      152.8319      158.2742      153.2052      145.1130      149.9466      157.0078      169.3460      128.9297      144.2394      146.7957      178.4435      186.9868      167.9032      214.2970      221.4609      216.1087      170.5973      204.9154      218.6398      200.5042      176.1323      173.5522      177.6312      170.0510      170.0086      169.8885      211.5354      189.7239      193.3874      230.9717      238.4969      214.0111      190.3866      220.6347      191.0596      231.2507      248.7285      282.7695      272.3112      266.4095      222.8889      205.2063      183.8063      179.2375      177.8179      150.8405      166.6670      143.3689      133.9230      158.9619      147.8276      169.1172      183.4025      157.8059      181.4547      144.8593      152.3627      178.9806      169.2677      158.8941      165.0790      185.0065        0.0000        0.0000        0.0000        0.0000        0.0000
        0.0000        0.0000        0.0000        0.0000        0.0000        0.0000        0.0000        0.0000        0.0000        0.0000        0.0000        0.0000        0.0000        0.0000        0.0000        0.0000        0.0000        0.0000        0.0000        0.0000        0.0000        0.0000        0.0000        0.0000        0.0000        0.0000        0.0000        0.0000        0.0000        0.0000        0.0000        0.0000        0.0000        0.0000        0.0000       14.0447       12.0077       11.9462       11.9093       14.3869       17.4140       18.0628       18.3469       23.1808       22.0559       20.0161       19.6546       16.5062       16.4643       15.1157       16.0726       19.5962       16.9849       10.2445        9.3120        9.3153        8.0238        7.9097        9.2968       13.3716       15.3927       16.3303       16.9022       19.3963       18.7143       23.4783       21.3737       25.9709       27.5139       27.3335       24.0034       19.8645        0.0000        0.0000        0.0000        0.0000        0.0000        0.0000        0.0000        0.0000        0.0000        0.0000        0.0000        0.0000        0.0000        0.0000        0.0000        0.0000        0.0000        0.0000        0.0000        0.0000        0.0000        0.0000        0.0000        0.0000        0.0000        0.0000        0.0000        0.0000        0.0000        0.0000        0.0000        0.0000        0.0000        0.0000        0.0000        0.0000        0.0000        0.0000        0.0000        0.0000        0.0000        0.0000        0.0000        0.0000        0.0000        0.0000        0.0000        0.0000        0.0000        0.0000        0.0000        0.0000        0.0000        0.0000        0.0000        0.0000        0.0000        0.0000        0.0000        0.0000        0.0000        0.0000        0.0000        0.0000        0.0000        0.0000        0.0000        0.0000        0.0000        0.0000        0.0000        0.0000        0.0000        0.0000        0.0000        0.0000        0.0000        0.0000        0.0000        0.0000        0.0000        0.0000        0.0000        0.0000        0.0000        0.0000        0.0000        0.0000        0.0000        0.0000        0.0000        0.0000        0.0000        0.0000        0.0000        0.0000        0.0000        0.0000        0.0000       67.2658       58.8909       53.9597       53.2082       35.0869       35.1225       37.0945       72.3275      117.4797      143.0830      124.5098      119.0779      143.7926      139.4885      142.7416      146.1784      145.4785      137.5379      123.4822      129.7289      151.5812      178.1480      187.1638      165.4874      200.3790      216.6743      167.1869      129.6860      149.2018      138.0859      166.7676      175.7632      159.5735      151.6927      128.9556      127.3237      147.8646      180.6557      170.5882      151.3688      175.3604      181.5199      177.1268      189.0176      223.8157      175.6438      198.9871      217.6077      237.8377      304.1158      301.7697      262.4803      204.7568      205.4231      197.3642      179.0000      131.0036      126.9363      142.5055      154.6474      150.8568      139.9480      137.2303      139.0545      136.4997      150.2691      186.0382      155.8697      159.1856      139.4578      134.0252      150.4698      173.5534        0.0000        0.0000        0.0000        0.0000        0.0000
        0.0000        0.0000        0.0000        0.0000        0.0000        0.0000        0.0000        0.0000        0.0000        0.0000        0.0000        0.0000        0.0000        0.0000        0.0000        0.0000        0.0000        0.0000        0.0000        0.0000        0.0000        0.0000        0.0000        0.0000        0.0000        0.0000        0.0000        0.0000        0.0000        0.0000        0.0000        0.0000        0.0000        0.0000        0.0000       18.0510       13.9287       16.7306       17.1697       21.2760       24.2312       24.8972       25.1688       24.4817       19.9343       18.3780       19.8361       16.1522       15.1141       21.2996       18.0708       22.9695       13.6539       10.7426       10.0607        6.3761        8.5682       12.6648       17.4641       26.8240       20.2666       23.4211       23.2535       28.1628       27.9021       34.7437       31.2991       33.8728       34.5742       34.4421       29.4046       22.6908        0.0000        0.0000        0.0000        0.0000        0.0000        0.0000        0.0000        0.0000        0.0000        0.0000        0.0000        0.0000        0.0000        0.0000        0.0000        0.0000        0.0000        0.0000        0.0000        0.0000        0.0000        0.0000        0.0000        0.0000        0.0000        0.0000        0.0000        0.0000        0.0000        0.0000        0.0000        0.0000        0.0000        0.0000        0.0000        0.0000        0.0000        0.0000        0.0000        0.0000        0.0000        0.0000        0.0000        0.0000        0.0000        0.0000        0.0000        0.0000        0.0000        0.0000        0.0000        0.0000        0.0000        0.0000        0.0000        0.0000        0.0000        0.0000        0.0000        0.0000        0.0000        0.0000        0.0000        0.0000        0.0000        0.0000        0.0000        0.0000        0.0000        0.0000        0.0000        0.0000        0.0000        0.0000        0.0000        0.0000        0.0000        0.0000        0.0000        0.0000        0.0000        0.0000        0.0000        0.0000        0.0000        0.0000        0.0000        0.0000        0.0000        0.0000        0.0000        0.0000        0.0000        0.0000        0.0000        0.0000        0.0000        0.0000       67.7455       52.8300       59.6503       46.8137       39.4087       35.2445       48.1123       47.5351       53.4949       87.3532      121.1299      125.4891      126.4856      147.2807      164.7694      181.6361      165.6125      150.6622      120.7910      127.8600      178.1609      222.2926      250.2323      255.3228      194.4592      143.9077      175.2339      191.3637      150.4576      160.3160      125.5683      136.5990      175.4949      166.3538      116.1976      100.4874      124.7939      143.2924      183.4074      193.5184      186.0762      207.2508      219.8550      203.6977      220.8228      226.1921      195.4095      150.9507      175.4870      257.3890      290.4642      277.9828      207.5966      193.3876      200.3113      185.4487      152.5259      156.4467      186.7972      163.5434      155.0140      149.8345      131.6680      120.4910      138.2582      149.0245      159.4436      145.8727      137.5640      125.2323      123.4990      135.8404      158.3482        0.0000        0.0000        0.0000        0.0000        0.0000        0.0000
        0.0000        0.0000        0.0000        0.0000        0.0000        0.0000        0.0000        0.0000        0.0000        0.0000        0.0000        0.0000        0.0000        0.0000        0.0000        0.0000        0.0000        0.0000        0.0000        0.0000        0.0000        0.0000        0.0000        0.0000        0.0000        0.0000        0.0000        0.0000        0.0000        0.0000        0.0000        0.0000        0.0000        0.0000        0.0000       20.7964       14.2529       19.4985       21.0737       26.5624       27.9794       35.9004       31.8622       21.2349       15.9210       16.4406       16.6746       12.7325       13.3400       15.8270       17.5005       18.9691       10.4747        9.4535        8.4148        5.8711        7.4463       11.4179       12.2795       19.4784       25.4973       27.0104       28.2331       31.7768       29.7967       31.9043       33.4692       37.8387       38.3875       36.7565       33.6401        0.0000        0.0000        0.0000        0.0000        0.0000        0.0000        0.0000        0.0000        0.0000        0.0000        0.0000        0.0000        0.0000        0.0000        0.0000        0.0000        0.0000        0.0000        0.0000        0.0000        0.0000        0.0000        0.0000        0.0000        0.0000        0.0000        0.0000        0.0000        0.0000        0.0000        0.0000        0.0000        0.0000        0.0000        0.0000        0.0000        0.0000        0.0000        0.0000        0.0000        0.0000        0.0000        0.0000        0.0000        0.0000        0.0000        0.0000        0.0000        0.0000        0.0000        0.0000        0.0000        0.0000        0.0000        0.0000        0.0000        0.0000        0.0000        0.0000        0.0000        0.0000        0.0000        0.0000        0.0000        0.0000        0.0000        0.0000        0.0000        0.0000        0.0000        0.0000        0.0000        0.0000        0.0000        0.0000        0.0000        0.0000        0.0000        0.0000        0.0000        0.0000        0.0000        0.0000        0.0000        0.0000        0.0000        0.0000        0.0000        0.0000        0.0000        0.0000        0.0000        0.0000        0.0000       66.2404       83.2838        0.0000       70.4117       64.9911       68.2572       82.5536       67.6730       44.8951       39.5884       33.7735       38.6702       48.7958       40.4682       86.7662       93.3432      113.7728      121.4298      169.7393      192.7122      198.7405      197.5158      151.7141      130.6608      128.9385      163.6141      162.7251      181.2222      222.9838      203.4032      152.2847      160.5340      235.3834      210.1964      152.0858      142.5602      165.4549      148.5348      121.8893       80.2096       96.5810      131.9675      127.4058      153.9096      161.2874      178.8900      137.2191      185.0327      264.2137      262.6395      219.4117      194.8424      168.1612      155.8852      201.6385      175.6698      153.8321      166.6941      196.4155      183.5184      149.6133      146.6882      174.2995      208.1221      199.5763      179.3207      152.1820      116.9684      131.2327      159.1399      146.8209      141.7630      142.2516      138.1810      115.3471      116.5639      126.1015        0.0000        0.0000        0.0000        0.0000        0.0000        0.0000        0.0000
        0.0000        0.0000        0.0000        0.0000        0.0000        0.0000        0.0000        0.0000        0.0000        0.0000        0.0000        0.0000        0.0000        0.0000        0.0000        0.0000        0.0000        0.0000        0.0000        0.0000        0.0000        0.0000        0.0000        0.0000        0.0000        0.0000        0.0000        0.0000        0.0000       65.8677       59.8957       51.8672       49.8722       44.2853       33.7815       20.6482       14.4704       13.5833       15.7015       25.5078       26.7551       26.7994       25.2007       18.3290       14.6511       14.0005       13.5112       11.2068       10.3887       12.0561       13.3403       12.8004       12.0387        8.8108        7.2242        6.6451        7.9587       15.6326       16.3968       19.9553       19.5292       21.5919       23.3364       25.7064       38.2891       38.1124       36.6427       40.7131       40.9639       39.8935       36.8925       26.7315       23.7676        0.0000        0.0000        0.0000        0.0000        0.0000        0.0000        0.0000        0.0000        0.0000        0.0000        0.0000        0.0000        0.0000        0.0000        0.0000        0.0000        0.0000        0.0000        0.0000        0.0000        0.0000        0.0000        0.0000        0.0000        0.0000        0.0000        0.0000        0.0000        0.0000        0.0000        0.0000        0.0000        0.0000        0.0000        0.0000        0.0000        0.0000        0.0000        0.0000        0.0000        0.0000        0.0000        0.0000        0.0000        0.0000        0.0000        0.0000        0.0000        0.0000        0.0000        0.0000        0.0000        0.0000        0.0000        0.0000        0.0000        0.0000        0.0000        0.0000        0.0000        0.0000        0.0000        0.0000        0.0000        0.0000        0.0000        0.0000        0.0000        0.0000        0.0000        0.0000        0.0000        0.0000        0.0000        0.0000        0.0000        0.0000        0.0000        0.0000        0.0000        0.0000        0.0000        0.0000        0.0000        0.0000        0.0000        0.0000        0.0000        0.0000        0.0000        0.0000       50.7759       55.5117       58.8668       85.3707       77.9474       53.5402       58.3303       57.6588       62.2044       46.7944       46.4911       48.6098       50.8484       46.3979       44.0058       35.1311       72.1370      116.5062      197.2345      210.3066      184.0075      152.1631      133.6757      115.4682      119.4072      152.5918      191.2239      133.1931      124.4065      107.4218      115.4116      116.8373      103.9586      137.3447      147.4085      111.3810      121.9559      167.6125      136.5732      125.8531      112.8876      178.0961      188.6599      147.0744      150.3992      169.7143      130.9574      122.4442      157.4835      207.3260      217.8714      192.2864      165.5170      147.8616      154.8422      202.7813      166.7882      152.9891      162.6514      240.3916      217.3591      191.5380      161.9650      157.2229      183.2792      191.0296      157.0797      120.4665      113.2882      115.3014      110.2756      120.0015      124.7582      120.8397      121.1493      106.2458      108.3650        0.0000        0.0000        0.0000        0.0000        0.0000        0.0000        0.0000        0.0000
        0.0000        0.0000        0.0000        0.0000        0.0000        0.0000        0.0000        0.0000        0.0000        0.0000        0.0000        0.0000        0.0000        0.0000        0.0000        0.0000        0.0000        0.0000        0.0000        0.0000        0.0000        0.0000        0.0000        0.0000        0.0000        0.0000       56.9264       68.7000       75.7793       69.2656       59.4879       40.2856       35.8932       31.2098       24.5771       15.6097       12.5685       17.7384       18.1998       19.2782       21.0134       18.0718       17.2072       12.9249       11.7367       13.2512       16.0593       14.8397       13.1272       10.9918       15.5464       16.4077       14.9411        7.6263        7.0369        7.0199        8.5848       16.1672       17.2075       22.0021       20.2883       21.4654       16.8467       22.9634       29.2641       33.2104       42.3855       38.3973       39.2401       40.0504       36.6756       28.6857       30.7219       27.4180       32.0924       29.9596       29.7484       28.6054       25.5611       22.9217       22.2277       21.7796        0.0000        0.0000        0.0000        0.0000        0.0000        0.0000        0.0000        0.0000        0.0000        0.0000        0.0000        0.0000        0.0000        0.0000        0.0000        0.0000        0.0000        0.0000        0.0000        0.0000        0.0000        0.0000        0.0000        0.0000        0.0000        0.0000        0.0000        0.0000        0.0000        0.0000        0.0000        0.0000        0.0000        0.0000        0.0000        0.0000        0.0000        0.0000        0.0000        0.0000        0.0000        0.0000        0.0000        0.0000        0.0000        0.0000        0.0000        0.0000        0.0000        0.0000        0.0000        0.0000        0.0000        0.0000        0.0000        0.0000        0.0000        0.0000        0.0000        0.0000        0.0000        0.0000        0.0000        0.0000        0.0000        0.0000        0.0000        0.0000        0.0000        0.0000        0.0000       29.5378       30.4233       23.3443       24.4607       25.2746        0.0000        0.0000        0.0000        0.0000       57.5459       58.9959       52.2333       48.5177       65.1595       51.6724       44.0975       43.8744       71.6426       48.4106       53.4837       69.1667       63.8300       54.6165       55.6059       40.5073       43.7813       42.5775       80.2380      167.6376      228.4801      206.0601      185.6126      170.2033      176.6828      117.3070      100.6770      184.2661      222.8544      165.6873      106.3482       85.3126      179.1385      141.5628      127.2711      103.6154      100.4382       89.5570       96.0091      137.7109      134.6447      127.4542       97.6407      129.7361      180.2029      185.6788      160.6774      163.8842      103.1838      156.2607      149.2323      141.6386      164.5530      175.2343      144.9876      168.7371      170.9684      171.1621      166.1622      142.2679      176.7738      202.2052      245.2018      192.0639      123.7206      123.6850      127.4110      176.4042      144.6722      124.3605      114.1367      119.1061      103.6987      104.1294      108.2931      106.1780      105.6694      110.9869      109.0951        0.0000        0.0000        0.0000        0.0000        0.0000        0.0000        0.0000        0.0000
        0.0000        0.0000        0.0000        0.0000        0.0000        0.0000        0.0000        0.0000        0.0000        0.0000        0.0000        0.0000        0.0000        0.0000        0.0000        0.0000        0.0000        0.0000        0.0000        0.0000        0.0000        0.0000        0.0000        0.0000        0.0000       47.8080       47.2148       37.9190       33.1334       28.1852       25.9437       23.4018       24.1138       24.5858       21.8408       13.4425       10.3598       27.7703       40.8332       29.0208       10.9784        9.5442       10.4219       14.6655       14.1447       17.9617       19.0132       24.1430       17.0977       14.1961       14.1015       10.9693       10.9438        9.8007        9.2353        8.1814       11.4428       17.3817       16.1563       19.2960       17.6188       15.7442       14.7032       19.6877       23.7951       22.8018       26.5905       27.6198       30.7478       31.3716       28.9450       27.6537       25.5282       25.2923       29.9263       26.7545       20.2966       25.4211       23.6513       14.8912       16.8260       19.7886       28.5896       37.5472        0.0000        0.0000        0.0000        0.0000        0.0000        0.0000        0.0000        0.0000        0.0000        0.0000        0.0000        0.0000        0.0000        0.0000        0.0000        0.0000        0.0000        0.0000        0.0000        0.0000        0.0000        0.0000        0.0000        0.0000        0.0000        0.0000        0.0000        0.0000        0.0000        0.0000        0.0000        0.0000        0.0000        0.0000        0.0000        0.0000        0.0000        0.0000        0.0000        0.0000        0.0000        0.0000        0.0000        0.0000        0.0000        0.0000        0.0000        0.0000        0.0000        0.0000        0.0000        0.0000        0.0000        0.0000        0.0000        0.0000        0.0000        0.0000        0.0000        0.0000        0.0000        0.0000        0.0000        0.0000        0.0000        0.0000        0.0000        0.0000       32.1257       33.0393       27.1425       25.1539       28.2235       34.4485       31.0325       28.5397       47.1432       50.2249       39.9982       41.7903       29.0546       26.9540       59.7327       60.1326       41.4222       41.1813       43.6856       49.4378       61.0208       61.9078       86.4550       69.1804       57.2337       67.2025       64.5148       75.5796       93.8843      119.8749      142.8281      137.6900      145.2207      184.3628      155.2284      153.0838      200.7276      224.1191      168.6750      120.0594       80.3825       70.0417       92.1698       67.8272       74.5380      112.2163       78.2624       84.0357       93.9665      138.1227      118.8034       92.6748       91.8440      108.9835      134.5165      124.3578      141.4582      120.0748      113.4996      141.5010      156.6380      149.0521      198.1648      217.0694      214.4401      222.4266      205.3004      178.1578      169.8464      135.3028      133.3163      151.2251      166.3745      144.9520       95.7104      101.6020       97.6803      127.3690      115.9702      109.3466      113.2073       84.4994        0.0000        0.0000       93.5637       91.2404       88.7260       94.5994        0.0000        0.0000        0.0000        0.0000        0.0000        0.0000        0.0000        0.0000        0.0000
        0.0000        0.0000        0.0000        0.0000        0.0000        0.0000        0.0000        0.0000        0.0000        0.0000        0.0000        0.0000        0.0000        0.0000        0.0000        0.0000        0.0000        0.0000        0.0000        0.0000        0.0000        0.0000        0.0000        0.0000        0.0000        0.0000       44.2150       47.0780       43.5913       33.0534       53.2849       85.3192       31.6659       16.2575       18.2012       17.4793       10.2141        8.5712       10.7503       10.0468        7.5926        9.0436       10.4700       15.7259       16.0907       14.1851       15.6584       19.0283       19.1065       17.7506       13.8167        8.0942        8.8959        9.6052        9.0013        9.5933       11.2982       13.3329       17.6282       16.5861       15.6939       13.7128       14.0860       22.7147       19.7288       17.1930       21.2155       29.1496       30.2522       28.7977       28.2847       22.6836       23.6527       25.8126       27.7961       23.4046       15.7733       17.8332       20.4080       13.9968       18.8016       18.4086       34.4541       32.2975       22.6641       17.0142        0.0000        0.0000        0.0000        0.0000        0.0000        0.0000        0.0000        0.0000        0.0000        0.0000        0.0000        0.0000        0.0000        0.0000        0.0000        0.0000        0.0000        0.0000        0.0000        0.0000        0.0000        0.0000        0.0000        0.0000        0.0000        0.0000        0.0000        0.0000        0.0000        0.0000        0.0000        0.0000        0.0000        0.0000        0.0000        0.0000        0.0000        0.0000        0.0000        0.0000        0.0000        0.0000        0.0000        0.0000        0.0000        0.0000        0.0000        0.0000        0.0000        0.0000        0.0000        0.0000        0.0000        0.0000        0.0000        0.0000        0.0000        0.0000        0.0000        0.0000        0.0000        0.0000        0.0000        0.0000        0.0000        0.0000       32.3838       35.4488       34.2410       34.3329       30.6376       31.7793       31.5120       33.2239       30.6096       27.6114       23.4437       28.5391       24.8899       35.0774       48.7080       41.7935       54.9745       63.2213       81.9045       75.5254       68.5720       69.2466       82.7332       69.4534       90.4825      100.8953       98.6986      124.2961      137.5595      117.8539       97.9337      110.6974      129.6180      158.7162      156.3127      181.9806      217.3880      184.4272      143.2942      105.0776       78.6931       97.0990      126.9872       64.8178       68.7869       80.6829       80.4607       63.8755       82.1344      124.5618      110.1605       97.1694      109.0526      135.9250      165.4416      138.8604      142.5186      151.5337      125.7279      113.5579      137.7401      144.5058      150.0025      164.7198      179.8809      203.0322      201.1808      193.0547      174.4933      160.5893      147.2990      119.4261      131.0853      133.2694      120.1415       98.2224       87.4895       96.9678      114.9110       92.2416       82.1179        0.0000        0.0000        0.0000        0.0000        0.0000        0.0000        0.0000        0.0000        0.0000        0.0000        0.0000        0.0000        0.0000        0.0000        0.0000        0.0000
        0.0000        0.0000        0.0000        0.0000        0.0000        0.0000        0.0000        0.0000        0.0000        0.0000        0.0000        0.0000        0.0000        0.0000        0.0000        0.0000        0.0000        0.0000        0.0000        0.0000        0.0000        0.0000        0.0000        0.0000        0.0000        0.0000        0.0000       25.7065       23.6840       21.5984       21.0051       31.3749       22.6985       20.8113       24.9872       25.1209       16.7917       12.2331       13.0832       26.4677       17.7425       16.0587       14.7093       20.1511       21.5883       24.4532       25.6359       23.6439       27.0897       21.1525       15.3981       12.1198       13.3460       10.9723        9.1965       11.1987       12.5304       15.0524       16.4568       12.9982       13.4359       11.6648       11.2328       12.5350       13.8473       14.9056       18.7931       22.8238       34.1524       27.2209       27.7131       24.6664       26.4906       28.2917       27.4691       22.3755       17.0720       15.2955       16.8880       12.5693       23.1818       30.2306       36.1958       27.1884       13.2339        8.9515        8.2813       20.3036       21.8282       15.5594        0.0000        0.0000        0.0000        0.0000        0.0000        0.0000        0.0000        0.0000        0.0000        0.0000        0.0000        0.0000        0.0000        0.0000        0.0000        0.0000        0.0000        0.0000        0.0000        0.0000        0.0000        0.0000        0.0000        0.0000        0.0000        0.0000        0.0000        0.0000        0.0000        0.0000        0.0000        0.0000        0.0000        0.0000        0.0000        0.0000        0.0000        0.0000        0.0000        0.0000        0.0000        0.0000        0.0000        0.0000        0.0000        0.0000        0.0000        0.0000        0.0000        0.0000        0.0000        0.0000        0.0000        0.0000        0.0000        0.0000        0.0000        0.0000        0.0000        0.0000        0.0000       27.1774       28.5684       29.9331       32.3087       32.5449       29.7141       35.6931       47.7593       38.6083       33.3021       29.5788       26.8941       30.9234       44.3987       58.8178       78.5069       62.7814       60.2224       57.2930       79.6698       92.4540       76.2895       67.7326       67.7620       98.0293      101.3119      103.6961      134.0136      144.3255      108.5996       82.5275       75.8934       77.1200       86.2872       89.4563      102.0801      143.1025      130.2082      118.5999      127.5504      109.9216       99.7636       87.1056       85.0432      130.3499       94.9044       87.0289       72.9983       59.0757       66.3195      109.5038      122.6136      103.1665      104.4086      114.8979      114.3409      119.8612      116.3993      177.1891      128.9842      111.0046      121.8697      125.4730      130.1713      152.6432      170.8992      179.6896      177.4500      186.6442      150.8336      135.6939      108.4137      103.9630      110.9823      121.0459      140.4570       85.1272       79.3113       89.9249       93.7558       86.8988       76.8672        0.0000        0.0000        0.0000        0.0000        0.0000        0.0000        0.0000        0.0000        0.0000        0.0000        0.0000        0.0000        0.0000        0.0000        0.0000        0.0000
        0.0000        0.0000        0.0000        0.0000        0.0000        0.0000        0.0000        0.0000        0.0000        0.0000        0.0000        0.0000        0.0000        0.0000        0.0000        0.0000        0.0000        0.0000        0.0000        0.0000        0.0000        0.0000        0.0000        0.0000        0.0000        0.0000        0.0000       21.5508       22.1090       21.6258       21.0494       23.4150       25.4272       26.1903       31.9800       27.5267       25.0369       30.3208       30.7619       52.2852       66.1557       52.5280       50.0159       40.0291       37.1218       41.2323       40.3399       41.5287       35.4419       29.1396       25.6092       24.7950       21.4008       14.4760       12.0349       10.0362       12.9611       11.6061        9.0996       11.1027       10.5880       10.8738       11.5374       10.9605       14.4891       16.4270       16.5876       25.1432       24.5860       23.6266       24.3604       23.3896       26.7757       30.9881       38.1270       31.5681       25.9004       19.3866       17.0096       13.4099       27.6467       16.2032       15.9565       21.4708       13.0409        7.5076       18.2794       24.0161        9.6336        8.8723        0.0000        0.0000        0.0000        0.0000        0.0000        0.0000        0.0000        0.0000        0.0000        0.0000        0.0000        0.0000        0.0000        0.0000        0.0000        0.0000        0.0000        0.0000        0.0000        0.0000        0.0000        0.0000        0.0000        0.0000        0.0000        0.0000        0.0000        0.0000        0.0000        0.0000        0.0000        0.0000        0.0000        0.0000        0.0000        0.0000        0.0000        0.0000        0.0000        0.0000        0.0000        0.0000        0.0000        0.0000        0.0000        0.0000        0.0000        0.0000        0.0000        0.0000        0.0000        0.0000        0.0000        0.0000        0.0000        0.0000        0.0000        0.0000        0.0000        0.0000        0.0000        0.0000       26.5279       23.8978       31.1887       41.3388       40.9735       42.3419       42.5663       34.8508       33.6952       34.7022       31.9744       41.8474       52.2956       75.9667       94.0534       87.0525       68.1178       65.4369       60.3317       75.5245       93.3337       61.4558       69.0782       86.0085      100.6202       87.7254       86.6917       84.0503       82.3118       80.8239       69.0254       65.3308       61.1953       60.3303       64.9067      137.3529      107.8155       81.4532       82.4632      122.3758      134.0785       99.1629      134.7513       99.6583      106.1161       66.8902       60.7894       63.8385       70.6850       72.8700       64.2107       88.7119      101.6527      121.7686       94.4608       93.4417       99.1195      105.0146      115.3275      129.4843      128.4843      146.5583      140.2132      130.0024      133.3859      150.6971      194.5255      147.9904      123.5993      133.2815      102.9653       89.2919       93.4651       72.8480       91.1042       99.4981       85.2117       74.8500       82.3702       77.7973       70.2343        0.0000        0.0000        0.0000        0.0000        0.0000        0.0000        0.0000        0.0000        0.0000        0.0000        0.0000        0.0000        0.0000        0.0000        0.0000        0.0000
        0.0000        0.0000        0.0000        0.0000        0.0000        0.0000        0.0000        0.0000        0.0000        0.0000        0.0000        0.0000        0.0000        0.0000        0.0000        0.0000        0.0000        0.0000        0.0000        0.0000        0.0000        0.0000        0.0000        0.0000        0.0000        0.0000        0.0000        0.0000       30.5765       33.3756       32.3406       32.5578       32.6713       33.9872       33.5285       28.0457       25.7545       35.7601       42.6264       58.2629       92.8561      135.0886      106.1168       70.4943       54.3744       54.2908       52.6116       50.1540       47.8113       41.8647       43.3627       37.4507       28.1218       22.7793       20.8389       17.5647       12.0867       11.8235       18.4768       46.1057       45.0955       23.9601       18.6711       19.5300       21.7958       25.0266       20.0047       17.2806       16.5555       17.3653       19.0152       19.5566       22.6180       34.5077       41.6163       33.8244       27.5538       26.0785       29.4249       33.8946       40.2120       31.0135       16.1646       16.6329       14.8801       17.3044       25.3534       11.5891        8.9142       12.9514       18.0253        0.0000        0.0000        0.0000        0.0000        0.0000        0.0000        0.0000        0.0000        0.0000        0.0000        0.0000        0.0000        0.0000        0.0000        0.0000        0.0000        0.0000        0.0000        0.0000        0.0000        0.0000        0.0000        0.0000        0.0000        0.0000        0.0000        0.0000        0.0000        0.0000        0.0000        0.0000        0.0000        0.0000        0.0000        0.0000        0.0000        0.0000        0.0000        0.0000        0.0000        0.0000        0.0000        0.0000        0.0000        0.0000        0.0000        0.0000        0.0000        0.0000        0.0000        0.0000        0.0000        0.0000        0.0000        0.0000        0.0000        0.0000        0.0000        0.0000        0.0000        0.0000        0.0000       26.6883       29.3771       36.2725       39.9076       41.2867       40.0494       39.7539       40.7735       37.6145       40.6406       46.8524       57.1995       79.3732       80.8382       60.8409       51.7558       46.9603       39.7168       43.8622       58.6668       70.8479       85.1700       79.1071       79.4004       96.8867       93.4985       71.3015       82.9300      116.3510      129.5500       92.8434       75.6481       60.4959       60.2526       79.2093      105.7044       87.5588       78.9679       93.8467       98.4388       81.1386       97.3408       90.7063       83.9488       80.4251       65.9320       74.3847       83.4108       96.8450       77.1035      105.8544      101.9111       98.8459      102.4139      119.8148      141.1164      127.8723      150.3399      132.9599      106.2392      104.6967      110.8695      111.1445      113.4809      109.6979      124.9534      135.8403      147.1029      131.3454      104.0985      101.0982       90.3065       79.0773       83.5395       88.6248       76.4871       68.0428       70.1420       73.0205       77.9997        0.0000        0.0000        0.0000        0.0000        0.0000        0.0000        0.0000        0.0000        0.0000        0.0000        0.0000        0.0000        0.0000        0.0000        0.0000        0.0000
        0.0000        0.0000        0.0000        0.0000        0.0000        0.0000        0.0000        0.0000        0.0000        0.0000        0.0000        0.0000        0.0000        0.0000        0.0000        0.0000        0.0000        0.0000        0.0000        0.0000        0.0000        0.0000        0.0000        0.0000        0.0000        0.0000        0.0000        0.0000       42.0451       46.0720       45.0763       42.5995       42.1540       41.7657       40.9652       37.9366       37.4781       37.9307       45.2314       47.1213       51.1658       56.9018       65.8076       60.1654       66.9968       81.7299      121.5608      116.8808       71.1313       45.4279       57.6182       46.1958       40.4039       39.8673       32.4416       20.0620       13.8813       12.8727       17.8057       33.5162       39.4402       45.9756       46.3468       43.3643       32.1853       31.3771       29.1489       25.2714       20.7019       16.4175       18.4542       21.9299       25.2970       27.2260       29.2912       38.6524       26.3094       28.1228       44.2420       54.4868       44.8683       31.4769       34.7671       39.6056       32.0245       26.6347       25.7849       24.2090        5.6376       17.1273       10.6825        0.0000        0.0000        0.0000        0.0000        0.0000        0.0000        0.0000        0.0000        0.0000        0.0000        0.0000        0.0000        0.0000        0.0000        0.0000        0.0000        0.0000        0.0000        0.0000        0.0000        0.0000        0.0000        0.0000        0.0000        0.0000        0.0000        0.0000        0.0000        0.0000        0.0000        0.0000        0.0000        0.0000        0.0000        0.0000        0.0000        0.0000        0.0000        0.0000        0.0000        0.0000        0.0000        0.0000        0.0000        0.0000        0.0000        0.0000        0.0000        0.0000        0.0000        0.0000        0.0000        0.0000        0.0000        0.0000        0.0000        0.0000        0.0000        0.0000        0.0000       39.3152       35.2309       33.1000       32.3038       34.6439       43.8859       45.0984       43.2746       39.7552       38.3492       42.0341       40.8389       44.0683       44.1868       56.6149       65.8880       53.7144       42.6164       43.7078       46.3452       47.8563       49.5020       54.6740       73.4374       77.9371       76.9688       79.0166       71.4587       72.1561       85.1751       93.3839       84.7862       75.0162       58.8714       51.0632       53.6262       70.7780      113.2426       97.2774       63.7751       67.8388       81.9865       87.1848      101.9206       77.0294       66.4004       80.7291       84.4477       76.1691      103.8999       90.5463       86.5783       86.8602       83.8702       86.0135       98.7315      116.6256      140.8289      128.6168      113.6714      102.1545       87.0609       92.7046      106.4817      130.2987      112.8307      153.2998      153.2075      107.8669      105.8481      110.6227      112.4070       88.8087       82.7733       66.8444       66.0671       67.5401       66.4327       67.5436       73.2764       76.5198       84.9145        0.0000        0.0000        0.0000        0.0000        0.0000        0.0000        0.0000        0.0000        0.0000        0.0000        0.0000        0.0000        0.0000        0.0000        0.0000        0.0000
        0.0000        0.0000        0.0000        0.0000        0.0000        0.0000        0.0000        0.0000        0.0000        0.0000        0.0000        0.0000        0.0000        0.0000        0.0000        0.0000        0.0000        0.0000        0.0000        0.0000        0.0000        0.0000        0.0000        0.0000        0.0000        0.0000        0.0000        0.0000       68.7215       74.6759       78.5011       79.6017       74.6873       54.3809       51.3379       44.4319       40.5307       39.8944       43.0999       51.6763       57.3608       65.0926       68.3782       62.8681       60.0801       63.9369       97.1467       97.3337       82.5218       44.6008       63.1621       46.5510       37.5122       33.5407       27.0623       20.9061       18.4600       18.0746       15.4960       12.4993       13.2983       16.8277       28.1703       43.8048       65.1876       56.1015       46.7876       38.7321       27.7408       22.0269       21.4840       27.4784       27.4037       26.7052       24.7611       25.2838       27.8707       35.3932       47.6543       57.2014       75.7400       51.0911       40.8990       53.5579       36.8965       25.6356       19.2403       11.1065        9.0607        9.8409        9.4854        7.9477        0.0000        0.0000        0.0000        0.0000        0.0000        0.0000        0.0000        0.0000        0.0000        0.0000        0.0000        0.0000        0.0000        0.0000        0.0000        0.0000        0.0000        0.0000        0.0000        0.0000        0.0000        0.0000        0.0000        0.0000        0.0000        0.0000        0.0000        0.0000        0.0000        0.0000        0.0000        0.0000        0.0000        0.0000        0.0000        0.0000        0.0000        0.0000        0.0000        0.0000        0.0000        0.0000        0.0000        0.0000        0.0000        0.0000        0.0000        0.0000        0.0000        0.0000        0.0000        0.0000        0.0000        0.0000        0.0000        0.0000        0.0000        0.0000       50.2655       40.8783       34.8410       34.1261       37.6689       35.9649       44.3386       49.0121       49.6059       49.0578       41.4834       39.3313       44.2698       40.5508       36.9618       63.4754       75.3863       54.6516       46.9977       62.0128       79.9823       71.7526       92.8156       92.9521       64.0256       74.6273       85.9096       88.2589       86.7258      101.1943       77.8518       66.9578       51.8737       57.7253       45.8792       43.9413       50.7567       82.2226       78.3892       72.0674       57.2140       65.1413       81.6385       91.9723      108.8479       66.1071       56.4821       59.6079       67.5181       73.2156       78.5813       68.3619       74.5485       90.7652       90.2570       91.0940      102.1741      110.6585      106.1459      107.6938      103.3326       84.7843       83.2539       93.6516       86.3179      147.4785      136.6688      121.0015      110.4268      112.3571      123.7288      150.9895      114.8507       85.0375       75.8167       66.7200       69.7117       62.7362       63.1224       67.8317       73.5594       71.1227       73.9474       97.6650        0.0000        0.0000        0.0000        0.0000        0.0000        0.0000        0.0000        0.0000        0.0000        0.0000        0.0000        0.0000        0.0000        0.0000        0.0000
        0.0000        0.0000        0.0000        0.0000        0.0000        0.0000        0.0000        0.0000        0.0000        0.0000        0.0000        0.0000        0.0000        0.0000        0.0000        0.0000        0.0000        0.0000        0.0000        0.0000        0.0000        0.0000        0.0000        0.0000        0.0000        0.0000        0.0000       71.6616       85.2310       83.1948       75.9368       70.2759       67.3641       56.9272       54.3636       45.8506       46.7444       47.0641       48.3287       64.0953       85.8457      100.7734       90.6439       80.0387       59.7519       54.3625       50.7836       51.0930       54.1234       40.9069       37.6802       38.7151       42.5209       55.1416       46.5617       34.2972       30.5281       22.1767       15.1156       11.3461       10.9864       13.2441       15.2425       14.0653       14.7084       14.9824       21.1018       12.0662       14.5331       18.1745       21.3209       33.1079       31.3884       32.1269       30.3617       22.1234       22.0082       25.3975       32.0971       27.4846       46.5500       43.9508       30.7622       99.0020       63.6589       39.6716       40.4513       16.5435        9.6494       24.6846       18.4510        3.1708        5.6675        0.0000        0.0000        0.0000        0.0000        0.0000        0.0000        0.0000        0.0000        0.0000        0.0000        0.0000        0.0000        0.0000        0.0000        0.0000        0.0000        0.0000        0.0000        0.0000        0.0000        0.0000        0.0000        0.0000        0.0000        0.0000        0.0000        0.0000        0.0000        0.0000        0.0000        0.0000        0.0000        0.0000        0.0000        0.0000        0.0000        0.0000        0.0000        0.0000        0.0000        0.0000        0.0000        0.0000        0.0000        0.0000        0.0000        0.0000        0.0000        0.0000        0.0000        0.0000        0.0000        0.0000        0.0000        0.0000        0.0000       52.4274       61.7716       41.3197       32.3577       31.4752       36.9354       42.3498       48.4377       52.3996       49.5207       54.2158       53.0067       45.2987       46.7963       37.8965       33.4026       43.9372       81.6514       63.3313       74.0692       82.2843       93.3102      115.4278      103.8806       91.5618       79.6195       95.6242      112.7512      131.8557      137.7431      127.9573      113.0586       83.3224       52.6189       48.5247       46.3129       40.6286       39.3962       38.7621       49.4182       49.9987       60.8929       69.4232       80.8295       85.6090       72.6364       60.9853       68.6220       68.3963       72.1014       81.5609       84.7080       73.8817       74.7437      128.3012       98.4755       90.0204       92.6541      105.4782      104.4190      109.9715      107.6337       85.5658       80.8876       81.4225       78.2346       90.6759      130.1068      126.9389      112.9371      120.9677      150.8382      114.6914      102.2669       82.2773       75.9748       72.5988       75.9601       78.7822       66.7289       58.1783       56.9507       57.6594       62.0554        0.0000        0.0000        0.0000        0.0000        0.0000        0.0000        0.0000        0.0000        0.0000        0.0000        0.0000        0.0000        0.0000        0.0000        0.0000        0.0000
        0.0000        0.0000        0.0000        0.0000        0.0000        0.0000        0.0000        0.0000        0.0000        0.0000        0.0000        0.0000        0.0000        0.0000        0.0000        0.0000        0.0000        0.0000        0.0000        0.0000        0.0000        0.0000        0.0000        0.0000        0.0000        0.0000        0.0000       76.4083       80.6246       84.0465       85.9606       74.0747       73.1022       66.2159       74.1097       76.6925       92.6603       62.6723       66.9411       67.4333       69.7345       76.1197       77.3281       62.3715       55.4584       55.9416       57.8983       52.0853       43.9436       41.3343       39.8142       36.6790       36.4315       35.3103       41.1656       28.2077       26.1591       20.4405       11.5510       10.8708       12.6224       15.3305       15.3033        9.6457       13.2312       14.3437       12.7258        9.2257       10.0058       12.0463       18.1129       17.8940       18.7714       20.0610       21.4808       24.7459       17.3683       19.7274       15.8371       13.2322       17.1560       24.1623       26.4398       51.5005       53.7363       30.3581       32.3495       17.3822       17.7161       13.6256        8.4315       12.3189       12.2071        6.7327       15.8837       22.6110       20.2713       21.1113       23.8526       19.5443       20.0771        0.0000        0.0000        0.0000        0.0000        0.0000        0.0000       21.8966       21.6551       23.0410       26.5810        0.0000        0.0000        0.0000        0.0000        0.0000        0.0000        0.0000        0.0000        0.0000        0.0000        0.0000        0.0000        0.0000        0.0000        0.0000        0.0000        0.0000        0.0000        0.0000        0.0000        0.0000        0.0000        0.0000        0.0000        0.0000        0.0000        0.0000        0.0000        0.0000        0.0000        0.0000        0.0000        0.0000        0.0000        0.0000        0.0000       46.7566       54.8645       37.1055       41.6516       42.3900       37.7891       33.8827       40.2667       58.3259       63.9746       58.9353       60.5093       64.4015       57.2244       55.0456       53.5874       41.0339       44.0485       55.2529       77.6947       92.4880      126.6675      138.1325      141.0122      160.5905      142.0722      137.4141      140.9641      142.4508      126.0345      108.2566       96.9621       81.4476       78.3424       65.6276       45.1097       44.1538       46.4904       43.3524       39.9488       44.0640       42.1067       49.6914       66.3409       74.8400       82.9411       66.6460       59.5137       84.8409       87.3293       99.0950      125.1215      101.4460       87.5959       95.1054       95.2057      102.4753       90.3537      105.3973      106.4403      106.4057      108.9086      105.5785       99.6891       77.1647       67.9684       66.1984       76.9843      104.6583      111.9954      134.4373      128.8087      136.6219      121.8895      109.6032      110.0767       95.2321       75.7421       70.0153       69.3085       65.0888       60.4887       57.3387       61.8248       64.2702       70.8238        0.0000        0.0000        0.0000        0.0000        0.0000        0.0000        0.0000        0.0000        0.0000        0.0000        0.0000        0.0000        0.0000        0.0000        0.0000        0.0000
        0.0000        0.0000        0.0000        0.0000        0.0000        0.0000        0.0000        0.0000        0.0000        0.0000        0.0000        0.0000        0.0000        0.0000        0.0000        0.0000        0.0000        0.0000        0.0000        0.0000        0.0000        0.0000        0.0000        0.0000        0.0000        0.0000       89.1278       89.4554       91.6736       95.6650      100.0037       92.0009       92.2943       96.9010       85.6770       80.0443       82.1373      100.4985      129.0238      116.8472       91.3330       91.0551       78.5488       66.2478       62.2597       59.8358       73.5025      103.4033       86.5840       64.3298       50.4290       42.3362       40.6948       38.9996       39.2579       33.1755       25.1519       28.3366       25.4604       22.3602       16.2984       13.5909       15.5845       14.8105       13.4897       13.5975       10.1219        9.1510       10.6481       11.1154       14.0806       12.5868       13.9761       14.7333       15.5981       17.4160       13.5018       12.5654       17.0528       15.9485       14.2735       18.1561       23.1414       24.8775       18.2907       12.7005       11.4819       10.0864       24.1045       12.6976       19.6258        9.5091        8.4355       13.8030       14.2618       13.1612       23.8940       18.7101       18.2962       16.9400       17.9971       17.6564       18.6436       17.3327       15.9630       19.0913       16.1600       26.6217       24.3353       22.5941       23.8013       24.7075       34.4792       34.5768       23.1371        0.0000        0.0000        0.0000        0.0000        0.0000        0.0000        0.0000        0.0000        0.0000        0.0000        0.0000        0.0000        0.0000        0.0000        0.0000        0.0000        0.0000        0.0000        0.0000        0.0000        0.0000       39.6890       44.0938       57.1436       68.8063       68.3493       52.4335       55.1438       56.5041       45.1274       37.2635       37.8980       46.5907       40.0052       32.1368       33.8516       40.9325       41.0378       37.6872       43.3173       60.9760       59.0565       54.3652       60.6657       68.2726       63.6552       60.2111       61.3357       62.5705       67.0679       76.9054       85.5045      114.6073      141.1307      154.4149      188.1399      222.6378      177.9556      172.7231      178.9075      164.0317      135.6259      112.6213       98.2196       77.5016       65.2598       54.2946       44.1868       58.3734       62.5748       54.3721       44.2168       51.6820       52.7040       56.6096       63.2776       75.2564       79.2652       85.2062       71.2341       69.1690       99.0205      120.5212      110.1057      103.1332       89.8105       79.2938       89.4369      123.1615      108.9910       97.5734      100.4409       99.4510      101.9265       95.5296       85.1904       67.4097       66.9177       71.1766       75.1935       97.5375      113.7373      118.9264      121.5717      131.2122      113.9301      100.5993       89.6142       77.9543       74.9806       68.7787       68.6636       75.1941       65.3913       59.7553       61.9496        0.0000        0.0000        0.0000        0.0000        0.0000        0.0000        0.0000        0.0000        0.0000        0.0000        0.0000        0.0000        0.0000        0.0000        0.0000        0.0000        0.0000        0.0000
        0.0000        0.0000        0.0000        0.0000        0.0000        0.0000        0.0000        0.0000        0.0000        0.0000        0.0000        0.0000        0.0000        0.0000        0.0000        0.0000        0.0000        0.0000        0.0000        0.0000        0.0000        0.0000        0.0000        0.0000        0.0000        0.0000       89.7123       93.6425       95.7467      101.1145      116.3344      121.1664      123.8233      135.8348      110.1065       81.8328       59.3850       60.6717       68.6289       77.3416       96.9473      111.7141       96.4428      122.1708       91.2042       77.7369       61.9284       65.4554       52.2108       43.1436       45.1204       38.1348       32.3733       28.8335       28.2616       24.4131       20.3405       22.6686       22.0447       18.4270       17.7704       20.0938       11.4510        9.2372        9.5223       10.2280       10.4527        9.9103        9.0929       11.2189       12.5143       13.4837       11.9864       12.2811       11.1946       13.8391       15.7051       14.3066       12.3632       14.5020        8.7804       11.4771       23.5314       30.0285       15.2626       12.9767        8.4162       13.6947       17.9975        3.0314        3.0995        5.4158        4.8730        8.2900       21.1122       27.1607       26.4430       20.2204       17.8884       22.1686       23.0042       19.0583       21.7328       17.4821       16.0263       18.2571       23.9328       19.7814       27.7875       31.5048       28.9455       31.1841       34.9273       33.5974       29.4579       24.8254       23.6296       17.7146        0.0000        0.0000        0.0000        0.0000        0.0000        0.0000        0.0000        0.0000        0.0000        0.0000        0.0000        0.0000       23.3715       27.9802       36.6160       33.8637       31.7118       39.1782       39.2790       37.5277       47.9265       57.6799       61.9818       44.1771       39.2820       40.3083       34.7244       30.5292       29.6979       36.7018       46.4367       51.1614       46.1918       41.4537       44.6171       48.5220       56.5923       49.9083       50.3153       53.0662       58.1571       64.7025       61.2949       61.3734       61.6877       60.6744       74.5942       84.2685       86.1874      118.6029      129.9819      143.4192      181.5530      214.2699      201.4101      207.6610      169.1311      135.3708      121.0870      113.2850      100.4118       74.5551       59.7550       48.3352       50.0732       48.3864       57.6267       62.3275       53.3757       58.2028       58.1792       57.0664       59.8292       57.1734       76.1362       90.7144       79.2329       66.3586       72.1622       84.4788       89.3989       98.4264       91.5768       78.9556       89.7398      118.5970      110.1415      116.2094      124.0246      119.5962      110.7112      103.9386      100.0696       76.4152       72.9762       67.4318       68.8849       86.2434       88.7949       85.8173       99.5645      100.3383      103.7590       97.5422       82.3537       71.6706       72.3175       70.4890       67.9293        0.0000       69.9590       68.9844       66.8298        0.0000        0.0000        0.0000        0.0000        0.0000        0.0000        0.0000        0.0000        0.0000        0.0000        0.0000        0.0000        0.0000        0.0000        0.0000        0.0000        0.0000        0.0000
        0.0000        0.0000        0.0000        0.0000        0.0000        0.0000        0.0000        0.0000        0.0000        0.0000        0.0000        0.0000        0.0000        0.0000        0.0000        0.0000        0.0000        0.0000        0.0000        0.0000        0.0000        0.0000        0.0000        0.0000        0.0000       77.8982       83.2209       94.7064       89.5230       87.2911       95.9558       86.4527       71.5182       67.5538       71.0691       58.4863       42.1840       31.7971       34.3327       46.4747       57.1297       68.0524       57.6892       61.3295       54.4268       49.7874       55.2412       56.1056       47.2102       42.1660       31.0147       29.4214       21.6915       28.3360       61.0455       40.4715       19.0485       15.0226       14.9253       12.8869       10.2955       10.7106        8.9410        7.5747        8.5715        8.2227        8.3211        9.2603       11.4111        9.6015       12.0969       12.1473        9.3007        6.1432        5.0317        9.4317       11.7003        8.0275        6.4474        6.1401        9.8973       17.8087       21.5036       17.7481       14.3779       11.7437        9.5471        6.5381       12.3183       31.8011       17.3503       15.4251        4.8075        7.3910       23.0439       24.5842       21.4552       30.9696       21.5231       17.4593       13.6766       16.3980       20.8831       13.9837       20.0083       14.9534       20.0821       24.6150       35.6690       30.3273       24.4181       26.6563       29.3633       23.8384       18.1989       19.9404       34.9181       22.3915       16.8330       16.2716       18.4086        0.0000        0.0000        0.0000        0.0000        0.0000        0.0000        0.0000        0.0000       24.4742       25.2598       27.8860       31.4869       29.9502       31.1898       36.4077       35.2247       36.8760       44.9637       62.8673       63.4373       54.9796       47.8169       39.8696       36.4758       32.1704       33.4329       29.9514       35.0241       43.7136       54.3789       61.8653       53.6439       55.4545       56.3102       63.3407       56.1432       59.2451       81.7889       77.9512       63.1066       61.0963       65.0690       63.6581       75.2747       73.7461       85.2593      121.8619      140.8024      168.6980      199.6754      209.7705      184.0701      151.1570      140.2659      130.9719      132.1180      129.9514      113.8176       74.7433       67.0556       55.2748       68.3690       58.8369       58.0231       55.5089       55.2706       66.8285       50.5326       42.1289       61.0072       66.8384       76.0117       84.5664       80.3615       75.7570       77.2712       76.6414       74.3074       81.9823       86.5386       89.4513       93.5325      100.0605      114.0602      121.0567      131.7355      135.7157      131.3042      127.6243      121.2571      114.4523      101.0228       88.3551       82.9449       88.0982       84.5476       83.2169       92.1117      101.1565      102.2959      101.7954       82.8827       70.7283       64.1517        0.0000        0.0000        0.0000        0.0000        0.0000        0.0000        0.0000        0.0000        0.0000        0.0000        0.0000        0.0000        0.0000        0.0000        0.0000        0.0000        0.0000        0.0000        0.0000        0.0000        0.0000        0.0000        0.0000        0.0000
        0.0000        0.0000        0.0000        0.0000        0.0000        0.0000        0.0000        0.0000        0.0000        0.0000        0.0000        0.0000        0.0000        0.0000        0.0000        0.0000        0.0000        0.0000        0.0000        0.0000        0.0000        0.0000       47.6787       47.0926       50.2156       59.7771       68.3156       77.5808       73.5621       73.3273       69.2648       57.3019       51.6342       45.0969       38.8615       34.3169       25.2408       22.2378       25.1709       28.3842       31.1755       21.4498       19.3963       15.8088       17.0375       16.4722       20.9301       36.0809       32.1923       31.0325       31.0278       26.9545       21.6719       56.2031      113.6582       75.1959       30.1419       15.3071       13.1205       10.1463        8.6865        7.5855        8.0932        8.4533        9.1153       10.4377        7.7276       11.6472       10.9426       11.5617       12.3797       10.8063        6.2864        3.3001        3.1885        4.5159        7.8832        4.8833        6.6531        6.9580       11.3158       13.1130        9.3410        9.0313       11.9794       11.4812       11.3325        8.2838        9.0506       11.2404       10.8211        7.2107       29.6188       17.3087       21.7037       30.9491       23.4417       21.8406       19.4690       14.3233       26.4288       23.5314       16.7327       12.3117       16.7193       16.4407       21.7761       26.4485       28.3896       28.4270       30.7105       28.4150       26.6009       19.8296       14.4110       12.8941       11.4306       10.0908       11.2045       15.6233       14.3159       15.4563       17.2767       21.5768       26.4408       31.4798       28.4245       32.9233       37.9369       24.8273       22.5041       22.4717       28.6679       34.1509       40.0095       35.1530       26.9712       30.9949       47.0874       76.3158       79.6289       70.6267       52.2399       46.1853       41.2472       38.1560       44.9640       39.0379       36.3238       39.2852       37.4528       45.1781       49.3832       53.9046       59.8519       57.8920       60.5850       64.5056       78.3680       76.5578       80.1291       83.6199       83.6159       81.2706       76.9618       88.3320      102.8473      114.3966      132.3773      149.9628      147.9151      138.4178      128.0957      115.5749      111.5835      114.2039      115.1174      103.7903       95.9814       85.0789       78.4075       78.7604       70.0092       59.0421       48.5371       46.8128       46.6250       54.6566       48.2411       50.4092       66.3302       58.9874       71.5036       67.0433       63.8330       64.7833       67.1013       67.8713       73.0800       83.5555       92.3245       98.1265      110.7931      119.0810      126.3401      118.7109      125.6669      146.5344      154.3142      156.9271      150.4752      144.8365      129.1096      114.0146      106.3132       96.3792       93.3661       93.7824       91.8121       95.7286      100.5494      100.8594       84.0642       62.9996        0.0000        0.0000        0.0000        0.0000        0.0000        0.0000        0.0000        0.0000        0.0000        0.0000        0.0000        0.0000        0.0000        0.0000        0.0000        0.0000        0.0000        0.0000        0.0000        0.0000        0.0000        0.0000        0.0000        0.0000        0.0000
        0.0000        0.0000        0.0000        0.0000        0.0000        0.0000        0.0000        0.0000        0.0000        0.0000        0.0000        0.0000        0.0000        0.0000        0.0000        0.0000        0.0000        0.0000       30.4559       34.9140       40.7060       48.4615       57.0411       51.9708       52.8317       51.6023       56.7511       60.6220       68.2534       59.7609       48.7615       37.7610       31.9758       27.2579       24.5678       26.5218       23.5080       24.1153       20.8428       20.4964       17.4116       12.5681       10.9276       11.1732       16.9692       23.1385       24.2196       27.1390       24.8337       25.3678       22.2823       22.6377       19.8844       17.3678       18.1465       17.5792       17.1623       14.4582       11.6072        8.1058        7.0311        6.1174        6.7326        6.6557        7.1455        6.0709        7.1032        7.1081        8.8831       15.8873       21.0358       12.1528        5.5211        3.1540        2.4381        4.4395        6.0184        3.9358        9.7784        9.1600        9.3140       10.5422        9.8451       11.2238        9.2518        9.5004        8.9907        6.6686        6.0702        5.4675        7.3509        9.3113       10.7810       16.5807       25.7192       47.1552       45.6143       22.3935       19.6759       16.7166       17.7557       19.0777       19.2712       38.8072       34.7996       21.5910       26.9171       16.0716       18.7425       24.9657       24.5959       19.1763       20.0835       17.1391       15.2739       12.6806        7.4369       11.3764       16.3672       23.2292       38.6747       37.6088       36.6907       17.5088       20.1712       21.6421       21.3128       30.1924       32.9865       34.8424       27.3698       28.9937       27.0447       30.8943       32.2347       31.6044       33.4607       42.0264       38.5799       66.3332       92.3292       73.2766       65.7403       49.7286       48.8940       48.4858       62.6181       53.7076       50.2584       52.1565       55.0161       57.6574       62.1504       58.4927       58.9252       65.7426       63.3642       73.4547       78.4728      101.9379       97.1375       84.1551       75.5364       87.9168       82.7372       87.7451      105.2176      134.3324      126.2784      126.6849      114.5296      114.9248      113.3164      109.9880      103.5846      105.3082      106.6770       96.2922       92.7808       84.3690       77.2486       70.8644       66.5857       45.0219       38.7243       38.5424       37.2781       51.5511       42.1599       47.0753       71.8509       62.7111       63.1437       71.2953       78.2502       76.9845       68.6491       69.8693       73.8697       92.9338       97.3874      114.8163      117.6313      127.2780      137.9236      126.6737      126.1237      146.5164      154.5196      153.2256      145.2957      132.9001      123.7233      124.2251      112.3159      102.2355       97.5018      101.0350       92.5445       93.9020       95.5656        0.0000        0.0000        0.0000        0.0000        0.0000        0.0000        0.0000        0.0000        0.0000        0.0000        0.0000        0.0000        0.0000        0.0000        0.0000        0.0000        0.0000        0.0000        0.0000        0.0000        0.0000        0.0000        0.0000        0.0000        0.0000        0.0000        0.0000        0.0000
        0.0000        0.0000        0.0000        0.0000        0.0000        0.0000        0.0000        0.0000        0.0000        0.0000        0.0000        0.0000        0.0000        0.0000        0.0000       30.1886       33.0192       41.2542       32.0336       38.5314       40.4324       40.1178       41.7914       44.7217       46.7368       47.5683       43.0687       45.3992       44.8765       36.9211       24.2566       19.6065       16.1932       15.4597       17.0054       19.8569       15.6406       19.2648       18.4230       17.7134       14.2767       14.3347       18.1454       17.1830       17.8845       17.9376       24.1010       25.5521       23.0680       19.9691       17.2135       18.5520       19.5752       19.0535       15.7228       14.0280       15.9317       19.0225       12.4257       11.3324       10.8817        7.8665        6.4024        6.9142        7.4706        6.4481        9.5787        9.0923        9.0940        8.6748        6.6986        4.2862        4.4186        3.2688        3.4975        4.6252        3.9936        5.5806        8.6499       14.5583       14.6907       13.1098       13.1534       10.4674        8.5889        7.6779       11.1881       16.4195       16.4885        5.7549        6.5078       11.5499       23.5212       31.0794       46.6378       52.7973       53.0719       44.1532       21.2043       23.4235       26.9194       34.3703       38.3783       68.9582       79.1579       32.9888       24.7702       21.5409       18.1277       31.4610       23.8890       20.6597       19.4366       19.1065       20.3967       13.0302        9.2022        8.9146       12.3560       14.7305       14.1381       16.1845       17.4011       26.3571       25.4864       17.6501       19.3573       27.1516       34.2475       41.7600       35.4466       36.9390       39.9512       44.0431       48.6869       55.1869       58.3574       42.1792       44.3760       50.5088       68.5527       68.3572       62.5039       54.9883       39.5460       37.3187       50.0873       59.5124       58.9853       49.5001       57.4068       54.8294       59.0992       60.3579       61.9618       83.1414       80.9738       80.1328       86.4106      105.9973       94.3743       84.2120      102.9259       97.3581       91.1421      106.9416      108.7628      112.0431      122.9032      110.5613      100.1905      100.0408      103.0120      104.2196      101.3312      102.5739      101.5410       97.5922       93.2642       87.4206       86.9690       78.1826       71.8790       59.6150       79.3149       74.9516       50.5564       39.3042       44.8703       48.1915       46.5364       59.5910       78.3964       82.3305       84.4527       93.3636       90.0807       89.1759       96.3229      111.1782      117.2606      117.3442      124.3298      150.0203      149.7399      138.5041      142.9856      157.4524      163.5041      165.4358      153.2400      136.4520      129.0027      124.7049        0.0000      109.3851      105.2493       97.1351       92.7125       93.5605       97.2497        0.0000        0.0000        0.0000        0.0000        0.0000        0.0000        0.0000        0.0000        0.0000        0.0000        0.0000        0.0000        0.0000        0.0000        0.0000        0.0000        0.0000        0.0000        0.0000        0.0000        0.0000        0.0000        0.0000        0.0000        0.0000        0.0000        0.0000        0.0000
        0.0000        0.0000        0.0000        0.0000        0.0000        0.0000        0.0000        0.0000        0.0000        0.0000        0.0000        0.0000        0.0000       37.2033       37.1466       46.0200       61.0894       58.1698       50.5814       47.7302       42.5872       42.0575       45.3438       48.1198       42.6365       35.2044       31.1730       25.5045       20.6090       15.5557       14.4742       12.9856       12.6529       14.7961       15.8920       16.0761       18.6744       24.0109       16.6619       15.7836       16.8105       18.1143       22.1393       17.6474       16.4240       14.7454       18.8722       26.9549       21.3092       19.3327       17.3730       19.0060       18.6331       15.5005       12.9058       10.7854       12.2880       10.8264        6.9012        8.3578        7.9090        6.0897        6.1465        5.6505        4.3295        6.7990       11.1472       11.9910       13.0385       11.6507       10.0945        5.8191        4.4440        4.8921        3.9991        4.5955        8.4282        5.8039        9.8919        6.5937        8.5661       12.8896        9.4313        8.5166       11.1782        8.5560        9.3891       12.2052       14.0331        9.6284       16.5160       24.9475       38.9162       47.1548       56.2561       50.6121       27.1675       22.4235       27.2652       28.7973       31.9177       39.9554       47.4643       83.4628       43.5067       52.7194       31.4618       17.4263       24.9768       33.8028       39.4323       19.0799       19.0927       20.8756       23.1321       16.2168       15.7414       19.9834       17.0884       17.1480       25.2183       29.5300       25.1309       28.7318       32.8311       30.0520       24.1244       24.8199       38.7452       42.9865       40.9768       46.2094       60.5017       70.7830       75.3614       58.3038       45.7188       49.6852       40.3844       55.4698       57.6547       50.5328       46.3029       53.1054       59.9329       60.4489       55.7615       52.4142       47.4223       47.1165       55.8739       58.8176       57.9024       69.3293       75.2809       98.4514      105.6779       97.0491      120.7611      109.5381       94.8126      100.6974      105.9638       83.6129       84.2274      117.6034      119.5300      111.2122      109.5784      101.6124       96.7338      105.1248      107.4935      107.6119       99.7160      101.7928      107.7003      111.8565      103.2974       92.4079       90.9334       86.0417       87.7699       74.7302       63.2873       53.5148       47.3929       58.6667       68.8745       91.0626       63.5936       60.6259       62.8372       68.4221       72.4867       82.9049       92.6240       97.3279      109.0778      125.3741      136.9028      150.2345      158.9200      168.6914      158.8492      154.0717      170.7586      186.9377      188.9365      185.1386      170.0404      166.1496      170.3390        0.0000        0.0000        0.0000        0.0000        0.0000        0.0000        0.0000        0.0000        0.0000        0.0000        0.0000        0.0000        0.0000        0.0000        0.0000        0.0000        0.0000        0.0000        0.0000        0.0000        0.0000        0.0000        0.0000        0.0000        0.0000        0.0000        0.0000        0.0000        0.0000        0.0000        0.0000        0.0000        0.0000        0.0000        0.0000        0.0000
        0.0000        0.0000        0.0000        0.0000        0.0000        0.0000        0.0000        0.0000        0.0000       63.6091        0.0000        0.0000       34.2404       37.4172       37.8311       49.5016       68.9297       58.5138       56.9045       56.3420       60.4600       61.2308       62.4395       54.5471       49.4459       37.7245       32.7637       19.8487       12.9301       11.2562       10.0906       11.5758       13.4764       15.4315       12.7587       13.7715       19.4000       18.8566       19.5664       22.8464       25.2100       20.7864       14.1365       12.7386       11.8321       10.2865       12.4524       15.9101       14.9195       14.3779       12.3368       12.1777       12.6108       11.7833       10.5566        7.1725        5.5354        4.8611        3.2890        4.1544        4.1231        3.4891        4.7681        5.1397        4.9365        6.2063        6.8619       12.9633       13.1125       12.5161        7.8890        4.9115        4.8886        5.0086        9.0881        2.7363        2.0226        6.1225       10.5325        8.8838        7.7709       11.5097       13.6460       15.5532       11.3320       13.2983        7.0850       26.0514       21.5258       24.7712       29.1237       19.9547       22.9226       32.5995       32.1984       19.2133       22.0550       24.5040       29.4074       35.1394       32.5069       32.7787       45.9080       52.7170       43.9151       34.7714       28.6252       22.9218       33.2927       63.8837       40.0436       29.7676       25.0226       21.0328       17.0173       15.2551       20.4802       25.0514       24.3166       21.1540       19.7795       20.7413       23.9673       24.6912       33.3527       37.0391       32.3888       26.9006       28.9343       26.8966       25.5110       39.5229       50.8444       58.0582       55.5913       42.3187       37.3194       41.6775       50.1095       54.5454       49.4802       47.6166       43.6921       54.1725       69.4309       70.2294       91.4196       78.3247       78.1227       86.6455       76.5663       73.7337       82.2285       88.0292      102.1180      102.8095      109.0697      133.5240      135.8535      121.3509      110.2198      107.8080       97.8465      110.3744      116.4535      141.0112      110.9423      115.7356      108.1985      105.6899      111.8816      110.8878      116.0835      123.9012      120.9476      130.8630      149.3493      166.1417      138.3179      111.9737      128.4087      102.3958      101.6519       97.5225       72.9524       68.0505       87.7514       71.8415       67.9047       58.1067       45.1733       61.1324       62.4256       69.3227       67.1448       82.0399       91.8338      114.2179      131.6884      162.0131      170.0214      176.3557      189.9825      191.5293      213.1749      196.6493      194.1666      189.6160      194.7677      187.1990      172.3684      145.4715        0.0000        0.0000        0.0000        0.0000        0.0000        0.0000        0.0000        0.0000        0.0000        0.0000        0.0000        0.0000        0.0000        0.0000        0.0000        0.0000        0.0000        0.0000        0.0000        0.0000        0.0000        0.0000        0.0000        0.0000        0.0000        0.0000        0.0000        0.0000        0.0000        0.0000        0.0000        0.0000        0.0000        0.0000        0.0000        0.0000        0.0000
        0.0000        0.0000        0.0000        0.0000        0.0000       43.5345       26.8275       63.7894       47.6226       24.0831       25.7076       37.8542       49.1280       46.7529       47.8075       54.9784       61.1883       57.8859       55.8446       59.5232       51.8134       48.0935       45.5793       43.2950       41.2630       32.7710       25.5191       13.3022       17.9540       17.6860       10.9393       11.6880       16.2708       17.4317       13.8487       13.6603       14.4045       15.6001       16.5132       14.3499       13.0359       10.5058       11.1407       12.1946       13.4061       10.0066        6.9261       10.7715       11.2167       12.0800       10.7875       10.7607        9.9723       10.0149        9.2024        5.9785        4.2017        4.0321        3.1545        2.6532        2.4175        2.3460        2.0516        2.3728        3.0667        1.8127        2.8258        5.2600        8.8679       12.4799        5.8770        3.6739        3.4274        3.3310        5.8510        5.8836        2.4573        5.6715        4.2836        3.7194        4.2345        5.2392       17.7482       25.8402       11.1599        8.0481       16.3480       21.6358       20.8855       22.0902       25.5209       18.7011       34.9849       24.3370       26.6396       27.7759       21.7429       22.7949       29.0935       42.6263       43.1123       39.1823       47.3142       67.8265       59.1021       41.9481       22.5470       41.3976       48.2942       43.9234       55.8941       32.7751       24.3622       27.7660       32.6256       33.5070       25.6797       30.4374       39.2149       29.6902       22.7571       24.4057       24.2066       30.3569       26.0590       28.6880       29.6512       22.9567       30.3007       35.5693       38.0123       38.0211       36.4773       45.1344       40.6687       37.5193       41.1187       37.7626       43.6482       48.1104       48.9292       42.0003       42.1246       52.1771       67.6152       63.4982       75.0580       92.9835       83.0049       89.0202       97.5745       99.7316       84.1442       80.0987       95.7957      110.8219      141.7296      149.4165      136.5043      108.2415      117.5267      116.0286      117.5188      133.2689      126.0171      108.8846      106.3200      126.4470      115.0832      105.3326      133.1778      133.9030      122.0248      129.3403      132.2371      153.5567      158.2636      150.2018      131.3174      131.7875      132.6960      109.1094       93.2361       81.1102       63.6674       88.9295       91.7411       51.4264       42.5398       55.7649       69.1570       82.0929        0.0000        0.0000       80.7741       92.8405      108.5383      130.8040      175.1218      209.3221      207.5298      220.8277      230.1474      217.2384      222.5768      221.4779      211.2647      215.4657      210.2426      203.3704      197.8680        0.0000        0.0000        0.0000        0.0000        0.0000        0.0000        0.0000        0.0000        0.0000        0.0000        0.0000        0.0000        0.0000        0.0000        0.0000        0.0000        0.0000        0.0000        0.0000        0.0000        0.0000        0.0000        0.0000        0.0000        0.0000        0.0000        0.0000        0.0000        0.0000        0.0000        0.0000        0.0000        0.0000        0.0000        0.0000        0.0000        0.0000        0.0000
        0.0000        0.0000        0.0000        0.0000       41.2182       48.3001       27.5562       24.2354       24.9205       31.6674       33.0089       46.3075       39.7491       45.0232       45.5475       53.6255       55.6288       57.6050       55.5122       44.2186       42.4714       43.3720       44.6440       36.3911       35.9597       34.3429       27.1394       21.8790       25.6716       17.7578       11.8259       15.0305       18.3098       18.6110       16.4724       14.5744       14.5143       11.6141       11.5603        8.5907       11.1180       12.9182       16.5312       14.5893       13.1742       11.4764        9.3776       11.5096       10.7141       10.2873       10.4762        8.6427        7.9164        7.7548        7.4345        4.4407        2.5108        1.9709        1.4591        1.8786        1.5326        1.8184        1.9831        3.2452        3.1069        3.7705        2.7392        4.5229        8.4921       10.4018        5.9733        3.0646        1.7835        2.7473        4.5570        1.3530        6.4181        6.3408        4.1371        6.0637        4.9914       13.2519       23.8200       24.1223        9.9349       11.2402       19.3731       20.1527       22.4492       23.4744       22.4464       24.2371       30.1216       31.0986       31.4719       25.7164       23.3076       24.4910       26.9083       34.4686       40.6464       37.9814       46.7625       60.8346       50.8743       33.0976       32.0899       46.5228       44.1362       38.7143       39.9368       34.3138       25.7069       34.6658       44.8344       32.6155       27.7865       27.6099       32.5776       27.5461       24.8953       25.3349       21.0194       22.1862       22.8505       23.7847       26.1487       38.2926       39.3816       34.5664       41.2775       34.7811       34.1934       45.0807       45.7645       38.4683       39.6527       44.7436       48.9546       57.2335       64.0999       69.0560       67.4243       93.5350      104.8388      106.2901      105.3790       97.0056      117.7446       96.8802      118.4138      110.3920       94.2193      103.5255      113.9737      120.3560      143.8305      146.6015      135.5044      126.7535      114.1662       96.5827      107.6686      122.8619      130.3204      109.8193      129.6366      127.2572      123.4308      129.0238      157.1537      161.7753      136.6759      137.9290      136.5348      152.1777      152.6064      166.4430      141.6501      140.8615      145.7597      132.2224      100.8981      103.6050       87.6158       75.4491       78.1392       89.0974       78.6962       80.3334       71.1352        0.0000        0.0000        0.0000      124.5567      111.1269      130.8495      187.0863      195.2952      219.5399      277.2853      257.6042      270.4657      278.2688      251.5580      248.9342      241.5877      237.2788        0.0000        0.0000        0.0000        0.0000        0.0000        0.0000        0.0000        0.0000        0.0000        0.0000        0.0000        0.0000        0.0000        0.0000        0.0000        0.0000        0.0000        0.0000        0.0000        0.0000        0.0000        0.0000        0.0000        0.0000        0.0000        0.0000        0.0000        0.0000        0.0000        0.0000        0.0000        0.0000        0.0000        0.0000        0.0000        0.0000        0.0000        0.0000        0.0000        0.0000        0.0000
        0.0000        0.0000       38.6682       23.9485       33.5957       28.0146       29.1095       24.1099       21.8818       18.7037       24.2004       27.1693       28.6698       40.3860       40.5572       43.6389       44.9249       46.4633       43.9815       40.1898       39.3250       41.0900       36.6336       35.3561       34.8186       31.0168       27.7184       18.7142       16.1970       15.7866       11.1301       13.3108       14.1833       14.7081       13.3294       10.0211        8.9152        9.0265        9.2812       16.8013       20.3070       16.7109       16.2355       10.2356        7.6866        7.4472        6.1860        8.5815       10.8164       14.3803       13.5371        8.3410        8.0982        6.7666        5.9687        3.7180        3.2527        2.6552        2.7450        2.5151        2.0494        1.5822        3.6078        5.5508        4.7751        3.7526        3.8584        3.8105        7.2818        7.5432        4.8930        2.5953        2.8400        2.9512        1.8687        1.6340        3.9904        5.7341       15.8724       14.8444       13.6031       11.8314       17.2890       19.7471       10.5576        9.8872       12.0188       12.1600       10.6510       13.0989       33.3561       36.5219       26.9854       36.7330       39.3139       29.2673       29.3832       28.0496       27.8140       29.1421       30.7478       33.8355       41.8938       44.3444       34.5175       31.7998       30.1248       43.4595       42.5858       37.5628       32.1450       24.0187       20.3449       16.4829       27.8972       31.4441       37.0809       47.3763       40.3882       24.5552       17.9637       22.5770       35.7532       37.3126       40.5639       26.6995       33.9625       50.4459       55.4271       59.0844       40.5845       39.2650       39.9943       44.5137       48.5911       45.9678       51.4969       55.5410       50.8854       58.1821       71.8190       79.8383       78.9621      105.2850       98.2895       96.2532       80.7014       83.6237      132.8032      136.2750      118.4870      127.5847      140.3613      158.0365      159.3043      145.3632      161.1140      162.2966      137.6654      126.3803      110.7047       97.3117      107.9070      105.2722      108.1358      107.2346      101.7427      117.9056      109.6784      120.2596      137.5162      137.7876      132.0586      155.2891      168.1356      175.7985      160.5623      156.2026      143.5291      135.4086      146.7010      114.9558      109.4412       89.0085       90.0353       91.9635       80.5411      102.6293      104.7817      124.8000        0.0000        0.0000        0.0000      144.4310      167.8049      143.8217      145.3162      169.5310      227.7126      268.0468      297.5869      310.5019      301.5618      315.9810      298.6890      300.1973      270.9185        0.0000        0.0000        0.0000        0.0000        0.0000        0.0000        0.0000        0.0000        0.0000        0.0000        0.0000        0.0000        0.0000        0.0000        0.0000        0.0000        0.0000        0.0000        0.0000        0.0000        0.0000        0.0000        0.0000        0.0000        0.0000        0.0000        0.0000        0.0000        0.0000        0.0000        0.0000        0.0000        0.0000        0.0000        0.0000        0.0000        0.0000        0.0000        0.0000        0.0000        0.0000        0.0000
        0.0000       22.3806       22.5946       16.6731       20.3450       21.5546       23.2622       23.5227       22.8141       23.4716       16.1660       15.5783       26.1020       32.0084       27.6620       27.5985       25.9932       28.8571       31.5840       36.1015       35.9797       30.4321       31.2165       31.8323       29.3153       26.7878       25.1606       21.1998       19.5172       15.1170       12.8005        8.5709        5.3169        5.6418        5.7922        8.4325        7.3292        6.7572       11.2695       16.4170       14.2370       14.6512       11.3733       10.4810       10.1437       10.1219       10.1546        9.4052       12.8904       11.8189        6.7206        5.2170        4.8402        3.9063        3.1918        4.0291        2.7823        2.3457        2.7192        3.3204        3.1912        3.7309        4.6215        5.2703        5.1746        4.3869        4.4540        3.6691        4.9074        5.5222        5.6908        7.4406        6.6140        6.4633        4.0711        4.1064        8.1416        6.6201        4.9188       12.5656       18.1863       15.5202       12.8496       20.8253       17.5387        7.8185       11.0969       10.4758        8.5322        7.2592       28.4044       35.5069       37.3577       72.9599       61.4064       53.3919       61.7296       28.2409       30.4968       34.5700       31.3665       31.8976       30.4796       31.9530       34.6803       35.8241       34.4305       35.6035       33.2393       26.6914       25.9415       25.2562       22.5474       23.4945       29.0463       31.8777       41.7154       49.8921       34.8272       27.4230       28.9984       39.5622       47.9825       44.7297       45.3298       41.7137       31.8501       55.9579       68.0555       56.7688       43.4872       42.5168       44.8581       52.7445       56.9742       56.9318       62.9829       62.4602       58.4207       63.7826       79.0976       92.9271       98.6351      107.5673       92.7269       93.4738       82.7587      101.1094      110.6530      120.3211      128.4403      143.2289      148.5978      168.8774      167.4449      142.3424      138.0313      128.4973      110.7324      108.4630      114.1587      118.4771       97.8932      100.7316       99.6396      108.0508       99.1684      105.9205      114.4892      120.0626      133.3179      130.5157      133.0037      174.2327      176.3993      169.8794      142.7406      132.5036      125.0443      117.1018      109.0395      122.0032      145.8795      130.9331      123.3767      125.2839       90.0775       79.5937        0.0000        0.0000        0.0000        0.0000      157.4214       90.5993      117.3603      137.4942      160.3881      179.8194      228.7169      303.2143      338.6056      341.0736      356.1148      325.3480      338.7804      345.6610        0.0000        0.0000        0.0000        0.0000        0.0000        0.0000        0.0000        0.0000        0.0000        0.0000        0.0000        0.0000        0.0000        0.0000        0.0000        0.0000        0.0000        0.0000        0.0000        0.0000        0.0000        0.0000        0.0000        0.0000        0.0000        0.0000        0.0000        0.0000        0.0000        0.0000        0.0000        0.0000        0.0000        0.0000        0.0000        0.0000        0.0000        0.0000        0.0000        0.0000        0.0000        0.0000        0.0000
        0.0000       25.2029       24.9108       18.9330       20.1613       20.9820       22.0666       14.2536       15.1067       16.9729       11.7069       13.7327       16.2287       19.2736       18.3768       22.8789       23.2773       26.2778       36.6588       27.9124       31.0601       28.9663       28.8791       23.8433       24.9189       26.6218       23.3222       16.1342       12.6158       10.2171        7.5695        5.9738        5.5556        6.5546        6.6791        8.4004        7.1390       10.4588       18.2673       20.4536       12.5091       10.6612       10.4198       10.1525       10.1689       12.4153       13.8239       15.0259       12.1534       10.0428        2.9265        3.3744        3.6254        4.4688        4.5542        4.6692        3.8340        3.5437        3.1336        3.3147        3.0591        2.7822        3.4840        4.6009        4.7439        5.4771        6.0780        5.2958        4.4551        3.8805        4.3864        6.0695        5.3263        5.2289        3.7286        3.6893        6.6565        9.4719       11.3632        7.5668        9.4042       15.1066       11.6405       15.4611       20.2610       19.8491       36.4818       43.2801       15.1975       21.4669       32.7061       37.9352       51.9761       46.8452       33.2812       30.9163       39.7928       35.6730       39.0244       46.2155       49.8526       51.3680       42.6547       33.8203       41.5489       38.2609       40.6638       33.1307       30.1482       29.5383       32.0128       29.8391       38.4963       37.1302       36.3118       30.2090       30.9531       35.5770       30.0770       26.6321       30.4124       33.6944       39.3193       37.3891       44.4453       49.6551       42.1599       33.9683       54.0595       40.2048       33.6240       37.2980       43.9264       51.3790       52.6772       67.4681       68.5702       67.5177       68.3209       75.1297       94.1373      117.6094      133.6173      145.1702      132.9379      105.5049       94.5259      104.4775      114.1255      125.1166      136.4186      147.8194      169.7800      176.2296      158.0188      138.5745      133.5132      114.0639      109.0005      116.7069      138.0246      124.0264      106.6478      103.8312      110.5057      122.0722      118.3080      123.2722      126.4104      127.1518      148.3755      150.2695      142.6237      152.1924      150.7047      163.9709      147.2090      140.1466      123.2112      110.2845      101.1003      122.8228      131.5658      119.2898       88.2171       85.7704        0.0000        0.0000        0.0000        0.0000        0.0000      140.9001      102.5620      115.3271      201.6221      173.7986      274.6591      188.1383      220.6295      245.2896      295.0051      289.5936      311.3026      361.3941        0.0000        0.0000        0.0000        0.0000        0.0000        0.0000        0.0000        0.0000        0.0000        0.0000        0.0000        0.0000        0.0000        0.0000        0.0000        0.0000        0.0000        0.0000        0.0000        0.0000        0.0000        0.0000        0.0000        0.0000        0.0000        0.0000        0.0000        0.0000        0.0000        0.0000        0.0000        0.0000        0.0000        0.0000        0.0000        0.0000        0.0000        0.0000        0.0000        0.0000        0.0000        0.0000        0.0000        0.0000        0.0000
       22.1924       24.2024       23.3758       26.3035       31.5864       26.0554       22.0860       14.4373       13.1001       15.1660       15.2810       16.6572       13.8107       18.9391       16.2425       18.6228       20.8765       21.7726       27.5111       22.4983       21.7925       23.4906       26.0569       31.7685       30.9973       24.0994       17.8767       10.4965       10.3188       10.1445        7.0312        6.8300        7.6468        8.6222        9.9434       10.6725       11.1074       12.1023       11.8661       14.7022        9.3570        6.6650        7.4735        6.8129        7.3752        8.5097       10.7139       13.2050        6.8582        4.2425        5.8451        6.0362        4.5003        3.1308        5.6776        4.5326        3.7903        3.3998        3.1678        3.5602        4.9462        3.7339        4.5932        4.6739        5.0505        5.3094        5.2490        3.7053        3.8028        4.0226        4.5030        6.3423        5.7737        4.3896        4.0023        4.2617        3.9296        6.4706        9.2729        8.5034        6.7882       10.1409       10.7728       15.5986       22.0587       28.0287       30.1700       32.7627       21.8508       25.4060       31.1568       22.1179       56.1141       87.3604       35.8163       44.4965       54.4670       50.3933       61.8521       77.2461       69.6694       72.2773       66.9423       60.2016       57.0815       42.6688       33.0671       36.2710       41.8944       33.2519       38.7831       46.2890       41.0018       40.5269       37.5628       45.2577       46.6092       35.2678       27.5232       23.2031       28.7289       40.9767       45.6728       51.9168       52.8160       53.8294       54.1825       53.2771       44.0017       41.5271       38.0769       42.2805       45.4702       76.7085       61.7755       78.3444       75.1832       73.5096       93.7092      109.8971      116.6760      115.5566      129.3322      133.2708      174.5745      165.9068      147.9756      115.8760      127.9658      127.2713      131.8877      148.2137      152.2077      132.6915      116.2269      100.9886      102.2914      105.3092      120.3138      142.1255      158.6923      139.6092      124.3732      113.6319      132.0200      117.7380      112.1208      110.7146      122.1345      125.9879      143.7700      156.3774      143.8608      151.3031      164.8197      180.3315      170.6561      175.3889      154.9060      151.0249      151.6220      152.9865      116.7065       98.4744      116.0570        0.0000        0.0000        0.0000        0.0000        0.0000        0.0000      191.3935      129.4894      138.8581      168.4882      196.3477      174.9241      140.5024      137.8322      209.8286      220.5304        0.0000        0.0000        0.0000        0.0000        0.0000        0.0000        0.0000        0.0000        0.0000        0.0000        0.0000        0.0000        0.0000        0.0000        0.0000        0.0000        0.0000        0.0000        0.0000        0.0000        0.0000        0.0000        0.0000        0.0000        0.0000        0.0000        0.0000        0.0000        0.0000        0.0000        0.0000        0.0000        0.0000        0.0000        0.0000        0.0000        0.0000        0.0000        0.0000        0.0000        0.0000        0.0000        0.0000        0.0000        0.0000        0.0000        0.0000        0.0000
       18.8352       20.3146       21.6689       22.6963       34.3674       59.3922       39.4749       22.5031       17.7870       12.8580       12.9304       15.9092       10.5522       10.1054       11.7704       17.1696       18.4898       17.9206       18.8851       18.0592       18.8204       19.7077       22.6543       27.4356       27.3418       24.2200       18.5311       13.2226       12.6402       10.3314        7.3956        6.6278       10.0103       17.8664       16.3562       13.2501       10.7762       10.2183        9.5062        7.6595        5.5999        4.6222        4.7300        6.5487        5.2672        5.9858        7.3982        3.4937        3.8100        5.0134        4.3700        5.2006        3.4109        2.4152        2.4741        2.9788        3.0149        3.1832        4.1177        3.5046        3.4129        4.3992        5.0267        4.8551        5.6295        5.6490        6.3533        5.4882        5.9066        5.9969        7.4154        6.8508        7.2196        7.9299        8.4217        7.7241        6.7656        7.1837        7.1942        6.8130       11.2931       14.9242        9.0960       12.2117       11.2466        7.8656       17.1587       15.1217       22.6757       32.0135       21.7958       19.2147       15.0033       23.0853       41.2781       54.0333       56.4166       48.9756       57.7401       77.4512      102.6102       87.7209       85.7758       83.9932       61.1589       53.3139       38.4802       46.2498       52.7834       38.3038       35.7181       35.2022       38.2286       25.9717       62.3638       62.6936       27.1697       27.8081       20.7220       16.8369       21.6243       31.4417       38.6603       48.8646       60.4789       52.2890       56.7631       63.3354       59.9480       56.2841       58.8806       76.7400       64.1692       67.8898       70.5494       79.8630       77.8928       75.9367       93.2194      108.6829      107.4242      122.8921      144.8151      151.8300      150.3977      145.9012      163.6973      137.5830      122.7903      116.5990      104.6487      103.1921      110.9529       85.0792       67.9794       80.5255       92.0893      112.7457      129.5571      152.9543      153.5115      151.8003      132.0812      119.7184      117.0717      120.0108      106.5152      125.1176      128.6144      130.3856      136.0568      156.0642      173.4080      160.0016      151.8183      145.0692      154.9400      172.0915      185.9262      156.0668      125.9669      134.6038      123.5074      111.5712        0.0000        0.0000        0.0000        0.0000        0.0000        0.0000      217.8900      213.1540      226.9134      163.9600      122.5561      132.3222      154.4705      103.3747      111.3176      180.3590      195.8872        0.0000        0.0000        0.0000        0.0000        0.0000        0.0000        0.0000        0.0000        0.0000        0.0000        0.0000        0.0000        0.0000        0.0000        0.0000        0.0000        0.0000        0.0000        0.0000        0.0000        0.0000        0.0000        0.0000        0.0000        0.0000        0.0000        0.0000        0.0000        0.0000        0.0000        0.0000        0.0000        0.0000        0.0000        0.0000        0.0000        0.0000        0.0000        0.0000        0.0000        0.0000        0.0000        0.0000        0.0000        0.0000        0.0000        0.0000        0.0000
        8.8441       16.5413       19.5628       11.7596       13.3545       20.7058       45.4263       34.6103       19.0544       16.7796       14.2140       15.1690       13.8529       12.1897       13.1177       17.2172       17.8238       17.3108       17.0509       19.3616       20.6235       21.2207       21.6257       20.7874       22.2128       22.3034       20.4164       13.6976       12.4111       10.1803        7.7446        7.1411        7.8433       11.7408        9.7412        9.9972       11.6262       12.5864       13.2333        9.7589        5.3483        4.1163        4.3971        5.7028        4.3874        4.4241        5.3032        1.9864        2.7523        4.2131        4.4906        3.6094        2.2378        1.0018        1.1838        3.1599        3.4257        3.7970        4.4746        3.6881        6.3109       10.0074       10.6388        8.1432        8.7489        8.9673       10.2068        9.1328        8.6915        7.1848        7.3055        4.8813        5.0400        6.0650        4.2525        3.3494        4.6500        2.2426        2.0023        1.7418        4.7183        6.9030        8.3997        7.5699        8.4742        9.7383       11.0552        8.9345       12.7501       20.8861       18.0946       20.6710       16.8947       32.9916       47.8709       53.2930       56.3262       56.4193       61.9960       69.8851       65.9098       75.1005       79.3239      100.5329       96.3951       96.3831       79.3747       78.5910       75.6268       51.2962       45.9464       43.7402       43.0875       33.0084       40.8010       25.7471       18.5588       15.4151       16.3081       18.4491       17.6146       16.8062       24.3342       38.0851       51.3085       57.4328       72.4232       83.3577       85.4231       73.3476       81.1564       94.5722       92.2761       85.3416       80.2752       94.5926       93.2362       73.2768       77.7024       82.1850       74.9356       98.6999      121.5914      123.3938      102.0968      111.2667      136.6124      116.3360      106.2366      104.8530      102.1068       95.1063       93.2654       78.8081       84.8957       98.9360      104.2962      115.1974      127.8163      131.7701      157.4137      153.7229      141.0886      140.0656      145.2520      129.2926      125.2614      143.8338      153.4255      169.9060      209.4824      226.3580      214.4735      202.6857      168.0674      164.5520      209.8003      264.6227      247.4760      208.8920      166.4910      150.9731        0.0000        0.0000        0.0000        0.0000        0.0000        0.0000        0.0000        0.0000      194.4000      140.8112      155.0206      142.6192      105.5098       65.7000        0.0000       60.8100       54.0300       68.9700       71.3100        0.0000        0.0000        0.0000        0.0000        0.0000        0.0000        0.0000        0.0000        0.0000        0.0000        0.0000        0.0000        0.0000        0.0000        0.0000        0.0000        0.0000        0.0000        0.0000        0.0000        0.0000        0.0000        0.0000        0.0000        0.0000        0.0000        0.0000        0.0000        0.0000        0.0000        0.0000        0.0000        0.0000        0.0000        0.0000        0.0000        0.0000        0.0000        0.0000        0.0000        0.0000        0.0000        0.0000        0.0000        0.0000        0.0000        0.0000        0.0000
       13.0340       14.7980       14.9131       11.4040       12.2495       15.0248       34.6246       87.3026       45.8250       21.8974       23.9152       16.8250       15.0516       14.5678       15.0240       17.7386       17.8018       17.4633       17.7853       20.3270       20.6776       20.0300       19.9411       18.5299       19.1422       18.4965       18.0503       13.0246       12.6653       11.7099       11.8270        9.4451        7.2589       11.7995       12.4881       11.8083       12.1525       11.0049        9.4680        8.4009        5.8001        5.8032        6.4757        6.4763        5.9098        4.8246        4.5593        0.9232        2.3915        3.3217        2.6226        1.6962        1.4149        1.5264        1.9154        3.9143        4.3297        4.7629        5.3988        6.7908       11.7410       11.4884       10.9438        8.2029        8.4053        9.9773        9.9253        9.0033        8.8616        6.4785        5.3613        4.0465        7.9190        4.2853        3.3508        2.8038        2.6049        2.5406        2.1555        1.8636        1.9444        5.2909        5.2768        9.8847       10.9075       16.3985       12.7488        9.9259       14.4035       15.9719       25.2367       24.3634       23.3634       23.0150       30.6582       41.7367       47.4120       55.1678       59.8777       90.5793       75.1012       82.2979       77.0294       99.6595      118.5590      106.2131      103.4740      102.0294       72.6570       58.4828       60.3740       66.9082       62.1541       50.8087       47.9404       34.6618       31.5674       24.1478       19.0077       17.0537       15.7228       14.5018       16.0443       28.7818       42.0692       51.4114       74.5682       78.8892       73.8029       78.2490       81.3858       85.5401       90.8788       94.8855       84.5461       63.6685       65.5155       66.9637       57.3473       70.4231       88.4968       82.6270      110.7353      126.3742      103.5600      103.8055      135.9805      119.3102      108.4925       94.9018       88.0463       91.1547       83.8607       87.3795       84.2056      104.3463      100.5833      112.2835      118.7262      142.4013      147.8441      155.5055      156.2802      188.0540      171.0321      143.8156      130.2612      143.7830      157.3108      176.9260      198.4594      213.0134      214.9194      220.9862      202.8253      218.4222      245.2033      250.8893      228.5820        0.0000        0.0000        0.0000        0.0000        0.0000        0.0000        0.0000        0.0000        0.0000        0.0000        0.0000      311.7600      175.4385      166.6283      145.7378        0.0000        0.0000        0.0000        0.0000        0.0000        0.0000        0.0000        0.0000        0.0000        0.0000        0.0000        0.0000        0.0000        0.0000        0.0000        0.0000        0.0000        0.0000        0.0000        0.0000        0.0000        0.0000        0.0000        0.0000        0.0000        0.0000        0.0000        0.0000        0.0000        0.0000        0.0000        0.0000        0.0000        0.0000        0.0000        0.0000        0.0000        0.0000        0.0000        0.0000        0.0000        0.0000        0.0000        0.0000        0.0000        0.0000        0.0000        0.0000        0.0000        0.0000        0.0000        0.0000        0.0000        0.0000        0.0000
        0.0000        0.0000       12.0129       14.4084        0.0000       14.0280       40.5215       62.3063       30.4901       19.5734       26.0709       23.8867       18.7124       16.0604       14.2010       16.2209       16.1111       15.9649       18.5130       22.5534       21.7784       20.9232       20.2729       18.4424       18.8364       18.7016       17.8360       14.1054       11.8958       10.8069       11.3311       15.4271       13.6471       11.4704       14.7649       12.8444       10.4394        9.3043        8.3086        8.9349        8.1816        7.2310        4.8947        5.4518        4.4636        6.9726        6.6909        2.1736        1.2798        1.1949        1.1584        0.9596        1.5979        1.9851        6.4199        5.2053        9.0644       11.1755       20.3997       19.0365       19.5440       16.4594       19.1280       14.4437       13.7026       11.4211        8.7105        6.8676        7.2836       13.9888       12.0511        9.5069        4.5411        4.5389        4.0786        3.8387        5.7791        6.4230        4.6327        2.1565        2.3810        2.8842        3.5966        8.6700       12.6987       13.7906       13.1184       11.3531       16.8413       22.6930       34.2708       37.9916       34.3904       31.2796       35.3981       45.9894       87.4985       63.2860       53.6610       48.0357       67.2224       89.9107       73.7474       82.9657       95.0148      107.2476      127.0977      128.8280      117.8732      123.2573      105.9641       93.4042       89.1962       68.2332       51.3511       41.6185       44.0559       42.7918       22.8183       19.2995       16.3490       19.6753       28.5594       39.6798       44.4825       45.9081       48.8962       59.9814       61.9499       65.7011       75.2509       88.4358       91.6513       88.1372       79.3549       62.1772       56.2397       66.6738       77.9402       84.1951       84.5642       90.4389      105.5152       93.8262       76.9607       85.6660      127.9603      110.9157      121.5518      100.2456       86.8585       82.1191       78.0162       78.8459       81.7236       86.1135       81.4838       91.2428      119.5531      140.7448      174.0034      162.8254      177.1832      180.9255      161.6904      147.8237      147.5749      160.9588      151.3816      163.5412      175.5450      209.0084      225.4801      229.0303      213.5980      253.7663      237.7274      220.1632      275.9220      266.5602        0.0000        0.0000      229.4183        0.0000        0.0000        0.0000        0.0000        0.0000        0.0000      345.2700      337.5301      234.8621        0.0000        0.0000        0.0000        0.0000        0.0000        0.0000        0.0000        0.0000        0.0000        0.0000        0.0000        0.0000        0.0000        0.0000        0.0000        0.0000        0.0000        0.0000        0.0000        0.0000        0.0000        0.0000        0.0000        0.0000        0.0000        0.0000        0.0000        0.0000        0.0000        0.0000        0.0000        0.0000        0.0000        0.0000        0.0000        0.0000        0.0000        0.0000        0.0000        0.0000        0.0000        0.0000        0.0000        0.0000        0.0000        0.0000        0.0000        0.0000        0.0000        0.0000        0.0000        0.0000        0.0000        0.0000        0.0000        0.0000        0.0000
        0.0000        0.0000        0.0000        0.0000        0.0000       12.8635       23.4941       56.0399       24.7797       17.4595       19.8353       21.7072       21.6150       21.4361       15.6681       16.7635       17.0598       16.9036       16.6294       18.7375       19.8686       20.5420       19.7776       16.8565       17.2257       16.5881       16.3530       10.1851       11.7323       12.7943       13.3842       17.8964       15.9188       17.2045       17.0614       14.0178        9.8462        8.9083        9.1043       11.8458       10.0721        6.7930        6.6091        4.6877        5.8743        5.0614        5.3109        2.6346        1.6146        1.1952        0.8283        0.2950        0.2646        3.6985       13.9214       25.9780       32.4838       17.8829       25.0075       17.1778       11.4363       19.9017       30.5771       12.3062        9.7740        9.7477        8.6649        8.4975        7.2346      153.7599       40.2360       54.3419        4.2852        5.1362        5.2830        3.2858        5.5686        5.5847        3.2377        4.0880        4.4272        5.1739        5.4454        9.9517       11.8397       12.6430       13.4405       14.0783       17.2850       19.4529       26.0899       81.2872       78.6100       34.2422       42.1962       48.3443       59.4886       70.3136       47.8561       45.6593       62.8655       89.2931       70.3709       88.9539      116.9109      130.7462      144.5466      123.1872      114.9478      118.1990      118.6367      118.0896      101.5614       86.1424       64.8157       47.4560       50.7613       99.1050       36.3435       18.7522       22.6154       29.8256       33.9620       44.2673       34.8595       37.7567       47.0461       62.9156       63.9313       80.1761       74.3393       83.6080       80.8570       96.4873       97.0377       68.8341       51.9687       58.6656       79.6603       87.1566       79.6920       74.6800       72.0931       56.6088       74.2590      104.8384      126.4131      128.2957      120.6383       97.4994       89.6939       84.7151       87.7944       93.1409       93.3584       92.1781       79.9100       81.5224      104.6213      127.0341      137.0600      138.7664      152.5102      147.5792      166.7059      148.3978      137.2084      138.1322      148.7179      146.2299      192.1309      179.9919      159.3264      145.1722      195.4275      197.5497      200.4219      188.6462      185.1966      186.6524      150.7828      124.3930      141.3739      382.7956        0.0000        0.0000        0.0000        0.0000      183.9000      181.2900      209.9700      157.1877        0.0000        0.0000        0.0000        0.0000        0.0000        0.0000        0.0000        0.0000        0.0000        0.0000        0.0000        0.0000        0.0000        0.0000        0.0000        0.0000        0.0000        0.0000        0.0000        0.0000        0.0000        0.0000        0.0000        0.0000        0.0000        0.0000        0.0000        0.0000        0.0000        0.0000        0.0000        0.0000        0.0000        0.0000        0.0000        0.0000        0.0000        0.0000        0.0000        0.0000        0.0000        0.0000        0.0000        0.0000        0.0000        0.0000        0.0000        0.0000        0.0000        0.0000        0.0000        0.0000        0.0000        0.0000        0.0000        0.0000        0.0000
        0.0000        0.0000        0.0000        0.0000        0.0000       15.4493       20.8660       26.5223       31.9490       21.3267       26.8566       31.9708       27.1046       24.3604       14.2366       13.7405       13.8368       13.6649       12.9775       15.0451       15.0763       15.5602       14.9526       11.0936       10.3178       11.0436       10.6226        7.8364        7.6738        7.8900       11.5069       14.5894       16.9758       16.7619       16.0676       16.8720       14.1297       13.6807       13.1175        9.8146        7.3036        4.9756        6.9007       10.1857        7.6697        6.8485        7.4449        4.0865        1.9228        2.6400        1.9859        2.4699       18.5654       52.1254       58.5334       80.4362      146.1118       45.4298       24.9126       18.2581        7.6858       12.5042       21.2292       14.0941       14.6493       13.7098        7.3586        8.4143       11.1273       49.8951       69.9297       48.1219        5.9157        5.7553        4.4127        2.3877        3.1094        4.2373        2.4426        4.6859        7.5748        9.9196       11.7654       14.8126       16.7931       17.8262       18.5658       15.9246       18.9332       27.0756       27.3146       27.3035       30.5419       33.1041       37.5645       40.4195       47.9695       47.9283       35.9968       44.4218       52.8666       56.7862       61.9202       76.4840       88.5916       96.2257      114.3111      123.0541      130.7488      148.6151      137.2374      138.7341      121.5700      105.8365       88.9730       90.3680       75.6535       67.8240       49.4367       45.1331       42.0859       38.6744       43.8065       37.9271       34.7714       29.3389       28.8716       35.9403       39.2981       41.4546       74.7852       74.7884       69.2496       70.8833       61.3014       49.6708       43.9610       53.8408       51.5914       59.4218       71.9186       64.4909       78.3876       81.1037      113.9136      135.8647      129.7073      130.0267      115.3615      101.7439       96.4352      102.9025      116.3661       98.7469       90.9604       83.1414       67.3771       59.2515       81.1237       90.5644       90.4833       97.6948      100.1666      123.1154      111.7495       97.5114       94.8048      107.3474      159.8314      141.2497      157.2828      153.7023      128.3909      124.3389      150.4037      172.5251      136.3050      108.2778       87.5909       94.0462       94.4649      127.3491      102.5708      186.1114        0.0000        0.0000        0.0000      119.6509      124.4622      122.9939      133.2455      153.9051      165.2545        0.0000        0.0000        0.0000        0.0000        0.0000        0.0000        0.0000        0.0000        0.0000        0.0000        0.0000        0.0000        0.0000        0.0000        0.0000        0.0000        0.0000        0.0000        0.0000        0.0000        0.0000        0.0000        0.0000        0.0000        0.0000        0.0000        0.0000        0.0000        0.0000        0.0000        0.0000        0.0000        0.0000        0.0000        0.0000        0.0000        0.0000        0.0000        0.0000        0.0000        0.0000        0.0000        0.0000        0.0000        0.0000        0.0000        0.0000        0.0000        0.0000        0.0000        0.0000        0.0000        0.0000        0.0000        0.0000        0.0000
        0.0000        0.0000        0.0000        0.0000        0.0000       15.1096       27.9326       26.1687       27.8498       26.0179       25.3748       28.1013       30.2068       22.9857       18.4535       15.2787       14.1539       13.2008       12.3924       16.3337       15.0998       14.4674       13.6809       10.4937        9.3985        9.0901        9.3157        7.3908        6.0501        7.0817       10.1053       12.9350       17.2227       16.0776       14.3627       14.3409       12.6457       11.9878        9.2434        5.6557        4.9987        5.4165        5.3106       10.5861        9.7087        7.4994        6.6794        3.3787        3.2501        3.4442        5.5209       10.2060       24.2362       46.1041       22.8570       12.2203       17.9602       29.2546       37.6297       27.7278       23.8807       25.9417       24.9909       43.9711       29.3472       24.0855       16.4496        9.6245       13.6546       18.7167       14.4434       10.8551        8.3300        6.1067        4.1247        2.1999        1.9973        2.1978        2.4687        5.3922        7.3953       24.7448       10.1881       16.2520       18.0058       20.9576       20.9992       18.6481       21.2751       25.9983       28.5198       28.5864       23.1509       30.0301       42.2053       41.3687       51.8787       59.2592       95.7124      112.8310       59.0972       78.5984       82.9460      100.2237      115.9925      118.9631      125.7369      128.4836      139.8483      145.7593      128.7292      133.9390      157.2218      129.6429      108.0042      118.7765      103.7137       92.7078       55.5620       50.4860       51.4147       49.3042       46.5606       37.1689       39.0011       42.5660       56.6931       46.2025       40.9296       34.6589       45.6078       51.4328       59.7509       56.4238       50.3697       41.4173       53.7478       80.1229       56.4059       67.3252       72.6861       63.0130       61.4700       77.8667      118.9939      122.7805      163.4850      133.6566      116.9614      113.2900      113.3118      133.9943      140.0849      112.7625       94.4559       69.2597       64.4602       51.9093       54.8583       77.7136       84.7998       90.0964       86.8099       72.7887       74.5557       88.8020       93.6835      122.2365      125.9848      104.0289      106.0611      103.2007      114.0383      130.4034      165.9817      133.4059      102.5509       90.2198       76.4562       74.6339      105.0620      113.7337       58.7035      119.2839        0.0000        0.0000       95.9652       99.0538      104.6411      129.6221      206.2564      171.3745      176.7279      209.8427      207.5018      204.1461      220.3325      244.8930        0.0000        0.0000        0.0000        0.0000        0.0000        0.0000        0.0000        0.0000        0.0000        0.0000        0.0000        0.0000        0.0000        0.0000        0.0000        0.0000        0.0000        0.0000        0.0000        0.0000        0.0000        0.0000        0.0000        0.0000        0.0000        0.0000        0.0000        0.0000        0.0000        0.0000        0.0000        0.0000        0.0000        0.0000        0.0000        0.0000        0.0000        0.0000        0.0000        0.0000        0.0000        0.0000        0.0000        0.0000        0.0000        0.0000        0.0000        0.0000        0.0000        0.0000        0.0000
        0.0000        0.0000        0.0000        0.0000       24.3933       27.7299       32.8656       37.2699       31.7009       33.0153       28.4795       23.9722       29.5108       29.1588       21.9567       16.4328       15.4062       14.2054       13.9161       17.0338       17.4436       14.6143       13.4478        9.2032        9.0896       10.3817        9.3472        7.1697        6.2026        7.8782       13.2911       16.3645       18.7207       14.6267       10.9657       11.4099       12.7353       10.7892        6.5179        6.1322        5.0473        6.6875        7.4985        8.7659        6.9460       11.6504        9.9896        4.4349        6.3986       14.6379       40.1289       16.3187       27.4808       32.3341       48.8374       28.8203       25.3091       69.1024       51.0500       25.2495       36.4869       50.4395       43.0110       29.6906       39.5042       30.8823       29.4553       18.3681       23.1668       38.1349       38.6191       36.5699       20.3265       19.2706       10.3606        4.0274        3.0183        2.3557        3.5056        6.3773       20.1030       55.0371        9.3973       16.4197       18.1426       19.2010       20.0138       17.3442       25.9308       27.6966       38.7189       23.1872       19.5938       33.0030       41.0939       33.7975       31.5848       41.8534       52.3295       74.5170       93.5672       95.4560      104.3970      102.5095      114.3624      142.6273      129.1476      106.9626      150.4711      138.1654      114.9855      112.9040      113.7443      107.2946       99.5970       95.4731      101.4828       97.9008       79.8319       69.5655       62.6212       66.7348       62.8844       52.3727       43.6063       34.5833       37.4209       56.7667       51.0829       50.7586       30.4739       40.6036       50.7972       64.8887       58.7250       52.8445       64.0177       74.5132       71.9047       76.9978       87.5282       78.0664       68.3286       74.0364      102.3744      129.8107      126.2595      123.0795      122.8822      127.4443      139.0041      136.3077      118.6014      117.5620      111.4321       81.5652       65.9475       60.1724       57.0120       75.5586       80.5994       69.2242       74.6005       83.6698       76.7187       63.9657       68.5082       88.3707       88.8662       84.6846       87.2772       96.7648      142.0612      172.1294      154.4592      102.3559       99.3129       85.1680       89.7397       57.9062       89.2541      103.9519       68.1081      169.2414        0.0000      109.9546       88.6163      110.1020      145.2424      183.1412      155.8862      153.0002      177.0401      204.5092      204.9153      220.6626      269.7008      271.1654      278.8591        0.0000        0.0000        0.0000        0.0000        0.0000        0.0000        0.0000        0.0000        0.0000        0.0000        0.0000        0.0000        0.0000        0.0000        0.0000        0.0000        0.0000        0.0000        0.0000        0.0000        0.0000        0.0000        0.0000        0.0000        0.0000        0.0000        0.0000        0.0000        0.0000        0.0000        0.0000        0.0000        0.0000        0.0000        0.0000        0.0000        0.0000        0.0000        0.0000        0.0000        0.0000        0.0000        0.0000        0.0000        0.0000        0.0000        0.0000        0.0000        0.0000        0.0000
        0.0000        0.0000        0.0000        0.0000       58.1748       41.0444       42.4955       51.9378       32.2991       38.2717       26.2931       25.8981       24.8458       24.5342       18.1551       19.4783       19.1634       21.4476       23.1604       23.2830       20.2738       13.4425       12.8920        9.5685       12.0861       11.3370        7.9643        6.5695        6.2466        7.7357        9.0966        6.8517        6.2323        3.9927        5.9867       10.9695       11.2206       10.2770        5.9197        6.6822        7.1478       11.4332       10.7458        9.3441        9.0721        7.9447        9.5477       10.5260       26.2055       36.8676       32.9726       14.4517       15.7118       24.3772       33.2565       19.4339       20.3337       29.0356       16.4502       36.4580       37.2754       41.7250       64.4215       39.4809       46.9883       43.5616       36.0114       38.3420       43.1927       72.1410       49.2380       47.9322       46.8391       35.4054       20.0432        8.3582        3.6618        3.8660        3.8591       11.2949       37.4526       22.1736       12.1349       17.0501       16.2901       16.9634       17.5399       23.4559       17.8487       17.4197       17.2804       16.1355       18.2690       86.0342      219.0736       55.7449       49.6702       40.5738       40.1008       69.1352       67.1431      115.4687      120.6575      124.9906      101.8483      104.2008      114.0329      123.4939      104.8870      104.5266      107.5096      119.3370      120.9466      123.4695      105.3541       98.6145       98.7353       95.5175       93.2891       85.8920       70.9472       54.6007       50.9322       45.2729       34.8844       37.7662       34.9129       32.8325       52.2975       90.5989       55.4096       68.4566       69.3138       65.2180       70.0305       77.9256       83.3291       81.0901       74.8955       83.9221       93.6314       90.5784       83.6121       90.5414      112.0734      143.6314      141.7531      135.0261      143.8648      143.2694      149.1183      142.0769      124.8983      112.1303      109.5387       91.9690       81.0888       74.5335       72.6734       76.4560       75.5342       75.7714       86.6948       85.3227       70.1133       73.9190       79.1290       72.6455       75.5020      103.2170       95.3169      118.0447      137.4455      154.0962      126.7808      172.6940      163.7705      108.4819       86.1018       59.7518       59.9612       90.0615       95.3134      144.4209      149.1725      113.7582      109.8913      170.1084      144.1992      165.4573      152.2209      140.9403      163.3221      183.1447      203.2535      212.7746      203.0397      201.2053      195.3064        0.0000        0.0000        0.0000        0.0000        0.0000        0.0000        0.0000        0.0000        0.0000        0.0000        0.0000        0.0000        0.0000        0.0000        0.0000        0.0000        0.0000        0.0000        0.0000        0.0000        0.0000        0.0000        0.0000        0.0000        0.0000        0.0000        0.0000        0.0000        0.0000        0.0000        0.0000        0.0000        0.0000        0.0000        0.0000        0.0000        0.0000        0.0000        0.0000        0.0000        0.0000        0.0000        0.0000        0.0000        0.0000        0.0000        0.0000        0.0000        0.0000        0.0000
        0.0000        0.0000        0.0000        0.0000       23.0449       16.6391       17.8652       19.9983       29.6497       23.7610       17.3121       32.7966       41.6972       26.9199       18.5178       26.6048       28.9369       30.6160       31.5954       36.2195       30.3420       17.0210       15.5139       23.0919       24.7509       19.9339       12.8887        8.3136        5.9402        5.9642        5.3369        0.6883        0.7046        3.3446        6.9171        2.7612        2.0796        1.6194        2.7068        2.0630        4.9971       12.1884       12.6751        0.1445       22.8453      140.1764      116.4913       54.7039       28.7601       31.6735        7.9390        4.5964       20.0297       27.4511       22.9677       16.9349       20.8207       27.1043       24.0843       14.6435       14.5837       30.1426       48.9610       71.9534       66.6836       60.0025       72.4258       68.7806       80.1694       84.7430      100.3580       86.9477       90.2885       98.5184       87.9682       28.6736        7.6397        5.6093       12.4320       22.4758       34.5910       39.0534       29.8829       14.3657       12.8928       14.0602       14.2407      137.2887       69.1475       42.6944      110.7533       20.0735       19.5126       31.4567       47.5728       32.0076       32.0661       35.8778       42.5556       42.8220       56.1925       75.5072       69.4844       93.9152       72.3786       88.6922       76.0564       80.7873       81.6733       88.9963       78.0582       98.8294       86.6655       77.2541       81.3519      114.8678      102.9350      102.2568       88.9015       63.4892       49.3847       38.4431       49.2048       37.7541       32.2923       32.4214       30.7717       47.6271       44.1050       52.6603       54.1431       65.5066       71.9168       77.4948       99.3808      133.6630      138.8576      133.5464      124.4502      115.4518      112.0778      118.6744      109.5962      105.3428      116.8462      150.0484      137.2801      146.6556      154.9268      143.8830      124.4081      104.9970      107.5221      119.0720      111.3642      103.9591       93.0590       86.1384       89.8485       83.7399       96.6315      101.8884       85.3307       77.3624       57.4780       66.2855       67.0893       50.4142       51.5031       59.2488       76.9199       80.0903       93.8313      107.2863      138.8781      221.4390      135.3423      107.6272      100.6377       87.6174       83.3396      102.5022       91.6225       77.8859       74.2548       81.3730       96.5028      154.1872      151.2292      128.4986      149.6622      121.8654      137.7446      210.3132      193.5843      164.6519      164.1306      174.8777      161.9690        0.0000        0.0000        0.0000        0.0000        0.0000        0.0000        0.0000        0.0000        0.0000        0.0000        0.0000        0.0000        0.0000        0.0000        0.0000        0.0000        0.0000        0.0000        0.0000        0.0000        0.0000        0.0000        0.0000        0.0000        0.0000        0.0000        0.0000        0.0000        0.0000        0.0000        0.0000        0.0000        0.0000        0.0000        0.0000        0.0000        0.0000        0.0000        0.0000        0.0000        0.0000        0.0000        0.0000        0.0000        0.0000        0.0000        0.0000        0.0000        0.0000        0.0000
        0.0000        0.0000        0.0000        0.0000        0.0000        0.0000        0.0000        0.0000       20.9751       34.2822       14.9551       13.2993       24.9623       30.7449       22.3149       36.7582       53.7826       52.3307       31.8421       33.0145       41.6322       18.3768       17.3491       23.2397       27.3025       23.2035       25.9813       21.1524       48.5916        5.2513        5.3820        1.3517        4.5495        4.0625        1.4050        5.9319        2.6318        0.9333        3.5157        2.5675        3.3762        2.4223        4.7765       14.0453       25.5725       52.7834       19.0342       21.0456       21.0607       20.7058        9.0172        8.4597       18.8689       37.1317       46.3195       59.3451       63.6505       23.3023       23.8558        9.7848       13.9341       22.8362       45.0756       74.1074       27.8816       31.5247       40.1514       41.3783       36.1439       55.6348       68.2792       74.7952       84.1665       97.9346      102.6680       74.5803       43.2086       48.9452       43.8143       47.9879       38.1073       40.3554       46.7410       42.8787       23.7081       22.8844       38.8857       39.4217       41.2572       45.6323       51.7704       16.3791       23.9743       19.3519       23.2828       28.8818       34.5066       42.0160       49.5694       70.2936       78.8944       88.7557       75.0132       67.6779       65.3935       61.8246       67.2951       67.2207       90.3652       82.3134       73.5991       78.4737       76.5732       68.1774       59.6717       74.2925       83.0746       82.7295       66.7103       58.9600       60.9093       51.1598       43.4645       45.3773       44.1259       33.8871       30.9195       42.4586       42.4819       47.7581       51.8671       69.9395       77.7222       86.7022      112.3859      127.8941      136.1759      134.0130      140.9948      136.6131      129.7021      136.9353      128.4024      111.5892      129.5004       97.8742      111.9423      131.9429      153.9692      153.2017      107.5913      110.0805      115.4187      121.2872      107.8355       96.5340       85.9682       83.9142       93.6213       90.7097       85.9618       99.0757       95.7167       69.8856       58.5495       50.9067       52.4865       48.4994       48.6086       84.3473      115.7781       95.7298      133.0338      118.8191      117.7962      162.3861      150.8223      116.2776      114.8442      126.9380      110.3709      112.7151      100.2456       80.6575       70.8687       72.3495       79.8673      117.8076      137.2724      127.9374      151.0601      168.9150      143.3818      145.3497      156.0061      162.6729      180.4823        0.0000        0.0000        0.0000        0.0000        0.0000        0.0000        0.0000        0.0000        0.0000        0.0000        0.0000        0.0000        0.0000        0.0000        0.0000        0.0000        0.0000        0.0000        0.0000        0.0000        0.0000        0.0000        0.0000        0.0000        0.0000        0.0000        0.0000        0.0000        0.0000        0.0000        0.0000        0.0000        0.0000        0.0000        0.0000        0.0000        0.0000        0.0000        0.0000        0.0000        0.0000        0.0000        0.0000        0.0000        0.0000        0.0000        0.0000        0.0000        0.0000        0.0000        0.0000        0.0000
        0.0000        0.0000        0.0000        0.0000        0.0000        0.0000        0.0000        0.0000        0.0000        0.0000       17.1842       19.2903       23.7773       17.8820       13.3749       19.4778       28.3541       22.5915       20.1633       32.1106       18.9619       30.4845       26.6537       27.1575       24.4868       19.0775       11.5691        9.3276        7.5845        7.6425        8.6719        3.6705        9.7857       10.6411       22.0034       30.2074       41.5537       27.6751        6.6610       27.6442       16.5976       29.9017       15.7042       10.8566        3.1554        0.1417        5.3231       15.4526       25.5262       37.2371       29.0891       21.0258       31.6272       29.3545       36.3862       66.7019       60.0427       23.6623       21.7779        8.2978       21.3914       12.5572       36.2735       45.3285       28.5221       17.4384       26.9107       34.0882       28.5632       30.7100       57.2088       49.3788       65.7220      109.1989      142.6258      100.6327       72.4054       68.4136       46.7379       91.1383       80.1572       76.0257       82.1414       66.0655       56.7128       45.1274       58.1952       64.5263       21.5292       14.4365       12.1592       19.0381       22.3343       23.9570       36.8993       30.8735       40.5772       42.6303       51.3493       65.9059       67.0624       75.7343       77.5897       71.7475       63.0136       60.5785       69.8823       69.8669       68.1435       74.5302       76.8146       92.6169       74.1448       67.5207       69.0618       70.8805       66.2903       65.6435       59.6773       56.5218       54.2275       46.0064       52.6535       39.3639       40.9286       43.1694       34.9743       37.9511       42.1309       47.0687       57.2111       65.8528       87.9968      103.0304      121.3775      131.3937      141.4985      152.3644      148.8750      137.5652      137.6924      149.4515      168.2457      131.6439      105.1721       93.5909      106.6019      123.6147      123.8841      119.3908      105.7826      102.7168      105.9490      112.5299       96.6523       93.6129       91.6661       98.3708       97.4004       96.1268      101.2840       97.1532       84.8734       79.7567       74.0226       56.8838       56.7694       50.7532       52.5147       59.0059       78.6506      123.9532      109.6308      113.1626      129.4010      171.6172      148.8631      136.6987      146.9442      160.2710      138.6919      128.2648      119.3888       90.5263       86.0682       77.0721       84.4398      140.4304      124.3790      135.9911      158.5467      122.0679      114.3503      135.8465        0.0000        0.0000        0.0000        0.0000        0.0000        0.0000        0.0000        0.0000        0.0000        0.0000        0.0000        0.0000        0.0000        0.0000        0.0000        0.0000        0.0000        0.0000        0.0000        0.0000        0.0000        0.0000        0.0000        0.0000        0.0000        0.0000        0.0000        0.0000        0.0000        0.0000        0.0000        0.0000        0.0000        0.0000        0.0000        0.0000        0.0000        0.0000        0.0000        0.0000        0.0000        0.0000        0.0000        0.0000        0.0000        0.0000        0.0000        0.0000        0.0000        0.0000        0.0000        0.0000        0.0000        0.0000        0.0000
        0.0000        0.0000        0.0000        0.0000        0.0000        0.0000        0.0000        0.0000        0.0000        0.0000       30.0606       39.7201       18.6792       17.0899       23.0839       26.8095       15.4440       11.1454        9.8285       20.5005       18.9893       23.2721       26.2668       23.3136       23.0875       26.6116       13.5259       25.5300       20.0264       22.6161       16.2709       16.4756       19.6189       39.7880       37.5724       72.7338       63.3720       16.7821        6.6409        2.1212        1.1326        6.9934      160.4803        6.4653        7.9814        4.6439        3.2173       14.4254       23.4854       31.2311       21.4573       18.1598       39.8009       23.0781       21.9935       23.9379       19.4887       24.9368       13.5661        6.3615        9.0402       13.3436       25.5036       31.2151       29.8374       19.4242       22.6887       25.8979       66.9820       50.6534       71.2534       49.4511       31.5322       61.4668       86.7092       81.8505       90.5322       68.7862       56.5809       59.4054       85.9073       89.8055       92.2670       92.6315       92.9221       98.4280      111.0166       80.0979       60.5886       49.6661       37.7473       51.9505       54.8798       41.1808       62.8064       39.5834       41.8626       44.5009       51.6936       63.8937       70.0118       77.7003       77.2213       72.4626       77.8395       75.5131       73.1065       77.3947       76.4958       74.1783       72.1968       84.8570       86.1913       68.1396       70.0851       82.5572       71.0271       72.9333       76.7856       62.2045       45.9623       59.7652       45.1850       43.2529       46.5699       41.2051       30.7172       46.6879       52.9303       54.8483       58.6518       69.8658       75.4630       95.7440      115.8262      126.1363      136.2314      156.4818      151.9703      143.7683      151.2716      151.1805      160.6517      126.6605      125.6810      113.8820      135.1090      117.4613      107.1009       92.1897      100.7341      104.5788       99.7997       89.6594       87.8676      102.6452      104.1796      103.3768      121.8123      135.9630      149.2422      120.8267       90.5541      116.5241       94.9924       79.0714       74.8436       67.3001       65.8476       70.7497      123.8312      159.2652      139.5110      129.6782      143.9619      175.4415      162.5705      170.7980      181.8191      167.6225      173.2889      169.9262      157.4259      107.5894       97.8036       90.1124       93.2837      112.0880      119.4103      121.2968      122.7359      116.5195      126.7849        0.0000        0.0000        0.0000        0.0000        0.0000        0.0000        0.0000        0.0000        0.0000        0.0000        0.0000        0.0000        0.0000        0.0000        0.0000        0.0000        0.0000        0.0000        0.0000        0.0000        0.0000        0.0000        0.0000        0.0000        0.0000        0.0000        0.0000        0.0000        0.0000        0.0000        0.0000        0.0000        0.0000        0.0000        0.0000        0.0000        0.0000        0.0000        0.0000        0.0000        0.0000        0.0000        0.0000        0.0000        0.0000        0.0000        0.0000        0.0000        0.0000        0.0000        0.0000        0.0000        0.0000        0.0000        0.0000        0.0000
        0.0000        0.0000        0.0000        0.0000        0.0000        0.0000        0.0000        0.0000        0.0000        0.0000       22.7003       41.2869       38.6330       34.5650       19.0973       56.3198       39.7475       43.0237       21.4826       16.5029       26.2171       27.0022       32.5938       16.2953       24.7485       20.7039       21.7773       17.8324        9.1553       11.1416       28.0060       37.8889        8.8123        8.5970       16.7382       23.4424       11.6059        7.3153        5.8732        2.7071        4.3252        3.6445       18.5099        3.0143        2.1870        8.9037        3.7796        2.1122       19.1367       26.3936       22.9321       22.0954       28.2956       21.5747       99.3665       46.7235       63.7231      101.9944       18.6776        8.8200       14.7864       24.2033       32.7583       41.9221       41.8238       18.4727       16.3334       17.9809       21.5173       18.6939       16.0880       25.4449       28.4075       40.2526       66.3938       82.8937       78.8721      112.7505      118.9309       79.7108       73.3430       64.8873       67.7919       78.3477      107.3885      119.7601      147.2178       57.2339       45.3335       28.5908       50.2806       63.4459       62.6939       73.7920       54.4783       38.4304       42.1584       44.7444       44.5242       43.7665       45.4733       51.2205       55.1718       72.7314       87.8221       91.9996      112.1749      127.2500       90.3858      102.7419       94.6882      108.7092      104.6589      100.2528       83.8882       72.8110       65.3735       69.3198       68.7029       65.1627       65.0275       68.8756       85.6876       78.1029       46.7920       39.0361       37.9596       53.1763       68.9614       59.1718       61.7375       59.7934       72.5230       85.4205      109.1324      125.8966      128.7097      136.1619      147.1293      160.8756      177.0355      172.7161      174.4537      167.3795      144.4797      123.1880      121.0861      107.5877       88.9380       84.6884       96.9611       95.5336       97.6888       98.4518       83.8932      102.9175      109.7164      111.4658      117.4309      130.7634      139.6411      150.7810      124.1349      104.0047       95.8370       93.8873       94.3300       94.6431       98.4168      122.4871      148.4843      169.6936      172.9626      205.1326      227.4987      183.0695      196.7095      198.1645      181.6688      192.0416      183.4200      179.6694      166.0049      135.2862      121.9650      107.4683      106.2554      103.1810      105.3335      107.3812        0.0000        0.0000        0.0000        0.0000        0.0000        0.0000        0.0000        0.0000        0.0000        0.0000        0.0000        0.0000        0.0000        0.0000        0.0000        0.0000        0.0000        0.0000        0.0000        0.0000        0.0000        0.0000        0.0000        0.0000        0.0000        0.0000        0.0000        0.0000        0.0000        0.0000        0.0000        0.0000        0.0000        0.0000        0.0000        0.0000        0.0000        0.0000        0.0000        0.0000        0.0000        0.0000        0.0000        0.0000        0.0000        0.0000        0.0000        0.0000        0.0000        0.0000        0.0000        0.0000        0.0000        0.0000        0.0000        0.0000        0.0000        0.0000        0.0000
        0.0000        0.0000        0.0000        0.0000        0.0000        0.0000        0.0000        0.0000        0.0000        0.0000        0.0000       34.7631       49.6660       46.3319       43.1982       92.8825       54.0300       21.8614       12.5228       10.7159        6.2604       30.6644       29.2608       16.3217       10.3659       17.5923       34.5422       18.4189       14.0351       20.3398       18.0433       29.9727       16.1626       21.2132       14.2389       43.7368       75.0851       13.5692       17.5898        9.6544        6.3981        9.3778       12.8327        6.3895        6.4970        5.4977        7.2293       14.5026       32.5553       10.0836       24.1153       16.7788       16.7517       11.9415       13.1970       77.0845       74.1239       25.1259       35.4946       13.3511       10.9466       21.5609       48.3829       27.1503       40.0942       22.4824       21.7816       20.8736       18.3199        8.5405       12.3076       36.0405       41.8578       53.2313       90.3082      103.0265       94.8202      160.8586      157.2969      114.1599       59.0598       61.0860       75.5848      108.0429       99.8018       97.7979       98.5983       45.4294       43.3086       48.1532       40.2108       51.6244       68.1909       36.3871       40.0448       50.5618       47.7694       55.4887       53.9368       46.8404       50.0570       52.5037       58.9727       88.3508      111.5066      124.7125      163.7401      193.2693      112.3662       98.5622       96.2197      104.9323      120.4005       98.8635      105.2085       92.5124       82.0599       69.2693       88.0327       66.8210       86.4615       77.5793       93.1218       92.9239       77.2482       70.5515       68.1197       64.7545       60.0851       56.1712       57.1026       63.7785       65.6074       80.4320      104.8018      113.9205      161.3162      174.8857      171.0421      169.7593      162.1327      181.8275      181.9741      197.7610      189.5344      143.1046      122.7981      125.5455      103.9407      112.2074      102.9184       92.3482       80.6745       80.7709       79.5418      106.5311      123.6657      118.5957      117.7315      121.3878      156.4214      165.7765      132.7983      107.0439      118.9475      115.5078      110.1917      120.4097      117.6260      143.8335      196.0434      207.0620      202.9034      233.3038      232.8981      197.8037      212.3918      196.3632      199.2701      216.9067      209.7265      198.7235      186.1786      132.3945      121.9447      118.9271      116.2734      119.8900      128.4383        0.0000        0.0000        0.0000        0.0000        0.0000        0.0000        0.0000        0.0000        0.0000        0.0000        0.0000        0.0000        0.0000        0.0000        0.0000        0.0000        0.0000        0.0000        0.0000        0.0000        0.0000        0.0000        0.0000        0.0000        0.0000        0.0000        0.0000        0.0000        0.0000        0.0000        0.0000        0.0000        0.0000        0.0000        0.0000        0.0000        0.0000        0.0000        0.0000        0.0000        0.0000        0.0000        0.0000        0.0000        0.0000        0.0000        0.0000        0.0000        0.0000        0.0000        0.0000        0.0000        0.0000        0.0000        0.0000        0.0000        0.0000        0.0000        0.0000        0.0000
        0.0000        0.0000        0.0000        0.0000        0.0000        0.0000        0.0000        0.0000        0.0000        0.0000        0.0000        0.0000        0.0000        0.0000       45.4090       74.6917       76.2742       23.7773       21.2636       23.3791       23.7244       33.3851       34.8276       28.8918       15.5234       26.4860       39.6823       19.7210       28.4104       43.3348       64.6192       73.9513       37.9687       20.6792       23.1509       27.4440       33.0096       23.4987       23.4516      102.3192       11.1510       11.2880        8.5169        6.9853       11.6339       12.8260        9.9509       20.6278       26.7145       27.8026       37.9715       30.5572       25.1513       18.4125       18.9326       53.3427       55.1976       18.1108       21.3387       11.3222       41.6056       31.3276       42.7779       46.8765       32.7048       35.2069       19.8074       21.6202       23.7624       18.3369       26.0250       47.0689       53.0451       38.6189       47.1811       79.8276       74.1356       77.6502       68.5954       61.8137       75.0734       71.7221       70.5887       77.4298       96.0894       76.4957       59.9044       29.0495       35.9436       26.9691       27.6435       52.8086       69.5455       21.4794       43.2967       39.4081       54.9043       56.3668       67.1067       49.7142      105.6777       91.6978       80.1913       95.6438      100.2393      103.0089      129.8271      154.6592      135.6281      124.1575      115.5477      114.7713      123.8074      109.6486      112.4563      121.5260       93.3778       78.4771       81.8979       82.9910       73.2764       72.1985       85.5809       77.8694       69.6278       75.2593       71.5493       65.3794       59.1612       57.6485       57.6516       63.9158       73.9647      109.8159      131.9136      140.3064      158.6196      165.0137      182.1869      183.2970      167.0166      145.1469      136.6781      125.7905      130.5730      108.1104      126.4159      140.3644      117.1959      116.5274       89.7442       83.6532       83.6864      102.5629      100.0471      134.4403      156.3681      134.9286      121.0327      122.2527      142.7271      134.8877      132.1577      140.4527      174.2815      139.0644      145.0160      173.4722      180.6533      206.5866      244.7441      233.8186      225.2706      232.1884      212.3676      205.4789      203.7780      203.1721      208.8707      236.3959      211.8448      208.6431      195.9924      145.7048      145.6736      143.6491        0.0000        0.0000        0.0000        0.0000        0.0000        0.0000        0.0000        0.0000        0.0000        0.0000        0.0000        0.0000        0.0000        0.0000        0.0000        0.0000        0.0000        0.0000        0.0000        0.0000        0.0000        0.0000        0.0000        0.0000        0.0000        0.0000        0.0000        0.0000        0.0000        0.0000        0.0000        0.0000        0.0000        0.0000        0.0000        0.0000        0.0000        0.0000        0.0000        0.0000        0.0000        0.0000        0.0000        0.0000        0.0000        0.0000        0.0000        0.0000        0.0000        0.0000        0.0000        0.0000        0.0000        0.0000        0.0000        0.0000        0.0000        0.0000        0.0000        0.0000        0.0000        0.0000        0.0000
        0.0000        0.0000        0.0000        0.0000        0.0000        0.0000        0.0000        0.0000        0.0000        0.0000        0.0000        0.0000        0.0000        0.0000        0.0000        0.0000        0.0000        0.0000       59.9614       54.2676       46.7264       62.0107       54.6153       33.9928       22.4755       41.2294       51.0079       25.6825       26.6401       23.5400       19.2465       10.6840        8.3310       10.3786       13.4678       19.5522       27.4497       29.8097       69.2563      120.4090       66.9186        8.1918       14.9318       16.4455       17.3107       58.2709       43.5870       29.4513       30.7217       34.1666       25.3029       14.6130       21.1424       45.3505       66.8542       37.4892       26.5015       34.7841       36.5744       17.8438       24.4254       36.2389       35.0384       50.5018       48.0950       22.4770       28.0973       23.5088       16.9932       14.0577       17.8705       35.2811       40.5696       40.2221       61.9218       92.4514       77.3307       77.9377       54.1212       74.6410       95.5782       97.2888       86.8012       64.7931       68.5711       70.5230       59.4585       41.0757       42.5065       63.0313       38.0247       39.0374       35.3651       44.3411       50.7270       58.6010       66.4634       63.9837       52.0350       48.1841       81.7088       92.0326       84.5925       96.5102      110.1779      161.0271      174.9544      182.0518      161.6178      130.6824      133.8209      125.0213      128.2793      130.1653      140.6789      125.4985      121.0942      105.0041      114.1817       99.9059       87.3576       84.5565       74.1634       81.3583       67.0478       75.4575       67.3082       68.1369       68.9670       60.2514       65.7401       80.4984       88.5854       85.3922      104.3360      104.6708      116.0387      139.2421      135.9643      164.9462      163.9101      127.9995      171.8818      117.7143       96.4864      118.5093       85.9240       72.3710       75.9511       84.9589       86.7722       77.1172       78.8695       95.7125      109.9624      139.1117      149.8618      135.8447      132.1100      130.9860      142.2458      151.5107      159.7200      165.3008      179.6909      165.1871      164.1948      199.0570      212.6994      215.2005      236.6635      237.0909      259.4551      220.8629      216.5708      202.1697      199.0978      220.8551      219.8798      228.4876      224.7394      227.9221      218.6751      170.1638      169.3804      175.9699        0.0000        0.0000        0.0000        0.0000        0.0000        0.0000        0.0000        0.0000        0.0000        0.0000        0.0000        0.0000        0.0000        0.0000        0.0000        0.0000        0.0000        0.0000        0.0000        0.0000        0.0000        0.0000        0.0000        0.0000        0.0000        0.0000        0.0000        0.0000        0.0000        0.0000        0.0000        0.0000        0.0000        0.0000        0.0000        0.0000        0.0000        0.0000        0.0000        0.0000        0.0000        0.0000        0.0000        0.0000        0.0000        0.0000        0.0000        0.0000        0.0000        0.0000        0.0000        0.0000        0.0000        0.0000        0.0000        0.0000        0.0000        0.0000        0.0000        0.0000        0.0000        0.0000        0.0000
        0.0000        0.0000        0.0000        0.0000        0.0000        0.0000        0.0000        0.0000        0.0000        0.0000        0.0000        0.0000        0.0000        0.0000        0.0000        0.0000        0.0000        0.0000        0.0000       42.8439       24.9589       17.2920       18.8662        8.4074       11.0396       12.8850       11.9057        3.0560       11.5070       12.9781       10.0144        7.8294       10.8656        4.6227       21.6534       16.2745       33.9853       31.0421       18.5272       13.9907       11.6198       15.4368       26.8357       15.9571        8.9977        7.4264       24.1769       24.4593       22.5601       19.5141       13.3539       18.2274       10.2273       15.6073       24.7303       29.6347       22.6635       36.9206       31.3223       21.4897       45.3451       74.3949       52.9833       22.6447       37.9359       37.3040       32.0602       27.7399       29.9425       24.3139       28.5622       37.1151       38.7257       50.5821       51.4730       59.6812       50.1913       52.7144       39.9749       65.2469       58.2424       67.1278       79.1129       48.5013       51.9127       77.8327       72.3313       39.1950       53.4758       52.9203       42.9896       47.3728       58.9911       70.4403       56.3018       64.2468      119.6600       84.4412       51.9016       51.8915       51.1688       61.9245       78.3536       92.7051      116.6093      153.4617      170.8850      134.7241      133.6372      126.5655      132.9088      120.9905      137.9047      133.3045      122.0727      151.3519      151.6425      137.0255      141.2160      138.0718      107.1835       90.4557      112.8264      119.1164       97.2051       75.3341       67.5630       63.0678       71.3360       72.0506       78.3647       81.2199       96.4894       95.1881      107.0371      114.0623      127.5379      129.3544      133.1507      136.1583      131.1261      107.2519       93.1008       64.3283       69.6151       62.1093       52.9336       59.8277       64.9247       83.5059       92.5257       88.3526       85.6804       96.6311       98.6574      105.1230      109.3008      115.3844      126.2522      149.0826      154.4195      154.4117      172.1279      181.0593      198.2280      206.6575      228.9350      221.6547      239.5450      241.3136      205.3050      215.4043      233.0325      221.6229      216.6890      190.2130      194.2321      225.6716      227.0162      241.7136      252.7363      244.1555      245.5439      246.8948      245.9954      245.7325        0.0000        0.0000        0.0000        0.0000        0.0000        0.0000        0.0000        0.0000        0.0000        0.0000        0.0000        0.0000        0.0000        0.0000        0.0000        0.0000        0.0000        0.0000        0.0000        0.0000        0.0000        0.0000        0.0000        0.0000        0.0000        0.0000        0.0000        0.0000        0.0000        0.0000        0.0000        0.0000        0.0000        0.0000        0.0000        0.0000        0.0000        0.0000        0.0000        0.0000        0.0000        0.0000        0.0000        0.0000        0.0000        0.0000        0.0000        0.0000        0.0000        0.0000        0.0000        0.0000        0.0000        0.0000        0.0000        0.0000        0.0000        0.0000        0.0000        0.0000        0.0000        0.0000        0.0000
        0.0000        0.0000        0.0000        0.0000        0.0000        0.0000        0.0000        0.0000        0.0000        0.0000        0.0000        0.0000        0.0000        0.0000        0.0000        0.0000        0.0000        0.0000        0.0000       59.5906      106.1429       39.1993       28.6664       16.7166       14.4176       15.3152       19.9602       18.9931       20.6370       10.1643        3.3509        6.6752        8.1025       14.7538       46.2081       23.2029       31.8498       40.7930       21.4103       19.1226       18.6748       11.5474       15.9409       22.1049       11.4271        7.4721       10.8205       21.6230       28.9306       31.1613       19.2903       21.5604       42.7268       29.6399       69.1465       74.2490       62.1726       35.3101       38.9657       19.5580       32.4559       54.0406       37.1118       40.9340       49.3646       39.4155       43.8950       25.4832       26.6843       24.8783       27.4869       32.2629       30.4227       31.6336       53.8340       62.4923       53.4324       41.8061       43.7122       47.6581       51.1884       91.6134       98.1241       65.5017       74.2635       85.5238       85.3930       64.4841       64.3398       63.3104       52.1620       61.0249       69.9119       70.6816       77.6997       59.9147       72.5095       79.9425       59.6816       48.5244       54.8814       57.5670       67.1789       74.6421       96.2921      124.5253      122.3303      113.1142      131.9175      148.8460      127.4523      146.4635      131.2347      120.5820      143.5525      147.9342      157.4651      175.8635      169.8532      139.4007      124.7917      123.1648      104.5705      118.3976       94.2819       95.6714       79.2058       69.3093       78.2190       88.0482       87.6636       92.1612       98.1154      119.6674      129.1264      141.9812      131.5118      128.6587      138.6117      107.1736       98.0877       85.4277       75.7515       45.5222       43.0164       49.9267       58.1152      104.1497       94.3566       99.2189      109.3308      101.9257       90.4107      100.4116       99.1398       83.3504       88.0366      116.1426      140.7486      148.8739      171.9078      168.0848      171.1760      193.1234      225.2913      223.0994      210.7784      245.9331      247.9638      214.3393      206.1539      220.1389      226.7427      221.6819      201.7660      202.4727      201.4580      219.9275      230.9480      279.2321      285.7485      272.5536      253.6425      276.1425      293.5743      302.4620      299.8347      297.4032        0.0000        0.0000        0.0000        0.0000        0.0000        0.0000        0.0000        0.0000        0.0000        0.0000        0.0000        0.0000        0.0000        0.0000        0.0000        0.0000        0.0000        0.0000        0.0000        0.0000        0.0000        0.0000        0.0000        0.0000        0.0000        0.0000        0.0000        0.0000        0.0000        0.0000        0.0000        0.0000        0.0000        0.0000        0.0000        0.0000        0.0000        0.0000        0.0000        0.0000        0.0000        0.0000        0.0000        0.0000        0.0000        0.0000        0.0000        0.0000        0.0000        0.0000        0.0000        0.0000        0.0000        0.0000        0.0000        0.0000        0.0000        0.0000        0.0000        0.0000        0.0000
        0.0000        0.0000        0.0000        0.0000        0.0000        0.0000        0.0000        0.0000        0.0000        0.0000        0.0000        0.0000        0.0000        0.0000        0.0000        0.0000        0.0000        0.0000        0.0000        0.0000       73.3159       71.8226       65.9949       38.0318       41.2644       27.0305       35.7782       39.2115       13.6277       12.5781       28.4433       23.6693       22.7538       28.9853       32.0550       45.5683       22.9131       19.8573       20.4494       32.3389       23.9746       63.5115       91.3204       12.1006        6.7161        9.1127       16.3835       16.9109       10.3971       25.7864       52.3800       21.9616       25.2774       52.3444       49.8395       31.0534       67.3764       13.0352        6.7004       13.1700       43.6022       71.2923       59.0661       54.2878       58.9197       35.6508       36.2257       34.2759       42.1957       24.8066       23.2576       31.3609       30.2783       42.1389       30.8985       37.9774       40.8737       33.8380       48.5257       49.8087       72.4042      105.4383      104.3397       74.1835       78.2870      100.7535       85.4512       65.4824       81.8964       61.5978       59.8190       85.2879       69.6990       67.0010       56.6215       69.2327       81.6666       72.4007       62.5119       54.0874       56.9292       89.8070       74.2222       79.8142       94.7837       83.0312       91.4524      123.6141      112.1158      118.5542      134.2775      137.3089      137.5083      142.0076      193.7590      159.9855      159.6478      174.0153      167.3546      140.4353      122.1735      125.0758      108.6258       99.6461      106.8682      106.8783       82.0092       84.0038       80.5774       95.4956      102.9348      108.8068      106.1177       98.2231      113.4470      113.2424      139.0131      108.0307      106.1423      113.3378       93.0303       99.3847       89.0797       61.4269       54.7641       63.8115       69.2794       95.9305      117.1607      121.9275      112.5170       95.9833      102.8596      155.8050      105.3839       99.1868      105.5146      139.8945      146.3009      168.2466      187.5246      212.1971      246.8190      276.5202      248.0637      246.5485      229.2731      231.9817      216.1254      216.9742      212.5682      223.1101      211.1707      210.0100      214.0894      197.9051      244.3257      256.9255      243.6114      291.0338      310.9931      293.2915      281.3047      304.4591      319.1051      334.2422      330.5369      374.4798      379.2150        0.0000        0.0000        0.0000        0.0000        0.0000        0.0000        0.0000        0.0000        0.0000        0.0000        0.0000        0.0000        0.0000        0.0000        0.0000        0.0000        0.0000        0.0000        0.0000        0.0000        0.0000        0.0000        0.0000        0.0000        0.0000        0.0000        0.0000        0.0000        0.0000        0.0000        0.0000        0.0000        0.0000        0.0000        0.0000        0.0000        0.0000        0.0000        0.0000        0.0000        0.0000        0.0000        0.0000        0.0000        0.0000        0.0000        0.0000        0.0000        0.0000        0.0000        0.0000        0.0000        0.0000        0.0000        0.0000        0.0000        0.0000        0.0000        0.0000        0.0000
        0.0000        0.0000        0.0000        0.0000        0.0000        0.0000        0.0000        0.0000        0.0000        0.0000        0.0000        0.0000        0.0000        0.0000        0.0000        0.0000        0.0000        0.0000        0.0000        0.0000        0.0000       82.7457       83.9588       61.5684       60.9971       47.0987       31.5089        8.2367       20.2615       23.6125       20.1110       25.8748       17.6018       16.8810       19.2949       38.0299       43.5594       93.3319       20.0077       93.4578       22.5253       15.2971       95.6474       10.1147        9.1385       10.8423        7.2103       14.6654       10.4479        7.0816       14.1726       10.9929       18.6626       34.6740       24.0731       22.9384       13.0238        9.5839       12.8179       17.1860       43.5553       73.7371       72.8074       30.5808       36.4688       38.5565       41.2032       30.6008       27.2195       23.6876       25.8720       32.2844       52.6027       52.5810       43.9642       45.9813       56.2187       39.6149       45.2442       49.2775       57.7911       71.9386       62.5108       43.4472       42.1517       64.0858       69.4230       60.5948       76.3279       76.6963       66.0622       68.7196       55.8087       58.7980       54.2550       69.4527       88.2063       72.1308       66.9467       70.0611       61.0304       61.2513       89.7845      104.0252       98.0529       83.6005       90.6079      101.6044      113.9241      118.2859      111.0128      122.4947      128.6059      145.1770      168.9557      163.2093      141.8332      138.8011      138.7025      120.1135      104.7345      111.8826      107.5427      107.3946       96.8255       92.3667      104.5394       90.5371       88.9983      100.5558      112.0984      109.5984      111.7952       94.3882       93.3959       92.8319       96.0329       89.5463       89.4019      112.1471      123.6683      144.8016      107.3405       67.8627       78.0918      100.1698       84.7500       99.1889      107.9095      132.4714      128.0794      110.8869      121.6941      121.0657      114.5135      115.2490      143.0308      141.1423      168.1162      216.5905      276.6293      238.7618      257.5313      304.7569      311.8535      319.1776      271.4114      270.2884      224.2327      218.9883      219.4949      238.7275      234.2402      250.9525      282.9473      298.7726      280.0524      297.6749      299.2094      298.0313      283.3102      283.0565      300.3022      354.9020      375.4479      319.7580      356.6382      420.7424      409.0711      366.9240        0.0000        0.0000        0.0000        0.0000        0.0000        0.0000        0.0000        0.0000        0.0000        0.0000        0.0000        0.0000        0.0000        0.0000        0.0000        0.0000        0.0000        0.0000        0.0000        0.0000        0.0000        0.0000        0.0000        0.0000        0.0000        0.0000        0.0000        0.0000        0.0000        0.0000        0.0000        0.0000        0.0000        0.0000        0.0000        0.0000        0.0000        0.0000        0.0000        0.0000        0.0000        0.0000        0.0000        0.0000        0.0000        0.0000        0.0000        0.0000        0.0000        0.0000        0.0000        0.0000        0.0000        0.0000        0.0000        0.0000        0.0000        0.0000        0.0000
        0.0000        0.0000        0.0000        0.0000        0.0000        0.0000        0.0000        0.0000        0.0000        0.0000        0.0000        0.0000        0.0000        0.0000        0.0000        0.0000        0.0000        0.0000        0.0000        0.0000        0.0000       44.5241       56.9641       44.3484       41.9188       31.0379       29.3762       16.5315       20.7945       24.2889       47.8988       20.7534       21.8181       19.9073       32.3739       41.7758       93.3650       23.1174       24.6215       11.0241       25.3911       23.8845       19.1364        9.2795        8.5272       10.0531        5.8838        5.2976        9.6888       12.6377        7.8618       14.0225       15.4878       23.5890      113.4408       37.1137       53.2770       30.7594       34.5552       40.3432       50.1909       39.6078       30.2147       19.6938       28.1584       25.5350       36.3940       36.8335       24.2004       22.7388       17.0737       28.4358       32.4040       31.6662       30.1112       31.2522       26.2167       39.6427       36.9570       55.2512       38.1437       55.7583       42.6372       43.5662       53.2056       64.7421       61.7405       63.9424       58.2999       66.9619       73.7190       67.7473       61.8958       62.0179       63.5236       73.2804       59.7491       69.2982       64.9862       78.4293       79.2843       76.4878       94.2519      101.9916      103.9896      105.1486      136.0075      139.4293      128.4000      126.6774      138.6014      150.1298      153.7127      152.7552      155.0741      138.8067      129.6319      122.6041      110.8396      105.0969      105.1240      103.3676       96.9746      108.0453      108.0825       84.3286       76.4155       82.0353       79.3519       85.0534      111.5830      119.0773      129.2141       99.5433       93.9218       82.0296       96.9412       88.3516       86.3267       92.5730       95.1723      106.0311      104.2942       94.6397      100.1155       96.7917      102.3332       94.3802      125.1796      141.4799      128.4937      139.5494      139.3141      146.4170      148.1878      153.1372      144.7273      152.6408      179.8457      247.9234      246.2547      251.5395      254.7181      268.0346      321.0791      368.9208      341.5529      273.5574      245.6212      231.9174      243.5245      251.0538      246.5895      266.5524      297.5063      322.3747      401.6244      345.9035      286.0037      301.0094      303.9831      327.4389      353.7243      342.5719      347.1547      378.8486      366.5903      403.4140      387.5419      415.1177        0.0000        0.0000        0.0000        0.0000        0.0000        0.0000        0.0000        0.0000        0.0000        0.0000        0.0000        0.0000        0.0000        0.0000        0.0000        0.0000        0.0000        0.0000        0.0000        0.0000        0.0000        0.0000        0.0000        0.0000        0.0000        0.0000        0.0000        0.0000        0.0000        0.0000        0.0000        0.0000        0.0000        0.0000        0.0000        0.0000        0.0000        0.0000        0.0000        0.0000        0.0000        0.0000        0.0000        0.0000        0.0000        0.0000        0.0000        0.0000        0.0000        0.0000        0.0000        0.0000        0.0000        0.0000        0.0000        0.0000        0.0000        0.0000        0.0000
        0.0000        0.0000        0.0000        0.0000        0.0000        0.0000        0.0000        0.0000        0.0000        0.0000        0.0000        0.0000        0.0000        0.0000        0.0000        0.0000        0.0000        0.0000        0.0000        0.0000        0.0000       76.3429       52.1979       29.3376       46.4536       94.8742       60.3562       24.3462       37.9658       31.3469       20.6853       20.1678       29.3118       39.1559       45.3053       43.4069       38.8699       40.7442       41.3738       25.5079       21.1650       28.4594       14.4879       11.1139        9.4161        6.9361        6.5114        3.7830       61.7866        9.0804       13.6596       24.6932       29.7282       18.9085       21.0453       46.2907       57.2815       65.9215       88.1768       68.4792       19.5713       23.3915       27.5301       16.9590       22.3126       32.4061       50.8939       41.2949       50.1873       40.5684       32.1444       46.8972       36.7127       50.0320       41.9754       37.6802       42.7798       54.8613       53.9396       54.5651       46.9592       52.2315       50.2817       55.9564       50.5837       67.6744       71.4896       63.2063       69.0965       73.3203      107.0667       80.7434       65.2435       65.5126       67.3824       62.1512       74.4256       55.6576       64.7324       83.5546       86.9448       76.0553       89.6467      104.8027      102.5791      124.1461      145.6091      154.3780      129.1483      130.4872      140.5863      157.2629      153.9391      161.4507      153.2693      130.1743      114.9697      113.1433      109.4811      102.4935      104.2773      107.6234       96.1220      112.7336       93.3841       70.6395       69.1608       66.8599       61.1133       68.0099      110.2545      137.7241      151.8314      136.3366      103.0912       92.2777      101.7808      110.0516      108.9616      119.3416       98.7208      103.0303       96.4223       90.3179       82.1602       80.7578      117.1706      115.4280      143.3975      156.7030      146.4742      164.4910      172.8257      195.6338      209.3376      209.6529      172.8035      167.5757      196.5907      237.5923      257.8557      281.7688      278.9940      294.2216      334.3309      385.3853      371.3501      292.6864      278.6779      237.6526      238.1419      251.9794      287.2296      291.8315      293.5652      296.3801      308.0293      315.3072      313.7151      337.9683      416.8560      385.3742      320.6527      326.8931      459.7460      493.6732      407.0541      412.0024      404.0833      391.5008        0.0000        0.0000        0.0000        0.0000        0.0000        0.0000        0.0000        0.0000        0.0000        0.0000        0.0000        0.0000        0.0000        0.0000        0.0000        0.0000        0.0000        0.0000        0.0000        0.0000        0.0000        0.0000        0.0000        0.0000        0.0000        0.0000        0.0000        0.0000        0.0000        0.0000        0.0000        0.0000        0.0000        0.0000        0.0000        0.0000        0.0000        0.0000        0.0000        0.0000        0.0000        0.0000        0.0000        0.0000        0.0000        0.0000        0.0000        0.0000        0.0000        0.0000        0.0000        0.0000        0.0000        0.0000        0.0000        0.0000        0.0000        0.0000        0.0000
        0.0000        0.0000        0.0000        0.0000        0.0000        0.0000        0.0000        0.0000        0.0000        0.0000        0.0000        0.0000        0.0000        0.0000        0.0000        0.0000        0.0000        0.0000        0.0000        0.0000        0.0000       80.6117       48.1636       33.4022       36.2921       68.5260       58.7561       22.9982       21.5881       21.5709       23.6186       30.0621       39.0960       41.2399       35.7725       59.8386       57.6021       36.7355       11.4230       38.3756       41.0094       25.9139       18.4261       13.9170        7.1739       13.4588       19.7049        9.1640       15.2845       21.0574       18.5791       30.7091       41.2702       33.2806       21.5609       33.3160       58.3184      110.4585       83.7323       69.6693       38.8223       31.3317       39.0935       35.2445       49.5251       51.1153       36.1260       31.6954       41.4687       29.9901       37.5431       64.2141       49.0946       50.9621       49.4141       59.3444       69.9972       58.8188       50.5104       50.8159       45.1714       74.1680       69.2603       51.7905       59.8220       62.8300       71.1287       54.0718       52.5640       78.0998       81.0681       79.5550       84.4422       81.7235       78.5397       83.5197       78.0258       72.0659       81.0143       86.6537       92.2436       89.8499      106.3100      119.6664      116.4240      118.7930      116.3732      111.9327      115.9854      131.7408      145.0839      158.8721      158.6044      148.4748      136.9569      133.8864      119.7734      120.9371      105.4017      105.3193      117.6898      110.2225      113.2530      127.0680       89.3237       72.0900       67.5870       85.9116       71.3787       77.2220      139.9464      169.6492      181.9745      163.7138      162.3703      123.2516      131.2018      124.8963      120.5300      128.1015      116.5817       87.6139       82.6212       80.1010       90.5723       89.4076      112.7658      141.2516      168.3797      179.1467      186.9052      202.5353      194.5217      201.6518      224.4219      203.1505      166.2692      181.8132      203.3318      257.2520      294.8382      298.2327      301.0496      303.9094      329.5364      324.1183      336.5793      304.7924      287.6880      259.7630      285.7360      298.9814      329.8094      302.2390      276.8967      283.5535      288.6380      284.7567      298.6258      345.7516      462.9570      496.9605      411.9151      364.5485      449.8545      458.8032      407.8825      390.3889      371.4952      404.6838      449.9580        0.0000        0.0000        0.0000        0.0000        0.0000        0.0000        0.0000        0.0000        0.0000        0.0000        0.0000        0.0000        0.0000        0.0000        0.0000        0.0000        0.0000        0.0000        0.0000        0.0000        0.0000        0.0000        0.0000        0.0000        0.0000        0.0000        0.0000        0.0000        0.0000        0.0000        0.0000        0.0000        0.0000        0.0000        0.0000        0.0000        0.0000        0.0000        0.0000        0.0000        0.0000        0.0000        0.0000        0.0000        0.0000        0.0000        0.0000        0.0000        0.0000        0.0000        0.0000        0.0000        0.0000        0.0000        0.0000        0.0000        0.0000        0.0000
        0.0000        0.0000        0.0000        0.0000        0.0000        0.0000        0.0000        0.0000        0.0000        0.0000        0.0000        0.0000        0.0000        0.0000        0.0000        0.0000        0.0000        0.0000        0.0000        0.0000        0.0000        0.0000       41.5781       41.0878       40.7742       39.4745       44.3274       28.3289       30.4425       30.5595       27.6386       32.7022       43.5047       54.0909       42.2255       64.8689       64.4275       43.3326       24.6547       50.9048       66.7160       37.0370       21.6416       18.1752       23.2187       17.9318       22.9137       14.4737       14.2219       14.3886       16.9589       26.1621       67.1483       37.5350       40.5881       80.1698       79.4451       85.5975       41.4066       32.5919       39.5328       68.0905       92.7368       37.6819       38.0599       38.6008       49.4276       52.8633       42.5523       46.0449       30.3362       50.2856       48.8539       43.5775       60.1705       73.0845       41.7982       36.2021       43.7477       53.7624       74.5844       70.2353       68.0727       65.1263       67.5863       74.3451       58.9291       66.5617       65.6706       57.9855       60.3782       63.2156       63.3885       78.7664       92.8097       85.2985       88.8317       82.0956       81.7434       96.2267       91.2085       90.8797       84.9486       89.2907      104.0342      115.8003      109.0593      109.1807      110.4662      141.0503      158.0677      155.6201      144.1391      134.9653      133.1489      136.4979      118.3745      114.6255      106.1508      104.6639      115.2220      128.9435      117.0744      123.9856       81.7763       77.5344       62.4550       81.1873       91.6140      124.0300      145.4544      185.9262      207.6657      179.4082      169.9754      138.8251      152.4429      140.4785      123.0960      102.2182      106.4156       87.5891       77.5215       91.0892      105.2888      118.5600      120.9999      136.6028      153.3943      177.0500      178.9270      183.9898      194.5135      191.1278      190.7109      172.8290      168.1415      183.5008      205.7973      257.5020      274.3986      284.5631      303.9135      305.8401      306.5774      311.7526      325.5840      279.2636      282.3059      271.0641      255.3989      269.4300      302.5746      330.9998      356.4193      353.4119      325.1425      312.7261      330.0636      371.3105      336.6508      356.9485      337.8107      366.1393      369.6132      383.5691      415.1354      379.6985      405.1280      355.9583      415.9735        0.0000        0.0000        0.0000        0.0000        0.0000        0.0000        0.0000        0.0000        0.0000        0.0000        0.0000        0.0000        0.0000        0.0000        0.0000        0.0000        0.0000        0.0000        0.0000        0.0000        0.0000        0.0000        0.0000        0.0000        0.0000        0.0000        0.0000        0.0000        0.0000        0.0000        0.0000        0.0000        0.0000        0.0000        0.0000        0.0000        0.0000        0.0000        0.0000        0.0000        0.0000        0.0000        0.0000        0.0000        0.0000        0.0000        0.0000        0.0000        0.0000        0.0000        0.0000        0.0000        0.0000        0.0000        0.0000        0.0000        0.0000        0.0000
        0.0000        0.0000        0.0000        0.0000        0.0000        0.0000        0.0000        0.0000        0.0000        0.0000        0.0000        0.0000        0.0000        0.0000        0.0000        0.0000        0.0000        0.0000        0.0000        0.0000        0.0000       42.7730       52.9461       38.0250       42.5870       31.7079       33.5154       48.4740       32.1167       41.0253      111.4378       59.7795       33.4229       54.5375       45.8127       29.0906       28.2062       30.2488       23.1741       31.0243       36.0943       25.4422       18.1585       32.1364       19.9137       14.9025       14.0381        9.1206        8.8192       16.9189       37.6160       24.5206       36.3343       52.7876       32.9898       51.4576       63.8995       58.4221       42.2890       50.9683       28.5258       31.4108       26.5202       26.8724       32.8665       35.9964       39.8819       46.4479       37.7573       39.9025       41.7160       47.5103       48.6521       52.3829       60.6692       56.7269       44.8263       45.0452       46.3414       50.7710       62.0929       78.0959       57.9457       53.5324       56.4327       53.5641       52.5729       57.6671       65.3796       68.3513       70.3551       84.4162       84.5830       81.7482       76.3965       62.6192       65.1301       93.5770      101.0236       86.2037       82.2421       88.5683       80.2147       97.9618      113.9201      121.6470      111.4840      131.2420      138.1907      141.8292      142.9921      138.6944      139.3840      135.3672      124.6706      123.4260      110.3731      110.9239      107.1452      110.2151      113.3992      122.0471      104.3020      105.9166      101.4667      112.7649      102.5637      119.6792      145.2981      192.7112      208.4451      202.2755      179.6874      172.7227      153.8705      127.8852      104.7235      105.9370      102.2721      101.9144       93.8305       85.6137       89.7733       96.9692       99.1447      101.4193      115.2690      132.6107      138.7850      155.9122      166.6368      166.4792      178.4928      218.8444      235.1854      181.7471      176.7422      177.5870      214.4032      239.5744      252.4296      281.8188      289.2748      282.8383      282.8268      266.3206      260.7861      270.5400      251.1533      266.8571      262.9482      260.4509      273.6892      260.3496      301.9107      365.2218      355.6596      332.4799      319.5392      321.5090      343.1989      350.8605      371.0409      341.2609      359.1876      398.6640      421.9330      373.1495      388.3357      314.6102      306.2003      335.2582        0.0000        0.0000        0.0000        0.0000        0.0000        0.0000        0.0000        0.0000        0.0000        0.0000        0.0000        0.0000        0.0000        0.0000        0.0000        0.0000        0.0000        0.0000        0.0000        0.0000        0.0000        0.0000        0.0000        0.0000        0.0000        0.0000        0.0000        0.0000        0.0000        0.0000        0.0000        0.0000        0.0000        0.0000        0.0000        0.0000        0.0000        0.0000        0.0000        0.0000        0.0000        0.0000        0.0000        0.0000        0.0000        0.0000        0.0000        0.0000        0.0000        0.0000        0.0000        0.0000        0.0000        0.0000        0.0000        0.0000        0.0000
        0.0000        0.0000        0.0000        0.0000        0.0000        0.0000        0.0000        0.0000        0.0000        0.0000        0.0000        0.0000        0.0000        0.0000        0.0000        0.0000        0.0000        0.0000        0.0000        0.0000       74.3183       57.2118       79.9644       58.5541       46.7945       42.7645       64.4442       40.2479       25.6466       33.1015       52.7174       45.2482       43.2779       45.2163       41.9934       40.8132       24.9623       26.5163       25.0075       21.5815       26.6298       17.3512        8.2439       39.2162       12.8139       23.4752       19.0163       19.7510       20.6909       31.5523       51.3263       18.9502       22.4004       33.2106       31.5093       51.7069       57.6155       44.7071       58.0768       40.7999       34.5936       46.5707       15.8675       20.7844       36.5424       27.7504       31.8710       32.1283       34.7152       31.4584       33.5429       38.6680       47.0207       52.4499       49.3302       47.9475       49.3876       66.3181       70.5597       76.1895       69.7521       82.3750       77.1914       58.8113       57.8821       56.2733       61.0232       63.6247       65.1028       81.8080       83.4528       75.8173       87.9858       67.0419       68.9504       64.8174       59.3728       59.5992       58.8240       57.6272       60.5311       76.9651       86.9558      114.9592      135.1807      123.4680      123.4992      149.1944      159.3618      154.0821      135.1740      144.6770      152.2418      144.0317      131.8150      129.4099      132.2810      131.1091      136.7758      136.1856      136.5307      124.4930      105.1231      111.3612      116.8362      116.7918      116.7675      162.5861      219.9153      256.5567      254.0598      214.3629      155.9619      176.3331      142.5773      118.9544      109.7048      105.5322      101.5319       96.7640       97.9208       90.3971       94.3206       95.4774      109.8815      124.3933      127.4514      153.3987      140.6322      150.5938      163.4019      163.6927      179.3070      187.6736      203.0883      198.6393      198.6093      193.2826      208.6617      235.7634      262.3563      256.8847      242.1442      255.8435      259.7875      254.3858      245.8541      259.4398      265.0300      275.8128      268.5221      261.6544      280.3315      277.4087      284.3482      324.6725      326.9148      320.7329      311.9304      292.4431      333.5743      406.8336      396.6220      395.8557      383.3275      298.0301      338.3533      321.5998      325.4171      362.8833      342.4630      303.8036      402.3018        0.0000        0.0000        0.0000        0.0000        0.0000        0.0000        0.0000        0.0000        0.0000        0.0000        0.0000        0.0000        0.0000        0.0000        0.0000        0.0000        0.0000        0.0000        0.0000        0.0000        0.0000        0.0000        0.0000        0.0000        0.0000        0.0000        0.0000        0.0000        0.0000        0.0000        0.0000        0.0000        0.0000        0.0000        0.0000        0.0000        0.0000        0.0000        0.0000        0.0000        0.0000        0.0000        0.0000        0.0000        0.0000        0.0000        0.0000        0.0000        0.0000        0.0000        0.0000        0.0000        0.0000        0.0000        0.0000        0.0000
        0.0000        0.0000        0.0000        0.0000        0.0000        0.0000        0.0000        0.0000        0.0000        0.0000        0.0000        0.0000        0.0000        0.0000        0.0000        0.0000        0.0000        0.0000        0.0000        0.0000       72.0902       86.8465      108.7191       64.0364      102.7438       92.0812       40.9005       25.7892       28.6987       37.4634       41.7342       57.9461       54.4095       52.0182       58.9417       89.2915       52.5711       51.9164       27.7368       55.3315       37.7089       17.2085       18.2593       12.2869       15.7609       21.5664       24.7765       31.5755       46.7865       31.1090       34.1560       40.9209       39.5916       36.0346       22.4588       41.6548       80.1652       81.5518       54.1433       50.2306       32.9859       46.0786       29.5925       25.4528       42.5770       36.1063       62.0670       29.7895       31.2543       34.3676       32.2745       44.6450       46.6572       39.3156       50.9023       52.8981       50.9273       58.2679       62.1774       70.9842       72.9943       72.1490       62.8368       61.8933       67.7254       66.9920       60.2391       66.8161       69.2283       81.1771       64.5200       71.3745       86.4187       81.0930       83.1286       67.6028       56.5526       60.6743       60.7430       61.5160       63.3164       69.1607       73.7961      106.0098      118.9501      117.0549      135.3019      130.3684      146.6580      145.4217      137.8017      132.4754      136.3104      151.5634      143.9847      141.5215      148.4381      142.5533      158.7937      148.1159      136.2999      117.8912      109.7526      116.5849      112.8504       99.6260      140.8088      243.5342      296.7939      304.4241      266.0426      201.1740      154.4821      165.0485      137.8802      111.7931      105.4652      112.2573      108.4338       94.8470      100.8589      100.6397      100.8115      100.4241      120.1247      111.8168      124.1404      138.2639      143.4171      169.4875      163.6662      159.2794      187.5091      161.6711      170.0810      194.1691      222.5671      214.4948      239.5080      251.4997      230.3229      220.3529      217.1374      224.3951      223.6911      244.3136      224.8459      232.5326      285.4039      278.5569      296.2283      302.9960      281.6277      269.9767      284.8667      311.8524      313.0230      307.2819      304.0544      298.2659      296.4504      343.1421      346.6927      396.7912      413.3850      371.2913      298.1400      286.0027      304.2625      296.4120      264.3873      321.6585      355.2692      275.3532        0.0000        0.0000        0.0000        0.0000        0.0000        0.0000        0.0000        0.0000        0.0000        0.0000        0.0000        0.0000        0.0000        0.0000        0.0000        0.0000        0.0000        0.0000        0.0000        0.0000        0.0000        0.0000        0.0000        0.0000        0.0000        0.0000        0.0000        0.0000        0.0000        0.0000        0.0000        0.0000        0.0000        0.0000        0.0000        0.0000        0.0000        0.0000        0.0000        0.0000        0.0000        0.0000        0.0000        0.0000        0.0000        0.0000        0.0000        0.0000        0.0000        0.0000        0.0000        0.0000        0.0000        0.0000        0.0000
        0.0000        0.0000        0.0000        0.0000        0.0000        0.0000        0.0000        0.0000        0.0000        0.0000        0.0000        0.0000        0.0000        0.0000        0.0000        0.0000        0.0000        0.0000        0.0000        0.0000       94.1260      124.4704      126.8785       72.0879       71.8217       99.0245       77.2157       52.4312       63.6902       49.2491       50.9020       83.4422      104.2190       90.6173       61.5170       60.9306       63.0127       60.8188       51.7493       55.1723       40.6949       32.4223       65.7714       19.2367       30.9313      107.3322       94.3263       24.9555       40.8076       40.3599       24.4660       33.6820       42.6790       42.3717       48.8931       68.2920      106.9335       77.9124       41.8983       53.0224       44.7642       65.7997       66.3116       43.1430       35.7240       23.3329       26.9673       34.7522       32.4865       81.4370       99.0472       65.6884      116.8181       53.2095       58.5248       71.8572       72.3407       63.2374       54.8955       66.4118       81.1411       69.8232       85.9606       70.5246       78.6580       72.6438       65.5625       69.6600       82.2118       74.1011       74.2841       83.5814       89.1122       78.3534       67.2017       61.7709       53.3708       53.2400       57.8840       59.2172       65.8819       80.0521       91.9527      104.2186      101.6645      102.5774      110.8514      124.9125      132.0232      133.9980      133.4730      136.0819      142.5541      154.3979      135.3625      128.4328      143.8057      144.0743      144.3110      147.8760      138.3650      124.9780      116.2482      126.3869      112.8331      132.6886      233.6474      299.6808      294.8433      282.9871      180.3493      175.0911      118.6576      114.8621      122.3749      110.8376      113.4253      117.6004      117.7975      110.2186      103.4678      106.5804      114.8282      113.0409      122.5021      141.5705      147.7323      157.6496      141.2756      138.5262      187.3333      164.5996      152.4671      167.4171      166.0236      169.6950      195.2876      231.1660      230.8687      228.2345      206.0758      208.4365      203.8896      192.1870      190.3351      201.1310      209.1368      216.5116      251.7556      269.7332      285.4248      330.8932      313.7101      304.8972      285.4347      276.5753      284.8019      294.7797      306.5261      284.4320      290.7491      326.5593      364.8900      445.0269      380.7853      347.5586      294.9495      269.1323      284.0169      279.2429      271.8625      314.5906      304.7250      263.6868      291.5997        0.0000        0.0000        0.0000        0.0000        0.0000        0.0000        0.0000        0.0000        0.0000        0.0000        0.0000        0.0000        0.0000        0.0000        0.0000        0.0000        0.0000        0.0000        0.0000        0.0000        0.0000        0.0000        0.0000        0.0000        0.0000        0.0000        0.0000        0.0000        0.0000        0.0000        0.0000        0.0000        0.0000        0.0000        0.0000        0.0000        0.0000        0.0000        0.0000        0.0000        0.0000        0.0000        0.0000        0.0000        0.0000        0.0000        0.0000        0.0000        0.0000        0.0000        0.0000        0.0000        0.0000        0.0000
        0.0000        0.0000        0.0000        0.0000        0.0000        0.0000        0.0000        0.0000        0.0000        0.0000        0.0000        0.0000        0.0000        0.0000        0.0000        0.0000        0.0000        0.0000        0.0000        0.0000        0.0000      110.6949      117.0647      125.6668      123.6269      127.7896      142.5057      114.6177      106.7429       90.7692       71.0271       53.9198       69.8393       49.6175       39.2879       30.0441       39.3935       34.2873       26.4183       22.8016       20.9250       25.9028       23.3136       25.8796       40.3870       34.7797       26.8540       21.3617       20.8763       31.3112       23.3669       37.4655       30.3447       44.3304       47.8461       44.6146      108.5695       97.1343       53.8077       52.7834       51.4740       40.9244       69.6160       46.7809       31.9385       38.0658       28.3696       25.1444       37.5567       37.2152       59.9605       56.1850       80.1791       54.0101       64.6409       78.4347       58.1087       60.5746       64.8187       83.3742       77.3332       87.2117      119.1915       79.1291      112.1793      159.7116      107.5849       84.7534      101.4784      105.8152      110.9232      100.5618       97.2790       98.3786       83.3630       60.6063       55.6542       59.7184       51.9895       65.2729       71.4172       75.0183       95.2033      117.8939       84.2804       86.7458       78.0483       88.3170       99.1974      109.1870      113.9030      130.4444      130.0396      117.7834      109.4813      131.2061      131.8554      132.4878      127.4778      151.6826      159.1760      147.5923      136.5070      157.6750      162.5862      262.7245      323.8465      222.9885      216.3220      201.7822      160.7638      150.5332      101.0511       97.1286      105.6024      116.1250      126.7370      135.0225      131.3213      118.2237      119.5842      117.7941      125.2349      133.4284      133.7201      124.5758      150.6694      136.7768      143.5426      138.6621      156.3776      151.0201      144.0845      170.1071      168.0866      195.9164      228.1636      254.4208      250.5709      225.6425      212.6308      204.0577      184.8935      141.6159      139.3855      142.0831      160.5964      198.0242      215.7924      244.8148      281.2544      389.0877      328.6985      328.5952      303.0252      260.6602      281.9319      263.0036      253.9382      276.5281      287.8065      307.8152      334.1785      377.5879      330.8795      273.6099      258.4051      269.1909      288.9467      284.1370      295.2991      274.5797      269.3973      259.3838      288.9351      217.3499        0.0000        0.0000        0.0000        0.0000        0.0000        0.0000        0.0000        0.0000        0.0000        0.0000        0.0000        0.0000        0.0000        0.0000        0.0000        0.0000        0.0000        0.0000        0.0000        0.0000        0.0000        0.0000        0.0000        0.0000        0.0000        0.0000        0.0000        0.0000        0.0000        0.0000        0.0000        0.0000        0.0000        0.0000        0.0000        0.0000        0.0000        0.0000        0.0000        0.0000        0.0000        0.0000        0.0000        0.0000        0.0000        0.0000        0.0000        0.0000        0.0000        0.0000        0.0000        0.0000        0.0000
        0.0000        0.0000        0.0000        0.0000        0.0000        0.0000        0.0000        0.0000        0.0000        0.0000        0.0000        0.0000        0.0000        0.0000        0.0000        0.0000        0.0000        0.0000        0.0000        0.0000        0.0000       97.2028      110.4507      141.4092      169.0893      151.6201      147.4088      136.4626      135.9727      139.5137      100.7722       61.7351       59.3045       53.3296       40.3203       37.9862       49.1142       61.3188       79.4101       24.2001       24.2072       43.7436       57.6079       54.9648       65.2944       54.2393       49.1636       39.3444       31.8361       37.0305       26.3850       33.5026       37.4621       44.0944       47.0862       51.6286       64.3723       58.6478       87.2824       77.9086       49.5211       45.1413       80.0779       35.9524       36.8163       31.0098       24.7280       24.4427       35.1333       32.8070       57.9144       49.2154       42.5885       44.4705       60.1949       88.6771       79.3080       78.9745       81.7963       78.0195       81.2153      105.5286      111.4726      136.0043      159.8196      135.9503      143.1327      120.2401      102.2093      113.4891      113.2464       95.6398       80.3141       89.5500       73.5110       61.5913       60.5642       70.0610       83.5680       83.8606       75.0771       73.8980       84.1743       92.2293       90.1251       91.0233       82.9314       76.9831       81.8824      100.2139      102.2664      110.2124      100.7524      113.9403      102.3421      129.2469      106.7963      111.1446      111.3457      145.9718      164.3334      162.9144      156.5841      175.9852      208.7179      333.7637      288.1620      190.4559      152.1343      109.3848      104.9909      113.4895       94.6328      103.5742      109.6642      118.5445      114.5563      119.7068      133.6608      116.5199      124.7129      130.8935      125.8414      120.1816      115.6574      111.3554      119.8268      117.5545      126.8843      154.5093      166.4147      142.9756      153.6064      217.6872      221.4693      240.7189      229.4231      265.8611      277.2264      246.3754      226.2670      200.6898      180.7019      159.8475      138.9991      147.1579      156.3111      207.4085      235.8741      253.1965      275.7115      367.1758      322.5032      305.5805      296.0980      247.3583      247.1048      236.0055      253.9027      243.5409      265.5022      277.2747      300.4431      316.6813      300.0031      256.0215      243.0415      293.0614      337.0045      331.4153      319.4760      303.7382      292.6199      275.8920      247.3033      197.4000        0.0000        0.0000        0.0000        0.0000        0.0000        0.0000        0.0000        0.0000        0.0000        0.0000        0.0000        0.0000        0.0000        0.0000        0.0000        0.0000        0.0000        0.0000        0.0000        0.0000        0.0000        0.0000        0.0000        0.0000        0.0000        0.0000        0.0000        0.0000        0.0000        0.0000        0.0000        0.0000        0.0000        0.0000        0.0000        0.0000        0.0000        0.0000        0.0000        0.0000        0.0000        0.0000        0.0000        0.0000        0.0000        0.0000        0.0000        0.0000        0.0000        0.0000        0.0000        0.0000        0.0000
        0.0000        0.0000        0.0000        0.0000        0.0000        0.0000        0.0000        0.0000        0.0000        0.0000        0.0000        0.0000        0.0000        0.0000        0.0000        0.0000        0.0000        0.0000        0.0000        0.0000        0.0000      123.7557       99.8112      153.4651      193.9987      180.8848      178.8194      173.6823      165.3062      150.2057      152.9992       68.1150       47.7387       43.2669       53.7897       57.0098       65.6483       74.9809       66.5507       59.8893       32.4927       52.6262       55.8664       75.3700       75.6352       60.7632       58.4096       44.9523       44.9376       39.7625       30.4189       33.5838       39.6224       57.8906       49.1959       48.8127       45.2466       58.1503       76.0667       57.6172       55.3866       64.7101       63.6946       47.2887       35.7939       28.7650       28.4663       30.6169       33.7927       43.4471       38.5893       46.8992       40.8917       32.7024       63.7510       95.1461       59.0936       83.8997      128.3770       95.6773       84.7430      106.9609      125.4493      148.7164      132.9162      174.1282      168.2548      117.9069      134.0594      123.1102      111.8867       95.0340      107.7253       85.7908       67.8877       61.3723       71.1707       83.0830       94.0105       85.3228       90.1482       83.8248       85.2529       89.3886       87.8244       82.6144       85.8885       88.9090       89.3475       81.9290       83.2635       88.9261       91.3332       96.1628       99.1842      100.1901      110.8614      109.4039      135.7042      172.7346      181.4325      187.1494      188.5330      191.6900      235.3090      223.8589      208.2822      132.9619      118.3354      116.1251      104.3133       87.5007       81.4925       84.6070       94.1644      111.8443      119.9126      120.3028      126.4265      107.9418      109.6320      108.9577      122.6121      124.8667      124.7049      130.8399      142.0978      127.9044      129.5293      129.4010      138.1056      150.2036      165.5441      180.1231      189.8328      212.6371      226.0888      254.0868      261.1688      230.1502      215.0852      188.0081      164.9864      145.4859      130.7316      134.4081      134.7711      170.1575      210.2729      254.8319      275.5089      306.6819      308.9222      322.4570      313.6089      233.4467      226.6751      246.2253      242.8195      234.8688      253.7793      280.3414      265.4434      268.1776      277.0776      266.7062      281.2268      339.2975      356.0606      329.1388      316.6561      341.8856      314.4827      306.6200      262.2279      194.5200        0.0000        0.0000        0.0000        0.0000        0.0000        0.0000        0.0000        0.0000        0.0000        0.0000        0.0000        0.0000        0.0000        0.0000        0.0000        0.0000        0.0000        0.0000        0.0000        0.0000        0.0000        0.0000        0.0000        0.0000        0.0000        0.0000        0.0000        0.0000        0.0000        0.0000        0.0000        0.0000        0.0000        0.0000        0.0000        0.0000        0.0000        0.0000        0.0000        0.0000        0.0000        0.0000        0.0000        0.0000        0.0000        0.0000        0.0000        0.0000        0.0000        0.0000        0.0000        0.0000        0.0000
        0.0000        0.0000        0.0000        0.0000        0.0000        0.0000        0.0000        0.0000        0.0000        0.0000        0.0000        0.0000        0.0000        0.0000        0.0000        0.0000        0.0000        0.0000        0.0000        0.0000        0.0000      158.7773      101.5446      188.6439      219.9919      218.3415      211.6438      177.8796      194.0284      191.5721      169.9276       34.1755       28.6266       28.1794       48.2093       69.7712       59.4493       65.6512       46.3139       52.1908       48.9306       34.4744       63.6456       91.0090       79.8468       62.2611       82.0606       48.2603       60.5847       54.1498       44.3919       50.1462       53.0038       56.9909       53.9224       67.3191       65.6811       86.2871       70.8588       58.2295       52.2000       53.0069       92.8441       55.4324       37.1520       32.8638       34.6118       27.2839       28.9481       38.8217       35.9032       56.7785       43.7524       43.3960       52.0877       68.6397       71.0921       76.9023       81.8490       75.2007       75.8169       90.2453       85.9041      125.7464       98.6434      105.6005      124.3613      110.8956      124.0246      121.7411      120.9200       95.4472       86.5195       85.8977      104.4144      111.6220       92.0315       83.1662       99.6357       87.3453       78.6778       79.7594       86.8142       85.4292      102.4854       84.5958       77.6216       82.4955       97.3309       89.8152       82.1151       86.8839       86.8125       97.5966      108.8048      113.9051      118.4283      129.6291      145.9437      175.1670      188.9422      195.2340      205.8112      211.4444      228.3409      195.7655      157.2805      118.6527      138.0992      151.3512      100.0257       94.6204       70.4942       68.7693       82.4234      115.7075      110.7476      111.6428      105.6080      101.7905      115.5453      105.2216      117.1916      115.3891      133.4769      162.8138      155.9893      159.2527      142.9209      126.3449      129.6015      144.8832      156.4480      153.8837      167.4293      213.1062      216.5352      229.5980      238.7347      208.0745      197.2203      194.9046      174.6453      131.7621      114.0885      113.4535      119.8925      172.0767      223.4429      212.7635      218.9414      261.8968      286.9763      295.9447      293.0013      229.9934      225.3980      242.9605      234.4013      245.9021      263.1904      241.4042      253.0794      295.2922      286.5344      306.1086      264.5439      306.5870      277.9382      287.7457      295.3525      271.6941      249.5188      265.2827      240.4214        0.0000        0.0000        0.0000        0.0000        0.0000        0.0000        0.0000        0.0000        0.0000        0.0000        0.0000        0.0000        0.0000        0.0000        0.0000        0.0000        0.0000        0.0000        0.0000        0.0000        0.0000        0.0000        0.0000        0.0000        0.0000        0.0000        0.0000        0.0000        0.0000        0.0000        0.0000        0.0000        0.0000        0.0000        0.0000        0.0000        0.0000        0.0000        0.0000        0.0000        0.0000        0.0000        0.0000        0.0000        0.0000        0.0000        0.0000        0.0000        0.0000        0.0000        0.0000        0.0000        0.0000        0.0000
        0.0000        0.0000        0.0000        0.0000        0.0000        0.0000        0.0000        0.0000        0.0000        0.0000        0.0000        0.0000        0.0000        0.0000        0.0000        0.0000        0.0000        0.0000        0.0000        0.0000        0.0000        0.0000      245.7164      319.4855      324.1736      322.2936      308.1426      354.1556      350.0680      307.4822      230.5845       44.1524       24.9327       17.8510       21.4941       67.1633       78.0601       74.6920       65.1110       59.0810       56.2922       56.6100       64.3722       62.2470       58.4828       56.0823       45.9686       33.6162       38.0809       29.9293       37.6291       47.0706       52.8134       55.0324       61.8255       64.1914       64.1068       64.9674       73.2554       62.7097       67.7955       64.7393       60.4078       47.8512       61.7850       61.6125       45.5827       44.8926       47.9154       42.9508       48.5116       56.2948       84.7181       71.1528       57.4110       64.3027       64.3657       70.2993       81.3403       74.0759       79.5710      106.1273      101.7994       82.9910       69.8431       59.1735       66.6345       76.9191       85.9529       89.3024       79.8620       77.3559       80.8161       79.2522       82.7809       87.6901      109.3731      116.7981      122.0010       83.0584       81.0836       73.8553       75.4550       85.0607       82.9078       76.7797       91.3019       85.5621       87.2230       87.4853       85.7205      101.0545      122.0121      125.7610      124.9792      132.0676      136.7928      145.1817      158.5916      193.6414      212.4264      209.5022      231.8153      208.4575      205.2982      158.4501      135.7033      111.5202      113.1122      104.0253       88.3432       71.5213       66.9046       62.1981       70.1762       78.8414       79.2697       75.9316       77.9499       94.0844      108.4312       96.7928      100.0466      113.6744      170.1037      198.6243      210.9926      156.5021      134.6922      150.2146      116.8410      157.8359      128.9426      133.4120      129.4305      169.5797      200.1503      207.4444      207.4063      228.8518      217.8078      240.0505      223.6814      166.2590      145.5284      131.5735      154.2283      196.7506      208.4364      202.8229      237.4228      236.9968      249.5220      227.5536      238.7441      230.5575      234.1336      219.3827      232.3149      256.5859      260.7900      244.4791      262.3754      271.8183      254.3509      246.8249      223.1212      213.9866      211.5966      232.4400      195.9265      223.0631      229.0342      232.1701      218.4771      198.0470      191.4912      176.7419      164.0225        0.0000        0.0000        0.0000        0.0000        0.0000        0.0000        0.0000        0.0000        0.0000        0.0000        0.0000        0.0000        0.0000        0.0000        0.0000        0.0000        0.0000        0.0000        0.0000        0.0000        0.0000        0.0000        0.0000        0.0000        0.0000        0.0000        0.0000        0.0000        0.0000        0.0000        0.0000        0.0000        0.0000        0.0000        0.0000        0.0000        0.0000        0.0000        0.0000        0.0000        0.0000        0.0000        0.0000        0.0000        0.0000        0.0000        0.0000        0.0000        0.0000        0.0000
        0.0000        0.0000        0.0000        0.0000        0.0000        0.0000        0.0000        0.0000        0.0000        0.0000        0.0000        0.0000        0.0000        0.0000        0.0000        0.0000        0.0000        0.0000        0.0000        0.0000        0.0000        0.0000        0.0000        0.0000        0.0000        0.0000      364.1963      415.4122      408.4122      356.6608      270.8319       47.7079       25.0408       17.1347       25.0563       65.8518       75.5390       77.6499       75.5730       67.6335       66.2301       66.4248       69.9468       63.4929       58.8888       56.2920       63.7852       48.6691       44.7153       36.5367       37.3420       52.0194       51.9774       54.3779       54.7806       54.9066       57.7511       60.2733       67.5183       69.3709       58.6805       61.5456       62.9996       47.6877       45.3894       47.0482       45.1633       47.8350       43.8061       47.7161       63.0270       61.5368       81.4481       61.2344       68.2245       68.4962       80.1827       75.7090       71.8441       86.1180       83.7804       96.1349       97.2540      103.6235      110.8867      110.1498       96.6349       92.6783       83.9866       78.4498       87.6643       59.9879       72.4894       60.4881       49.7505       58.7145       88.8036      118.6373       99.3617       79.0654       71.3522       73.5237       76.2948       77.4264       70.9548       66.9492       74.7987       76.7764       77.9296       89.5059       91.1126      121.9405      119.9348      119.9146      119.6461      137.9214      145.6584      162.5537      175.8406      217.4016      231.0960      247.3056      266.5818      217.5244      187.0286      147.6141      153.0523      120.9002      108.7195       87.6719       78.8866       67.2767       61.6219       62.0612       65.5594       74.0467       67.1624       65.7092       64.8197       79.2485      105.6540       97.3742      126.6764      138.4971      185.6008      170.2036      203.6899      147.2907      127.1008      113.6277       97.3602       96.5403       79.8470       86.5070      128.3598      145.4166      146.4843      154.7089      156.9572      179.6714      173.4112      180.3827      170.0519      139.6185      142.4848      147.6772      154.2954      173.3355      240.5110      231.3753      232.8328      241.8412      227.8973      231.4743      215.2539      226.2549      234.3274      244.9172      262.8235      249.9410      259.7604      243.7816      242.0795      254.8520      257.0261      236.3993      265.0235      185.6496      198.6611      215.8549      153.4129      187.0776      185.3098      202.5581      190.9943      172.6871      164.5194      152.4613      129.4806        0.0000        0.0000        0.0000        0.0000        0.0000        0.0000        0.0000        0.0000        0.0000        0.0000        0.0000        0.0000        0.0000        0.0000        0.0000        0.0000        0.0000        0.0000        0.0000        0.0000        0.0000        0.0000        0.0000        0.0000        0.0000        0.0000        0.0000        0.0000        0.0000        0.0000        0.0000        0.0000        0.0000        0.0000        0.0000        0.0000        0.0000        0.0000        0.0000        0.0000        0.0000        0.0000        0.0000        0.0000        0.0000        0.0000        0.0000        0.0000        0.0000        0.0000
        0.0000        0.0000        0.0000        0.0000        0.0000        0.0000        0.0000        0.0000        0.0000        0.0000        0.0000        0.0000        0.0000        0.0000        0.0000        0.0000        0.0000        0.0000        0.0000        0.0000        0.0000        0.0000        0.0000        0.0000        0.0000        0.0000        0.0000      453.1199      448.8236      398.9242      311.2645       59.3764       38.0193       28.6166       28.5194       89.9001       93.3813       91.9683       89.7538       82.6587       77.9638       84.2943       83.2123       79.8451       61.5675       64.3608       67.6184       53.3846       47.4613       44.6530       48.4240       65.1769       66.3170       55.1331       56.2930       52.1492       53.9423       59.6178       65.5591       78.8444       65.6963       64.4183       67.5764       55.0433       46.7650       45.1034       43.7034       53.4428       52.9914       62.0022       71.2912       77.7299       93.7429       82.9633       83.5938       92.2163       89.3550       85.2045       90.7094      102.1923      110.3489      122.1298       98.6745       89.4411       81.6775       76.1113       74.4706       75.5799       60.9075       70.4838       82.5683       57.5787       50.5328       63.7878       64.2599       55.5746       80.2075       95.1906       80.1841       66.1358       60.3658       60.3960       54.6657       53.1833       50.5406       55.0563       64.9412       68.9681       77.5193       74.3800       84.6225      104.0522      116.5501      115.7275      118.5003      137.8660      168.7681      196.6182      205.8647      239.2407      253.0303      270.3145      319.1040      241.4375      185.3794      170.6338      160.8976      120.7327      115.5030       89.2631       85.2463       83.5513       68.7049       64.9832       69.0605       78.6165       59.5192       53.0222       62.8371       97.3327       96.3035       98.5253      107.5427      124.8975      147.4378      147.6523      155.4663      129.1346      103.5890      109.0142       84.5434       74.1688       75.2782       91.2648      117.8564      148.5238      131.9563      138.8459      155.8181      173.1072      202.5593      194.0829      192.1721      158.6599      155.9652      199.4525      192.9193      216.1243      273.3088      260.0722      270.6098      250.7738      229.6874      214.5795      212.6779      217.4773      213.8296      222.0576      243.6902      242.2176      230.0427      219.1781      224.6327      233.1724      248.8654      232.7746      254.3910      183.9434      172.4310      167.8837      147.8895      166.6298      162.6897      176.0787      183.5141      146.6406      137.6918      121.2262      120.7018       93.8100        0.0000        0.0000        0.0000        0.0000        0.0000        0.0000        0.0000        0.0000        0.0000        0.0000        0.0000        0.0000        0.0000        0.0000        0.0000        0.0000        0.0000        0.0000        0.0000        0.0000        0.0000        0.0000        0.0000        0.0000        0.0000        0.0000        0.0000        0.0000        0.0000        0.0000        0.0000        0.0000        0.0000        0.0000        0.0000        0.0000        0.0000        0.0000        0.0000        0.0000        0.0000        0.0000        0.0000        0.0000        0.0000        0.0000        0.0000        0.0000        0.0000
        0.0000        0.0000        0.0000        0.0000        0.0000        0.0000        0.0000        0.0000        0.0000        0.0000        0.0000        0.0000        0.0000        0.0000        0.0000        0.0000        0.0000        0.0000        0.0000        0.0000        0.0000        0.0000        0.0000        0.0000        0.0000        0.0000        0.0000        0.0000        0.0000        0.0000      363.3358       75.3978       51.2404       40.8925       41.5145      129.3735      118.6817      110.5645      102.4427       83.5030       82.2429       91.7916       86.1733       61.8596       63.0804       68.6243       77.4407       50.9619       53.6698       51.6434       52.5319       82.1952       70.4035       58.6713       60.0487       59.5195       66.9193       76.5591       64.8325       77.4009       72.3999       79.7225       81.0734       60.2371       47.3997       48.6504       57.4773       51.2627       52.5775       64.4758       67.9960       77.5311       90.2150       86.5685       88.3125       91.7498       86.7477      100.4519       96.6986      115.5766      112.2483      136.3180      119.9086      105.7782      102.6052      102.7748       77.2883       59.2375       60.9656       65.2810       61.8599       58.2272       50.5486       50.2608       55.5349       67.8549       78.4626       94.3978       95.9815       86.9543       59.9327       58.3501       57.2446       70.7819       59.4770       53.2969       60.0973       66.9710       71.7509       84.8298       87.8773      100.4344      113.8774      114.8185      117.8696      146.8604      188.1509      227.0655      248.4448      290.1106      285.9969      299.4581      289.9615      212.4167      165.8880      167.0680      143.7926      132.9947       91.5475       79.8217       79.0791       74.4952       67.6992       66.0496       65.0082       52.6846       47.5109       60.1623       76.6671       95.6316      101.9729       93.1804       91.8330      113.0340      132.7831      133.8267      142.4730      122.3535      104.0021       98.3481       89.3468       82.5653      121.6733       92.9902       90.2776      118.3588      126.4985      141.3633      159.1195      171.7311      205.0859      208.1936      196.7371      194.9895      202.3604      240.8616      213.9709      231.9274      220.3206      209.0080      226.8988      226.1591      228.9483      215.2780      234.1476      221.9132      216.7079      213.1785      231.5513      231.1876      208.7913      195.4138      198.7169      188.2978      182.1592      171.3023      181.8339      183.7526      191.6227      172.1208      141.9137      162.5766      164.3855      162.5114      147.0028      113.7777      111.1666       99.6824       96.6944       46.6800        0.0000        0.0000        0.0000        0.0000        0.0000        0.0000        0.0000        0.0000        0.0000        0.0000        0.0000        0.0000        0.0000        0.0000        0.0000        0.0000        0.0000        0.0000        0.0000        0.0000        0.0000        0.0000        0.0000        0.0000        0.0000        0.0000        0.0000        0.0000        0.0000        0.0000        0.0000        0.0000        0.0000        0.0000        0.0000        0.0000        0.0000        0.0000        0.0000        0.0000        0.0000        0.0000        0.0000        0.0000        0.0000        0.0000        0.0000        0.0000        0.0000
        0.0000        0.0000        0.0000        0.0000        0.0000        0.0000        0.0000        0.0000        0.0000        0.0000        0.0000        0.0000        0.0000        0.0000        0.0000        0.0000        0.0000        0.0000        0.0000        0.0000        0.0000        0.0000        0.0000        0.0000        0.0000        0.0000        0.0000        0.0000        0.0000        0.0000        0.0000      327.7818      257.1173        0.0000        0.0000      156.2459      139.9898      127.4860      106.6197       55.4043       46.2556       44.7551       41.2883       43.8650       43.8742       46.1608       52.4230       87.6899       94.8103      101.9506       91.6790       72.2491       64.0526       59.5036       60.8903       64.7013       67.4822       72.6150       74.2273       72.1013       69.4809       70.6984       72.2994       54.6696       55.7184       50.9076       72.3241       57.2323       49.8446       56.4488       68.6268       78.0048       77.7566       92.6364      101.5195      125.7761      148.8647      129.4157      140.5721      167.4360      132.9268      155.3078      153.8071      121.9933      118.7636      124.3042      175.8283      106.4237       88.8122       62.2056       73.1358       55.1490       55.9048       42.3747       60.9772       60.2423       97.2418      134.0697      133.4641      112.4480      113.9669      117.4239       95.9747       88.9808       83.5958       80.2177       71.7018       82.5150      104.3467      100.6044      104.2422      115.5455      111.3515      129.7758      136.6922      175.4415      224.6412      232.2545      261.2207      321.4927      318.6913      321.0094      277.5702      179.9948      147.8931      147.8744      126.3378      112.5915       96.8214       81.7699       77.0335       68.2951       64.5590       69.1426       64.6269       62.2638       61.7365       67.9649       98.4113      134.8091      140.7645      126.5655      116.7969      119.9289      122.5398      123.4462      141.6920      120.2087      130.3626      137.3893      102.5520      106.1284      128.4032      129.5492      126.9687      114.1563      131.9456      134.4323      136.3439      121.2584      130.7574      177.2709      176.1066      209.4281      218.2406      235.8198      233.2115      273.8514      238.0679      257.3965      271.8711      257.6259      263.8503      291.0060      288.2583      231.3320      234.4632      248.8705      213.9659      158.3210      173.3057      164.0529      147.7967      118.1124      127.8875      127.7610      147.2188      131.7334      141.0167      135.9892      151.0543      118.9466      120.7467      136.9381      125.2045      110.1245      103.1644       97.4288        0.0000        0.0000        0.0000        0.0000        0.0000        0.0000        0.0000        0.0000        0.0000        0.0000        0.0000        0.0000        0.0000        0.0000        0.0000        0.0000        0.0000        0.0000        0.0000        0.0000        0.0000        0.0000        0.0000        0.0000        0.0000        0.0000        0.0000        0.0000        0.0000        0.0000        0.0000        0.0000        0.0000        0.0000        0.0000        0.0000        0.0000        0.0000        0.0000        0.0000        0.0000        0.0000        0.0000        0.0000        0.0000        0.0000        0.0000        0.0000        0.0000        0.0000        0.0000
        0.0000        0.0000        0.0000        0.0000        0.0000        0.0000        0.0000        0.0000        0.0000        0.0000        0.0000        0.0000        0.0000        0.0000        0.0000        0.0000        0.0000        0.0000        0.0000        0.0000        0.0000        0.0000        0.0000        0.0000        0.0000        0.0000        0.0000        0.0000        0.0000        0.0000        0.0000        0.0000        0.0000        0.0000        0.0000        0.0000        0.0000      143.3772      121.2181       62.2238       47.6668       43.7452       43.7330       46.5028       44.0643       48.3824       54.4004       98.1307      111.4717      113.9635      100.4977       82.0559       73.7499       69.0050       65.6231       67.8146       68.5825       61.7851       58.1974       75.7028       66.0221       69.3516       63.0980       64.1715       68.4752       71.5082       81.0058       60.3784       47.0664       47.9233       68.1093      104.9280       93.5045       98.9936      112.8991      126.3805      137.2499      138.9573      140.7569      155.9695      136.1463      150.6112      143.1782      140.1454      120.0839      135.5654      199.7879      243.4284       97.5376       83.5687       75.7277       56.3178       64.5418       53.1199       66.0193       69.4911       80.5881       86.7604       78.6457      100.3774       99.0838       92.0860       71.7580       84.8350       96.6811       99.1052       97.9780      119.1725      108.3006      100.1965      105.4414       88.3868      100.9193      148.1451      211.7516      190.3909      207.6751      208.9515      239.7626      277.6706      316.2357      305.5728      260.0394      181.8840      146.8211      143.5170      146.6824      131.6781      110.4023       79.0701       71.9917       75.7693       91.6075      131.2214      100.6535       83.1364       74.3220       76.8786       81.4209      115.7140      135.1397      139.2075      126.8297      138.3180      124.7451      140.1735      168.4660      127.6737      113.3052       99.4255      100.9252      135.2792      134.0804      133.7215      124.8772      121.4334      131.6730      130.1276      111.2592       98.5027      103.6135      157.0635      184.7845      192.7694      204.4130      205.1070      222.4250      287.4368      271.1283      270.0605      274.4796      234.6697      281.3991      363.4792      278.2712      237.0933      246.2124      245.4226      200.2879      162.3238      168.9769      152.7912      122.9443      110.3336      119.7875      142.3329      131.5691      112.2883      108.2636      114.0198      115.3287      111.8347      121.8176      153.3664      126.6889      107.4418       98.7317        0.0000        0.0000        0.0000        0.0000        0.0000        0.0000        0.0000        0.0000        0.0000        0.0000        0.0000        0.0000        0.0000        0.0000        0.0000        0.0000        0.0000        0.0000        0.0000        0.0000        0.0000        0.0000        0.0000        0.0000        0.0000        0.0000        0.0000        0.0000        0.0000        0.0000        0.0000        0.0000        0.0000        0.0000        0.0000        0.0000        0.0000        0.0000        0.0000        0.0000        0.0000        0.0000        0.0000        0.0000        0.0000        0.0000        0.0000        0.0000        0.0000        0.0000        0.0000        0.0000
        0.0000        0.0000        0.0000        0.0000        0.0000        0.0000        0.0000        0.0000        0.0000        0.0000        0.0000        0.0000        0.0000        0.0000        0.0000        0.0000        0.0000        0.0000        0.0000        0.0000        0.0000        0.0000        0.0000        0.0000        0.0000        0.0000        0.0000        0.0000        0.0000        0.0000        0.0000        0.0000        0.0000        0.0000        0.0000        0.0000        0.0000        0.0000        0.0000       83.2014       71.2921       65.3624       63.7154       65.0857       63.3624       68.4390       76.6525      126.9402      137.2484      131.7778      119.0999       86.7777       82.6516       82.7915       79.7110       72.3025       72.7651       67.0107       71.4772       73.1763       74.5436       75.1233       68.0604       65.4098       61.9453       77.1279       79.7256       73.2334       59.3059       52.3768       59.4210      101.9055       94.6869       78.3747       92.0557      132.7402      141.0906      119.9339      132.0332      118.4806      110.0320      141.1228      128.8308       95.0014       85.9240      106.2020      148.0905      122.7065      111.1254       94.8701       85.9124       58.0257      103.0310      135.1423       64.2455       56.2164       68.2362       78.9569       92.6739      106.4248       95.8679       75.6165       73.0917       82.4942       96.4705       90.8019       86.6074       87.2136       97.7127      107.9119       99.8755       87.7373       94.1021       96.1923      120.1584      182.8411      198.0525      202.5035      210.6930      244.0710      269.9825      287.3281      259.4396      184.0340      156.8499      140.3997      155.2829      162.4713      130.9957       82.7270       80.1600       92.0317      111.3903      155.8804      134.4157       94.2513       77.7736       79.8407       82.5387      107.2441      124.6837      148.1445      167.6740      189.4104      151.3463      117.3149      109.3962      100.3187       99.5144       96.3646      123.3986      153.5042      154.3479      154.1967      145.3313      155.0477      154.7951      127.2266      114.1529      101.6334      116.2195      145.4760      160.2662      155.9663      172.0021      209.0076      220.6508      272.0189      252.7745      265.0129      242.0967      213.0144      257.6571      318.7764      276.3714      222.3265      236.1610      250.7135      211.5688      148.8978      153.7484      159.9320      151.6853      121.9253      137.8926      131.0500      126.1230      104.7858      110.9704      134.9010      126.0760      143.0754      144.6425      133.7731      123.7106      110.5096       94.0970        0.0000        0.0000        0.0000        0.0000        0.0000        0.0000        0.0000        0.0000        0.0000        0.0000        0.0000        0.0000        0.0000        0.0000        0.0000        0.0000        0.0000        0.0000        0.0000        0.0000        0.0000        0.0000        0.0000        0.0000        0.0000        0.0000        0.0000        0.0000        0.0000        0.0000        0.0000        0.0000        0.0000        0.0000        0.0000        0.0000        0.0000        0.0000        0.0000        0.0000        0.0000        0.0000        0.0000        0.0000        0.0000        0.0000        0.0000        0.0000        0.0000        0.0000        0.0000        0.0000
        0.0000        0.0000        0.0000        0.0000        0.0000        0.0000        0.0000        0.0000        0.0000        0.0000        0.0000        0.0000        0.0000        0.0000        0.0000        0.0000        0.0000        0.0000        0.0000        0.0000        0.0000        0.0000        0.0000        0.0000        0.0000        0.0000        0.0000        0.0000        0.0000        0.0000        0.0000        0.0000        0.0000        0.0000        0.0000        0.0000        0.0000        0.0000        0.0000        0.0000      110.1123      103.8962      100.6225      105.3974      101.5858      101.4814      105.0650      162.1335      168.6297      159.9774      143.1986       95.9611       86.5829       83.0092       82.0778       77.3870       81.6893       76.4155       71.6899       73.2249       70.0006       66.4606       67.9670       64.7542       65.6944       78.8722       88.5714       87.9151       78.9211       75.8552       85.5733       98.3594      129.3700      104.1490      108.6505      143.1104      139.8539      129.7406      121.5311      126.4033      163.2717      135.2153      142.9349       99.5505      133.6928      181.3479      204.7362      200.6117      195.5610      137.7274      107.8451       71.3389       78.7469      144.6611      120.2822       76.0922       63.6182       68.0546       74.9915       97.4539      119.0255      100.0114      103.5431       86.6309      103.0055      111.0315      109.9956       98.6447      102.8849      104.4006      100.6197       90.3464       85.8875       91.6024      111.6345      162.0105      189.0330      194.2750      202.8210      239.2340      283.6349      265.5323      240.1745      195.6617      159.4212      139.3236      155.6395      148.2783      136.6889       92.5361       89.7639      102.3972      101.4791      112.2972       94.4007       85.8378       83.4218       83.2074       79.7438       99.9952      117.2061      131.5323      156.5798      181.4751      128.2829      119.4350      117.3693      110.1346      102.2342      101.5029      111.7871      149.7564      162.9291      177.0044      167.9243      157.6583      142.7042      129.4128      127.9250      140.9701      159.4994      169.9017      151.7212      169.9620      188.4762      241.9567      258.0586      313.9663      300.4583      241.4633      216.3872      186.8513      213.4778      216.9963      219.4557      219.4979      237.2956      237.3654      225.0423      208.3191      148.9747      134.6667      131.5902      107.4772      114.2591      130.1114      172.8135      132.2389      127.8671      159.9081      154.1431      165.4159      195.6857      145.3914      127.1807      107.5496        0.0000        0.0000        0.0000        0.0000        0.0000        0.0000        0.0000        0.0000        0.0000        0.0000        0.0000        0.0000        0.0000        0.0000        0.0000        0.0000        0.0000        0.0000        0.0000        0.0000        0.0000        0.0000        0.0000        0.0000        0.0000        0.0000        0.0000        0.0000        0.0000        0.0000        0.0000        0.0000        0.0000        0.0000        0.0000        0.0000        0.0000        0.0000        0.0000        0.0000        0.0000        0.0000        0.0000        0.0000        0.0000        0.0000        0.0000        0.0000        0.0000        0.0000        0.0000        0.0000        0.0000
        0.0000        0.0000        0.0000        0.0000        0.0000        0.0000        0.0000        0.0000        0.0000        0.0000        0.0000        0.0000        0.0000        0.0000        0.0000        0.0000        0.0000        0.0000        0.0000        0.0000        0.0000        0.0000        0.0000        0.0000        0.0000        0.0000        0.0000        0.0000        0.0000        0.0000        0.0000        0.0000        0.0000        0.0000        0.0000        0.0000        0.0000        0.0000        0.0000        0.0000        0.0000        0.0000        0.0000      259.3581      249.8998      242.0059      239.1127      222.6916      222.3564      206.1774      174.1371      101.2372       80.7291       71.8015       71.9330       90.3820       93.2656       95.4510       92.3151       80.8769       75.9235       75.9722       70.8958       68.4173       75.3350       87.3800      101.9394      141.8132      153.2602      159.2929      156.8440      144.5018      141.7366      130.0791      132.2868      115.0350      103.3246      101.0229      104.1108      188.4678      209.2629      210.0480      242.0298      336.9253      409.1028      456.6195      452.5444      503.9463      495.8334      465.9992      375.9811      233.6951      205.1387      214.1998      240.9791      138.1874      101.4386      133.9720      149.6004      127.4659      139.6962      164.2043      176.0246      134.5558      147.5497      140.6325      133.1230      112.6777      121.1810      110.0821      112.5633      105.4025      109.5486      125.0746      134.0793      150.0320      190.1894      201.4033      200.8767      214.3519      250.9296      257.0984      222.3374      209.2927      184.2967      162.8871      145.5320      114.7916      129.3227      106.1914      117.4192      124.6626       94.3111       81.1188       72.6963       82.0568       88.9049       82.8011       93.5994      112.5930      148.3784      141.7524      151.8476      162.0392      126.8222      136.8446      128.4406      108.1822       98.4588      133.3500      110.4090      139.8296      142.9028      198.6669      202.1348      191.2354      193.2478      154.1346      142.4219      150.2639      165.4590      186.9617      169.5576      218.7123      240.3728      238.5386      250.8529      231.1541      231.4695      159.0888      136.5888      132.5395      137.7157      134.6684      139.4141      146.3980      159.8180      181.2367      150.9667      147.8521      152.1542      123.8906      102.2869      111.0645      122.4237      139.8359      179.9538      182.6485      234.1221      247.9229      197.6518      163.2738      159.4184      159.3083      131.7586       28.7400        0.0000        0.0000        0.0000        0.0000        0.0000        0.0000        0.0000        0.0000        0.0000        0.0000        0.0000        0.0000        0.0000        0.0000        0.0000        0.0000        0.0000        0.0000        0.0000        0.0000        0.0000        0.0000        0.0000        0.0000        0.0000        0.0000        0.0000        0.0000        0.0000        0.0000        0.0000        0.0000        0.0000        0.0000        0.0000        0.0000        0.0000        0.0000        0.0000        0.0000        0.0000        0.0000        0.0000        0.0000        0.0000        0.0000        0.0000        0.0000        0.0000        0.0000        0.0000        0.0000        0.0000
        0.0000        0.0000        0.0000        0.0000        0.0000        0.0000        0.0000        0.0000        0.0000        0.0000        0.0000        0.0000        0.0000        0.0000        0.0000        0.0000        0.0000        0.0000        0.0000        0.0000        0.0000        0.0000        0.0000        0.0000        0.0000        0.0000        0.0000        0.0000        0.0000        0.0000        0.0000        0.0000        0.0000        0.0000        0.0000        0.0000        0.0000        0.0000        0.0000        0.0000        0.0000        0.0000        0.0000        0.0000      321.9886      309.1962      296.1750      268.6776      258.7016      238.2208      198.6496      112.9105       89.1444       77.5760       79.5520       99.4249      101.9882      101.6906       99.8896       79.6057       76.3720       76.8809       77.1792       78.1690       84.9121       97.0593      107.5595      160.7885      178.7351      183.5133      175.4641      157.2304      154.5988      139.6125      129.0346       89.7493       83.9614       82.6090       92.8422      152.6506      200.8465      232.8311      320.0233      428.6410      497.6711      573.9934      555.1178      562.7323      600.7731      544.7503      497.5078      296.7781      228.6553      220.1273      257.1178      146.1943      115.9558      134.3868      216.6290      178.2896      174.5531      177.1416      168.8592      143.2166      155.8951      139.4186      142.6577      119.6896      102.7412      116.1840      100.2448      114.1894      125.8980      134.1504      162.8022      172.9807      180.7146      172.9213      188.4276      226.5069      259.7558      248.7859      250.2157      210.6698      177.9625      174.2966      172.2857      151.3643      129.1792      100.7906      118.4543      113.2763      105.7326       77.5603       73.0594       87.2510       87.8212       95.3692      102.8525      132.3605      172.2850      157.5864      153.5093      158.3980      171.2619      140.9880      118.6358       96.1836      102.9410      159.3502      148.1047      233.1979      206.2020      159.3748      160.9538      207.0619      203.0959      173.0014      154.3282      143.0576      188.9537      237.6252      206.5685      255.5293      253.9001      285.5517      294.8913      275.5789      209.8613      178.1539      117.7583      121.9803      100.2278      112.4829      133.3767      129.0344      134.5353      133.7768      118.3601      112.4232      130.9797      122.9771      104.3431      106.5177      111.8689      119.2423      150.1457      171.5224      189.2919      237.2836      242.8335      227.4691      156.2070      154.6313      125.9318       29.5500        0.0000        0.0000        0.0000        0.0000        0.0000        0.0000        0.0000        0.0000        0.0000        0.0000        0.0000        0.0000        0.0000        0.0000        0.0000        0.0000        0.0000        0.0000        0.0000        0.0000        0.0000        0.0000        0.0000        0.0000        0.0000        0.0000        0.0000        0.0000        0.0000        0.0000        0.0000        0.0000        0.0000        0.0000        0.0000        0.0000        0.0000        0.0000        0.0000        0.0000        0.0000        0.0000        0.0000        0.0000        0.0000        0.0000        0.0000        0.0000        0.0000        0.0000        0.0000        0.0000        0.0000
        0.0000        0.0000        0.0000        0.0000        0.0000        0.0000        0.0000        0.0000        0.0000        0.0000        0.0000        0.0000        0.0000        0.0000        0.0000        0.0000        0.0000        0.0000        0.0000        0.0000        0.0000        0.0000        0.0000        0.0000        0.0000        0.0000        0.0000        0.0000        0.0000        0.0000        0.0000        0.0000        0.0000        0.0000        0.0000        0.0000        0.0000        0.0000        0.0000        0.0000        0.0000        0.0000        0.0000        0.0000        0.0000        0.0000      335.6277      306.8361      294.7057      275.9106      236.1523      138.4967      115.7838      103.9567      104.0463      127.4565      131.0474      130.9512      127.8000      108.4998      103.3903       99.0136       99.5498       99.5985      101.7088      116.2754      132.3289      187.1446      201.0624      204.0896      195.2434      176.2979      172.5560      161.8601      145.2977       86.2947       83.3057       96.0077      116.5649      235.2701      269.4558      327.5005      372.6692      482.5079      559.7437      595.7358      545.2923      557.6033      612.0801      596.1486      543.0162      286.5173      216.5469      204.4704      285.1238      254.0265      216.1104      160.4492      165.7239      160.8256      192.3528      265.5177      189.3995      151.8314      180.2417      170.7383      154.8981      121.7289      115.0013      109.5551      112.1869      131.6164      126.0304      130.2611      135.3206      182.1160      174.2889      176.7898      193.5745      189.7023      198.3556      210.9873      236.0786      251.8309      231.0284      202.9096      192.7760      181.8611      120.9507       95.2484      100.0150      100.0756       74.2878       62.1071       66.2902       76.8627       86.9762      109.9868      110.4994      120.9231      144.8269      153.9545      144.2649      139.9915      151.0759      134.8873      132.5797      105.4565      109.1855      143.5544      170.5529      240.1108      189.1548      180.0800      187.9861      206.0605      216.8593      188.4724      166.0762      163.1537      248.7443      249.8840      280.2624      304.1578      292.0114      287.8259      260.0973      202.6830      163.5123      121.6019      102.8489      112.5602      104.0422      119.4991      101.4690      117.5764      124.8037      131.7895      119.6470      120.5130      128.1588      115.8132      108.7439      113.5409      109.3654      116.0204      128.1696      170.7933      189.0983      191.3152      185.9753      151.7463      142.9536      136.9260      137.5609       47.5500        0.0000        0.0000        0.0000        0.0000        0.0000        0.0000        0.0000        0.0000        0.0000        0.0000        0.0000        0.0000        0.0000        0.0000        0.0000        0.0000        0.0000        0.0000        0.0000        0.0000        0.0000        0.0000        0.0000        0.0000        0.0000        0.0000        0.0000        0.0000        0.0000        0.0000        0.0000        0.0000        0.0000        0.0000        0.0000        0.0000        0.0000        0.0000        0.0000        0.0000        0.0000        0.0000        0.0000        0.0000        0.0000        0.0000        0.0000        0.0000        0.0000        0.0000        0.0000        0.0000        0.0000
        0.0000        0.0000        0.0000        0.0000        0.0000        0.0000        0.0000        0.0000        0.0000        0.0000        0.0000        0.0000        0.0000        0.0000        0.0000        0.0000        0.0000        0.0000        0.0000        0.0000        0.0000        0.0000        0.0000        0.0000        0.0000        0.0000        0.0000        0.0000        0.0000        0.0000        0.0000        0.0000        0.0000        0.0000        0.0000        0.0000        0.0000        0.0000        0.0000        0.0000        0.0000        0.0000        0.0000        0.0000        0.0000        0.0000        0.0000      337.4783      335.5654      323.4062      286.9605      174.9192      155.7046      148.2258      150.5557      178.6886      178.7032      182.4083      185.9796      153.4916      147.3762      146.3349      143.2538      141.5526      147.0224      143.7888      153.1313      218.4120      228.5178      223.7049      212.6186      190.5694      188.9484      169.1275      158.1216       99.0076      110.9584      154.8589      148.3786      260.7337      319.8732      356.3990      412.4410      504.6420      528.3190      565.0508      527.4943      527.9224      623.5242      617.7185      481.7211      325.1725      313.7879      314.4304      346.1404      305.2682      294.0318      250.5442      273.6914      212.9323      192.6373      161.1362      143.2223      156.6109      165.2446      157.6917      161.2793      140.0854      146.2634      133.3211      137.3415      149.4049      141.2005      127.0256      138.3461      164.0113      195.4588      186.5229      194.6870      175.7390      182.1351      216.8909      229.1264      260.9345      304.0539      237.2346      200.2599      180.1100      136.8540      117.2422      119.5979      141.2116       77.8856       63.4946       63.0733       67.2571       79.1184       84.4041       80.5550       96.6329      103.3750      128.2629      150.7119      128.4538      158.6942      138.9500      146.4010      120.7557      130.8883      157.9059      176.0965      206.3877      206.7696      210.1491      226.4282      249.7243      226.5376      222.6446      199.2774      221.0973      236.7106      262.1218      255.4002      346.8898      340.0591      312.2688      277.2509      174.6724      141.0338      104.3276      104.6420      116.0277      108.2505      128.4183      123.2406      122.0653      134.8332      141.3368      132.1163      134.7761      121.3822      134.7007      123.1612      110.5164      124.0395      134.0165      141.4013      163.5401      174.8059      189.1653      193.7398      142.9523      139.2313      137.6158      139.9212        0.0000        0.0000        0.0000        0.0000        0.0000        0.0000        0.0000        0.0000        0.0000        0.0000        0.0000        0.0000        0.0000        0.0000        0.0000        0.0000        0.0000        0.0000        0.0000        0.0000        0.0000        0.0000        0.0000        0.0000        0.0000        0.0000        0.0000        0.0000        0.0000        0.0000        0.0000        0.0000        0.0000        0.0000        0.0000        0.0000        0.0000        0.0000        0.0000        0.0000        0.0000        0.0000        0.0000        0.0000        0.0000        0.0000        0.0000        0.0000        0.0000        0.0000        0.0000        0.0000        0.0000        0.0000
        0.0000        0.0000        0.0000        0.0000        0.0000        0.0000        0.0000        0.0000        0.0000        0.0000        0.0000        0.0000        0.0000        0.0000        0.0000        0.0000        0.0000        0.0000        0.0000        0.0000        0.0000        0.0000        0.0000        0.0000        0.0000        0.0000        0.0000        0.0000        0.0000        0.0000        0.0000        0.0000        0.0000        0.0000        0.0000        0.0000        0.0000        0.0000        0.0000        0.0000        0.0000        0.0000        0.0000        0.0000        0.0000        0.0000        0.0000        0.0000        0.0000        0.0000      377.8161      338.2155      308.5380      293.8327      297.8781      284.6260      283.4081      286.6535      295.8359      298.9118      291.7870      291.7388      285.3522      251.3515      245.5416      240.0389        0.0000        0.0000      232.6790      225.1669      221.2855      220.7221      212.5208      198.3613      190.3553      187.7188      222.8785      233.1066      222.7270      275.6619      321.2589      373.9496      422.9808      468.1538      561.2772      584.4447      592.7214      501.7965      462.0821        0.0000        0.0000        0.0000        0.0000      464.2754      443.2923      460.0628      505.8196      494.8300        0.0000      318.5627      216.6398      183.9922      182.5295      168.0730      158.9296      194.7294      243.8308      233.8689      198.8548      214.1254      196.2558      163.9935      155.9414      150.6964      187.3864      199.1045      195.3272      203.8212      192.6572      198.1276      206.9347      205.7955      209.4563      248.9603      261.9868      234.9154      207.0768      185.6769      158.2436      130.3907      114.6568       93.3900       69.4824       68.7721       56.5161       57.4753       68.6636       70.7769       74.3931       80.3518       92.3339      107.4093      103.5503      137.2616      160.2153      160.6223      173.7583      176.1388      179.6957      191.9006      182.0692      193.9802      200.2756      256.5594      260.7332      276.0106      260.9475      262.5842      228.7736      237.3913      238.5529      261.2001      263.9486      348.9860      380.2371      310.4511      249.2889      193.9567      155.3657      189.5983      131.7516      132.5515      127.3245      136.2848      157.8241      142.1452      152.9788      143.6194      123.9431      117.5386      128.5913      114.5199      129.3235      142.4933      141.3900      180.1333      197.9734      188.1988      174.3909      171.0657      163.7779      116.3049      110.3531        0.0000        0.0000        0.0000        0.0000        0.0000        0.0000        0.0000        0.0000        0.0000        0.0000        0.0000        0.0000        0.0000        0.0000        0.0000        0.0000        0.0000        0.0000        0.0000        0.0000        0.0000        0.0000        0.0000        0.0000        0.0000        0.0000        0.0000        0.0000        0.0000        0.0000        0.0000        0.0000        0.0000        0.0000        0.0000        0.0000        0.0000        0.0000        0.0000        0.0000        0.0000        0.0000        0.0000        0.0000        0.0000        0.0000        0.0000        0.0000        0.0000        0.0000        0.0000        0.0000        0.0000        0.0000        0.0000        0.0000
        0.0000        0.0000        0.0000        0.0000        0.0000        0.0000        0.0000        0.0000        0.0000        0.0000        0.0000        0.0000        0.0000        0.0000        0.0000        0.0000        0.0000        0.0000        0.0000        0.0000        0.0000        0.0000        0.0000        0.0000        0.0000        0.0000        0.0000        0.0000        0.0000        0.0000        0.0000        0.0000        0.0000        0.0000        0.0000        0.0000        0.0000        0.0000        0.0000        0.0000        0.0000        0.0000        0.0000        0.0000        0.0000        0.0000        0.0000        0.0000        0.0000        0.0000        0.0000        0.0000        0.0000        0.0000        0.0000      350.0402      349.0823      350.2037        0.0000        0.0000        0.0000      360.7050      348.5800      314.0038      303.3045        0.0000        0.0000        0.0000        0.0000        0.0000        0.0000        0.0000      215.9430      207.5338      201.5561      203.9960      217.8138      211.6003      247.0970      285.6038      306.5424      352.9456      469.6131      554.6819      568.7486      577.9874      623.8085      564.9562        0.0000        0.0000        0.0000        0.0000        0.0000        0.0000      549.3675      703.3722        0.0000        0.0000        0.0000      327.2416      263.1576      231.1541      213.3660      190.5486      183.8501      203.1322      224.8700      220.8581      223.1091      241.5695      218.8534      193.7457      176.9319      179.9007      192.9598      184.0421      205.2994      190.0590      196.1944      192.9125      185.1738      192.1317      200.0073      196.2178      220.0845      166.5671      160.7219      160.6080      150.1642      160.5502      146.9448       95.7673       71.6360       70.0419       53.8104       54.8064       66.3569       63.8986       63.4164       71.9743       86.7239       85.4254      111.1592      153.1940      163.0199      191.3296      210.2596      201.7477      240.0698      241.6021      197.3088      210.3427      232.3622      276.1169      310.3342      341.2909      374.3924      318.8016      256.2941      254.2611      265.4210      294.9517      276.1561      316.6622      393.6161      335.0262      244.2587      173.0111      144.4751      146.6768      144.9046      155.0659      157.1135      147.7116      157.5995      154.6220      167.3841      153.5928      133.2825      154.6677      120.9026      104.0902      131.1114      150.7063      192.2505      225.4044      233.0898      230.6243      177.0695      166.6948      164.7226      131.2522      113.9572        0.0000        0.0000        0.0000        0.0000        0.0000        0.0000        0.0000        0.0000        0.0000        0.0000        0.0000        0.0000        0.0000        0.0000        0.0000        0.0000        0.0000        0.0000        0.0000        0.0000        0.0000        0.0000        0.0000        0.0000        0.0000        0.0000        0.0000        0.0000        0.0000        0.0000        0.0000        0.0000        0.0000        0.0000        0.0000        0.0000        0.0000        0.0000        0.0000        0.0000        0.0000        0.0000        0.0000        0.0000        0.0000        0.0000        0.0000        0.0000        0.0000        0.0000        0.0000        0.0000        0.0000        0.0000        0.0000        0.0000
        0.0000        0.0000        0.0000        0.0000        0.0000        0.0000        0.0000        0.0000        0.0000        0.0000        0.0000        0.0000        0.0000        0.0000        0.0000        0.0000        0.0000        0.0000        0.0000        0.0000        0.0000        0.0000        0.0000        0.0000        0.0000        0.0000        0.0000        0.0000        0.0000        0.0000        0.0000        0.0000        0.0000        0.0000        0.0000        0.0000        0.0000        0.0000        0.0000        0.0000        0.0000        0.0000        0.0000        0.0000        0.0000        0.0000        0.0000        0.0000        0.0000        0.0000        0.0000        0.0000        0.0000        0.0000        0.0000        0.0000        0.0000        0.0000        0.0000        0.0000        0.0000      419.1976      396.4442      355.2023      336.0060        0.0000        0.0000        0.0000        0.0000        0.0000        0.0000        0.0000        0.0000      208.2200      208.0853      203.9820      213.7440      226.2540      271.3450      311.7971      346.9210      374.1487      470.1258      596.8950      540.6855        0.0000        0.0000        0.0000        0.0000        0.0000        0.0000        0.0000        0.0000        0.0000        0.0000        0.0000        0.0000        0.0000        0.0000        0.0000      294.0710      243.9933      225.4912      230.9292      225.3956      197.4248      190.4018      215.5223      231.7879      245.1284      223.7808      188.6758      163.5533      184.0102      184.8736      196.8901      217.3408      201.9970      191.5559      208.5384      191.7160      174.4658      174.0181      154.0263      147.0099      146.8707      145.6289      149.9289      151.1892      146.3631      127.7364       82.5841       65.0061       62.7351       56.2213       60.7281       61.5162       59.4681       64.5412       77.7903       91.4887      106.4729      121.6421      151.1451      168.8297      177.6839      183.5878      192.8648      226.3697      207.0719      216.8016      233.2618      251.8011      237.0726      276.7866      341.4373      381.7731      360.8541      252.9369      264.7841      302.4737      325.5230      272.0011      292.4485      318.2748      265.6983      252.6207      176.9633      137.9002      139.2153      200.9618      196.0609      180.9279      187.8445      179.5545      142.4922      163.0614      170.5790      135.7082      159.7603      122.7819      127.4147      146.5662      182.1326      233.3011      235.1774      234.1777      205.5917      180.9451      173.4560      165.3103      115.1557        0.0000        0.0000        0.0000        0.0000        0.0000        0.0000        0.0000        0.0000        0.0000        0.0000        0.0000        0.0000        0.0000        0.0000        0.0000        0.0000        0.0000        0.0000        0.0000        0.0000        0.0000        0.0000        0.0000        0.0000        0.0000        0.0000        0.0000        0.0000        0.0000        0.0000        0.0000        0.0000        0.0000        0.0000        0.0000        0.0000        0.0000        0.0000        0.0000        0.0000        0.0000        0.0000        0.0000        0.0000        0.0000        0.0000        0.0000        0.0000        0.0000        0.0000        0.0000        0.0000        0.0000        0.0000        0.0000        0.0000        0.0000
        0.0000        0.0000        0.0000        0.0000        0.0000        0.0000        0.0000        0.0000        0.0000        0.0000        0.0000        0.0000        0.0000        0.0000        0.0000        0.0000        0.0000        0.0000        0.0000        0.0000        0.0000        0.0000        0.0000        0.0000        0.0000        0.0000        0.0000        0.0000        0.0000        0.0000        0.0000        0.0000        0.0000        0.0000        0.0000        0.0000        0.0000        0.0000        0.0000        0.0000        0.0000        0.0000        0.0000        0.0000        0.0000        0.0000        0.0000        0.0000        0.0000        0.0000        0.0000        0.0000        0.0000        0.0000        0.0000        0.0000        0.0000        0.0000        0.0000        0.0000        0.0000        0.0000      428.8233      372.3953        0.0000        0.0000        0.0000        0.0000        0.0000        0.0000        0.0000        0.0000        0.0000        0.0000      193.4729      185.2966      204.5292      244.2475      270.8979      334.8352      345.1162      395.7308      433.6739      486.0028        0.0000        0.0000        0.0000        0.0000        0.0000        0.0000        0.0000        0.0000        0.0000        0.0000        0.0000        0.0000        0.0000        0.0000        0.0000        0.0000        0.0000      278.6041      269.3227      232.8902      228.7044      201.6263      184.5849      216.9628      209.8964      226.1901      215.4796      193.9702      251.4620      256.2191      215.2401      218.5216      216.3074      194.0208      181.6962      197.0040      172.9508      167.5531      166.3895      144.7900      122.1138      136.5929      140.2813      146.4735      150.3466      145.0771      127.0665       82.3178       78.6326       65.4042       67.4230       76.2093       80.9398       82.7291       82.7807       99.0259       96.4447       99.7715      107.0902      157.5995      190.1972      184.4687      196.1882      210.7371      254.8211      235.6772      239.8542      247.8720      229.7955      225.8929      252.3967      270.1209      316.0858      287.1762      274.1389      308.0954      287.3351      305.6815      284.8592      309.3376      277.6728      242.3062      231.5535      167.3094      159.2085      186.9085      200.0099      186.5351      186.1801      176.9417      173.0598      140.7197      147.3977      145.2148      135.7856      163.9298      135.5217      146.9192      165.0435      242.8886      303.7352      283.3058      256.3948      203.6203      192.6341      188.6471      172.5059        0.0000        0.0000        0.0000        0.0000        0.0000        0.0000        0.0000        0.0000        0.0000        0.0000        0.0000        0.0000        0.0000        0.0000        0.0000        0.0000        0.0000        0.0000        0.0000        0.0000        0.0000        0.0000        0.0000        0.0000        0.0000        0.0000        0.0000        0.0000        0.0000        0.0000        0.0000        0.0000        0.0000        0.0000        0.0000        0.0000        0.0000        0.0000        0.0000        0.0000        0.0000        0.0000        0.0000        0.0000        0.0000        0.0000        0.0000        0.0000        0.0000        0.0000        0.0000        0.0000        0.0000        0.0000        0.0000        0.0000        0.0000        0.0000
        0.0000        0.0000        0.0000        0.0000        0.0000        0.0000        0.0000        0.0000        0.0000        0.0000        0.0000        0.0000        0.0000        0.0000        0.0000        0.0000        0.0000        0.0000        0.0000        0.0000        0.0000        0.0000        0.0000        0.0000        0.0000        0.0000        0.0000        0.0000        0.0000        0.0000        0.0000        0.0000        0.0000        0.0000        0.0000        0.0000        0.0000        0.0000        0.0000        0.0000        0.0000        0.0000        0.0000        0.0000        0.0000        0.0000        0.0000        0.0000        0.0000        0.0000        0.0000        0.0000        0.0000        0.0000        0.0000        0.0000        0.0000        0.0000        0.0000        0.0000        0.0000        0.0000        0.0000        0.0000        0.0000        0.0000        0.0000        0.0000        0.0000        0.0000        0.0000        0.0000        0.0000        0.0000      184.7536      217.9646      241.8443      283.4660      260.4148      341.0277      330.3904      330.8967      331.7013        0.0000        0.0000        0.0000        0.0000        0.0000        0.0000        0.0000        0.0000        0.0000        0.0000        0.0000        0.0000        0.0000        0.0000        0.0000        0.0000        0.0000        0.0000      242.3641      236.2846      216.3850      220.0909      224.8069      205.1759      243.6845      269.1236      264.4982      241.5918      235.4215      203.9065      191.6650      182.3524      192.0690      205.0115      175.4168      172.6859      174.6109      154.7474      147.5110      154.0750      133.3488      127.1862      123.4599      136.8529      156.9486      166.2330      165.6943      168.5726      157.8046      121.7987      109.1860      106.4062      114.1904      122.0565      126.7636      124.3372      120.8525      101.0818      101.0696      111.7840      156.4834      169.2429      195.8177      213.5037      213.5826      225.7384      248.1103      223.6466      197.6549      194.9235      205.2115      271.7749      319.9424      293.6213      345.6854      353.9630      416.2693      375.6223      375.9320      353.1333      269.7170      278.7010      213.8768      200.3860      166.1906      201.1422      234.1076      160.8767      145.8355      147.7608      144.0676      134.8545      124.8901      126.9123      130.6006      132.9526      186.8016      155.9378      162.0884      214.0290      284.2030      345.6109      317.5887      305.8733      244.5221      201.7847      204.0126      174.5450        0.0000        0.0000        0.0000        0.0000        0.0000        0.0000        0.0000        0.0000        0.0000        0.0000        0.0000        0.0000        0.0000        0.0000        0.0000        0.0000        0.0000        0.0000        0.0000        0.0000        0.0000        0.0000        0.0000        0.0000        0.0000        0.0000        0.0000        0.0000        0.0000        0.0000        0.0000        0.0000        0.0000        0.0000        0.0000        0.0000        0.0000        0.0000        0.0000        0.0000        0.0000        0.0000        0.0000        0.0000        0.0000        0.0000        0.0000        0.0000        0.0000        0.0000        0.0000        0.0000        0.0000        0.0000        0.0000        0.0000        0.0000        0.0000
        0.0000        0.0000        0.0000        0.0000        0.0000        0.0000        0.0000        0.0000        0.0000        0.0000        0.0000        0.0000        0.0000        0.0000        0.0000        0.0000        0.0000        0.0000        0.0000        0.0000        0.0000        0.0000        0.0000        0.0000        0.0000        0.0000        0.0000        0.0000        0.0000        0.0000        0.0000        0.0000        0.0000        0.0000        0.0000        0.0000        0.0000        0.0000        0.0000        0.0000        0.0000        0.0000        0.0000        0.0000        0.0000        0.0000        0.0000        0.0000        0.0000        0.0000        0.0000        0.0000        0.0000        0.0000        0.0000        0.0000        0.0000        0.0000        0.0000        0.0000        0.0000        0.0000        0.0000        0.0000        0.0000        0.0000        0.0000        0.0000        0.0000        0.0000        0.0000        0.0000        0.0000        0.0000        0.0000        0.0000        0.0000        0.0000        0.0000        0.0000        0.0000        0.0000        0.0000        0.0000        0.0000        0.0000        0.0000        0.0000        0.0000        0.0000        0.0000        0.0000        0.0000        0.0000        0.0000        0.0000        0.0000        0.0000        0.0000        0.0000        0.0000      276.2431      205.5569      207.3584      215.0348      211.8704      206.0379      243.4014      293.7216      264.5610      240.3549      236.5981      204.3511      175.9750      161.8921      165.0128      172.9274      162.2872      150.7780      156.0366      154.8599      151.2975      151.2812      127.9441      109.1866      103.2567      130.9300      160.9040      189.6708      178.2181      157.2721      140.5061      108.6945      111.5625      112.9704      130.6244      137.0940      137.9830      133.4829      110.8543      119.0938      138.1565      133.1397      162.1245      178.7964      200.7989      217.1280      219.9983      240.8487      239.8638      244.2062      207.1884      202.4589      211.3929      244.9539      329.4601      289.0746      339.1348      492.0037      555.6672      496.2653      403.7645      352.5495      256.2334      221.6347      218.9787      216.4661      176.8125      175.6225      166.0114      140.3677      134.9306      129.9642      122.0617      129.7615      124.5495      133.9897      138.9745      143.2123      157.9635      164.2522      210.1667      287.9949      364.3399      387.5701      338.6769      306.5439      224.1346      202.7831      187.8833        0.0000        0.0000        0.0000        0.0000        0.0000        0.0000        0.0000        0.0000        0.0000        0.0000        0.0000        0.0000        0.0000        0.0000        0.0000        0.0000        0.0000        0.0000        0.0000        0.0000        0.0000        0.0000        0.0000        0.0000        0.0000        0.0000        0.0000        0.0000        0.0000        0.0000        0.0000        0.0000        0.0000        0.0000        0.0000        0.0000        0.0000        0.0000        0.0000        0.0000        0.0000        0.0000        0.0000        0.0000        0.0000        0.0000        0.0000        0.0000        0.0000        0.0000        0.0000        0.0000        0.0000        0.0000        0.0000        0.0000        0.0000        0.0000        0.0000
        0.0000        0.0000        0.0000        0.0000        0.0000        0.0000        0.0000        0.0000        0.0000        0.0000        0.0000        0.0000        0.0000        0.0000        0.0000        0.0000        0.0000        0.0000        0.0000        0.0000        0.0000        0.0000        0.0000        0.0000        0.0000        0.0000        0.0000        0.0000        0.0000        0.0000        0.0000        0.0000        0.0000        0.0000        0.0000        0.0000        0.0000        0.0000        0.0000        0.0000        0.0000        0.0000        0.0000        0.0000        0.0000        0.0000        0.0000        0.0000        0.0000        0.0000        0.0000        0.0000        0.0000        0.0000        0.0000        0.0000        0.0000        0.0000        0.0000        0.0000        0.0000        0.0000        0.0000        0.0000        0.0000        0.0000        0.0000        0.0000        0.0000        0.0000        0.0000        0.0000        0.0000        0.0000        0.0000        0.0000        0.0000        0.0000        0.0000        0.0000        0.0000        0.0000        0.0000        0.0000        0.0000        0.0000        0.0000        0.0000        0.0000        0.0000        0.0000        0.0000        0.0000        0.0000        0.0000        0.0000        0.0000        0.0000        0.0000        0.0000        0.0000      239.3558      206.3036      231.0092      246.8914      222.7649      204.4547      232.7697      259.5240      260.3445      253.4797      237.3748      193.1693      172.8127      160.6595      158.8482      166.9669      156.2797      147.2321      144.7790      146.1578      147.5297      140.0079      119.8934      100.7340      114.8013      137.2638      176.8634      187.2752      168.3820      167.4688      131.4554      113.5706      120.8178      136.4432      163.1391      171.5397      148.8644      142.1700      129.2159      148.2120      147.9948      165.9933      185.0832      208.8854      198.9275      215.7019      246.4656      256.6980      259.3853      270.1345      226.1505      201.9939      213.0281      246.2992      383.1021      366.5739      381.2561      455.9055      549.2570      480.4521      428.2496      390.0942      265.6398      250.5392      236.6761      222.2341      186.7293      180.6156      166.8141      157.0422      142.9984      137.1754      138.6842      142.3581      132.3917      135.8011      152.1834      157.3555      185.9321      214.8777      242.1358      333.2604      426.9378      419.5639      407.1125      345.9619      249.8255      250.5855      202.1944        0.0000        0.0000        0.0000        0.0000        0.0000        0.0000        0.0000        0.0000        0.0000        0.0000        0.0000        0.0000        0.0000        0.0000        0.0000        0.0000        0.0000        0.0000        0.0000        0.0000        0.0000        0.0000        0.0000        0.0000        0.0000        0.0000        0.0000        0.0000        0.0000        0.0000        0.0000        0.0000        0.0000        0.0000        0.0000        0.0000        0.0000        0.0000        0.0000        0.0000        0.0000        0.0000        0.0000        0.0000        0.0000        0.0000        0.0000        0.0000        0.0000        0.0000        0.0000        0.0000        0.0000        0.0000        0.0000        0.0000        0.0000        0.0000        0.0000
        0.0000        0.0000        0.0000        0.0000        0.0000        0.0000        0.0000        0.0000        0.0000        0.0000        0.0000        0.0000        0.0000        0.0000        0.0000        0.0000        0.0000        0.0000        0.0000        0.0000        0.0000        0.0000        0.0000        0.0000        0.0000        0.0000        0.0000        0.0000        0.0000        0.0000        0.0000        0.0000        0.0000        0.0000        0.0000        0.0000        0.0000        0.0000        0.0000        0.0000        0.0000        0.0000        0.0000        0.0000        0.0000        0.0000        0.0000        0.0000        0.0000        0.0000        0.0000        0.0000        0.0000        0.0000        0.0000        0.0000        0.0000        0.0000        0.0000        0.0000        0.0000        0.0000        0.0000        0.0000        0.0000        0.0000        0.0000        0.0000        0.0000        0.0000        0.0000        0.0000        0.0000        0.0000        0.0000        0.0000        0.0000        0.0000        0.0000        0.0000        0.0000        0.0000        0.0000        0.0000        0.0000        0.0000        0.0000        0.0000        0.0000        0.0000        0.0000        0.0000        0.0000        0.0000        0.0000        0.0000        0.0000        0.0000        0.0000        0.0000      237.0107      211.0751      246.9808      222.9258      239.9617      216.4196      178.0179      204.3178      235.1482      226.1147      226.3585      216.8576      187.9730      179.1899      167.0570      163.8991      159.2188      153.2571      154.2948      146.3988      157.3524      127.2525      127.1708      122.3702      127.3112      127.4304      148.8789      189.4722      195.0832      183.3235      168.8504      159.2159      147.8884      153.5909      177.5744      209.3680      206.9160      181.5719      171.3304      150.9091      152.3991      179.0795      213.4279      226.3956      211.7392      222.9135      220.2817      238.5279      268.1936      284.6031      287.3442      225.3153      225.2168      280.5258      289.6582      391.7430      427.5428      429.1115      460.3130      563.4392      473.5296      454.9254      415.5667      294.6195      266.3095      252.8685      238.5011      226.8929      221.5894      189.2594      177.7981      164.7102      152.5158      148.7658      165.6585      149.6043      149.3215      168.1293      195.5729      223.2911      299.9438      308.9731      348.9652      395.6349      378.4951      360.7451      339.0206      284.7643        0.0000        0.0000        0.0000        0.0000        0.0000        0.0000        0.0000        0.0000        0.0000        0.0000        0.0000        0.0000        0.0000      169.5300        0.0000        0.0000        0.0000       96.3600        0.0000        0.0000        0.0000        0.0000        0.0000        0.0000        0.0000        0.0000        0.0000        0.0000        0.0000        0.0000        0.0000        0.0000        0.0000        0.0000        0.0000        0.0000        0.0000        0.0000        0.0000        0.0000        0.0000        0.0000        0.0000        0.0000        0.0000        0.0000        0.0000        0.0000        0.0000        0.0000        0.0000        0.0000        0.0000        0.0000        0.0000        0.0000        0.0000        0.0000        0.0000        0.0000        0.0000
        0.0000        0.0000        0.0000        0.0000        0.0000        0.0000        0.0000        0.0000        0.0000        0.0000        0.0000        0.0000        0.0000        0.0000        0.0000        0.0000        0.0000        0.0000        0.0000        0.0000        0.0000        0.0000        0.0000        0.0000        0.0000        0.0000        0.0000        0.0000        0.0000        0.0000        0.0000        0.0000        0.0000        0.0000        0.0000        0.0000        0.0000        0.0000        0.0000        0.0000        0.0000        0.0000        0.0000        0.0000        0.0000        0.0000        0.0000        0.0000        0.0000        0.0000        0.0000        0.0000        0.0000        0.0000        0.0000        0.0000        0.0000        0.0000        0.0000        0.0000        0.0000        0.0000        0.0000        0.0000        0.0000        0.0000        0.0000        0.0000        0.0000        0.0000        0.0000        0.0000        0.0000        0.0000        0.0000        0.0000        0.0000        0.0000        0.0000        0.0000        0.0000        0.0000        0.0000        0.0000        0.0000        0.0000        0.0000        0.0000        0.0000        0.0000        0.0000        0.0000        0.0000        0.0000        0.0000        0.0000        0.0000        0.0000        0.0000        0.0000      247.8305      212.8112      209.7852      222.4771      203.5445      205.9034      201.3115      180.6890      183.4177      197.0796      199.1635      201.1992      189.2666      193.7491      196.2811      193.9101      190.1180      186.0690      170.2818      153.0808      144.0903      118.6109      120.1158      136.9012      140.3697      139.3988      149.4690      173.0165      172.4166      185.2739      177.6833      196.3811      197.7503      217.7774      250.9984      231.4482      221.3673      210.2766      182.7171      167.7151      179.8486      187.4090      214.4987      224.5616      225.6749      228.7154      246.8599      262.6055      250.2765      275.5143      266.3475      232.6755      237.6811      269.2598      319.3367      422.3316      482.1694      513.1879      522.7345      547.3220      499.9102      453.5300      428.7589      335.4215      297.0876      268.8959      259.1413      267.1660      244.4437      244.7758      215.4801      172.2425      159.6344      164.7282      174.0189      176.8348      179.5482      196.0350      235.6773      309.9140      355.4962      374.7990      405.0406      411.6844      330.2758      275.8719      260.9940      204.8140        0.0000        0.0000        0.0000        0.0000        0.0000        0.0000        0.0000        0.0000        0.0000        0.0000        0.0000        0.0000      152.8200      141.4800      105.5700        0.0000      116.6700      227.4000        0.0000        0.0000        0.0000        0.0000        0.0000        0.0000        0.0000        0.0000        0.0000        0.0000        0.0000        0.0000        0.0000        0.0000        0.0000        0.0000        0.0000        0.0000        0.0000        0.0000        0.0000        0.0000        0.0000        0.0000        0.0000        0.0000        0.0000        0.0000        0.0000        0.0000        0.0000        0.0000        0.0000        0.0000        0.0000        0.0000        0.0000        0.0000        0.0000        0.0000        0.0000        0.0000        0.0000
        0.0000        0.0000        0.0000        0.0000        0.0000        0.0000        0.0000        0.0000        0.0000        0.0000        0.0000        0.0000        0.0000        0.0000        0.0000        0.0000        0.0000        0.0000        0.0000        0.0000        0.0000        0.0000        0.0000        0.0000        0.0000        0.0000        0.0000        0.0000        0.0000        0.0000        0.0000        0.0000        0.0000        0.0000        0.0000        0.0000        0.0000        0.0000        0.0000        0.0000        0.0000        0.0000        0.0000        0.0000        0.0000        0.0000        0.0000        0.0000        0.0000        0.0000        0.0000        0.0000        0.0000        0.0000        0.0000        0.0000        0.0000        0.0000        0.0000        0.0000        0.0000        0.0000        0.0000        0.0000        0.0000        0.0000        0.0000        0.0000        0.0000        0.0000        0.0000        0.0000        0.0000        0.0000        0.0000        0.0000        0.0000        0.0000        0.0000        0.0000        0.0000        0.0000        0.0000        0.0000        0.0000        0.0000        0.0000        0.0000        0.0000        0.0000        0.0000        0.0000        0.0000        0.0000        0.0000        0.0000        0.0000        0.0000        0.0000      368.1067      274.0056      238.4051      234.3099      238.3145      193.0958      190.9703      221.8105      177.0922      184.8349      186.3457      200.3224      197.0943      181.5868      189.6789      198.5261      196.3475      187.4772      174.3172      166.8480      140.4475      137.8479      118.0537      127.8428      145.0459      137.6428      144.0153      165.0385      184.4633      196.8351      204.3353      202.0538      206.5536      209.3387      229.5427      236.8984      261.8963      246.2111      217.5432      225.9507      208.4644      227.4208      205.1613      216.2769      236.8577      239.7284      268.3867      314.8308      312.8901      283.0894      266.7433      264.8231      246.0950      245.3690      275.7352      321.0075      438.4813      489.4471      539.5139      536.8927      591.1904      534.2465      490.2865      446.5563      352.8011      290.6693      286.7961      283.5978      285.0226      283.8831      259.9951      255.7140      205.6648      178.9977      176.3410      183.5334      210.4980      202.4691      212.2856      243.6590      348.3259      390.5574      420.7499      420.5334      390.8849      355.7846      285.9452      265.8570      215.4762        0.0000        0.0000        0.0000        0.0000        0.0000        0.0000       75.3076       64.3800        0.0000        0.0000        0.0000        0.0000      107.5200      155.3100        0.0000        0.0000        0.0000        0.0000        0.0000        0.0000        0.0000        0.0000        0.0000        0.0000        0.0000        0.0000        0.0000        0.0000        0.0000        0.0000        0.0000        0.0000        0.0000        0.0000        0.0000        0.0000        0.0000        0.0000        0.0000        0.0000        0.0000        0.0000        0.0000        0.0000        0.0000        0.0000        0.0000        0.0000        0.0000        0.0000        0.0000        0.0000        0.0000        0.0000        0.0000        0.0000        0.0000        0.0000        0.0000        0.0000        0.0000
        0.0000        0.0000        0.0000        0.0000        0.0000        0.0000        0.0000        0.0000        0.0000        0.0000        0.0000        0.0000        0.0000        0.0000        0.0000        0.0000        0.0000        0.0000        0.0000        0.0000        0.0000        0.0000        0.0000        0.0000        0.0000        0.0000        0.0000        0.0000        0.0000        0.0000        0.0000        0.0000        0.0000        0.0000        0.0000        0.0000        0.0000        0.0000        0.0000        0.0000        0.0000        0.0000        0.0000        0.0000        0.0000        0.0000        0.0000        0.0000        0.0000        0.0000        0.0000        0.0000        0.0000        0.0000        0.0000        0.0000        0.0000        0.0000        0.0000        0.0000        0.0000        0.0000        0.0000        0.0000        0.0000        0.0000        0.0000        0.0000        0.0000        0.0000        0.0000        0.0000        0.0000        0.0000        0.0000        0.0000        0.0000        0.0000        0.0000        0.0000        0.0000        0.0000        0.0000        0.0000        0.0000        0.0000        0.0000        0.0000        0.0000        0.0000        0.0000        0.0000        0.0000        0.0000        0.0000        0.0000        0.0000      433.5553      318.3090      254.5938      244.5691      225.4167      225.0229      201.2234      185.4015      198.2276      229.4052      203.9665      189.1361      178.6748      187.5827      191.1541      195.2619      191.3201      191.1340      200.4117      193.4176      180.2600      164.6711      129.7694      118.8546      111.3178      119.7691      145.9761      161.2272      152.0059      170.7126      190.1276      194.6224      207.9837      213.9265      203.6629      226.6315      235.8131      237.9052      239.2481      250.5162      245.9936      243.9232      215.2923      251.4765      242.0342      269.5971      279.1775      274.9469      302.1882      334.7552      315.1935      326.0717      283.2328      306.8057      279.0067      269.0852      283.5269      324.9241      432.8965      521.1124      532.1550      545.0703      566.5377      554.5898      502.6656      466.3828      342.5622      314.4919      353.1824      343.3425      334.4268      317.6951      293.3482      294.5396      218.9059      200.6305      189.0914      205.3090      220.5747      229.1834      263.2523      299.2571      414.7513      456.3858      423.8051      405.9338      359.7258      353.3037      309.7630      264.4061        0.0000        0.0000        0.0000        0.0000        0.0000       72.8551       62.5643       66.5556       48.9600        0.0000        0.0000        0.0000        0.0000        0.0000        0.0000        0.0000        0.0000        0.0000        0.0000        0.0000        0.0000        0.0000        0.0000        0.0000        0.0000        0.0000        0.0000        0.0000        0.0000        0.0000        0.0000        0.0000        0.0000        0.0000        0.0000        0.0000        0.0000        0.0000        0.0000        0.0000        0.0000        0.0000        0.0000        0.0000        0.0000        0.0000        0.0000        0.0000        0.0000        0.0000        0.0000        0.0000        0.0000        0.0000        0.0000        0.0000        0.0000        0.0000        0.0000        0.0000        0.0000        0.0000
        0.0000        0.0000        0.0000        0.0000        0.0000        0.0000        0.0000        0.0000        0.0000        0.0000        0.0000        0.0000        0.0000        0.0000        0.0000        0.0000        0.0000        0.0000        0.0000        0.0000        0.0000        0.0000        0.0000        0.0000        0.0000        0.0000        0.0000        0.0000        0.0000        0.0000        0.0000        0.0000        0.0000        0.0000        0.0000        0.0000        0.0000        0.0000        0.0000        0.0000        0.0000        0.0000        0.0000        0.0000        0.0000        0.0000        0.0000        0.0000        0.0000        0.0000        0.0000        0.0000        0.0000        0.0000        0.0000        0.0000        0.0000        0.0000        0.0000        0.0000        0.0000        0.0000        0.0000        0.0000        0.0000        0.0000        0.0000        0.0000        0.0000        0.0000        0.0000        0.0000        0.0000        0.0000        0.0000        0.0000        0.0000        0.0000        0.0000        0.0000        0.0000        0.0000        0.0000        0.0000        0.0000        0.0000        0.0000        0.0000        0.0000        0.0000        0.0000        0.0000        0.0000        0.0000        0.0000        0.0000        0.0000      345.7184      277.8495      214.4840      213.1662      198.6080      199.2335      176.6984      172.1014      175.6113      181.1678      199.7703      192.0047      183.2113      191.3443      206.6435      223.6023      213.9135      187.7423      189.7232      194.9478      186.9177      173.3714      146.7377      131.6034      119.4146      130.6514      158.1161      173.3022      178.2803      180.3783      191.1590      209.5919      216.9873      216.4633      218.5284      220.7110      226.3521      233.6367      239.6945      243.8709      258.6035      263.5854      243.2762      265.2849      282.1467      277.6350      236.2894      260.0203      327.8801      368.1317      362.1340      347.7951      294.7912      298.5735      267.3547      269.6431      303.6847      387.5055      460.0809      519.3928      524.0022      590.2886      566.5500      513.7833      469.6446      438.5659      367.9402      382.3319      441.3980      413.3801      361.4036      353.8253      330.0271      328.2644      284.1599      244.6389      243.4334      235.4151      257.9047      292.5527      374.0478      357.8151      439.9484      453.4143      422.9838      384.3260      351.3931      315.9032      273.2501      280.4934        0.0000        0.0000        0.0000       65.1000       93.4155       80.0244       97.4356       72.1885       46.4100        0.0000        0.0000        0.0000        0.0000        0.0000        0.0000        0.0000        0.0000        0.0000        0.0000        0.0000        0.0000        0.0000        0.0000        0.0000        0.0000        0.0000        0.0000        0.0000        0.0000        0.0000        0.0000        0.0000        0.0000        0.0000        0.0000        0.0000        0.0000        0.0000        0.0000        0.0000        0.0000        0.0000        0.0000        0.0000        0.0000        0.0000        0.0000        0.0000        0.0000        0.0000        0.0000        0.0000        0.0000        0.0000        0.0000        0.0000        0.0000        0.0000        0.0000        0.0000        0.0000        0.0000
        0.0000        0.0000        0.0000        0.0000        0.0000        0.0000        0.0000        0.0000        0.0000        0.0000        0.0000        0.0000        0.0000        0.0000        0.0000        0.0000        0.0000        0.0000        0.0000        0.0000        0.0000        0.0000        0.0000        0.0000        0.0000        0.0000        0.0000        0.0000        0.0000        0.0000        0.0000        0.0000        0.0000        0.0000        0.0000        0.0000        0.0000        0.0000        0.0000        0.0000        0.0000        0.0000        0.0000        0.0000        0.0000        0.0000        0.0000        0.0000        0.0000        0.0000        0.0000        0.0000        0.0000        0.0000        0.0000        0.0000        0.0000        0.0000        0.0000        0.0000        0.0000        0.0000        0.0000        0.0000        0.0000        0.0000        0.0000        0.0000        0.0000        0.0000        0.0000        0.0000        0.0000        0.0000        0.0000        0.0000        0.0000        0.0000        0.0000        0.0000        0.0000        0.0000        0.0000        0.0000        0.0000        0.0000        0.0000        0.0000        0.0000        0.0000        0.0000        0.0000        0.0000        0.0000        0.0000        0.0000      444.3803      326.8112      294.5294      276.0291      288.1439      283.7502      277.7258      216.3331      207.6315      204.2830      223.0402      209.1057      214.3607      200.3294      192.2135      196.9813      197.6819      188.0078      188.5597      197.7309      188.4572      191.7721      172.5154      169.5122      163.6902      143.3365      142.2268      150.3265      172.6171      206.5033      215.3265      193.3107      205.8197      217.4957      225.0655      248.3668      260.1877      261.9157      258.3452      255.2476      255.5639      253.4875      265.9071      276.5458      308.8742      239.8400      220.7826      216.9857      258.1742      293.1702      340.0008      372.0194      337.0143      334.8845      313.2014      314.9876      338.8521      375.1632      414.0401      459.7184      491.4489      523.6027      529.0770      477.8744      462.8051      427.2608      410.5937      460.5543      464.6852      476.9478      458.2995      417.5771      405.5906      396.1038      400.9022      363.2530      337.1403      317.4398      323.7001      370.1779      422.2008      428.4258      409.8152      485.3152      448.0374      384.7069      325.2640      286.6229      218.3580      237.3991        0.0000        0.0000        0.0000        0.0000      165.9127      123.9579      122.4757      139.4902      107.4612      104.5800        0.0000        0.0000        0.0000        0.0000        0.0000        0.0000        0.0000        0.0000        0.0000        0.0000        0.0000        0.0000        0.0000        0.0000        0.0000        0.0000        0.0000        0.0000        0.0000        0.0000        0.0000        0.0000        0.0000        0.0000        0.0000        0.0000        0.0000        0.0000        0.0000        0.0000        0.0000        0.0000        0.0000        0.0000        0.0000        0.0000        0.0000        0.0000        0.0000        0.0000        0.0000        0.0000        0.0000        0.0000        0.0000        0.0000        0.0000        0.0000        0.0000        0.0000        0.0000        0.0000        0.0000
        0.0000        0.0000        0.0000        0.0000        0.0000        0.0000        0.0000        0.0000        0.0000        0.0000        0.0000        0.0000        0.0000        0.0000        0.0000        0.0000        0.0000        0.0000        0.0000        0.0000        0.0000        0.0000        0.0000        0.0000        0.0000        0.0000        0.0000        0.0000        0.0000        0.0000        0.0000        0.0000        0.0000        0.0000        0.0000        0.0000        0.0000        0.0000        0.0000        0.0000        0.0000        0.0000        0.0000        0.0000        0.0000        0.0000        0.0000        0.0000        0.0000        0.0000        0.0000        0.0000        0.0000        0.0000        0.0000        0.0000        0.0000        0.0000        0.0000        0.0000        0.0000        0.0000        0.0000        0.0000        0.0000        0.0000        0.0000        0.0000        0.0000        0.0000        0.0000        0.0000        0.0000        0.0000        0.0000        0.0000        0.0000        0.0000        0.0000        0.0000        0.0000        0.0000        0.0000        0.0000        0.0000        0.0000        0.0000        0.0000        0.0000        0.0000        0.0000        0.0000        0.0000        0.0000        0.0000        0.0000      428.8843      346.4790      306.3088      290.2982      307.0335      309.4734      306.7219      234.3582      199.2047      195.9047      212.7229      215.3509      240.2738      235.9802      213.0413      217.9809      201.3986      189.9688      186.2519      195.8487      206.9101      195.6157      179.0450      176.4856      180.0255      161.8558      149.7870      154.6132      208.1105      235.4220      195.1013      196.2554      196.0658      209.0072      238.4942      290.2749      309.7725      309.4066      325.7891      290.6837      311.9205      280.9058      256.2306      226.8072      276.1257      294.0919      248.6527      223.6779      233.0707      270.7538      290.7169      349.9454      390.7577      353.7590      336.7898      360.9988      384.0771      395.5142      424.6700      481.7635      499.3577      506.6200      485.9411      454.0438      435.3586      409.5000      410.7877      487.9557      495.6530      506.4486      493.5683      441.2001      416.7846      405.0508      414.5478      413.4205      387.5470      375.8549      401.0114      433.2682      439.2215      448.5034      445.1636      460.4811      456.6622      395.0264      363.4672        0.0000        0.0000        0.0000        0.0000        0.0000        0.0000      192.0329      158.0766      150.6837      150.0029      167.3250      156.5353        0.0000        0.0000        0.0000        0.0000        0.0000        0.0000        0.0000        0.0000        0.0000        0.0000        0.0000        0.0000        0.0000        0.0000        0.0000        0.0000        0.0000        0.0000        0.0000        0.0000        0.0000        0.0000        0.0000        0.0000        0.0000        0.0000        0.0000        0.0000        0.0000        0.0000        0.0000        0.0000        0.0000        0.0000        0.0000        0.0000        0.0000        0.0000        0.0000        0.0000        0.0000        0.0000        0.0000        0.0000        0.0000        0.0000        0.0000        0.0000        0.0000        0.0000        0.0000        0.0000        0.0000        0.0000
        0.0000        0.0000        0.0000        0.0000        0.0000        0.0000        0.0000        0.0000        0.0000        0.0000        0.0000        0.0000        0.0000        0.0000        0.0000        0.0000        0.0000        0.0000        0.0000        0.0000        0.0000        0.0000        0.0000        0.0000        0.0000        0.0000        0.0000        0.0000        0.0000        0.0000        0.0000        0.0000        0.0000        0.0000        0.0000        0.0000        0.0000        0.0000        0.0000        0.0000        0.0000        0.0000        0.0000        0.0000        0.0000        0.0000        0.0000        0.0000        0.0000        0.0000        0.0000        0.0000        0.0000        0.0000        0.0000        0.0000        0.0000        0.0000        0.0000        0.0000        0.0000        0.0000        0.0000        0.0000        0.0000        0.0000        0.0000        0.0000        0.0000        0.0000        0.0000        0.0000        0.0000        0.0000        0.0000        0.0000        0.0000        0.0000        0.0000        0.0000        0.0000        0.0000        0.0000        0.0000        0.0000        0.0000        0.0000        0.0000        0.0000        0.0000        0.0000        0.0000        0.0000        0.0000        0.0000        0.0000      393.8427      324.3478      245.3002      288.6791      289.0334      296.9850      285.0413      242.4517      219.4236      217.5492      229.2644      217.4137      249.7964      252.6780      221.7026      220.8472      213.4830      216.8019      202.0550      189.8185      194.0006      192.8661      189.4287      184.8433      186.1740      180.5720      197.5215      179.8995      170.7083      182.9566      180.2408      183.6347      189.9853      191.6683      231.3826      310.9818      349.6349      347.4065      337.8516      317.9806      344.2372      281.2653      251.4025      253.3585      278.5005      302.5829      272.6524      255.3200      235.7581      259.0215      298.2256      368.5415      387.7083      406.4653      395.7171      368.5107      387.2907      385.3569      424.5331      475.5080      490.3768      467.8966      465.7125      432.8257      414.3575      404.2958      410.7952      484.3926      522.1088      521.9307      499.9074      463.5298      446.3915      455.6005      423.5521      421.2430      407.9149      419.8623      474.9207      541.4357      493.1468      465.2563      431.9591      425.3312      404.1452      402.6171        0.0000        0.0000        0.0000        0.0000        0.0000        0.0000      356.7232      235.8391      209.0744      179.2139      157.8860      149.6699      161.4100        0.0000        0.0000        0.0000        0.0000        0.0000        0.0000        0.0000        0.0000        0.0000        0.0000        0.0000        0.0000        0.0000        0.0000        0.0000        0.0000        0.0000        0.0000        0.0000        0.0000        0.0000        0.0000        0.0000        0.0000        0.0000        0.0000        0.0000        0.0000        0.0000        0.0000        0.0000        0.0000        0.0000        0.0000        0.0000        0.0000        0.0000        0.0000        0.0000        0.0000        0.0000        0.0000        0.0000        0.0000        0.0000        0.0000        0.0000        0.0000        0.0000        0.0000        0.0000        0.0000        0.0000        0.0000
        0.0000        0.0000        0.0000        0.0000        0.0000        0.0000        0.0000        0.0000        0.0000        0.0000        0.0000        0.0000        0.0000        0.0000        0.0000        0.0000        0.0000        0.0000        0.0000        0.0000        0.0000        0.0000        0.0000        0.0000        0.0000        0.0000        0.0000        0.0000        0.0000        0.0000        0.0000        0.0000        0.0000        0.0000        0.0000        0.0000        0.0000        0.0000        0.0000        0.0000        0.0000        0.0000        0.0000        0.0000        0.0000        0.0000        0.0000        0.0000        0.0000        0.0000        0.0000        0.0000        0.0000        0.0000        0.0000        0.0000        0.0000        0.0000        0.0000        0.0000        0.0000        0.0000        0.0000        0.0000        0.0000        0.0000        0.0000        0.0000        0.0000        0.0000        0.0000        0.0000        0.0000        0.0000        0.0000        0.0000        0.0000        0.0000        0.0000        0.0000        0.0000        0.0000        0.0000        0.0000        0.0000        0.0000        0.0000        0.0000        0.0000        0.0000        0.0000        0.0000        0.0000        0.0000        0.0000        0.0000        0.0000      290.1467      232.8094      268.4302      260.5905      288.0694      273.6638      240.0515      218.4810      241.3604      247.8453      247.8273      251.5305      267.0428      245.3789      246.4846      233.9757      218.5571      211.3505      207.0498      193.0293      196.2308      202.3482      208.5382      211.3011      209.7268      234.0737      189.3052      172.2668      182.1393      180.1885      206.8352      211.3696      204.6884      235.0136      294.8741      323.4532      324.1192      327.0051      323.9617      280.9369      282.5076      290.2220      282.5529      329.7570      323.0533      360.2402      312.5116      291.5595      290.7577      305.1833      392.3130      446.8033      408.3112      370.6334      390.8745      412.0524      415.6301      423.2730      447.0772      442.2608      452.8294      431.3253      414.1080      397.1733      403.4554      423.1120      479.8159      492.0277      490.0493      473.7355      467.2628      456.5866      458.1929      441.1020      456.6838      457.0431      505.9552      599.1143      553.1800      487.2723      441.9356      402.1403      430.6513      409.5109        0.0000        0.0000        0.0000        0.0000        0.0000        0.0000        0.0000      339.9691      298.5823      302.9555      253.2696      199.3099      169.7491      182.4313        0.0000        0.0000        0.0000        0.0000        0.0000        0.0000        0.0000        0.0000        0.0000        0.0000        0.0000        0.0000        0.0000        0.0000        0.0000        0.0000        0.0000        0.0000        0.0000        0.0000        0.0000        0.0000        0.0000        0.0000        0.0000        0.0000        0.0000        0.0000        0.0000        0.0000        0.0000        0.0000        0.0000        0.0000        0.0000        0.0000        0.0000        0.0000        0.0000        0.0000        0.0000        0.0000        0.0000        0.0000        0.0000        0.0000        0.0000        0.0000        0.0000        0.0000        0.0000        0.0000        0.0000        0.0000
        0.0000        0.0000        0.0000        0.0000        0.0000        0.0000        0.0000        0.0000        0.0000        0.0000        0.0000        0.0000        0.0000        0.0000        0.0000        0.0000        0.0000        0.0000        0.0000        0.0000        0.0000        0.0000        0.0000        0.0000        0.0000        0.0000        0.0000        0.0000        0.0000        0.0000        0.0000        0.0000        0.0000        0.0000        0.0000        0.0000        0.0000        0.0000        0.0000        0.0000        0.0000        0.0000        0.0000        0.0000        0.0000        0.0000        0.0000        0.0000        0.0000        0.0000        0.0000        0.0000        0.0000        0.0000        0.0000        0.0000        0.0000        0.0000        0.0000        0.0000        0.0000        0.0000        0.0000        0.0000        0.0000        0.0000        0.0000        0.0000        0.0000        0.0000        0.0000        0.0000        0.0000        0.0000        0.0000        0.0000        0.0000        0.0000        0.0000        0.0000        0.0000        0.0000        0.0000        0.0000        0.0000        0.0000        0.0000        0.0000        0.0000        0.0000        0.0000        0.0000        0.0000        0.0000        0.0000        0.0000      408.0114      307.9631      278.5583      293.4205        0.0000      283.5953      252.1043      255.0115      227.8657      258.7095      286.7894      281.4630      261.9340      283.9382      279.9052      292.9533      243.2226      206.0383      208.7113      197.0522      170.7918      167.2002      172.6076      211.1484      193.7095      193.5663      187.6582      193.9877      195.3305      190.5919      195.7726      223.0366      237.6467      241.9339      259.8686      269.9263      269.8040      283.7808      300.0723      291.0155      281.0572      298.0840      285.0477      289.4416      330.6931      344.3211      320.2184      366.7187      411.2339      374.7012      372.5782      460.7729      478.8254      425.3309      410.3880      407.2520      388.6681      424.0440      425.6744      405.9454      411.7290      433.5814      414.1591      409.9757      400.8168      405.6312      429.2603      428.0740      450.7517      452.7052      433.8583      417.6697      430.1331      426.0000      460.8343      554.2128      612.7462      607.2914      661.4173      534.4245      438.7035      365.1156      408.4518        0.0000        0.0000        0.0000        0.0000        0.0000      451.5299      364.5000        0.0000      396.7543      381.3574      387.8273      422.5305      389.8723      318.4586      300.0396        0.0000        0.0000        0.0000        0.0000        0.0000        0.0000        0.0000        0.0000        0.0000        0.0000        0.0000        0.0000        0.0000        0.0000        0.0000        0.0000        0.0000        0.0000        0.0000        0.0000        0.0000        0.0000        0.0000        0.0000        0.0000        0.0000        0.0000        0.0000        0.0000        0.0000        0.0000        0.0000        0.0000        0.0000        0.0000        0.0000        0.0000        0.0000        0.0000        0.0000        0.0000        0.0000        0.0000        0.0000        0.0000        0.0000        0.0000        0.0000        0.0000        0.0000        0.0000        0.0000        0.0000        0.0000        0.0000
        0.0000        0.0000        0.0000        0.0000        0.0000        0.0000        0.0000        0.0000        0.0000        0.0000        0.0000        0.0000        0.0000        0.0000        0.0000        0.0000        0.0000        0.0000        0.0000        0.0000        0.0000        0.0000        0.0000        0.0000        0.0000        0.0000        0.0000        0.0000        0.0000        0.0000        0.0000        0.0000        0.0000        0.0000        0.0000        0.0000        0.0000        0.0000        0.0000        0.0000        0.0000        0.0000        0.0000        0.0000        0.0000        0.0000        0.0000        0.0000        0.0000        0.0000        0.0000        0.0000        0.0000        0.0000        0.0000        0.0000        0.0000        0.0000        0.0000        0.0000        0.0000        0.0000        0.0000        0.0000        0.0000        0.0000        0.0000        0.0000        0.0000        0.0000        0.0000        0.0000        0.0000        0.0000        0.0000        0.0000        0.0000        0.0000        0.0000        0.0000        0.0000        0.0000        0.0000        0.0000        0.0000        0.0000        0.0000        0.0000        0.0000        0.0000        0.0000        0.0000        0.0000        0.0000        0.0000        0.0000        0.0000      357.0096        0.0000        0.0000        0.0000      288.3464      268.8528      262.2769      293.7244      288.5135      307.5691      306.6467      297.9488      305.6063      322.7990      299.0555      241.4917      233.2609      208.7617      183.7221      164.3815      167.5210      154.6579      199.3987      197.5233      224.7006      209.6781      201.8290      207.4509      213.9017      214.2624      230.2977      220.6043      238.2798      262.1590      256.8406      283.8487      271.4438      274.1181      283.9085      288.6109      278.2274      313.7638      316.6097      341.0823      316.9294      325.9843      377.7586      422.4582      432.4305      426.3021      489.8955      499.8797      442.0495      427.2155      409.7750      379.8965      386.2624      408.2130      407.4424      407.4860      427.2822      409.4319      405.7875      402.8076      409.0335      430.8654      416.5849      449.3269      455.4291      423.5916      397.7363      418.5764      427.2628      487.4298      606.0834      638.6558      607.2103      560.9997      491.4798      380.8786      382.8315      401.4782        0.0000        0.0000        0.0000        0.0000        0.0000      403.5300      277.6200      272.3100      444.5833      447.0018      467.0405      457.1003      414.2556      393.8868      380.3659        0.0000        0.0000        0.0000        0.0000        0.0000        0.0000        0.0000        0.0000        0.0000        0.0000        0.0000        0.0000        0.0000        0.0000        0.0000        0.0000        0.0000        0.0000        0.0000        0.0000        0.0000        0.0000        0.0000        0.0000        0.0000        0.0000        0.0000        0.0000        0.0000        0.0000        0.0000        0.0000        0.0000        0.0000        0.0000        0.0000        0.0000        0.0000        0.0000        0.0000        0.0000        0.0000        0.0000        0.0000        0.0000        0.0000        0.0000        0.0000        0.0000        0.0000        0.0000        0.0000        0.0000        0.0000        0.0000
        0.0000        0.0000        0.0000        0.0000        0.0000        0.0000        0.0000        0.0000        0.0000        0.0000        0.0000        0.0000        0.0000        0.0000        0.0000        0.0000        0.0000        0.0000        0.0000        0.0000        0.0000        0.0000        0.0000        0.0000        0.0000        0.0000        0.0000        0.0000        0.0000        0.0000        0.0000        0.0000        0.0000        0.0000        0.0000        0.0000        0.0000        0.0000        0.0000        0.0000        0.0000        0.0000        0.0000        0.0000        0.0000        0.0000        0.0000        0.0000        0.0000        0.0000        0.0000        0.0000        0.0000        0.0000        0.0000        0.0000        0.0000        0.0000        0.0000        0.0000        0.0000        0.0000        0.0000        0.0000        0.0000        0.0000        0.0000        0.0000        0.0000        0.0000        0.0000        0.0000        0.0000        0.0000        0.0000        0.0000        0.0000        0.0000        0.0000        0.0000        0.0000        0.0000        0.0000        0.0000        0.0000        0.0000        0.0000        0.0000        0.0000        0.0000        0.0000        0.0000        0.0000        0.0000        0.0000        0.0000        0.0000        0.0000        0.0000        0.0000        0.0000      366.0489      335.2806      297.7008      323.7600      293.9967      295.8179      293.2930      303.7317      319.9757      349.1774      303.3885      272.7092      272.3269      245.8879      222.7323      195.5972      191.1698      185.2770      192.9707      196.4155      217.5804      226.3476      216.9841      220.3618      232.9980      239.6684      259.6411      252.5717      298.9857      293.5398      323.9935      295.7766      294.4293      342.6736      341.1648      325.4836      303.0580      326.4630      326.6073      353.6306      370.8567      345.0585      396.3181      462.5834      462.4818      444.2037      496.1349      475.3665      414.7085      383.0926      372.7268      348.8679      384.0796      414.5358      403.4953      400.3776      381.5137      378.3004      378.8657      382.7987      400.0373      421.8496      428.8524      429.5237      434.6099      414.9542      394.4775      396.2051      395.2363      437.1153      477.1494      537.7015      506.8379      484.9273      408.7287      401.8717        0.0000        0.0000        0.0000        0.0000        0.0000        0.0000      492.4799      433.1400      320.8800      280.0500      518.5203      521.5629      582.8360      522.4244      454.3877      455.3722      473.2744        0.0000        0.0000        0.0000        0.0000        0.0000        0.0000        0.0000        0.0000        0.0000        0.0000        0.0000        0.0000        0.0000        0.0000        0.0000        0.0000        0.0000        0.0000        0.0000        0.0000        0.0000        0.0000        0.0000        0.0000        0.0000        0.0000        0.0000        0.0000        0.0000        0.0000        0.0000        0.0000        0.0000        0.0000        0.0000        0.0000        0.0000        0.0000        0.0000        0.0000        0.0000        0.0000        0.0000        0.0000        0.0000        0.0000        0.0000        0.0000        0.0000        0.0000        0.0000        0.0000        0.0000        0.0000        0.0000
        0.0000        0.0000        0.0000        0.0000        0.0000        0.0000        0.0000        0.0000        0.0000        0.0000        0.0000        0.0000        0.0000        0.0000        0.0000        0.0000        0.0000        0.0000        0.0000        0.0000        0.0000        0.0000        0.0000        0.0000        0.0000        0.0000        0.0000        0.0000        0.0000        0.0000        0.0000        0.0000        0.0000        0.0000        0.0000        0.0000        0.0000        0.0000        0.0000        0.0000        0.0000        0.0000        0.0000        0.0000        0.0000        0.0000        0.0000        0.0000        0.0000        0.0000        0.0000        0.0000        0.0000        0.0000        0.0000        0.0000        0.0000        0.0000        0.0000        0.0000        0.0000        0.0000        0.0000        0.0000        0.0000        0.0000        0.0000        0.0000        0.0000        0.0000        0.0000        0.0000        0.0000        0.0000        0.0000        0.0000        0.0000        0.0000        0.0000        0.0000        0.0000        0.0000        0.0000        0.0000        0.0000        0.0000        0.0000        0.0000        0.0000        0.0000        0.0000        0.0000        0.0000        0.0000        0.0000        0.0000        0.0000        0.0000        0.0000        0.0000        0.0000        0.0000      381.7845      320.4501      295.8210      288.4744      293.6698      283.8730      283.7613      305.1674      342.6188      318.4709      291.2243      319.4623      334.3156      283.4825      263.6919      239.5714      219.8384      223.0142      227.0091      249.3717      261.7245      293.7589      274.1639      267.4343      274.6618      303.8766      289.7435      319.1488      321.6022      321.1558      307.9539      342.9962      360.2715      344.3363      336.7599      315.7795      328.9107      366.8250      410.1970      402.6954      425.1321      458.5732      461.3030      479.1787      488.6339      523.4144      483.2383      412.0814      384.4565      339.7720      312.5063      349.4945      396.3170      387.6643      389.0136      356.1209      337.9010      335.7301      359.4041      382.1570      423.6639      473.2447      479.8989      424.3573      372.3259      358.8260      382.8746      364.6886      374.9651      417.1595      470.3129      425.5842      419.5818      415.2382      404.6846        0.0000        0.0000        0.0000        0.0000        0.0000        0.0000        0.0000      614.8800      531.1500      423.2100      543.2800      548.5949      614.5428      559.8275      535.6307      499.9285      481.9120        0.0000        0.0000        0.0000        0.0000        0.0000        0.0000        0.0000        0.0000        0.0000        0.0000        0.0000        0.0000        0.0000        0.0000        0.0000        0.0000        0.0000        0.0000        0.0000        0.0000        0.0000        0.0000        0.0000        0.0000        0.0000        0.0000        0.0000        0.0000        0.0000        0.0000        0.0000        0.0000        0.0000        0.0000        0.0000        0.0000        0.0000        0.0000        0.0000        0.0000        0.0000        0.0000        0.0000        0.0000        0.0000        0.0000        0.0000        0.0000        0.0000        0.0000        0.0000        0.0000        0.0000        0.0000        0.0000
        0.0000        0.0000        0.0000        0.0000        0.0000        0.0000        0.0000        0.0000        0.0000        0.0000        0.0000        0.0000        0.0000        0.0000        0.0000        0.0000        0.0000        0.0000        0.0000        0.0000        0.0000        0.0000        0.0000        0.0000        0.0000        0.0000        0.0000        0.0000        0.0000        0.0000        0.0000        0.0000        0.0000        0.0000        0.0000        0.0000        0.0000        0.0000        0.0000        0.0000        0.0000        0.0000        0.0000        0.0000        0.0000        0.0000        0.0000        0.0000        0.0000        0.0000        0.0000        0.0000        0.0000        0.0000        0.0000        0.0000        0.0000        0.0000        0.0000        0.0000        0.0000        0.0000        0.0000        0.0000        0.0000        0.0000        0.0000        0.0000        0.0000        0.0000        0.0000        0.0000        0.0000        0.0000        0.0000        0.0000        0.0000        0.0000        0.0000        0.0000        0.0000        0.0000        0.0000        0.0000        0.0000        0.0000        0.0000        0.0000        0.0000        0.0000        0.0000        0.0000        0.0000        0.0000        0.0000        0.0000        0.0000        0.0000        0.0000        0.0000        0.0000        0.0000        0.0000      353.6981      346.9917      346.8842      328.4438      286.4241      287.4475      295.7756      320.8002      360.6284      355.1533      377.8057      393.2167      405.9684      392.3907      371.2872      367.1795      372.0638      358.8809      347.7342      371.4007      376.1745      357.9889      364.3223      362.6369        0.0000        0.0000      382.3519      371.8990      322.8583      314.6818      301.3831      321.6446      295.1904      319.1471      328.7212      368.6365      464.2044      427.9529      478.3935      487.8690      516.8366      500.3241      492.6272      535.1293      524.0196      445.4276      401.5733      370.1746      348.4791      324.9120      337.8838      369.0915      340.2179      356.7681      324.0847      306.2485      280.9654      306.0667      339.2942      359.9318      448.8691      451.3646      393.1603      364.9346      334.0266      360.8798      339.8128      327.5129      320.3537      375.8550      391.2644        0.0000        0.0000        0.0000        0.0000        0.0000        0.0000        0.0000        0.0000        0.0000        0.0000        0.0000        0.0000        0.0000      507.9470      493.8410      555.6434      546.9946      566.7330      501.0957        0.0000        0.0000        0.0000        0.0000        0.0000        0.0000        0.0000        0.0000        0.0000        0.0000        0.0000        0.0000        0.0000        0.0000        0.0000        0.0000        0.0000        0.0000        0.0000        0.0000        0.0000        0.0000        0.0000        0.0000        0.0000        0.0000        0.0000        0.0000        0.0000        0.0000        0.0000        0.0000        0.0000        0.0000        0.0000        0.0000        0.0000        0.0000        0.0000        0.0000        0.0000        0.0000        0.0000        0.0000        0.0000        0.0000        0.0000        0.0000        0.0000        0.0000        0.0000        0.0000        0.0000        0.0000        0.0000        0.0000
        0.0000        0.0000        0.0000        0.0000        0.0000        0.0000        0.0000        0.0000        0.0000        0.0000        0.0000        0.0000        0.0000        0.0000        0.0000        0.0000        0.0000        0.0000        0.0000        0.0000        0.0000        0.0000        0.0000        0.0000        0.0000        0.0000        0.0000        0.0000        0.0000        0.0000        0.0000        0.0000        0.0000        0.0000        0.0000        0.0000        0.0000        0.0000        0.0000        0.0000        0.0000        0.0000        0.0000        0.0000        0.0000        0.0000        0.0000        0.0000        0.0000        0.0000        0.0000        0.0000        0.0000        0.0000        0.0000        0.0000        0.0000        0.0000        0.0000        0.0000        0.0000        0.0000        0.0000        0.0000        0.0000        0.0000        0.0000        0.0000        0.0000        0.0000        0.0000        0.0000        0.0000        0.0000        0.0000        0.0000        0.0000        0.0000        0.0000        0.0000        0.0000        0.0000        0.0000        0.0000        0.0000        0.0000        0.0000        0.0000        0.0000        0.0000        0.0000        0.0000        0.0000        0.0000        0.0000        0.0000        0.0000        0.0000        0.0000        0.0000        0.0000        0.0000        0.0000      394.5716      380.3683      376.3416      340.4201      290.8141      280.1203      300.1667      335.6467      391.9677      412.2883      425.0519      446.4142      483.1112      481.7153      467.3568      449.3079      435.1664      446.8151      451.8189      419.6214      403.0163      422.9009      453.4148        0.0000        0.0000        0.0000        0.0000        0.0000        0.0000      322.4654      292.9692      292.9942      311.8439      340.7204      344.8870      406.1096      479.5681      441.4021      464.0805      490.9022      522.1575      566.3193      560.0933      534.7381      472.7392      454.3943      385.3955      350.1947      337.0923      310.0369      320.0557      331.1575      323.9659      302.3807      290.8528      295.2203      282.5132      305.0953      316.7882      336.3641      394.2959      378.7690      368.7971      346.8979      319.9960      327.1863      363.8745      322.9643      273.8000        0.0000        0.0000        0.0000        0.0000        0.0000        0.0000        0.0000        0.0000        0.0000        0.0000        0.0000        0.0000        0.0000        0.0000        0.0000      533.5887      511.1263      570.6133      558.8696      537.8080      488.4123      524.4299        0.0000        0.0000        0.0000        0.0000        0.0000        0.0000        0.0000        0.0000        0.0000        0.0000        0.0000        0.0000        0.0000        0.0000        0.0000        0.0000        0.0000        0.0000        0.0000        0.0000        0.0000        0.0000        0.0000        0.0000        0.0000        0.0000        0.0000        0.0000        0.0000        0.0000        0.0000        0.0000        0.0000        0.0000        0.0000        0.0000        0.0000        0.0000        0.0000        0.0000        0.0000        0.0000        0.0000        0.0000        0.0000        0.0000        0.0000        0.0000        0.0000        0.0000        0.0000        0.0000        0.0000        0.0000        0.0000
        0.0000        0.0000        0.0000        0.0000        0.0000        0.0000        0.0000        0.0000        0.0000        0.0000        0.0000        0.0000        0.0000        0.0000        0.0000        0.0000        0.0000        0.0000        0.0000        0.0000        0.0000        0.0000        0.0000        0.0000        0.0000        0.0000        0.0000        0.0000        0.0000        0.0000        0.0000        0.0000        0.0000        0.0000        0.0000        0.0000        0.0000        0.0000        0.0000        0.0000        0.0000        0.0000        0.0000        0.0000        0.0000        0.0000        0.0000        0.0000        0.0000        0.0000        0.0000        0.0000        0.0000        0.0000        0.0000        0.0000        0.0000        0.0000        0.0000        0.0000        0.0000        0.0000        0.0000        0.0000        0.0000        0.0000        0.0000        0.0000        0.0000        0.0000        0.0000        0.0000        0.0000        0.0000        0.0000        0.0000        0.0000        0.0000        0.0000        0.0000        0.0000        0.0000        0.0000        0.0000        0.0000        0.0000        0.0000        0.0000        0.0000        0.0000        0.0000        0.0000        0.0000        0.0000        0.0000        0.0000        0.0000        0.0000        0.0000        0.0000        0.0000        0.0000        0.0000      380.7568      390.3519      349.9788      300.8768      288.8043      286.0066      297.3567      335.1543      377.6666      420.2292      451.3712      469.4526      530.4763      535.5058        0.0000      511.3119      495.2280        0.0000        0.0000      479.9150      456.9788        0.0000        0.0000        0.0000        0.0000        0.0000        0.0000        0.0000        0.0000      330.7107      292.0694      299.6014      325.6705      364.5313      369.3007      398.4002      428.1207      435.0531      479.5920      525.9678      567.5850      573.1395      634.8653      528.6662      489.8574      481.0332      400.8621      382.0016      323.1012      307.7188      305.5096      303.9891      302.8280      281.7246      281.0461      282.5086      282.1421      292.7251      307.4607      327.9521      385.1013      388.1102      383.0407      363.7620        0.0000        0.0000        0.0000        0.0000        0.0000        0.0000        0.0000        0.0000        0.0000        0.0000        0.0000        0.0000        0.0000        0.0000        0.0000        0.0000        0.0000        0.0000        0.0000        0.0000      557.2632      543.5207      565.7028      539.7855      561.3595        0.0000        0.0000        0.0000        0.0000        0.0000        0.0000        0.0000        0.0000        0.0000        0.0000        0.0000        0.0000        0.0000        0.0000        0.0000        0.0000        0.0000        0.0000        0.0000        0.0000        0.0000        0.0000        0.0000        0.0000        0.0000        0.0000        0.0000        0.0000        0.0000        0.0000        0.0000        0.0000        0.0000        0.0000        0.0000        0.0000        0.0000        0.0000        0.0000        0.0000        0.0000        0.0000        0.0000        0.0000        0.0000        0.0000        0.0000        0.0000        0.0000        0.0000        0.0000        0.0000        0.0000        0.0000        0.0000        0.0000        0.0000
        0.0000        0.0000        0.0000        0.0000        0.0000        0.0000        0.0000        0.0000        0.0000        0.0000        0.0000        0.0000        0.0000        0.0000        0.0000        0.0000        0.0000        0.0000        0.0000        0.0000        0.0000        0.0000        0.0000        0.0000        0.0000        0.0000        0.0000        0.0000        0.0000        0.0000        0.0000        0.0000        0.0000        0.0000        0.0000        0.0000        0.0000        0.0000        0.0000        0.0000        0.0000        0.0000        0.0000        0.0000        0.0000        0.0000        0.0000        0.0000        0.0000        0.0000        0.0000        0.0000        0.0000        0.0000        0.0000        0.0000        0.0000        0.0000        0.0000        0.0000        0.0000        0.0000        0.0000        0.0000        0.0000        0.0000        0.0000        0.0000        0.0000        0.0000        0.0000        0.0000        0.0000        0.0000        0.0000        0.0000        0.0000        0.0000        0.0000        0.0000        0.0000        0.0000        0.0000        0.0000        0.0000        0.0000        0.0000        0.0000        0.0000        0.0000        0.0000        0.0000        0.0000        0.0000        0.0000        0.0000        0.0000        0.0000        0.0000        0.0000        0.0000        0.0000        0.0000      356.5308      340.2365      309.8822      308.5178      290.5671      308.1494      307.3156      339.3396      379.2384      423.2729      470.4778        0.0000        0.0000        0.0000        0.0000        0.0000        0.0000        0.0000        0.0000        0.0000        0.0000        0.0000        0.0000        0.0000        0.0000        0.0000        0.0000        0.0000        0.0000        0.0000      320.1254      338.1663      374.3288      364.0089      398.5955      421.4324      468.6953      479.2323      512.8378      524.7687      562.0643      585.7476      585.2906      498.0391      519.9058      488.8105      388.5399      368.3766      314.4996      255.4075      253.1591      235.5565      269.1148      256.7514      255.8195      264.8521      276.5391      301.2117      299.1625      349.8174      380.6223      339.3799      317.8355        0.0000        0.0000        0.0000        0.0000        0.0000        0.0000        0.0000        0.0000        0.0000        0.0000        0.0000        0.0000        0.0000        0.0000        0.0000        0.0000        0.0000        0.0000        0.0000        0.0000        0.0000        0.0000      579.6119      546.9611      530.7127        0.0000      554.0675      580.2389        0.0000        0.0000        0.0000        0.0000        0.0000        0.0000        0.0000        0.0000        0.0000        0.0000        0.0000        0.0000        0.0000        0.0000        0.0000        0.0000        0.0000        0.0000        0.0000        0.0000        0.0000        0.0000        0.0000        0.0000        0.0000        0.0000        0.0000        0.0000        0.0000        0.0000        0.0000        0.0000        0.0000        0.0000        0.0000        0.0000        0.0000        0.0000        0.0000        0.0000        0.0000        0.0000        0.0000        0.0000        0.0000        0.0000        0.0000        0.0000        0.0000        0.0000        0.0000        0.0000        0.0000        0.0000        0.0000
        0.0000        0.0000        0.0000        0.0000        0.0000        0.0000        0.0000        0.0000        0.0000        0.0000        0.0000        0.0000        0.0000        0.0000        0.0000        0.0000        0.0000        0.0000        0.0000        0.0000        0.0000        0.0000        0.0000        0.0000        0.0000        0.0000        0.0000        0.0000        0.0000        0.0000        0.0000        0.0000        0.0000        0.0000        0.0000        0.0000        0.0000        0.0000        0.0000        0.0000        0.0000        0.0000        0.0000        0.0000        0.0000        0.0000        0.0000        0.0000        0.0000        0.0000        0.0000        0.0000        0.0000        0.0000        0.0000        0.0000        0.0000        0.0000        0.0000        0.0000        0.0000        0.0000        0.0000        0.0000        0.0000        0.0000        0.0000        0.0000        0.0000        0.0000        0.0000        0.0000        0.0000        0.0000        0.0000        0.0000        0.0000        0.0000        0.0000        0.0000        0.0000        0.0000        0.0000        0.0000        0.0000        0.0000        0.0000        0.0000        0.0000        0.0000        0.0000        0.0000        0.0000        0.0000        0.0000        0.0000        0.0000        0.0000        0.0000        0.0000        0.0000        0.0000        0.0000        0.0000        0.0000      290.0687      295.5101      293.8770      287.0783      334.3583      332.7684      402.7771      432.8151      471.1555      476.1027        0.0000        0.0000        0.0000        0.0000        0.0000        0.0000        0.0000        0.0000        0.0000        0.0000        0.0000        0.0000        0.0000        0.0000        0.0000        0.0000        0.0000        0.0000      311.0421      331.5061      397.3972      411.7378      439.6088      461.4015      457.1207      486.3134      535.1703      540.1031      496.6872      535.1368      458.5311      430.1032      469.1735      394.0189      287.0558      283.4552      261.2697      226.3693      203.0411      192.3391      225.3854      245.2975      254.5985      251.0895      263.9617      264.1266      280.0618      276.8485      223.4100      209.7300        0.0000        0.0000        0.0000        0.0000        0.0000        0.0000        0.0000        0.0000        0.0000        0.0000        0.0000        0.0000        0.0000        0.0000        0.0000        0.0000        0.0000        0.0000        0.0000        0.0000        0.0000        0.0000        0.0000        0.0000      501.7975      502.7938        0.0000      314.3400      492.1499        0.0000        0.0000        0.0000        0.0000        0.0000        0.0000        0.0000        0.0000        0.0000        0.0000        0.0000        0.0000        0.0000        0.0000        0.0000        0.0000        0.0000        0.0000        0.0000        0.0000        0.0000        0.0000        0.0000        0.0000        0.0000        0.0000        0.0000        0.0000        0.0000        0.0000        0.0000        0.0000        0.0000        0.0000        0.0000        0.0000        0.0000        0.0000        0.0000        0.0000        0.0000        0.0000        0.0000        0.0000        0.0000        0.0000        0.0000        0.0000        0.0000        0.0000        0.0000        0.0000        0.0000        0.0000        0.0000
        0.0000        0.0000        0.0000        0.0000        0.0000        0.0000        0.0000        0.0000        0.0000        0.0000        0.0000        0.0000        0.0000        0.0000        0.0000        0.0000        0.0000        0.0000        0.0000        0.0000        0.0000        0.0000        0.0000        0.0000        0.0000        0.0000        0.0000        0.0000        0.0000        0.0000        0.0000        0.0000        0.0000        0.0000        0.0000        0.0000        0.0000        0.0000        0.0000        0.0000        0.0000        0.0000        0.0000        0.0000        0.0000        0.0000        0.0000        0.0000        0.0000        0.0000        0.0000        0.0000        0.0000        0.0000        0.0000        0.0000        0.0000        0.0000        0.0000        0.0000        0.0000        0.0000        0.0000        0.0000        0.0000        0.0000        0.0000        0.0000        0.0000        0.0000        0.0000        0.0000        0.0000        0.0000        0.0000        0.0000        0.0000        0.0000        0.0000        0.0000        0.0000        0.0000        0.0000        0.0000        0.0000        0.0000        0.0000        0.0000        0.0000        0.0000        0.0000        0.0000        0.0000        0.0000        0.0000        0.0000        0.0000        0.0000        0.0000        0.0000        0.0000        0.0000        0.0000        0.0000        0.0000        0.0000      313.9984      305.5471      326.5752      311.5749      324.6439      415.4290      439.7046      442.7872      437.6516        0.0000        0.0000        0.0000        0.0000        0.0000        0.0000        0.0000        0.0000        0.0000        0.0000        0.0000        0.0000        0.0000        0.0000        0.0000        0.0000        0.0000        0.0000        0.0000        0.0000      427.0906      470.6360      482.2658      465.0242      480.5227      494.5053      521.5933      460.8281      403.9437      362.3962      363.8976      321.6424      355.6137      294.3690      242.1802      213.4274      182.5441      166.4922      178.1144      188.6548      203.7270      225.3414      245.0386      247.6444      248.4330        0.0000        0.0000      255.8159        0.0000        0.0000        0.0000        0.0000        0.0000        0.0000        0.0000        0.0000        0.0000        0.0000        0.0000        0.0000        0.0000        0.0000        0.0000        0.0000        0.0000        0.0000        0.0000        0.0000        0.0000        0.0000        0.0000        0.0000        0.0000        0.0000      560.4812      531.3856        0.0000        0.0000        0.0000        0.0000        0.0000        0.0000        0.0000        0.0000        0.0000        0.0000        0.0000        0.0000        0.0000        0.0000        0.0000        0.0000        0.0000        0.0000        0.0000        0.0000        0.0000        0.0000        0.0000        0.0000        0.0000        0.0000        0.0000        0.0000        0.0000        0.0000        0.0000        0.0000        0.0000        0.0000        0.0000        0.0000        0.0000        0.0000        0.0000        0.0000        0.0000        0.0000        0.0000        0.0000        0.0000        0.0000        0.0000        0.0000        0.0000        0.0000        0.0000        0.0000        0.0000        0.0000        0.0000        0.0000        0.0000        0.0000
[truncated: 212,709 more chars]
