# Supplementary material for: Multidimensional evaluation of the TRMM 3B43V7 satellite-based precipitation product in mainland China from 1998–2016
Source: PeerJ. 2020 Feb 20;8:e8615. doi: 10.7717/peerj.8615 (PMC7036276; doi:10.7717/peerj.8615)
Supplement: Supplemental Information 2 [file peerj-08-8615-s002.zip › TRMM_3B43 data/TRMM 3B43 data-Year-Month/2006-08.txt]

ncols         249
nrows         175
xllcorner     73.250
yllcorner     6.500
cellsize      0.25000
        0.0000        0.0000        0.0000        0.0000        0.0000        0.0000        0.0000        0.0000        0.0000        0.0000        0.0000        0.0000        0.0000        0.0000        0.0000        0.0000        0.0000        0.0000        0.0000        0.0000        0.0000        0.0000        0.0000        0.0000        0.0000        0.0000        0.0000        0.0000        0.0000        0.0000        0.0000        0.0000        0.0000        0.0000        0.0000        0.0000        0.0000        0.0000        0.0000        0.0000        0.0000        0.0000        0.0000        0.0000        0.0000        0.0000        0.0000        0.0000        0.0000        0.0000        0.0000        0.0000        0.0000        0.0000        0.0000        0.0000        0.0000        0.0000        0.0000        0.0000        0.0000        0.0000        0.0000        0.0000        0.0000        0.0000        0.0000        0.0000        0.0000        0.0000        0.0000        0.0000        0.0000        0.0000        0.0000        0.0000        0.0000        0.0000        0.0000        0.0000        0.0000        0.0000        0.0000        0.0000        0.0000        0.0000        0.0000        0.0000        0.0000        0.0000        0.0000        0.0000        0.0000        0.0000        0.0000        0.0000        0.0000        0.0000        0.0000        0.0000        0.0000        0.0000        0.0000        0.0000        0.0000        0.0000        0.0000        0.0000        0.0000        0.0000        0.0000        0.0000        0.0000        0.0000        0.0000        0.0000        0.0000        0.0000        0.0000        0.0000        0.0000        0.0000        0.0000        0.0000        0.0000        0.0000        0.0000        0.0000        0.0000        0.0000        0.0000        0.0000        0.0000        0.0000        0.0000        0.0000        0.0000        0.0000        0.0000        0.0000        0.0000        0.0000        0.0000        0.0000        0.0000        0.0000        0.0000        0.0000        0.0000        0.0000        0.0000        0.0000        0.0000        0.0000        0.0000        0.0000        0.0000        0.0000        0.0000        0.0000        0.0000        0.0000        0.0000        0.0000        0.0000        0.0000        0.0000        0.0000        0.0000        0.0000        0.0000        0.0000        0.0000       28.1369       26.1938       25.1295        0.0000        0.0000        0.0000       21.3655       23.8699       24.1525       29.7424       38.5825       43.1147       43.8698       39.6061       41.3022       46.7154       58.8162       56.6382       65.6506       82.2605       88.5480       93.5394       90.0711       69.7679       61.4951       64.9069       84.1566       95.9748      100.8318      118.4302       87.3721       83.8805       82.2006       80.3785       72.3417       77.5318       79.0544       85.2044       69.6409       65.0680       57.4942       51.7398       50.2334       45.7595       44.2448       46.8895        0.0000        0.0000        0.0000        0.0000        0.0000        0.0000        0.0000        0.0000        0.0000        0.0000        0.0000        0.0000        0.0000        0.0000        0.0000        0.0000        0.0000        0.0000        0.0000        0.0000        0.0000        0.0000        0.0000        0.0000        0.0000        0.0000        0.0000        0.0000        0.0000        0.0000
        0.0000        0.0000        0.0000        0.0000        0.0000        0.0000        0.0000        0.0000        0.0000        0.0000        0.0000        0.0000        0.0000        0.0000        0.0000        0.0000        0.0000        0.0000        0.0000        0.0000        0.0000        0.0000        0.0000        0.0000        0.0000        0.0000        0.0000        0.0000        0.0000        0.0000        0.0000        0.0000        0.0000        0.0000        0.0000        0.0000        0.0000        0.0000        0.0000        0.0000        0.0000        0.0000        0.0000        0.0000        0.0000        0.0000        0.0000        0.0000        0.0000        0.0000        0.0000        0.0000        0.0000        0.0000        0.0000        0.0000        0.0000        0.0000        0.0000        0.0000        0.0000        0.0000        0.0000        0.0000        0.0000        0.0000        0.0000        0.0000        0.0000        0.0000        0.0000        0.0000        0.0000        0.0000        0.0000        0.0000        0.0000        0.0000        0.0000        0.0000        0.0000        0.0000        0.0000        0.0000        0.0000        0.0000        0.0000        0.0000        0.0000        0.0000        0.0000        0.0000        0.0000        0.0000        0.0000        0.0000        0.0000        0.0000        0.0000        0.0000        0.0000        0.0000        0.0000        0.0000        0.0000        0.0000        0.0000        0.0000        0.0000        0.0000        0.0000        0.0000        0.0000        0.0000        0.0000        0.0000        0.0000        0.0000        0.0000        0.0000        0.0000        0.0000        0.0000        0.0000        0.0000        0.0000        0.0000        0.0000        0.0000        0.0000        0.0000        0.0000        0.0000        0.0000        0.0000        0.0000        0.0000        0.0000        0.0000        0.0000        0.0000        0.0000        0.0000        0.0000        0.0000        0.0000        0.0000        0.0000        0.0000        0.0000        0.0000        0.0000        0.0000        0.0000        0.0000        0.0000        0.0000        0.0000        0.0000        0.0000        0.0000        0.0000        0.0000        0.0000        0.0000        0.0000        0.0000        0.0000        0.0000        0.0000        0.0000        0.0000       27.4651       26.6264       24.1586       22.8710       19.6935       18.6824       18.8516       19.3530       24.7569       31.6004       25.9618       32.8558       35.9111       42.5176       38.7627       35.3069       40.8556       50.5126       61.7610       72.6121       68.3662       85.4703       84.7872       71.0518       64.3468       65.7572       71.6535       89.3622       97.7770       90.1484       91.9679       85.3226       79.9397       80.5828       81.5186       63.2513       59.2089       59.8841       56.9356       56.1771       54.9339       51.3780       47.0828       44.9648       40.9006       41.8461       45.7354       42.0679       33.7672       34.0472       34.1617       35.9950       40.1190       57.3573        0.0000        0.0000        0.0000        0.0000        0.0000        0.0000        0.0000        0.0000        0.0000        0.0000        0.0000        0.0000        0.0000        0.0000        0.0000        0.0000        0.0000        0.0000        0.0000        0.0000        0.0000        0.0000        0.0000
        0.0000        0.0000        0.0000        0.0000        0.0000        0.0000        0.0000        0.0000        0.0000        0.0000        0.0000        0.0000        0.0000        0.0000        0.0000        0.0000        0.0000        0.0000        0.0000        0.0000        0.0000        0.0000        0.0000        0.0000        0.0000        0.0000        0.0000        0.0000        0.0000        0.0000        0.0000        0.0000        0.0000        0.0000        0.0000        0.0000        0.0000        0.0000        0.0000        0.0000        0.0000        0.0000        0.0000        0.0000        0.0000        0.0000        0.0000        0.0000        0.0000        0.0000        0.0000        0.0000        0.0000        0.0000        0.0000       61.3045        0.0000       60.5384       52.5632        0.0000        0.0000        0.0000        0.0000        0.0000        0.0000        0.0000        0.0000        0.0000        0.0000        0.0000        0.0000        0.0000        0.0000        0.0000        0.0000        0.0000        0.0000        0.0000        0.0000        0.0000        0.0000        0.0000        0.0000        0.0000        0.0000        0.0000        0.0000        0.0000        0.0000        0.0000        0.0000        0.0000        0.0000        0.0000        0.0000        0.0000        0.0000        0.0000        0.0000        0.0000        0.0000        0.0000        0.0000        0.0000        0.0000        0.0000        0.0000        0.0000        0.0000        0.0000        0.0000        0.0000        0.0000        0.0000        0.0000        0.0000        0.0000        0.0000        0.0000        0.0000        0.0000        0.0000        0.0000        0.0000        0.0000        0.0000        0.0000        0.0000        0.0000        0.0000        0.0000        0.0000        0.0000        0.0000        0.0000        0.0000        0.0000        0.0000        0.0000        0.0000        0.0000        0.0000        0.0000        0.0000        0.0000        0.0000        0.0000        0.0000        0.0000        0.0000        0.0000        0.0000        0.0000        0.0000        0.0000        0.0000        0.0000        0.0000        0.0000        0.0000        0.0000        0.0000        0.0000        0.0000        0.0000        0.0000        0.0000        0.0000        0.0000        0.0000        0.0000       26.0424       23.9632       21.3566       17.8818       16.5533       18.3564       17.6213       17.4338       18.8323       23.6701       29.0842       29.7169       34.5363       38.3005       33.4755       40.2407       44.4699       48.6113       50.2248       58.7775       74.3590       72.3166       67.5000       57.1125       58.4969       65.2400       68.0151       82.1005      104.8224       96.3977       97.4737       89.6074       91.4344       88.2075       84.7808       70.6721       61.5935       55.5432       59.8182       67.9756       59.7612       60.1548       58.9368       56.0285       59.7356       43.2295       36.4833       36.0876       31.0262       31.2554       32.7495       35.3872       40.1906       39.7993       63.3790       77.9194        0.0000        0.0000        0.0000        0.0000        0.0000        0.0000        0.0000        0.0000        0.0000        0.0000        0.0000        0.0000        0.0000        0.0000        0.0000        0.0000        0.0000        0.0000        0.0000        0.0000        0.0000        0.0000
        0.0000        0.0000        0.0000        0.0000        0.0000        0.0000        0.0000        0.0000        0.0000        0.0000        0.0000        0.0000        0.0000        0.0000        0.0000        0.0000        0.0000        0.0000        0.0000        0.0000        0.0000        0.0000        0.0000        0.0000        0.0000        0.0000        0.0000        0.0000        0.0000        0.0000        0.0000        0.0000        0.0000        0.0000        0.0000        0.0000        0.0000        0.0000        0.0000        0.0000        0.0000        0.0000        0.0000        0.0000        0.0000        0.0000        0.0000        0.0000        0.0000        0.0000        0.0000        0.0000        0.0000       62.8963       59.8163       60.0273       57.8221       85.5269       78.0928       39.8063        0.0000        0.0000        0.0000        0.0000        0.0000        0.0000        0.0000        0.0000        0.0000        0.0000        0.0000        0.0000        0.0000        0.0000        0.0000        0.0000        0.0000        0.0000        0.0000        0.0000        0.0000        0.0000        0.0000        0.0000        0.0000        0.0000        0.0000        0.0000        0.0000        0.0000        0.0000        0.0000        0.0000        0.0000        0.0000        0.0000        0.0000        0.0000        0.0000        0.0000        0.0000        0.0000        0.0000        0.0000        0.0000        0.0000        0.0000        0.0000        0.0000        0.0000        0.0000        0.0000        0.0000        0.0000        0.0000        0.0000        0.0000        0.0000        0.0000        0.0000        0.0000        0.0000        0.0000        0.0000        0.0000        0.0000        0.0000        0.0000        0.0000        0.0000        0.0000        0.0000        0.0000        0.0000        0.0000        0.0000        0.0000        0.0000        0.0000        0.0000        0.0000        0.0000        0.0000        0.0000        0.0000        0.0000        0.0000        0.0000        0.0000        0.0000        0.0000        0.0000        0.0000        0.0000        0.0000        0.0000        0.0000        0.0000        0.0000        0.0000        0.0000        0.0000        0.0000        0.0000        0.0000        0.0000        0.0000        0.0000        0.0000        0.0000       19.1647       22.3039       25.5159       22.4914       15.0484       14.8189       36.9005       36.0614       20.0855       19.5056       24.5909       30.7533       30.5961       33.6254       33.9188       36.4837       37.4653       34.6272       45.2024       47.9764       50.8129       59.6536       61.1472       63.4954       57.8843       61.0954       71.6081       71.6116       74.6961       88.1924       96.2440      109.4460      124.7678      110.3999       88.0229       79.9118       66.2897       63.5348       69.2152       76.7173       72.2965       72.0576       80.2383       71.8911       63.7601       45.7105       41.4498       40.5264       36.8623       35.1853       37.1319       34.3773       36.3495       48.2669       52.8430       64.4316       52.6878       56.6666       62.8524        0.0000        0.0000        0.0000        0.0000        0.0000        0.0000        0.0000        0.0000        0.0000        0.0000        0.0000        0.0000        0.0000        0.0000        0.0000        0.0000        0.0000        0.0000        0.0000        0.0000
        0.0000        0.0000        0.0000        0.0000        0.0000        0.0000        0.0000        0.0000        0.0000        0.0000        0.0000        0.0000        0.0000        0.0000        0.0000        0.0000        0.0000        0.0000        0.0000        0.0000        0.0000        0.0000        0.0000        0.0000        0.0000        0.0000        0.0000        0.0000        0.0000        0.0000        0.0000        0.0000        0.0000        0.0000        0.0000        0.0000        0.0000        0.0000        0.0000        0.0000        0.0000        0.0000        0.0000        0.0000        0.0000        0.0000        0.0000        0.0000        0.0000        0.0000        0.0000        0.0000        0.0000       36.8713       38.1612       40.2174       37.0927       36.5602       41.0275       31.7238        0.0000        0.0000        0.0000        0.0000        0.0000        0.0000        0.0000        0.0000        0.0000        0.0000        0.0000        0.0000        0.0000        0.0000        0.0000        0.0000        0.0000        0.0000        0.0000        0.0000        0.0000        0.0000        0.0000        0.0000        0.0000        0.0000        0.0000        0.0000        0.0000        0.0000        0.0000        0.0000        0.0000        0.0000        0.0000        0.0000        0.0000        0.0000        0.0000        0.0000        0.0000        0.0000        0.0000        0.0000        0.0000        0.0000        0.0000        0.0000        0.0000        0.0000        0.0000        0.0000        0.0000        0.0000        0.0000        0.0000        0.0000        0.0000        0.0000        0.0000        0.0000        0.0000        0.0000        0.0000        0.0000        0.0000        0.0000        0.0000        0.0000        0.0000        0.0000        0.0000        0.0000        0.0000        0.0000        0.0000        0.0000        0.0000        0.0000        0.0000        0.0000        0.0000        0.0000        0.0000        0.0000        0.0000        0.0000        0.0000        0.0000        0.0000        0.0000        0.0000        0.0000        0.0000        0.0000        0.0000        0.0000        0.0000        0.0000        0.0000        0.0000        0.0000        0.0000        0.0000        0.0000        0.0000        0.0000        0.0000        0.0000        0.0000       15.2809       17.0653       20.1992       15.0003       18.5539       37.8355       42.4907       25.4265       22.7735       23.7327       28.4819       33.2563       28.9067       29.6296       29.2084       36.4756       36.4819       39.8131       40.0293       45.1906       52.1110       62.9828       77.6064       65.0485       51.3694       48.0236       61.4553       64.3532       67.4373       76.3141       92.0517      107.8187      137.7532      118.8125       87.1735       78.7104       67.9788       69.0914       68.3689       73.5786       96.6763       87.7640       81.8972       68.1698       65.7105       52.0204       51.9087       51.0383       53.9715       70.1636       79.4741       54.6321       52.0251       55.8941       63.0882       62.6129       62.3365       62.8535       64.3057       76.4928       70.9642        0.0000        0.0000        0.0000        0.0000        0.0000        0.0000        0.0000        0.0000        0.0000        0.0000        0.0000        0.0000        0.0000        0.0000        0.0000        0.0000        0.0000        0.0000
        0.0000        0.0000        0.0000        0.0000        0.0000        0.0000        0.0000        0.0000        0.0000        0.0000        0.0000        0.0000        0.0000        0.0000        0.0000        0.0000        0.0000        0.0000        0.0000        0.0000        0.0000        0.0000        0.0000        0.0000        0.0000        0.0000        0.0000        0.0000        0.0000        0.0000        0.0000        0.0000        0.0000        0.0000        0.0000        0.0000        0.0000        0.0000        0.0000        0.0000        0.0000        0.0000        0.0000        0.0000        0.0000        0.0000        0.0000        0.0000        0.0000        0.0000       48.2690       30.2074       28.5126       29.6013       30.3031       32.5926       32.1576       29.1962       30.2828       25.4207       35.4738       40.9729        0.0000        0.0000        0.0000        0.0000        0.0000        0.0000        0.0000        0.0000        0.0000        0.0000        0.0000        0.0000        0.0000        0.0000        0.0000        0.0000        0.0000        0.0000        0.0000        0.0000        0.0000        0.0000        0.0000        0.0000        0.0000        0.0000        0.0000        0.0000        0.0000        0.0000        0.0000        0.0000        0.0000        0.0000        0.0000        0.0000        0.0000        0.0000        0.0000        0.0000        0.0000        0.0000        0.0000        0.0000        0.0000        0.0000        0.0000        0.0000        0.0000        0.0000        0.0000        0.0000        0.0000        0.0000        0.0000        0.0000        0.0000        0.0000        0.0000        0.0000        0.0000        0.0000        0.0000        0.0000        0.0000        0.0000        0.0000        0.0000        0.0000        0.0000        0.0000        0.0000        0.0000        0.0000        0.0000        0.0000        0.0000        0.0000        0.0000        0.0000        0.0000        0.0000        0.0000        0.0000        0.0000        0.0000        0.0000        0.0000        0.0000        0.0000        0.0000        0.0000        0.0000        0.0000        0.0000        0.0000        0.0000        0.0000        0.0000        0.0000        0.0000        0.0000        0.0000        0.0000        0.0000        0.0000        0.0000       17.9447       17.5601       15.8693       15.8858       15.0230       16.7514       27.7091       20.5095       15.5598       23.2059       28.0560       27.7712       29.2967       26.9962       34.1101       40.8608       41.5113       43.6142       50.3954       42.6516       44.2741       56.4993       58.3326       66.5890       56.9628       45.6023       46.7566       63.3244       71.0934       69.2005       77.2632       91.4470       90.9401      113.1396      108.1221       94.3503       85.8173       74.8811       89.2195       74.6712       75.8099       77.9124       75.2971       73.1396       65.8699       67.5565       63.9824       65.0310       63.1551       68.5982       82.4709       79.2294       68.3065       73.2681       62.0987       64.4880       53.4740       55.5067       53.9567       55.5710       54.5510       59.9416        0.0000        0.0000        0.0000        0.0000        0.0000        0.0000        0.0000        0.0000        0.0000        0.0000        0.0000        0.0000        0.0000        0.0000      139.0226      132.4993      125.4483        0.0000
        0.0000        0.0000        0.0000        0.0000        0.0000        0.0000        0.0000        0.0000        0.0000        0.0000        0.0000        0.0000        0.0000        0.0000        0.0000        0.0000        0.0000        0.0000        0.0000        0.0000        0.0000        0.0000        0.0000        0.0000        0.0000        0.0000        0.0000        0.0000        0.0000        0.0000        0.0000        0.0000        0.0000        0.0000        0.0000        0.0000        0.0000        0.0000        0.0000        0.0000        0.0000        0.0000        0.0000        0.0000        0.0000        0.0000        0.0000        0.0000       15.6616       16.6542       17.7715       21.4918       23.9375       26.9716       26.5186       24.7517       26.1993       23.0750       20.8914       19.9291       25.7359       33.6313       36.5990        0.0000        0.0000        0.0000        0.0000        0.0000        0.0000        0.0000        0.0000        0.0000        0.0000        0.0000        0.0000        0.0000        0.0000        0.0000        0.0000        0.0000        0.0000        0.0000        0.0000        0.0000        0.0000        0.0000        0.0000        0.0000        0.0000        0.0000        0.0000        0.0000        0.0000        0.0000        0.0000        0.0000        0.0000        0.0000        0.0000        0.0000        0.0000        0.0000        0.0000        0.0000        0.0000        0.0000        0.0000        0.0000        0.0000        0.0000        0.0000        0.0000        0.0000        0.0000        0.0000        0.0000        0.0000        0.0000        0.0000        0.0000        0.0000        0.0000        0.0000        0.0000        0.0000        0.0000        0.0000        0.0000        0.0000        0.0000        0.0000        0.0000        0.0000        0.0000        0.0000        0.0000        0.0000        0.0000        0.0000        0.0000        0.0000        0.0000        0.0000        0.0000        0.0000        0.0000        0.0000        0.0000        0.0000        0.0000        0.0000        0.0000        0.0000        0.0000        0.0000        0.0000        0.0000        0.0000        0.0000        0.0000        0.0000        0.0000        0.0000        0.0000        0.0000        0.0000        0.0000        0.0000       17.4433       17.0224       19.0889       21.6387       19.4099       17.7664       17.2333       16.8712       15.6968       14.8904       23.4149       25.0515       24.2701       26.1939       26.3458       29.4251       34.0556       36.2527       43.1622       39.0283       38.2592       45.7182       48.5880       54.8170       61.7563       91.1775       75.5649       65.1304       71.1051       76.8593       83.8916       92.7318       80.4957       76.1060       73.0362       84.6703       84.9113       83.4458       69.1334       96.9375       81.4323       93.1295       73.2584       72.1508       69.5456       72.3355       65.7495       57.5842       64.3933       55.9533       59.8994       65.8154       64.7219       69.9500       82.9998       96.5186       86.6870       71.8888       58.4125       48.9700       55.6732       60.6940       69.5495       78.1635        0.0000        0.0000        0.0000        0.0000        0.0000        0.0000        0.0000        0.0000        0.0000      125.0744      120.6537      123.8253      137.1599      152.8838      145.3966      139.3203      149.0269
        0.0000        0.0000        0.0000        0.0000        0.0000        0.0000        0.0000        0.0000        0.0000        0.0000        0.0000        0.0000        0.0000        0.0000        0.0000        0.0000        0.0000        0.0000        0.0000        0.0000        0.0000        0.0000        0.0000        0.0000        0.0000        0.0000        0.0000        0.0000        0.0000        0.0000        0.0000        0.0000        0.0000        0.0000        0.0000        0.0000        0.0000        0.0000        0.0000        0.0000        0.0000        0.0000        0.0000        0.0000        0.0000        0.0000        0.0000        0.0000       16.6967       14.7947       14.3512       15.0923       20.5794       20.3250       19.4165       21.0941       23.7237       21.4480       20.5377       19.0181       18.7002       18.3119       19.9208       23.3504       24.3701       22.9119       23.7476        0.0000        0.0000        0.0000        0.0000        0.0000        0.0000        0.0000        0.0000        0.0000        0.0000        0.0000        0.0000        0.0000        0.0000        0.0000        0.0000        0.0000        0.0000        0.0000        0.0000        0.0000        0.0000        0.0000        0.0000        0.0000        0.0000        0.0000        0.0000        0.0000        0.0000        0.0000        0.0000        0.0000        0.0000        0.0000        0.0000        0.0000        0.0000        0.0000        0.0000        0.0000        0.0000        0.0000        0.0000        0.0000        0.0000        0.0000        0.0000        0.0000        0.0000        0.0000        0.0000        0.0000        0.0000        0.0000        0.0000        0.0000        0.0000        0.0000        0.0000        0.0000        0.0000        0.0000        0.0000        0.0000        0.0000        0.0000        0.0000        0.0000        0.0000        0.0000        0.0000        0.0000        0.0000        0.0000        0.0000        0.0000        0.0000        0.0000        0.0000        0.0000        0.0000        0.0000        0.0000        0.0000        0.0000        0.0000        0.0000        0.0000        0.0000        0.0000        0.0000        0.0000        0.0000        0.0000        0.0000        0.0000        0.0000        0.0000        0.0000        0.0000       29.1771       27.1581       26.9981       34.9890       27.9524       28.6688       19.5752       15.6288       14.0520       14.2862       16.3159       20.2758       23.3157       26.1335       29.0423       39.3767       40.7634       40.8863       44.1463       43.0022       42.8805       42.5955       49.4577       60.8251       79.1113       71.6248       74.0588       60.8990       52.2371       62.2577       70.8302       74.6196       81.3255       69.7563       67.6433       79.4483       82.9490       78.0953       73.8990       78.3149       72.7673       82.8334       81.5149       82.3909       74.1619       72.2204       64.4994       52.9728       49.0640       49.6991       60.2331       65.8310       71.0942       66.7115       76.0090       71.0072       72.9951       79.0838       65.4714       51.1674       78.9024       96.9907       78.5657        0.0000        0.0000        0.0000        0.0000        0.0000        0.0000       95.9691       96.7672       98.1044      105.1635      108.8261      113.7460      127.3963      133.0299      162.3235      139.7270        0.0000        0.0000
        0.0000        0.0000        0.0000        0.0000        0.0000        0.0000        0.0000        0.0000        0.0000        0.0000        0.0000        0.0000        0.0000        0.0000        0.0000        0.0000        0.0000        0.0000        0.0000        0.0000        0.0000        0.0000        0.0000        0.0000        0.0000        0.0000        0.0000        0.0000        0.0000        0.0000        0.0000        0.0000        0.0000        0.0000        0.0000        0.0000        0.0000        0.0000        0.0000        0.0000        0.0000        0.0000        0.0000        0.0000        0.0000        0.0000        0.0000        0.0000       15.4750       14.3261       15.1910       13.3326       14.2163       14.9639       15.6394       18.7874       22.8819       21.1963       19.2352       21.9149       19.9338       17.6867       19.8801       19.5478       20.7673       17.9966       16.8714       20.3712       16.3601        0.0000        0.0000        0.0000        0.0000        0.0000        0.0000        0.0000        0.0000        0.0000        0.0000        0.0000        0.0000        0.0000        0.0000        0.0000        0.0000        0.0000        0.0000        0.0000        0.0000        0.0000        0.0000        0.0000        0.0000        0.0000        0.0000        0.0000        0.0000        0.0000        0.0000        0.0000        0.0000        0.0000        0.0000        0.0000        0.0000        0.0000        0.0000        0.0000        0.0000        0.0000        0.0000        0.0000        0.0000        0.0000        0.0000        0.0000        0.0000        0.0000        0.0000        0.0000        0.0000        0.0000        0.0000        0.0000        0.0000        0.0000        0.0000        0.0000        0.0000        0.0000        0.0000        0.0000        0.0000        0.0000        0.0000        0.0000        0.0000        0.0000        0.0000        0.0000        0.0000        0.0000        0.0000        0.0000        0.0000        0.0000        0.0000        0.0000        0.0000        0.0000        0.0000        0.0000        0.0000        0.0000        0.0000        0.0000        0.0000        0.0000        0.0000        0.0000        0.0000        0.0000        0.0000        0.0000        0.0000        0.0000        0.0000        0.0000       38.0256       43.0164       35.3229       38.7142       36.4435       24.9846       19.5855       16.7324       50.4788      134.2325       49.0501       15.8217       20.5660       27.7069       36.4956       47.4667       51.6449       51.3858       46.5303       45.7969       66.9169       48.3471       48.9562       63.5198       60.4948       60.2000       48.4762       56.8481       59.2929       65.5492       73.0952       81.7710       82.4484       80.6322       74.5580       86.8886       73.3964       75.6975       77.9415       71.6963       82.3142       81.4966       75.0501       63.6711       56.4005       51.9542       48.7428       47.3418       39.9945       46.9048       56.7315       75.6772      104.4448       86.3646       98.2347       61.5673       49.0478       71.3262       72.0462       61.1607       66.1699       64.8567       64.1916       65.8880       79.2394       85.3269       95.8371      104.9384      105.5450      107.3697      120.2940      132.8264      132.8813      127.7555      131.6285      153.1292      151.7043      146.0028      146.9397        0.0000        0.0000
        0.0000        0.0000        0.0000        0.0000        0.0000        0.0000        0.0000        0.0000        0.0000        0.0000        0.0000        0.0000        0.0000        0.0000        0.0000        0.0000        0.0000        0.0000        0.0000        0.0000        0.0000        0.0000        0.0000        0.0000        0.0000        0.0000        0.0000        0.0000        0.0000        0.0000        0.0000        0.0000        0.0000        0.0000        0.0000        0.0000        0.0000        0.0000        0.0000        0.0000        0.0000        0.0000        0.0000        0.0000        0.0000        0.0000        0.0000        0.0000       15.5525       16.7303       11.6624        9.2516        8.8896       10.6904       13.4817       15.1517       16.3738       19.3362       15.4391       16.6325       15.5555       15.2360       13.7585       14.8895       17.9137       17.1986       14.9782       15.4813       16.0971       19.2305        0.0000        0.0000        0.0000        0.0000        0.0000        0.0000        0.0000        0.0000        0.0000        0.0000        0.0000        0.0000        0.0000        0.0000        0.0000        0.0000        0.0000        0.0000        0.0000        0.0000        0.0000        0.0000        0.0000        0.0000        0.0000        0.0000        0.0000        0.0000        0.0000        0.0000        0.0000        0.0000        0.0000        0.0000        0.0000        0.0000        0.0000        0.0000        0.0000        0.0000        0.0000        0.0000        0.0000        0.0000        0.0000        0.0000        0.0000        0.0000        0.0000        0.0000        0.0000        0.0000        0.0000        0.0000        0.0000        0.0000        0.0000        0.0000        0.0000        0.0000        0.0000        0.0000        0.0000        0.0000        0.0000        0.0000        0.0000        0.0000        0.0000        0.0000        0.0000        0.0000        0.0000        0.0000        0.0000        0.0000        0.0000        0.0000        0.0000        0.0000        0.0000        0.0000        0.0000        0.0000        0.0000        0.0000        0.0000        0.0000        0.0000        0.0000        0.0000        0.0000        0.0000        0.0000        0.0000        0.0000        0.0000        0.0000        0.0000       38.2934       35.5458       39.2570       33.9313       32.9656        0.0000       16.7690       33.3857       71.3827        0.0000        0.0000        0.0000       32.3241       34.1385       40.0384       45.3075       49.4499       51.8753       43.6875       59.7400       50.7291       39.6725       52.6860       48.9856       54.8283       48.7879       67.1370       70.4828       73.3363       91.4726       98.3725      109.4832      109.0825       88.2338       87.0560       84.9619       85.8844       94.1914       69.6962       68.7064       67.1220       65.7627       55.6482       55.0087       44.3960       46.5163       47.3307       49.6229       54.2862       65.3659       67.5437       91.9343      107.4982       92.8254       77.7036       54.8235       44.1519       49.6616       59.5404       61.4444       56.2930       53.2767       66.2530       76.8762       84.0918      100.9252      113.1289      110.4839      120.2946      139.8225      150.1451      135.3649      132.6306      136.7421      146.7500      144.9671      150.7134      151.2756        0.0000        0.0000
        0.0000        0.0000        0.0000        0.0000        0.0000        0.0000        0.0000        0.0000        0.0000        0.0000        0.0000        0.0000        0.0000        0.0000        0.0000        0.0000        0.0000        0.0000        0.0000        0.0000        0.0000        0.0000        0.0000        0.0000        0.0000        0.0000        0.0000        0.0000        0.0000        0.0000        0.0000        0.0000        0.0000        0.0000        0.0000        0.0000        0.0000        0.0000        4.7899        8.5992        8.7057        0.0000        0.0000        0.0000        0.0000        0.0000        0.0000        0.0000       12.5903       14.5364       11.0338       10.2319        9.9646       13.4339       18.9346       65.1085       59.2015       29.6787       12.6876       13.7377       10.3065       12.4446       12.3126       13.9831       14.1452       13.5990       14.7458       14.7060       15.9031       18.6261        0.0000        0.0000        0.0000        0.0000        0.0000        0.0000        0.0000        0.0000        0.0000        0.0000        0.0000        0.0000        0.0000        0.0000        0.0000        0.0000        0.0000        0.0000        0.0000        0.0000        0.0000        0.0000        0.0000        0.0000        0.0000        0.0000        0.0000        0.0000        0.0000        0.0000        0.0000        0.0000        0.0000        0.0000        0.0000        0.0000        0.0000        0.0000        0.0000        0.0000        0.0000        0.0000        0.0000        0.0000        0.0000        0.0000        0.0000        0.0000        0.0000        0.0000        0.0000        0.0000        0.0000        0.0000        0.0000        0.0000        0.0000        0.0000        0.0000        0.0000        0.0000        0.0000        0.0000        0.0000        0.0000        0.0000        0.0000        0.0000        0.0000        0.0000        0.0000        0.0000        0.0000        0.0000        0.0000        0.0000        0.0000        0.0000        0.0000        0.0000        0.0000        0.0000        0.0000        0.0000        0.0000        0.0000        0.0000        0.0000        0.0000        0.0000        0.0000        0.0000        0.0000        0.0000        0.0000        0.0000        0.0000        0.0000        0.0000        0.0000        0.0000        0.0000        0.0000        0.0000        0.0000        0.0000        0.0000        0.0000        0.0000        0.0000        0.0000        0.0000        0.0000       37.8837       40.4280       41.8754       41.4315       29.6286       29.3734       32.5135       30.9426       59.9802       52.5781       61.4787       70.8191       78.4176       83.0445       92.4301      119.6855      136.5805      141.1431      114.4876       92.1785       92.8603       96.2368      100.1977       79.9536       65.5523       65.1918       67.5519       71.6442       72.3390       64.0369       45.9880       52.1724       68.4599       62.1109       68.4151       59.2451       62.7411       73.0386      106.7811       85.9576       68.4114       58.5217       59.2337       64.3224       68.7450       70.4486       68.9119       71.0076       79.4973       89.1666      102.8719       94.8469      102.7862      112.9022      127.6290      124.9743      129.6138      132.7321      135.3040      138.1977      135.7608      141.6454      157.8193        0.0000        0.0000        0.0000
        0.0000        0.0000        0.0000        0.0000        0.0000        0.0000        0.0000        0.0000        0.0000        0.0000        0.0000        0.0000        0.0000        0.0000        0.0000        0.0000        0.0000        0.0000        0.0000        0.0000        0.0000        0.0000        0.0000        0.0000        0.0000        0.0000        0.0000        0.0000        0.0000        0.0000        0.0000        0.0000        0.0000        0.0000        0.0000        0.0000        0.0000        0.0000        4.9575        8.3146       12.0209       13.2422       14.4916       18.8504       16.8067       14.7935       14.7969       16.9635       21.0358       17.5201       10.5338       13.7095        9.8667       11.1358       16.7107       65.7125       46.5243       12.5346       11.5930       10.6161       10.5935       12.2096       11.8379       12.6166       14.5778       19.1246       15.2428       13.8951       15.9728       18.6488       21.6804       16.8430        0.0000        0.0000        0.0000        0.0000        0.0000        0.0000        0.0000        0.0000        0.0000        0.0000        0.0000        0.0000        0.0000        0.0000        0.0000        0.0000        0.0000        0.0000        0.0000        0.0000        0.0000        0.0000        0.0000        0.0000        0.0000        0.0000        0.0000        0.0000        0.0000        0.0000        0.0000        0.0000        0.0000        0.0000        0.0000        0.0000        0.0000        0.0000        0.0000        0.0000        0.0000        0.0000        0.0000        0.0000        0.0000        0.0000        0.0000        0.0000        0.0000        0.0000        0.0000        0.0000        0.0000        0.0000        0.0000        0.0000        0.0000        0.0000        0.0000        0.0000        0.0000        0.0000        0.0000        0.0000        0.0000        0.0000        0.0000        0.0000        0.0000        0.0000        0.0000        0.0000        0.0000        0.0000        0.0000        0.0000        0.0000        0.0000        0.0000        0.0000        0.0000        0.0000        0.0000        0.0000        0.0000        0.0000        0.0000        0.0000        0.0000        0.0000        0.0000        0.0000        0.0000        0.0000        0.0000        0.0000        0.0000        0.0000        0.0000        0.0000        0.0000        0.0000        0.0000        0.0000        0.0000        0.0000        0.0000        0.0000        0.0000        0.0000        0.0000        0.0000       40.7550       42.4666       45.4071       38.7238       34.9608       45.3443       46.2815       52.7402       52.6266       52.3132       46.6024       72.2309       81.8489      107.6571      115.5080      121.5922      121.7994      111.6720      106.2303      101.5544      112.6453      114.3659       91.7397       86.3230       67.4044       64.6061       65.7449       60.0349       56.5943       60.6680       98.8797       72.0384       66.2949       75.8594       61.3645       61.0396       70.9882       90.2138       78.2960       65.5633       68.2111       71.1767       71.3914       69.2565       65.0319       76.7336       83.4151       96.1213       99.5631      109.7693      101.9736      109.0587      121.9559      138.6987      135.5820      141.3248      157.0784      162.6013      150.7134      140.7969      143.1471        0.0000        0.0000        0.0000        0.0000
        0.0000        0.0000        0.0000        0.0000        0.0000        0.0000        0.0000        0.0000        0.0000        0.0000        0.0000        0.0000        0.0000        0.0000        0.0000        0.0000        0.0000        0.0000        0.0000        0.0000        0.0000        0.0000        0.0000        0.0000        0.0000        0.0000        0.0000        0.0000        0.0000        0.0000        0.0000        0.0000        0.0000        0.0000        0.0000        0.0000        0.0000        2.9317        3.8433        5.6242        8.0440        9.3209        8.6236        9.4372       11.6847       12.0175       14.8273       17.7337       18.5243        9.9611        8.3581        5.1599        5.4474        5.7829        6.0600       10.1889       41.2836        8.9301        6.5844        8.7350        8.3187        9.6592        8.8225        9.1988       11.0123       12.8097       14.5827       17.2268       15.7332       18.3225       20.3649       14.1052        0.0000        0.0000        0.0000        0.0000        0.0000        0.0000        0.0000        0.0000        0.0000        0.0000        0.0000        0.0000        0.0000        0.0000        0.0000        0.0000        0.0000        0.0000        0.0000        0.0000        0.0000        0.0000        0.0000        0.0000        0.0000        0.0000        0.0000        0.0000        0.0000        0.0000        0.0000        0.0000        0.0000        0.0000        0.0000        0.0000        0.0000        0.0000        0.0000        0.0000        0.0000        0.0000        0.0000        0.0000        0.0000        0.0000        0.0000        0.0000        0.0000        0.0000        0.0000        0.0000        0.0000        0.0000        0.0000        0.0000        0.0000        0.0000        0.0000        0.0000        0.0000        0.0000        0.0000        0.0000        0.0000        0.0000        0.0000        0.0000        0.0000        0.0000        0.0000        0.0000        0.0000        0.0000        0.0000        0.0000        0.0000        0.0000        0.0000        0.0000        0.0000        0.0000        0.0000        0.0000        0.0000        0.0000        0.0000        0.0000        0.0000        0.0000        0.0000        0.0000        0.0000        0.0000        0.0000        0.0000        0.0000        0.0000        0.0000        0.0000        0.0000        0.0000        0.0000        0.0000        0.0000        0.0000        0.0000       24.4871       21.5223       22.2181       24.2795       27.1219        0.0000       38.8031       55.7700       75.0996       56.7480       67.9786       76.1087       78.1971       68.9241       67.8460       46.5493       81.7598       89.4793       78.9075       88.3442      101.7068      114.4817      113.0802      117.6215      125.3922      122.2348      133.2073       87.4256       72.2381       56.5986       51.5557       55.7495       59.0086       56.9573       57.7190       68.3342       66.9236       62.4253       64.4863       65.9148       74.4046       82.8501       95.3748       91.8916       77.1458       71.9305       74.0673       89.4452       78.0428       74.5288       84.8013       90.4802       97.1652       99.3570      100.8824      108.0004      104.7064      111.3786      122.1025      129.9360      128.4444      140.7952      154.4760      142.2817      137.6780      143.5353        0.0000        0.0000        0.0000        0.0000
        0.0000        0.0000        0.0000        0.0000        0.0000        0.0000        0.0000        0.0000        0.0000        0.0000        0.0000        0.0000        0.0000        0.0000        0.0000        0.0000        0.0000        0.0000        0.0000        0.0000        0.0000        0.0000        0.0000        0.0000        0.0000        0.0000        0.0000        0.0000        0.0000        0.0000        0.0000        0.0000        0.0000        0.0000        0.0000        0.0000        0.0000        2.5178        4.1309        5.8058        6.8008        7.9370        7.9137       10.1164       11.2301       10.3807       11.1281        8.0941        6.0856        5.5826        5.5992        5.2910        8.0423        9.1512        6.4553        4.9496        4.6842        6.0109        6.4399        7.9590        8.8810        8.7507        9.8535        9.4289       10.0355       13.2788       13.0953       14.8991       15.8562       15.6975       13.9880       13.8950       13.2157        0.0000        0.0000        0.0000        0.0000        0.0000        0.0000        0.0000        0.0000        0.0000        0.0000        0.0000        0.0000        0.0000        0.0000        0.0000        0.0000        0.0000        0.0000        0.0000        0.0000        0.0000        0.0000        0.0000        0.0000        0.0000        0.0000        0.0000        0.0000        0.0000        0.0000        0.0000        0.0000        0.0000        0.0000        0.0000        0.0000        0.0000        0.0000        0.0000        0.0000        0.0000        0.0000        0.0000        0.0000        0.0000        0.0000        0.0000        0.0000        0.0000        0.0000        0.0000        0.0000        0.0000        0.0000        0.0000        0.0000        0.0000        0.0000        0.0000        0.0000        0.0000        0.0000        0.0000        0.0000        0.0000        0.0000        0.0000        0.0000        0.0000        0.0000        0.0000        0.0000        0.0000        0.0000        0.0000        0.0000        0.0000        0.0000        0.0000        0.0000        0.0000        0.0000        0.0000        0.0000        0.0000        0.0000        0.0000        0.0000        0.0000        0.0000        0.0000        0.0000        0.0000        0.0000        0.0000        0.0000        0.0000        0.0000        0.0000        0.0000        0.0000        0.0000       32.7942       30.7463       29.4144       29.1983       32.8114       30.6799       29.4913       27.1220       31.8709       36.2729       56.7130       70.4173       90.2164       62.1188       72.6012       81.6393       78.1787       73.8040       57.2051       69.2607       90.7527       96.4652       91.2500       95.3015      113.4331      122.1457      141.5884      139.0295      145.9367      106.8405      106.6990       76.9941       72.6918       70.6085       56.1543       54.6294       52.0817       46.6045       51.2353       59.8893       66.1272       69.3277       70.6694       77.4238       90.0672       95.5370       89.8378       86.8557       81.9510       85.3248       94.8694      103.1147       90.5607       90.5246      102.1801      122.1870      111.4297      105.1018      106.7435       99.1045       94.9547       97.5069      100.6487      109.6797      117.0575      144.1550      155.6967      143.6245      140.6595        0.0000        0.0000        0.0000        0.0000        0.0000
        0.0000        0.0000        0.0000        0.0000        0.0000        0.0000        0.0000        0.0000        0.0000        0.0000        0.0000        0.0000        0.0000        0.0000        0.0000        0.0000        0.0000        0.0000        0.0000        0.0000        0.0000        0.0000        0.0000        0.0000        0.0000        0.0000        0.0000        0.0000        0.0000        0.0000        0.0000        0.0000        0.0000        0.0000        0.0000        0.0000        2.6336        3.1025        3.4890        6.0296        7.1715        7.9218        9.4036       13.9146       11.4101        9.9595        8.9168        5.3802        4.6612        4.5547        4.5070        3.7332        2.7915        1.8817        3.8221        6.2721        5.1914        6.3207        6.9296        7.8722        8.0227        8.4460        9.2352        9.8863        9.8083        9.5776       10.4565       10.4502       10.0836        9.4816       10.1023       10.2288        0.0000        0.0000        0.0000        0.0000        0.0000        0.0000        0.0000        0.0000        0.0000        0.0000        0.0000        0.0000        0.0000        0.0000        0.0000        0.0000        0.0000        0.0000        0.0000        0.0000        0.0000        0.0000        0.0000        0.0000        0.0000        0.0000        0.0000        0.0000        0.0000        0.0000        0.0000        0.0000        0.0000        0.0000        0.0000        0.0000        0.0000        0.0000        0.0000        0.0000        0.0000        0.0000        0.0000        0.0000        0.0000        0.0000        0.0000        0.0000        0.0000        0.0000        0.0000        0.0000        0.0000        0.0000        0.0000        0.0000        0.0000        0.0000        0.0000        0.0000        0.0000        0.0000        0.0000        0.0000        0.0000        0.0000        0.0000        0.0000        0.0000        0.0000        0.0000        0.0000        0.0000        0.0000        0.0000        0.0000        0.0000        0.0000        0.0000        0.0000        0.0000        0.0000        0.0000        0.0000        0.0000        0.0000        0.0000        0.0000        0.0000        0.0000        0.0000        0.0000        0.0000        0.0000        0.0000        0.0000        0.0000        0.0000        0.0000        0.0000       32.1150       30.5208       36.8625       29.9991       27.4032       23.8487       26.8447       33.2599       36.5608       36.2874       33.7812       37.1440       37.7142       45.8137       43.8948       44.2805       43.7839       45.2420       54.5336       58.3439       74.5630       53.8459       74.2606       96.4613      102.4662      102.0859      123.1761      122.8388      149.8961      157.2026      135.5597      117.0508      114.1431       93.3306       88.3834       81.7069       76.4228       66.2095       56.6462       50.5143       60.5832       65.1293       71.5242       72.5422       77.1068       89.7133       93.2857       99.6886      100.6544      100.9795       90.8784       91.8939       92.8818       91.8209       93.6617       90.9378      100.0451      101.4606      111.4726      109.3386      107.6905      102.4160       93.7758       98.1968       90.0848       93.4292      105.7628      118.6078      142.8273      131.3216      122.7092      133.3062        0.0000        0.0000        0.0000        0.0000        0.0000
        0.0000        0.0000        0.0000        0.0000        0.0000        0.0000        0.0000        0.0000        0.0000        0.0000        0.0000        0.0000        0.0000        0.0000        0.0000        0.0000        0.0000        0.0000        0.0000        0.0000        0.0000        0.0000        0.0000        0.0000        0.0000        0.0000        0.0000        0.0000        0.0000        0.0000        0.0000        0.0000        0.0000        0.0000        0.0000        3.6620        2.9530        3.2750        4.1393        6.4779        7.5467        8.2898        8.5945       10.4329        9.5534        8.5830        9.9467        5.7145        4.0743        4.1497        5.7162        2.9090        2.3686        1.9280        3.5131        4.9066        5.3912        6.7046        7.1185        7.2441        8.1803        8.8432        7.6044        7.4779        7.9161        8.3886        8.6683        8.6710        8.6215        7.7595        8.7569        8.0005        0.0000        0.0000        0.0000        0.0000        0.0000        0.0000        0.0000        0.0000        0.0000        0.0000        0.0000        0.0000        0.0000        0.0000        0.0000        0.0000        0.0000        0.0000        0.0000        0.0000        0.0000        0.0000        0.0000        0.0000        0.0000        0.0000        0.0000        0.0000        0.0000        0.0000        0.0000        0.0000        0.0000        0.0000        0.0000        0.0000        0.0000        0.0000        0.0000        0.0000        0.0000        0.0000        0.0000        0.0000        0.0000        0.0000        0.0000        0.0000        0.0000        0.0000        0.0000        0.0000        0.0000        0.0000        0.0000        0.0000        0.0000        0.0000        0.0000        0.0000        0.0000        0.0000        0.0000        0.0000        0.0000        0.0000        0.0000        0.0000        0.0000        0.0000        0.0000        0.0000        0.0000        0.0000        0.0000        0.0000        0.0000        0.0000        0.0000        0.0000        0.0000        0.0000        0.0000        0.0000        0.0000        0.0000        0.0000        0.0000        0.0000        0.0000        0.0000        0.0000        0.0000        0.0000        0.0000        0.0000        0.0000        0.0000        0.0000       45.3139       40.4899       35.9411       34.6590       24.3561       21.3248       22.4449       29.9217       28.1431       35.2774       41.3324       42.9621       48.2100       51.3590       36.0867       37.3008       36.6236       37.0070       38.7343       48.8325       37.3817       50.1271       48.1027       65.9916       91.1500      104.0617      110.6813      113.7856      115.8064      125.0217      124.9669      119.7968      107.4070      112.1917      102.9198       91.4856       90.7811       81.0114       69.7461       65.3993       71.0631       77.8144       68.2363       70.6498       75.0231       89.6100       90.4425       91.3267       96.6007      100.6640      104.3137      103.1993      112.3980      111.6201      107.2135      105.9833      106.9676      104.2101      117.1020      123.4462      117.4505      112.1559      105.4652      100.9323       98.0390       92.6374       96.1458       96.2573      100.4635      105.6903      110.3436      113.1527      120.9534        0.0000        0.0000        0.0000        0.0000        0.0000
        0.0000        0.0000        0.0000        0.0000        0.0000        0.0000        0.0000        0.0000        0.0000        0.0000        0.0000        0.0000        0.0000        0.0000        0.0000        0.0000        0.0000        0.0000        0.0000        0.0000        0.0000        0.0000        0.0000        0.0000        0.0000        0.0000        0.0000        0.0000        0.0000        0.0000        0.0000        0.0000        0.0000        0.0000        0.0000        4.7287        3.6824        5.5409        6.9559       10.5999       10.5522       11.2777       11.1096        8.9636        7.5273        7.4129        8.1295        5.7868        3.9740       10.7021        7.6091        5.8058        3.6198        2.5608        4.4656        4.4788        4.7555        6.9885        5.7690        5.6685        6.8759        5.3457        5.7260        6.8302        8.8153       10.6347        7.9306        6.0388        5.3189        5.3445        5.6125        5.8922        0.0000        0.0000        0.0000        0.0000        0.0000        0.0000        0.0000        0.0000        0.0000        0.0000        0.0000        0.0000        0.0000        0.0000        0.0000        0.0000        0.0000        0.0000        0.0000        0.0000        0.0000        0.0000        0.0000        0.0000        0.0000        0.0000        0.0000        0.0000        0.0000        0.0000        0.0000        0.0000        0.0000        0.0000        0.0000        0.0000        0.0000        0.0000        0.0000        0.0000        0.0000        0.0000        0.0000        0.0000        0.0000        0.0000        0.0000        0.0000        0.0000        0.0000        0.0000        0.0000        0.0000        0.0000        0.0000        0.0000        0.0000        0.0000        0.0000        0.0000        0.0000        0.0000        0.0000        0.0000        0.0000        0.0000        0.0000        0.0000        0.0000        0.0000        0.0000        0.0000        0.0000        0.0000        0.0000        0.0000        0.0000        0.0000        0.0000        0.0000        0.0000        0.0000        0.0000        0.0000        0.0000        0.0000        0.0000        0.0000        0.0000        0.0000        0.0000        0.0000        0.0000        0.0000        0.0000        0.0000        0.0000        0.0000       33.2472       35.7658       31.8956       30.0520       23.4619       18.9065       20.3983       28.2217       32.6356       28.1904       31.8306       43.4183       47.7910       42.1319       40.3636       34.0862       40.1347       42.6334       43.3706       33.4740       49.2394       58.0813       52.3913       81.7411       86.8397      105.0836      116.2099      126.3818      124.5630      118.5282      119.5559      123.0079      131.3057      106.2918       96.6650      108.8341       86.7227       79.4275       76.6602       67.8516       90.4468       80.8178       65.8408       62.4582       72.2801       80.4037       74.7572       84.9517       87.6741      107.7002      120.6148      112.0135      115.2642      112.4022      109.3527       99.6921      106.4542      113.4913      109.0817      120.5564      122.3798      103.2424       99.4469       99.0524       93.5452       93.4348       89.9366       91.3142       92.0707       96.0236       99.6490      103.5955      109.0091        0.0000        0.0000        0.0000        0.0000        0.0000        0.0000
        0.0000        0.0000        0.0000        0.0000        0.0000        0.0000        0.0000        0.0000        0.0000        0.0000        0.0000        0.0000        0.0000        0.0000        0.0000        0.0000        0.0000        0.0000        0.0000        0.0000        0.0000        0.0000        0.0000        0.0000        0.0000        0.0000        0.0000        0.0000        0.0000        0.0000        0.0000        0.0000        0.0000        0.0000        0.0000        5.3133        4.1094        7.9217       11.6110       14.1511       14.5410       16.5999       14.2597        8.4590        9.5555        7.7161        5.8088        3.6647        3.6999        4.7842        4.0925        7.4854        3.6305        2.6171        3.1297        5.6911        5.0691        5.2916        1.8919        3.4173        4.0502        4.3321        7.4920        9.0046        8.2981        7.2759        5.6793        5.2452        5.0403        4.6670        5.1014        0.0000        0.0000        0.0000        0.0000        0.0000        0.0000        0.0000        0.0000        0.0000        0.0000        0.0000        0.0000        0.0000        0.0000        0.0000        0.0000        0.0000        0.0000        0.0000        0.0000        0.0000        0.0000        0.0000        0.0000        0.0000        0.0000        0.0000        0.0000        0.0000        0.0000        0.0000        0.0000        0.0000        0.0000        0.0000        0.0000        0.0000        0.0000        0.0000        0.0000        0.0000        0.0000        0.0000        0.0000        0.0000        0.0000        0.0000        0.0000        0.0000        0.0000        0.0000        0.0000        0.0000        0.0000        0.0000        0.0000        0.0000        0.0000        0.0000        0.0000        0.0000        0.0000        0.0000        0.0000        0.0000        0.0000        0.0000        0.0000        0.0000        0.0000        0.0000        0.0000        0.0000        0.0000        0.0000        0.0000        0.0000        0.0000        0.0000        0.0000        0.0000        0.0000        0.0000        0.0000        0.0000        0.0000        0.0000        0.0000        0.0000        0.0000        0.0000        0.0000        0.0000        0.0000       37.7801       34.7296        0.0000       31.4137       29.9663       32.1259       34.2317       31.9500       29.3949       27.8778       29.1742       40.9822       46.2359       40.0994       30.9007       40.0121       39.5251       22.9088       19.6816       30.0578       45.6874       61.3990       73.8747       83.7864       67.8727       71.5050       72.3228       93.9164       86.5489       68.0174       77.3836       90.5182      119.1040      115.2622      109.6766      123.5651      131.5947      130.1721       95.1812       97.6451      109.4407      119.5442       92.3962       69.0143       66.8176       88.8764       83.2780       82.8973       91.6444       73.2373       80.8616       72.3595       82.8422       95.1358      114.6518      127.1487      119.4654      117.7226      124.5723      115.3185      111.5228      121.6432      127.5774      120.3152      116.0169      114.3401      104.8388       99.8754      100.5617       92.2142       90.8639       86.6092       84.6150       91.3244       95.6238       98.5722      101.2391        0.0000        0.0000        0.0000        0.0000        0.0000        0.0000        0.0000
        0.0000        0.0000        0.0000        0.0000        0.0000        0.0000        0.0000        0.0000        0.0000        0.0000        0.0000        0.0000        0.0000        0.0000        0.0000        0.0000        0.0000        0.0000        0.0000        0.0000        0.0000        0.0000        0.0000        0.0000        0.0000        0.0000        0.0000        0.0000        0.0000        3.8061        4.4396        6.3060        9.0509       10.3052        7.2167        4.9503        4.8934        5.5539        8.5064       13.5758       14.1718       13.9709       12.7460        8.2528        6.8914        5.3643        4.9603        3.9392        4.0211        4.3862        4.8061        5.2826        3.6407        3.4325        3.8343        3.0689        2.6835        3.0594        3.6735        3.4271        4.0849        5.0863        8.0096        8.1554        6.3908        4.8279        5.3336        4.7165        4.5357        4.9898        5.2130        4.3656        4.1066        0.0000        0.0000        0.0000        0.0000        0.0000        0.0000        0.0000        0.0000        0.0000        0.0000        0.0000        0.0000        0.0000        0.0000        0.0000        0.0000        0.0000        0.0000        0.0000        0.0000        0.0000        0.0000        0.0000        0.0000        0.0000        0.0000        0.0000        0.0000        0.0000        0.0000        0.0000        0.0000        0.0000        0.0000        0.0000        0.0000        0.0000        0.0000        0.0000        0.0000        0.0000        0.0000        0.0000        0.0000        0.0000        0.0000        0.0000        0.0000        0.0000        0.0000        0.0000        0.0000        0.0000        0.0000        0.0000        0.0000        0.0000        0.0000        0.0000        0.0000        0.0000        0.0000        0.0000        0.0000        0.0000        0.0000        0.0000        0.0000        0.0000        0.0000        0.0000        0.0000        0.0000        0.0000        0.0000        0.0000        0.0000        0.0000        0.0000        0.0000        0.0000        0.0000        0.0000        0.0000        0.0000        0.0000        0.0000        0.0000        0.0000        0.0000        0.0000       52.9598       49.0937       45.3137       41.0803       43.1446       43.7907       41.7467       39.9641       41.0895       39.1076       38.0657       40.3270       41.3521       35.7797       33.3443       36.9996       34.1765       22.7332       18.0168       18.8481       34.7371       63.4695       95.0862       95.3773      108.7030      140.4351      136.4315      120.6396       97.6040       89.6967       68.3981       73.6620       99.7011      106.9321      119.8894      135.8228      153.8794      136.8419      121.5347      126.8570      112.3391       97.8491      123.8554      116.8948       71.7444       80.2138       94.3009       99.7980       87.4152      111.4725      112.1445      127.6386      111.2528      105.9926      108.6887      106.8432      118.6978      128.7554      104.0980      103.7067      106.3933      111.7804      123.8976      125.9539      123.4646      125.9016      137.0596      115.6914      104.5806      102.6767       94.8739       97.5746       91.0542       87.3930       87.1269       95.2890       97.1034        0.0000        0.0000        0.0000        0.0000        0.0000        0.0000        0.0000        0.0000
        0.0000        0.0000        0.0000        0.0000        0.0000        0.0000        0.0000        0.0000        0.0000        0.0000        0.0000        0.0000        0.0000        0.0000        0.0000        0.0000        0.0000        0.0000        0.0000        0.0000        0.0000        0.0000        0.0000        0.0000        0.0000        0.0000        4.6161       10.9101       12.5159        7.5620        6.7441        5.4167        6.8003        6.8554        7.0715        5.4074        5.2914       10.6148       11.1648       12.6792       13.1441       12.4078       10.7824        6.9149        6.6884        6.7639        6.9778        5.8821        5.9510        5.8778        5.6017        5.5545        3.7709        3.7599        4.2056        4.8431        5.5887        7.7500        6.0012        3.6779        5.5310        5.5024        5.2790        6.4557        6.2526        6.0620        5.6400        5.1990        5.1254        5.3224        5.7171        4.4558        3.0418        3.4756        5.2353       10.2837       10.4919       11.5136       10.6677        8.3735        8.7051        8.0563        0.0000        0.0000        0.0000        0.0000        0.0000        0.0000        0.0000        0.0000        0.0000        0.0000        0.0000        0.0000        0.0000        0.0000        0.0000        0.0000        0.0000        0.0000        0.0000        0.0000        0.0000        0.0000        0.0000        0.0000        0.0000        0.0000        0.0000        0.0000        0.0000        0.0000        0.0000        0.0000        0.0000        0.0000        0.0000        0.0000        0.0000        0.0000        0.0000        0.0000        0.0000        0.0000        0.0000        0.0000        0.0000        0.0000        0.0000        0.0000        0.0000        0.0000        0.0000        0.0000        0.0000        0.0000        0.0000        0.0000        0.0000        0.0000        0.0000        0.0000        0.0000        0.0000        0.0000        0.0000        0.0000        0.0000        0.0000        0.0000        0.0000        0.0000        0.0000       19.8976       23.9126       23.6328       20.1336       23.9836        0.0000        0.0000        0.0000        0.0000       41.5434       48.4658       53.0126       55.6843       50.6118       50.5418       55.7110       53.5894       48.8820       44.6273       42.3795       51.5600       47.2217       45.4080       45.7357       47.5126       40.0345       48.6656       43.6535       26.3507       22.3829       21.0010       30.3230       64.4282       81.5317       69.0623      101.6809      111.2539      107.4948       88.5155       76.6526       76.0997       83.9439       81.3672       92.4976      106.5503      141.8563      150.3791      177.2993      154.2536      122.4979      113.7470      113.7148       88.0660      109.5259      134.1214       94.7143       79.2449      142.6660      141.3202      109.1173      109.3077      111.0191      149.8970      134.3123      120.9686      112.3978      109.2994      105.6868      112.2660      107.6852      107.3370      126.6831      147.4825      164.6270      149.6255      140.0959      140.9444      138.4332      129.5002      131.3404      116.5616      116.8348      119.6334      111.6260      100.4860       94.9814       95.0853       93.6912        0.0000        0.0000        0.0000        0.0000        0.0000        0.0000        0.0000        0.0000
        0.0000        0.0000        0.0000        0.0000        0.0000        0.0000        0.0000        0.0000        0.0000        0.0000        0.0000        0.0000        0.0000        0.0000        0.0000        0.0000        0.0000        0.0000        0.0000        0.0000        0.0000        0.0000        0.0000        0.0000        0.0000        3.3725        3.7961        4.4340        2.3095        1.7120        2.9479        4.6381        5.0896        6.3176        5.8847        6.1639        6.5794       23.3387       39.1976       26.1624       10.3513        9.3785        8.7857        8.4611        8.9562        7.6446        6.8333        6.5250        6.1746        6.9196        5.1399        6.0080        6.1080        4.4231        5.0250        4.6755        4.2734        4.9150        4.4523        4.0509        3.6727        3.9369        4.2200        5.3526        8.6388        8.7158        7.5356        6.5466        6.9998        6.2391        4.8594        3.3483        3.0545        3.2219        4.5858        5.2692        5.8378        6.6324        7.1873        3.0065        3.3236        3.0244        2.0528        1.5020        0.0000        0.0000        0.0000        0.0000        0.0000        0.0000        0.0000        0.0000        0.0000        0.0000        0.0000        0.0000        0.0000        0.0000        0.0000        0.0000        0.0000        0.0000        0.0000        0.0000        0.0000        0.0000        0.0000        0.0000        0.0000        0.0000        0.0000        0.0000        0.0000        0.0000        0.0000        0.0000        0.0000        0.0000        0.0000        0.0000        0.0000        0.0000        0.0000        0.0000        0.0000        0.0000        0.0000        0.0000        0.0000        0.0000        0.0000        0.0000        0.0000        0.0000        0.0000        0.0000        0.0000        0.0000        0.0000        0.0000        0.0000        0.0000        0.0000        0.0000        0.0000        0.0000        0.0000        0.0000        0.0000        0.0000        0.0000        0.0000       17.0627       15.9504       17.6179       22.9549       23.3607       23.7586       27.0339       37.4156       48.1339       52.0620       58.5406       56.1924       57.3071       67.6289       61.3720       63.2840       60.1426       52.0857       42.4960       37.6711       35.5106       35.8361       30.0627       42.1521       48.2744       44.1212       41.1865       38.7383       31.0480       21.7963       22.4203       18.5812       27.7423       25.4405       36.6574       33.3909       42.7747       63.1056       65.5106       75.3137       68.5746       71.0530       91.7097      108.3751      109.3413      112.0889      136.0413      123.8119      146.0862      123.5788      101.4500       85.7016       85.9837       96.8932      103.4236      127.4783      109.7027      110.4282      172.5018      129.6987      131.1941      151.3077      144.9403      136.5979      132.7630      144.7229      124.4471      123.9464      139.2628      121.7603      116.6524      118.6977      126.2149      134.5252      130.7798      134.5224      139.5586      141.1002      137.7582      149.6409      144.3760      138.7178        0.0000        0.0000      147.0670      131.4177      121.4766      103.0456        0.0000        0.0000        0.0000        0.0000        0.0000        0.0000        0.0000        0.0000        0.0000
        0.0000        0.0000        0.0000        0.0000        0.0000        0.0000        0.0000        0.0000        0.0000        0.0000        0.0000        0.0000        0.0000        0.0000        0.0000        0.0000        0.0000        0.0000        0.0000        0.0000        0.0000        0.0000        0.0000        0.0000        0.0000        0.0000        3.4446        9.2039        9.3007        5.6814       16.5929       41.9397       15.4208        6.3130        6.3714        7.2166        7.5829        8.2068       12.7134       13.3000        8.5260        8.7640        8.2490        8.5092        7.9423        8.0076        9.9333        7.7399        7.4758        7.8546        6.1997        5.8443        4.5168        4.6580        4.0700        3.7585        4.9849        5.3785        4.1048        3.5204        3.9072        4.5462        5.2080        6.0302        7.4717        8.7233        7.8317        6.1232        5.7937        5.2428        4.8882        3.8964        3.4046        3.4652        4.4595        5.1622        6.3829        7.8233        7.5401        2.6387        2.9085        2.2775        1.8245        1.2416        1.0405        0.8433        0.0000        0.0000        0.0000        0.0000        0.0000        0.0000        0.0000        0.0000        0.0000        0.0000        0.0000        0.0000        0.0000        0.0000        0.0000        0.0000        0.0000        0.0000        0.0000        0.0000        0.0000        0.0000        0.0000        0.0000        0.0000        0.0000        0.0000        0.0000        0.0000        0.0000        0.0000        0.0000        0.0000        0.0000        0.0000        0.0000        0.0000        0.0000        0.0000        0.0000        0.0000        0.0000        0.0000        0.0000        0.0000        0.0000        0.0000        0.0000        0.0000        0.0000        0.0000        0.0000        0.0000        0.0000        0.0000        0.0000        0.0000        0.0000        0.0000        0.0000        0.0000        0.0000        0.0000        0.0000        0.0000        0.0000       16.9714       17.0428       21.0536       23.1783       22.2884       28.4317       38.4344       48.6025       49.6228       54.8922       63.7436       63.1900       64.4673       71.6671       63.2528       64.0067       60.5340       52.8651       49.8884       40.9348       38.2655       35.9726       30.0280       34.2227       42.0555       45.1577       37.1686       37.0171       34.7297       26.6506       31.3672       34.8078       33.8444       26.3490       24.2552       33.5625       45.3608       55.3936       57.3206       69.6451       82.6140      101.5132      127.7304      144.6123      116.3014      141.7235      107.4739       97.7103       99.6028       89.8087       88.6700       82.8182       99.0413      115.3591      111.4621      110.6158      119.6723      130.3808      154.7712      147.3659      159.3823      166.9032      168.1051      154.8159      134.5723      134.2238      126.9821      130.8386      157.1130      137.7728      125.0857      114.1484      111.0767      114.0123      112.3939      123.8909      131.3576      136.2395      134.5543      146.3168      148.7983        0.0000        0.0000        0.0000        0.0000        0.0000        0.0000        0.0000        0.0000        0.0000        0.0000        0.0000        0.0000        0.0000        0.0000        0.0000        0.0000
        0.0000        0.0000        0.0000        0.0000        0.0000        0.0000        0.0000        0.0000        0.0000        0.0000        0.0000        0.0000        0.0000        0.0000        0.0000        0.0000        0.0000        0.0000        0.0000        0.0000        0.0000        0.0000        0.0000        0.0000        0.0000        0.0000        0.0000        2.5350        2.7499        3.4811        4.6462       11.3588        8.2859        8.0793        9.5197        9.6795       10.3601       11.3859       11.5035       13.1678       12.6184       10.0666        9.0650        8.1469        9.1748        9.5787        9.0624        8.6035        7.2957        8.2905        6.6524        5.1726        6.2283        5.0138        6.1425        4.8319        5.3520        5.4931        5.1592        4.8912        5.5820        5.1037        5.5890        6.7305        8.1980        9.9898        9.4188        6.1874        5.1203        5.2646        5.2167        3.3554        3.2379        3.5894        7.1777        9.1120        9.2462        9.4668        7.8552        2.9626        2.5314        1.8655        3.1632        1.2881        2.1915        2.3679        0.9503        0.4511        0.8150        1.4339        0.0000        0.0000        0.0000        0.0000        0.0000        0.0000        0.0000        0.0000        0.0000        0.0000        0.0000        0.0000        0.0000        0.0000        0.0000        0.0000        0.0000        0.0000        0.0000        0.0000        0.0000        0.0000        0.0000        0.0000        0.0000        0.0000        0.0000        0.0000        0.0000        0.0000        0.0000        0.0000        0.0000        0.0000        0.0000        0.0000        0.0000        0.0000        0.0000        0.0000        0.0000        0.0000        0.0000        0.0000        0.0000        0.0000        0.0000        0.0000        0.0000        0.0000        0.0000        0.0000        0.0000        0.0000        0.0000        0.0000        0.0000        0.0000        0.0000        0.0000        0.0000       19.0336       17.8922       18.4091       18.2401       24.0402       22.5200       26.4242       33.1235       41.5667       48.5465       58.2332       65.2815       62.0514       68.4710       68.5472       63.2966       69.8179       61.8445       54.4141       51.6994       37.9606       37.0529       36.3129       33.3086       38.9039       39.5146       37.6481       36.8571       36.3528       34.6273       41.8122       41.5512       26.6906       18.4199       30.9302       32.1074       37.9714       38.5257       40.9886       37.8573       47.4398       62.7211       87.1629      107.1591      102.3037       98.9325      103.6579       92.7670       79.1701       72.7933       75.5146       79.5505       81.0814       81.3124      115.0700      122.8203      139.6492      156.9189      142.1988      148.5793      152.3915      166.9685      183.7732      178.1985      155.2381      168.7732      151.9043      139.0835      135.5920      133.3216      139.6607      138.2346      122.4339      112.1987      106.1272      112.5211      122.3985      124.8233      132.9268      131.0685      141.2062      149.4642        0.0000        0.0000        0.0000        0.0000        0.0000        0.0000        0.0000        0.0000        0.0000        0.0000        0.0000        0.0000        0.0000        0.0000        0.0000        0.0000
        0.0000        0.0000        0.0000        0.0000        0.0000        0.0000        0.0000        0.0000        0.0000        0.0000        0.0000        0.0000        0.0000        0.0000        0.0000        0.0000        0.0000        0.0000        0.0000        0.0000        0.0000        0.0000        0.0000        0.0000        0.0000        0.0000        0.0000        2.6956        3.5363        3.8777        4.3593        8.0714        9.3156       11.3744       12.9697       14.9556       17.0286       19.1563       17.2771       25.7810       37.8370       30.9946       26.3280       14.8469       12.4597       12.6065       13.3613       10.5715       10.4599        9.5631       10.9225       11.1752        9.2188        7.8824        8.0310        5.3888        5.6563        4.5780        3.4096        5.8896        5.5329        5.9700        6.8098        8.1184        8.6793        8.0757        8.9456        5.7160        4.8117        4.5826        4.3857        3.1625        4.3154        6.0587        7.8949        9.4100        9.7449        8.4852        6.7062        2.3325        2.7855        2.4353        3.4955        2.6398        2.5706        1.6489        0.7783        0.0000        0.0000        1.0741        0.0000        0.0000        0.0000        0.0000        0.0000        0.0000        0.0000        0.0000        0.0000        0.0000        0.0000        0.0000        0.0000        0.0000        0.0000        0.0000        0.0000        0.0000        0.0000        0.0000        0.0000        0.0000        0.0000        0.0000        0.0000        0.0000        0.0000        0.0000        0.0000        0.0000        0.0000        0.0000        0.0000        0.0000        0.0000        0.0000        0.0000        0.0000        0.0000        0.0000        0.0000        0.0000        0.0000        0.0000        0.0000        0.0000        0.0000        0.0000        0.0000        0.0000        0.0000        0.0000        0.0000        0.0000        0.0000        0.0000        0.0000        0.0000        0.0000        0.0000        0.0000        0.0000       23.8014       21.3270       19.4311       24.1842       25.1852       23.5508       28.5053       40.3688       48.6415       57.4704       62.7582       60.9341       67.7780       69.1803       70.1965       75.3698       67.2581       54.2353       41.8771       29.7069       29.0194       28.7475       27.9496       35.2411       37.9282       43.8061       47.1318       42.4340       37.7785       39.3151       28.9145       26.5671       28.1667       25.5305       23.3481       26.5350       28.6156       50.4554       53.0596       61.5172       91.9500      127.9889      120.0220      108.3707      121.1413      110.2450       99.8841       83.9674       73.8222       71.9882       79.2038       94.0512      101.6791      126.8802      148.5733      162.9646      166.4926      150.9554      164.3379      177.5662      158.2672      137.3721      143.6228      201.3427      184.2765      155.9148      157.6348      125.3001      121.3244      130.3756      131.9955      103.0330      104.9246      105.5290      114.2010      112.6508      118.4834      128.1614      133.7101      151.3308      161.8221        0.0000        0.0000        0.0000        0.0000        0.0000        0.0000        0.0000        0.0000        0.0000        0.0000        0.0000        0.0000        0.0000        0.0000        0.0000        0.0000
        0.0000        0.0000        0.0000        0.0000        0.0000        0.0000        0.0000        0.0000        0.0000        0.0000        0.0000        0.0000        0.0000        0.0000        0.0000        0.0000        0.0000        0.0000        0.0000        0.0000        0.0000        0.0000        0.0000        0.0000        0.0000        0.0000        0.0000        0.0000       10.6792       12.2791       12.9271       14.4665       16.8557       18.2102       18.1857       14.1704       15.1863       16.9614       22.4764       27.6475       41.0507       70.2982       55.7332       27.1339       25.8263       25.8316       22.9625       19.9449       19.5653       16.5830       14.1525       13.9530       11.5597       10.8175       12.1304        9.5251        6.1964        5.3468        6.9140       22.4542       26.4217       11.3506        8.2140        8.1978        9.3575        8.7520        7.5439        5.1579        4.1128        3.8727        3.5762        3.8866        5.9352        5.0071        4.2854        8.0139        9.2699       10.9436       12.6745        8.4558        8.9940        8.1587        7.1176        4.8834        4.3052        4.1498        4.2965        3.8269        3.3091        2.9809        3.2616        0.0000        0.0000        0.0000        0.0000        0.0000        0.0000        0.0000        0.0000        0.0000        0.0000        0.0000        0.0000        0.0000        0.0000        0.0000        0.0000        0.0000        0.0000        0.0000        0.0000        0.0000        0.0000        0.0000        0.0000        0.0000        0.0000        0.0000        0.0000        0.0000        0.0000        0.0000        0.0000        0.0000        0.0000        0.0000        0.0000        0.0000        0.0000        0.0000        0.0000        0.0000        0.0000        0.0000        0.0000        0.0000        0.0000        0.0000        0.0000        0.0000        0.0000        0.0000        0.0000        0.0000        0.0000        0.0000        0.0000        0.0000        0.0000        0.0000        0.0000        0.0000        0.0000       21.4741       20.4451       27.0558       27.7089       26.8947       30.5332       40.2351       47.1671       55.3372       55.2914       61.6749       70.8279       68.8617       64.8383       62.7057       54.9948       43.6508       38.2326       22.1222       20.4879       22.7384       24.8778       41.8826       58.5511       61.8616       58.7359       54.7852       52.6583       43.4456       39.4938       33.2731       31.0814       23.6620       23.3776       32.5786       38.8079       61.7021       69.8309       95.9825      124.6946      153.4953      158.6761      155.7787      167.5980      184.3244      198.6598      176.1841      154.8611      132.8667      121.5515      114.1176      112.7337      129.5102      138.9777      146.8622      172.9588      183.4435      189.5107      169.4972      149.2652      136.6755      144.6663      194.9555      162.9190      147.9783      139.5035      114.8567      107.6746      107.1165       96.4052      100.5927      103.8680      100.3757       98.2807      103.3238      117.5170      135.5825      146.2970      160.9090      161.1238        0.0000        0.0000        0.0000        0.0000        0.0000        0.0000        0.0000        0.0000        0.0000        0.0000        0.0000        0.0000        0.0000        0.0000        0.0000        0.0000
        0.0000        0.0000        0.0000        0.0000        0.0000        0.0000        0.0000        0.0000        0.0000        0.0000        0.0000        0.0000        0.0000        0.0000        0.0000        0.0000        0.0000        0.0000        0.0000        0.0000        0.0000        0.0000        0.0000        0.0000        0.0000        0.0000        0.0000        0.0000       13.1462       15.4755       17.0933       19.1701       21.0518       22.7130       22.9195       17.3703       17.4424       18.2660       19.2003       21.5790       22.7745       24.6558       27.1519       25.8054       28.8988       39.0854       55.0142       51.1315       31.9914       20.2026       22.8733       20.7241       16.1507       15.4496       15.7079       11.1291        7.7273        5.4251        8.0465       16.5317       16.4165       19.1335       17.6604       17.8216       10.1903        7.9355        7.6376        6.9558        5.2922        4.3597        4.1065        3.9131        4.9924        4.4195        3.8647        6.8088        8.5914       14.2697       26.2552        9.2166        7.4902        7.5795        7.6913        6.3750        6.8984        8.3949       10.4154        4.7620        4.2409        3.8980        4.8410        0.0000        0.0000        0.0000        0.0000        0.0000        0.0000        0.0000        0.0000        0.0000        0.0000        0.0000        0.0000        0.0000        0.0000        0.0000        0.0000        0.0000        0.0000        0.0000        0.0000        0.0000        0.0000        0.0000        0.0000        0.0000        0.0000        0.0000        0.0000        0.0000        0.0000        0.0000        0.0000        0.0000        0.0000        0.0000        0.0000        0.0000        0.0000        0.0000        0.0000        0.0000        0.0000        0.0000        0.0000        0.0000        0.0000        0.0000        0.0000        0.0000        0.0000        0.0000        0.0000        0.0000        0.0000        0.0000        0.0000        0.0000        0.0000        0.0000        0.0000       31.7722       28.1317       27.5715       29.5256       31.4483       36.3497       32.8824       30.8003       40.6327       53.3282       63.9597       74.8261       67.7080       60.9982       63.8323       61.0079       57.5479       51.5316       44.3859       39.8911       30.0051       24.1407       27.5817       33.7359       53.9713       72.8425       65.2929       58.3094       58.0250       62.7599       60.5044       47.4446       29.4081       26.0345       21.2573       30.9068       47.6315       51.8458       66.9897       91.9082      125.3738      138.8684      172.5877      188.2319      200.0453      208.3490      202.3869      174.8279      148.5219      138.9388      116.9608      111.9932      108.1576      116.3801      124.6503      132.3331      155.6529      170.5558      180.1610      208.0405      196.0176      177.6017      182.2037      192.7254      170.6268      158.5305      156.8513      137.6270      117.2236      108.5428      101.7262      106.6424      113.0848      108.5049       96.0098      103.7979      116.6555      157.5851      173.4021      157.2627      159.3637      174.1862        0.0000        0.0000        0.0000        0.0000        0.0000        0.0000        0.0000        0.0000        0.0000        0.0000        0.0000        0.0000        0.0000        0.0000        0.0000        0.0000
        0.0000        0.0000        0.0000        0.0000        0.0000        0.0000        0.0000        0.0000        0.0000        0.0000        0.0000        0.0000        0.0000        0.0000        0.0000        0.0000        0.0000        0.0000        0.0000        0.0000        0.0000        0.0000        0.0000        0.0000        0.0000        0.0000        0.0000        0.0000       19.3559       20.8217       23.4624       26.9377       25.9385       26.3233       26.2927       18.7663       19.5204       20.5190       21.9692       22.9762       25.3942       29.2075       30.3585       26.5319       28.6163       27.8022       38.2195       38.4733       35.3764       19.9347       28.9761       28.2020       18.9955       17.3123       16.2897       11.8919       10.1724        7.3840        5.9430        5.7986        5.6442        6.3469        9.8639       16.1441       21.9656       18.1249        9.6562        7.4169        4.0282        3.1503        2.9534        1.6786        1.8111        1.7147        2.0997        6.4019        8.8134       10.5350       11.1657       14.8742       27.2447        7.1234        9.0950       27.5001       17.7373       12.3132       13.1590        6.4236        6.9910        7.4368        7.2008        3.6997        0.0000        0.0000        0.0000        0.0000        0.0000        0.0000        0.0000        0.0000        0.0000        0.0000        0.0000        0.0000        0.0000        0.0000        0.0000        0.0000        0.0000        0.0000        0.0000        0.0000        0.0000        0.0000        0.0000        0.0000        0.0000        0.0000        0.0000        0.0000        0.0000        0.0000        0.0000        0.0000        0.0000        0.0000        0.0000        0.0000        0.0000        0.0000        0.0000        0.0000        0.0000        0.0000        0.0000        0.0000        0.0000        0.0000        0.0000        0.0000        0.0000        0.0000        0.0000        0.0000        0.0000        0.0000        0.0000        0.0000        0.0000        0.0000       47.1957       46.6770       39.3644       36.0167       38.6608       31.2484       35.9344       32.9932       32.9812       35.6676       38.2733       47.5452       62.3015       59.1068       57.3506       61.7852       54.0202       50.5375       49.5613       46.8595       41.7182       23.6569       46.9163       75.5613       27.3147       51.9960       60.0816       66.3669       62.8020       66.2164       66.2969       53.2891       41.1920       26.1002       24.7963       24.4539       27.1955       39.2401       50.6072       56.9714       80.6461      126.3777      162.2891      200.2636      209.8526      195.4643      176.5300      161.4662      143.7813      123.9838      111.2216      107.1954      106.4446      109.5114      118.5275      122.4807      140.1900      169.8580      194.0482      190.6302      201.9252      206.0365      180.8792      165.2719      161.4831      156.1421      169.2278      162.0524      154.7501      132.7904      113.4296      127.6058      129.0941      155.5592      123.9531      112.0717      157.4938      134.6134      141.7178      151.2688      142.3185      153.7112      148.1905      137.4663        0.0000        0.0000        0.0000        0.0000        0.0000        0.0000        0.0000        0.0000        0.0000        0.0000        0.0000        0.0000        0.0000        0.0000        0.0000
        0.0000        0.0000        0.0000        0.0000        0.0000        0.0000        0.0000        0.0000        0.0000        0.0000        0.0000        0.0000        0.0000        0.0000        0.0000        0.0000        0.0000        0.0000        0.0000        0.0000        0.0000        0.0000        0.0000        0.0000        0.0000        0.0000        0.0000       17.0884       20.5003       21.7954       23.8781       25.3465       25.8603       25.3312       24.2668       20.6767       25.8826       27.0882       27.8828       31.6232       39.5155       47.2094       37.3682       33.9833       32.1080       29.3480       23.4620       24.8609       25.9444       21.7592       19.0382       22.9220       26.6893       31.3164       30.1546       22.5570       14.0192        9.7315        5.9625        5.4281        5.3797        5.7750        5.4328        4.9841        4.5797        3.5302        2.6203        2.7930        2.3254        2.0975        1.7724        0.4220        0.6419        1.2212        2.1293        6.0422        7.0259        7.1657        7.2653        4.6711        5.9809        7.1948        9.1780       59.0348       58.6897       13.7546       12.3560        7.8750        8.2671        8.9950        6.6625        3.0724        0.0000        0.0000        0.0000        0.0000        0.0000        0.0000        0.0000        0.0000        0.0000        0.0000        0.0000        0.0000        0.0000        0.0000        0.0000        0.0000        0.0000        0.0000        0.0000        0.0000        0.0000        0.0000        0.0000        0.0000        0.0000        0.0000        0.0000        0.0000        0.0000        0.0000        0.0000        0.0000        0.0000        0.0000        0.0000        0.0000        0.0000        0.0000        0.0000        0.0000        0.0000        0.0000        0.0000        0.0000        0.0000        0.0000        0.0000        0.0000        0.0000        0.0000        0.0000        0.0000        0.0000        0.0000        0.0000        0.0000        0.0000       62.6674       67.5586       56.7039       49.5828       38.5032       32.8813       46.3539       49.0949       47.6135       37.4347       40.0994       32.9234       36.4519       41.9117       51.4978       56.4600       57.2848       56.9859       52.1407       52.6938       44.7736       41.0447       28.5299       30.9513       42.0282       27.5466       51.2783       57.1799       59.1338       56.6210       58.5675       53.2054       54.4544       48.2155       30.4384       24.9500       21.8761       24.2092       32.4530       45.0760       71.4011       77.5115      117.5717      150.3574      169.0790      158.7805      144.1948      133.9003      134.7166      137.4087      116.0560      109.7078      106.9339      113.1499      119.3381      130.3359      131.9126      145.6491      163.1080      184.6808      203.9683      189.6502      216.1357      209.5245      191.4348      159.1802      138.4400      142.0079      147.1220      145.3250      121.2720      119.3899      130.6523      123.6920      125.1376      116.7102      124.0105      130.5679      133.1173      129.6002      143.5514      138.4915      135.9332      136.9666        0.0000        0.0000        0.0000        0.0000        0.0000        0.0000        0.0000        0.0000        0.0000        0.0000        0.0000        0.0000        0.0000        0.0000        0.0000        0.0000
        0.0000        0.0000        0.0000        0.0000        0.0000        0.0000        0.0000        0.0000        0.0000        0.0000        0.0000        0.0000        0.0000        0.0000        0.0000        0.0000        0.0000        0.0000        0.0000        0.0000        0.0000        0.0000        0.0000        0.0000        0.0000        0.0000        0.0000       15.8992       17.6495       19.9531       21.2989       22.6918       24.4529       23.7860       23.5259       26.4910       33.7367       27.0717       28.7666       29.7418       30.1799       35.0962       37.1156       35.2814       38.9016       40.3436       35.1582       28.6816       25.8048       23.8919       22.1314       22.4751       22.2891       25.2573       28.8656       20.8497       13.4918       10.5135        6.8997        7.2051        5.7867        4.4729        4.4582        2.2966        1.6294        1.1961        1.4118        0.6567        0.3669        0.5072        0.4599        0.6661        0.6760        1.1385        2.0183        3.1859        3.4441        5.2064        5.3199        3.9885        2.3267        1.9216        3.5606       13.6908       25.6117       14.3095        9.4781        5.1886        6.6977        6.4992        3.0442        0.8891        0.2659        0.2401        0.6864        0.3512        0.0000        0.0000        0.0000        0.0000        0.0000        0.0000        0.0000        0.0000        0.0000        0.0000        0.0000        0.6187        0.8068        0.9210        0.9028        0.0000        0.0000        0.0000        0.0000        0.0000        0.0000        0.0000        0.0000        0.0000        0.0000        0.0000        0.0000        0.0000        0.0000        0.0000        0.0000        0.0000        0.0000        0.0000        0.0000        0.0000        0.0000        0.0000        0.0000        0.0000        0.0000        0.0000        0.0000        0.0000        0.0000        0.0000        0.0000        0.0000        0.0000        0.0000        0.0000       77.1263       94.4927       94.2417       84.6906       75.8161       71.4506       57.4135       56.5352       59.8750       72.4766       50.0153       37.4733       36.3698       24.6550       23.3425       29.1934       43.7965       39.1353       39.1194       57.1689       45.8938       52.8622       39.1783       39.6634       36.4365       30.8079       34.8865       31.7810       44.9582       52.8045       55.0131       49.2169       47.1606       53.2681       47.8619       44.2283       51.6257       39.0832       36.5215       44.2944       52.2542       63.5970       84.6499       84.1549       93.2874      104.8511       99.9891       96.8305       86.9781       77.7950       69.5310       76.4401       95.5948       99.7396      102.0153      111.5803      140.7263      156.7722      157.3005      162.8593      177.8619      189.5777      197.5798      197.2306      194.0786      199.4417      185.2375      159.7985      166.5296      169.5063      164.3132      149.8846      136.0072      135.9989      137.2987      129.8082      124.4085      124.8817      129.2434      126.3254      125.8537      127.2386      135.8967      129.9364      115.1355      117.6074        0.0000        0.0000        0.0000        0.0000        0.0000        0.0000        0.0000        0.0000        0.0000        0.0000        0.0000        0.0000        0.0000        0.0000        0.0000        0.0000
        0.0000        0.0000        0.0000        0.0000        0.0000        0.0000        0.0000        0.0000        0.0000        0.0000        0.0000        0.0000        0.0000        0.0000        0.0000        0.0000        0.0000        0.0000        0.0000        0.0000        0.0000        0.0000        0.0000        0.0000        0.0000        0.0000       22.4221       21.0689       19.2152       19.2287       20.2949       21.5426       22.8324       24.5013       25.7064       26.3126       30.9096       40.8285       52.5567       51.7553       41.5689       46.5404       43.6163       42.4857       38.4397       33.9582       39.8939       48.5592       42.8220       32.0008       22.2448       21.5456       22.1401       23.4162       22.6285       17.4086       14.1392       10.3097        8.2347        6.8057        4.9958        3.9065        2.8118        1.5888        1.3022        1.2809        0.9013        0.4195        0.3784        0.7137        0.7581        0.8910        2.4141        4.1529        6.0308        4.9281        5.1639        5.3442        3.9582        2.4410        2.1175        2.5745        8.3401       12.0239        9.3240        6.1271        4.9193        3.5717        4.4507        4.4023        1.0907        0.4598        0.2555        0.2630        0.3476        0.2251        0.3185        0.4235        0.1637        0.0000        0.2176        1.1232        1.3860        2.1694        1.2974        1.0330        2.0229        0.9798        0.8353        0.6181        0.5555        0.5825        0.7572        1.5273        2.6714        0.0000        0.0000        0.0000        0.0000        0.0000        0.0000        0.0000        0.0000        0.0000        0.0000        0.0000        0.0000        0.0000        0.0000        0.0000        0.0000        0.0000        0.0000        0.0000        0.0000        0.0000       26.4678       32.1109       43.5111       49.9042       45.9081       53.7862       60.8531       78.7224       77.8413       75.3499       83.2111       96.2595      116.8771      129.8293      103.3201       83.4358       84.3663       69.1816       52.8584       45.3364       36.8281       32.1031       28.4979       22.8491       22.4179       23.6005       32.0740       37.0545       37.8435       37.8047       50.3959       43.0656       43.8870       39.6591       42.4237       36.7287       31.8423       43.4123       42.5871       50.8093       59.0545       59.6200       53.7278       45.3701       43.9770       48.0111       54.1307       58.7156       48.9226       53.6751       55.9687       66.6525       75.2792       79.0240       89.5746       92.0658       98.6983       88.6225       80.7418       66.8780       58.4618       52.7151       59.5793       84.0728       95.0810      105.4612      120.8209      153.1769      173.9805      179.0104      178.0349      186.8230      195.7605      196.0353      193.8022      200.3887      191.7115      185.4764      180.7748      183.3025      190.2356      182.4386      166.5664      152.4619      145.5661      138.8774      133.3232      125.7766      137.7270      129.9019      120.2442      115.2672      116.6008      116.6956      109.5970        0.0000        0.0000        0.0000        0.0000        0.0000        0.0000        0.0000        0.0000        0.0000        0.0000        0.0000        0.0000        0.0000        0.0000        0.0000        0.0000        0.0000        0.0000
        0.0000        0.0000        0.0000        0.0000        0.0000        0.0000        0.0000        0.0000        0.0000        0.0000        0.0000        0.0000        0.0000        0.0000        0.0000        0.0000        0.0000        0.0000        0.0000        0.0000        0.0000        0.0000        0.0000        0.0000        0.0000        0.0000       22.6498       21.5963       19.7424       20.0681       23.1069       26.8150       33.0411       36.6512       35.3720       31.1162       25.4735       24.2717       25.6243       28.5392       39.5803       51.9216       45.4160       68.9301       47.2997       32.2022       31.9296       29.8927       23.1983       19.8084       18.9349       18.4863       18.2742       15.5222       14.1333       10.3677        7.9935        7.3483        6.2379        5.1737        4.6012        4.0289        3.2487        1.5937        1.6986        1.1323        1.2697        1.0551        0.9207        0.6465        0.9510        1.0824        0.9986        1.5752        2.1289        2.5615        2.5189        2.0707        2.4202        2.0110        2.0492        4.9405        8.9539        7.0120        4.3228        2.9022        3.7578        3.0163        3.5856        1.7705        0.3650        0.3730        0.2370        0.7379        1.1994        1.4197        0.4646        0.3751        0.3811        0.1276        0.0000        0.0000        0.0000        0.2054        0.8941        4.6744        3.9596        0.6105        0.7291        0.6868        1.1475        1.0166        1.2257        2.4010        3.6037        4.1378        4.2182        3.7151        0.0000        0.0000        0.0000        0.0000        0.0000        0.0000        0.0000        0.0000        0.0000        0.0000        0.0000        0.0000       25.2953       24.3915       41.3620       53.5071       59.1507       25.6033       23.8482       23.5964       25.3300       29.0159       33.6347       35.5952       40.3449       62.8206       72.3038       86.4115       92.3246       95.2831      101.0752       95.1261       83.9428       79.5172       70.0907       64.2306       51.4838       36.1386       30.1711       31.9025       25.4348       21.6523       19.3004       33.8045       37.4787       40.1129       44.5236       48.8576       37.5996       40.3716       40.4109       41.3809       41.2470       39.1787       34.2604       33.4927       44.6784       49.0877       53.6089       58.4374       52.5472       57.2328       58.7947       64.2077       61.6140       68.3684       61.8754       64.9387       63.2701       63.6400       65.7086       72.6553       86.6043       91.7790       80.3636       72.4092       70.6038       67.2956       69.8707       61.8153       66.0479       89.6290       94.8271      109.8073      129.5340      168.9809      184.5915      192.1497      196.0526      208.8524      219.3145      217.8273      211.0256      193.1117      182.7488      185.7918      183.4620      188.1078      186.3916      176.6219      170.1703      170.0774      160.2512      146.6362      142.0908      126.9632      117.8385      116.5442      115.6367        0.0000      123.9194      115.8148      106.1079        0.0000        0.0000        0.0000        0.0000        0.0000        0.0000        0.0000        0.0000        0.0000        0.0000        0.0000        0.0000        0.0000        0.0000        0.0000        0.0000        0.0000        0.0000
        0.0000        0.0000        0.0000        0.0000        0.0000        0.0000        0.0000        0.0000        0.0000        0.0000        0.0000        0.0000        0.0000        0.0000        0.0000        0.0000        0.0000        0.0000        0.0000        0.0000        0.0000        0.0000        0.0000        0.0000        0.0000       23.6727       21.7402       22.2420       17.8411       16.3915       21.1813       24.6405       24.5106       20.3510       23.2153       22.7741       19.7518       16.9556       18.6207       20.7585       20.4531       19.7358       20.3120       21.5373       20.3954       16.2723       16.8954       17.2665       15.3840       13.5840       12.2436       13.8004       13.3287       21.9810       41.4589       22.5670        9.4209        6.3359        4.9181        4.2327        3.5387        3.1885        3.0271        1.7909        1.3381        1.2282        1.3664        0.8695        0.5358        0.2978        1.1962        1.2544        1.1985        0.9902        0.8437        2.2117        1.0584        1.0904        1.8860        2.2254        1.5887        2.1609        2.2756        2.1546        1.4839        1.8519        2.7463        3.2149        3.5475        3.1626        2.1769        0.4864        0.2119        1.8812        3.0492        4.3038        3.5636        2.1303        0.7518        0.5920        0.2267        0.1973        0.8483        3.8094        4.7043        2.4952        3.0441        2.9679        3.2352        3.8494        2.8345        2.1880        2.8532        3.7680        4.0586        3.9560        3.8629        4.3592        6.2071        9.6858       10.0236        0.0000        0.0000        0.0000        0.0000        0.0000        0.0000        0.0000        0.0000       30.6524       24.1715       21.0729       21.9454       27.3658       27.5682       26.3428       26.4730       27.1421       27.2404       30.2120       35.0088       35.4092       41.8946       70.6615       70.0191       76.4197       75.8791       80.5933       91.7951       84.6630       86.8728       77.1403       76.6468       79.5487       61.2716       36.2339       38.9291       38.2070       36.9067       29.4869       32.8008       30.9238       27.4563       29.0447       37.5989       37.2670       38.3301       40.1948       42.3143       35.5262       32.2452       34.0621       27.7024       31.4460       39.7156       42.3451       43.2458       44.4405       49.9270       63.3783       72.3939       78.2210       74.7772       72.7342       67.9693       63.2127       64.3482       65.4903       69.8030       69.6176       74.6927       72.4084       81.6132       74.3252       74.0643       72.9033       81.9376       72.5653       75.5113       91.6793       95.9150      107.7385      137.1599      182.5768      176.5014      191.5501      202.6206      220.6616      229.2196      225.7483      213.7992      196.3896      187.3985      180.7586      184.9994      193.9964      192.7234      177.7122      176.3088      174.3268      168.7265      164.8781      145.8069      125.3220      121.3223        0.0000        0.0000        0.0000        0.0000        0.0000        0.0000        0.0000        0.0000        0.0000        0.0000        0.0000        0.0000        0.0000        0.0000        0.0000        0.0000        0.0000        0.0000        0.0000        0.0000        0.0000        0.0000        0.0000        0.0000
        0.0000        0.0000        0.0000        0.0000        0.0000        0.0000        0.0000        0.0000        0.0000        0.0000        0.0000        0.0000        0.0000        0.0000        0.0000        0.0000        0.0000        0.0000        0.0000        0.0000        0.0000        0.0000       17.6413       17.0137       17.1403       18.5544       21.3733       20.4837       18.3846       19.7091       19.2288       20.0660       16.5854       11.6543       10.4372       11.5171       13.1275       13.3701       12.2871       12.1976       10.3302        7.3830        7.9976        9.4800        6.8125        4.9084        3.4897        4.7671        6.2595        6.0586        6.6053        7.4120        6.5114       30.6744       54.4269       35.4933       14.7976        3.8707        2.9783        3.0958        2.9530        2.7111        2.5515        1.7791        1.6510        1.4723        2.0545        1.4545        1.9463        0.5113        1.5524        4.5036        3.7105        1.7728        1.5141        0.6711        0.7538        0.3892        0.4368        1.5278        1.9121        2.1719        2.1865        2.8826        3.2662        2.8429        3.6964        3.3135        3.3935        1.8457        0.9148        0.7493        1.1042        2.8005        3.9774        2.8482        2.5782        1.8925        1.6390        1.4728        1.2004        1.8405        1.8803        5.4170        5.1639        5.7675        6.7781        6.1714        5.0654        6.3908        6.1542        6.4619        9.3254       11.9192       11.6767        8.0951        4.9871        4.9673        8.6602       12.2075       19.0636       25.4507       31.4980       22.0062       21.1387       15.9625       19.7491       20.8035       21.6332       24.9913       23.0145       22.3198       24.3084       24.9836       26.4126       33.8060       35.0068       35.7653       35.8547       36.4446       31.4390       31.7339       36.5483       51.5667       61.6856       86.5226       63.9196       82.1709       95.3432       82.1659       80.6601       77.9793       93.4310       82.7926       72.0649       52.3028       38.7131       39.5926       53.0824       39.9264       33.3310       29.1403       29.5279       29.6531       40.4947       34.5090       36.3201       44.2879       41.3946       27.4887       28.2025       36.8759       39.3177       48.7757       46.9020       42.5613       43.9500       45.7677       48.4254       60.5396       62.7486       66.9379       71.2484       70.7798       67.1736       58.4360       59.3250       65.0958       64.6538       72.9951       94.7896       90.9296      108.5077      102.6989       90.5467       84.8786       82.7629       90.8737      107.9139      103.4818       97.9800      108.5272      126.0089      161.7691      180.0036      206.2820      220.0903      227.6871      234.4949      240.5406      229.8149      210.6122      199.1752      187.2501      186.4151      190.4543      186.1665      183.6358      181.1308      185.8245      184.0004      173.9441      155.5524      126.8501        0.0000        0.0000        0.0000        0.0000        0.0000        0.0000        0.0000        0.0000        0.0000        0.0000        0.0000        0.0000        0.0000        0.0000        0.0000        0.0000        0.0000        0.0000        0.0000        0.0000        0.0000        0.0000        0.0000        0.0000        0.0000
        0.0000        0.0000        0.0000        0.0000        0.0000        0.0000        0.0000        0.0000        0.0000        0.0000        0.0000        0.0000        0.0000        0.0000        0.0000        0.0000        0.0000        0.0000       13.3460       14.8132       16.8945       19.3095       19.0791       15.8192       14.9053       13.4983       12.7576       16.0211       15.8010       12.3932        7.8249        8.2670        8.9369        7.7651        8.6649        8.2997        7.9508        7.1163        8.0149        8.4963        6.9789        3.9689        3.9029        4.2610        3.6520        2.6093        2.4910        3.2477        2.3304        3.2186        4.1070        3.8222        3.5637        3.6312        3.2090        3.2386        3.1256        3.0910        2.4617        3.0375        2.9556        2.7372        3.2344        4.4350        3.4183        2.2793        2.0019        1.7341        7.0265        7.3981        3.6539        3.1484        7.7669        4.9944        5.1365        1.4038        0.9522        1.2797        0.9792        1.4148        1.9412        2.8093        3.4134        4.1771        4.4662        2.9452        2.8747        2.5674        3.4442        2.1913        2.8477        2.2095        4.6536        4.3921        3.5691        3.2693        2.9121        2.2079        4.2657        2.5426        4.0339        1.5935        3.2410        5.7784        5.7985        6.5575        7.0293        4.3312        5.6897        6.7863        6.8787        5.7984        9.0272       10.2816        9.2669        7.0204        6.0035        6.9894       10.6806       15.5773       24.4155       27.3146       22.9991       21.6155       19.9571       18.6471       19.3254       23.7039       24.4728       29.8360       27.7279       28.9091       32.9125       31.7072       30.6026       33.1505       32.7916       34.5096       32.3738       48.7605       57.4956       44.5729       32.4452       53.5862       55.7895       57.9384       55.1932       64.2350       93.7173       98.9581       79.3842       71.1624       82.8405       86.9646       72.4144       49.7674       37.5588       37.3817       37.8273       35.9297       47.1501       34.0204       34.6630       31.5933       35.3956       43.6558       41.7084       36.9174       30.6200       33.7812       28.7003       39.7611       49.2097       63.2735       52.6523       44.2310       47.4929       48.1179       50.9239       58.5818       64.0548       68.4631       67.6864       70.1524       63.6049       57.4542       51.9030       55.0128       58.3715       72.4841      106.9597      114.5216      105.8116      106.4485       97.9407       92.7696       94.6691      102.3955      110.1106      119.9872      110.2041      117.0242      126.5603      162.6400      181.3240      197.6605      211.5337      237.9944      260.1933      257.3569      248.4330      225.9685      201.3748      185.9052      181.3503      184.4204      181.2607      183.3305      175.3032      180.5631      177.8551        0.0000        0.0000        0.0000        0.0000        0.0000        0.0000        0.0000        0.0000        0.0000        0.0000        0.0000        0.0000        0.0000        0.0000        0.0000        0.0000        0.0000        0.0000        0.0000        0.0000        0.0000        0.0000        0.0000        0.0000        0.0000        0.0000        0.0000        0.0000
        0.0000        0.0000        0.0000        0.0000        0.0000        0.0000        0.0000        0.0000        0.0000        0.0000        0.0000        0.0000        0.0000        0.0000        0.0000       14.6180       14.8754       15.6718       14.6511       16.7067       19.0529       17.7580       15.2833       13.0608       12.3180       11.9583       11.2202        9.3366        8.1569        5.7280        4.5149        4.9636        5.9563        6.7949        6.3424        5.8987        6.5879        5.4087        5.8072        5.6818        5.0297        3.9675        3.0143        3.6876        2.2778        2.5446        2.5474        2.3380        1.7683        1.5471        1.3235        1.6385        1.7961        2.1677        2.2371        2.3069        2.9475        3.1191        3.0731        4.4535        5.7317        5.6724        4.4569        3.6118        4.6440        4.7673        3.4713        2.2616        2.0561        4.4298        3.3750        3.3847        4.4545        3.0481        3.2815        1.2949        1.2821        0.5778        1.9403        2.5226        3.1523        2.7246        3.3118        4.2015        4.6486        2.4847        2.4335        1.2726        1.3262        3.8100        4.8614        3.7295        2.3486        2.5635        5.1102        4.8900        7.0367        4.7732        3.6247        3.3976        1.9258        2.6853        3.5823        7.1316        6.6127        7.5509        8.5642        8.9628        8.8047        5.2805        5.3330        5.8532        5.2693        5.6116        8.4100       10.0616        9.6729       12.6638       12.4012       15.4514       20.1307       19.8454       21.7230       23.0016       23.6070       25.6486       28.2046       30.0869       34.9359       31.5916       33.1573       36.3770       37.9886       38.4118       51.7552       45.9947       45.1477       40.2769       36.6582       35.4532       40.8768       36.3693       38.0230       80.1694       73.4661       71.8713       62.3458       71.3446       93.5003      111.0287       88.9022       81.8743       71.7838       63.9274       65.2496       55.9534       51.2041       45.0939       38.6355       39.4083       38.2311       37.9012       46.2377       43.3028       33.4514       29.3151       32.4975       29.0001       33.8590       37.5890       38.7446       46.9526       55.6226       51.8482       49.0765       48.2040       48.6666       50.4244       55.8317       64.6113       79.7186       82.6354       78.8956       75.9692       63.2749       61.3373       56.9228       60.9133       71.4833       91.8266       94.2827      126.2370      121.5571      121.1150      123.0114      119.7900      109.2231       97.3435      101.5790      105.4797      134.3878      129.8239      143.9665      180.1473      192.1601      203.7952      214.5259      244.4536      267.0791      261.1612      244.1642      232.8436      211.5520      181.8125        0.0000      168.9502      168.1877      171.4856      170.7130      176.3475      164.9151        0.0000        0.0000        0.0000        0.0000        0.0000        0.0000        0.0000        0.0000        0.0000        0.0000        0.0000        0.0000        0.0000        0.0000        0.0000        0.0000        0.0000        0.0000        0.0000        0.0000        0.0000        0.0000        0.0000        0.0000        0.0000        0.0000        0.0000        0.0000
        0.0000        0.0000        0.0000        0.0000        0.0000        0.0000        0.0000        0.0000        0.0000        0.0000        0.0000        0.0000        0.0000       16.2354       17.5376       20.5217       23.0559       22.0296       19.9960       17.8633       16.3403       17.2203       16.0410       13.5573       10.0106        6.7385        5.6150        3.2157        2.3376        2.2328        2.8934        4.2901        4.6210        5.0163        4.7178        4.4204        4.5048        4.6766        4.7937        4.8817        5.3635        3.7691        3.1225        3.5773        3.4160        3.5001        1.3449        1.2688        1.4311        2.5206        2.5369        1.6644        1.8098        2.2649        2.3476        1.8340        1.5564        1.5363        1.5755        2.4652        2.3622        1.9697        2.0545        2.5717        4.5491        4.5712        3.2508        2.4052        2.7584        3.1536        2.7849        1.8179        1.1779        0.8229        0.0588        1.4066        2.4350        1.9986        1.5210        2.2660        2.4728        2.7119        3.7118        4.0941        4.6395        4.4118        3.0321        1.9486        1.0674        0.9957        1.5795        1.2364        1.1615        1.8950        4.4009        7.2653        2.0485        1.8540        4.1177        5.1059        7.0209        7.2910        7.1452       13.6251        8.8799       11.5947       13.5320       10.3183        8.7215        5.4761        6.0678        8.5645       10.2677       12.2476       14.8213       11.6042       14.8068       18.4221       13.1939       19.5011       20.6587       20.9020       23.5055       28.6808       30.1550       27.2105       29.2174       33.0731       35.7448       39.2265       50.0691       47.7154       48.8926       52.5603       63.3818       54.4373       43.6781       41.0263       42.7910       39.4016       39.9823       37.4743       52.1579       74.4158       82.1765       75.5937       66.2763       70.0372       78.7534       70.2510       73.7619       76.2596       66.9506       64.8401       66.3313       59.6318       54.3063       50.6310       48.2832       42.6636       42.2525       41.6541       39.7262       35.8497       33.8827       34.4099       38.0153       34.8542       33.6677       40.1806       45.8755       58.8750       50.0380       47.5570       58.4716       60.3720       63.3346       65.0402       67.1505       74.6257       89.7122       91.0476       91.4122       85.2035       89.6476       93.6961       84.2838       79.9223       91.6769      104.3629      117.1538      113.9608      118.6089      161.1720      183.4308      149.6646      107.7560      103.6252      122.8547      128.8611      131.0767      138.4699      153.7143      191.2076      202.4875      211.8407      227.6970      255.0076      258.0854      257.7353      245.5065      229.7106      214.5291        0.0000        0.0000        0.0000        0.0000        0.0000        0.0000        0.0000        0.0000        0.0000        0.0000        0.0000        0.0000        0.0000        0.0000        0.0000        0.0000        0.0000        0.0000        0.0000        0.0000        0.0000        0.0000        0.0000        0.0000        0.0000        0.0000        0.0000        0.0000        0.0000        0.0000        0.0000        0.0000        0.0000        0.0000        0.0000        0.0000
        0.0000        0.0000        0.0000        0.0000        0.0000        0.0000        0.0000        0.0000        0.0000       27.0562        0.0000        0.0000       20.5426       20.7816       20.5873       23.1073       28.4290       26.2159       23.8341       19.1783       19.5953       20.5847       17.3240       13.0198       10.9454        8.1985        7.3813        4.4022        3.9177        3.9133        3.6110        3.2479        3.0409        3.3804        3.9148        4.1823        3.8827        3.3867        3.3711        3.1924        2.9350        3.3739        4.9317        5.4246        5.5991        3.7550        1.2142        2.2802        1.9005        2.1947        2.0982        1.6752        1.7956        2.2757        1.8268        1.0963        0.7857        0.7086        1.0032        1.1171        0.8623        0.9954        1.0421        1.7092        1.0905        1.1801        3.0142        9.1937        5.4315        2.7680        1.3679        0.6224        0.0738        0.0672        1.4051        1.1806        0.6913        0.0975        1.6633        2.8486        3.0320        3.8452        3.9555        3.3391        2.0527        2.8062        2.8409        0.9988        1.1438        1.7517        1.7312        1.2189        1.7105        2.4891        1.5055        1.8873        2.4009        2.3016        3.6869        4.7963        7.7873        9.9106       10.8933       14.7837       16.3636        8.4974        7.5832        9.4756        8.6652       11.2023       13.9106       16.7814       19.0400       15.0397       15.0391       16.0572       13.0640       15.4516       15.3119       19.1717       22.3998       24.9401       25.2207       46.4349       33.3448       29.8524       32.8381       40.2384       47.1488       47.7610       46.3886       50.3203       54.0747       50.7277       48.3578       51.4486       53.6323       54.6175       50.3714       50.6670       47.4591       51.4722       57.7013       68.6789       76.7422       71.8028       64.2081       68.2147       70.2879       72.5869       72.0133       69.5574       73.2252       74.9415       85.8176       90.3101       68.1292       58.6861       52.9826       46.8442       47.0675       47.5448       41.8694       47.5287       48.8984       42.4997       42.7509       49.1858       50.0742       45.9868       48.8378       49.4221       47.9090       53.5546       64.7377       72.7101       75.5399       84.2898       94.4982      102.5884      109.8796      117.0294      115.1111      110.0234      113.1736      138.2279      145.6287      143.6671      154.4317      193.9816      154.1499      119.5381      107.4882      118.5646      122.4834      111.3242      107.3784      120.8404      133.6166      148.3706      163.9749      179.1105      185.2287      215.6276      237.6396      259.0186      272.4978      259.2797      265.8127      254.2513      229.0404      187.8491        0.0000        0.0000        0.0000        0.0000        0.0000        0.0000        0.0000        0.0000        0.0000        0.0000        0.0000        0.0000        0.0000        0.0000        0.0000        0.0000        0.0000        0.0000        0.0000        0.0000        0.0000        0.0000        0.0000        0.0000        0.0000        0.0000        0.0000        0.0000        0.0000        0.0000        0.0000        0.0000        0.0000        0.0000        0.0000        0.0000        0.0000
        0.0000        0.0000        0.0000        0.0000        0.0000       16.0514       13.6142       37.9712       31.5876       17.6859       20.3717       25.9480       31.5895       31.1514       31.4265       32.1195       28.5808       25.9164       23.9725       20.8517       18.3931       16.2220       12.7262       12.0160        9.1868        8.0215        7.1366        5.3939        4.8198        2.0909        2.7362        2.8379        3.1041        2.6190        2.7959        3.3977        3.0904        2.7815        2.8261        2.5470        2.2418        2.1147        2.8260        2.6165        1.6479        1.2707        0.8011        1.7732        1.8725        1.9222        1.3040        1.2638        1.2247        1.5246        1.1018        0.8238        0.4729        0.4458        0.7488        0.6136        0.7528        1.0582        2.6859        2.8775        1.3667        2.0541        3.7111        5.9611        4.6342        5.1905        1.0031        0.6193        1.0436        1.4644        2.7901        3.5423        3.7993        3.2637        3.7047        3.0382        3.0005        3.1564        2.1324        3.1210        4.9673        3.7806        2.7627        2.2087        1.4793        1.6514        2.1047        2.5743        2.5300        1.0663        2.1261        3.5407        7.8621        7.5681        7.3897        6.4529        6.5567        6.5044        8.8282        9.7738       11.9865        7.6646        9.1180       11.9248       17.2739       19.3205       18.4633       19.1760       19.6531       19.1763       19.1178       13.6523       13.7488       13.3726       11.9918       18.4791       27.1631       32.5047       33.0208       32.7966       30.2432       36.3781       45.3759       57.5678       55.5796       44.0121       44.4143       44.9613       49.9844       39.8578       44.0870       47.8173       48.5587       54.8896       53.5120       61.9948       71.0463       62.8996       65.5497       62.1998       64.9916       76.2310       83.3192       81.6386       70.6295       70.9045       71.7948       87.4248       96.7002      102.2442       99.3628       88.4559       77.2164       76.5488       68.1201       51.1161       45.3756       47.8536       44.3547       49.1270       52.3133       46.8573       47.0987       38.7112       46.3873       50.6243       47.8545       52.1280       52.8600       60.2874       69.8496       88.5241       93.1924       99.5913      109.7541      125.2676      141.2189      145.1940      136.1764      130.2755      128.5523      138.8967      137.6443      113.4735      123.9022      137.2514      123.9791      130.8781        0.0000        0.0000      121.2041      118.1713      116.9204      122.9250      144.5859      161.7797      178.4067      189.4139      199.1316      226.1639      252.4348      275.5227      269.1523      271.0507      271.5930      255.4280      223.5582        0.0000        0.0000        0.0000        0.0000        0.0000        0.0000        0.0000        0.0000        0.0000        0.0000        0.0000        0.0000        0.0000        0.0000        0.0000        0.0000        0.0000        0.0000        0.0000        0.0000        0.0000        0.0000        0.0000        0.0000        0.0000        0.0000        0.0000        0.0000        0.0000        0.0000        0.0000        0.0000        0.0000        0.0000        0.0000        0.0000        0.0000        0.0000
        0.0000        0.0000        0.0000        0.0000       13.8059       18.4757       13.9864       16.6707       18.7627       23.9788       27.0700       32.2269       32.2236       29.4526       24.5084       23.3031       21.3169       20.2650       17.6743       13.8078       13.5892       12.5927       11.3067        9.9008        7.5069        5.9220        5.4102        4.1753        4.0054        2.3345        2.4146        2.5500        2.2491        2.4106        2.4922        2.3083        2.2979        2.2616        2.0974        1.4158        1.5198        1.3901        1.5885        1.3232        1.6723        1.7984        1.1241        1.3004        1.3457        0.9006        1.0287        1.2339        1.5202        2.1004        1.5780        1.5381        1.4347        1.3805        1.1476        0.6304        0.7859        1.6486        2.9335        3.8804        3.9666        2.9463        2.8133        3.6313        3.7013        4.3019        0.8415        1.0684        0.8559        3.6458        6.6761        4.2513        2.1777        1.8540        2.5824        2.3561        1.8121        1.8890        2.1178        2.5427        2.5063        1.9727        2.7075        1.8489        3.1145        4.0734        5.5206        4.0194        4.4871        2.3519        3.0067        4.4663        7.1521        8.7928        8.2102        7.1051        5.5680        5.4699        5.3967        6.8991        9.7063       11.2392       18.1930       24.8994       28.6751       33.3320       25.4934       16.7516       19.8388       17.3638       15.9815       15.7901       16.9701       14.3376       17.0276       31.4875       41.1354       40.9379       35.8143       36.6742       39.2338       49.5307       65.6862       57.5620       50.3953       41.5744       44.6229       43.8902       40.4155       40.9473       40.2354       50.0613       56.2642       56.9047       60.8990       65.8574       78.9232       80.6703       75.2359       59.4142       49.0603       61.9295       73.1844       82.9597       75.2545       81.4359       85.0668      101.3189       96.8950       96.9729      110.6579      106.4297       87.1252       68.7803       72.4019       59.8511       59.3268       69.2504       56.1138       49.2017       49.3609       51.1623       57.0234       60.0538       58.9049       61.3648       67.0953       68.5077       74.0575       77.6674       78.0041      100.0067      118.3636      130.8899      141.0490      156.7517      184.6788      180.9066      166.7222      151.9634      134.7083      132.8620      128.0790      109.6000      116.7592      131.9021      108.4069        0.0000        0.0000        0.0000      132.4573      112.8583      111.8646      124.0052      136.1059      162.3096      173.2464      186.5223      202.4076      231.8757      256.5389      265.1399      261.0697      264.1870        0.0000        0.0000        0.0000        0.0000        0.0000        0.0000        0.0000        0.0000        0.0000        0.0000        0.0000        0.0000        0.0000        0.0000        0.0000        0.0000        0.0000        0.0000        0.0000        0.0000        0.0000        0.0000        0.0000        0.0000        0.0000        0.0000        0.0000        0.0000        0.0000        0.0000        0.0000        0.0000        0.0000        0.0000        0.0000        0.0000        0.0000        0.0000        0.0000        0.0000        0.0000
        0.0000        0.0000       13.6637        9.2650       11.5981       15.7190       18.5543       21.1888       20.5849       22.9582       22.4332       23.4110       21.1426       18.0386       14.4211       15.2495       13.3103       13.1276       12.2934       11.2049       10.9937        9.7863        8.7034        7.1034        5.7459        5.1531        4.4352        2.4268        2.3277        2.8372        2.5018        1.5275        1.5552        2.0333        1.6633        1.6818        1.7697        1.8284        1.5700        1.1325        0.9403        1.1353        1.2652        0.7988        1.1809        1.5312        1.0922        1.1991        0.9518        1.1352        1.8177        2.0253        1.9921        2.1547        2.2620        1.6110        1.7697        1.5349        1.6668        2.4432        2.3548        3.2057        3.5525        4.7197        4.3613        3.5003        2.0980        3.1046        2.6294        2.1965        2.0917        2.2611        3.8497        3.7703        2.6979        1.4319        1.7707        2.4525        1.7881        1.6936        1.0480        0.9722        0.7629        1.1445        0.9590        1.8082        1.9496        2.1193        3.6360        4.9879        5.5575        4.5980        5.2715        6.7793        4.0095        5.3815        6.3561        8.1816       10.6853        9.0149        7.8505        8.7313       11.0267        9.5650       14.4819       21.9084       24.3153       25.7976       28.7241       26.2738       27.9978       21.4560       21.4114       25.8581       24.9721       26.4390       27.4010       26.0929       30.2703       41.7745       49.8392       45.5317       41.8199       49.6895       58.5981       61.1155       58.5899       53.2159       40.6140       38.4508       38.5354       44.7207       56.4257       76.4041       69.5529       65.7856       66.1347       56.2481       67.5450       78.9117       89.3965       84.7746       70.2674       52.1250       55.4053       59.2258       66.4504       69.7914       66.2045       76.9300      104.2815      102.2825       79.5055      101.9719      111.6539      102.4510       87.8429       65.9222       58.3102       59.7658       58.1917       61.4883       61.8520       55.6814       54.6784       53.5147       62.7132       71.8795       75.6950       67.5207       64.1675       70.4566       82.8075       80.1003       97.2430      118.8402      143.6245      162.2474      184.9404      189.3084      191.4944      188.8053      162.0033      143.5446      138.7505      135.6757      128.2517      111.5313      123.4903      130.5020        0.0000        0.0000        0.0000      115.3507      117.7572      120.0230      120.8001      126.3394      138.6260      171.7749      172.5732      179.1698      195.0564      220.4985      252.7069      264.2382      252.4041        0.0000        0.0000        0.0000        0.0000        0.0000        0.0000        0.0000        0.0000        0.0000        0.0000        0.0000        0.0000        0.0000        0.0000        0.0000        0.0000        0.0000        0.0000        0.0000        0.0000        0.0000        0.0000        0.0000        0.0000        0.0000        0.0000        0.0000        0.0000        0.0000        0.0000        0.0000        0.0000        0.0000        0.0000        0.0000        0.0000        0.0000        0.0000        0.0000        0.0000        0.0000        0.0000
        0.0000       10.1766       11.4427       11.2241       11.8199       13.0899       13.3959       13.9948       15.2915       15.1566       14.9764       14.2186       11.4237        6.2625        5.3481        5.1036        5.1399        5.4807        4.6821        5.2213        4.4500        3.7811        3.4300        4.1777        3.8256        3.6355        3.3836        2.4314        2.0483        2.4926        2.1581        1.4168        1.0111        1.0198        1.2054        0.4972        0.6188        0.7401        0.6994        0.4095        0.3106        0.3181        0.6226        0.3767        0.2113        0.9970        0.5154        0.5886        0.0000        0.6334        1.7018        1.1892        1.4665        1.1480        1.7911        1.4448        1.1357        1.2998        2.1575        2.6065        1.9036        1.7067        1.8847        1.5459        1.9788        1.7266        1.8680        2.4513        2.0804        1.8627        1.4053        1.8897        1.5401        1.6096        1.8517        1.5995        1.1130        0.6540        0.3869        0.5008        0.5386        0.6199        0.7398        1.1700        1.0550        1.6926        2.4669        2.8193        2.9902        5.0310        7.4757        8.1931        8.5733       11.3096        8.9069       11.8294       10.5284        7.8385        7.8125        6.6024        7.6165        8.6897       11.1421       13.7921       18.6845       23.4088       20.9057       21.5705       26.6781       29.5266       24.8839       21.6131       20.1125       18.7547       25.4900       36.8141       38.2698       38.9298       56.4685       57.1456       56.2782       57.5123       61.0800       62.2132       69.9042       70.8075       68.4094       59.2561       45.6993       38.3936       37.8109       42.7224       49.5693       49.2957       74.0232       86.1411       62.9146       57.0230       79.8246      104.3187      107.3018       98.8562       75.1528       56.6224       61.6109       65.2037       62.1476       71.1309       68.4180       88.4166       93.5203       96.3744       92.2195      107.2527       95.6584       82.1883       79.8568       71.2663       63.4432       62.9136       66.5562       77.4280       70.8729       50.7864       49.8299       54.6259       60.8556       72.1101       75.6242       76.1957       72.8682       75.8453       74.5442       75.4215      117.9250      149.2072      159.5616      177.0660      173.5823      176.4311      175.1843      166.5228      151.8806      123.1279      103.2659      103.4988      115.0501      112.2218        0.0000        0.0000        0.0000        0.0000      108.1025      117.8627      117.2697      132.1105      120.0506      117.3512      143.1386      190.5790      191.9678      201.8479      190.6004      222.6915      243.7246      265.4483        0.0000        0.0000        0.0000        0.0000        0.0000        0.0000        0.0000        0.0000        0.0000        0.0000        0.0000        0.0000        0.0000        0.0000        0.0000        0.0000        0.0000        0.0000        0.0000        0.0000        0.0000        0.0000        0.0000        0.0000        0.0000        0.0000        0.0000        0.0000        0.0000        0.0000        0.0000        0.0000        0.0000        0.0000        0.0000        0.0000        0.0000        0.0000        0.0000        0.0000        0.0000        0.0000        0.0000
        0.0000       14.3195       14.0839       11.8864       11.1692       13.5624       11.4342       10.3427       14.7845       14.2884       10.9442        7.1792        6.1342        3.7893        2.9921        2.9896        3.6231        4.3866        3.6267        2.8707        2.3530        2.2107        2.2055        2.8992        3.1205        3.2662        3.0431        2.5171        2.2306        2.1191        1.8965        1.4631        1.7415        1.5713        0.8813        0.7450        1.1850        1.2478        1.1390        1.4203        0.1647        0.4207        0.3176        0.0000        0.4635        0.5070        0.2115        0.0000        0.0000        0.5942        1.2684        1.6908        1.3533        0.9796        1.5353        1.1482        0.8954        1.0511        0.7639        0.5456        0.7723        1.0454        1.0096        1.2338        1.9607        2.0247        2.5855        2.9638        2.0466        2.2946        3.6434        2.4862        1.6060        1.6226        1.7443        1.6380        0.7615        0.1816        0.7153        1.1408        0.8633        0.9090        1.0905        1.6032        1.4279        3.1525        5.0538        9.8099       10.4181       14.1842       17.1934       14.6804       19.6402       17.2944       15.0971       17.0124       18.1142       11.9524       12.7354       14.6022       14.8172       14.2952       19.4606       24.9984       33.3811       30.8208       25.0509       24.3158       19.7895       19.9132       20.7137       20.3005       26.6666       23.8933       26.9327       42.4717       52.8303       53.8586       58.7235       67.9676       78.4248       79.9278       83.3093       84.9776       91.9511       92.5391       78.5191       55.4052       38.6477       30.3440       29.2711       28.0170       24.8962       33.9245       49.5355       74.0600       66.7660       59.1323       77.0968       87.5105       94.8926       82.8820       71.4646       65.2403       79.1776       75.1928       64.1875       72.1284       78.4876       77.6658       93.5803      127.7854      106.7313       97.1369       84.8400       75.5556       74.2242       78.7928       71.5407       81.0250       83.4730       88.8490       81.7820       60.9460       66.3804       78.1997       84.6058       73.4452       70.2228       66.9955       68.9012       81.9808       83.2233       93.6207      146.3428      134.9818      138.2360      183.2480      192.7412      178.1732      167.7287      151.5144      146.1829      146.6610      141.1347      164.0821        0.0000        0.0000        0.0000        0.0000        0.0000      107.8908      101.6509      110.7629      109.2585      101.4862       97.3668       98.0565      111.8082      153.0055      198.9140      186.4936      177.6928      222.4359        0.0000        0.0000        0.0000        0.0000        0.0000        0.0000        0.0000        0.0000        0.0000        0.0000        0.0000        0.0000        0.0000        0.0000        0.0000        0.0000        0.0000        0.0000        0.0000        0.0000        0.0000        0.0000        0.0000        0.0000        0.0000        0.0000        0.0000        0.0000        0.0000        0.0000        0.0000        0.0000        0.0000        0.0000        0.0000        0.0000        0.0000        0.0000        0.0000        0.0000        0.0000        0.0000        0.0000        0.0000        0.0000
        9.1816       13.7502       15.7315       18.7891       20.2601       17.0154       13.3683       12.0621       10.6860       10.7133        9.9552        6.3689        4.6010        2.6459        2.5291        2.3179        2.1925        2.1380        1.7023        1.4982        1.4106        1.5241        1.7107        2.4109        2.7476        2.8494        2.6990        2.3921        2.1644        2.0016        2.1445        2.1847        2.0792        2.8185        2.1557        0.8680        0.5283        0.4192        0.8819        1.0693        0.5245        0.7544        0.3609        0.4001        0.4395        0.5661        0.6781        1.2234        1.4709        1.4203        2.1245        1.5892        1.3736        2.1316        2.3105        1.0729        0.7977        0.7034        1.1435        3.1984        1.4029        1.2032        1.5113        1.4041        0.9556        0.5662        1.0938        1.8175        2.2272        2.9719        4.0827        2.3766        2.3350        2.5328        2.3096        1.1562        0.5538        0.5942        2.5157        5.8594        4.5549        2.5538        3.7278        3.2977        4.2603        5.7231        6.5766        6.9782        9.5052        7.9043       13.3760       15.6031       71.4573       91.2793       20.3897       27.8196       41.6163       29.9739       46.6181       66.6839       37.9369       30.7849       28.9075       36.2550       48.8997       46.7199       42.7235       43.3236       35.0587       34.5785       28.4327       29.9909       23.2094       22.5981       25.7465       31.3010       54.8824       54.7000       48.7170       63.3521       94.4087       95.5665       95.3208       86.4897       82.6325       71.2475       52.0596       42.0618       29.6140       24.2839       25.4937       25.7953       26.7402       45.1751       41.4377       53.1406       54.0645       51.7205       56.7376       60.0126       71.4887       69.2237       66.7379       55.5496       64.9872       64.9307       72.7837       71.9844       80.0821       77.3595       81.1203      108.3603       95.2060       92.9976       87.5131       84.1445       83.0785       73.1473       70.2611       94.4956      101.6208       97.2748       91.0172       69.4046       81.3839       77.8779       78.9096       78.5536       81.1075       83.3842       91.2867       92.9440       99.1213      126.6718      140.0245      136.1575      119.0861      136.2629      150.1159      145.7692      149.1371      133.1309      123.4672      108.5751      111.0036        0.0000        0.0000        0.0000        0.0000        0.0000        0.0000       86.3073       89.0281       95.5537       83.7785       77.2199       81.3563       99.7523      138.4675      196.8696      218.6427        0.0000        0.0000        0.0000        0.0000        0.0000        0.0000        0.0000        0.0000        0.0000        0.0000        0.0000        0.0000        0.0000        0.0000        0.0000        0.0000        0.0000        0.0000        0.0000        0.0000        0.0000        0.0000        0.0000        0.0000        0.0000        0.0000        0.0000        0.0000        0.0000        0.0000        0.0000        0.0000        0.0000        0.0000        0.0000        0.0000        0.0000        0.0000        0.0000        0.0000        0.0000        0.0000        0.0000        0.0000        0.0000        0.0000        0.0000        0.0000
        9.1875       11.2887       12.1258       11.5476       17.6104       39.1336       22.2167       12.6642       12.1513       10.8082        8.5398        5.1801        3.6093        2.8784        2.5333        2.1824        2.0040        1.4389        1.2018        1.1528        1.2633        1.7755        2.1094        2.3732        2.2542        2.4234        2.0810        1.7220        1.4907        1.4413        1.3674        1.1295        1.3142        2.3073        2.1356        1.6792        1.8557        1.9553        1.9356        2.3902        2.3005        1.4931        1.1603        0.9905        1.9997        2.8889        1.7378        1.1729        1.1785        1.0492        2.0063        1.9547        2.0638        1.5224        1.6783        1.4633        1.3499        0.9823        0.7395        0.9411        1.2993        1.0867        1.4090        1.3007        2.0810        1.4538        1.6977        2.4047        3.1647        2.2193        2.8747        2.0144        3.3801        5.2431        2.6175        0.4502        0.2161        1.6414        2.8473        3.8262        2.8014        7.2503        3.3223        3.4321        3.9610        4.9726        4.1658       14.6558       34.5677       21.9075       19.8687       16.7670       16.7336       21.4675       20.2055       37.2798       31.6772       30.6812       44.9417       74.6135       82.6041       69.4648       67.5480       61.0188       69.2489       82.1482       66.8620       67.2667       63.2962       69.0602       52.7502       38.5689       29.0551       28.5177       29.9322       39.7891       73.5311       65.2907       57.9039       71.9912       83.0538       93.2221       80.9944       67.6541       57.4789       47.5499       35.9124       31.6676       22.5493       18.9034       31.2239       29.2759       25.8304       34.3130       44.2786       46.4595       47.5755       44.4987       49.6040       66.0679       62.3194       56.0676       60.9896       55.4587       52.5662       75.8645       83.7165       76.4746       78.8028       74.9726       81.1552       92.3218       95.6661       95.5563       80.1628       76.2291       73.0540       76.9989       81.1019      110.4365      108.1191      100.4676      104.5886       83.4970       91.0545       93.4305       88.0474       98.3889       96.6834      104.0645      119.2536      121.2583      116.5286      124.9269      111.6163      126.0605      118.2926      128.7028      127.6411      118.4794      120.0880      116.4618      118.0341      104.7974        0.0000        0.0000        0.0000        0.0000        0.0000        0.0000       86.9100       93.1164       96.4923       92.9238       88.3773       76.6730       86.3989      110.3127      136.2577      187.2515      187.8745        0.0000        0.0000        0.0000        0.0000        0.0000        0.0000        0.0000        0.0000        0.0000        0.0000        0.0000        0.0000        0.0000        0.0000        0.0000        0.0000        0.0000        0.0000        0.0000        0.0000        0.0000        0.0000        0.0000        0.0000        0.0000        0.0000        0.0000        0.0000        0.0000        0.0000        0.0000        0.0000        0.0000        0.0000        0.0000        0.0000        0.0000        0.0000        0.0000        0.0000        0.0000        0.0000        0.0000        0.0000        0.0000        0.0000        0.0000        0.0000
        5.7060        4.3174        6.8836        8.4609       12.6156       16.5104       24.4706       19.1031       11.4425       11.1012        7.5959        3.8343        4.0175        2.6138        1.3584        0.7599        0.4530        0.4321        0.5918        1.3815        1.5105        1.8815        2.2954        1.4592        1.5595        1.7538        1.5165        0.9768        1.1072        1.0829        0.8205        1.4614        2.0398        2.9107        2.1434        2.8975        4.7346        3.7465        1.3830        1.3532        1.1512        0.8248        0.4564        0.4446        2.6484        2.5648        1.6287        1.2032        1.7494        1.9031        2.1709        2.2399        2.6543        3.5133        3.0867        1.9435        1.3799        0.7170        0.8054        1.0099        1.8070        3.4695        4.9720        4.3639        4.1599        3.1440        2.6367        2.4263        3.5190        3.3019        2.8375        1.2444        2.7128        3.4335        1.4271        0.4412        1.3297        1.1741        0.4112        0.7155        1.2422        1.0191        3.2648        5.4577        4.3824        5.2160        6.4064       10.0366       14.3959       19.6946       20.8738       18.7254       20.5058       20.1675       28.7519       30.6199       28.9630       34.7693       39.5937       43.7419       55.9190       76.1220       76.5734       84.4926       99.6711       93.9116       91.9342       81.0317       81.2549       74.0174       59.3222       44.4524       46.9192       41.2317       40.3943       65.8751       97.9163       91.1706       53.2716       60.1160       70.8974       76.4791       82.0005       69.5453       43.9095       37.3432       31.7122       21.1188       17.4682       27.2673       34.9723       27.0843       22.9042       26.3105       32.3817       34.0800       36.7688       40.5608       45.8482       55.8128       55.9203       63.4209       77.9665       85.8568       74.9712       66.1450       81.1663      111.4462       96.2463       95.2153       96.5022      100.7007       98.1134       97.8432       90.2392       88.0348       84.9405       85.4205       88.2517      109.5852      119.8077      116.1739      127.3444      132.4038      109.3063       98.9562      107.3936      126.8326      119.1840      117.7844      135.1970      153.7846      151.3013      152.6516      141.6324      129.2364      134.4957      135.3491      130.0454      104.4573      107.3392      103.7664        0.0000        0.0000        0.0000        0.0000        0.0000        0.0000        0.0000        0.0000       98.4000       82.5816       76.8734       82.9940       92.3023       87.1800        0.0000      166.8000      147.4500      169.7400      217.5300        0.0000        0.0000        0.0000        0.0000        0.0000        0.0000        0.0000        0.0000        0.0000        0.0000        0.0000        0.0000        0.0000        0.0000        0.0000        0.0000        0.0000        0.0000        0.0000        0.0000        0.0000        0.0000        0.0000        0.0000        0.0000        0.0000        0.0000        0.0000        0.0000        0.0000        0.0000        0.0000        0.0000        0.0000        0.0000        0.0000        0.0000        0.0000        0.0000        0.0000        0.0000        0.0000        0.0000        0.0000        0.0000        0.0000        0.0000        0.0000
        7.0791        7.4107       11.6610        9.9614       11.6116       11.2856       18.1302       43.3486       21.3944       13.4864       16.3232        5.6053        4.6231        1.5398        1.0703        0.5906        0.3131        0.3967        0.4926        1.0691        1.1444        1.0130        1.1109        1.2925        1.3914        1.3658        1.1393        0.7054        0.7523        0.7761        0.9066        1.5019        1.1367        1.0157        0.9346        0.7620        2.0593        2.2767        0.3242        0.0000        0.0000        0.0000        0.1117        0.6779        2.4812        1.0003        1.0411        2.7075        2.1484        2.3080        2.1144        2.8337        3.9410        3.7155        1.3655        0.9806        0.7532        1.9097        3.3010        5.0183       11.2914       12.3102        8.2737        5.2734        4.2430        3.9780        2.3786        2.0457        2.6853        2.3382        2.6765        1.9305        2.3615        2.4164        1.5090        0.5134        0.6678        0.8679        1.0712        1.6187        3.9945        6.2720        5.7159        7.6238        9.0567        9.7483        9.4046       12.8924       16.9144       17.3270       22.6637       23.6406       26.7374       28.3736       36.1263       38.1416       40.4899       51.3479       43.7117       45.2374       75.6090       86.4238       78.9148       83.1867       98.5490      106.1441      109.7127      109.5746       93.4057       85.1348       72.7443       50.6484       47.3441       47.7498       50.0214       65.6969       62.3489       56.9539       51.6548       59.8292       59.7594       66.2497       65.5146       54.4357       43.0188       34.2977       26.8423       15.3706       14.8058       20.6109       35.0543       25.9133       20.5848       23.2122       19.2624       27.9043       32.4025       39.0302       48.8919       58.2644       57.2368       58.4355       65.2260       64.6243       67.6582       69.5290       81.1535       94.5144      107.0620       99.4888       98.8696       97.2277       97.4891      100.6270      113.1371      111.6497      108.8944      102.1106      103.2780      121.6014      131.7044      123.4955      129.6327      127.2227      126.5573      119.6400      128.9090      133.4530      135.2947      129.9805      133.3203      155.7672      162.8952      167.4898      166.7588      149.9426      152.4012      150.4069      138.1375        0.0000        0.0000        0.0000        0.0000        0.0000        0.0000        0.0000        0.0000        0.0000        0.0000        0.0000       84.4800       94.0864       92.0881      101.3245        0.0000        0.0000        0.0000        0.0000        0.0000        0.0000        0.0000        0.0000        0.0000        0.0000        0.0000        0.0000        0.0000        0.0000        0.0000        0.0000        0.0000        0.0000        0.0000        0.0000        0.0000        0.0000        0.0000        0.0000        0.0000        0.0000        0.0000        0.0000        0.0000        0.0000        0.0000        0.0000        0.0000        0.0000        0.0000        0.0000        0.0000        0.0000        0.0000        0.0000        0.0000        0.0000        0.0000        0.0000        0.0000        0.0000        0.0000        0.0000        0.0000        0.0000        0.0000        0.0000        0.0000        0.0000        0.0000
        0.0000        0.0000       23.5809       16.5664        0.0000       10.2445       23.5682       30.4393       19.6338       16.8956       17.5741        7.9708        4.0245        1.3864        0.8261        0.5914        0.4484        0.2335        0.2697        0.5950        0.9441        0.7313        0.8213        1.3041        1.0291        1.1104        0.9202        0.8187        0.5789        0.3085        0.8410        1.1985        0.6433        1.0663        1.6032        1.0152        0.3446        0.1639        0.1719        0.2319        0.0000        0.0000        0.2238        0.7222        0.6774        0.6573        1.0938        2.0688        1.2829        0.7828        4.3024        5.2473        2.4705        3.0113        3.0513        2.5319        3.9332        5.7845       12.4947       13.2927       10.4789       10.0943       12.0952        5.0295        6.0945        4.7200        2.3102        2.2895        3.9477       11.4882       20.8805       10.2414        2.7857        2.9570        2.6877        1.3017        1.5598        1.5517        3.5528        9.4693       10.6996       11.1869        9.5695       10.4005       11.4298        9.1100        9.7199       16.2716       16.4067       17.6149       20.0016       34.1518       25.0668       21.0740       25.4196       32.2241       40.8694       42.9250       45.4865       37.8692       44.0890       69.5170       61.8673       74.3441      110.1950      105.5147      106.5907      136.1304      139.7752      115.6877       89.6154       69.2743       65.7398       63.2160       64.5098       66.5727       69.5184       58.2883       55.5041       53.1844       44.8081       48.7568       48.2666       42.7749       34.6228       29.2792       25.1644       14.3354       10.1097       14.1661       27.9997       23.8229       27.8326       21.8918       21.5259       26.6283       28.9277       34.1187       43.4423       58.8692       62.3067       62.8343       68.1434       69.0838       73.2192       81.7398       97.0835      119.2750      131.7434      125.1087      115.9314      102.7116      101.7426      111.9774      117.0429      115.9599      109.3985      103.5105      105.6892      116.6553      118.5062      119.2223      128.1796      134.6227      132.3159      138.5933      136.6423      139.3286      139.8837      135.1737      141.0523      162.6485      170.7673      177.1942      180.1082      158.7607      154.8202      155.8242      162.8253      136.9829        0.0000        0.0000      202.1095        0.0000        0.0000        0.0000        0.0000        0.0000        0.0000      121.4700       91.0800      110.3062        0.0000        0.0000        0.0000        0.0000        0.0000        0.0000        0.0000        0.0000        0.0000        0.0000        0.0000        0.0000        0.0000        0.0000        0.0000        0.0000        0.0000        0.0000        0.0000        0.0000        0.0000        0.0000        0.0000        0.0000        0.0000        0.0000        0.0000        0.0000        0.0000        0.0000        0.0000        0.0000        0.0000        0.0000        0.0000        0.0000        0.0000        0.0000        0.0000        0.0000        0.0000        0.0000        0.0000        0.0000        0.0000        0.0000        0.0000        0.0000        0.0000        0.0000        0.0000        0.0000        0.0000        0.0000        0.0000        0.0000        0.0000
        0.0000        0.0000        0.0000        0.0000        0.0000       12.0478       16.1587       31.2151       15.1814       12.8163       10.2024       10.3689        5.6350        2.4889        1.2016        1.0461        1.2782        0.4260        0.2024        0.6436        0.6163        0.6235        0.8927        0.9387        0.8393        0.9121        0.7777        0.5190        0.6711        0.3057        0.7377        0.8173        0.5417        0.0644        0.1706        0.0000        0.0000        0.2726        0.9121        1.4295        1.1486        0.3484        1.2598        1.1392        2.1695        1.5535        2.1032        1.6131        1.0385        1.8978        1.3343        3.2625        4.4462        8.9679       10.9645       16.6085       27.0578       17.7331       32.5895       20.8034       10.7523       14.3344       13.9047        2.2740        2.5913        2.2565        3.6884        4.2418        5.4015      165.7121       60.5388       67.9527        5.1166        3.7633        0.8009        0.6817        1.3072        2.8846        8.1552       10.3632        9.3079        9.2893        8.4770        7.5521        7.0268        8.0986        9.7271       17.1334       19.7648       20.4667       28.8661       61.8626       58.9626       23.0236       26.0117       26.1223       31.1539       37.4316       38.4059       33.9436       43.1829       62.5220       55.6642       76.6387       99.9925      136.2440      106.4953      156.0148      177.1187      149.3885      120.7378      105.1179       99.5343       89.2576       90.1160       86.7948       70.0482       50.0756       48.0504       62.2211       56.3024       40.9935       37.9086       37.6964       29.5985       25.0305       21.2082       12.0562        8.8331       14.0807       26.2738       27.2744       20.7724       18.1587       26.5157       29.1635       34.2028       40.3806       56.2482       64.2045       60.5613       61.4476       68.9734       64.6191       68.4316       82.3671       88.4591      104.0565      123.9946      126.0506      125.9488      125.8057      127.9152      131.7979      122.2477      118.9708      113.3450      117.3050      113.8612      123.5891      133.7237      155.0750      153.4597      147.3474      153.4836      143.6266      134.5439      133.1445      134.6684      140.8224      145.1767      165.3040      167.8567      172.9253      169.6214      164.9289      157.7236      163.4228      159.7943      130.3054      124.2086      141.2518      185.1786      201.6304        0.0000        0.0000        0.0000        0.0000      111.2400       75.8100       83.7900      113.9989        0.0000        0.0000        0.0000        0.0000        0.0000        0.0000        0.0000        0.0000        0.0000        0.0000        0.0000        0.0000        0.0000        0.0000        0.0000        0.0000        0.0000        0.0000        0.0000        0.0000        0.0000        0.0000        0.0000        0.0000        0.0000        0.0000        0.0000        0.0000        0.0000        0.0000        0.0000        0.0000        0.0000        0.0000        0.0000        0.0000        0.0000        0.0000        0.0000        0.0000        0.0000        0.0000        0.0000        0.0000        0.0000        0.0000        0.0000        0.0000        0.0000        0.0000        0.0000        0.0000        0.0000        0.0000        0.0000        0.0000        0.0000
        0.0000        0.0000        0.0000        0.0000        0.0000       14.5831       14.1406       11.5226       11.2909       13.1816       15.6482        9.3891        8.5302        4.4511        2.6808        1.5112        0.7576        0.0917        0.1751        0.5311        0.8127        0.6002        0.5681        0.6219        0.5501        0.4737        0.4168        0.4005        0.3845        0.4232        0.4845        0.4749        0.5639        0.2580        0.2341        1.0891        0.4416        2.3438        3.7830        4.2819        1.3148        1.2715        0.9221        0.7748        0.3948        0.5121        0.8967        0.7312        1.1673        2.1520        2.5341        7.3170       21.0792       60.5970       64.1132       63.7950      163.5639       58.8687       51.0472       12.4015        2.9256        2.3827        4.5056        2.1942        2.5354        3.5876        4.4024        3.3449        3.7135       54.2555       74.2965       49.6417        4.2188        3.5888        2.2568        3.0749        5.7767        6.8955        8.5264        6.2804        5.0671        4.8789        4.5430        8.0294       10.5146       11.0280       13.4488       18.5133       20.7776       23.7201       22.1991       21.4976       22.3581       25.2088       21.1200       13.3753       18.5046       27.5372       29.2756       29.6624       36.8377       41.2005       54.8424       76.6534       95.2194      118.2237      124.4436      143.7344      158.4420      142.6836      125.8970      115.3667      111.5337      102.1546      104.5067      100.8428       64.6824       47.1637       44.4416       51.6574       67.6395       37.6609       31.9855       21.3638       18.1791       12.5969        9.9247        7.5592        6.4578       15.0346       18.8556       19.7219       18.0561       20.2195       23.6555       26.9785       34.8350       38.4658       57.7840       59.5075       51.0693       57.1575       62.8990       72.5338       77.5440       83.9935       86.5260      113.5509      134.5531      146.1472      145.5720      157.4201      163.1304      156.0793      139.5007      144.6286      124.5491      134.2288      141.3900      146.8782      158.6691      159.0178      169.7518      160.6095      164.2437      166.3844      170.6632      166.0819      144.5692      142.0848      139.9641      137.2396      151.5868      150.9369      156.3993      152.6900      148.5287      133.1629      133.5447      119.1709      118.3018      131.2635      172.5168      200.0361        0.0000        0.0000        0.0000      155.4665      143.4702      127.7151      124.8698      142.1545      153.0960        0.0000        0.0000        0.0000        0.0000        0.0000        0.0000        0.0000        0.0000        0.0000        0.0000        0.0000        0.0000        0.0000        0.0000        0.0000        0.0000        0.0000        0.0000        0.0000        0.0000        0.0000        0.0000        0.0000        0.0000        0.0000        0.0000        0.0000        0.0000        0.0000        0.0000        0.0000        0.0000        0.0000        0.0000        0.0000        0.0000        0.0000        0.0000        0.0000        0.0000        0.0000        0.0000        0.0000        0.0000        0.0000        0.0000        0.0000        0.0000        0.0000        0.0000        0.0000        0.0000        0.0000        0.0000        0.0000        0.0000
        0.0000        0.0000        0.0000        0.0000        0.0000       19.2999       18.5533       13.2692       12.2045       15.8843       17.4424       16.8051       20.3373       10.0250        3.4697        1.5039        0.9387        0.1337        0.1785        0.3024        0.2658        0.1890        0.2253        0.4116        0.7183        0.8275        0.4237        0.3884        0.2275        0.2641        0.3099        0.0855        0.7488        2.4003        1.4324        2.2827        2.9154        5.0724        3.4275        0.5649        0.4977        1.0109        1.2909        1.4026        1.3926        1.8747        2.2291        1.9805        4.0161        3.5554        6.7531       17.2596       35.6393       40.0249       47.9393       20.5869       21.8960       23.3540       20.8912        9.5009        6.1355        5.7072        6.3917       28.3694        8.7447       13.0789        9.1341        4.5452        6.0469        7.0197        7.6374        5.7417        5.6695        7.6816        9.8119        9.2837        9.2474        9.4417        5.0759        3.6929        3.9538       22.0042        5.6412       10.8488       14.6915       18.2384       19.2547       23.5490       25.4089       26.3324       25.2886       24.7246       22.5763       20.2149       27.5602       19.1785       26.8022       31.4081       36.1279       33.0518       32.4257       52.8255       87.3867       81.2612      111.4087      133.7021      154.2708      157.6026      146.1421      126.8455      109.7360      114.3882      128.9827      131.7862      119.6784      110.8808       76.9661       61.7411       45.4131       45.2885       49.6678       32.5473       32.7832       33.4176       17.6025       14.1927       10.6838        7.2832       10.6126       10.3293       13.6140       19.7520       21.9079       22.5168       26.9964       33.0256       30.2664       34.6153       41.1560       54.4482       59.5215       64.5826       68.7174       78.0766       89.6539       86.9174       87.7400      115.4232      125.1339      144.1046      139.3031      145.4785      147.5115      139.4141      138.3695      155.8123      146.4530      135.0971      141.9086      155.0083      153.9899      149.1884      159.3663      175.0101      181.7853      173.3346      173.3350      165.4463      152.1382      134.9751      141.9363      134.7672      143.9845      147.0976      147.0800      141.1691      137.0278      158.3963      189.8877      161.4054      132.5140      139.1321      147.7595      176.2206        0.0000        0.0000      152.5762      142.5849      138.8235      133.4518      144.2646      154.0797      159.4284      169.7757      155.3993      131.7918      116.4798      127.5794        0.0000        0.0000        0.0000        0.0000        0.0000        0.0000        0.0000        0.0000        0.0000        0.0000        0.0000        0.0000        0.0000        0.0000        0.0000        0.0000        0.0000        0.0000        0.0000        0.0000        0.0000        0.0000        0.0000        0.0000        0.0000        0.0000        0.0000        0.0000        0.0000        0.0000        0.0000        0.0000        0.0000        0.0000        0.0000        0.0000        0.0000        0.0000        0.0000        0.0000        0.0000        0.0000        0.0000        0.0000        0.0000        0.0000        0.0000        0.0000        0.0000        0.0000        0.0000
        0.0000        0.0000        0.0000        0.0000       19.3162       20.9812       21.7013       21.3390       18.6227       15.1540       16.8580       13.9777       17.8954       11.7994        6.7044        3.2208        1.5815        1.4305        0.8150        0.6121        0.6748        0.3706        0.4378        0.2399        0.3058        0.1609        0.2547        0.4097        0.2255        0.2717        0.3259        2.7242        4.3395        1.6594        2.9524        5.0806        7.7526        6.4783        4.2292        0.0000        0.3484        0.3237        1.1383        1.0423        1.0684        2.3834        2.5870       10.7543       12.5988       28.0634       37.0654       27.7417       28.5203       35.6598       28.4640       21.5687       21.0544       30.6944       25.7812       12.3126       26.3148       22.4193       15.2565       14.5717       17.9748       25.8490       13.7221        8.7562       10.0054        8.2776        7.7256       10.9271       15.9332       18.4125       13.1096       12.3997       10.6294        7.7005        5.8481        3.9851       26.2401       52.6440        6.7521       14.3315       20.9989       21.4185       19.2996       24.1306       23.4508       27.1162       26.2486       21.4731       18.0051       27.0653       43.9741       19.8369       10.7224       14.5294       19.3999       19.5180       25.3364       41.5876       50.9627       76.7460      109.8235      108.9798      111.5454      107.3825      114.7247      116.9910      110.4009      112.2154      114.9933      115.0382       99.5051       78.2767       73.4529       64.8807       58.5006       48.6782       39.8962       37.1880       32.4874       25.9338       18.6689       15.0424       11.4532       10.6165        9.9880        9.9532       13.4700       24.2885       26.9436       26.6990       27.9067       34.9135       42.0587       50.1855       54.3257       64.0395       68.3253       64.1029       68.1299       83.8869       95.8213      103.9660      136.2584      131.5185      125.5486      121.4382      121.6918      127.1857      132.0431      150.7776      143.4328      143.0186      141.5242      144.3136      141.7519      144.2380      148.1136      151.2172      160.6932      196.3196      203.2934      181.7461      166.0134      160.1422      149.3869      141.5981      139.5335      137.8638      147.3009      161.8189      177.6510      176.8755      178.5489      176.1558      195.2413      146.7369      114.7779      115.3065      117.3473      133.0114        0.0000      110.4859      122.5817      130.5028      146.0760      168.2467      159.4187      161.5781      168.6001      167.3499      140.7853      127.6113      142.7649      122.7802      128.4516        0.0000        0.0000        0.0000        0.0000        0.0000        0.0000        0.0000        0.0000        0.0000        0.0000        0.0000        0.0000        0.0000        0.0000        0.0000        0.0000        0.0000        0.0000        0.0000        0.0000        0.0000        0.0000        0.0000        0.0000        0.0000        0.0000        0.0000        0.0000        0.0000        0.0000        0.0000        0.0000        0.0000        0.0000        0.0000        0.0000        0.0000        0.0000        0.0000        0.0000        0.0000        0.0000        0.0000        0.0000        0.0000        0.0000        0.0000        0.0000        0.0000        0.0000
        0.0000        0.0000        0.0000        0.0000       34.3354       26.3594       27.0707       23.4732       19.9952       25.3655       19.9989       14.9666       12.7819       13.3546       14.0804        6.3166        3.8130        3.4246        2.6208        2.2074        1.1048        0.3851        0.4755        0.4314        0.5506        0.1047        0.1882        0.2033        0.2443        0.2919        0.4692        0.3401        0.7793        0.5667        0.5393        0.3399        0.2800        0.2278        0.2523        0.3579        0.8544        1.0068        0.5956        1.4772        3.5270        4.0102        7.2075       14.0523       21.2800       27.6664       45.1215       31.1761       17.6498       22.5518       19.2673       19.4659       23.0562       23.8983       26.3421       22.6132       49.3728       20.8812       31.1724       23.2243       30.7311       34.3002       33.7886       24.2950       24.9725       23.5912       22.6160       23.2663       22.0797       23.7942        7.2116        5.9343        5.7163        7.0089        9.5066       12.6884       42.7489       15.3643        9.5199       15.2132       18.9396       17.7271       14.0779       19.7971       19.3772       24.2250       26.8612       22.9345       16.8605       92.0679      212.9915       29.2705        9.0005       12.9650       15.8135       16.6930       21.3411       31.3359       50.8489       70.5765       70.9300       78.9055       86.5688       87.2322      108.7609       97.6552      113.3829      122.4391      111.2664       92.7768       85.4733       74.0293       66.2212       82.3737       74.0989       69.8734       63.3702       46.3289       35.5013       23.6200       29.3955       22.7995       15.8214       13.6513       12.2318       14.4555       29.8020       37.7122       39.7070       43.6497       49.1590       63.0892       69.4816       71.7682       58.6015       65.5080       71.5928       74.1736       78.8370       93.4702      111.5229      129.6226      136.6607      122.8343      112.9141      111.3411      108.0993      119.5302      123.6757      142.8145      138.4742      141.6617      135.1654      148.4626      148.7463      141.0885      136.2876      144.5832      153.6737      174.2329      171.0341      160.5121      140.7055      135.4972      131.6964      140.1956      151.8692      156.2297      182.2287      189.3792      199.0368      184.8383      198.0929      201.9187      153.9775      137.9670      116.9957      109.8362      101.7528      119.5471      112.5710      108.3171      121.3165      145.4550      175.9532      186.4293      178.3645      177.9289      174.2492      171.5288      152.7071      147.2058      163.4631      171.7236      133.0083        0.0000        0.0000        0.0000        0.0000        0.0000        0.0000        0.0000        0.0000        0.0000        0.0000        0.0000        0.0000        0.0000        0.0000        0.0000        0.0000        0.0000        0.0000        0.0000        0.0000        0.0000        0.0000        0.0000        0.0000        0.0000        0.0000        0.0000        0.0000        0.0000        0.0000        0.0000        0.0000        0.0000        0.0000        0.0000        0.0000        0.0000        0.0000        0.0000        0.0000        0.0000        0.0000        0.0000        0.0000        0.0000        0.0000        0.0000        0.0000        0.0000        0.0000
        0.0000        0.0000        0.0000        0.0000       27.1888       27.9721       28.1075       33.1853       33.1716       30.3168       24.9402       25.3259       29.2708       25.4757       23.2749       12.8797        8.9755       10.8231       11.2706        4.4535        6.7481        1.7978        0.4636        3.2751        3.9398        1.7228        0.3427        0.4834        0.2861        0.2206        0.4791        1.0800        0.1307        0.8330        1.1602        1.3503        0.6562        0.6329        0.4705        1.2197        1.4691        0.9812        5.7535       17.7759       10.0580       36.1554       29.1921       28.7531       28.5334       28.0426       39.7602       34.4744       33.9366       22.9924       21.9452       29.4925       26.1216       27.1906       32.7035       22.6589       33.2864       42.4052       32.0520       26.0137       63.5497       73.5610       51.2425       24.1871       24.7479       33.8165       35.3421       18.6223       11.7539       10.8292        6.4411        8.2938        6.8829        8.3879        9.5649       11.3049       10.9791       10.4671        9.3419       12.9847       10.6572       10.3970        6.6744       96.1314       57.8906       57.5160      108.0444       16.6158       13.8694       19.7352       67.8589        5.6261        2.5240        4.2643        5.8152        9.1912        9.7113       14.7750       20.6394       40.2907       49.9333       62.6574       63.6430       67.0646       89.1836       86.9085       86.8380       84.1406       82.7586       71.2834       62.3509       77.4337       66.3700       68.5188       68.6284       70.1436       65.4965       39.1845       39.4777       29.8115       23.8594       24.3739       22.1107       29.0539       28.5328       36.3776       50.7242       58.2452       64.5043       68.0058       72.1632       73.0684       73.1421       73.1868       73.9572       73.1428       77.3348       78.5813       88.1463      114.1502      104.8897      114.4495      119.9089      137.3251      114.1236      107.5756      113.3829      127.3698      126.7352      122.9230      132.3528      138.5927      135.6147      139.7884      139.7922      136.5564      139.8169      145.2942      173.6864      160.2565      134.9250      129.2242      119.0969      124.4286      121.0501      145.8200      156.5652      162.7405      190.0000      207.5262      202.9077      192.4520      191.9304      173.4352      159.7122      140.2295      123.4024      119.3555      124.6169      118.4454      113.2974      122.5194      131.7480      159.8819      186.2180      173.0993      180.3440      185.9448      187.0260      190.4610      164.3182      135.8495      155.5867      107.4509      104.0613        0.0000        0.0000        0.0000        0.0000        0.0000        0.0000        0.0000        0.0000        0.0000        0.0000        0.0000        0.0000        0.0000        0.0000        0.0000        0.0000        0.0000        0.0000        0.0000        0.0000        0.0000        0.0000        0.0000        0.0000        0.0000        0.0000        0.0000        0.0000        0.0000        0.0000        0.0000        0.0000        0.0000        0.0000        0.0000        0.0000        0.0000        0.0000        0.0000        0.0000        0.0000        0.0000        0.0000        0.0000        0.0000        0.0000        0.0000        0.0000        0.0000        0.0000
        0.0000        0.0000        0.0000        0.0000        0.0000        0.0000        0.0000        0.0000       39.1645       35.6474       31.3733       27.9118       31.9772       24.7123       17.9121       10.9075       14.9577       24.6037       15.0579        8.6002       11.7309        2.0292        1.0140        0.9898        2.1182        2.9273        3.3252        8.1964       18.7601        0.6394        1.1974        1.2401        1.0064        4.7106        6.1441        2.3548        3.8043        8.8393        3.8498        9.2451        8.8558       14.8916       10.0300       18.1034       23.0963       21.1118       10.9192       10.6597       19.0096       23.8901       33.6703       38.0971       37.9643       42.8914       30.2262       92.2715       80.0529       60.2984       76.0351       35.4699       31.6014       31.6452       42.9455       15.5289       13.6983       23.4931       30.9758       32.4673       31.4098       32.6601       30.4662       28.2034       21.6821       18.8360       17.7494       14.9725       13.1851       18.9702       16.6162       20.7518       13.3732       10.4944        9.3155       10.0416        8.7016       14.3986       10.8761       41.9287       49.8994       54.5143       41.9071       12.8245       25.6741        1.8205        0.4779        1.4457        1.8457        3.2067        4.4779        7.9135        7.5357       11.5350       14.7900       34.5362       44.3826       54.0746       63.4136       81.3979       93.4115      105.0875       74.3135       81.1208       62.1429       55.6471       54.3908       58.2832       55.5537       58.7514       55.8314       64.9876       55.6593       47.2596       47.4702       38.0387       28.4721       22.8535       23.6418       33.3193       37.9061       55.7767       70.1087       74.9539       72.7964       71.8381       73.0456       62.2132       63.8070       77.2579       68.3257       70.2975       69.4443       78.8956       85.0531       97.9481      101.5333      107.2244      103.1671      125.4927      128.1662      124.9870      121.0978      129.6255      133.3143      119.2202      126.5808      128.8404      123.9458      138.8419      142.9480      147.4815      168.8626      160.1587      168.9948      132.0246      127.1071      118.5570      125.6132      131.1416      121.9530      144.8586      159.8600      156.3969      168.6829      166.1006      183.9958      176.9888      178.6055      182.3538      162.8824      137.5789      125.0170      159.1519      168.6116      131.0332      142.5568      125.4659      126.8955      136.3276      154.2324      159.2547      186.5328      203.0278      207.0359      190.0845      171.5857      166.4877      122.6114        0.0000        0.0000        0.0000        0.0000        0.0000        0.0000        0.0000        0.0000        0.0000        0.0000        0.0000        0.0000        0.0000        0.0000        0.0000        0.0000        0.0000        0.0000        0.0000        0.0000        0.0000        0.0000        0.0000        0.0000        0.0000        0.0000        0.0000        0.0000        0.0000        0.0000        0.0000        0.0000        0.0000        0.0000        0.0000        0.0000        0.0000        0.0000        0.0000        0.0000        0.0000        0.0000        0.0000        0.0000        0.0000        0.0000        0.0000        0.0000        0.0000        0.0000        0.0000        0.0000
        0.0000        0.0000        0.0000        0.0000        0.0000        0.0000        0.0000        0.0000        0.0000        0.0000       33.4037       23.9823       22.3521       16.1802       14.4181        6.0489        8.1514       10.3116       15.4795        5.4581        4.5597        4.2572        2.1899        2.6685        2.6967        2.2388        6.1138        9.3091        5.6092        5.4873        3.6986        3.1927        6.4366       11.5902        9.1129       15.3292       17.0432       13.9322       10.8512       12.3626       16.5485       19.9961       10.4715       14.3896        1.7957        3.4980        1.2099       23.0923       42.7053       34.9239       41.7733       30.3560       30.5045       37.0257       38.9867      131.5298       86.1766       55.1699       56.6200       23.4040       23.4130       29.2759       40.5987       34.1451       12.0010       13.8198       23.6276       22.3887       31.5740       29.3641       29.1471       15.2133       18.8652       26.4383       34.2933       28.8104       28.0039       24.1985       26.9650       25.2288       21.0700       17.1833       12.4064       12.6936       12.9174       16.9586       11.2607       16.4162       21.0251       10.1943        8.1660       11.0768        5.9637        5.0216       11.0409        5.8145        3.7090        4.3811        6.3029        9.4906       12.2678       15.2381       18.2374       39.8377       51.3571       77.8294       69.6222       74.5664       80.9088       79.4210       74.6138       88.4046       69.7976       67.3904       78.6707       65.8922       48.6152       46.4359       50.9486       60.9343       58.4436       50.0126       42.2498       34.4203       26.2597       31.7327       33.0005       42.4191       42.7011       58.6527       67.4773       82.5408       86.6389       88.9936       81.3245       65.1858       65.0077       66.5543       64.6613       65.3385       77.0491       90.1363       95.4186       90.4161       83.3537       95.4792      111.5221      119.2033      121.8419      138.8103      132.5082      127.9971      117.3260      114.6249      113.6905      118.8408      116.5888      124.3982      142.7119      157.2141      181.6908      173.0989      172.5201      155.7503      137.0578      118.9551      120.1372      131.4333      145.7339      168.7889      150.9715      159.5395      172.0943      175.9040      180.7390      186.2771      188.3608      197.1626      186.7752      147.7048      142.7405      160.6625      157.6427      140.4424      129.7465      114.6349      121.8620      161.0960      167.3972      144.4170      221.6467      203.3838      191.4531      166.2878        0.0000        0.0000        0.0000        0.0000        0.0000        0.0000        0.0000        0.0000        0.0000        0.0000        0.0000        0.0000        0.0000        0.0000        0.0000        0.0000        0.0000        0.0000        0.0000        0.0000        0.0000        0.0000        0.0000        0.0000        0.0000        0.0000        0.0000        0.0000        0.0000        0.0000        0.0000        0.0000        0.0000        0.0000        0.0000        0.0000        0.0000        0.0000        0.0000        0.0000        0.0000        0.0000        0.0000        0.0000        0.0000        0.0000        0.0000        0.0000        0.0000        0.0000        0.0000        0.0000        0.0000        0.0000        0.0000
        0.0000        0.0000        0.0000        0.0000        0.0000        0.0000        0.0000        0.0000        0.0000        0.0000       30.4565       24.2352       16.8021       16.4624       16.2205       10.7452        9.5196       10.4408        8.4906        4.8290        3.8405        3.7823        4.4441        7.0330       14.5859       17.6518       13.4720       14.3336       15.0023       14.4724       12.9241       15.4613       14.8053       17.1902       18.8366       38.1237       23.6987       14.6307       10.0587        7.0915       13.3802        4.7504      131.4717        4.4040        2.5984        3.3598        5.7261       32.9416       27.7946       32.4547       28.5637       14.1374       21.4067       25.6987       53.1576       58.0987       42.1574       56.1118       43.2782       26.3821       28.6278       45.5956       34.9772       26.2078       22.4711       22.5226       22.0657       17.2115       26.8740       21.2904       29.4353       16.5303       20.5473       33.9297       36.3260       37.2210       34.6969       27.2791       32.9443       44.3974       44.1137       37.4638       27.1922       29.8946       22.0517       16.2553       20.7488       17.2796       28.8042       36.3358       46.3531       53.7149       22.6818       13.7077       13.0009       12.8757       12.9022       12.2606       13.0250       12.8146       16.2585       21.0498       26.9662       46.4380       62.0037       74.3878       72.7327       75.7198       77.6724       74.4963       77.2166       86.8709       67.7529       62.4831       60.4596       65.9673       69.5827       62.8229       63.1256       74.0457       67.8834       48.8334       42.2828       36.1950       44.7378       49.6216       52.7094       54.2307       54.2102       57.9668       74.5666       96.3026      103.3385       98.1050       91.8715       84.0941       80.1652       68.1455       68.2911       81.0276       81.7641       87.6354      113.5688      113.4641       83.3815       89.5796      101.4656      125.4773      120.7384      151.9227      127.9904      134.5919      124.1719      116.1541      117.4000      123.2654      129.1074      129.4514      133.3112      143.0986      166.4490      172.9270      178.8903      149.6462      124.9870      117.4259      122.7112      138.5706      145.0840      169.7415      158.5312      194.5388      195.4434      188.4425      205.7672      228.6909      223.0663      208.0163      211.0290      180.1762      166.6010      175.8448      166.9536      166.5722      143.6030      129.9575      119.8905      133.1461      139.3593      140.1740      142.3454      173.3945      192.7584        0.0000        0.0000        0.0000        0.0000        0.0000        0.0000        0.0000        0.0000        0.0000        0.0000        0.0000        0.0000        0.0000        0.0000        0.0000        0.0000        0.0000        0.0000        0.0000        0.0000        0.0000        0.0000        0.0000        0.0000        0.0000        0.0000        0.0000        0.0000        0.0000        0.0000        0.0000        0.0000        0.0000        0.0000        0.0000        0.0000        0.0000        0.0000        0.0000        0.0000        0.0000        0.0000        0.0000        0.0000        0.0000        0.0000        0.0000        0.0000        0.0000        0.0000        0.0000        0.0000        0.0000        0.0000        0.0000        0.0000
        0.0000        0.0000        0.0000        0.0000        0.0000        0.0000        0.0000        0.0000        0.0000        0.0000       25.4766       20.1548       25.9731       34.1954       21.3979       22.4280       21.2354       23.7928       24.6819       19.1864       21.6173       25.2550       18.1378       10.5123       23.3682       28.6886       28.7120       16.0907       17.2632       14.7859       20.8013       13.7952        4.4175        3.5839        4.2237       10.6176        9.8871        5.5788        2.2291        4.5371        8.5504        4.2545        4.7995        5.1062        4.9454        2.0164        4.4552       23.4341        2.0024       20.9465       21.6608       10.4022       15.1484       13.3343       92.8432       16.0909       15.9122       54.7134       23.4083       22.1251       25.7335       32.9999       36.7768       23.0240       23.7437       22.3458       23.3880       31.8252       26.8337       27.6329       17.6365       27.5630       31.8122       43.4152       48.9569       49.4851       45.4311       61.0192       58.1801       50.8818       44.2138       44.6559       37.9058       33.7681       36.4422       24.5154       30.4600       32.0414       29.2887       34.1950       39.9313       46.6684       35.8763       27.0761       33.2257       34.0215       38.9169       32.4696       35.0013       34.3119       30.7370       39.2949       39.6706       55.9983       68.8641       82.8753       93.4994       97.9902       98.7363      101.4201      123.9932      111.0010       87.5338       89.2451       80.5529       74.2916       72.1889       82.6690       78.9516       90.8663       73.1839       63.9256       57.0007       49.0518       62.1068       77.4863       63.1763       58.5986       60.3527       63.6740       73.2667      107.5598      109.0243      101.6658      111.3846      102.1261       99.1218       96.8006       89.8129      105.6675      113.4015      129.5556      114.7528      108.8147      104.9434      112.4262      125.0970      104.7708       91.4698      110.5800       95.2206       88.5941       91.1711       97.0799       96.7370      104.1294      111.0122      115.8597      119.3423      125.3297      126.1742      115.2059      113.6107      102.5963      108.2871      109.4622      130.2125      131.2967      131.4948      139.9742      178.3822      220.4836      210.5632      191.5107      219.4638      222.1313      240.9446      216.5998      217.7710      221.1557      219.6469      202.3611      188.8049      179.3098      168.0009      161.2633      151.1143      126.0361      123.9668      125.7050        0.0000        0.0000        0.0000        0.0000        0.0000        0.0000        0.0000        0.0000        0.0000        0.0000        0.0000        0.0000        0.0000        0.0000        0.0000        0.0000        0.0000        0.0000        0.0000        0.0000        0.0000        0.0000        0.0000        0.0000        0.0000        0.0000        0.0000        0.0000        0.0000        0.0000        0.0000        0.0000        0.0000        0.0000        0.0000        0.0000        0.0000        0.0000        0.0000        0.0000        0.0000        0.0000        0.0000        0.0000        0.0000        0.0000        0.0000        0.0000        0.0000        0.0000        0.0000        0.0000        0.0000        0.0000        0.0000        0.0000        0.0000        0.0000        0.0000
        0.0000        0.0000        0.0000        0.0000        0.0000        0.0000        0.0000        0.0000        0.0000        0.0000        0.0000       22.3785       31.8278       40.8197       32.2419       29.3920       29.8505       24.0731       30.6098       23.2198       21.1023       19.6441       29.0088       24.4327       13.9169       18.0540       20.5207       17.8175       26.6035       28.8029       23.7799       15.8324        6.7121        2.3142        3.4710       18.7950       22.6190        9.1835        9.6924        7.3374        6.4945        2.4803        3.1562        6.6851        7.2324        8.4102        5.5073       22.9626       25.6307       11.7373       29.8638       23.0339       41.8407       33.3254       13.5596       18.3668       25.4462       17.0854       24.4605       17.7796       22.2322       43.8298       46.4734       22.0959       39.4604       34.2590       29.8910       37.0134       23.2719       24.0925       21.1105       46.6487       29.4913       41.0179       90.9811       52.7232       45.8314       56.6231       82.4129       54.1227       42.3869       38.7862       38.7763       50.4917       60.8668       56.5000       45.4754       38.6636       37.9677       43.0291       36.6337       48.7451       42.3822       41.0824       52.7369       46.3830       54.9768       48.9633       41.2534       45.3976       46.4738       44.8372       59.7123       72.2220       87.0863      109.0361      121.1561      108.8328      115.2642      119.6174      132.0594      117.6238      112.4592      115.9923      107.0483      112.4979      119.7248      120.0744      103.7829       94.3168       87.6681       81.4458       75.0079       79.9038       94.9500       70.4651       58.0209       66.1503       59.3821       68.4473       78.8575      104.1217      118.8905      126.4093      138.4079      125.7953      125.4247      124.5991      109.3603      118.8419      133.3344      151.7940      138.4198      112.4656      119.6209      122.9335      114.1280      111.3869       98.1607       88.7183       76.1046       97.6853       97.0477       84.1400       84.8742      110.6968      113.0020      115.2348      111.9183      122.6663      104.8976      122.1240      120.4310       99.0502      104.1107      110.0683      118.6093      125.4994      146.5434      133.3053      157.2994      196.7466      207.2796      215.7828      233.3157      239.2365      248.9999      235.1095      265.8048      253.7122      235.4342      227.0101      230.9836      198.2455      189.0153      163.4168      146.7602      133.9470      139.7786        0.0000        0.0000        0.0000        0.0000        0.0000        0.0000        0.0000        0.0000        0.0000        0.0000        0.0000        0.0000        0.0000        0.0000        0.0000        0.0000        0.0000        0.0000        0.0000        0.0000        0.0000        0.0000        0.0000        0.0000        0.0000        0.0000        0.0000        0.0000        0.0000        0.0000        0.0000        0.0000        0.0000        0.0000        0.0000        0.0000        0.0000        0.0000        0.0000        0.0000        0.0000        0.0000        0.0000        0.0000        0.0000        0.0000        0.0000        0.0000        0.0000        0.0000        0.0000        0.0000        0.0000        0.0000        0.0000        0.0000        0.0000        0.0000        0.0000        0.0000
        0.0000        0.0000        0.0000        0.0000        0.0000        0.0000        0.0000        0.0000        0.0000        0.0000        0.0000        0.0000        0.0000        0.0000       39.4093       26.9704       23.6718       16.7317       20.6317       14.5219       20.7051       27.8138       26.8457       15.4489       13.6358       18.1584       17.8104       26.0084       26.1592       45.4260       39.0599       16.8399       11.5107        8.1348        7.8934        9.2989        8.4929        8.3845       11.2848       35.7953        3.8007       12.1864       10.6895       18.7661       13.3634       14.5536       24.8233       43.7111       63.0001       31.2222       38.8955       33.5255       53.6657       48.4443       35.2597       16.2350       39.0275       30.8599       28.9372       25.7682       45.6583       52.1982       56.2401       50.5752       44.9410       32.5415       43.2134       37.9296       29.6169       39.0245       37.2721       39.6717       40.8945       35.8441       51.4883       52.9077       60.4368       49.5391       48.7879       50.4897       48.6730       50.0075       62.3006       48.7268       36.1424       44.3255       50.1567       42.3566       35.2706       37.4043       46.0905       40.8695       39.6224       45.5013       57.3917       55.3203       54.4930       58.1075       54.1641       55.0661       92.5765       68.8546       50.7184       84.3499      108.4064      116.2456      117.4144      116.5296      129.8098      135.7010      122.6169      125.6780      120.7436      123.8419      130.1979      161.1764      175.1862      137.9960      104.8656      109.7403      111.7240      116.0717       96.8872       87.1833       94.2439       68.7632       51.0641       73.5873       76.1408       85.0236       95.5595      113.9725      132.0339      143.7882      156.6176      158.8192      141.5604      120.4577      105.5473      110.2808      123.3081      133.8109      130.0057      110.0470       97.6128       97.4697      108.7976       93.3265       76.0071       59.7534       65.5708       72.8529       69.8267       95.3598       89.8357       98.3830      115.2038      120.8827      109.9276      112.2609      112.6307      111.3996       99.4584       93.0747       97.5465      103.1140      110.1789      133.0528      119.1348      126.1503      157.1521      171.9534      185.2140      216.9823      240.6117      262.5070      253.1058      247.0821      265.1490      296.4911      267.0888      228.8668      232.8114      195.2025      196.9966      182.9275        0.0000        0.0000        0.0000        0.0000        0.0000        0.0000        0.0000        0.0000        0.0000        0.0000        0.0000        0.0000        0.0000        0.0000        0.0000        0.0000        0.0000        0.0000        0.0000        0.0000        0.0000        0.0000        0.0000        0.0000        0.0000        0.0000        0.0000        0.0000        0.0000        0.0000        0.0000        0.0000        0.0000        0.0000        0.0000        0.0000        0.0000        0.0000        0.0000        0.0000        0.0000        0.0000        0.0000        0.0000        0.0000        0.0000        0.0000        0.0000        0.0000        0.0000        0.0000        0.0000        0.0000        0.0000        0.0000        0.0000        0.0000        0.0000        0.0000        0.0000        0.0000        0.0000        0.0000
        0.0000        0.0000        0.0000        0.0000        0.0000        0.0000        0.0000        0.0000        0.0000        0.0000        0.0000        0.0000        0.0000        0.0000        0.0000        0.0000        0.0000        0.0000       31.3898       22.1455       27.2822       29.7129       28.1978       19.3682       12.9935       21.8546       30.1642       24.8622       26.7216       24.3127       17.3112       13.1798       12.7842       20.9228       10.2408       15.4760       17.8316       20.2368       36.2852       75.2256       39.2414       14.3737       15.7325       30.1481       24.5407       98.8181       72.0399       41.6832       48.6765       47.4353       25.2726       27.3294       36.5784       47.4067       69.2675       35.8646       33.3689       28.0101       51.7483       30.7095       47.8535       92.2140      127.8916       53.7234       63.3497       51.9548       66.7398       58.8222       41.5435       21.0457       23.8522       39.6127       49.7087       43.4749       48.8802       79.6500       56.2177       42.8440       44.2721       59.8394       70.4062       67.2124       74.9208       66.4944       41.5697       46.2590       57.2417       42.4975       52.4267       86.7723       65.3242       58.5461       53.8667       50.2877       60.7507       44.2993       54.2114       62.1221       64.8034       58.3816       64.1822       64.9915       64.1189       80.8209       91.3068      116.9467      133.4386      122.8944      136.4954      144.3218      122.6118      125.8349      119.1262      114.9472      145.0222      194.2289      177.8411      160.6969      114.4124      132.3799      143.8540      132.6616      112.6137      128.1077      101.3015       93.1052       85.0846       87.4861       97.3849      104.6659       94.8555      111.5467      118.0545      122.4606      128.7828      139.4571      115.1892      111.9781      109.6693      113.6338      154.1035      121.2022      120.0140      108.6677       82.4123       82.9090       81.2462       68.2989       56.5653       53.2336       54.8589       64.8237       74.4370       85.1845       91.7823       89.5079      103.3530      102.7068       94.7758       95.8739      106.0282      121.2646      108.0480      100.4464      128.4499      124.5841      139.3881      149.1602      111.6104      133.0846      131.1602      170.1209      187.1360      201.0087      219.3744      301.1101      265.6427      264.9027      296.0308      318.5917      305.8150      260.2534      255.9562      214.2982      220.3385      198.9514        0.0000        0.0000        0.0000        0.0000        0.0000        0.0000        0.0000        0.0000        0.0000        0.0000        0.0000        0.0000        0.0000        0.0000        0.0000        0.0000        0.0000        0.0000        0.0000        0.0000        0.0000        0.0000        0.0000        0.0000        0.0000        0.0000        0.0000        0.0000        0.0000        0.0000        0.0000        0.0000        0.0000        0.0000        0.0000        0.0000        0.0000        0.0000        0.0000        0.0000        0.0000        0.0000        0.0000        0.0000        0.0000        0.0000        0.0000        0.0000        0.0000        0.0000        0.0000        0.0000        0.0000        0.0000        0.0000        0.0000        0.0000        0.0000        0.0000        0.0000        0.0000        0.0000        0.0000
        0.0000        0.0000        0.0000        0.0000        0.0000        0.0000        0.0000        0.0000        0.0000        0.0000        0.0000        0.0000        0.0000        0.0000        0.0000        0.0000        0.0000        0.0000        0.0000       29.2005       29.3233       24.8706       21.0225       11.8688       11.2588       17.7342       22.8818       21.7750       23.5880       27.9081       21.1867       23.7933       15.5857       10.9205       10.5923       10.0386       18.7459       16.8330       13.0299       22.1632       13.8228       29.2675       22.7122       20.3537       18.0754       31.6799       23.8367       18.3510       20.3040       23.3288       25.5985       41.6912       46.4330       42.0663       42.0833       31.8242       54.0453       41.9341       48.6499       39.4255       55.7708       70.8319       62.3068       49.2907       48.2311       26.8590       41.2892       29.4432       35.4063       14.6394       39.2865       45.4751       42.0490       44.6232       29.9562       51.1549       55.7455       46.1564       51.6347       70.6703       88.9128       89.1593       70.5163       72.5922       61.8983       57.6599       52.3685       47.2704       65.9684       77.9035      110.0018       76.6365       69.5742       60.6294       65.0737       59.0904       60.1501       75.2341       65.2157       71.1850       66.9144       72.3040       86.1684       99.4867      124.0943      128.5993      141.4411      149.7759      137.5393      128.8795      130.6552      141.4931      136.8403      148.7576      186.8903      208.5224      190.8350      173.7253      150.6959      150.2683      138.3638      132.0272      122.9171      128.8123      101.3544      106.3235      115.0704       96.4681       93.7170       85.2658       86.6653      104.7241      115.6724      117.7718      108.3627      107.6765      127.3574      128.7815      125.1009      110.5926      117.1433      107.1345       77.6099       72.8548       59.6842       54.2931       47.3467       51.6781       54.8708       66.1118       61.7881       66.0236       58.9277       60.7113       64.5429       70.4818       64.4920       65.4277       65.8239      114.7540      115.4193      119.4219      120.8416      114.3680      128.3156      147.0092      151.0698      134.8600      117.8904      145.5664      147.4230      154.7893      154.7989      162.5634      171.4557      282.6144      328.3125      296.6834      378.8553      293.6913      307.7702      268.2812      271.6699      250.8166      246.9648      214.6516        0.0000        0.0000        0.0000        0.0000        0.0000        0.0000        0.0000        0.0000        0.0000        0.0000        0.0000        0.0000        0.0000        0.0000        0.0000        0.0000        0.0000        0.0000        0.0000        0.0000        0.0000        0.0000        0.0000        0.0000        0.0000        0.0000        0.0000        0.0000        0.0000        0.0000        0.0000        0.0000        0.0000        0.0000        0.0000        0.0000        0.0000        0.0000        0.0000        0.0000        0.0000        0.0000        0.0000        0.0000        0.0000        0.0000        0.0000        0.0000        0.0000        0.0000        0.0000        0.0000        0.0000        0.0000        0.0000        0.0000        0.0000        0.0000        0.0000        0.0000        0.0000        0.0000        0.0000
        0.0000        0.0000        0.0000        0.0000        0.0000        0.0000        0.0000        0.0000        0.0000        0.0000        0.0000        0.0000        0.0000        0.0000        0.0000        0.0000        0.0000        0.0000        0.0000       43.8300       45.2797       36.9733       28.3908       23.3833       28.3149       21.1918       34.4036       33.7102       40.2529       42.1981       28.5687       19.9764       16.0539       16.1869       15.5912       19.1476       20.7754       18.4385       24.6735       25.2910       21.5202       30.6173       15.8879       13.2389       10.7083       11.0131        5.2078        6.7187       12.1338       23.7836       38.2500       32.0921       52.9823       52.7128       65.0048       21.6634       33.1734       58.0867       43.3084       25.7042       36.2815       49.2516       57.1151       49.8256       29.4091       25.2793       33.3705       26.8604       52.8886       44.2675       31.3007       39.9460       53.9731       44.8495       40.9300       51.6848       53.3110       57.2520       74.4688       95.9621       83.1833       70.2628       57.2646       65.3105       60.0778       64.0442       64.2077       76.9754       81.6687      108.4076      109.6623       82.1890       76.6451       76.9546       77.7549       74.1564       67.9180       74.6438       70.5844       65.4719       63.7348       71.5381       78.8759       86.7668      119.7843      128.0020      116.6534      126.4297      126.6477      106.5078      122.2038      143.5607      158.2598      202.2340      213.5800      247.4065      201.3033      173.0379      163.9774      154.2122      153.5010      125.8311      111.3183      128.7871      120.4864       86.3726       82.9673       76.2222       74.1648       85.0330       87.1864      110.5214      106.2694      107.5973      101.8830       92.5634       92.9000      107.8348      115.4741       80.7676       86.9590       82.9384       58.3902       50.0618       48.5900       41.5280       47.9450       55.4703       58.0148       54.7602       52.5467       54.1186       50.1476       48.8457       50.6049       50.4596       50.3241       54.5305       65.9089      112.5462      149.2508      139.5447      125.7420      105.1625      125.6990      150.0969      139.8550      124.7462      123.4439      160.8877      168.9006      172.9591      153.6566      151.3281      155.4215      207.5841      305.0494      290.9340      263.3192      228.3284      242.5355      259.7245      249.2556      256.6707      250.4392      264.4380      264.5344      215.8875        0.0000        0.0000        0.0000        0.0000        0.0000        0.0000        0.0000        0.0000        0.0000        0.0000        0.0000        0.0000        0.0000        0.0000        0.0000        0.0000        0.0000        0.0000        0.0000        0.0000        0.0000        0.0000        0.0000        0.0000        0.0000        0.0000        0.0000        0.0000        0.0000        0.0000        0.0000        0.0000        0.0000        0.0000        0.0000        0.0000        0.0000        0.0000        0.0000        0.0000        0.0000        0.0000        0.0000        0.0000        0.0000        0.0000        0.0000        0.0000        0.0000        0.0000        0.0000        0.0000        0.0000        0.0000        0.0000        0.0000        0.0000        0.0000        0.0000        0.0000        0.0000
        0.0000        0.0000        0.0000        0.0000        0.0000        0.0000        0.0000        0.0000        0.0000        0.0000        0.0000        0.0000        0.0000        0.0000        0.0000        0.0000        0.0000        0.0000        0.0000        0.0000       50.7634       38.2505       36.0639       21.8106       19.3524       23.2449       33.0139       37.2333       36.9804       40.4486       36.4193       20.7002       25.5015       25.6694       28.7263       23.0557       22.4456       33.7753       38.5633       35.8675       15.7322       39.3336       43.7248       17.9581       15.2170       14.3538        3.8656       13.8436       26.2877       40.2904       54.7702       67.2839       67.9714       75.6706       55.7160       29.9081       58.2797       74.5661       61.7907       35.9865       42.2485      107.4449       81.2990       24.9625       42.4408       51.4719       81.5160       39.8621       48.1694       56.4737       35.7186       45.2684       60.2023       51.2319       35.7616       53.9793       66.1517       51.9437       70.6000       63.4091       60.5282       59.8115       59.8181       72.9862       62.4549       72.3897       79.1760       70.5851       88.8411       80.2737       69.5239       72.2825       84.5575       82.6663       82.1559       88.6401       75.1999       73.9912       71.2314       78.7579       70.1655       79.6288       76.2337       80.2250       88.9324       96.5632      121.6546      136.4107      156.3077      130.0647      112.2932      133.0354      139.8174      168.6669      179.0330      210.1348      175.7790      170.6886      146.5304      146.8288      136.3317      125.0801      124.5458      136.4332      106.7891       85.3903       79.4620       83.3629       87.4714       94.2801       80.1823       97.4738       95.9840       92.4036       86.6200       86.2945       79.5491       81.5627      102.2415       69.3971       73.3995       72.8692       76.4486       48.8368       46.7184       52.3141       89.6968       85.9551       69.8304       61.3873       60.7355       60.5399       54.3463       46.7915       48.9942       49.2197       44.1475       50.2025       65.0365      104.5081      116.1974      124.9947      123.5551      106.5786       98.8865      152.7128      168.1591      169.2011      184.8201      183.4644      241.4544      174.6967      235.4631      139.3107      154.8331      216.3384      188.0460      253.3615      187.0002      206.0644      224.3498      226.5576      256.8228      228.1294      217.5652      267.6273      258.5149      225.2581      179.9494        0.0000        0.0000        0.0000        0.0000        0.0000        0.0000        0.0000        0.0000        0.0000        0.0000        0.0000        0.0000        0.0000        0.0000        0.0000        0.0000        0.0000        0.0000        0.0000        0.0000        0.0000        0.0000        0.0000        0.0000        0.0000        0.0000        0.0000        0.0000        0.0000        0.0000        0.0000        0.0000        0.0000        0.0000        0.0000        0.0000        0.0000        0.0000        0.0000        0.0000        0.0000        0.0000        0.0000        0.0000        0.0000        0.0000        0.0000        0.0000        0.0000        0.0000        0.0000        0.0000        0.0000        0.0000        0.0000        0.0000        0.0000        0.0000        0.0000        0.0000
        0.0000        0.0000        0.0000        0.0000        0.0000        0.0000        0.0000        0.0000        0.0000        0.0000        0.0000        0.0000        0.0000        0.0000        0.0000        0.0000        0.0000        0.0000        0.0000        0.0000        0.0000       44.1229       44.9612       29.2194       29.6520       23.4175       27.7499       40.0880       46.3056       39.0394       31.4979       22.6423       22.8589       33.4869       47.4852       26.8738       41.0396       75.0334       48.1209       48.5395       12.9003       19.4679       50.6527       24.7062       21.5239       22.3745       20.9943       37.2142       52.9752       60.8863       60.7097       93.2183       96.3916       93.5521       63.9840       37.5823       77.0756       66.2492       62.3049       28.8385       34.7022       85.4282       88.9696       35.0375       62.6278       74.6830       39.7423       27.0903       43.2115       43.0513       35.4351       47.0603       45.7702       59.0512       46.1941       59.8310       71.2717       57.5993       50.4802       57.8499       53.5941       52.9759       59.5308       79.8478       62.6369       67.8513       85.5901       71.1586       74.1922       74.5989       60.1019       72.9780       80.2983       87.0715       87.1787       75.3123       72.0064       77.9819       68.8782       76.8445       80.6665       67.5767       74.7253       77.3337       78.4157       88.2939      111.3988      131.3316      160.0033      140.9274      115.2308      125.4261      122.1803      130.0823      159.0558      169.1127      155.6443      135.7100      128.8149      137.2107      131.8950      109.2775      117.1855      105.1265       85.2985       85.7113       81.5524       85.4176       91.3817       81.1765       80.5158       90.8730      108.6204       98.8278       95.8857       87.8093       80.9149       71.8492       67.6615       65.0138       58.6918       58.4509       63.0162       46.8183       50.2026       64.9037       95.0528       76.5033       67.3205       95.4749       69.1522       59.5179       66.6576       77.3545       55.8917       51.2918       60.5467       60.1170       65.0049       86.8759      104.4959      104.9409      115.0255       85.6511       92.2488      177.0059      198.1279      164.3131      166.4140      182.5795      202.3586      116.3547      170.8205      192.2301      178.9778      173.6642      160.0095      135.5504      124.7973      173.3715      185.8086      192.3188      208.1488      183.8136      179.7190      292.9074      287.4031      198.9212      170.6377      171.1725        0.0000        0.0000        0.0000        0.0000        0.0000        0.0000        0.0000        0.0000        0.0000        0.0000        0.0000        0.0000        0.0000        0.0000        0.0000        0.0000        0.0000        0.0000        0.0000        0.0000        0.0000        0.0000        0.0000        0.0000        0.0000        0.0000        0.0000        0.0000        0.0000        0.0000        0.0000        0.0000        0.0000        0.0000        0.0000        0.0000        0.0000        0.0000        0.0000        0.0000        0.0000        0.0000        0.0000        0.0000        0.0000        0.0000        0.0000        0.0000        0.0000        0.0000        0.0000        0.0000        0.0000        0.0000        0.0000        0.0000        0.0000        0.0000        0.0000
        0.0000        0.0000        0.0000        0.0000        0.0000        0.0000        0.0000        0.0000        0.0000        0.0000        0.0000        0.0000        0.0000        0.0000        0.0000        0.0000        0.0000        0.0000        0.0000        0.0000        0.0000       38.1942       37.4207       35.0951       40.0762       47.1711       42.5254       49.9892       47.9583       45.2904       52.4198       32.9181       34.8092       40.0026       40.4681       31.4384       39.9029       38.0545       29.9519       28.8240       33.3860       28.0846       17.7990       20.9902       30.7420       15.1322       14.1623       57.2526       72.9632       71.9120       62.0556       51.4543       31.0108       28.1801       71.2813       32.8203       40.6619       52.7848       49.5565       32.2662       46.3509       40.7438       58.0116       53.8091       54.9187       48.1052       44.5413       57.2269       30.8009       32.1445       42.9054       47.9506       53.9399       68.5126       47.9929       59.4939       65.9784       51.4730       54.5856       60.1892       64.1896       68.8467       83.7704       78.0143       71.3537       65.8731       83.1898       65.4772       69.4393       68.0976       80.4887       76.4229       81.8077       97.4059       90.2329       85.1011       90.2964       86.9216       74.8994       81.7707       83.9259       67.8534       66.9750       73.2947       78.3766       88.4731      105.7619      125.9642      107.8040      139.0180      140.9735      128.1355      134.2715      126.6971      140.4689      126.9840      125.5711      119.7469      112.1761      133.9420      112.9811      102.9596       99.8185       91.2581       86.2723       73.8523       75.3722      104.7458      121.2678       95.0308      103.9555      112.1318      127.6448      113.9182       98.3948       96.6688       82.9184       74.1727       74.9520       64.9585       54.7516       51.4259       57.5577       53.2155       43.5890       53.6829       71.0074       49.1587       47.9521       50.2121       58.1857       77.3818       82.3097       76.4583       83.6880       89.4202       76.4097       80.5943       80.8683       74.9343       83.4021       81.3255       86.8302       77.1205       90.5065      141.1597      148.9701      124.5317      147.4735      159.4599      134.9673      119.9706      141.7144      175.8865      160.6604       96.2264       87.7731      114.2062      111.6441      155.7514      152.4900      176.8894      153.9753      157.8010      199.7824      217.2095      206.0550      164.9695      155.2643      136.6830        0.0000        0.0000        0.0000        0.0000        0.0000        0.0000        0.0000        0.0000        0.0000        0.0000        0.0000        0.0000        0.0000        0.0000        0.0000        0.0000        0.0000        0.0000        0.0000        0.0000        0.0000        0.0000        0.0000        0.0000        0.0000        0.0000        0.0000        0.0000        0.0000        0.0000        0.0000        0.0000        0.0000        0.0000        0.0000        0.0000        0.0000        0.0000        0.0000        0.0000        0.0000        0.0000        0.0000        0.0000        0.0000        0.0000        0.0000        0.0000        0.0000        0.0000        0.0000        0.0000        0.0000        0.0000        0.0000        0.0000        0.0000        0.0000        0.0000
        0.0000        0.0000        0.0000        0.0000        0.0000        0.0000        0.0000        0.0000        0.0000        0.0000        0.0000        0.0000        0.0000        0.0000        0.0000        0.0000        0.0000        0.0000        0.0000        0.0000        0.0000       49.4391       44.6012       34.8983       55.2625       66.0807       67.4279       47.0418       64.2838       50.6889       65.2418       48.9054       51.4276       54.6807       56.7341       49.3832       43.6176       45.0077       52.3908       37.4461       50.6059       47.8419       32.7454       33.6571       14.9047       18.3360       34.8862       61.3499       83.7345       48.8977       53.9593       43.1384       43.3114       39.7535       29.0894       50.4625       77.6562       81.2480       73.0989       50.5501       54.4423       58.2493       63.6698       81.8981       60.1485       47.7997       31.4747       26.7879       45.5527       44.4474       51.3862       64.1064       71.4505       59.3447       49.2030       67.4213       62.1095       61.7475       61.8742       54.7089       56.9188      108.8758      104.7407       85.8404       78.5935       76.2241       99.4038       78.9904       68.1246       72.9811       78.7652       69.4335       71.2702       84.4901       87.7874       79.7819       82.5499       75.6305       66.8020       86.5088       76.3345       65.9306       64.7644       64.4835       67.7010       86.1187       84.0104       88.2044       89.6833       91.8224      106.8091      138.6753      140.2783      120.0462      119.2983      118.1162      106.5497       99.5441      105.6687      105.3564      112.6088      106.6232      102.3820       87.7874       75.7364       77.2008       78.4360      111.4479      107.7741      120.9891      105.6343      112.9216      112.0621      113.9615       94.1344       78.1316       96.6948      108.0664       99.4860       64.1986       64.2084       49.9181       47.2872       33.8501       37.5165       51.6036       51.5543       59.4123       59.7040       44.9677       48.2124       67.5637       74.9239       72.8175       85.5497      105.8770       89.9599      110.5926      102.4863       72.7295       81.4417       72.4105       70.9004       80.5773       72.7821       96.3892      105.4040      102.8932      113.2413      130.1134      114.5949      107.4775      103.4637      118.6932      111.6761       76.5551       92.9951      104.3911      108.7401      135.9050      131.9384      133.4311      144.1993      148.5141      169.1691      177.0415      137.1142      121.3185      128.0896      110.8159        0.0000        0.0000        0.0000        0.0000        0.0000        0.0000        0.0000        0.0000        0.0000        0.0000        0.0000        0.0000        0.0000        0.0000        0.0000        0.0000        0.0000        0.0000        0.0000        0.0000        0.0000        0.0000        0.0000        0.0000        0.0000        0.0000        0.0000        0.0000        0.0000        0.0000        0.0000        0.0000        0.0000        0.0000        0.0000        0.0000        0.0000        0.0000        0.0000        0.0000        0.0000        0.0000        0.0000        0.0000        0.0000        0.0000        0.0000        0.0000        0.0000        0.0000        0.0000        0.0000        0.0000        0.0000        0.0000        0.0000        0.0000        0.0000        0.0000
        0.0000        0.0000        0.0000        0.0000        0.0000        0.0000        0.0000        0.0000        0.0000        0.0000        0.0000        0.0000        0.0000        0.0000        0.0000        0.0000        0.0000        0.0000        0.0000        0.0000        0.0000       48.3103       54.9060       53.5198       70.7650       47.4818       64.1575       49.8009       66.2527       55.1665       63.7278       65.0660       61.8884       70.0436       69.5317       77.8504       77.7231       78.8020       50.0281       46.9177       76.1343       56.7277       44.1759       29.2966       36.6629       37.5418       27.7538       45.3544       37.6787       35.2203       47.8851       45.8981       55.2447       60.2625       61.8304       61.9893       80.6905       86.8781      118.4992       85.2617       67.3099       43.5320       46.3033       33.5064       43.3342       36.5588       60.7678       41.0335       50.2683       49.6279       51.0403       61.1593       54.7799       66.5011       55.9801       62.5930       60.9489       50.5329       58.2300       58.1419       56.5877       62.1512       73.4389       69.4354       62.6752       75.9802       80.0069       70.8523       77.1330       75.3599       70.3567       67.3383       68.6180       72.4051       70.5767       70.9835       88.7819       64.1387       65.5601       67.0722       64.9899       67.4233       68.7997       65.3424       69.3443       74.0373       79.3477       79.5295       83.1731       95.7890      109.1914      139.7248      149.1170      126.8107      120.1709      108.8765       96.5747      100.3947      104.8504      100.0861      106.1972       99.1924       85.0540       82.5686       90.5842       86.5349       77.9386       98.8897      113.5506       99.3593       96.1392      102.2977       99.7746      112.2969       87.4797       80.8049       85.8739      101.4013       85.5045       45.1815       51.0772       37.9738       29.8501       29.0827       51.7385       73.1394       34.2309       32.4057       36.0859       35.8621       42.7546       62.9470       62.1987       64.8374       71.5026       87.3838       97.2929       82.6909       80.4569       76.2259       83.5507       85.4251       70.0761       60.0290       57.0912       69.4506       78.3376       88.7899      106.7441      120.7219      128.4484      113.0867      105.1597      108.5828       98.6749       79.1776       91.3246       82.4924       94.6706      106.2570      117.9593      112.9825      132.1653      122.7200      150.9192      147.2524      117.8650      123.3864      131.3086      131.7939       96.0910        0.0000        0.0000        0.0000        0.0000        0.0000        0.0000        0.0000        0.0000        0.0000        0.0000        0.0000        0.0000        0.0000        0.0000        0.0000        0.0000        0.0000        0.0000        0.0000        0.0000        0.0000        0.0000        0.0000        0.0000        0.0000        0.0000        0.0000        0.0000        0.0000        0.0000        0.0000        0.0000        0.0000        0.0000        0.0000        0.0000        0.0000        0.0000        0.0000        0.0000        0.0000        0.0000        0.0000        0.0000        0.0000        0.0000        0.0000        0.0000        0.0000        0.0000        0.0000        0.0000        0.0000        0.0000        0.0000        0.0000        0.0000        0.0000
        0.0000        0.0000        0.0000        0.0000        0.0000        0.0000        0.0000        0.0000        0.0000        0.0000        0.0000        0.0000        0.0000        0.0000        0.0000        0.0000        0.0000        0.0000        0.0000        0.0000        0.0000        0.0000       68.9347       52.7388       56.8751       61.6639       53.8304       54.8700       50.7349       59.4849       70.1267       68.1698       73.6580       66.8193       80.3913       85.2389       75.4500       61.6913       37.1828       42.1596       74.4931       65.4331       30.5745       35.8681       35.1765       33.0919       38.8270       61.9335       44.8338       44.6632       46.3721       56.6398      130.5376      111.0731       73.5046       47.9247       44.7281       40.5006       73.8565       76.6877       83.3746       78.7790       55.0212       30.6813       46.3390       81.6695       87.0767       70.7418       75.6085       46.6849       47.4931       61.6392       53.6545       51.2060       66.8703       80.2984       47.3879       58.3578       72.6722       60.2232       54.3843       64.9264       65.0229       63.4270       66.1918       63.9866       69.5335       71.3045       76.0888       81.6303       71.4033       57.0998       70.7871       66.6384       68.8158       70.6560       65.9518       60.0035       56.8989       62.0244       62.8673       70.9338       77.3295       75.9740       79.7810       76.0166       74.5494       87.4081       86.7248      124.5124      135.0242      130.1561      131.6236      112.7632       96.8420       83.7130       84.3033      102.9702       93.5139      106.8770      104.6993       85.1774       85.4666       73.2568       75.0806       67.6435       67.7183       76.4108       89.4815      102.6623      102.8672      109.1203      116.9505      108.7073       78.4857       62.8812       52.3850       49.4451       37.1998       24.0158       23.2276       21.6762       27.4180       28.0746       28.1712       26.4079       30.7488       33.8099       30.8074       29.7019       34.6600       44.6727       53.0112       55.3433       65.1145       63.9231       65.1924       61.5966       58.7918       67.7177       74.9065       71.3823       66.0039       65.9098       78.1092       75.6304       90.3776      109.6628      126.9321      114.1378      109.4510      145.9157      108.0578      172.9478      105.6660      143.2747      174.8942       93.1160      102.8586      110.3600      101.4418      108.8432      111.7456      117.0828      127.2939      134.4695      130.8880      129.4836      147.1625      132.3973      105.8210        0.0000        0.0000        0.0000        0.0000        0.0000        0.0000        0.0000        0.0000        0.0000        0.0000        0.0000        0.0000        0.0000        0.0000        0.0000        0.0000        0.0000        0.0000        0.0000        0.0000        0.0000        0.0000        0.0000        0.0000        0.0000        0.0000        0.0000        0.0000        0.0000        0.0000        0.0000        0.0000        0.0000        0.0000        0.0000        0.0000        0.0000        0.0000        0.0000        0.0000        0.0000        0.0000        0.0000        0.0000        0.0000        0.0000        0.0000        0.0000        0.0000        0.0000        0.0000        0.0000        0.0000        0.0000        0.0000        0.0000        0.0000        0.0000
        0.0000        0.0000        0.0000        0.0000        0.0000        0.0000        0.0000        0.0000        0.0000        0.0000        0.0000        0.0000        0.0000        0.0000        0.0000        0.0000        0.0000        0.0000        0.0000        0.0000        0.0000       64.1319       80.3472       47.9391       45.6156       60.1741       70.2651       60.5496       58.6157       80.2482      154.8499      163.8302      105.6201       70.7898       79.0593       84.5029       69.1341       68.8372       75.8444       36.9907       54.6043       66.1401       45.5646       33.9711       36.2906       28.1336       34.0841       52.7965       45.7742       79.0829       79.7954       41.6068       47.7830       89.7931       69.1045       46.3276       43.8735       43.8832       59.9838       80.6195       65.8863       74.8961       78.9683       89.3738       62.1087       64.5540       53.2630       81.4163       76.2834       60.2057       60.5109       71.0736       53.9807       53.9352       56.4705       65.5340       67.8788       76.3908       60.7299       62.7984       64.7398       66.6559       68.9923       63.4708       73.3082       65.0805       77.3107       68.5032       70.7910       81.0205       71.6652       93.8419       84.9799       73.3690       71.3182       67.2451       76.8173       87.3123       75.8226       72.8363       66.0591       58.9580       74.3962       91.5964       89.8348       78.0761       80.6452      101.6233      122.2894      149.7751      140.1645      143.9971      124.4791      104.6918       98.2472       83.5472       96.9682      109.2426       90.8988       93.1804       88.7082       84.7330       74.0269       89.8426       84.9406       87.1859       85.9591       86.4028      100.2883      128.1650      117.6033       97.1991       85.3714       85.5539       76.5051       68.7864       52.0915       36.3637       32.8744       25.5972       21.8334       19.2029       18.9937       13.7840       15.3610       21.6313       19.2795       23.4747       24.1206       21.5490       22.7680       34.6826       38.0961       37.9959       45.0458       45.2624       49.7087       50.8621       50.7775       53.6446       58.3542       57.9580       57.3762       66.6381       61.7450       76.0350       95.2850      103.5965       70.6223       64.7917       63.5508       73.5425       82.3429       82.6023      106.6005      145.7858      175.1293      126.4432      126.1671      137.6550      118.3509      144.6503      134.3634      128.4753      129.1573      107.0056      110.8886      145.4227      110.6208      103.9480       99.6290      164.3495        0.0000        0.0000        0.0000        0.0000        0.0000        0.0000        0.0000        0.0000        0.0000        0.0000        0.0000        0.0000        0.0000        0.0000        0.0000        0.0000        0.0000        0.0000        0.0000        0.0000        0.0000        0.0000        0.0000        0.0000        0.0000        0.0000        0.0000        0.0000        0.0000        0.0000        0.0000        0.0000        0.0000        0.0000        0.0000        0.0000        0.0000        0.0000        0.0000        0.0000        0.0000        0.0000        0.0000        0.0000        0.0000        0.0000        0.0000        0.0000        0.0000        0.0000        0.0000        0.0000        0.0000        0.0000        0.0000        0.0000        0.0000
        0.0000        0.0000        0.0000        0.0000        0.0000        0.0000        0.0000        0.0000        0.0000        0.0000        0.0000        0.0000        0.0000        0.0000        0.0000        0.0000        0.0000        0.0000        0.0000        0.0000       55.6124       60.7660       66.5690       78.1461       65.3920       44.9957       60.5406       63.9562       59.0705       78.3895      120.2987      108.3151       76.0813       68.9487       71.7905       64.6051       48.2813       62.3935       68.2056       54.3673       62.9477       75.7167       64.9627       53.4921       56.2813       51.8273       44.1544       50.3683       70.3779       66.4613       73.3212       42.8731       76.5640       58.5686       40.5479       41.0847       46.0619       53.6394       66.2880       58.2522       63.7470       90.4484      129.8480       98.5833       79.8385       63.0759       81.4659      109.6345       73.9841       54.4628       54.2240       66.9366       63.6032       63.0558       65.2193       68.0584       68.5254       65.5744       71.8006       83.3427       77.1724       69.9168       75.2562       75.6778       82.6077       71.5184       66.4230       76.7595       96.4068       97.9177       84.8474      115.8548       98.0972       74.8759       72.6218       66.4975       72.0295       72.3695       76.0769       67.1653       71.6228       77.9810       75.6064       87.8217       83.0486       78.3842       80.2160       97.2898      113.6065      131.7108      130.9569      119.8863      111.4255      106.1086       95.5704       77.0797       87.7023       90.2941       96.6794       88.9960       90.5541       78.1793       74.6505      101.4499      103.5794      100.6586       94.7169      104.9795      118.5381      123.5408      101.8510       74.4896       65.6041       63.1099       63.8920       51.2995       49.3329       44.3104       40.6125       27.6197       23.7961       22.6867       21.2285       16.8412       15.9785       21.3328       22.4958       25.1349       22.3706       28.6296       25.0615       31.7391       35.4452       30.6211       31.8922       39.3884       41.3519       54.0020       61.0558       56.4298       57.0722       54.6287       58.0262       49.7058       51.5561       61.1051       76.3500       58.7970       47.4866       53.9884       59.8428       69.2522       81.5704       79.0856       89.3708      120.9548      131.5818      134.6444      113.7708      125.7529      118.1496      136.7124      138.8178      115.0224      112.5330      109.3206      111.7753      127.9658      106.6858      114.1400      125.2511      172.6529      135.6610        0.0000        0.0000        0.0000        0.0000        0.0000        0.0000        0.0000        0.0000        0.0000        0.0000        0.0000        0.0000        0.0000        0.0000        0.0000        0.0000        0.0000        0.0000        0.0000        0.0000        0.0000        0.0000        0.0000        0.0000        0.0000        0.0000        0.0000        0.0000        0.0000        0.0000        0.0000        0.0000        0.0000        0.0000        0.0000        0.0000        0.0000        0.0000        0.0000        0.0000        0.0000        0.0000        0.0000        0.0000        0.0000        0.0000        0.0000        0.0000        0.0000        0.0000        0.0000        0.0000        0.0000        0.0000        0.0000        0.0000
        0.0000        0.0000        0.0000        0.0000        0.0000        0.0000        0.0000        0.0000        0.0000        0.0000        0.0000        0.0000        0.0000        0.0000        0.0000        0.0000        0.0000        0.0000        0.0000        0.0000       63.2754       67.0937       66.9718       55.8349       72.2978       54.8233       57.3430       69.6517       61.5547       69.7525       81.5031       69.4299       58.2335       57.1043       52.6063       69.7141       82.8682       95.2478       97.1981       89.6793       84.0425       56.9557       61.9807       84.3946       62.5577       52.1454       53.3316       71.6105       62.2451       52.8455       36.1120       39.1616       47.9514       52.0514       44.4232       57.6227       68.0023       81.6300       76.7347       69.0728       60.6824       79.9309       82.3665       50.8937       58.0664       77.4992      129.3120       81.6869       72.1272       75.8658       60.0865       68.6781       78.7301       81.9047      103.6062       74.0784       78.8240       79.2126       82.0971       75.0558       75.2518       74.7032       92.6473      115.2914      111.2730       94.9020       82.7304       72.2574       85.5281      105.8162      127.2524      101.4560       87.1008       81.0719       69.6477       58.3469       74.9644       86.8009       80.9527       67.2557       63.5173       68.2623       70.1750       84.3403       83.6516       83.3154       80.5739      119.1144      125.4945      120.8260      121.3357      135.8865      119.8437      102.8376       85.7378       81.2148       83.2764       99.4814       90.9958       78.5818       76.0489       65.8826       78.5770      121.3754      114.1836      127.7141      116.5162      129.9040      120.6047       91.2423       64.0544       63.4979       48.9495       42.3574       42.1491       38.5133       51.5549       53.3173       57.8896       45.6779       38.5719       29.4540       33.6168       28.0064       20.1544       22.1668       23.6523       26.5464       19.2210       21.9209       29.3814       32.0926       28.6107       26.7775       31.4949       39.8969       39.6857       44.3687       54.8194       81.5193       83.5763       57.7679       63.0583       58.2282       57.9512       64.5417       70.2188       54.2997       50.9296       66.0795       66.6668       67.2425       78.7956       79.5059      100.3648      138.8603      132.2757      132.4341      146.1896      175.8189      120.4856      110.7444      129.9426      123.8994      105.0041      100.1460      110.7914      116.3644       91.4702      104.7716      102.1781      110.7818       76.9340       60.9602        0.0000        0.0000        0.0000        0.0000        0.0000        0.0000        0.0000        0.0000        0.0000        0.0000        0.0000        0.0000        0.0000        0.0000        0.0000        0.0000        0.0000        0.0000        0.0000        0.0000        0.0000        0.0000        0.0000        0.0000        0.0000        0.0000        0.0000        0.0000        0.0000        0.0000        0.0000        0.0000        0.0000        0.0000        0.0000        0.0000        0.0000        0.0000        0.0000        0.0000        0.0000        0.0000        0.0000        0.0000        0.0000        0.0000        0.0000        0.0000        0.0000        0.0000        0.0000        0.0000        0.0000        0.0000        0.0000
        0.0000        0.0000        0.0000        0.0000        0.0000        0.0000        0.0000        0.0000        0.0000        0.0000        0.0000        0.0000        0.0000        0.0000        0.0000        0.0000        0.0000        0.0000        0.0000        0.0000       71.3052       58.3519       53.0021       54.9053       51.4267       85.2831       82.2611       77.3467       90.2422       71.8807       78.1654       72.5447       69.9058       60.7496       73.1684       81.6206      101.7073      116.0608      118.5101       93.7494       95.2362       89.9956      111.1012       97.7127       79.4363      152.6575      120.1384       35.2860       26.9391       48.4314       50.6444       45.2400       52.1191       57.2970       64.9962       77.1522      102.7056       95.4408      100.8818       92.2781       64.0957       70.6637       73.5598       68.1650       53.1779       61.6511       71.3790       67.2520       66.7556      108.7437      142.8913       77.2022      139.0410       83.9963      114.7630       88.6935       82.5466       78.1665       83.1081       86.3738       95.8943      109.9609      115.5816      107.9558      120.9661      129.3546       96.7749       77.6213       70.7517       84.2425       92.7074       84.5367       90.6779       93.8945       72.4467       63.2122       67.2281       79.7485       88.8337       54.6440       55.4393       66.0913       77.0189       79.7798       73.1474       86.9012       79.5958      104.1116       96.7855       98.8756       88.8256      112.0283       97.6664       99.4351       90.8398       90.5265       82.4755       73.1465       73.8605       73.5713       75.8011       72.9497       67.1191       97.7652      114.1057      139.3592      130.7061      110.8221       72.0526       57.9564       60.9313       59.2715       48.5968       44.6452       41.3829       46.0865       58.3304       68.5450       71.5536       55.5261       44.6166       35.8319       36.1268       26.6793       20.9499       25.9980       35.6307       23.2773       20.5254       22.7312       31.8985       34.2191       29.3218       33.6488       35.2191       38.0072       40.8947       50.9439       51.8411       62.8874       67.0875       60.8031       75.2308       72.7055       74.2270       76.4384       89.9473       63.6164       59.5555       60.9366       67.6102       87.5830       81.5520       86.6402      124.0628      153.3559      136.2260      114.1274      131.8320      117.9696      111.3769      114.4895      138.7558      117.6715       87.1553       72.2668       80.5588       75.8593       71.5161       74.9038       86.4130       99.7158       73.6777       49.5257       49.4173        0.0000        0.0000        0.0000        0.0000        0.0000        0.0000        0.0000        0.0000        0.0000        0.0000        0.0000        0.0000        0.0000        0.0000        0.0000        0.0000        0.0000        0.0000        0.0000        0.0000        0.0000        0.0000        0.0000        0.0000        0.0000        0.0000        0.0000        0.0000        0.0000        0.0000        0.0000        0.0000        0.0000        0.0000        0.0000        0.0000        0.0000        0.0000        0.0000        0.0000        0.0000        0.0000        0.0000        0.0000        0.0000        0.0000        0.0000        0.0000        0.0000        0.0000        0.0000        0.0000        0.0000        0.0000
        0.0000        0.0000        0.0000        0.0000        0.0000        0.0000        0.0000        0.0000        0.0000        0.0000        0.0000        0.0000        0.0000        0.0000        0.0000        0.0000        0.0000        0.0000        0.0000        0.0000        0.0000       49.4569       56.9551       82.7440      113.8212      121.5648      133.0352      112.9277      134.9327      127.4806      105.3523       67.4777       62.3041       58.4493       78.8750       82.2682       88.0041       81.0336       84.6232       80.6601       82.0429      103.8988       88.7216       63.2923       59.4150       60.2213       56.8487       55.9611       49.4381       58.2492       66.5928       66.9825       73.9017       88.7646      105.2512       89.0364      110.5463      115.8427       83.8542      106.2181       73.9326       84.6196      102.2973      113.9163       90.3893      122.1759       56.1364       49.9275       74.8251       58.7119       80.7140       88.0851      117.1573       78.6874       88.8656       81.9553       83.9098       73.6855       81.5477       92.6321      104.3282       97.1909       93.3080       81.4867       94.3465      168.6716       82.0255       77.9370       84.1403      100.6797       91.7169       64.8492       67.9523       82.9271       59.2150       70.0946       77.2461       69.0949       69.3950       60.6088       55.7132       60.3619       81.0912       75.4032       76.6947       83.2398       77.7827       81.3005       79.3768       70.0979       67.0684       73.7016       69.8503       73.4508       75.0006       79.6245       66.0560       65.2974       61.8946       84.2498       91.7019       89.5091       83.6962       88.8567      113.8132      123.6977      112.0175       63.2495       37.5738       36.6619       39.7837       37.8394       36.3398       39.6516       46.0317       64.0721       75.5332       73.6702       85.9440       62.6235       45.7458       40.9196       43.5459       33.0623       25.9861       31.0023       30.5025       27.3675       35.6555       41.6674       48.9182       53.3572       53.1422       49.8977       51.2494       40.8801       43.2221       47.7904       53.7843       60.6435       62.1388       59.4808       74.3502       85.7704       99.1011      113.9120      118.6542       94.5460      102.8821      114.2142      125.7537      133.9787      125.4099      144.2888      179.4802      147.3170      139.5162      128.3564      115.0797       93.1967       84.7496       84.6084       86.4266       75.3275       50.4249       41.1822       45.6364       49.6066       52.8098       48.0415       58.0222       60.2187       58.7135       50.3093       45.7604       36.1800        0.0000        0.0000        0.0000        0.0000        0.0000        0.0000        0.0000        0.0000        0.0000        0.0000        0.0000        0.0000        0.0000        0.0000        0.0000        0.0000        0.0000        0.0000        0.0000        0.0000        0.0000        0.0000        0.0000        0.0000        0.0000        0.0000        0.0000        0.0000        0.0000        0.0000        0.0000        0.0000        0.0000        0.0000        0.0000        0.0000        0.0000        0.0000        0.0000        0.0000        0.0000        0.0000        0.0000        0.0000        0.0000        0.0000        0.0000        0.0000        0.0000        0.0000        0.0000        0.0000        0.0000
        0.0000        0.0000        0.0000        0.0000        0.0000        0.0000        0.0000        0.0000        0.0000        0.0000        0.0000        0.0000        0.0000        0.0000        0.0000        0.0000        0.0000        0.0000        0.0000        0.0000        0.0000       27.6039       44.3107      105.0506      118.6423      123.8824      117.1558      111.3073      130.2139      133.6144      102.8438       55.8070       59.1335       60.4936       69.1394       87.2935       85.5825       74.1732       80.1298       67.7005       76.8164       75.9342       99.0061       89.7838       83.8948       79.5668       81.8643       66.1133       71.7914       70.7710       78.3063       85.4120       80.6564       67.1558       81.5578       97.5904      104.6756      106.4531      124.7486      117.9275      109.2016       92.0792       90.6065      109.7853      122.5084      111.7033       54.3652       67.7299       61.3363       62.6236       97.6303       85.0779       75.4524       92.5740      121.1620       94.6060       94.0802       92.3959      124.7558      106.8910       93.8338       86.9973      103.2306       84.8875       84.6048       90.2336       68.8579       92.8417      102.7934      133.6541       77.0388       49.1661       50.4072       59.1102       46.0221       56.7563       66.2524       57.8601       52.3363       45.7461       45.7561       55.3636       76.9362       87.5941       91.4229       75.6873       65.5689       66.5366       68.0983       66.7875       60.0874       57.1263       62.7305       59.8806       60.3147       79.6296       70.1465       64.1761       66.5416       91.6991      103.9535      109.1988       99.5952      121.1723      109.1490       82.8564       79.0516       44.7555       37.1473       34.3152       29.4228       33.3169       34.5814       45.4861       47.5095       61.4789       76.0695       74.4036       72.9754       60.7906       51.1403       54.9501       45.2421       24.2672       23.0810       22.7959       25.2887       34.0231       46.0662       54.1777       61.1016       79.4590       76.2451       67.3376       57.6434       46.8049       44.3165       53.8059       74.7563       60.5116       52.5551       56.8100       80.5244      108.4160      112.2703      120.6923      113.5273      114.5133      115.4098      128.2829      131.2449      142.2536      146.5130      127.8640      125.7468      135.6631      141.3664      119.0936      100.2407       93.4560       72.0267       61.0591       63.7587       61.4158       51.5588       26.0790       24.9340       39.4931       44.7747       73.0036       32.1619       42.2845       41.6385       40.7639       45.4201       32.2800        0.0000        0.0000        0.0000        0.0000        0.0000        0.0000        0.0000        0.0000        0.0000        0.0000        0.0000        0.0000        0.0000        0.0000        0.0000        0.0000        0.0000        0.0000        0.0000        0.0000        0.0000        0.0000        0.0000        0.0000        0.0000        0.0000        0.0000        0.0000        0.0000        0.0000        0.0000        0.0000        0.0000        0.0000        0.0000        0.0000        0.0000        0.0000        0.0000        0.0000        0.0000        0.0000        0.0000        0.0000        0.0000        0.0000        0.0000        0.0000        0.0000        0.0000        0.0000        0.0000        0.0000
        0.0000        0.0000        0.0000        0.0000        0.0000        0.0000        0.0000        0.0000        0.0000        0.0000        0.0000        0.0000        0.0000        0.0000        0.0000        0.0000        0.0000        0.0000        0.0000        0.0000        0.0000       39.1043       53.8346      117.8725      143.9145      169.1675      144.3923      125.3407      139.4179      137.7633      111.6806       56.0521       53.6331       48.5389       56.9425       74.0794       84.9270       74.0943       71.9571       59.5173       64.4631       77.6942       75.0768       83.7079       82.8080       87.8185       91.9988       77.3525       87.5488       72.9520       72.1866       73.2489       80.8275       67.6953       75.9543      106.7109      120.5456      137.9353      126.1304      103.6318      103.5820       77.3959       83.7592       96.5852      107.9322       92.6636       78.6332       89.9687       55.1327      108.2217      164.8312       85.1066       79.3274       89.0500      103.6824       79.2796       87.8174      112.3275      115.7681       92.5186       83.6135       81.2080      100.4972       79.1802       85.4496       90.0008       84.6441       99.9393       86.1715       48.9914       51.4315       50.2924       59.9970       48.9963       53.0765       54.0391       73.4936       58.5831       57.9139       60.2882       56.4870       66.4897       70.5309       64.3754       74.3535       79.7962       68.1367       65.2482       61.5758       62.1573       60.2966       61.2807       56.5308       56.1028       56.4953       63.2125       52.8987       56.5014       62.6427       87.2684      105.0549      112.4952      115.7709      100.9911      107.7898       87.2216       51.7287       40.8327       41.2472       33.3189       26.6629       39.4612       45.4214       50.6802       53.3825       65.8635       76.4445       77.3458       68.3592       66.2277       48.6737       43.6314       44.4426       30.8334       31.4624       31.2389       32.6839       47.3395       54.6135       54.3138       68.8769      100.3338       88.2486       77.9481       67.4495       65.1992       63.1477       65.1402       85.9485       75.9488       63.4773       71.1224       91.8721      121.4022      128.5332      138.8375      127.7544      135.3449      133.8799      138.8834      142.3159      148.2372      166.9419      149.2451      148.0469      135.8443      127.8129      104.5932       97.5974       73.5539       56.7197       56.4146       60.1369       43.3031       38.3994       28.8960       22.3075       28.0214       52.4906       43.5653       25.2786       36.7691       38.9226       40.5877       52.3202       30.6900        0.0000        0.0000        0.0000        0.0000        0.0000        0.0000        0.0000        0.0000        0.0000        0.0000        0.0000        0.0000        0.0000        0.0000        0.0000        0.0000        0.0000        0.0000        0.0000        0.0000        0.0000        0.0000        0.0000        0.0000        0.0000        0.0000        0.0000        0.0000        0.0000        0.0000        0.0000        0.0000        0.0000        0.0000        0.0000        0.0000        0.0000        0.0000        0.0000        0.0000        0.0000        0.0000        0.0000        0.0000        0.0000        0.0000        0.0000        0.0000        0.0000        0.0000        0.0000        0.0000        0.0000
        0.0000        0.0000        0.0000        0.0000        0.0000        0.0000        0.0000        0.0000        0.0000        0.0000        0.0000        0.0000        0.0000        0.0000        0.0000        0.0000        0.0000        0.0000        0.0000        0.0000        0.0000       52.7539       44.3805      149.0081      188.1838      204.3878      186.6911      158.9068      148.4122      137.5162      129.9232       61.7443       56.1118       42.9707       49.7151       65.8514       88.9444       80.0244       74.8351       67.7145       69.3795       67.7917       72.1548       94.5842      118.1499      139.8896      113.0837      112.0224      144.9733       85.7963       88.5295       81.3241       78.0523       80.8324       86.1763      116.0739      148.3717      160.3470      137.5345      141.8134      108.2483       97.3930      107.9335      108.8795      103.2612      101.5634       81.3243       65.7252       59.3797      116.3278       54.0810       94.5386       75.3596       84.3096       86.2433       89.8065       77.2738       85.5189       80.1439       76.2881       75.7268       66.3863       69.6153       66.7694       67.0108       61.9154       58.5275       42.9106       40.6231       44.2076       46.6044       52.7998       71.1573       55.4528       45.1844       46.4268       72.9441       85.0280       71.8263       56.2537       56.4319       54.8818       55.3320       57.3353       57.2342       59.2180       56.5587       58.7944       57.1808       62.3680       65.7570       60.4987       53.7027       53.7378       50.7876       53.5288       48.6870       56.6283       59.0715       90.9102      104.2348      117.1331       99.5533       79.2206       86.3621       69.1577       57.1756       49.1106       33.6235       29.8852       24.8220       40.2700       38.8852       40.2833       46.3434       53.0924       64.1927       72.1019       64.3950       50.0803       41.3066       41.1209       45.4101       31.0743       32.9654       37.7651       40.9277       58.4205       60.3036       74.7984       84.5071      104.5350      101.8423       98.2976       92.1925       86.0160       79.1489       93.4136      106.3373       99.4208       81.4498       83.9244      108.4264      132.8804      169.0677      151.5313      157.2221      139.6416      153.8648      133.0139      133.9590      132.0145      146.6573      172.5609      166.7635      125.5551      139.2552      136.4707      108.7641       76.9730       60.5644       61.6598       54.5301       56.2122       53.7922       42.2334       32.5225       45.9344       52.0900       41.5420       26.2892       32.8996       47.7139       46.9183       34.5205        0.0000        0.0000        0.0000        0.0000        0.0000        0.0000        0.0000        0.0000        0.0000        0.0000        0.0000        0.0000        0.0000        0.0000        0.0000        0.0000        0.0000        0.0000        0.0000        0.0000        0.0000        0.0000        0.0000        0.0000        0.0000        0.0000        0.0000        0.0000        0.0000        0.0000        0.0000        0.0000        0.0000        0.0000        0.0000        0.0000        0.0000        0.0000        0.0000        0.0000        0.0000        0.0000        0.0000        0.0000        0.0000        0.0000        0.0000        0.0000        0.0000        0.0000        0.0000        0.0000        0.0000        0.0000
        0.0000        0.0000        0.0000        0.0000        0.0000        0.0000        0.0000        0.0000        0.0000        0.0000        0.0000        0.0000        0.0000        0.0000        0.0000        0.0000        0.0000        0.0000        0.0000        0.0000        0.0000        0.0000      183.5656      219.6439      231.7327      243.8730      240.9348      273.7215      271.9493      245.6211      191.8506       53.5826       35.6675       26.9213       34.7861       97.2196      114.1945      117.1638      113.5177      101.7059       89.6199       89.7680       88.5974       66.8556       78.7122       69.5599       77.6390       69.9733       68.9341       52.3179       76.3966       87.3712      110.9822      105.2604      108.7183      135.8120      125.8168      119.3954      122.4007      132.8142      118.1403      114.1545      109.3504      105.4530      126.1665      141.7338       93.8447       74.0560       58.3806       47.8006       72.3164       73.1435      109.3094      107.5271       78.5937       80.9076       80.5887       83.6654       75.7750       67.4316       73.7499       84.4017       84.9937       60.6749       56.9436       44.4736       39.9214       35.8495       27.9923       35.6467       35.0846       40.3050       57.2325       37.8581       41.5246       42.4539       49.5308       64.3468       65.3588       51.2206       51.6551       50.9620       47.5642       52.7495       55.6942       51.7104       57.1389       55.0981       58.4032       61.8369       54.6363       51.9071       49.3515       46.5182       49.0552       52.1726       47.8652       53.8551       62.2122       90.5155      104.1626      106.6459       89.4839       46.3114       48.3179       57.7076       42.6860       59.4683       37.6879       24.7378       22.9014       21.1625       37.1492       28.5652       27.0564       37.1416       49.1808       53.1616       42.8424       36.3070       36.1314       37.1707       45.0043       49.3448       58.0567       57.9749       78.5277      102.5652      119.1653      126.2368      143.0258      158.7148      145.9952      125.3616      117.4302       96.8085       96.8836      101.4123      107.9559      107.0611      112.9938      109.9723      112.3091      123.4451      143.3339      140.0865      127.9617      134.5345      147.9989      145.7740      132.6170      118.9886      116.7540      113.9663      125.0137      113.0218      113.3710      113.6338      119.0118       88.8260       75.6375       73.6110       66.7426       95.6017       87.5534       82.8939       54.5799       46.1842       39.2532       36.9821       28.2053       33.4100       29.6621       26.7101       27.6541       17.6388       13.4979       11.6252       12.5739        0.0000        0.0000        0.0000        0.0000        0.0000        0.0000        0.0000        0.0000        0.0000        0.0000        0.0000        0.0000        0.0000        0.0000        0.0000        0.0000        0.0000        0.0000        0.0000        0.0000        0.0000        0.0000        0.0000        0.0000        0.0000        0.0000        0.0000        0.0000        0.0000        0.0000        0.0000        0.0000        0.0000        0.0000        0.0000        0.0000        0.0000        0.0000        0.0000        0.0000        0.0000        0.0000        0.0000        0.0000        0.0000        0.0000        0.0000        0.0000        0.0000        0.0000
        0.0000        0.0000        0.0000        0.0000        0.0000        0.0000        0.0000        0.0000        0.0000        0.0000        0.0000        0.0000        0.0000        0.0000        0.0000        0.0000        0.0000        0.0000        0.0000        0.0000        0.0000        0.0000        0.0000        0.0000        0.0000        0.0000      267.5847      309.1245      310.2973      280.6891      219.7390       60.3304       38.0302       29.0493       38.0058      105.6108      125.6857      134.7787      132.2185      114.4191      111.9415       97.9645       87.2518       68.9661       74.0737       78.6379       79.8299       66.0564       70.8773       85.9280       86.9597       89.5696       96.5703       90.4276       96.4688      100.2280      106.7108      113.5078      122.8975      126.2014      111.0013      110.2542      116.0503      131.8605      118.5032      124.6184      107.6259       79.2723       59.5225       54.3145       59.3862       88.8148      107.6114      103.0133       87.4857       76.9928       76.6474       82.7782       78.6341       73.7436       66.2345       66.5727       57.1484       66.8538      128.4249       95.2648       78.1991       86.8577       46.7851       32.1165       23.3242       30.7290       32.3203       39.9628       39.9785       43.3532       52.8455       41.4647       50.9059       53.9751       51.8302       59.5624       53.7127       50.5471       58.9697       53.4512       57.2339       51.2571       53.9067       51.0884       44.4494       46.2880       45.0793       43.4798       45.9732       54.2718       51.5816       54.4697       74.2558      102.5410      105.8391       95.1816       85.8970       50.4381       45.2987       32.3040       37.0304       51.4301       26.3833       19.2706       21.0476       22.0973       26.8434       22.8919       22.5967       36.5842       45.1934       42.0392       38.9468       37.6592       38.9624       53.4148       65.8856       87.9527       75.4603       64.2911       74.4723      107.8539      119.5137      139.0276      156.6293      149.8282      138.9410      122.3098      117.7623      102.6822       99.8146       98.2547      103.3057       96.3457      117.2120      114.2708      123.0762      125.2550      128.9999      112.3990      120.3330      153.7387      148.3571      163.7880      143.8034      106.9300       91.4859       89.0689       85.1198       90.1286      117.7401      112.9224       92.8066       86.8475       74.8390       80.0938       93.8127      108.6641      102.6309       87.2988       61.6662       45.4648       42.5852       34.7802       27.7715       24.5469       23.3915       17.7982       22.0621       14.0652       14.5766       10.3156       12.2378        0.0000        0.0000        0.0000        0.0000        0.0000        0.0000        0.0000        0.0000        0.0000        0.0000        0.0000        0.0000        0.0000        0.0000        0.0000        0.0000        0.0000        0.0000        0.0000        0.0000        0.0000        0.0000        0.0000        0.0000        0.0000        0.0000        0.0000        0.0000        0.0000        0.0000        0.0000        0.0000        0.0000        0.0000        0.0000        0.0000        0.0000        0.0000        0.0000        0.0000        0.0000        0.0000        0.0000        0.0000        0.0000        0.0000        0.0000        0.0000        0.0000        0.0000
        0.0000        0.0000        0.0000        0.0000        0.0000        0.0000        0.0000        0.0000        0.0000        0.0000        0.0000        0.0000        0.0000        0.0000        0.0000        0.0000        0.0000        0.0000        0.0000        0.0000        0.0000        0.0000        0.0000        0.0000        0.0000        0.0000        0.0000      339.0097      343.3760      313.6269      249.1224       69.2234       50.0294       38.0212       45.8382      126.3983      146.0104      153.2423      138.7319      120.6624      124.2764      114.6709       95.8104       69.2204       75.4967       67.3150       50.7508       65.8382       78.1521      101.1745       95.1367       95.6001      103.3001      100.3614      102.2647      108.6560      112.9130      128.7887      139.6562      126.6514      108.4569      107.4027       96.1260       91.5357       79.4861       89.1738       94.3549      105.7044      105.6159       90.3036       69.9922       76.8287       72.8099       89.8569       72.7337       70.7697       66.8333       60.7572       72.3392       64.1843       93.5538       97.9376       74.0122       41.1058       41.9447       44.3767       42.9105       90.1717       42.4076       65.5530       46.3464       24.1723       28.8567       32.5894       57.5908       45.6204       51.7833       41.9599       46.9849       60.2232       52.1249       55.4982       47.5912       51.8875       53.3594       51.7607       51.2537       48.6701       46.5485       47.0431       42.9953       43.6119       39.9298       41.0260       39.1995       43.6239       63.8506       77.5489       90.7655      104.6228      104.5714       85.4332       90.0852       51.7106       42.9378       36.3207       48.7536       59.2565       49.0398       23.8006       16.3834       17.5037       16.5831       21.3676       25.8384       30.9434       39.4939       37.2049       37.8714       43.2483       47.5046       61.7147       85.5990       79.2518       73.0561       66.2277       80.0413       98.6089      115.9951      139.0753      154.6373      144.9833      135.3336      120.5092      115.1716      101.9223       96.5527      105.0455      114.8787      104.9711       97.6364       95.3290       98.7116      117.6952      130.9328      120.3114      111.1677      119.2687      128.2233      141.5049      139.7491      100.6328       84.0485       72.9259       67.1041       77.0070       99.2415       91.9142       83.7978       74.5654       62.5679       68.0406       73.9885      100.5425      104.4833       87.8004       67.5366       50.8383       44.9604       43.8315       36.4389       35.3685       28.1205       37.4075       22.4077       16.0952       16.1625       13.2809       16.9131       26.7000        0.0000        0.0000        0.0000        0.0000        0.0000        0.0000        0.0000        0.0000        0.0000        0.0000        0.0000        0.0000        0.0000        0.0000        0.0000        0.0000        0.0000        0.0000        0.0000        0.0000        0.0000        0.0000        0.0000        0.0000        0.0000        0.0000        0.0000        0.0000        0.0000        0.0000        0.0000        0.0000        0.0000        0.0000        0.0000        0.0000        0.0000        0.0000        0.0000        0.0000        0.0000        0.0000        0.0000        0.0000        0.0000        0.0000        0.0000        0.0000        0.0000
        0.0000        0.0000        0.0000        0.0000        0.0000        0.0000        0.0000        0.0000        0.0000        0.0000        0.0000        0.0000        0.0000        0.0000        0.0000        0.0000        0.0000        0.0000        0.0000        0.0000        0.0000        0.0000        0.0000        0.0000        0.0000        0.0000        0.0000        0.0000        0.0000        0.0000      291.8951       88.0564       65.1224       55.8157       60.1434      160.2526      168.7346      170.1967      152.2765      120.5436      112.9706      106.4124       97.2310       68.7296       51.1329       51.0740       59.2010       69.5673       73.8848       72.3700       76.9348      109.6572      134.6837      133.0930      117.0097      118.7362      128.3872      111.4500      108.6122       96.7638      100.6809      102.2429       85.3397       94.3425       96.3090       86.9474       98.4410      101.7623       97.6321       83.1701       86.3492       69.9615       90.6215       78.8856       69.4715       57.0660       55.1307       56.1806       62.9256       63.1793       79.7526       76.2907       64.9115       66.3742       44.1795       34.3246       30.9672       33.7506       24.5163       26.0779       39.4474       32.6876       29.0357       38.3307       45.3640       47.0732       48.7760       61.6741       53.4957       60.7014       62.5583       57.5342       46.6479       57.9460       61.0828       52.3898       47.0609       46.4508       47.6045       51.0884       48.0147       43.1835       42.9716       38.9957       38.5707       50.6619      103.6024      113.8245       96.0654      151.5033      143.9531      145.0849      108.7220       76.4413       67.1674       61.9757       47.0989       66.3405       36.9179       23.7767       17.5448       16.0741       15.3377       22.6590       23.2390       31.5608       33.9203       36.6976       42.4422       42.6589       56.9758       65.5771       68.2506       79.3512       70.2218       71.3980       96.3266      112.2943      129.4694      128.6394      143.3182      141.4221      136.7466      126.2110      114.7210       97.9239       94.8493       97.5679      117.9775      104.9206      103.7900      108.4069      116.2760      106.1565      112.7408      108.2317      142.5039      147.6871      128.4783      157.6372      150.7160      109.9879       96.6122       92.3695       79.2195       94.7870      107.7923       96.3495       75.0122       67.0370       60.0622       57.1569       74.9518       96.9254       93.2511       75.1195       65.1747       59.4169       65.5271       49.9415       43.8980       45.5930       33.2250       22.1631       18.5980       18.5062       20.7589       17.2365       22.8684       24.4800        0.0000        0.0000        0.0000        0.0000        0.0000        0.0000        0.0000        0.0000        0.0000        0.0000        0.0000        0.0000        0.0000        0.0000        0.0000        0.0000        0.0000        0.0000        0.0000        0.0000        0.0000        0.0000        0.0000        0.0000        0.0000        0.0000        0.0000        0.0000        0.0000        0.0000        0.0000        0.0000        0.0000        0.0000        0.0000        0.0000        0.0000        0.0000        0.0000        0.0000        0.0000        0.0000        0.0000        0.0000        0.0000        0.0000        0.0000        0.0000        0.0000
        0.0000        0.0000        0.0000        0.0000        0.0000        0.0000        0.0000        0.0000        0.0000        0.0000        0.0000        0.0000        0.0000        0.0000        0.0000        0.0000        0.0000        0.0000        0.0000        0.0000        0.0000        0.0000        0.0000        0.0000        0.0000        0.0000        0.0000        0.0000        0.0000        0.0000        0.0000      265.1029      214.5446        0.0000        0.0000      196.8493      198.1232      187.1966      160.2494       79.7880       63.9919       52.7289       48.2454       31.0861       25.8828       27.3075       36.5970       84.8278       94.5410      105.7215      104.9436       95.2004       96.3076       96.0507       93.9776       96.9936       92.8394       93.6595       91.8783       98.5973       83.6850       76.5006       76.9633       83.9647       67.9506       62.6823       77.0231       91.9985       76.1319       69.7807       77.2097       84.9683       73.1211       69.8016       79.9320       80.8123       74.3728       82.7449       77.0879       94.4497      116.1339      106.1951      100.9860      127.0548       93.8771       92.7172      151.4326      119.7131       68.8506       60.7157       77.0340       58.6256       71.9766       69.4301       85.8040       57.9339       38.3127       60.2746       54.5519       55.2557       62.7464       59.4724       52.0793       56.9226       55.8660       55.8980       52.0608       54.6352       54.9536       60.6947       46.4828       37.5416       38.1427       40.3218       53.9923       59.2733      104.0462      122.2615       85.9900      142.4967      165.7257      138.4634      103.9253       55.9816       65.6108       46.5432       70.4351       47.6511       26.9273       21.7748       19.9404       15.0559       16.5529       22.7908       21.4012       25.5854       32.6002       41.8234       64.8070       86.6496       93.6919       81.4916       84.7300       80.2546       78.9221       92.8134      101.6533      105.7633      122.1141      122.4215      129.2806      139.6470      136.3587      120.5537      107.6301       97.1614      103.9766      105.5716      121.5722      120.0523      128.9592      141.2801      148.5911      120.5949      121.7574      105.4331       98.3001      163.7504      161.2138      148.2885      141.9068      111.4542      110.4302       94.0507       93.4136      118.3696      118.6365      108.6257       98.6990       40.5361       35.1441       42.6382       41.0816       60.4488       77.4729       80.4034       61.7983       80.7919       59.9794       60.7375       60.2701       53.1041       49.9308       38.7634       34.8169       20.0386       22.8365       23.9389        0.0000        0.0000        0.0000        0.0000        0.0000        0.0000        0.0000        0.0000        0.0000        0.0000        0.0000        0.0000        0.0000        0.0000        0.0000        0.0000        0.0000        0.0000        0.0000        0.0000        0.0000        0.0000        0.0000        0.0000        0.0000        0.0000        0.0000        0.0000        0.0000        0.0000        0.0000        0.0000        0.0000        0.0000        0.0000        0.0000        0.0000        0.0000        0.0000        0.0000        0.0000        0.0000        0.0000        0.0000        0.0000        0.0000        0.0000        0.0000        0.0000        0.0000        0.0000
        0.0000        0.0000        0.0000        0.0000        0.0000        0.0000        0.0000        0.0000        0.0000        0.0000        0.0000        0.0000        0.0000        0.0000        0.0000        0.0000        0.0000        0.0000        0.0000        0.0000        0.0000        0.0000        0.0000        0.0000        0.0000        0.0000        0.0000        0.0000        0.0000        0.0000        0.0000        0.0000        0.0000        0.0000        0.0000        0.0000        0.0000      203.0689      170.5468       81.8781       61.2680       49.1307       44.3799       28.6622       24.1545       28.4419       38.5143       97.8443      116.0979      122.8515      117.2037       96.0378       95.5473       92.1870       88.2942       87.5797       95.7292       89.1966       94.9229       87.2684       81.3951       87.9610       83.3101       72.5780       51.5949       53.3992       48.4682       56.7024       59.0098       65.6686       72.8866       69.1747       63.9287       99.3002       87.0089       84.6587       89.3533       58.0677       58.8855       83.5698       89.4825       65.7648       55.2226       74.4847       43.4515       73.3328      170.3125      328.4570       56.5260      114.3962      120.7699       73.6238       66.9029       69.2826       91.8060       60.9896       41.6296       52.8457       53.0439       60.8379       58.8394       62.1383       56.5112       57.5899       56.0684       48.6452       53.5072       58.1238       54.7485       51.1531       49.5637       40.7934       34.5988       60.0159      127.3051       51.5870       68.5976       75.8862       91.1563      125.4828      152.9595      103.3831       72.4281       83.1673       81.7827       40.5704       22.7114       30.4689       24.2303       23.9317       21.2855       20.7118       25.5958       29.2787       30.9881       36.2084       38.1436       46.2095       55.4677       59.9856       80.3284       73.2892       62.8450       76.7446       82.2749       99.6177      106.2014      116.4963      152.4278      132.4539      129.7285      134.2630      127.8867      119.2755      108.8765      104.3354      114.6116      126.9186      127.9782      120.2796      125.0279      134.1869      148.0193      162.3377      174.2017      178.7676      123.2868      209.6847      219.0385      185.8784      128.1886      101.8551       92.3550      100.4433       85.3647       97.0602       97.3107       93.2367       96.2867       35.0516       30.4085       31.6415       27.6983       44.8008       73.2550       88.4788       85.9485       84.1604       73.7727       63.5568       55.2966       64.7457       62.2372       43.5839       32.9863       21.7391       21.0369        0.0000        0.0000        0.0000        0.0000        0.0000        0.0000        0.0000        0.0000        0.0000        0.0000        0.0000        0.0000        0.0000        0.0000        0.0000        0.0000        0.0000        0.0000        0.0000        0.0000        0.0000        0.0000        0.0000        0.0000        0.0000        0.0000        0.0000        0.0000        0.0000        0.0000        0.0000        0.0000        0.0000        0.0000        0.0000        0.0000        0.0000        0.0000        0.0000        0.0000        0.0000        0.0000        0.0000        0.0000        0.0000        0.0000        0.0000        0.0000        0.0000        0.0000        0.0000        0.0000
        0.0000        0.0000        0.0000        0.0000        0.0000        0.0000        0.0000        0.0000        0.0000        0.0000        0.0000        0.0000        0.0000        0.0000        0.0000        0.0000        0.0000        0.0000        0.0000        0.0000        0.0000        0.0000        0.0000        0.0000        0.0000        0.0000        0.0000        0.0000        0.0000        0.0000        0.0000        0.0000        0.0000        0.0000        0.0000        0.0000        0.0000        0.0000        0.0000       95.0887       79.1201       67.3894       61.7995       41.3535       38.4477       45.0494       55.3830      125.6995      142.1693      144.1783      132.1166       99.4836       90.4934       86.6371       88.3752      104.7765      101.5929       92.8965       97.9400       92.3362       81.5885       86.4375       78.1390       67.5850       54.9117       54.0708       36.0366       51.7503       49.2340       41.6962       68.3737       85.4173       69.4278       72.0530       72.5272       71.4110       78.9511       58.7785       55.3280       56.8925       59.2904       76.3393       74.4298       51.8980       50.6579       94.6238      144.0935      114.5168      149.7868      181.7703      104.4035       68.8752      106.1687      151.1735       54.7574       57.3680       56.5943       55.0881       61.3241       70.7701       77.4492       71.3106       60.1656       65.1628       58.8729       59.4308       62.5418       60.6625       56.8142       55.9963       50.9086       47.6704       37.1020       38.2742       47.0808       39.3823       39.4376       50.5126       61.6761      113.8557      133.2462      100.1820       55.9146       57.9971       69.8747       23.1212       20.9731       25.6459       29.1100       24.5482       29.0055       35.7499       31.8361       38.2261       54.0553       47.1296       43.3707       56.1671       60.5266       62.8969       70.5950       64.7347       87.5066       82.6022       88.5470       97.3003      110.8699      116.9028      145.2082      130.5759      122.8478      131.5247      128.0555      125.2989      128.0905      127.9940      109.2260      108.2054      117.7537      109.8400      119.0783      128.5207      105.4967      114.2696      130.0871      134.9267      126.2248      191.8812      195.5974      126.5120      109.7037       91.4275       88.5159       81.8698       82.0535       95.5522       93.9655       87.6943       72.5546       38.3263       33.8284       34.0276       38.6335       50.3313       63.2285       69.8445       78.4123       85.3033       75.2395       61.8193       60.6318       86.2513       91.8797       61.1874       35.7082       24.0158       22.8775        0.0000        0.0000        0.0000        0.0000        0.0000        0.0000        0.0000        0.0000        0.0000        0.0000        0.0000        0.0000        0.0000        0.0000        0.0000        0.0000        0.0000        0.0000        0.0000        0.0000        0.0000        0.0000        0.0000        0.0000        0.0000        0.0000        0.0000        0.0000        0.0000        0.0000        0.0000        0.0000        0.0000        0.0000        0.0000        0.0000        0.0000        0.0000        0.0000        0.0000        0.0000        0.0000        0.0000        0.0000        0.0000        0.0000        0.0000        0.0000        0.0000        0.0000        0.0000        0.0000
        0.0000        0.0000        0.0000        0.0000        0.0000        0.0000        0.0000        0.0000        0.0000        0.0000        0.0000        0.0000        0.0000        0.0000        0.0000        0.0000        0.0000        0.0000        0.0000        0.0000        0.0000        0.0000        0.0000        0.0000        0.0000        0.0000        0.0000        0.0000        0.0000        0.0000        0.0000        0.0000        0.0000        0.0000        0.0000        0.0000        0.0000        0.0000        0.0000        0.0000      112.6692      106.7876      101.0783       71.8165       71.5042       73.1794       76.4653      161.6992      169.3217      166.2607      150.4294      108.4957       89.7987       84.1918       88.6802       91.3687       84.3100       84.6781       91.5408       95.0144       83.3737       81.4804       78.7651       64.2569       60.6982       57.7244       59.6223       48.2598       44.7724       52.4123       71.4001       84.3946       68.2890       69.7049       69.5936       64.6994       65.2337       57.4000       64.9012       78.2264       57.5194       79.3679       75.3568       94.6394      104.5766      182.3510      258.5899      196.9465      242.7988      195.0135      110.1341       73.7794       91.8093      145.1565       83.8186       61.9550       83.5020       70.2734       51.9670       75.1036       85.4241       79.7081       69.6280       62.2829       57.5826       63.0139       65.2922       68.9260       65.0035       61.3496       61.3100       58.8602       47.3578       42.4512       41.1467       45.9075       40.8164       46.4490       53.0399       89.5913      106.8093       80.1161       61.2963       64.3778       37.6459       20.2125       26.0461       35.6874       40.3118       41.1997       30.2691       35.5312       30.5360       32.2873       41.2139       60.3879       81.9228       80.0117       78.2230       66.5281       80.9974       80.8579       92.7074       90.8868       93.8613      114.2295      111.4221      108.3042      100.5757      103.7903      117.0361      146.5966      149.1093      124.5485      120.1863      107.5963      104.3127      102.7558      106.3607      112.1121      125.0041      118.8517      106.1601      112.6810      110.6148       93.8785       95.7932      171.2777      188.0733       98.7865       91.2336       81.6071       77.5628       74.9632       86.0215      100.0843      104.5574       93.8613       78.5931       47.9302       38.8040       36.6888       39.1532       54.4919       60.2504       64.4724       69.2228       82.3546       80.9838       72.6265       72.0803      102.5529       93.4413       75.6233       46.7521       27.8554        0.0000        0.0000        0.0000        0.0000        0.0000        0.0000        0.0000        0.0000        0.0000        0.0000        0.0000        0.0000        0.0000        0.0000        0.0000        0.0000        0.0000        0.0000        0.0000        0.0000        0.0000        0.0000        0.0000        0.0000        0.0000        0.0000        0.0000        0.0000        0.0000        0.0000        0.0000        0.0000        0.0000        0.0000        0.0000        0.0000        0.0000        0.0000        0.0000        0.0000        0.0000        0.0000        0.0000        0.0000        0.0000        0.0000        0.0000        0.0000        0.0000        0.0000        0.0000        0.0000        0.0000
        0.0000        0.0000        0.0000        0.0000        0.0000        0.0000        0.0000        0.0000        0.0000        0.0000        0.0000        0.0000        0.0000        0.0000        0.0000        0.0000        0.0000        0.0000        0.0000        0.0000        0.0000        0.0000        0.0000        0.0000        0.0000        0.0000        0.0000        0.0000        0.0000        0.0000        0.0000        0.0000        0.0000        0.0000        0.0000        0.0000        0.0000        0.0000        0.0000        0.0000        0.0000        0.0000        0.0000      255.0238      253.2516      250.6917      249.3291      235.4576      234.3095      219.1861      187.0345       96.0964       76.0736       67.3379       70.2824      103.6192      109.3104      105.4606      101.0512       80.6045       77.0863       71.9416       67.0868       61.9879       61.8327       64.2952       74.0657      106.0208      119.1077      122.6710      121.2957      103.5516       98.0346       85.6284       76.8194       34.1012       40.1751       43.6362       55.8298      168.3656      146.7568      165.9886      183.6552      279.2658      343.8656      406.1009      348.1376      353.2419      300.1917      257.3792      227.2761      154.3387      129.0536      114.8283       96.6399      130.6619      108.8766      112.7046       78.4686      107.6447      109.8680      115.4481      109.8931       94.4405       86.1575      109.5271      102.0051       95.7443       85.7389       85.0498       95.1906       88.0017       69.0368       46.7780       41.8269       47.7282       46.2955       45.7739       48.4853       44.4941       53.2615       70.6310       35.4978       71.3020       58.0560       24.5493       25.2355       29.0016       33.2319       34.8950       20.6130       27.8493       26.3264       30.6930       35.0683       66.2553       72.2402       81.3522       83.8138       65.7500       71.8671       82.8614       95.4515      104.0233      109.6809      133.9297      108.9074      105.2473      110.2314      120.8399      132.8398      152.6753      154.6243      137.9458      127.7624      108.2859      101.8286       99.1171       99.7543      109.3487      124.4722      118.3832      103.0908      120.9592       96.3785       96.3479      105.2243      176.0627      190.8060      153.2959      159.5648      174.1695      146.4886      137.4331      146.3677      121.0825      124.6702      112.4411      100.4734       71.3761       57.4265       53.1804       59.0338       69.9775       74.6883       75.6575       75.9433      105.5167      112.4364      110.2549      103.7155      133.7610      102.7551       45.6355       34.3376       12.3000        0.0000        0.0000        0.0000        0.0000        0.0000        0.0000        0.0000        0.0000        0.0000        0.0000        0.0000        0.0000        0.0000        0.0000        0.0000        0.0000        0.0000        0.0000        0.0000        0.0000        0.0000        0.0000        0.0000        0.0000        0.0000        0.0000        0.0000        0.0000        0.0000        0.0000        0.0000        0.0000        0.0000        0.0000        0.0000        0.0000        0.0000        0.0000        0.0000        0.0000        0.0000        0.0000        0.0000        0.0000        0.0000        0.0000        0.0000        0.0000        0.0000        0.0000        0.0000        0.0000        0.0000
        0.0000        0.0000        0.0000        0.0000        0.0000        0.0000        0.0000        0.0000        0.0000        0.0000        0.0000        0.0000        0.0000        0.0000        0.0000        0.0000        0.0000        0.0000        0.0000        0.0000        0.0000        0.0000        0.0000        0.0000        0.0000        0.0000        0.0000        0.0000        0.0000        0.0000        0.0000        0.0000        0.0000        0.0000        0.0000        0.0000        0.0000        0.0000        0.0000        0.0000        0.0000        0.0000        0.0000        0.0000      333.1407      326.5276      313.6794      287.1639      276.2248      250.2234      208.1044      101.8408       77.2376       69.4954       75.1181      109.2914      116.7578      116.4893      106.9462       85.7714       76.5792       70.6399       65.4314       60.2036       61.6887       62.4893       71.5720      126.7226      146.6687      153.7122      148.8883      121.8884      113.2903       95.0673       79.4398       37.6518       35.6760       41.0112       53.2962      138.7401      179.6489      181.6952      249.6948      380.6890      415.2069      461.6923      456.2264      403.8189      369.5612      307.4973      268.2952      153.7629      148.7873       89.3496      129.5292      135.3059      139.6546      132.5655      134.0739      103.8146      101.1402      118.9877       93.9608       93.8303       97.3331       99.7060      106.4255       90.1361       78.6509       80.3309       88.9137       74.1917       58.6178       47.3235       45.6086       49.3231       51.7702       45.4716       45.2517       39.1210       64.2798       52.4797       47.9924       69.1893       54.4533       35.7677       32.3594       29.6158       33.1019       37.9810       27.0259       36.8579       37.9033       29.0964       43.0346       72.3219       68.9850       73.9538       87.7971       80.6301       70.2764       85.7939      108.2518       90.6584      119.1002      117.5633      110.6249      107.8702      109.0196      113.4275      140.3704      163.9452      176.8376      161.3354      146.1013      111.9835      111.4425      108.5147      116.2053      119.7419      129.1881      144.7634      113.8190      103.3555       87.9962       82.1637       93.8485      165.3089      167.7460      152.9909      142.2642      182.9149      220.4592      157.4398      169.6668      139.3959      172.9278      133.6202      103.8389       77.5143       85.5486       81.7821       89.5110       96.3721      114.6026      124.5946      113.0490      146.3408      171.9850      141.3718      126.9344      136.7184      120.4195       68.4467       46.4871       32.0400        0.0000        0.0000        0.0000        0.0000        0.0000        0.0000        0.0000        0.0000        0.0000        0.0000        0.0000        0.0000        0.0000        0.0000        0.0000        0.0000        0.0000        0.0000        0.0000        0.0000        0.0000        0.0000        0.0000        0.0000        0.0000        0.0000        0.0000        0.0000        0.0000        0.0000        0.0000        0.0000        0.0000        0.0000        0.0000        0.0000        0.0000        0.0000        0.0000        0.0000        0.0000        0.0000        0.0000        0.0000        0.0000        0.0000        0.0000        0.0000        0.0000        0.0000        0.0000        0.0000        0.0000
        0.0000        0.0000        0.0000        0.0000        0.0000        0.0000        0.0000        0.0000        0.0000        0.0000        0.0000        0.0000        0.0000        0.0000        0.0000        0.0000        0.0000        0.0000        0.0000        0.0000        0.0000        0.0000        0.0000        0.0000        0.0000        0.0000        0.0000        0.0000        0.0000        0.0000        0.0000        0.0000        0.0000        0.0000        0.0000        0.0000        0.0000        0.0000        0.0000        0.0000        0.0000        0.0000        0.0000        0.0000        0.0000        0.0000      352.7662      321.8369      307.0555      280.4696      235.0753      117.7418       92.6051       82.9577       91.1290      133.4277      143.1936      145.8241      138.0920      111.3086      103.0631       94.8513       84.1651       73.2347       68.9446       67.3769       82.7870      150.3413      173.1314      182.1981      170.7046      145.5455      135.3486      113.0509      102.4662       34.9983       27.3103       31.5078       51.8975      173.9738      227.0466      303.6357      334.3817      433.6104      506.4808      509.9150      438.1819      413.5194      455.2953      373.4934      308.2907      189.1261      182.1145      146.3463      152.2040      163.4925      172.2288      139.8360      127.2520      121.2625      123.6399      217.8743       96.9951       89.0284       89.8621       84.9046       98.6465       95.5337       79.7962       72.8557       79.8506       86.9846       61.2032       60.8916       53.0216       57.1584       50.9796       42.7524       37.8282       28.5767       32.4992       30.9694       23.7966       57.1617       47.6820       35.3717       38.1914       46.1499       43.9955       42.6037       28.7210       41.8118       42.0971       39.7388       48.1706       64.6773       90.7376       91.1529       98.3698       79.9947       73.0322       83.4619      102.5555       98.6591       93.3026      103.0478       98.5926      101.8007      109.8841      132.8146      142.6662      155.5555      174.7783      157.9921      158.0186      117.4790      119.0456      113.0738      114.2221      115.9064      127.1354      132.1303      123.0395      110.9533       97.7756       85.5132      103.3190      202.8387      186.2288      186.5886      260.6575      237.5304      163.0436      186.9514      243.0117      140.8839      192.5869      144.2334      112.9247       95.5579      118.9663      130.1081      114.6422      127.7106      166.0120      166.0542      143.0199      174.6579      180.5107      162.0312      136.8048      136.8127      128.9858       80.1370       79.7460       31.6800        0.0000        0.0000        0.0000        0.0000        0.0000        0.0000        0.0000        0.0000        0.0000        0.0000        0.0000        0.0000        0.0000        0.0000        0.0000        0.0000        0.0000        0.0000        0.0000        0.0000        0.0000        0.0000        0.0000        0.0000        0.0000        0.0000        0.0000        0.0000        0.0000        0.0000        0.0000        0.0000        0.0000        0.0000        0.0000        0.0000        0.0000        0.0000        0.0000        0.0000        0.0000        0.0000        0.0000        0.0000        0.0000        0.0000        0.0000        0.0000        0.0000        0.0000        0.0000        0.0000        0.0000
        0.0000        0.0000        0.0000        0.0000        0.0000        0.0000        0.0000        0.0000        0.0000        0.0000        0.0000        0.0000        0.0000        0.0000        0.0000        0.0000        0.0000        0.0000        0.0000        0.0000        0.0000        0.0000        0.0000        0.0000        0.0000        0.0000        0.0000        0.0000        0.0000        0.0000        0.0000        0.0000        0.0000        0.0000        0.0000        0.0000        0.0000        0.0000        0.0000        0.0000        0.0000        0.0000        0.0000        0.0000        0.0000        0.0000        0.0000      341.7752      330.4995      306.7557      265.7658      139.3638      115.7311      110.9464      121.3732      174.3114      186.9469      194.3297      191.0687      155.3640      148.4717      139.9819      120.4883       96.5344       91.4769       82.6535       98.1187      176.8044      195.7168      198.1898      185.7131      153.4049      152.7548      138.7678      127.2816       48.7906       52.1784       91.0794       84.9442      222.3785      340.6708      352.8400      334.8421      407.4106      475.2448      477.5003      440.0403      448.8850      495.7226      405.3134      380.4267      273.5860      157.6599      127.1180      150.7676      187.0533      219.1442      212.5386      200.1988      173.8409      142.8647      114.0500       89.3653      113.3987      101.5188      101.5440       99.0996       96.5878       78.8360       80.5328       71.6832       69.0890       58.1339       51.9753       64.1400       61.3789       54.3466       48.8729       46.3677       35.0735       34.6643       35.1717       20.6052       37.0033       57.9570       64.6933       51.2055       56.5745       47.9309       41.4037       33.5059       41.7808       43.6327       57.0257       49.2898       66.4031       92.9020       92.1628      100.5994       80.9522       76.7208       81.3290       79.3321       85.6912       99.2327      125.4085      120.9663      105.6451      107.7559      127.2152      142.8874      164.6688      159.9755      167.6905      145.1256      126.4197      118.6131      107.5471      121.6587      120.2582      136.4946      122.9017      134.5474      134.9764      125.5242      132.1872      155.5685      246.5643      227.9216      307.0531      284.0249      302.2082      181.4939      243.0623      237.6708      168.2828      166.7510      153.3678      143.8288      111.2390      116.9685      123.7939      130.4439      149.5156      164.2689      168.7523      163.9938      198.2568      208.8047      185.7287      185.3109      149.5418      130.8344      110.6771      109.7708        0.0000        0.0000        0.0000        0.0000        0.0000        0.0000        0.0000        0.0000        0.0000        0.0000        0.0000        0.0000        0.0000        0.0000        0.0000        0.0000        0.0000        0.0000        0.0000        0.0000        0.0000        0.0000        0.0000        0.0000        0.0000        0.0000        0.0000        0.0000        0.0000        0.0000        0.0000        0.0000        0.0000        0.0000        0.0000        0.0000        0.0000        0.0000        0.0000        0.0000        0.0000        0.0000        0.0000        0.0000        0.0000        0.0000        0.0000        0.0000        0.0000        0.0000        0.0000        0.0000        0.0000        0.0000
        0.0000        0.0000        0.0000        0.0000        0.0000        0.0000        0.0000        0.0000        0.0000        0.0000        0.0000        0.0000        0.0000        0.0000        0.0000        0.0000        0.0000        0.0000        0.0000        0.0000        0.0000        0.0000        0.0000        0.0000        0.0000        0.0000        0.0000        0.0000        0.0000        0.0000        0.0000        0.0000        0.0000        0.0000        0.0000        0.0000        0.0000        0.0000        0.0000        0.0000        0.0000        0.0000        0.0000        0.0000        0.0000        0.0000        0.0000        0.0000        0.0000        0.0000      322.7635      263.6159      229.1613      222.2051      243.0117      288.6752      309.3445      318.3143      316.4702      305.7763      295.4519      278.0779      246.6317      160.2150      138.7221      127.8772        0.0000        0.0000      205.4033      209.2196      203.5080      210.6066      209.7396      191.8228      174.0100      134.3488      143.7968      157.2245      184.7339      278.3353      350.2726      341.5217      362.9819      367.0816      459.6651      541.9804      537.1564      389.6275      396.5472        0.0000        0.0000        0.0000        0.0000      187.4417      214.6457      360.7098      457.0735      449.4352        0.0000      207.2059      145.2396      126.4677      142.3206      140.9834      132.6762      121.2663      123.6247      118.2135       89.3819       96.0537      105.6866       65.5397       61.4868       73.0389       85.0378       70.4621       58.6343       53.6979       53.5841       49.2547       52.0177       47.0765       35.2604       48.8595       58.4988       74.8659       67.6128       52.4239       38.1573       27.5157       33.1579       35.9785       30.1337       37.9911       48.3175       48.5045       57.5223       61.2636       61.4921       74.5917       79.3539       82.4603       87.1342       84.9642       87.7255      102.1881      106.9122      120.6822      112.4992      131.3183      148.7371      142.9336      143.2227      141.8474      128.1914      113.8389      123.8937      122.0380      123.9436      121.7422      112.6789      108.1534      112.6199      124.7764      160.2821      169.3591      194.4921      177.0634      171.2316      175.6324      141.4296      113.7974      121.6889      128.8883      147.2046      163.2892      170.7543      189.4344      179.9515      144.7146      143.1206      146.9176      156.7679      193.2018      216.3564      230.6349      228.6202      262.3284      261.5324      237.9772      217.6268      207.2260      174.7816        0.0000        0.0000        0.0000        0.0000        0.0000        0.0000        0.0000        0.0000        0.0000        0.0000        0.0000        0.0000        0.0000        0.0000        0.0000        0.0000        0.0000        0.0000        0.0000        0.0000        0.0000        0.0000        0.0000        0.0000        0.0000        0.0000        0.0000        0.0000        0.0000        0.0000        0.0000        0.0000        0.0000        0.0000        0.0000        0.0000        0.0000        0.0000        0.0000        0.0000        0.0000        0.0000        0.0000        0.0000        0.0000        0.0000        0.0000        0.0000        0.0000        0.0000        0.0000        0.0000        0.0000        0.0000        0.0000        0.0000
        0.0000        0.0000        0.0000        0.0000        0.0000        0.0000        0.0000        0.0000        0.0000        0.0000        0.0000        0.0000        0.0000        0.0000        0.0000        0.0000        0.0000        0.0000        0.0000        0.0000        0.0000        0.0000        0.0000        0.0000        0.0000        0.0000        0.0000        0.0000        0.0000        0.0000        0.0000        0.0000        0.0000        0.0000        0.0000        0.0000        0.0000        0.0000        0.0000        0.0000        0.0000        0.0000        0.0000        0.0000        0.0000        0.0000        0.0000        0.0000        0.0000        0.0000        0.0000        0.0000        0.0000        0.0000        0.0000      352.6560      379.3417      386.8808        0.0000        0.0000        0.0000      344.0049      298.8425      192.5136      166.1342        0.0000        0.0000        0.0000        0.0000        0.0000        0.0000        0.0000      253.8380      235.6754      204.9270      150.9739      149.5836      158.4952      209.5681      266.0600      309.9852      348.4232      428.7447      511.4710      563.9564      554.2797      513.9879      387.3794        0.0000        0.0000        0.0000        0.0000        0.0000        0.0000      378.9297      575.3337        0.0000        0.0000        0.0000      210.3140      189.0727      135.7455      120.5783      176.7124      160.0699      140.3533      120.0904      127.9709      107.7329      115.7047      114.2063       75.4077       64.3949       67.1244       58.2875       63.0088       58.6516       53.2918       48.5382       36.4393       37.0008       36.4929       43.1764       52.7317       52.9442       55.2632       53.8373       62.2245       44.5285       50.7269       46.2115       28.5200       27.9426       41.0220       33.6225       40.5100       52.0426       53.4432       71.0369       79.1193       82.9488       87.9837      105.7618      104.8807      100.8086      111.3549      118.2850      124.9266      125.4651      153.0499      143.3286      139.8826      143.6711      142.5862      135.5392      127.3379      128.4848      140.1731      118.9979      108.8553       97.6206       99.7634      108.9108      119.3305      150.5259      159.9415      170.5352      182.5984      153.3375      158.0652      166.7994      132.5576      144.0797      137.1285      184.0720      168.5372      171.0503      179.2177      169.0112      161.2137      168.7951      176.7929      179.8461      231.5710      251.3925      276.2966      276.2554      351.9113      334.3112      297.0648      268.5828      223.2199      167.2348        0.0000        0.0000        0.0000        0.0000        0.0000        0.0000        0.0000        0.0000        0.0000        0.0000        0.0000        0.0000        0.0000        0.0000        0.0000        0.0000        0.0000        0.0000        0.0000        0.0000        0.0000        0.0000        0.0000        0.0000        0.0000        0.0000        0.0000        0.0000        0.0000        0.0000        0.0000        0.0000        0.0000        0.0000        0.0000        0.0000        0.0000        0.0000        0.0000        0.0000        0.0000        0.0000        0.0000        0.0000        0.0000        0.0000        0.0000        0.0000        0.0000        0.0000        0.0000        0.0000        0.0000        0.0000        0.0000        0.0000
        0.0000        0.0000        0.0000        0.0000        0.0000        0.0000        0.0000        0.0000        0.0000        0.0000        0.0000        0.0000        0.0000        0.0000        0.0000        0.0000        0.0000        0.0000        0.0000        0.0000        0.0000        0.0000        0.0000        0.0000        0.0000        0.0000        0.0000        0.0000        0.0000        0.0000        0.0000        0.0000        0.0000        0.0000        0.0000        0.0000        0.0000        0.0000        0.0000        0.0000        0.0000        0.0000        0.0000        0.0000        0.0000        0.0000        0.0000        0.0000        0.0000        0.0000        0.0000        0.0000        0.0000        0.0000        0.0000        0.0000        0.0000        0.0000        0.0000        0.0000        0.0000      392.8575      340.7856      218.1024      183.0080        0.0000        0.0000        0.0000        0.0000        0.0000        0.0000        0.0000        0.0000      241.0103      211.0903      155.5154      146.5894      178.0410      213.3018      284.5378      326.4222      376.3788      518.6795      564.4642      509.9349        0.0000        0.0000        0.0000        0.0000        0.0000        0.0000        0.0000        0.0000        0.0000        0.0000        0.0000        0.0000        0.0000        0.0000        0.0000      223.3837      126.3865      121.8290      155.9591      141.0937      109.3681       97.8049       92.0711      120.1625      123.5377       99.5489       78.4823       74.3568       78.6623       75.1215       69.8335       69.9989       58.2837       54.5783       47.0871       41.4915       39.1601       43.6761       60.9751       61.9529       53.5533       45.3047       60.5394       58.4232       51.5211       44.6632       34.9457       38.5532       38.4845       46.9854       62.6812       84.2949       77.2227       78.2197       87.2493       87.3817       99.0548      111.9056      110.1438      101.8399      100.4528      110.3832      118.1557      151.2045      153.9449      136.1875      122.1531      126.5493      134.3808      134.2896      123.4457      129.1621      134.5901      120.6783      114.8274      106.1611      105.7816      105.8674      115.3790      121.2305      143.7963      177.8439      217.9904      169.8683      157.6899      153.9356      120.8956      124.2083      138.3053      157.8912      161.1514      173.3172      167.8404      170.7185      150.1550      152.3190      179.2646      189.1410      248.5027      265.9847      291.2173      305.6428      395.4227      369.3313      318.6396      282.5370      247.6084        0.0000        0.0000        0.0000        0.0000        0.0000        0.0000        0.0000        0.0000        0.0000        0.0000        0.0000        0.0000        0.0000        0.0000        0.0000        0.0000        0.0000        0.0000        0.0000        0.0000        0.0000        0.0000        0.0000        0.0000        0.0000        0.0000        0.0000        0.0000        0.0000        0.0000        0.0000        0.0000        0.0000        0.0000        0.0000        0.0000        0.0000        0.0000        0.0000        0.0000        0.0000        0.0000        0.0000        0.0000        0.0000        0.0000        0.0000        0.0000        0.0000        0.0000        0.0000        0.0000        0.0000        0.0000        0.0000        0.0000        0.0000
        0.0000        0.0000        0.0000        0.0000        0.0000        0.0000        0.0000        0.0000        0.0000        0.0000        0.0000        0.0000        0.0000        0.0000        0.0000        0.0000        0.0000        0.0000        0.0000        0.0000        0.0000        0.0000        0.0000        0.0000        0.0000        0.0000        0.0000        0.0000        0.0000        0.0000        0.0000        0.0000        0.0000        0.0000        0.0000        0.0000        0.0000        0.0000        0.0000        0.0000        0.0000        0.0000        0.0000        0.0000        0.0000        0.0000        0.0000        0.0000        0.0000        0.0000        0.0000        0.0000        0.0000        0.0000        0.0000        0.0000        0.0000        0.0000        0.0000        0.0000        0.0000        0.0000      369.2316      247.5144        0.0000        0.0000        0.0000        0.0000        0.0000        0.0000        0.0000        0.0000        0.0000        0.0000      194.8128      157.6969      151.0253      177.5113      226.8034      270.1674      314.7566      389.3113      480.8014      449.1333        0.0000        0.0000        0.0000        0.0000        0.0000        0.0000        0.0000        0.0000        0.0000        0.0000        0.0000        0.0000        0.0000        0.0000        0.0000        0.0000        0.0000      139.7060      102.4841      140.9082      130.0212       83.3736       83.4632      118.5918      160.7713      130.4370      104.3636       94.9762      104.5031       93.5986       81.5433      114.9291       77.6564       55.8655       60.7772       60.6291       62.8165       56.6328       59.5346       58.4228       55.5400       59.2814       52.0553       64.7983       60.8454       53.9820       54.4772       40.8213       55.1286       72.6351       76.4923       68.1385       59.9641       65.7190       67.2957       78.2230      100.3830      106.5227      121.2469      105.0371      108.2165       93.7513       86.5586      115.4121      142.5083      146.5335      139.0547      125.7439      124.8311      128.1167      124.8416      111.8808       98.6746      105.7065      102.5791      108.7067      106.8687       93.9635       94.5408       94.0840      125.6107      147.7198      147.5905      147.9761      166.7981      137.2398      123.7480      111.7347       82.6159      108.4843      139.0574      161.2633      170.3238      185.8333      169.1175      148.7593      160.9694      189.0446      199.5775      239.1481      269.5173      290.2188      290.2115      343.0186      353.4061      356.1370      308.7249        0.0000        0.0000        0.0000        0.0000        0.0000        0.0000        0.0000        0.0000        0.0000        0.0000        0.0000        0.0000        0.0000        0.0000        0.0000        0.0000        0.0000        0.0000        0.0000        0.0000        0.0000        0.0000        0.0000        0.0000        0.0000        0.0000        0.0000        0.0000        0.0000        0.0000        0.0000        0.0000        0.0000        0.0000        0.0000        0.0000        0.0000        0.0000        0.0000        0.0000        0.0000        0.0000        0.0000        0.0000        0.0000        0.0000        0.0000        0.0000        0.0000        0.0000        0.0000        0.0000        0.0000        0.0000        0.0000        0.0000        0.0000        0.0000
        0.0000        0.0000        0.0000        0.0000        0.0000        0.0000        0.0000        0.0000        0.0000        0.0000        0.0000        0.0000        0.0000        0.0000        0.0000        0.0000        0.0000        0.0000        0.0000        0.0000        0.0000        0.0000        0.0000        0.0000        0.0000        0.0000        0.0000        0.0000        0.0000        0.0000        0.0000        0.0000        0.0000        0.0000        0.0000        0.0000        0.0000        0.0000        0.0000        0.0000        0.0000        0.0000        0.0000        0.0000        0.0000        0.0000        0.0000        0.0000        0.0000        0.0000        0.0000        0.0000        0.0000        0.0000        0.0000        0.0000        0.0000        0.0000        0.0000        0.0000        0.0000        0.0000        0.0000        0.0000        0.0000        0.0000        0.0000        0.0000        0.0000        0.0000        0.0000        0.0000        0.0000        0.0000      116.4885      148.7885      137.8913      136.0620      165.4190      178.7978      235.2771      314.4004      315.8478        0.0000        0.0000        0.0000        0.0000        0.0000        0.0000        0.0000        0.0000        0.0000        0.0000        0.0000        0.0000        0.0000        0.0000        0.0000        0.0000        0.0000        0.0000      136.1349       99.1281      121.5004      112.1665      111.0305      101.0629      146.4770      157.6238      159.2506      142.8258      137.3551      126.6945      115.0110      127.3992       80.8360       72.7359       59.0833       57.8702       84.8473       90.3644       84.6096       81.2318       67.9236       66.4419       60.2038       57.3713       68.5269       77.5797       85.7945       68.2204       63.6828       71.4803       80.5160       71.3004       65.1821       67.5441       68.4734       70.6789       70.4306       99.6320       98.6036       88.9104       86.9556      106.7001       84.2798       80.4521      101.5132      125.8750      133.7409      136.9749      136.8875      132.7215      126.5608      132.6457       99.9905       87.7645       98.1641      104.6849      104.5860       91.9604       90.7863       91.1466      105.0114      114.4520      119.4517      116.4349      130.9037      116.0067      109.6446      101.5672       69.5854       67.8689       80.8073       94.0673      130.1396      148.2305      157.3043      157.1295      166.7497      170.8314      194.6639      206.0296      223.3663      241.8417      255.6526      276.7208      348.2577      426.6945      415.2021      363.8879        0.0000        0.0000        0.0000        0.0000        0.0000        0.0000        0.0000        0.0000        0.0000        0.0000        0.0000        0.0000        0.0000        0.0000        0.0000        0.0000        0.0000        0.0000        0.0000        0.0000        0.0000        0.0000        0.0000        0.0000        0.0000        0.0000        0.0000        0.0000        0.0000        0.0000        0.0000        0.0000        0.0000        0.0000        0.0000        0.0000        0.0000        0.0000        0.0000        0.0000        0.0000        0.0000        0.0000        0.0000        0.0000        0.0000        0.0000        0.0000        0.0000        0.0000        0.0000        0.0000        0.0000        0.0000        0.0000        0.0000        0.0000        0.0000
        0.0000        0.0000        0.0000        0.0000        0.0000        0.0000        0.0000        0.0000        0.0000        0.0000        0.0000        0.0000        0.0000        0.0000        0.0000        0.0000        0.0000        0.0000        0.0000        0.0000        0.0000        0.0000        0.0000        0.0000        0.0000        0.0000        0.0000        0.0000        0.0000        0.0000        0.0000        0.0000        0.0000        0.0000        0.0000        0.0000        0.0000        0.0000        0.0000        0.0000        0.0000        0.0000        0.0000        0.0000        0.0000        0.0000        0.0000        0.0000        0.0000        0.0000        0.0000        0.0000        0.0000        0.0000        0.0000        0.0000        0.0000        0.0000        0.0000        0.0000        0.0000        0.0000        0.0000        0.0000        0.0000        0.0000        0.0000        0.0000        0.0000        0.0000        0.0000        0.0000        0.0000        0.0000        0.0000        0.0000        0.0000        0.0000        0.0000        0.0000        0.0000        0.0000        0.0000        0.0000        0.0000        0.0000        0.0000        0.0000        0.0000        0.0000        0.0000        0.0000        0.0000        0.0000        0.0000        0.0000        0.0000        0.0000        0.0000        0.0000        0.0000      142.5722      102.1400      102.9534       97.8799      108.0834      103.7352      135.2578      170.2136      160.4227      153.2617      135.3963      145.3520      114.5970      116.1734       91.7763       87.9265       77.9708       76.6250       87.0794       94.2906       95.3423       89.9376       69.2224       71.6837       77.7195       98.2691      104.8220       99.2943       92.2604       86.0043       71.5452       81.0567       62.6507       71.5975       77.4061       77.9621       92.2164       84.5808       79.8701       80.3041       91.5485       82.2336       72.3612       85.5326       85.6114       80.9446       95.7295      120.4359      139.5838      130.1647      134.9407      133.4729      115.1396      118.7808      110.1823      108.4494      110.6908      105.0141       97.4481       87.9413       90.9725      104.6002      130.7521      147.4736      115.7472      155.8793      157.7143      123.8126      106.0119      101.6426       81.5299       74.9099       86.0190       90.8477      123.2169      139.3581      141.0670      156.6940      171.9136      178.7239      204.7400      218.3385      235.2558      248.5136      251.8493      270.0144      312.1997      338.9504      351.1590        0.0000        0.0000        0.0000        0.0000        0.0000        0.0000        0.0000        0.0000        0.0000        0.0000        0.0000        0.0000        0.0000        0.0000        0.0000        0.0000        0.0000        0.0000        0.0000        0.0000        0.0000        0.0000        0.0000        0.0000        0.0000        0.0000        0.0000        0.0000        0.0000        0.0000        0.0000        0.0000        0.0000        0.0000        0.0000        0.0000        0.0000        0.0000        0.0000        0.0000        0.0000        0.0000        0.0000        0.0000        0.0000        0.0000        0.0000        0.0000        0.0000        0.0000        0.0000        0.0000        0.0000        0.0000        0.0000        0.0000        0.0000        0.0000        0.0000
        0.0000        0.0000        0.0000        0.0000        0.0000        0.0000        0.0000        0.0000        0.0000        0.0000        0.0000        0.0000        0.0000        0.0000        0.0000        0.0000        0.0000        0.0000        0.0000        0.0000        0.0000        0.0000        0.0000        0.0000        0.0000        0.0000        0.0000        0.0000        0.0000        0.0000        0.0000        0.0000        0.0000        0.0000        0.0000        0.0000        0.0000        0.0000        0.0000        0.0000        0.0000        0.0000        0.0000        0.0000        0.0000        0.0000        0.0000        0.0000        0.0000        0.0000        0.0000        0.0000        0.0000        0.0000        0.0000        0.0000        0.0000        0.0000        0.0000        0.0000        0.0000        0.0000        0.0000        0.0000        0.0000        0.0000        0.0000        0.0000        0.0000        0.0000        0.0000        0.0000        0.0000        0.0000        0.0000        0.0000        0.0000        0.0000        0.0000        0.0000        0.0000        0.0000        0.0000        0.0000        0.0000        0.0000        0.0000        0.0000        0.0000        0.0000        0.0000        0.0000        0.0000        0.0000        0.0000        0.0000        0.0000        0.0000        0.0000        0.0000        0.0000      101.4742       80.0290      105.5818      113.1355      128.4138      116.4424      184.1824      193.0245      169.6887      173.7022      171.4958      200.8006      145.2101      121.8631      109.1407       91.2632       75.5239       76.0656       97.9840      117.0472      114.1041       94.2198       81.1630       84.2723       97.1122      106.9807      135.5102      141.1163      115.5357      107.8907       82.4893       72.1787       69.5394       77.6972       90.8659       97.4995      102.7931       95.9491       87.9870       93.2271       88.8773       82.6349       77.9710       77.5965       93.5063      100.2262       97.7397      110.6825      112.2718      125.2443      132.2125      137.7070      132.9734      135.4586      126.4300      115.2834      105.6891       95.1195       84.9402       90.0343      106.4475      116.8629      141.7960      140.1840      120.5555      131.0304      127.2042      109.6199       97.0216       91.0733       89.5772       78.7305       90.0167      101.8669      129.5313      140.0132      141.1070      148.5973      161.6224      170.5157      188.6749      217.9955      260.0626      257.2574      225.2895      241.5172      305.9315      327.2520      305.6111        0.0000        0.0000        0.0000        0.0000        0.0000        0.0000        0.0000        0.0000        0.0000        0.0000        0.0000        0.0000        0.0000        0.0000        0.0000        0.0000        0.0000        0.0000        0.0000        0.0000        0.0000        0.0000        0.0000        0.0000        0.0000        0.0000        0.0000        0.0000        0.0000        0.0000        0.0000        0.0000        0.0000        0.0000        0.0000        0.0000        0.0000        0.0000        0.0000        0.0000        0.0000        0.0000        0.0000        0.0000        0.0000        0.0000        0.0000        0.0000        0.0000        0.0000        0.0000        0.0000        0.0000        0.0000        0.0000        0.0000        0.0000        0.0000        0.0000
        0.0000        0.0000        0.0000        0.0000        0.0000        0.0000        0.0000        0.0000        0.0000        0.0000        0.0000        0.0000        0.0000        0.0000        0.0000        0.0000        0.0000        0.0000        0.0000        0.0000        0.0000        0.0000        0.0000        0.0000        0.0000        0.0000        0.0000        0.0000        0.0000        0.0000        0.0000        0.0000        0.0000        0.0000        0.0000        0.0000        0.0000        0.0000        0.0000        0.0000        0.0000        0.0000        0.0000        0.0000        0.0000        0.0000        0.0000        0.0000        0.0000        0.0000        0.0000        0.0000        0.0000        0.0000        0.0000        0.0000        0.0000        0.0000        0.0000        0.0000        0.0000        0.0000        0.0000        0.0000        0.0000        0.0000        0.0000        0.0000        0.0000        0.0000        0.0000        0.0000        0.0000        0.0000        0.0000        0.0000        0.0000        0.0000        0.0000        0.0000        0.0000        0.0000        0.0000        0.0000        0.0000        0.0000        0.0000        0.0000        0.0000        0.0000        0.0000        0.0000        0.0000        0.0000        0.0000        0.0000        0.0000        0.0000        0.0000        0.0000      135.3857      112.6467       91.1401      122.5764      122.4909      137.8539      143.3420      195.2923      186.5281      168.4812      172.8507      182.8056      159.8445      149.9235      130.6207       98.9193       87.5673       76.6351       86.1066       96.7122      109.1102      104.4198      103.4314      100.6744      106.3705      114.1647      135.2514      137.4833      148.8624      141.6238      123.0334      100.8747       84.8992       82.3701       88.2564       94.1936      105.5380      106.8547       94.1445       81.9152       81.9319       81.4863       79.8471       86.5623       89.2689       99.7726       99.2461      108.6535      104.9198      104.1683      127.0519      145.3014      136.7507      137.6111      151.0292      135.5937      131.4355      116.4045      102.0115       97.1355       97.1207      103.1700      111.0321      140.3123      139.8982      141.0159      120.6380      121.0701      107.7562       98.7550       90.5441       83.1879       77.1640       75.1550       79.6294      115.7050      126.1367      136.9787      141.5791      164.2000      167.3106      166.6082      188.1631      211.6553      191.1340      178.6591      197.4002      241.8585        0.0000        0.0000        0.0000        0.0000        0.0000        0.0000        0.0000        0.0000        0.0000        0.0000        0.0000        0.0000        0.0000      151.2600        0.0000        0.0000        0.0000      111.3600        0.0000        0.0000        0.0000        0.0000        0.0000        0.0000        0.0000        0.0000        0.0000        0.0000        0.0000        0.0000        0.0000        0.0000        0.0000        0.0000        0.0000        0.0000        0.0000        0.0000        0.0000        0.0000        0.0000        0.0000        0.0000        0.0000        0.0000        0.0000        0.0000        0.0000        0.0000        0.0000        0.0000        0.0000        0.0000        0.0000        0.0000        0.0000        0.0000        0.0000        0.0000        0.0000        0.0000
        0.0000        0.0000        0.0000        0.0000        0.0000        0.0000        0.0000        0.0000        0.0000        0.0000        0.0000        0.0000        0.0000        0.0000        0.0000        0.0000        0.0000        0.0000        0.0000        0.0000        0.0000        0.0000        0.0000        0.0000        0.0000        0.0000        0.0000        0.0000        0.0000        0.0000        0.0000        0.0000        0.0000        0.0000        0.0000        0.0000        0.0000        0.0000        0.0000        0.0000        0.0000        0.0000        0.0000        0.0000        0.0000        0.0000        0.0000        0.0000        0.0000        0.0000        0.0000        0.0000        0.0000        0.0000        0.0000        0.0000        0.0000        0.0000        0.0000        0.0000        0.0000        0.0000        0.0000        0.0000        0.0000        0.0000        0.0000        0.0000        0.0000        0.0000        0.0000        0.0000        0.0000        0.0000        0.0000        0.0000        0.0000        0.0000        0.0000        0.0000        0.0000        0.0000        0.0000        0.0000        0.0000        0.0000        0.0000        0.0000        0.0000        0.0000        0.0000        0.0000        0.0000        0.0000        0.0000        0.0000        0.0000        0.0000        0.0000        0.0000      179.4053      139.7944      110.5624      118.4149      145.7701      135.9770      121.6319      159.9199      156.7124      157.2773      142.8732      120.2659      105.1123       99.2494      106.3505      101.9757       84.7176       77.5875       79.2217       99.3451       97.0954      106.5971      104.0887      124.6649      139.7823      147.1294      171.4497      189.9544      224.7624      192.6086      178.2001      110.1725       83.8959       88.7741       91.3927       96.7653      110.8083      105.5755      106.1843       98.5116       90.6735       89.2743       91.7393       98.9695       96.6978       93.9146       99.3514      109.1896      111.6848      111.3487      111.7512      122.0222      125.4546      150.5419      186.9289      163.0448      147.0681      137.3945      127.3037      102.7056      101.7834      107.4424      127.3260      143.3535      122.8221      130.3604      101.1107      104.0729      110.7088       96.5818       91.5407      110.9016       81.9738       83.2604       98.2403      105.1905      111.9063      121.0863      119.5800      140.1809      138.5345      155.3400      148.4745      132.9215      112.5406      112.8840      124.1489      121.7619        0.0000        0.0000        0.0000        0.0000        0.0000        0.0000        0.0000        0.0000        0.0000        0.0000        0.0000        0.0000      180.7200      226.2600      168.1200        0.0000      189.1500      185.6100        0.0000        0.0000        0.0000        0.0000        0.0000        0.0000        0.0000        0.0000        0.0000        0.0000        0.0000        0.0000        0.0000        0.0000        0.0000        0.0000        0.0000        0.0000        0.0000        0.0000        0.0000        0.0000        0.0000        0.0000        0.0000        0.0000        0.0000        0.0000        0.0000        0.0000        0.0000        0.0000        0.0000        0.0000        0.0000        0.0000        0.0000        0.0000        0.0000        0.0000        0.0000        0.0000        0.0000
        0.0000        0.0000        0.0000        0.0000        0.0000        0.0000        0.0000        0.0000        0.0000        0.0000        0.0000        0.0000        0.0000        0.0000        0.0000        0.0000        0.0000        0.0000        0.0000        0.0000        0.0000        0.0000        0.0000        0.0000        0.0000        0.0000        0.0000        0.0000        0.0000        0.0000        0.0000        0.0000        0.0000        0.0000        0.0000        0.0000        0.0000        0.0000        0.0000        0.0000        0.0000        0.0000        0.0000        0.0000        0.0000        0.0000        0.0000        0.0000        0.0000        0.0000        0.0000        0.0000        0.0000        0.0000        0.0000        0.0000        0.0000        0.0000        0.0000        0.0000        0.0000        0.0000        0.0000        0.0000        0.0000        0.0000        0.0000        0.0000        0.0000        0.0000        0.0000        0.0000        0.0000        0.0000        0.0000        0.0000        0.0000        0.0000        0.0000        0.0000        0.0000        0.0000        0.0000        0.0000        0.0000        0.0000        0.0000        0.0000        0.0000        0.0000        0.0000        0.0000        0.0000        0.0000        0.0000        0.0000        0.0000        0.0000        0.0000      224.8563      175.1188      147.1425      141.0945      156.7725      162.3948      159.4824      131.1249      147.9626      185.2482      165.4591      149.6390      115.6410       98.8092       93.0625       95.1540       92.2974       68.8214       71.6502       75.3692      101.2524      102.2940      109.1987      116.2945      141.1477      156.1728      174.7520      190.0355      176.3409      207.1746      174.0370      154.2287      105.1694      101.6520       90.0569      102.9689      114.7283      125.2681      117.0853      123.3707      124.6240      104.1738       98.7893      102.3687      107.7861      108.0479      108.1064      106.1590       99.3767      108.0982      113.8962      118.5904      114.6951      131.0028      138.4306      158.6269      147.8764      159.1590      150.1967      135.1673      109.1280      109.2479      111.8161      109.2848      117.9574      105.9004      134.0112      104.0582       89.4487       90.7740       87.9258      109.9387       83.5086       83.1620       91.5786      102.9809      108.0406      106.4021      115.7125      119.6319      121.9533      125.5907      127.4421      123.5029      102.8107       86.0410       89.9500      106.3345       65.7813        0.0000        0.0000        0.0000        0.0000        0.0000        0.0000      104.7066      118.1100        0.0000        0.0000        0.0000        0.0000       96.3300      111.0300        0.0000        0.0000        0.0000        0.0000        0.0000        0.0000        0.0000        0.0000        0.0000        0.0000        0.0000        0.0000        0.0000        0.0000        0.0000        0.0000        0.0000        0.0000        0.0000        0.0000        0.0000        0.0000        0.0000        0.0000        0.0000        0.0000        0.0000        0.0000        0.0000        0.0000        0.0000        0.0000        0.0000        0.0000        0.0000        0.0000        0.0000        0.0000        0.0000        0.0000        0.0000        0.0000        0.0000        0.0000        0.0000        0.0000        0.0000
        0.0000        0.0000        0.0000        0.0000        0.0000        0.0000        0.0000        0.0000        0.0000        0.0000        0.0000        0.0000        0.0000        0.0000        0.0000        0.0000        0.0000        0.0000        0.0000        0.0000        0.0000        0.0000        0.0000        0.0000        0.0000        0.0000        0.0000        0.0000        0.0000        0.0000        0.0000        0.0000        0.0000        0.0000        0.0000        0.0000        0.0000        0.0000        0.0000        0.0000        0.0000        0.0000        0.0000        0.0000        0.0000        0.0000        0.0000        0.0000        0.0000        0.0000        0.0000        0.0000        0.0000        0.0000        0.0000        0.0000        0.0000        0.0000        0.0000        0.0000        0.0000        0.0000        0.0000        0.0000        0.0000        0.0000        0.0000        0.0000        0.0000        0.0000        0.0000        0.0000        0.0000        0.0000        0.0000        0.0000        0.0000        0.0000        0.0000        0.0000        0.0000        0.0000        0.0000        0.0000        0.0000        0.0000        0.0000        0.0000        0.0000        0.0000        0.0000        0.0000        0.0000        0.0000        0.0000        0.0000        0.0000      305.0345      237.6837      200.8320      151.7187      146.0532      145.0211      155.1228      153.3003      148.2524      116.9199      137.1579      163.5048      147.0514      140.2674      116.7052      100.3004       93.5187      107.6121       90.3074       83.8259       72.1344       75.0953       86.1418       97.8591      113.2665      119.4839      155.5757      164.1736      173.7446      189.2747      189.9769      165.6151      174.3750      149.2598      118.9577      112.4889      111.5237      120.8198      134.0593      137.8168      138.0903      137.5569      141.1414      144.4378      121.1152      125.7309      137.0235      122.1062      116.8286      124.7630      121.1588      122.5504      133.9967      124.4716      132.3863      150.8048      146.7769      165.6526      148.8484      150.4684      150.9637      155.8001      125.3363      127.1207      120.5284       97.9680       97.6696       92.7669       96.6654       92.5141       88.4060      101.0799       97.2331      104.7720       96.4737      102.6856      120.8713      111.4424      123.7406      112.4734      123.6203      122.0064      127.1639      122.8849      112.4821       92.9612       65.9565       65.3687       61.3092       61.5089        0.0000        0.0000        0.0000        0.0000        0.0000       84.8431       98.6245       93.3526      102.5100        0.0000        0.0000        0.0000        0.0000        0.0000        0.0000        0.0000        0.0000        0.0000        0.0000        0.0000        0.0000        0.0000        0.0000        0.0000        0.0000        0.0000        0.0000        0.0000        0.0000        0.0000        0.0000        0.0000        0.0000        0.0000        0.0000        0.0000        0.0000        0.0000        0.0000        0.0000        0.0000        0.0000        0.0000        0.0000        0.0000        0.0000        0.0000        0.0000        0.0000        0.0000        0.0000        0.0000        0.0000        0.0000        0.0000        0.0000        0.0000        0.0000        0.0000        0.0000        0.0000        0.0000
        0.0000        0.0000        0.0000        0.0000        0.0000        0.0000        0.0000        0.0000        0.0000        0.0000        0.0000        0.0000        0.0000        0.0000        0.0000        0.0000        0.0000        0.0000        0.0000        0.0000        0.0000        0.0000        0.0000        0.0000        0.0000        0.0000        0.0000        0.0000        0.0000        0.0000        0.0000        0.0000        0.0000        0.0000        0.0000        0.0000        0.0000        0.0000        0.0000        0.0000        0.0000        0.0000        0.0000        0.0000        0.0000        0.0000        0.0000        0.0000        0.0000        0.0000        0.0000        0.0000        0.0000        0.0000        0.0000        0.0000        0.0000        0.0000        0.0000        0.0000        0.0000        0.0000        0.0000        0.0000        0.0000        0.0000        0.0000        0.0000        0.0000        0.0000        0.0000        0.0000        0.0000        0.0000        0.0000        0.0000        0.0000        0.0000        0.0000        0.0000        0.0000        0.0000        0.0000        0.0000        0.0000        0.0000        0.0000        0.0000        0.0000        0.0000        0.0000        0.0000        0.0000        0.0000        0.0000        0.0000        0.0000      301.6096      217.5886      195.2843      185.1218      172.7620      152.4745      180.1339      156.7404      154.3926      157.3930      193.1177      165.8513      156.5298      167.0791      153.6661      124.8777      128.3878      116.9883      102.0021       88.4987       77.6820       81.5811       95.0726       84.4013       97.6726      117.3581      137.4756      143.7666      148.2161      169.5363      163.3079      152.8717      153.4738      166.9577      135.4068      130.6784      144.0464      126.1381      138.2391      159.9635      162.8518      164.8612      161.5562      164.2232      144.2816      144.6211      150.2047      147.7967      139.2004      151.1365      145.3972      148.5955      160.6831      158.2787      156.7296      166.5735      165.8656      165.3587      149.5046      161.6349      168.6101      169.0871      134.0016      123.1642      116.3685      104.8829      105.7418       94.2532       93.4992       95.3774      109.3075      124.6733      126.0708      117.5083      107.4099      107.7032      124.0528      134.0343      131.7022      120.8153      143.5579      134.5892      142.2996      105.8750       92.4392       84.6856       80.1019       68.5149       55.2326       59.8218        0.0000        0.0000        0.0000       40.9200       50.9465       84.4847      108.0814      120.6084      142.7100        0.0000        0.0000        0.0000        0.0000        0.0000        0.0000        0.0000        0.0000        0.0000        0.0000        0.0000        0.0000        0.0000        0.0000        0.0000        0.0000        0.0000        0.0000        0.0000        0.0000        0.0000        0.0000        0.0000        0.0000        0.0000        0.0000        0.0000        0.0000        0.0000        0.0000        0.0000        0.0000        0.0000        0.0000        0.0000        0.0000        0.0000        0.0000        0.0000        0.0000        0.0000        0.0000        0.0000        0.0000        0.0000        0.0000        0.0000        0.0000        0.0000        0.0000        0.0000        0.0000        0.0000
        0.0000        0.0000        0.0000        0.0000        0.0000        0.0000        0.0000        0.0000        0.0000        0.0000        0.0000        0.0000        0.0000        0.0000        0.0000        0.0000        0.0000        0.0000        0.0000        0.0000        0.0000        0.0000        0.0000        0.0000        0.0000        0.0000        0.0000        0.0000        0.0000        0.0000        0.0000        0.0000        0.0000        0.0000        0.0000        0.0000        0.0000        0.0000        0.0000        0.0000        0.0000        0.0000        0.0000        0.0000        0.0000        0.0000        0.0000        0.0000        0.0000        0.0000        0.0000        0.0000        0.0000        0.0000        0.0000        0.0000        0.0000        0.0000        0.0000        0.0000        0.0000        0.0000        0.0000        0.0000        0.0000        0.0000        0.0000        0.0000        0.0000        0.0000        0.0000        0.0000        0.0000        0.0000        0.0000        0.0000        0.0000        0.0000        0.0000        0.0000        0.0000        0.0000        0.0000        0.0000        0.0000        0.0000        0.0000        0.0000        0.0000        0.0000        0.0000        0.0000        0.0000        0.0000        0.0000        0.0000      333.0992      260.0122      225.3954      227.8799      205.8426      224.5089      228.3485      193.7634      179.1629      174.5963      174.0075      173.1265      200.5163      175.3234      166.1582      162.9068      131.0434      133.0502      119.1830      119.2654      100.0959      107.1489       90.4860       90.0150       93.4730       87.8606       96.4761      104.1794      121.7070      126.6948      134.2028      127.0149      121.7198      141.9533      163.9833      175.8288      175.9386      173.2100      169.8513      176.1264      190.8167      184.5573      178.8156      180.6640      172.3362      167.3033      174.5497      152.4302      155.1433      158.8840      172.3214      221.2711      225.0887      235.0511      221.8464      212.4815      207.8870      232.5367      226.1453      188.3456      209.1876      191.5706      176.9812      139.7624      147.3041      124.1510      122.3226      144.3790      144.0313      136.7435      138.7275      138.8280      164.2032      170.6097      135.3577      139.6619      140.9047      145.8097      173.7078      163.8045      153.8124      168.3713      189.2544      133.8797       86.7506       71.5572       64.3580       18.4699        4.8158       10.9824        0.0000        0.0000        0.0000        0.0000       86.0530       47.4138       92.9263      123.5503      139.0865      120.6900        0.0000        0.0000        0.0000        0.0000        0.0000        0.0000        0.0000        0.0000        0.0000        0.0000        0.0000        0.0000        0.0000        0.0000        0.0000        0.0000        0.0000        0.0000        0.0000        0.0000        0.0000        0.0000        0.0000        0.0000        0.0000        0.0000        0.0000        0.0000        0.0000        0.0000        0.0000        0.0000        0.0000        0.0000        0.0000        0.0000        0.0000        0.0000        0.0000        0.0000        0.0000        0.0000        0.0000        0.0000        0.0000        0.0000        0.0000        0.0000        0.0000        0.0000        0.0000        0.0000        0.0000
        0.0000        0.0000        0.0000        0.0000        0.0000        0.0000        0.0000        0.0000        0.0000        0.0000        0.0000        0.0000        0.0000        0.0000        0.0000        0.0000        0.0000        0.0000        0.0000        0.0000        0.0000        0.0000        0.0000        0.0000        0.0000        0.0000        0.0000        0.0000        0.0000        0.0000        0.0000        0.0000        0.0000        0.0000        0.0000        0.0000        0.0000        0.0000        0.0000        0.0000        0.0000        0.0000        0.0000        0.0000        0.0000        0.0000        0.0000        0.0000        0.0000        0.0000        0.0000        0.0000        0.0000        0.0000        0.0000        0.0000        0.0000        0.0000        0.0000        0.0000        0.0000        0.0000        0.0000        0.0000        0.0000        0.0000        0.0000        0.0000        0.0000        0.0000        0.0000        0.0000        0.0000        0.0000        0.0000        0.0000        0.0000        0.0000        0.0000        0.0000        0.0000        0.0000        0.0000        0.0000        0.0000        0.0000        0.0000        0.0000        0.0000        0.0000        0.0000        0.0000        0.0000        0.0000        0.0000        0.0000      259.0811      279.8166      246.8372      275.0948      265.2670      248.2049      240.2470      199.7270      177.0491      178.8249      176.8545      184.7578      209.3370      172.4855      173.4243      159.8355      155.6404      143.2442      118.2457      125.3005      106.6455       97.7524       96.6181       97.1616       99.5424       96.0017       88.4094       89.3212      111.8229      144.0099      143.6375      142.2722      138.6450      170.4439      199.4883      208.1869      207.3009      215.1405      203.0520      207.9665      202.3121      193.8908      193.2307      194.8837      194.1127      201.2411      183.5696      157.1663      159.4395      185.0185      198.3106      245.9256      248.5613      245.2947      237.7058      221.7964      262.9671      257.2035      249.8583      208.3168      199.3383      205.7564      198.2913      171.7191      158.2814      137.5058      141.2194      170.6442      156.8469      148.7571      152.4996      144.4054      145.0378      144.7796      138.7276      136.5528      148.1769      149.5113      174.0255      182.4920      166.4750      137.5672      128.1150       88.9616       78.0110       79.8187       76.7461        0.0000        0.0000        0.0000        0.0000        0.0000        0.0000       40.7357       56.1766       56.3990       88.7337      107.8752      127.7490        0.0000        0.0000        0.0000        0.0000        0.0000        0.0000        0.0000        0.0000        0.0000        0.0000        0.0000        0.0000        0.0000        0.0000        0.0000        0.0000        0.0000        0.0000        0.0000        0.0000        0.0000        0.0000        0.0000        0.0000        0.0000        0.0000        0.0000        0.0000        0.0000        0.0000        0.0000        0.0000        0.0000        0.0000        0.0000        0.0000        0.0000        0.0000        0.0000        0.0000        0.0000        0.0000        0.0000        0.0000        0.0000        0.0000        0.0000        0.0000        0.0000        0.0000        0.0000        0.0000        0.0000        0.0000
        0.0000        0.0000        0.0000        0.0000        0.0000        0.0000        0.0000        0.0000        0.0000        0.0000        0.0000        0.0000        0.0000        0.0000        0.0000        0.0000        0.0000        0.0000        0.0000        0.0000        0.0000        0.0000        0.0000        0.0000        0.0000        0.0000        0.0000        0.0000        0.0000        0.0000        0.0000        0.0000        0.0000        0.0000        0.0000        0.0000        0.0000        0.0000        0.0000        0.0000        0.0000        0.0000        0.0000        0.0000        0.0000        0.0000        0.0000        0.0000        0.0000        0.0000        0.0000        0.0000        0.0000        0.0000        0.0000        0.0000        0.0000        0.0000        0.0000        0.0000        0.0000        0.0000        0.0000        0.0000        0.0000        0.0000        0.0000        0.0000        0.0000        0.0000        0.0000        0.0000        0.0000        0.0000        0.0000        0.0000        0.0000        0.0000        0.0000        0.0000        0.0000        0.0000        0.0000        0.0000        0.0000        0.0000        0.0000        0.0000        0.0000        0.0000        0.0000        0.0000        0.0000        0.0000        0.0000        0.0000      269.4218      261.7691      233.8937      276.1920      282.8974      251.0462      218.3284      177.5292      181.4339      207.8213      204.9126      203.8396      210.2759      207.1126      172.2858      160.2786      163.8441      158.5329      132.7505      131.4785      118.5085       95.3592      104.8436      110.0354      111.3110      109.8793      122.1858      110.2790      119.5778      150.6519      142.6676      161.8104      166.9768      203.5549      234.4566      290.2375      273.1887      281.6791      243.1612      239.1981      229.4604      212.4911      217.4381      216.1920      197.3354      199.0538      207.0473      165.2813      174.2940      182.4802      212.9918      296.3596      286.7762      287.3376      272.1472      248.3023      260.9633      274.6360      271.5121      235.4876      228.4966      225.2385      205.5380      165.6732      157.2678      150.6994      152.7269      170.8516      165.8650      165.5202      151.9334      134.6030      150.0455      159.7952      148.7295      151.6087      171.6155      176.0567      172.5583      162.5283      140.8736      118.2281      104.9093       84.4518       75.9108       78.4757        0.0000        0.0000        0.0000        0.0000        0.0000        0.0000       54.0123       55.3623       65.6186       73.6588       79.2880       86.8398      110.9716        0.0000        0.0000        0.0000        0.0000        0.0000        0.0000        0.0000        0.0000        0.0000        0.0000        0.0000        0.0000        0.0000        0.0000        0.0000        0.0000        0.0000        0.0000        0.0000        0.0000        0.0000        0.0000        0.0000        0.0000        0.0000        0.0000        0.0000        0.0000        0.0000        0.0000        0.0000        0.0000        0.0000        0.0000        0.0000        0.0000        0.0000        0.0000        0.0000        0.0000        0.0000        0.0000        0.0000        0.0000        0.0000        0.0000        0.0000        0.0000        0.0000        0.0000        0.0000        0.0000        0.0000        0.0000
        0.0000        0.0000        0.0000        0.0000        0.0000        0.0000        0.0000        0.0000        0.0000        0.0000        0.0000        0.0000        0.0000        0.0000        0.0000        0.0000        0.0000        0.0000        0.0000        0.0000        0.0000        0.0000        0.0000        0.0000        0.0000        0.0000        0.0000        0.0000        0.0000        0.0000        0.0000        0.0000        0.0000        0.0000        0.0000        0.0000        0.0000        0.0000        0.0000        0.0000        0.0000        0.0000        0.0000        0.0000        0.0000        0.0000        0.0000        0.0000        0.0000        0.0000        0.0000        0.0000        0.0000        0.0000        0.0000        0.0000        0.0000        0.0000        0.0000        0.0000        0.0000        0.0000        0.0000        0.0000        0.0000        0.0000        0.0000        0.0000        0.0000        0.0000        0.0000        0.0000        0.0000        0.0000        0.0000        0.0000        0.0000        0.0000        0.0000        0.0000        0.0000        0.0000        0.0000        0.0000        0.0000        0.0000        0.0000        0.0000        0.0000        0.0000        0.0000        0.0000        0.0000        0.0000        0.0000        0.0000        0.0000      221.0300      206.4438      226.5172      254.7532      215.6404      190.2160      192.9493      200.5598      203.5646      241.7870      263.9397      244.9448      234.4418      177.5728      186.1956      163.2478      158.4098      166.9587      144.6247      133.3088      112.9148      115.5380      116.5065      139.2900      143.0165      148.4705      143.4975      141.3634      145.3273      141.1577      140.1089      196.7822      223.7241      270.3606      292.8088      285.6732      274.2395      268.8071      253.9688      225.0688      232.5238      223.8302      239.0331      209.6241      205.9823      194.3552      186.0108      194.8659      212.9053      239.1735      302.8221      323.3539      303.8913      284.5448      276.1966      272.8821      256.6446      262.0479      232.0188      222.7637      213.6252      217.5375      166.8401      164.9929      159.6389      181.5335      180.0523      186.3914      205.9031      169.5214      167.4555      205.7812      208.0402      176.6231      186.5516      205.4578      172.9174      195.8611      201.4183      135.0879      122.3164      114.3334       88.0033       81.4497        0.0000        0.0000        0.0000        0.0000        0.0000        0.0000        0.0000       94.3031      108.0844      100.0175       89.5359       94.2303      138.8694      208.5771        0.0000        0.0000        0.0000        0.0000        0.0000        0.0000        0.0000        0.0000        0.0000        0.0000        0.0000        0.0000        0.0000        0.0000        0.0000        0.0000        0.0000        0.0000        0.0000        0.0000        0.0000        0.0000        0.0000        0.0000        0.0000        0.0000        0.0000        0.0000        0.0000        0.0000        0.0000        0.0000        0.0000        0.0000        0.0000        0.0000        0.0000        0.0000        0.0000        0.0000        0.0000        0.0000        0.0000        0.0000        0.0000        0.0000        0.0000        0.0000        0.0000        0.0000        0.0000        0.0000        0.0000        0.0000
        0.0000        0.0000        0.0000        0.0000        0.0000        0.0000        0.0000        0.0000        0.0000        0.0000        0.0000        0.0000        0.0000        0.0000        0.0000        0.0000        0.0000        0.0000        0.0000        0.0000        0.0000        0.0000        0.0000        0.0000        0.0000        0.0000        0.0000        0.0000        0.0000        0.0000        0.0000        0.0000        0.0000        0.0000        0.0000        0.0000        0.0000        0.0000        0.0000        0.0000        0.0000        0.0000        0.0000        0.0000        0.0000        0.0000        0.0000        0.0000        0.0000        0.0000        0.0000        0.0000        0.0000        0.0000        0.0000        0.0000        0.0000        0.0000        0.0000        0.0000        0.0000        0.0000        0.0000        0.0000        0.0000        0.0000        0.0000        0.0000        0.0000        0.0000        0.0000        0.0000        0.0000        0.0000        0.0000        0.0000        0.0000        0.0000        0.0000        0.0000        0.0000        0.0000        0.0000        0.0000        0.0000        0.0000        0.0000        0.0000        0.0000        0.0000        0.0000        0.0000        0.0000        0.0000        0.0000        0.0000      326.9917      239.5134      185.2104      235.6279        0.0000      227.8575      167.0032      187.5147      184.5284      193.0571      217.5541      239.7555      233.4968      221.4708      200.6233      153.3448      141.1449      133.2575      140.6780      143.5555      122.6288      108.8036      102.5201      120.8126      143.8108      147.1455      145.2450      145.3706      158.3224      159.0540      169.9729      170.7319      203.7336      236.4412      245.7147      272.6187      313.9246      281.4173      249.6302      219.8780      220.8280      225.9803      218.3866      224.5830      222.6927      235.3833      202.7932      208.9162      222.2403      228.0298      254.1211      302.5238      309.5502      301.2076      279.4025      285.3391      269.6106      251.9277      223.7477      211.4457      233.0858      213.6345      220.3008      194.9331      181.0297      180.4302      178.2145      180.9447      174.3773      175.2330      185.7358      213.6617      257.9623      240.1993      218.4196      217.9123      186.3670      164.5069      177.2686      155.7586      124.1423      103.7298       93.2789        0.0000        0.0000        0.0000        0.0000        0.0000       49.5300       54.7200        0.0000      149.5863      184.9966      205.8864      192.2961      177.1374      169.0462      201.1202        0.0000        0.0000        0.0000        0.0000        0.0000        0.0000        0.0000        0.0000        0.0000        0.0000        0.0000        0.0000        0.0000        0.0000        0.0000        0.0000        0.0000        0.0000        0.0000        0.0000        0.0000        0.0000        0.0000        0.0000        0.0000        0.0000        0.0000        0.0000        0.0000        0.0000        0.0000        0.0000        0.0000        0.0000        0.0000        0.0000        0.0000        0.0000        0.0000        0.0000        0.0000        0.0000        0.0000        0.0000        0.0000        0.0000        0.0000        0.0000        0.0000        0.0000        0.0000        0.0000        0.0000        0.0000        0.0000
        0.0000        0.0000        0.0000        0.0000        0.0000        0.0000        0.0000        0.0000        0.0000        0.0000        0.0000        0.0000        0.0000        0.0000        0.0000        0.0000        0.0000        0.0000        0.0000        0.0000        0.0000        0.0000        0.0000        0.0000        0.0000        0.0000        0.0000        0.0000        0.0000        0.0000        0.0000        0.0000        0.0000        0.0000        0.0000        0.0000        0.0000        0.0000        0.0000        0.0000        0.0000        0.0000        0.0000        0.0000        0.0000        0.0000        0.0000        0.0000        0.0000        0.0000        0.0000        0.0000        0.0000        0.0000        0.0000        0.0000        0.0000        0.0000        0.0000        0.0000        0.0000        0.0000        0.0000        0.0000        0.0000        0.0000        0.0000        0.0000        0.0000        0.0000        0.0000        0.0000        0.0000        0.0000        0.0000        0.0000        0.0000        0.0000        0.0000        0.0000        0.0000        0.0000        0.0000        0.0000        0.0000        0.0000        0.0000        0.0000        0.0000        0.0000        0.0000        0.0000        0.0000        0.0000        0.0000        0.0000        0.0000      177.4007        0.0000        0.0000        0.0000      206.3588      203.8837      189.0673      171.1399      185.8721      203.4945      247.4151      256.2225      229.0705      211.7292      172.3033      150.6999      155.1464      154.4021      153.2752      134.4469      120.0411      121.4730      116.9306      136.0283      145.8666      156.1302      170.1663      188.9841      191.4778      202.2450      209.6323      223.5738      262.5382      286.4978      285.1891      293.5806      289.5353      260.6038      230.1391      236.2589      231.4869      225.2757      216.9731      236.9327      236.0156      225.8916      222.4638      254.8231      248.6359      257.5951      276.5077      272.7537      280.8214      271.5086      261.5372      246.2849      230.9294      240.9733      215.2231      231.2262      241.3418      232.8551      196.5623      181.4533      177.7307      186.7507      182.3875      187.3098      214.1799      214.7889      245.6298      260.7596      252.2339      254.4836      209.2136      194.9515      146.6875      134.0306      110.8567       97.6524       93.1283       92.4494        0.0000        0.0000        0.0000        0.0000        0.0000       64.9200      132.7800      140.9400      203.4322      263.9191      268.2762      216.8095      209.2694      214.9989      223.6175        0.0000        0.0000        0.0000        0.0000        0.0000        0.0000        0.0000        0.0000        0.0000        0.0000        0.0000        0.0000        0.0000        0.0000        0.0000        0.0000        0.0000        0.0000        0.0000        0.0000        0.0000        0.0000        0.0000        0.0000        0.0000        0.0000        0.0000        0.0000        0.0000        0.0000        0.0000        0.0000        0.0000        0.0000        0.0000        0.0000        0.0000        0.0000        0.0000        0.0000        0.0000        0.0000        0.0000        0.0000        0.0000        0.0000        0.0000        0.0000        0.0000        0.0000        0.0000        0.0000        0.0000        0.0000        0.0000
        0.0000        0.0000        0.0000        0.0000        0.0000        0.0000        0.0000        0.0000        0.0000        0.0000        0.0000        0.0000        0.0000        0.0000        0.0000        0.0000        0.0000        0.0000        0.0000        0.0000        0.0000        0.0000        0.0000        0.0000        0.0000        0.0000        0.0000        0.0000        0.0000        0.0000        0.0000        0.0000        0.0000        0.0000        0.0000        0.0000        0.0000        0.0000        0.0000        0.0000        0.0000        0.0000        0.0000        0.0000        0.0000        0.0000        0.0000        0.0000        0.0000        0.0000        0.0000        0.0000        0.0000        0.0000        0.0000        0.0000        0.0000        0.0000        0.0000        0.0000        0.0000        0.0000        0.0000        0.0000        0.0000        0.0000        0.0000        0.0000        0.0000        0.0000        0.0000        0.0000        0.0000        0.0000        0.0000        0.0000        0.0000        0.0000        0.0000        0.0000        0.0000        0.0000        0.0000        0.0000        0.0000        0.0000        0.0000        0.0000        0.0000        0.0000        0.0000        0.0000        0.0000        0.0000        0.0000        0.0000        0.0000        0.0000        0.0000        0.0000        0.0000      206.2827      212.3520      207.8871      181.4023      199.4834      235.1796      267.2844      275.3351      274.5558      234.0234      217.5697      199.5424      210.9436      205.5901      177.6895      146.2084      145.1198      143.0306      152.6104      156.4760      161.4639      170.3699      193.1373      200.0185      210.1065      224.4607      223.4499      260.1680      304.8456      312.7367      309.2161      288.1561      275.2848      264.7674      232.5028      218.1324      227.0096      211.5816      241.6550      227.8060      229.3807      229.0340      227.6114      254.2999      269.2431      257.2538      296.7294      320.3107      303.5921      271.2191      254.2996      241.6358      241.5676      263.4379      237.0634      239.4876      251.3007      236.7427      194.4026      189.5129      188.4644      192.7033      204.1042      203.2346      234.6215      239.2296      259.8405      286.8443      296.6688      283.3290      260.8445      201.3295      173.1003      166.9243      160.7465      113.6818        0.0000        0.0000        0.0000        0.0000        0.0000        0.0000      105.7800       67.4100       57.5400      144.4200      265.5080      314.2727      272.1513      235.4040      210.2905      229.3980      256.5935        0.0000        0.0000        0.0000        0.0000        0.0000        0.0000        0.0000        0.0000        0.0000        0.0000        0.0000        0.0000        0.0000        0.0000        0.0000        0.0000        0.0000        0.0000        0.0000        0.0000        0.0000        0.0000        0.0000        0.0000        0.0000        0.0000        0.0000        0.0000        0.0000        0.0000        0.0000        0.0000        0.0000        0.0000        0.0000        0.0000        0.0000        0.0000        0.0000        0.0000        0.0000        0.0000        0.0000        0.0000        0.0000        0.0000        0.0000        0.0000        0.0000        0.0000        0.0000        0.0000        0.0000        0.0000        0.0000
        0.0000        0.0000        0.0000        0.0000        0.0000        0.0000        0.0000        0.0000        0.0000        0.0000        0.0000        0.0000        0.0000        0.0000        0.0000        0.0000        0.0000        0.0000        0.0000        0.0000        0.0000        0.0000        0.0000        0.0000        0.0000        0.0000        0.0000        0.0000        0.0000        0.0000        0.0000        0.0000        0.0000        0.0000        0.0000        0.0000        0.0000        0.0000        0.0000        0.0000        0.0000        0.0000        0.0000        0.0000        0.0000        0.0000        0.0000        0.0000        0.0000        0.0000        0.0000        0.0000        0.0000        0.0000        0.0000        0.0000        0.0000        0.0000        0.0000        0.0000        0.0000        0.0000        0.0000        0.0000        0.0000        0.0000        0.0000        0.0000        0.0000        0.0000        0.0000        0.0000        0.0000        0.0000        0.0000        0.0000        0.0000        0.0000        0.0000        0.0000        0.0000        0.0000        0.0000        0.0000        0.0000        0.0000        0.0000        0.0000        0.0000        0.0000        0.0000        0.0000        0.0000        0.0000        0.0000        0.0000        0.0000        0.0000        0.0000        0.0000        0.0000        0.0000      224.4108      223.1599      200.9348      222.4551      275.9321      279.0370      288.6488      266.0762      267.1517      274.8148      260.2166      263.3271      264.6996      237.8373      198.6342      193.7102      193.5126      194.5497      216.8435      218.5471      225.5228      240.6333      251.2467      275.1579      291.0199      289.6156      303.3057      327.0797      326.8410      323.0020      293.1344      283.4681      272.0140      216.3992      209.3748      199.7041      205.7847      206.6588      235.6696      216.0717      218.6133      226.1884      250.5076      304.1263      295.6575      302.5088      336.0396      325.6015      316.8943      283.6651      277.1048      281.2009      267.9013      251.7670      240.9501      243.9194      241.9249      212.3580      201.5168      197.0292      205.8402      208.7265      211.4677      234.4905      252.3745      299.9904      304.8837      308.0749      292.3340      236.4939      213.4237      221.6831      186.7057      171.6041      135.9105        0.0000        0.0000        0.0000        0.0000        0.0000        0.0000        0.0000       86.1900       68.4000      190.1700      288.1151      308.4888      268.8232      232.8958      225.0405      223.1566      254.1677        0.0000        0.0000        0.0000        0.0000        0.0000        0.0000        0.0000        0.0000        0.0000        0.0000        0.0000        0.0000        0.0000        0.0000        0.0000        0.0000        0.0000        0.0000        0.0000        0.0000        0.0000        0.0000        0.0000        0.0000        0.0000        0.0000        0.0000        0.0000        0.0000        0.0000        0.0000        0.0000        0.0000        0.0000        0.0000        0.0000        0.0000        0.0000        0.0000        0.0000        0.0000        0.0000        0.0000        0.0000        0.0000        0.0000        0.0000        0.0000        0.0000        0.0000        0.0000        0.0000        0.0000        0.0000        0.0000
        0.0000        0.0000        0.0000        0.0000        0.0000        0.0000        0.0000        0.0000        0.0000        0.0000        0.0000        0.0000        0.0000        0.0000        0.0000        0.0000        0.0000        0.0000        0.0000        0.0000        0.0000        0.0000        0.0000        0.0000        0.0000        0.0000        0.0000        0.0000        0.0000        0.0000        0.0000        0.0000        0.0000        0.0000        0.0000        0.0000        0.0000        0.0000        0.0000        0.0000        0.0000        0.0000        0.0000        0.0000        0.0000        0.0000        0.0000        0.0000        0.0000        0.0000        0.0000        0.0000        0.0000        0.0000        0.0000        0.0000        0.0000        0.0000        0.0000        0.0000        0.0000        0.0000        0.0000        0.0000        0.0000        0.0000        0.0000        0.0000        0.0000        0.0000        0.0000        0.0000        0.0000        0.0000        0.0000        0.0000        0.0000        0.0000        0.0000        0.0000        0.0000        0.0000        0.0000        0.0000        0.0000        0.0000        0.0000        0.0000        0.0000        0.0000        0.0000        0.0000        0.0000        0.0000        0.0000        0.0000        0.0000        0.0000        0.0000        0.0000        0.0000        0.0000        0.0000      224.6700      228.7200      251.3477      259.6744      255.2963      246.6321      251.6051      260.2606      301.9998      305.8413      328.6796      361.0685      352.8772      327.3242      303.6037      313.1265      295.7115      289.1946      332.0031      391.8169      373.1686      347.8688      358.5325      393.9627        0.0000        0.0000      333.0625      318.7344      294.0189      289.2337      287.7996      258.7846      218.2913      214.0638      204.2279      213.3998      228.2564      261.4526      240.2900      246.1629      271.4037      278.2493      287.9384      315.4968      363.2455      352.0613      376.4072      359.9139      354.4415      328.8549      322.1202      327.8988      312.5954      268.1645      279.3341      261.2818      239.2145      235.3274      234.3234      237.8972      219.8221      227.9072      249.3053      293.5778      328.8506      338.0446      324.8743      294.7083      233.1380      213.9321      209.3836        0.0000        0.0000        0.0000        0.0000        0.0000        0.0000        0.0000        0.0000        0.0000        0.0000        0.0000        0.0000        0.0000      262.8376      262.0766      248.3248      231.1502      232.0511      239.9461        0.0000        0.0000        0.0000        0.0000        0.0000        0.0000        0.0000        0.0000        0.0000        0.0000        0.0000        0.0000        0.0000        0.0000        0.0000        0.0000        0.0000        0.0000        0.0000        0.0000        0.0000        0.0000        0.0000        0.0000        0.0000        0.0000        0.0000        0.0000        0.0000        0.0000        0.0000        0.0000        0.0000        0.0000        0.0000        0.0000        0.0000        0.0000        0.0000        0.0000        0.0000        0.0000        0.0000        0.0000        0.0000        0.0000        0.0000        0.0000        0.0000        0.0000        0.0000        0.0000        0.0000        0.0000        0.0000        0.0000
        0.0000        0.0000        0.0000        0.0000        0.0000        0.0000        0.0000        0.0000        0.0000        0.0000        0.0000        0.0000        0.0000        0.0000        0.0000        0.0000        0.0000        0.0000        0.0000        0.0000        0.0000        0.0000        0.0000        0.0000        0.0000        0.0000        0.0000        0.0000        0.0000        0.0000        0.0000        0.0000        0.0000        0.0000        0.0000        0.0000        0.0000        0.0000        0.0000        0.0000        0.0000        0.0000        0.0000        0.0000        0.0000        0.0000        0.0000        0.0000        0.0000        0.0000        0.0000        0.0000        0.0000        0.0000        0.0000        0.0000        0.0000        0.0000        0.0000        0.0000        0.0000        0.0000        0.0000        0.0000        0.0000        0.0000        0.0000        0.0000        0.0000        0.0000        0.0000        0.0000        0.0000        0.0000        0.0000        0.0000        0.0000        0.0000        0.0000        0.0000        0.0000        0.0000        0.0000        0.0000        0.0000        0.0000        0.0000        0.0000        0.0000        0.0000        0.0000        0.0000        0.0000        0.0000        0.0000        0.0000        0.0000        0.0000        0.0000        0.0000        0.0000        0.0000        0.0000      229.7125      248.7480      249.0881      252.6255      254.2183      267.7826      270.1397      284.7573      326.4072      331.3885      355.5396      401.3895      434.1944      403.9835      383.6960      387.2905      353.0532      354.3721      382.6969      422.3604      438.4902      443.6360      429.2949        0.0000        0.0000        0.0000        0.0000        0.0000        0.0000      304.4813      326.7907      279.3626      223.7006      215.6959      216.7425      224.0922      255.0635      303.8822      284.4241      250.9066      290.1388      300.7334      313.7523      336.9977      430.4059      388.8260      429.7888      415.4370      406.5831      403.1263      336.0222      341.7308      360.4456      318.8583      307.2701      287.9701      265.5003      256.8347      260.4078      250.8993      225.4605      239.4464      263.4352      304.9291      341.1950      359.8263      341.8081      310.6469      225.0449        0.0000        0.0000        0.0000        0.0000        0.0000        0.0000        0.0000        0.0000        0.0000        0.0000        0.0000        0.0000        0.0000        0.0000        0.0000      230.3418      236.5842      244.0329      251.7189      247.0132      278.3033      316.0797        0.0000        0.0000        0.0000        0.0000        0.0000        0.0000        0.0000        0.0000        0.0000        0.0000        0.0000        0.0000        0.0000        0.0000        0.0000        0.0000        0.0000        0.0000        0.0000        0.0000        0.0000        0.0000        0.0000        0.0000        0.0000        0.0000        0.0000        0.0000        0.0000        0.0000        0.0000        0.0000        0.0000        0.0000        0.0000        0.0000        0.0000        0.0000        0.0000        0.0000        0.0000        0.0000        0.0000        0.0000        0.0000        0.0000        0.0000        0.0000        0.0000        0.0000        0.0000        0.0000        0.0000        0.0000        0.0000
        0.0000        0.0000        0.0000        0.0000        0.0000        0.0000        0.0000        0.0000        0.0000        0.0000        0.0000        0.0000        0.0000        0.0000        0.0000        0.0000        0.0000        0.0000        0.0000        0.0000        0.0000        0.0000        0.0000        0.0000        0.0000        0.0000        0.0000        0.0000        0.0000        0.0000        0.0000        0.0000        0.0000        0.0000        0.0000        0.0000        0.0000        0.0000        0.0000        0.0000        0.0000        0.0000        0.0000        0.0000        0.0000        0.0000        0.0000        0.0000        0.0000        0.0000        0.0000        0.0000        0.0000        0.0000        0.0000        0.0000        0.0000        0.0000        0.0000        0.0000        0.0000        0.0000        0.0000        0.0000        0.0000        0.0000        0.0000        0.0000        0.0000        0.0000        0.0000        0.0000        0.0000        0.0000        0.0000        0.0000        0.0000        0.0000        0.0000        0.0000        0.0000        0.0000        0.0000        0.0000        0.0000        0.0000        0.0000        0.0000        0.0000        0.0000        0.0000        0.0000        0.0000        0.0000        0.0000        0.0000        0.0000        0.0000        0.0000        0.0000        0.0000        0.0000        0.0000      253.1233      265.5800      239.7350      244.9153      247.8296      267.8665      276.7404      297.8219      345.7319      349.1544      387.3614      408.6437      453.3530      461.1057        0.0000      422.7520      443.7107        0.0000        0.0000      421.0822      466.6765        0.0000        0.0000        0.0000        0.0000        0.0000        0.0000        0.0000        0.0000      319.2595      308.7099      280.8826      242.1669      232.9211      261.6364      305.2093      338.4083      325.5676      312.1849      335.1285      306.5383      336.5531      374.7243      368.2389      459.7103      452.8417      457.9424      492.8427      445.2387      468.4518      410.9869      369.1093      373.3470      333.6950      325.4229      322.1078      299.5889      287.5275      285.9794      280.7355      251.9382      244.4906      260.2249      307.6736        0.0000        0.0000        0.0000        0.0000        0.0000        0.0000        0.0000        0.0000        0.0000        0.0000        0.0000        0.0000        0.0000        0.0000        0.0000        0.0000        0.0000        0.0000        0.0000        0.0000      193.1773      204.2620      217.9646      247.0369      268.0525        0.0000        0.0000        0.0000        0.0000        0.0000        0.0000        0.0000        0.0000        0.0000        0.0000        0.0000        0.0000        0.0000        0.0000        0.0000        0.0000        0.0000        0.0000        0.0000        0.0000        0.0000        0.0000        0.0000        0.0000        0.0000        0.0000        0.0000        0.0000        0.0000        0.0000        0.0000        0.0000        0.0000        0.0000        0.0000        0.0000        0.0000        0.0000        0.0000        0.0000        0.0000        0.0000        0.0000        0.0000        0.0000        0.0000        0.0000        0.0000        0.0000        0.0000        0.0000        0.0000        0.0000        0.0000        0.0000        0.0000        0.0000
        0.0000        0.0000        0.0000        0.0000        0.0000        0.0000        0.0000        0.0000        0.0000        0.0000        0.0000        0.0000        0.0000        0.0000        0.0000        0.0000        0.0000        0.0000        0.0000        0.0000        0.0000        0.0000        0.0000        0.0000        0.0000        0.0000        0.0000        0.0000        0.0000        0.0000        0.0000        0.0000        0.0000        0.0000        0.0000        0.0000        0.0000        0.0000        0.0000        0.0000        0.0000        0.0000        0.0000        0.0000        0.0000        0.0000        0.0000        0.0000        0.0000        0.0000        0.0000        0.0000        0.0000        0.0000        0.0000        0.0000        0.0000        0.0000        0.0000        0.0000        0.0000        0.0000        0.0000        0.0000        0.0000        0.0000        0.0000        0.0000        0.0000        0.0000        0.0000        0.0000        0.0000        0.0000        0.0000        0.0000        0.0000        0.0000        0.0000        0.0000        0.0000        0.0000        0.0000        0.0000        0.0000        0.0000        0.0000        0.0000        0.0000        0.0000        0.0000        0.0000        0.0000        0.0000        0.0000        0.0000        0.0000        0.0000        0.0000        0.0000        0.0000        0.0000        0.0000      258.2027      268.3265      240.4673      240.0982      241.2319      263.0732      294.4894      316.9088      370.1816      383.9758      406.3167        0.0000        0.0000        0.0000        0.0000        0.0000        0.0000        0.0000        0.0000        0.0000        0.0000        0.0000        0.0000        0.0000        0.0000        0.0000        0.0000        0.0000        0.0000        0.0000      313.1771      311.1903      302.1794      309.6148      385.3367      391.3963      387.9982      324.6737      326.3460      339.8101      346.9335      359.9485      356.5988      327.9252      419.6252      478.0902      427.8748      458.9932      488.0185      464.5914      416.4650      409.5394      369.1375      353.8506      318.2545      320.3200      312.3588      308.0768      300.4897      298.6311      259.2765      259.4811      252.7387        0.0000        0.0000        0.0000        0.0000        0.0000        0.0000        0.0000        0.0000        0.0000        0.0000        0.0000        0.0000        0.0000        0.0000        0.0000        0.0000        0.0000        0.0000        0.0000        0.0000        0.0000        0.0000      210.6833      204.7350      220.8525        0.0000      270.6376      230.0046        0.0000        0.0000        0.0000        0.0000        0.0000        0.0000        0.0000        0.0000        0.0000        0.0000        0.0000        0.0000        0.0000        0.0000        0.0000        0.0000        0.0000        0.0000        0.0000        0.0000        0.0000        0.0000        0.0000        0.0000        0.0000        0.0000        0.0000        0.0000        0.0000        0.0000        0.0000        0.0000        0.0000        0.0000        0.0000        0.0000        0.0000        0.0000        0.0000        0.0000        0.0000        0.0000        0.0000        0.0000        0.0000        0.0000        0.0000        0.0000        0.0000        0.0000        0.0000        0.0000        0.0000        0.0000        0.0000
        0.0000        0.0000        0.0000        0.0000        0.0000        0.0000        0.0000        0.0000        0.0000        0.0000        0.0000        0.0000        0.0000        0.0000        0.0000        0.0000        0.0000        0.0000        0.0000        0.0000        0.0000        0.0000        0.0000        0.0000        0.0000        0.0000        0.0000        0.0000        0.0000        0.0000        0.0000        0.0000        0.0000        0.0000        0.0000        0.0000        0.0000        0.0000        0.0000        0.0000        0.0000        0.0000        0.0000        0.0000        0.0000        0.0000        0.0000        0.0000        0.0000        0.0000        0.0000        0.0000        0.0000        0.0000        0.0000        0.0000        0.0000        0.0000        0.0000        0.0000        0.0000        0.0000        0.0000        0.0000        0.0000        0.0000        0.0000        0.0000        0.0000        0.0000        0.0000        0.0000        0.0000        0.0000        0.0000        0.0000        0.0000        0.0000        0.0000        0.0000        0.0000        0.0000        0.0000        0.0000        0.0000        0.0000        0.0000        0.0000        0.0000        0.0000        0.0000        0.0000        0.0000        0.0000        0.0000        0.0000        0.0000        0.0000        0.0000        0.0000        0.0000        0.0000        0.0000        0.0000        0.0000      243.0142      237.3092      241.9259      263.4984      296.2757      327.9142      395.8301      407.6879      444.1845      433.4213        0.0000        0.0000        0.0000        0.0000        0.0000        0.0000        0.0000        0.0000        0.0000        0.0000        0.0000        0.0000        0.0000        0.0000        0.0000        0.0000        0.0000        0.0000      297.1265      317.3283      397.6571      426.8181      449.3190      453.3636      470.7346      432.4238      382.0266      406.4657      438.4594      362.1159      358.5449      396.6680      428.3699      440.8559      388.5083      399.8935      516.2539      494.5426      437.2274      372.6823      343.5584      317.8751      329.6770      302.0960      326.5434      321.1281      322.6163      303.9576      198.4800      229.5600        0.0000        0.0000        0.0000        0.0000        0.0000        0.0000        0.0000        0.0000        0.0000        0.0000        0.0000        0.0000        0.0000        0.0000        0.0000        0.0000        0.0000        0.0000        0.0000        0.0000        0.0000        0.0000        0.0000        0.0000      228.9725      221.7196        0.0000      120.1200      210.9300        0.0000        0.0000        0.0000        0.0000        0.0000        0.0000        0.0000        0.0000        0.0000        0.0000        0.0000        0.0000        0.0000        0.0000        0.0000        0.0000        0.0000        0.0000        0.0000        0.0000        0.0000        0.0000        0.0000        0.0000        0.0000        0.0000        0.0000        0.0000        0.0000        0.0000        0.0000        0.0000        0.0000        0.0000        0.0000        0.0000        0.0000        0.0000        0.0000        0.0000        0.0000        0.0000        0.0000        0.0000        0.0000        0.0000        0.0000        0.0000        0.0000        0.0000        0.0000        0.0000        0.0000        0.0000        0.0000
        0.0000        0.0000        0.0000        0.0000        0.0000        0.0000        0.0000        0.0000        0.0000        0.0000        0.0000        0.0000        0.0000        0.0000        0.0000        0.0000        0.0000        0.0000        0.0000        0.0000        0.0000        0.0000        0.0000        0.0000        0.0000        0.0000        0.0000        0.0000        0.0000        0.0000        0.0000        0.0000        0.0000        0.0000        0.0000        0.0000        0.0000        0.0000        0.0000        0.0000        0.0000        0.0000        0.0000        0.0000        0.0000        0.0000        0.0000        0.0000        0.0000        0.0000        0.0000        0.0000        0.0000        0.0000        0.0000        0.0000        0.0000        0.0000        0.0000        0.0000        0.0000        0.0000        0.0000        0.0000        0.0000        0.0000        0.0000        0.0000        0.0000        0.0000        0.0000        0.0000        0.0000        0.0000        0.0000        0.0000        0.0000        0.0000        0.0000        0.0000        0.0000        0.0000        0.0000        0.0000        0.0000        0.0000        0.0000        0.0000        0.0000        0.0000        0.0000        0.0000        0.0000        0.0000        0.0000        0.0000        0.0000        0.0000        0.0000        0.0000        0.0000        0.0000        0.0000        0.0000        0.0000        0.0000      258.3108      268.6030      315.2588      329.2856      354.1169      440.8110      483.5026      501.0715      459.4782        0.0000        0.0000        0.0000        0.0000        0.0000        0.0000        0.0000        0.0000        0.0000        0.0000        0.0000        0.0000        0.0000        0.0000        0.0000        0.0000        0.0000        0.0000        0.0000        0.0000      430.1178      490.9135      536.0806      535.9160      506.2499      453.4171      398.3520      437.8680      409.4434      377.1597      370.7681      409.1431      418.2348      382.0140      346.3625      353.9340      453.5758      547.5900      443.6309      361.8074      312.6801      336.4265      352.7658      342.2971      305.0312        0.0000        0.0000      324.5641        0.0000        0.0000        0.0000        0.0000        0.0000        0.0000        0.0000        0.0000        0.0000        0.0000        0.0000        0.0000        0.0000        0.0000        0.0000        0.0000        0.0000        0.0000        0.0000        0.0000        0.0000        0.0000        0.0000        0.0000        0.0000        0.0000      218.5994      201.8711        0.0000        0.0000        0.0000        0.0000        0.0000        0.0000        0.0000        0.0000        0.0000        0.0000        0.0000        0.0000        0.0000        0.0000        0.0000        0.0000        0.0000        0.0000        0.0000        0.0000        0.0000        0.0000        0.0000        0.0000        0.0000        0.0000        0.0000        0.0000        0.0000        0.0000        0.0000        0.0000        0.0000        0.0000        0.0000        0.0000        0.0000        0.0000        0.0000        0.0000        0.0000        0.0000        0.0000        0.0000        0.0000        0.0000        0.0000        0.0000        0.0000        0.0000        0.0000        0.0000        0.0000        0.0000        0.0000        0.0000        0.0000        0.0000
[truncated: 212,709 more chars]
