# Supplementary material for: Multidimensional evaluation of the TRMM 3B43V7 satellite-based precipitation product in mainland China from 1998–2016
Source: PeerJ. 2020 Feb 20;8:e8615. doi: 10.7717/peerj.8615 (PMC7036276; doi:10.7717/peerj.8615)
Supplement: Supplemental Information 2 [file peerj-08-8615-s002.zip › TRMM_3B43 data/TRMM 3B43 data-Year-Month/2006-09.txt]

ncols         249
nrows         175
xllcorner     73.250
yllcorner     6.500
cellsize      0.25000
        0.0000        0.0000        0.0000        0.0000        0.0000        0.0000        0.0000        0.0000        0.0000        0.0000        0.0000        0.0000        0.0000        0.0000        0.0000        0.0000        0.0000        0.0000        0.0000        0.0000        0.0000        0.0000        0.0000        0.0000        0.0000        0.0000        0.0000        0.0000        0.0000        0.0000        0.0000        0.0000        0.0000        0.0000        0.0000        0.0000        0.0000        0.0000        0.0000        0.0000        0.0000        0.0000        0.0000        0.0000        0.0000        0.0000        0.0000        0.0000        0.0000        0.0000        0.0000        0.0000        0.0000        0.0000        0.0000        0.0000        0.0000        0.0000        0.0000        0.0000        0.0000        0.0000        0.0000        0.0000        0.0000        0.0000        0.0000        0.0000        0.0000        0.0000        0.0000        0.0000        0.0000        0.0000        0.0000        0.0000        0.0000        0.0000        0.0000        0.0000        0.0000        0.0000        0.0000        0.0000        0.0000        0.0000        0.0000        0.0000        0.0000        0.0000        0.0000        0.0000        0.0000        0.0000        0.0000        0.0000        0.0000        0.0000        0.0000        0.0000        0.0000        0.0000        0.0000        0.0000        0.0000        0.0000        0.0000        0.0000        0.0000        0.0000        0.0000        0.0000        0.0000        0.0000        0.0000        0.0000        0.0000        0.0000        0.0000        0.0000        0.0000        0.0000        0.0000        0.0000        0.0000        0.0000        0.0000        0.0000        0.0000        0.0000        0.0000        0.0000        0.0000        0.0000        0.0000        0.0000        0.0000        0.0000        0.0000        0.0000        0.0000        0.0000        0.0000        0.0000        0.0000        0.0000        0.0000        0.0000        0.0000        0.0000        0.0000        0.0000        0.0000        0.0000        0.0000        0.0000        0.0000        0.0000        0.0000        0.0000        0.0000        0.0000        0.0000        0.0000        0.0000        0.0000        0.0000        0.0000        0.0000        0.0000        0.0000        0.0000        0.0000       39.4151       38.4834       38.2310        0.0000        0.0000        0.0000       30.4935       29.8571       33.7249       36.6676       36.9761       33.9158       32.5013       34.3955       32.2496       32.3293       33.5297       35.5888       45.3108       49.3279       53.8189       54.3301       44.7741       40.0286       40.3605       44.4629       46.5477       42.5800       33.0319       27.3539       30.1053       32.3292       34.6618       35.6366       40.8680       62.8175       67.8520       58.7635       50.1519       59.0271       70.0827       60.9463       64.5444       63.1097       58.2092       59.1628        0.0000        0.0000        0.0000        0.0000        0.0000        0.0000        0.0000        0.0000        0.0000        0.0000        0.0000        0.0000        0.0000        0.0000        0.0000        0.0000        0.0000        0.0000        0.0000        0.0000        0.0000        0.0000        0.0000        0.0000        0.0000        0.0000        0.0000        0.0000        0.0000        0.0000
        0.0000        0.0000        0.0000        0.0000        0.0000        0.0000        0.0000        0.0000        0.0000        0.0000        0.0000        0.0000        0.0000        0.0000        0.0000        0.0000        0.0000        0.0000        0.0000        0.0000        0.0000        0.0000        0.0000        0.0000        0.0000        0.0000        0.0000        0.0000        0.0000        0.0000        0.0000        0.0000        0.0000        0.0000        0.0000        0.0000        0.0000        0.0000        0.0000        0.0000        0.0000        0.0000        0.0000        0.0000        0.0000        0.0000        0.0000        0.0000        0.0000        0.0000        0.0000        0.0000        0.0000        0.0000        0.0000        0.0000        0.0000        0.0000        0.0000        0.0000        0.0000        0.0000        0.0000        0.0000        0.0000        0.0000        0.0000        0.0000        0.0000        0.0000        0.0000        0.0000        0.0000        0.0000        0.0000        0.0000        0.0000        0.0000        0.0000        0.0000        0.0000        0.0000        0.0000        0.0000        0.0000        0.0000        0.0000        0.0000        0.0000        0.0000        0.0000        0.0000        0.0000        0.0000        0.0000        0.0000        0.0000        0.0000        0.0000        0.0000        0.0000        0.0000        0.0000        0.0000        0.0000        0.0000        0.0000        0.0000        0.0000        0.0000        0.0000        0.0000        0.0000        0.0000        0.0000        0.0000        0.0000        0.0000        0.0000        0.0000        0.0000        0.0000        0.0000        0.0000        0.0000        0.0000        0.0000        0.0000        0.0000        0.0000        0.0000        0.0000        0.0000        0.0000        0.0000        0.0000        0.0000        0.0000        0.0000        0.0000        0.0000        0.0000        0.0000        0.0000        0.0000        0.0000        0.0000        0.0000        0.0000        0.0000        0.0000        0.0000        0.0000        0.0000        0.0000        0.0000        0.0000        0.0000        0.0000        0.0000        0.0000        0.0000        0.0000        0.0000        0.0000        0.0000        0.0000        0.0000        0.0000        0.0000        0.0000        0.0000       30.8418       28.3867       30.4995       22.9395       38.3372       39.8350       34.2210       30.3822       29.6599       31.1689       33.5418       29.3526       30.3473       31.7991       36.8980       35.0733       33.7484       32.7301       34.9445       36.7546       43.0877       54.5440       57.2599       43.1015       37.6345       44.6245       43.2308       47.0285       45.2827       35.2316       30.1727       29.0099       31.6379       32.1323       34.1249       39.6707       56.5305       49.5215       46.3823       45.5721       49.2132       50.1433       51.1294       48.8807       45.3958       43.9952       46.1621       44.1296       46.0854       50.7148       52.1857       57.1408       61.2569       68.2993        0.0000        0.0000        0.0000        0.0000        0.0000        0.0000        0.0000        0.0000        0.0000        0.0000        0.0000        0.0000        0.0000        0.0000        0.0000        0.0000        0.0000        0.0000        0.0000        0.0000        0.0000        0.0000        0.0000
        0.0000        0.0000        0.0000        0.0000        0.0000        0.0000        0.0000        0.0000        0.0000        0.0000        0.0000        0.0000        0.0000        0.0000        0.0000        0.0000        0.0000        0.0000        0.0000        0.0000        0.0000        0.0000        0.0000        0.0000        0.0000        0.0000        0.0000        0.0000        0.0000        0.0000        0.0000        0.0000        0.0000        0.0000        0.0000        0.0000        0.0000        0.0000        0.0000        0.0000        0.0000        0.0000        0.0000        0.0000        0.0000        0.0000        0.0000        0.0000        0.0000        0.0000        0.0000        0.0000        0.0000        0.0000        0.0000       19.2191        0.0000       13.0829        9.8385        0.0000        0.0000        0.0000        0.0000        0.0000        0.0000        0.0000        0.0000        0.0000        0.0000        0.0000        0.0000        0.0000        0.0000        0.0000        0.0000        0.0000        0.0000        0.0000        0.0000        0.0000        0.0000        0.0000        0.0000        0.0000        0.0000        0.0000        0.0000        0.0000        0.0000        0.0000        0.0000        0.0000        0.0000        0.0000        0.0000        0.0000        0.0000        0.0000        0.0000        0.0000        0.0000        0.0000        0.0000        0.0000        0.0000        0.0000        0.0000        0.0000        0.0000        0.0000        0.0000        0.0000        0.0000        0.0000        0.0000        0.0000        0.0000        0.0000        0.0000        0.0000        0.0000        0.0000        0.0000        0.0000        0.0000        0.0000        0.0000        0.0000        0.0000        0.0000        0.0000        0.0000        0.0000        0.0000        0.0000        0.0000        0.0000        0.0000        0.0000        0.0000        0.0000        0.0000        0.0000        0.0000        0.0000        0.0000        0.0000        0.0000        0.0000        0.0000        0.0000        0.0000        0.0000        0.0000        0.0000        0.0000        0.0000        0.0000        0.0000        0.0000        0.0000        0.0000        0.0000        0.0000        0.0000        0.0000        0.0000        0.0000        0.0000        0.0000        0.0000       29.3476       31.0129       25.7582       30.7019       36.7997       48.1448       35.3483       35.7476       30.6411       29.0994       30.7402       30.3891       26.8182       27.6282       27.9273       29.3319       29.0703       32.0442       39.3576       42.4681       48.2314       45.8426       46.1075       55.5421       42.9009       45.5677       42.2248       42.8755       48.3856       47.3094       38.5403       33.7331       30.7914       37.6926       32.9049       35.9632       43.9139       41.5411       48.8451       47.9609       45.9087       45.3717       48.6419       51.4077       49.1099       41.4094       38.1660       43.4140       42.8779       42.7497       47.7875       55.3834       62.8863       61.7941       71.3904       70.8439        0.0000        0.0000        0.0000        0.0000        0.0000        0.0000        0.0000        0.0000        0.0000        0.0000        0.0000        0.0000        0.0000        0.0000        0.0000        0.0000        0.0000        0.0000        0.0000        0.0000        0.0000        0.0000
        0.0000        0.0000        0.0000        0.0000        0.0000        0.0000        0.0000        0.0000        0.0000        0.0000        0.0000        0.0000        0.0000        0.0000        0.0000        0.0000        0.0000        0.0000        0.0000        0.0000        0.0000        0.0000        0.0000        0.0000        0.0000        0.0000        0.0000        0.0000        0.0000        0.0000        0.0000        0.0000        0.0000        0.0000        0.0000        0.0000        0.0000        0.0000        0.0000        0.0000        0.0000        0.0000        0.0000        0.0000        0.0000        0.0000        0.0000        0.0000        0.0000        0.0000        0.0000        0.0000        0.0000       26.8020       24.7245       23.4834       19.6342       19.6712       16.9027        2.0920        0.0000        0.0000        0.0000        0.0000        0.0000        0.0000        0.0000        0.0000        0.0000        0.0000        0.0000        0.0000        0.0000        0.0000        0.0000        0.0000        0.0000        0.0000        0.0000        0.0000        0.0000        0.0000        0.0000        0.0000        0.0000        0.0000        0.0000        0.0000        0.0000        0.0000        0.0000        0.0000        0.0000        0.0000        0.0000        0.0000        0.0000        0.0000        0.0000        0.0000        0.0000        0.0000        0.0000        0.0000        0.0000        0.0000        0.0000        0.0000        0.0000        0.0000        0.0000        0.0000        0.0000        0.0000        0.0000        0.0000        0.0000        0.0000        0.0000        0.0000        0.0000        0.0000        0.0000        0.0000        0.0000        0.0000        0.0000        0.0000        0.0000        0.0000        0.0000        0.0000        0.0000        0.0000        0.0000        0.0000        0.0000        0.0000        0.0000        0.0000        0.0000        0.0000        0.0000        0.0000        0.0000        0.0000        0.0000        0.0000        0.0000        0.0000        0.0000        0.0000        0.0000        0.0000        0.0000        0.0000        0.0000        0.0000        0.0000        0.0000        0.0000        0.0000        0.0000        0.0000        0.0000        0.0000        0.0000        0.0000        0.0000        0.0000       21.5722       28.0400       36.3601       26.6101       30.5165       33.2755       30.6447       31.4984       31.0430       29.6408       26.8984       24.7269       23.3098       23.9161       23.1391       27.4340       27.6363       31.1336       30.5748       34.3281       42.8101       47.2352       63.8639       67.7239       51.2391       44.8018       48.1297       46.6827       51.2641       50.3720       43.9313       44.3894       39.7354       30.4171       29.3847       35.8150       37.2017       38.9916       50.8883       52.4171       56.1490       46.4600       43.3818       51.5938       54.2751       49.9147       43.5527       41.2750       41.0424       42.2429       41.2641       45.7919       50.4733       53.8511       54.8082       75.6960       76.0949       74.2851       68.4162        0.0000        0.0000        0.0000        0.0000        0.0000        0.0000        0.0000        0.0000        0.0000        0.0000        0.0000        0.0000        0.0000        0.0000        0.0000        0.0000        0.0000        0.0000        0.0000        0.0000
        0.0000        0.0000        0.0000        0.0000        0.0000        0.0000        0.0000        0.0000        0.0000        0.0000        0.0000        0.0000        0.0000        0.0000        0.0000        0.0000        0.0000        0.0000        0.0000        0.0000        0.0000        0.0000        0.0000        0.0000        0.0000        0.0000        0.0000        0.0000        0.0000        0.0000        0.0000        0.0000        0.0000        0.0000        0.0000        0.0000        0.0000        0.0000        0.0000        0.0000        0.0000        0.0000        0.0000        0.0000        0.0000        0.0000        0.0000        0.0000        0.0000        0.0000        0.0000        0.0000        0.0000       17.6907       15.7524       14.0276       13.6258       11.8974        9.0666        4.3971        0.0000        0.0000        0.0000        0.0000        0.0000        0.0000        0.0000        0.0000        0.0000        0.0000        0.0000        0.0000        0.0000        0.0000        0.0000        0.0000        0.0000        0.0000        0.0000        0.0000        0.0000        0.0000        0.0000        0.0000        0.0000        0.0000        0.0000        0.0000        0.0000        0.0000        0.0000        0.0000        0.0000        0.0000        0.0000        0.0000        0.0000        0.0000        0.0000        0.0000        0.0000        0.0000        0.0000        0.0000        0.0000        0.0000        0.0000        0.0000        0.0000        0.0000        0.0000        0.0000        0.0000        0.0000        0.0000        0.0000        0.0000        0.0000        0.0000        0.0000        0.0000        0.0000        0.0000        0.0000        0.0000        0.0000        0.0000        0.0000        0.0000        0.0000        0.0000        0.0000        0.0000        0.0000        0.0000        0.0000        0.0000        0.0000        0.0000        0.0000        0.0000        0.0000        0.0000        0.0000        0.0000        0.0000        0.0000        0.0000        0.0000        0.0000        0.0000        0.0000        0.0000        0.0000        0.0000        0.0000        0.0000        0.0000        0.0000        0.0000        0.0000        0.0000        0.0000        0.0000        0.0000        0.0000        0.0000        0.0000        0.0000        0.0000       28.1806       35.7137       28.2607       26.6026       29.6193       30.1896       43.6906       30.5910       29.2542       26.0885       23.4084       21.1133       23.4393       24.1003       24.4371       26.3639       30.1989       34.4430       33.6982       35.9051       36.0367       41.9244       60.9317       70.4808       51.0685       42.4197       51.0055       53.0468       53.4702       52.9035       38.1095       38.3382       34.9979       32.4947       31.3444       33.2681       32.5245       37.0810       45.6356       49.4442       48.2172       45.7973       48.4098       51.6831       50.9586       51.1548       50.6420       46.3506       45.9857       45.3631       49.3330       46.0682       45.2997       51.3973       57.6153       66.3446       75.2322       77.8049       70.8256       71.0974       61.4360        0.0000        0.0000        0.0000        0.0000        0.0000        0.0000        0.0000        0.0000        0.0000        0.0000        0.0000        0.0000        0.0000        0.0000        0.0000        0.0000        0.0000        0.0000
        0.0000        0.0000        0.0000        0.0000        0.0000        0.0000        0.0000        0.0000        0.0000        0.0000        0.0000        0.0000        0.0000        0.0000        0.0000        0.0000        0.0000        0.0000        0.0000        0.0000        0.0000        0.0000        0.0000        0.0000        0.0000        0.0000        0.0000        0.0000        0.0000        0.0000        0.0000        0.0000        0.0000        0.0000        0.0000        0.0000        0.0000        0.0000        0.0000        0.0000        0.0000        0.0000        0.0000        0.0000        0.0000        0.0000        0.0000        0.0000        0.0000        0.0000       24.3862       16.8980       16.2441       15.7243       15.1862       12.4136       11.1163        8.9802        7.6413        4.3664        4.9388        6.9383        0.0000        0.0000        0.0000        0.0000        0.0000        0.0000        0.0000        0.0000        0.0000        0.0000        0.0000        0.0000        0.0000        0.0000        0.0000        0.0000        0.0000        0.0000        0.0000        0.0000        0.0000        0.0000        0.0000        0.0000        0.0000        0.0000        0.0000        0.0000        0.0000        0.0000        0.0000        0.0000        0.0000        0.0000        0.0000        0.0000        0.0000        0.0000        0.0000        0.0000        0.0000        0.0000        0.0000        0.0000        0.0000        0.0000        0.0000        0.0000        0.0000        0.0000        0.0000        0.0000        0.0000        0.0000        0.0000        0.0000        0.0000        0.0000        0.0000        0.0000        0.0000        0.0000        0.0000        0.0000        0.0000        0.0000        0.0000        0.0000        0.0000        0.0000        0.0000        0.0000        0.0000        0.0000        0.0000        0.0000        0.0000        0.0000        0.0000        0.0000        0.0000        0.0000        0.0000        0.0000        0.0000        0.0000        0.0000        0.0000        0.0000        0.0000        0.0000        0.0000        0.0000        0.0000        0.0000        0.0000        0.0000        0.0000        0.0000        0.0000        0.0000        0.0000        0.0000        0.0000        0.0000        0.0000        0.0000       30.8864       26.1932       23.5406       17.7902       27.5331       32.8368       28.2442       34.8096       28.7235       21.8204       20.1380       22.3134       26.8089       29.8302       29.0425       32.3967       34.3497       39.2739       41.1127       35.8510       35.4514       34.4978       39.2647       45.9198       42.3400       40.9746       40.8707       48.8548       51.8782       60.4610       52.1718       43.2934       35.9937       25.5233       28.3713       40.3803       35.7782       33.9769       38.6269       48.7466       45.2718       45.4823       46.4647       48.7755       49.7759       48.6933       46.1439       49.6506       47.9360       44.8318       52.4876       77.6139       75.5232       71.3713       62.9464       62.2839       63.6116       63.5486       60.3440       63.7644       72.4028       65.6029        0.0000        0.0000        0.0000        0.0000        0.0000        0.0000        0.0000        0.0000        0.0000        0.0000        0.0000        0.0000        0.0000        0.0000       38.9633       40.6421       38.6543        0.0000
        0.0000        0.0000        0.0000        0.0000        0.0000        0.0000        0.0000        0.0000        0.0000        0.0000        0.0000        0.0000        0.0000        0.0000        0.0000        0.0000        0.0000        0.0000        0.0000        0.0000        0.0000        0.0000        0.0000        0.0000        0.0000        0.0000        0.0000        0.0000        0.0000        0.0000        0.0000        0.0000        0.0000        0.0000        0.0000        0.0000        0.0000        0.0000        0.0000        0.0000        0.0000        0.0000        0.0000        0.0000        0.0000        0.0000        0.0000        0.0000       17.5513       15.0376       14.5616       15.6483       15.7527       14.7278       11.4894        9.1245        8.1394        6.5000        6.3270        3.9972        4.4255        6.2457        5.6750        0.0000        0.0000        0.0000        0.0000        0.0000        0.0000        0.0000        0.0000        0.0000        0.0000        0.0000        0.0000        0.0000        0.0000        0.0000        0.0000        0.0000        0.0000        0.0000        0.0000        0.0000        0.0000        0.0000        0.0000        0.0000        0.0000        0.0000        0.0000        0.0000        0.0000        0.0000        0.0000        0.0000        0.0000        0.0000        0.0000        0.0000        0.0000        0.0000        0.0000        0.0000        0.0000        0.0000        0.0000        0.0000        0.0000        0.0000        0.0000        0.0000        0.0000        0.0000        0.0000        0.0000        0.0000        0.0000        0.0000        0.0000        0.0000        0.0000        0.0000        0.0000        0.0000        0.0000        0.0000        0.0000        0.0000        0.0000        0.0000        0.0000        0.0000        0.0000        0.0000        0.0000        0.0000        0.0000        0.0000        0.0000        0.0000        0.0000        0.0000        0.0000        0.0000        0.0000        0.0000        0.0000        0.0000        0.0000        0.0000        0.0000        0.0000        0.0000        0.0000        0.0000        0.0000        0.0000        0.0000        0.0000        0.0000        0.0000        0.0000        0.0000        0.0000        0.0000        0.0000        0.0000       15.8385       24.4744       18.1213       14.6100       25.8940       17.5891       17.8953       17.4814       19.2054       19.7368       16.5820       15.9641       22.9458       27.0406       28.1854       25.4811       31.1897       33.0942       37.1711       40.5220       38.4350       36.4764       37.1481       38.1781       37.6250       50.8604       56.0177       65.7084       68.9588       63.3277       60.0146       49.8403       40.7522       29.8072       24.5375       28.7765       36.0982       39.3766       40.0696       49.4589       42.1964       42.8228       47.5177       47.2199       51.0373       46.9894       44.5946       45.3142       45.7690       45.2597       43.1785       55.4349       64.9785       59.6421       53.9674       59.5578       51.4810       54.4334       50.8303       59.4389       66.8343       65.5487       67.2524       66.1911        0.0000        0.0000        0.0000        0.0000        0.0000        0.0000        0.0000        0.0000        0.0000       50.5667       44.6691       43.8223       44.5436       43.2731       44.2177       40.4896       40.2399
        0.0000        0.0000        0.0000        0.0000        0.0000        0.0000        0.0000        0.0000        0.0000        0.0000        0.0000        0.0000        0.0000        0.0000        0.0000        0.0000        0.0000        0.0000        0.0000        0.0000        0.0000        0.0000        0.0000        0.0000        0.0000        0.0000        0.0000        0.0000        0.0000        0.0000        0.0000        0.0000        0.0000        0.0000        0.0000        0.0000        0.0000        0.0000        0.0000        0.0000        0.0000        0.0000        0.0000        0.0000        0.0000        0.0000        0.0000        0.0000       12.7265       12.4345       11.3245       11.1318        9.3739        9.1822        7.8194        7.0338        6.5247        5.6079        6.4702        3.5790        4.1139        2.3351        2.1785        1.8570        1.9597        2.9207        3.0552        0.0000        0.0000        0.0000        0.0000        0.0000        0.0000        0.0000        0.0000        0.0000        0.0000        0.0000        0.0000        0.0000        0.0000        0.0000        0.0000        0.0000        0.0000        0.0000        0.0000        0.0000        0.0000        0.0000        0.0000        0.0000        0.0000        0.0000        0.0000        0.0000        0.0000        0.0000        0.0000        0.0000        0.0000        0.0000        0.0000        0.0000        0.0000        0.0000        0.0000        0.0000        0.0000        0.0000        0.0000        0.0000        0.0000        0.0000        0.0000        0.0000        0.0000        0.0000        0.0000        0.0000        0.0000        0.0000        0.0000        0.0000        0.0000        0.0000        0.0000        0.0000        0.0000        0.0000        0.0000        0.0000        0.0000        0.0000        0.0000        0.0000        0.0000        0.0000        0.0000        0.0000        0.0000        0.0000        0.0000        0.0000        0.0000        0.0000        0.0000        0.0000        0.0000        0.0000        0.0000        0.0000        0.0000        0.0000        0.0000        0.0000        0.0000        0.0000        0.0000        0.0000        0.0000        0.0000        0.0000        0.0000        0.0000        0.0000        0.0000        0.0000       10.3275       12.1412       11.6401       15.6973       21.3014       12.4755       16.0705       14.3684       14.6135       17.5354       15.5730       14.6968       18.0284       23.7662       21.2271       28.4197       25.1059       26.8747       28.9469       31.7706       33.1682       34.0981       35.4470       36.9872       38.9538       46.3211       55.1315       55.1030       63.8388       63.8256       59.4595       45.9375       33.9210       28.2253       25.2163       29.2813       31.1483       35.7283       38.8042       49.0406       45.6003       44.7930       48.4223       45.2339       47.2952       47.7723       47.6538       47.0974       45.1548       48.1669       47.4394       58.1024       59.9359       59.4011       63.3374       58.8744       54.8589       50.5405       54.9313       57.2650       67.9112       70.3880       62.8163        0.0000        0.0000        0.0000        0.0000        0.0000        0.0000       71.4183       59.9934       51.6625       51.4601       43.8703       45.7615       44.8961       46.1701       46.6980       42.9122        0.0000        0.0000
        0.0000        0.0000        0.0000        0.0000        0.0000        0.0000        0.0000        0.0000        0.0000        0.0000        0.0000        0.0000        0.0000        0.0000        0.0000        0.0000        0.0000        0.0000        0.0000        0.0000        0.0000        0.0000        0.0000        0.0000        0.0000        0.0000        0.0000        0.0000        0.0000        0.0000        0.0000        0.0000        0.0000        0.0000        0.0000        0.0000        0.0000        0.0000        0.0000        0.0000        0.0000        0.0000        0.0000        0.0000        0.0000        0.0000        0.0000        0.0000        9.5278        9.3300        9.0089        6.3316        5.7053        4.8066        3.8576        2.1514        2.6771        4.7236        3.7851        3.5032        2.9521        1.9109        1.3131        1.6952        1.9502        2.7984        3.3573        4.2537        4.3268        0.0000        0.0000        0.0000        0.0000        0.0000        0.0000        0.0000        0.0000        0.0000        0.0000        0.0000        0.0000        0.0000        0.0000        0.0000        0.0000        0.0000        0.0000        0.0000        0.0000        0.0000        0.0000        0.0000        0.0000        0.0000        0.0000        0.0000        0.0000        0.0000        0.0000        0.0000        0.0000        0.0000        0.0000        0.0000        0.0000        0.0000        0.0000        0.0000        0.0000        0.0000        0.0000        0.0000        0.0000        0.0000        0.0000        0.0000        0.0000        0.0000        0.0000        0.0000        0.0000        0.0000        0.0000        0.0000        0.0000        0.0000        0.0000        0.0000        0.0000        0.0000        0.0000        0.0000        0.0000        0.0000        0.0000        0.0000        0.0000        0.0000        0.0000        0.0000        0.0000        0.0000        0.0000        0.0000        0.0000        0.0000        0.0000        0.0000        0.0000        0.0000        0.0000        0.0000        0.0000        0.0000        0.0000        0.0000        0.0000        0.0000        0.0000        0.0000        0.0000        0.0000        0.0000        0.0000        0.0000        0.0000        0.0000        0.0000        7.9613        8.4153        9.0222       11.3034       12.4893       10.5684       13.3079       13.3472       71.4998      265.3286      120.7247       15.1546       16.0907       21.3453       18.6060       19.8043       26.5715       27.0881       31.0760       31.0761       28.4604       27.5838       32.6563       32.7870       34.2249       41.4240       41.3471       43.2211       51.9603       58.4198       55.5609       44.7084       32.2323       26.4840       28.4228       30.4870       33.5961       35.9629       38.2056       43.1782       41.9445       43.8414       43.0896       39.0784       40.4135       45.8369       43.6538       44.8941       49.2872       51.5348       51.9022       76.8462       67.5362       64.9781       62.0926       51.5153       56.1135       56.4012       46.3723       47.7289       55.9211       49.4831       49.6367       54.2517       53.2221       53.0189       55.6954       62.4003       68.3395       65.3842       52.8853       40.9007       45.2380       40.4048       43.8038       50.1411       51.7925       49.7184       49.1006        0.0000        0.0000
        0.0000        0.0000        0.0000        0.0000        0.0000        0.0000        0.0000        0.0000        0.0000        0.0000        0.0000        0.0000        0.0000        0.0000        0.0000        0.0000        0.0000        0.0000        0.0000        0.0000        0.0000        0.0000        0.0000        0.0000        0.0000        0.0000        0.0000        0.0000        0.0000        0.0000        0.0000        0.0000        0.0000        0.0000        0.0000        0.0000        0.0000        0.0000        0.0000        0.0000        0.0000        0.0000        0.0000        0.0000        0.0000        0.0000        0.0000        0.0000        7.8471        6.4107        5.7906        4.1929        3.8141        3.2799        3.2672        1.9506        1.7013        4.9558        0.8837        1.8867        1.7308        2.3065        2.1870        1.6730        2.3784        2.0704        3.0085        3.9323        5.3496        6.1653        0.0000        0.0000        0.0000        0.0000        0.0000        0.0000        0.0000        0.0000        0.0000        0.0000        0.0000        0.0000        0.0000        0.0000        0.0000        0.0000        0.0000        0.0000        0.0000        0.0000        0.0000        0.0000        0.0000        0.0000        0.0000        0.0000        0.0000        0.0000        0.0000        0.0000        0.0000        0.0000        0.0000        0.0000        0.0000        0.0000        0.0000        0.0000        0.0000        0.0000        0.0000        0.0000        0.0000        0.0000        0.0000        0.0000        0.0000        0.0000        0.0000        0.0000        0.0000        0.0000        0.0000        0.0000        0.0000        0.0000        0.0000        0.0000        0.0000        0.0000        0.0000        0.0000        0.0000        0.0000        0.0000        0.0000        0.0000        0.0000        0.0000        0.0000        0.0000        0.0000        0.0000        0.0000        0.0000        0.0000        0.0000        0.0000        0.0000        0.0000        0.0000        0.0000        0.0000        0.0000        0.0000        0.0000        0.0000        0.0000        0.0000        0.0000        0.0000        0.0000        0.0000        0.0000        0.0000        0.0000        0.0000        0.0000        0.0000        7.9255        7.8217        9.5888        9.8061        8.9287        0.0000       13.2408       38.6557      138.3894        0.0000        0.0000        0.0000       18.5930       18.9837       27.3748       29.2259       28.1743       28.3349       27.0276       24.3466       25.0349       26.9353       32.8539       36.6218       42.6348       47.1149       44.4549       48.6443       54.0683       53.2823       41.3462       31.0789       30.6066       29.3393       29.5044       32.9295       35.4291       36.4718       45.2926       47.0258       40.8731       42.8052       40.0806       39.5521       40.3664       45.7447       54.2101       49.9942       53.0553       46.6179       52.0842       65.8006       67.5755       54.9001       45.5716       45.8861       46.6207       43.4834       47.1719       47.0660       53.6394       43.1782       43.4139       43.8401       42.6427       53.7847       57.5522       62.3095       49.0494       45.3206       45.5364       43.1760       46.8548       46.9603       55.6066       54.2220       50.0754       46.6730        0.0000        0.0000
        0.0000        0.0000        0.0000        0.0000        0.0000        0.0000        0.0000        0.0000        0.0000        0.0000        0.0000        0.0000        0.0000        0.0000        0.0000        0.0000        0.0000        0.0000        0.0000        0.0000        0.0000        0.0000        0.0000        0.0000        0.0000        0.0000        0.0000        0.0000        0.0000        0.0000        0.0000        0.0000        0.0000        0.0000        0.0000        0.0000        0.0000        0.0000       16.2336       15.0460       11.3837        0.0000        0.0000        0.0000        0.0000        0.0000        0.0000        0.0000        6.8049        5.6806        4.9551        3.3940        2.8238        2.4893        2.7619        3.7666        7.2746        2.5543        1.2635        1.6108        1.1390        1.6063        2.3003        2.0728        2.2163        2.8695        2.8933        4.1521        5.2940        6.7010        0.0000        0.0000        0.0000        0.0000        0.0000        0.0000        0.0000        0.0000        0.0000        0.0000        0.0000        0.0000        0.0000        0.0000        0.0000        0.0000        0.0000        0.0000        0.0000        0.0000        0.0000        0.0000        0.0000        0.0000        0.0000        0.0000        0.0000        0.0000        0.0000        0.0000        0.0000        0.0000        0.0000        0.0000        0.0000        0.0000        0.0000        0.0000        0.0000        0.0000        0.0000        0.0000        0.0000        0.0000        0.0000        0.0000        0.0000        0.0000        0.0000        0.0000        0.0000        0.0000        0.0000        0.0000        0.0000        0.0000        0.0000        0.0000        0.0000        0.0000        0.0000        0.0000        0.0000        0.0000        0.0000        0.0000        0.0000        0.0000        0.0000        0.0000        0.0000        0.0000        0.0000        0.0000        0.0000        0.0000        0.0000        0.0000        0.0000        0.0000        0.0000        0.0000        0.0000        0.0000        0.0000        0.0000        0.0000        0.0000        0.0000        0.0000        0.0000        0.0000        0.0000        0.0000        0.0000        0.0000        0.0000        0.0000        0.0000        0.0000        0.0000        0.0000        0.0000        0.0000        0.0000        0.0000        0.0000        0.0000        0.0000        0.0000        0.0000        0.0000        0.0000       20.3700       33.5515       30.4688       24.1119       22.1555       22.1403       22.8476       27.2730       29.1071       39.0719       40.3915       35.3867       38.8402       47.9590       49.2379       46.8459       38.1516       33.0224       31.4910       27.3870       30.4321       34.3336       34.6032       32.7294       39.5885       42.9864       43.7887       39.9736       38.1541       38.1920       39.3544       49.7998       59.5752       48.3810       50.0414       50.2934       53.5160       57.5021       47.7023       40.9754       36.6909       38.8749       46.5904       46.9272       42.4167       35.6173       43.3998       50.2398       39.9299       39.1605       38.7705       48.1521       46.3785       47.7672       42.2115       39.7804       42.2028       43.6372       50.2943       61.6666       53.3445       47.7365       46.5233        0.0000        0.0000        0.0000
        0.0000        0.0000        0.0000        0.0000        0.0000        0.0000        0.0000        0.0000        0.0000        0.0000        0.0000        0.0000        0.0000        0.0000        0.0000        0.0000        0.0000        0.0000        0.0000        0.0000        0.0000        0.0000        0.0000        0.0000        0.0000        0.0000        0.0000        0.0000        0.0000        0.0000        0.0000        0.0000        0.0000        0.0000        0.0000        0.0000        0.0000        0.0000       14.2849       14.5683       18.8968       16.9350       19.1286       27.1544       17.9317       12.5414       11.2725       15.4515       19.9702       13.0518        5.1068        3.2346        3.4079        2.6503        2.7239        6.7931        3.7549        3.1797        1.7294        1.2981        1.4170        0.9694        1.3403        2.1669        2.9988        4.2484        3.2923        3.9024        4.8804        5.9033        6.3480        6.8282        0.0000        0.0000        0.0000        0.0000        0.0000        0.0000        0.0000        0.0000        0.0000        0.0000        0.0000        0.0000        0.0000        0.0000        0.0000        0.0000        0.0000        0.0000        0.0000        0.0000        0.0000        0.0000        0.0000        0.0000        0.0000        0.0000        0.0000        0.0000        0.0000        0.0000        0.0000        0.0000        0.0000        0.0000        0.0000        0.0000        0.0000        0.0000        0.0000        0.0000        0.0000        0.0000        0.0000        0.0000        0.0000        0.0000        0.0000        0.0000        0.0000        0.0000        0.0000        0.0000        0.0000        0.0000        0.0000        0.0000        0.0000        0.0000        0.0000        0.0000        0.0000        0.0000        0.0000        0.0000        0.0000        0.0000        0.0000        0.0000        0.0000        0.0000        0.0000        0.0000        0.0000        0.0000        0.0000        0.0000        0.0000        0.0000        0.0000        0.0000        0.0000        0.0000        0.0000        0.0000        0.0000        0.0000        0.0000        0.0000        0.0000        0.0000        0.0000        0.0000        0.0000        0.0000        0.0000        0.0000        0.0000        0.0000        0.0000        0.0000        0.0000        0.0000        0.0000        0.0000        0.0000        0.0000        0.0000        0.0000        0.0000        0.0000        0.0000        0.0000       22.6980       22.2093       28.0297       22.6288       19.8195       25.4765       26.6123       26.1560       31.0933       40.9600       41.2752       41.1286       44.5842       41.4823       41.9494       32.2212       28.6543       27.2915       25.2470       28.1125       30.4655       30.7722       30.6322       33.0707       50.1434       43.0993       36.8006       36.6118       39.1767       52.6811       56.1600       56.0447       51.0282       49.3781       51.4015       53.7088       60.7601       46.0155       30.6413       30.7813       37.0199       41.1747       39.8024       38.8759       37.0546       42.9636       45.0745       40.5522       40.1993       40.2531       42.2855       39.5265       41.2087       43.5015       44.2582       47.6824       49.3306       51.4705       51.1354       47.2858       49.2993        0.0000        0.0000        0.0000        0.0000
        0.0000        0.0000        0.0000        0.0000        0.0000        0.0000        0.0000        0.0000        0.0000        0.0000        0.0000        0.0000        0.0000        0.0000        0.0000        0.0000        0.0000        0.0000        0.0000        0.0000        0.0000        0.0000        0.0000        0.0000        0.0000        0.0000        0.0000        0.0000        0.0000        0.0000        0.0000        0.0000        0.0000        0.0000        0.0000        0.0000        0.0000       14.4089       14.7235       15.6105       17.4163       17.3805       15.3926       13.6144       12.3013       13.5292       15.4984       16.7461       14.3700        7.8605        3.7527        4.5068        5.0600        3.9872        2.4584        1.6679       14.6043        1.5039        1.1405        1.3195        2.9723        2.5359        2.7900        3.5756        3.3994        3.1270        4.2458        5.1051        6.2798        8.1150        8.0639        5.2843        0.0000        0.0000        0.0000        0.0000        0.0000        0.0000        0.0000        0.0000        0.0000        0.0000        0.0000        0.0000        0.0000        0.0000        0.0000        0.0000        0.0000        0.0000        0.0000        0.0000        0.0000        0.0000        0.0000        0.0000        0.0000        0.0000        0.0000        0.0000        0.0000        0.0000        0.0000        0.0000        0.0000        0.0000        0.0000        0.0000        0.0000        0.0000        0.0000        0.0000        0.0000        0.0000        0.0000        0.0000        0.0000        0.0000        0.0000        0.0000        0.0000        0.0000        0.0000        0.0000        0.0000        0.0000        0.0000        0.0000        0.0000        0.0000        0.0000        0.0000        0.0000        0.0000        0.0000        0.0000        0.0000        0.0000        0.0000        0.0000        0.0000        0.0000        0.0000        0.0000        0.0000        0.0000        0.0000        0.0000        0.0000        0.0000        0.0000        0.0000        0.0000        0.0000        0.0000        0.0000        0.0000        0.0000        0.0000        0.0000        0.0000        0.0000        0.0000        0.0000        0.0000        0.0000        0.0000        0.0000        0.0000        0.0000        0.0000        0.0000        0.0000        0.0000        0.0000        0.0000        0.0000        0.0000        0.0000       15.1649       18.6284       32.4159       33.8464       27.0694        0.0000       29.6653       34.6574       29.8686       25.9442       33.1261       31.9417       37.2696       46.3911       42.9295       46.9100       40.0649       36.4443       32.9167       30.4082       30.3779       27.1951       23.9818       23.8052       41.2512       29.4737       29.9916       33.0574       32.3271       40.5631       38.9233       37.8801       40.7502       48.8066       57.4084       56.6208       57.4851       56.4175       54.4994       59.1444       51.6482       48.7963       41.1004       35.3874       32.4175       32.0226       35.5261       35.2171       33.9744       32.2104       32.4508       33.2926       35.1863       35.7142       34.2329       36.7578       35.0160       37.9870       38.8104       41.1860       49.0523       47.9763       42.5801       42.1147       43.0060       44.7345        0.0000        0.0000        0.0000        0.0000
        0.0000        0.0000        0.0000        0.0000        0.0000        0.0000        0.0000        0.0000        0.0000        0.0000        0.0000        0.0000        0.0000        0.0000        0.0000        0.0000        0.0000        0.0000        0.0000        0.0000        0.0000        0.0000        0.0000        0.0000        0.0000        0.0000        0.0000        0.0000        0.0000        0.0000        0.0000        0.0000        0.0000        0.0000        0.0000        0.0000        0.0000       14.6559       14.6847       15.5634       16.4992       16.1922       15.6120       14.2175       12.4918       12.0340       11.4206        6.6730        4.7613        4.6595        5.5933        6.5945        7.1176        4.8917        2.4977        1.4768        1.2354        1.1645        2.5757        3.9035        2.5499        1.4721        1.8920        3.3243        3.0730        3.4546        3.5906        5.1239        5.1766        6.0170        5.6484        4.0600        3.7697        0.0000        0.0000        0.0000        0.0000        0.0000        0.0000        0.0000        0.0000        0.0000        0.0000        0.0000        0.0000        0.0000        0.0000        0.0000        0.0000        0.0000        0.0000        0.0000        0.0000        0.0000        0.0000        0.0000        0.0000        0.0000        0.0000        0.0000        0.0000        0.0000        0.0000        0.0000        0.0000        0.0000        0.0000        0.0000        0.0000        0.0000        0.0000        0.0000        0.0000        0.0000        0.0000        0.0000        0.0000        0.0000        0.0000        0.0000        0.0000        0.0000        0.0000        0.0000        0.0000        0.0000        0.0000        0.0000        0.0000        0.0000        0.0000        0.0000        0.0000        0.0000        0.0000        0.0000        0.0000        0.0000        0.0000        0.0000        0.0000        0.0000        0.0000        0.0000        0.0000        0.0000        0.0000        0.0000        0.0000        0.0000        0.0000        0.0000        0.0000        0.0000        0.0000        0.0000        0.0000        0.0000        0.0000        0.0000        0.0000        0.0000        0.0000        0.0000        0.0000        0.0000        0.0000        0.0000        0.0000        0.0000        0.0000        0.0000        0.0000        0.0000        0.0000       18.1616       18.5604       16.5950       17.3084       16.3891       23.9034       37.0375       37.2568       28.7110       24.9858       34.7386       32.3313       19.4608       26.7989       33.9948       38.6879       42.5541       53.3908       48.8179       65.0432       40.5079       35.6874       37.9067       36.4158       33.2682       27.5834       23.9352       24.3251       49.6595       39.7299       30.7711       32.1707       54.2308       49.0155       38.5262       39.7522       42.5809       54.4256       68.6759       66.6382       62.4037       67.7525       56.4785       57.7745       48.7456       50.8633       49.3954       41.5436       33.5777       30.6521       32.0883       30.3488       29.4438       28.0313       32.5431       38.2644       32.1354       30.9511       29.0782       31.3242       33.5474       34.8390       34.7146       41.2399       44.9825       42.6644       44.5221       40.3300       42.7431        0.0000        0.0000        0.0000        0.0000        0.0000
        0.0000        0.0000        0.0000        0.0000        0.0000        0.0000        0.0000        0.0000        0.0000        0.0000        0.0000        0.0000        0.0000        0.0000        0.0000        0.0000        0.0000        0.0000        0.0000        0.0000        0.0000        0.0000        0.0000        0.0000        0.0000        0.0000        0.0000        0.0000        0.0000        0.0000        0.0000        0.0000        0.0000        0.0000        0.0000        0.0000       13.8513       13.3698       13.9312       16.5262       18.5903       17.1548       16.3069       19.9200       14.0995       11.5873       10.0518        5.4978        4.1536        4.9180        5.9539        6.4209        5.1672        5.0637        2.3838        1.9137        1.8437        2.9047        2.8085        3.0290        1.4589        1.7832        2.0025        2.4618        3.2176        3.5999        3.2760        4.4067        4.8948        4.4295        4.4750        2.8192        0.0000        0.0000        0.0000        0.0000        0.0000        0.0000        0.0000        0.0000        0.0000        0.0000        0.0000        0.0000        0.0000        0.0000        0.0000        0.0000        0.0000        0.0000        0.0000        0.0000        0.0000        0.0000        0.0000        0.0000        0.0000        0.0000        0.0000        0.0000        0.0000        0.0000        0.0000        0.0000        0.0000        0.0000        0.0000        0.0000        0.0000        0.0000        0.0000        0.0000        0.0000        0.0000        0.0000        0.0000        0.0000        0.0000        0.0000        0.0000        0.0000        0.0000        0.0000        0.0000        0.0000        0.0000        0.0000        0.0000        0.0000        0.0000        0.0000        0.0000        0.0000        0.0000        0.0000        0.0000        0.0000        0.0000        0.0000        0.0000        0.0000        0.0000        0.0000        0.0000        0.0000        0.0000        0.0000        0.0000        0.0000        0.0000        0.0000        0.0000        0.0000        0.0000        0.0000        0.0000        0.0000        0.0000        0.0000        0.0000        0.0000        0.0000        0.0000        0.0000        0.0000        0.0000        0.0000        0.0000        0.0000        0.0000        0.0000        0.0000       14.5145       13.3357       16.6755       17.5027       16.5892       16.9893       17.8762       22.6583       24.5287       32.4028       32.2920       32.7796       29.3425       25.7656       26.2796       36.9560       36.5403       37.8385       36.7568       39.6417       45.9627       45.9150       55.6762       35.2076       31.9369       38.9475       33.1712       35.6590       30.8446       29.4826       26.9948       32.9697       33.3771       30.2970       35.5892       35.1160       42.9291       47.9417       58.7591       55.2775       53.9982       57.6825       59.7300       62.8245       58.4122       53.6709       57.0397       50.4474       54.5700       49.0030       34.5219       34.1967       30.4632       28.0362       29.2646       32.8664       32.0379       31.3873       30.0333       31.3511       28.3806       29.3764       30.4035       27.5739       27.6160       32.6203       34.5979       44.0338       47.8831       43.3690       37.1250       42.0996        0.0000        0.0000        0.0000        0.0000        0.0000
        0.0000        0.0000        0.0000        0.0000        0.0000        0.0000        0.0000        0.0000        0.0000        0.0000        0.0000        0.0000        0.0000        0.0000        0.0000        0.0000        0.0000        0.0000        0.0000        0.0000        0.0000        0.0000        0.0000        0.0000        0.0000        0.0000        0.0000        0.0000        0.0000        0.0000        0.0000        0.0000        0.0000        0.0000        0.0000       14.1249       14.3144       12.3281       12.5410       15.6175       17.2081       17.0221       15.4894       16.5803       12.8809       11.2288       15.4996        6.8625        5.3844        5.7130       12.6294       13.0770        2.5260        2.2081        2.0022        1.8306        3.9941        4.6074        1.1267        1.2144        1.3699        1.7131        2.2994        2.4823        2.6764        2.7715        2.6037        3.7290        3.8374        3.5020        3.5109        2.0436        0.0000        0.0000        0.0000        0.0000        0.0000        0.0000        0.0000        0.0000        0.0000        0.0000        0.0000        0.0000        0.0000        0.0000        0.0000        0.0000        0.0000        0.0000        0.0000        0.0000        0.0000        0.0000        0.0000        0.0000        0.0000        0.0000        0.0000        0.0000        0.0000        0.0000        0.0000        0.0000        0.0000        0.0000        0.0000        0.0000        0.0000        0.0000        0.0000        0.0000        0.0000        0.0000        0.0000        0.0000        0.0000        0.0000        0.0000        0.0000        0.0000        0.0000        0.0000        0.0000        0.0000        0.0000        0.0000        0.0000        0.0000        0.0000        0.0000        0.0000        0.0000        0.0000        0.0000        0.0000        0.0000        0.0000        0.0000        0.0000        0.0000        0.0000        0.0000        0.0000        0.0000        0.0000        0.0000        0.0000        0.0000        0.0000        0.0000        0.0000        0.0000        0.0000        0.0000        0.0000        0.0000        0.0000        0.0000        0.0000        0.0000        0.0000        0.0000        0.0000        0.0000        0.0000        0.0000        0.0000        0.0000        0.0000        0.0000       18.4480       23.3023       17.3589       17.2492       18.5099       17.8305       19.8108       23.4317       31.2203       39.8428       43.2176       37.2381       30.5652       25.1384       23.8458       24.1394       36.7471       36.8493       43.0201       36.5924       32.2116       33.6623       38.6582       41.2098       33.3433       38.4184       37.6585       29.0303       28.3710       23.7998       23.3695       25.3257       33.0993       37.7872       31.9764       36.5341       40.1321       41.6196       51.5151       63.4799       57.6898       54.0364       54.6275       63.3414       71.5462       63.4075       53.4842       57.2322       55.1251       55.1624       42.5316       41.1686       37.7247       34.6461       31.4261       32.5409       34.3914       33.5360       35.0490       39.0587       34.7160       33.7745       35.5306       32.9712       29.2034       28.7665       33.9134       35.3007       39.6992       41.4382       39.6114       41.0262       51.3698        0.0000        0.0000        0.0000        0.0000        0.0000
        0.0000        0.0000        0.0000        0.0000        0.0000        0.0000        0.0000        0.0000        0.0000        0.0000        0.0000        0.0000        0.0000        0.0000        0.0000        0.0000        0.0000        0.0000        0.0000        0.0000        0.0000        0.0000        0.0000        0.0000        0.0000        0.0000        0.0000        0.0000        0.0000        0.0000        0.0000        0.0000        0.0000        0.0000        0.0000       10.3739       10.1992       12.5410       12.8764       21.1262       17.8346       17.0911       15.7981       11.2810        9.3936       10.8312       13.0986        9.7136        7.1108       36.8186       32.7621       33.1185       27.9337        3.5907        2.9875        0.9132        3.5110        0.5799        0.6133        0.1289        0.5184        1.2199        1.0923        1.9160        2.0396        1.9108        1.7345        2.4554        2.7803        2.0035        1.1169        0.6622        0.0000        0.0000        0.0000        0.0000        0.0000        0.0000        0.0000        0.0000        0.0000        0.0000        0.0000        0.0000        0.0000        0.0000        0.0000        0.0000        0.0000        0.0000        0.0000        0.0000        0.0000        0.0000        0.0000        0.0000        0.0000        0.0000        0.0000        0.0000        0.0000        0.0000        0.0000        0.0000        0.0000        0.0000        0.0000        0.0000        0.0000        0.0000        0.0000        0.0000        0.0000        0.0000        0.0000        0.0000        0.0000        0.0000        0.0000        0.0000        0.0000        0.0000        0.0000        0.0000        0.0000        0.0000        0.0000        0.0000        0.0000        0.0000        0.0000        0.0000        0.0000        0.0000        0.0000        0.0000        0.0000        0.0000        0.0000        0.0000        0.0000        0.0000        0.0000        0.0000        0.0000        0.0000        0.0000        0.0000        0.0000        0.0000        0.0000        0.0000        0.0000        0.0000        0.0000        0.0000        0.0000        0.0000        0.0000        0.0000        0.0000        0.0000        0.0000        0.0000        0.0000        0.0000        0.0000        0.0000        0.0000        0.0000       22.4102       30.1011       27.8335       23.9617       29.6685       23.2193       24.3092       26.5690       19.6879       40.4171       49.8319       40.5116       31.3048       32.7110       28.1627       31.1857       30.7128       37.5614       41.8562       49.1687       39.8468       36.5934       37.6338       39.2512       35.3739       33.2667       32.7830       36.6275       26.4299       23.6446       22.0189       21.8535       54.7026       31.1032       33.5958       54.0638       34.1071       36.7164       42.0535       45.4870       46.8964       53.7341       69.5355       57.3696       61.7959       57.3636       47.8287       53.7836       50.1834       60.7970       65.2975       62.0050       68.3954       59.4031       54.0649       44.9073       35.5901       31.2512       34.7555       39.4418       42.6515       35.1804       38.4278       38.3625       34.0881       34.3127       34.6512       38.6861       39.1525       42.4873       43.3630       43.4739       49.6017        0.0000        0.0000        0.0000        0.0000        0.0000        0.0000
        0.0000        0.0000        0.0000        0.0000        0.0000        0.0000        0.0000        0.0000        0.0000        0.0000        0.0000        0.0000        0.0000        0.0000        0.0000        0.0000        0.0000        0.0000        0.0000        0.0000        0.0000        0.0000        0.0000        0.0000        0.0000        0.0000        0.0000        0.0000        0.0000        0.0000        0.0000        0.0000        0.0000        0.0000        0.0000       14.9260       10.4771       20.5009       18.9341       22.8359       21.9561       27.1074       20.0066       12.2955       10.3119       10.6110        8.8870        6.6689        6.5269       20.4188       15.0692       20.6169        6.1076        3.5756        2.8991        0.7814        0.8392        0.5967        0.5839        0.1274        0.4046        0.5771        0.2865        1.1513        1.3080        0.7821        1.5442        1.6249        1.1211        0.7481        0.7369        0.0000        0.0000        0.0000        0.0000        0.0000        0.0000        0.0000        0.0000        0.0000        0.0000        0.0000        0.0000        0.0000        0.0000        0.0000        0.0000        0.0000        0.0000        0.0000        0.0000        0.0000        0.0000        0.0000        0.0000        0.0000        0.0000        0.0000        0.0000        0.0000        0.0000        0.0000        0.0000        0.0000        0.0000        0.0000        0.0000        0.0000        0.0000        0.0000        0.0000        0.0000        0.0000        0.0000        0.0000        0.0000        0.0000        0.0000        0.0000        0.0000        0.0000        0.0000        0.0000        0.0000        0.0000        0.0000        0.0000        0.0000        0.0000        0.0000        0.0000        0.0000        0.0000        0.0000        0.0000        0.0000        0.0000        0.0000        0.0000        0.0000        0.0000        0.0000        0.0000        0.0000        0.0000        0.0000        0.0000        0.0000        0.0000        0.0000        0.0000        0.0000        0.0000        0.0000        0.0000        0.0000        0.0000        0.0000        0.0000        0.0000        0.0000        0.0000        0.0000        0.0000        0.0000       17.2175       19.1538        0.0000       24.4480       29.4501       29.5227       31.0299       27.9724       27.4157       27.8520       20.6644       36.3020       37.7026       33.2577       59.1433       62.8402       39.2661       35.1954       34.6554       32.4521       37.2264       33.7641       38.2629       43.7633       44.9390       51.3164       49.6645       46.8332       51.9588       43.4013       40.7421       41.3662       37.0211       37.7781       30.9125       24.2222       31.2394       69.0048       35.3330       35.7133       35.9944       32.0755       28.6619       41.7991       48.5244       50.9834       49.7503       62.9159       67.8204       52.6215       52.6644       58.6853       61.4244       69.4293       67.0733       74.7921       74.0377       71.0519       63.2052       62.5397       69.5188       66.8174       37.4202       41.3212       42.0680       38.0352       35.3765       34.4200       35.0772       33.9967       35.2696       36.2810       37.8475       41.5254       47.0694       47.2234       50.1370        0.0000        0.0000        0.0000        0.0000        0.0000        0.0000        0.0000
        0.0000        0.0000        0.0000        0.0000        0.0000        0.0000        0.0000        0.0000        0.0000        0.0000        0.0000        0.0000        0.0000        0.0000        0.0000        0.0000        0.0000        0.0000        0.0000        0.0000        0.0000        0.0000        0.0000        0.0000        0.0000        0.0000        0.0000        0.0000        0.0000       45.5127       41.6745       33.0879       39.7034       36.0187       20.1383       12.4486       10.9533        9.8722       11.9144       16.9754       19.8299       18.3309       17.0112       12.3925       11.6740        9.3760        8.4181        7.3219        6.7206        5.4035        4.7501        3.9272        3.8197        3.2490        2.7790        1.0861        0.8199        0.6248        0.6089        0.0769        0.0432        0.2857        0.2665        0.7051        0.6855        0.7406        1.0128        1.1659        0.8777        0.8012        0.7893        0.9147        0.4860        0.0000        0.0000        0.0000        0.0000        0.0000        0.0000        0.0000        0.0000        0.0000        0.0000        0.0000        0.0000        0.0000        0.0000        0.0000        0.0000        0.0000        0.0000        0.0000        0.0000        0.0000        0.0000        0.0000        0.0000        0.0000        0.0000        0.0000        0.0000        0.0000        0.0000        0.0000        0.0000        0.0000        0.0000        0.0000        0.0000        0.0000        0.0000        0.0000        0.0000        0.0000        0.0000        0.0000        0.0000        0.0000        0.0000        0.0000        0.0000        0.0000        0.0000        0.0000        0.0000        0.0000        0.0000        0.0000        0.0000        0.0000        0.0000        0.0000        0.0000        0.0000        0.0000        0.0000        0.0000        0.0000        0.0000        0.0000        0.0000        0.0000        0.0000        0.0000        0.0000        0.0000        0.0000        0.0000        0.0000        0.0000        0.0000        0.0000        0.0000        0.0000        0.0000        0.0000        0.0000        0.0000        0.0000        0.0000        0.0000        0.0000        0.0000        0.0000       20.6222       20.1478       23.8235       21.9284       21.5639       23.4625       26.0618       22.8173       24.5641       24.6842       24.0042       24.9583       61.1567       43.9026       35.8332       52.2723       50.7602       44.3750       42.4386       48.2251       43.9615       45.4048       45.8330       52.5547       48.5099       51.4719       53.8128       58.0189       50.3775       50.7872       48.7360       44.1351       41.4870       52.9516       48.8991       37.9484       39.6687       36.6874       41.2285      102.1389       59.9725       31.8929       39.5989       46.3547       40.7067       52.0831       59.0572       55.5755       59.3644       61.4913       61.0976       66.9129       72.7874       68.7458       65.5316       75.2555       85.2862       78.7681       61.1124       63.9890       50.1425       42.7082       56.9370       41.1071       37.5544       36.8342       38.3539       38.9794       38.4478       38.7815       42.2092       40.1614       40.2713       45.0363       47.9722       48.9927       51.4863        0.0000        0.0000        0.0000        0.0000        0.0000        0.0000        0.0000        0.0000
        0.0000        0.0000        0.0000        0.0000        0.0000        0.0000        0.0000        0.0000        0.0000        0.0000        0.0000        0.0000        0.0000        0.0000        0.0000        0.0000        0.0000        0.0000        0.0000        0.0000        0.0000        0.0000        0.0000        0.0000        0.0000        0.0000       45.0880       61.9123       67.6412       54.2357       43.1407       28.6858       22.8202       22.4207       17.8964       11.3493        8.3248       13.4351       15.4114       15.1991       16.4691       15.6874       13.8347       10.8835       10.4400        8.1001        8.1877        6.0787        5.7099        5.2909        4.7428        3.8299        3.4633        2.8947        2.2847        0.8024        0.6634        0.3447        0.1879        0.0000        0.0000        0.0958        0.0848        0.6270        0.7707        0.8658        0.8099        0.9565        0.9719        1.1099        0.9167        0.3911        0.1353        0.0783        0.4547        0.5703        0.4892        0.5005        0.4819        0.9548        1.0421        0.9168        0.0000        0.0000        0.0000        0.0000        0.0000        0.0000        0.0000        0.0000        0.0000        0.0000        0.0000        0.0000        0.0000        0.0000        0.0000        0.0000        0.0000        0.0000        0.0000        0.0000        0.0000        0.0000        0.0000        0.0000        0.0000        0.0000        0.0000        0.0000        0.0000        0.0000        0.0000        0.0000        0.0000        0.0000        0.0000        0.0000        0.0000        0.0000        0.0000        0.0000        0.0000        0.0000        0.0000        0.0000        0.0000        0.0000        0.0000        0.0000        0.0000        0.0000        0.0000        0.0000        0.0000        0.0000        0.0000        0.0000        0.0000        0.0000        0.0000        0.0000        0.0000        0.0000        0.0000        0.0000        0.0000        0.0000        0.0000        0.0000        0.0000        0.0000        0.0000        6.9453       10.3043       15.3027       16.4343       16.0264        0.0000        0.0000        0.0000        0.0000       21.1738       24.4251       25.2326       24.2369       22.4259       21.4967       21.4923       22.1952       21.4432       18.5724       20.1313       20.4962       21.1520       22.3775       30.0992       32.3052       32.7821       46.4344       45.9894       42.1874       54.6857       57.2353       48.3233       51.9143       62.0622       57.3100       57.8579       56.9831       48.9662       55.7815       49.4527       40.4485       45.9475       44.2823       48.3796       47.6209       45.4125       37.1076       35.3161       31.9310       33.8544       70.3112       65.1671       39.2270       48.2844       56.9041       69.1100       67.6764       61.1545       52.5140       54.4723       57.0542       57.2371       54.7927       69.0985       56.3135       70.0127       77.2961       77.2332       74.1988       68.6572       57.4829       38.1907       34.4091       48.1958       46.7244       38.0653       43.3993       45.4341       44.3670       46.3074       46.1361       47.3152       47.3750       50.0599       50.6243       52.5131       49.7834       51.2827        0.0000        0.0000        0.0000        0.0000        0.0000        0.0000        0.0000        0.0000
        0.0000        0.0000        0.0000        0.0000        0.0000        0.0000        0.0000        0.0000        0.0000        0.0000        0.0000        0.0000        0.0000        0.0000        0.0000        0.0000        0.0000        0.0000        0.0000        0.0000        0.0000        0.0000        0.0000        0.0000        0.0000       52.4655       54.4486       50.6457       45.4144       39.8946       29.7278       22.7892       20.2090       17.9345       13.5244       11.2337       11.7598       34.6034       40.0586       28.0322       14.3831        9.4857       10.1227        9.9959        8.9745        8.9384        7.7758        7.8712        7.0871        6.4439        5.4298        3.0055        4.3537        2.8359        2.7649        0.2006        0.1374        0.0000        0.1232        0.2422        0.1712        0.6424        0.9701        1.4896        1.5642        2.1026        2.6445        1.8540        1.9847        1.8241        1.5747        0.9259        0.8779        1.2497        1.9075        2.6731        3.2660        3.5950        3.6415        1.3080        1.7681        1.7511        0.8133        0.5449        0.0000        0.0000        0.0000        0.0000        0.0000        0.0000        0.0000        0.0000        0.0000        0.0000        0.0000        0.0000        0.0000        0.0000        0.0000        0.0000        0.0000        0.0000        0.0000        0.0000        0.0000        0.0000        0.0000        0.0000        0.0000        0.0000        0.0000        0.0000        0.0000        0.0000        0.0000        0.0000        0.0000        0.0000        0.0000        0.0000        0.0000        0.0000        0.0000        0.0000        0.0000        0.0000        0.0000        0.0000        0.0000        0.0000        0.0000        0.0000        0.0000        0.0000        0.0000        0.0000        0.0000        0.0000        0.0000        0.0000        0.0000        0.0000        0.0000        0.0000        0.0000        0.0000        0.0000        0.0000        0.0000        0.0000        0.0000        0.0000        6.9974       15.5985       22.6698       30.6689       21.8425       20.1843       16.5711       15.6153       20.9615       19.4562       23.9072       22.0612       20.1947       19.5901       21.0804       24.0788       25.0435       25.2986       25.4733       25.1304       26.2857       27.0841       27.6778       32.6206       39.6210       45.4655       50.3893       49.8695       46.3510       37.6037       44.5915       53.5047       42.6073       42.7401       54.3399       58.6883       58.0174       46.7116       42.2747       39.3947       40.0439       36.5929       41.3514       36.6774       38.8361       36.0917       36.5495       33.6858       35.0802       42.1921       43.0971       35.9961       39.2398       47.7005       58.6826       59.6122       62.6223       63.2596       61.3718       56.2572       51.5188       52.1419       53.2766       50.7970       54.6247       47.7212       55.9599       51.0599       48.6595       51.7005       51.5041       50.0203       42.2388       36.5178       51.2984       56.5642       55.6042       63.4894       66.3101       69.6205       69.1694       66.0945        0.0000        0.0000       65.4427       64.8560       66.2730       57.4946        0.0000        0.0000        0.0000        0.0000        0.0000        0.0000        0.0000        0.0000        0.0000
        0.0000        0.0000        0.0000        0.0000        0.0000        0.0000        0.0000        0.0000        0.0000        0.0000        0.0000        0.0000        0.0000        0.0000        0.0000        0.0000        0.0000        0.0000        0.0000        0.0000        0.0000        0.0000        0.0000        0.0000        0.0000        0.0000       44.2155       50.5156       48.4889       40.8851       36.2349       42.8537       28.8642       16.0684       13.7392       10.1238       12.1235       14.6902       17.8128       15.3760       10.7948       10.2617       10.5601        9.2842        8.4402        9.0421       10.2842        8.7198        8.1729        6.8923        5.6941        2.9613        2.2517        2.8101        3.5382        0.0453        0.0602        0.1221        0.1503        0.1961        0.4095        0.4691        0.5764        1.8136        3.0912        3.2710        2.9733        2.4022        1.8771        1.9051        2.0058        1.3703        1.1164        1.6532        2.5514        3.5279        5.1889        6.6454        6.2531        2.6880        1.6612        1.2552        1.0640        0.7189        0.9843        1.1031        0.0000        0.0000        0.0000        0.0000        0.0000        0.0000        0.0000        0.0000        0.0000        0.0000        0.0000        0.0000        0.0000        0.0000        0.0000        0.0000        0.0000        0.0000        0.0000        0.0000        0.0000        0.0000        0.0000        0.0000        0.0000        0.0000        0.0000        0.0000        0.0000        0.0000        0.0000        0.0000        0.0000        0.0000        0.0000        0.0000        0.0000        0.0000        0.0000        0.0000        0.0000        0.0000        0.0000        0.0000        0.0000        0.0000        0.0000        0.0000        0.0000        0.0000        0.0000        0.0000        0.0000        0.0000        0.0000        0.0000        0.0000        0.0000        0.0000        0.0000        0.0000        0.0000        0.0000        0.0000        0.0000        0.0000       24.4729       21.1053       20.7983       24.0882       21.4654       18.1244       15.2085       16.1484       17.9561       20.8657       23.6517       27.9124       26.9828       24.9925       22.9154       24.1604       24.2813       24.8414       26.6039       28.0037       30.3987       34.2264       39.3600       44.8837       54.4474       53.5505       58.2930       54.5662       54.0823       53.5904       62.0074       52.5038       40.0030       42.6558       46.8236       54.0988       55.5601       43.9530       35.8279       37.4695       31.7038       38.8649       36.9729       30.3955       27.3400       27.9881       27.9617       34.1795       32.7848       32.4346       31.5378       33.0776       51.3995       55.7973       63.0557       82.3284       63.6548       58.6068       56.8707       53.2195       54.3340       51.4218       42.6644       52.4391       48.0492       46.0567       45.4300       43.6492       45.4903       39.2286       41.2436       42.8414       46.8537       46.5897       50.1290       64.5275       77.3214       71.2457       72.6823       77.9630       81.9766        0.0000        0.0000        0.0000        0.0000        0.0000        0.0000        0.0000        0.0000        0.0000        0.0000        0.0000        0.0000        0.0000        0.0000        0.0000        0.0000
        0.0000        0.0000        0.0000        0.0000        0.0000        0.0000        0.0000        0.0000        0.0000        0.0000        0.0000        0.0000        0.0000        0.0000        0.0000        0.0000        0.0000        0.0000        0.0000        0.0000        0.0000        0.0000        0.0000        0.0000        0.0000        0.0000        0.0000       33.8015       32.4570       29.9264       26.0057       20.5611       18.2640       15.5585       17.6277       11.3649       12.4095       13.8571       14.6767       15.1431       13.3568       10.6845       10.1010       10.2321        9.1487        9.3066       10.1817        9.9202        8.1752        6.9048        6.1884        3.0314        2.1628        1.7758        5.8699        1.8218        0.2347        0.0000        0.0000        0.2055        0.2566        0.5076        0.9910        2.7326        3.4913        3.1120        3.2853        2.6097        2.1166        1.9330        1.8226        1.5080        1.1699        1.7435        2.7960        4.0357        6.3753        6.5197        5.4452        1.4516        1.5977        1.3972        1.1914        0.9513        1.1060        1.2577        1.3361        0.7339        0.0000        0.0000        0.0000        0.0000        0.0000        0.0000        0.0000        0.0000        0.0000        0.0000        0.0000        0.0000        0.0000        0.0000        0.0000        0.0000        0.0000        0.0000        0.0000        0.0000        0.0000        0.0000        0.0000        0.0000        0.0000        0.0000        0.0000        0.0000        0.0000        0.0000        0.0000        0.0000        0.0000        0.0000        0.0000        0.0000        0.0000        0.0000        0.0000        0.0000        0.0000        0.0000        0.0000        0.0000        0.0000        0.0000        0.0000        0.0000        0.0000        0.0000        0.0000        0.0000        0.0000        0.0000        0.0000        0.0000        0.0000        0.0000        0.0000        0.0000        0.0000        0.0000        0.0000       31.8824       29.9321       26.7992       20.6045       18.9266       16.9086       16.4892       16.9598       17.6110       17.8736       19.4457       21.9557       21.5565       31.4096       33.1087       24.6812       24.9516       25.9527       27.9940       29.2509       33.1903       34.4686       44.0736       51.5668       56.8620       59.1319       59.8301       57.2933       63.6860       61.6988       62.6562       50.0423       47.9900       44.7721       47.5503       54.4010       57.6311       54.3512       38.4194       35.5766       36.6834       42.8729       38.2637       33.2629       25.7220       22.0103       20.7038       27.3850       36.3356       37.1962       34.5402       30.9678       30.9250       42.8472       54.0965       66.8908       51.7918       53.0821       45.5420       42.5030       40.5005       46.9501       48.7228       45.0256       41.9937       40.8099       40.4394       36.7959       43.2100       41.3534       35.5207       34.1103       36.8239       46.3125       48.3379       48.7934       57.8489       70.3348       64.2224       75.7968       85.1271       77.2101        0.0000        0.0000        0.0000        0.0000        0.0000        0.0000        0.0000        0.0000        0.0000        0.0000        0.0000        0.0000        0.0000        0.0000        0.0000        0.0000
        0.0000        0.0000        0.0000        0.0000        0.0000        0.0000        0.0000        0.0000        0.0000        0.0000        0.0000        0.0000        0.0000        0.0000        0.0000        0.0000        0.0000        0.0000        0.0000        0.0000        0.0000        0.0000        0.0000        0.0000        0.0000        0.0000        0.0000       30.6040       29.6039       29.3265       24.9499       21.5547       20.2634       17.2430       15.8321       13.9988       17.4212       20.9857       18.4053       25.4745       39.8541       31.9774       24.7436       14.2349       12.0386       12.3861       12.3193       12.7673       11.3527        9.9222        6.9873        3.6459        2.3542        2.2013        2.0186        0.9819        0.9323        0.0526        0.1173        0.3139        0.2679        0.4112        0.9901        2.5735        2.8825        3.1879        3.1685        2.5437        2.1129        2.0052        1.7076        1.1839        0.9827        1.6086        2.6272        4.2394        4.8585        5.2343        5.2971        1.4293        1.7112        2.3214        2.2166        1.2741        1.4525        0.8095        0.7037        0.3145        0.1692        0.1662        0.0000        0.0000        0.0000        0.0000        0.0000        0.0000        0.0000        0.0000        0.0000        0.0000        0.0000        0.0000        0.0000        0.0000        0.0000        0.0000        0.0000        0.0000        0.0000        0.0000        0.0000        0.0000        0.0000        0.0000        0.0000        0.0000        0.0000        0.0000        0.0000        0.0000        0.0000        0.0000        0.0000        0.0000        0.0000        0.0000        0.0000        0.0000        0.0000        0.0000        0.0000        0.0000        0.0000        0.0000        0.0000        0.0000        0.0000        0.0000        0.0000        0.0000        0.0000        0.0000        0.0000        0.0000        0.0000        0.0000        0.0000        0.0000        0.0000        0.0000        0.0000        0.0000       44.6814       36.1700       24.9190       20.5106       15.7197       18.6462       19.9638       19.9367       19.0183       21.5264       23.5182       25.5981       29.1344       35.2592       37.0079       33.8784       31.0235       28.0209       29.1235       31.4159       36.5521       42.3663       62.0285       69.4404       68.3607       67.3747       61.7090       59.4168       42.7548       47.7307       43.2186       41.9977       51.0772       46.9649       51.9505       52.8749       53.6518       54.8610       47.1258       44.9683       37.5985       34.0247       27.4605       23.3679       19.0746       22.1970       32.4617       33.6107       33.4833       35.5608       31.5893       40.2525       47.4361       58.9669       58.4565       47.1960       36.4148       39.7061       39.6543       37.6254       40.5993       41.0149       40.6092       36.5697       36.0859       36.5477       32.4863       34.7732       28.3194       28.7239       39.8611       37.8488       36.4597       38.2798       44.7615       56.3234       57.1756       61.6855       83.9525       74.5872       69.1389        0.0000        0.0000        0.0000        0.0000        0.0000        0.0000        0.0000        0.0000        0.0000        0.0000        0.0000        0.0000        0.0000        0.0000        0.0000        0.0000
        0.0000        0.0000        0.0000        0.0000        0.0000        0.0000        0.0000        0.0000        0.0000        0.0000        0.0000        0.0000        0.0000        0.0000        0.0000        0.0000        0.0000        0.0000        0.0000        0.0000        0.0000        0.0000        0.0000        0.0000        0.0000        0.0000        0.0000        0.0000       27.9588       27.8273       27.2084       24.0048       24.9964       23.7122       21.1801       18.3488       17.7630       22.0020       23.5687       24.1144       35.6479       57.1755       49.6398       25.8224       16.2565       16.4415       18.8791       15.7604       12.4595        9.9036        7.9448        5.2847        4.5296        2.4763        2.1213        2.1889        2.9422        1.2468        1.4494        9.5181       16.5756        2.0151        0.8802        1.5674        2.5765        2.9108        2.7615        2.4326        1.9794        1.4442        1.2330        0.3046        0.3466        0.5872        0.9384        4.8866        6.2911        8.9850       10.9209        5.1321        5.4844        4.8858        4.0458        3.7979        2.9314        2.0415        1.9876        1.0328        1.3911        2.4721        4.4146        0.0000        0.0000        0.0000        0.0000        0.0000        0.0000        0.0000        0.0000        0.0000        0.0000        0.0000        0.0000        0.0000        0.0000        0.0000        0.0000        0.0000        0.0000        0.0000        0.0000        0.0000        0.0000        0.0000        0.0000        0.0000        0.0000        0.0000        0.0000        0.0000        0.0000        0.0000        0.0000        0.0000        0.0000        0.0000        0.0000        0.0000        0.0000        0.0000        0.0000        0.0000        0.0000        0.0000        0.0000        0.0000        0.0000        0.0000        0.0000        0.0000        0.0000        0.0000        0.0000        0.0000        0.0000        0.0000        0.0000        0.0000        0.0000        0.0000        0.0000        0.0000        0.0000       30.7266       24.3452       19.6375       16.0269       17.0933       18.0008       24.5261       30.7920       31.3834       28.8573       35.9983       27.1572       46.5337       44.0187       32.9652       33.7891       33.9914       30.5771       32.0945       31.2965       40.9738       56.6471       57.8402       65.6161       62.1934       46.6594       40.1826       37.7196       48.4994       41.6479       34.8221       34.1340       35.4406       38.3730       44.3374       47.0637       43.4959       35.6201       29.8058       27.4694       25.8367       24.0875       23.1296       22.0853       25.9537       30.9564       36.5642       31.0147       29.9108       39.5090       52.2980       52.4900       58.3257       48.1861       42.1773       39.8563       35.8229       41.5079       32.7113       27.6715       27.3055       26.0954       20.6414       20.5754       23.2458       20.1756       19.7787       18.9667       27.5076       43.3778       39.3945       42.2231       42.5907       48.2822       44.8010       49.0110       49.6101       58.6577       58.8567       62.9536        0.0000        0.0000        0.0000        0.0000        0.0000        0.0000        0.0000        0.0000        0.0000        0.0000        0.0000        0.0000        0.0000        0.0000        0.0000        0.0000
        0.0000        0.0000        0.0000        0.0000        0.0000        0.0000        0.0000        0.0000        0.0000        0.0000        0.0000        0.0000        0.0000        0.0000        0.0000        0.0000        0.0000        0.0000        0.0000        0.0000        0.0000        0.0000        0.0000        0.0000        0.0000        0.0000        0.0000        0.0000       30.3174       30.2099       29.2497       27.7857       28.1078       26.9141       26.0261       25.2056       22.1593       21.1010       20.5909       20.8726       20.3529       20.4854       20.6313       21.6927       18.4674       16.8794       23.1827       20.1895       12.8101        9.8787       14.2482        9.4425        5.7228        4.5349        4.3339        3.8045        4.0546        3.5664       12.3200        3.8450        7.1900        4.6549        3.5703        2.9753        3.9642        3.5318        2.3213        2.0442        1.5273        1.2101        1.1775        0.4174        0.2307        0.4434        0.9057        4.6740        6.2026       15.0464       14.3096        7.1394        6.8348        6.4269        4.9116        3.6495        2.6025        2.2112        2.2094        1.3897        2.1331        4.6778        4.9982        0.0000        0.0000        0.0000        0.0000        0.0000        0.0000        0.0000        0.0000        0.0000        0.0000        0.0000        0.0000        0.0000        0.0000        0.0000        0.0000        0.0000        0.0000        0.0000        0.0000        0.0000        0.0000        0.0000        0.0000        0.0000        0.0000        0.0000        0.0000        0.0000        0.0000        0.0000        0.0000        0.0000        0.0000        0.0000        0.0000        0.0000        0.0000        0.0000        0.0000        0.0000        0.0000        0.0000        0.0000        0.0000        0.0000        0.0000        0.0000        0.0000        0.0000        0.0000        0.0000        0.0000        0.0000        0.0000        0.0000        0.0000        0.0000        0.0000        0.0000       37.7883       28.7009       23.0752       22.9151       16.7016       15.6752       16.9264       18.8083       23.7353       37.2163       40.5915       29.9630       26.9536       39.4512       36.1056       32.8248       30.5288       31.5163       36.5105       45.2381       42.2828       40.8826       35.3318       53.7795       58.5768       63.3998       48.6132       36.4355       32.1311       32.7074       27.2484       27.3738       27.6524       29.5659       34.7529       37.2270       39.7254       46.5512       35.2061       30.5959       24.4322       26.5045       27.9725       26.2692       19.9432       20.6380       24.6781       28.7258       32.3440       36.2669       37.0751       44.3126       55.5572       56.2744       54.8618       49.2614       45.3571       47.2631       41.0877       40.3503       22.6738       19.4960       26.4314       64.3589       23.3908       21.3567       15.0351       17.6123       17.7262       19.6810       29.7563       40.0903       50.4488       56.9066       62.1356       54.1317       52.5065       54.1740       48.6633       50.0157       55.6483       61.3402        0.0000        0.0000        0.0000        0.0000        0.0000        0.0000        0.0000        0.0000        0.0000        0.0000        0.0000        0.0000        0.0000        0.0000        0.0000        0.0000
        0.0000        0.0000        0.0000        0.0000        0.0000        0.0000        0.0000        0.0000        0.0000        0.0000        0.0000        0.0000        0.0000        0.0000        0.0000        0.0000        0.0000        0.0000        0.0000        0.0000        0.0000        0.0000        0.0000        0.0000        0.0000        0.0000        0.0000        0.0000       42.5750       40.5253       38.8659       38.0735       38.1273       33.6104       28.8360       24.1338       19.5450       17.7179       17.2466       15.6858       19.1792       18.7267       16.0755       14.4742       13.7093       12.2200       17.3064       14.0951       15.9524       11.1161       12.6358       14.9391       10.1760        7.4848        6.0949        4.1733        4.1323        3.6612        3.0056        0.2415        0.0830        0.2910        0.3881        2.9917        8.0364        6.2235        2.8192        1.9588        1.2723        1.0183        0.8772        0.1977        0.1766        0.3663        0.7577        4.1428        5.4438        6.2198        6.3805        5.2911        5.6966        6.4629        8.1350       30.5235       19.4208        2.1065        2.3502        2.3462        4.9966        5.0313        5.0122        3.6306        0.0000        0.0000        0.0000        0.0000        0.0000        0.0000        0.0000        0.0000        0.0000        0.0000        0.0000        0.0000        0.0000        0.0000        0.0000        0.0000        0.0000        0.0000        0.0000        0.0000        0.0000        0.0000        0.0000        0.0000        0.0000        0.0000        0.0000        0.0000        0.0000        0.0000        0.0000        0.0000        0.0000        0.0000        0.0000        0.0000        0.0000        0.0000        0.0000        0.0000        0.0000        0.0000        0.0000        0.0000        0.0000        0.0000        0.0000        0.0000        0.0000        0.0000        0.0000        0.0000        0.0000        0.0000        0.0000        0.0000        0.0000        0.0000       37.0415       34.5675       29.5775       21.2583       21.9254       16.2083       16.1814       18.0830       19.3959       21.5543       25.1468       28.6507       25.7946       27.5846       25.2486       36.1792       61.0664       34.9579       34.9922       37.7540       46.7321       45.9213       92.8115      152.8276       38.3204       42.3211       39.7903       42.4441       32.5441       26.9953       23.6250       21.0480       25.3264       27.2858       27.1146       28.1756       27.2992       25.1848       42.9200       35.3927       28.3141       23.4993       23.4714       23.8442       23.6234       29.8534       26.1722       29.1468       31.1629       34.7278       36.5804       36.9642       35.9892       38.6995       43.3459       39.5108       39.2064       35.1441       36.7477       36.4425       28.1732       20.3164       21.3055       19.0239       22.0317       23.1610       16.2419       21.8799       18.6053       20.6362       23.5594       33.6070       56.3662       65.6219       64.4045       52.1140       61.2914       61.7409       47.8586       40.7691       46.1540       55.5704       56.9355       58.0056        0.0000        0.0000        0.0000        0.0000        0.0000        0.0000        0.0000        0.0000        0.0000        0.0000        0.0000        0.0000        0.0000        0.0000        0.0000
        0.0000        0.0000        0.0000        0.0000        0.0000        0.0000        0.0000        0.0000        0.0000        0.0000        0.0000        0.0000        0.0000        0.0000        0.0000        0.0000        0.0000        0.0000        0.0000        0.0000        0.0000        0.0000        0.0000        0.0000        0.0000        0.0000        0.0000       37.9514       46.0698       40.4286       39.1591       39.0386       37.7877       33.6440       28.5825       26.4032       25.4244       20.0905       17.5044       21.0248       26.6476       36.9323       25.5000       17.0754       13.3171       13.6459       11.9708        9.2122       10.5778       10.2937       11.6751       12.4338       12.4888       12.5877       17.2094        9.7428        5.6895        3.7277        1.6049        0.0382        0.0460        0.1295        0.1392        0.6750        0.7402        0.7642        0.7146        0.9265        0.7479        0.6967        0.6486        0.1499        0.1378        0.2867        0.5906        3.2505        4.2778        4.9150        4.7625        3.2105        3.5301        3.5907        3.0918       23.8412       48.4068        3.2531        3.4093        3.9064        3.4534        3.3024        3.9449        1.9302        1.0906        0.0000        0.0000        0.0000        0.0000        0.0000        0.0000        0.0000        0.0000        0.0000        0.0000        0.0000        0.0000        0.0000        0.0000        0.0000        0.0000        0.0000        0.0000        0.0000        0.0000        0.0000        0.0000        0.0000        0.0000        0.0000        0.0000        0.0000        0.0000        0.0000        0.0000        0.0000        0.0000        0.0000        0.0000        0.0000        0.0000        0.0000        0.0000        0.0000        0.0000        0.0000        0.0000        0.0000        0.0000        0.0000        0.0000        0.0000        0.0000        0.0000        0.0000        0.0000        0.0000        0.0000        0.0000        0.0000        0.0000       50.2886       34.2215       41.8428       31.6053       22.0082       22.6819       18.3431       19.1348       22.9153       22.9151       25.0685       26.3124       24.8822       24.3067       22.2548       34.9219       32.5565       43.6265       43.8412       46.2675       40.9429       57.0355       35.2125       55.4464       82.6246       39.5296       33.3428       35.9742       29.3781       27.9677       21.8759       19.5182       19.0285       22.8483       22.6266       23.1650       24.7280       25.4006       23.9085       28.1168       28.0875       28.7623       27.7484       24.7918       28.0311       27.3673       27.6728       29.6813       28.9289       30.3425       37.8989       38.1837       37.4308       37.8493       37.6899       42.2766       33.6876       43.9854       30.8633       34.9234       28.4917       27.1249       16.2235       21.6459       19.2754       16.1851       15.3998       17.1025       24.7667       16.5338       17.3427       25.2705       40.9539       41.7737       47.7642       47.3745       40.3681       63.5204       62.0979       48.5015       38.8117       44.9641       51.3012       56.9711        0.0000        0.0000        0.0000        0.0000        0.0000        0.0000        0.0000        0.0000        0.0000        0.0000        0.0000        0.0000        0.0000        0.0000        0.0000        0.0000
        0.0000        0.0000        0.0000        0.0000        0.0000        0.0000        0.0000        0.0000        0.0000        0.0000        0.0000        0.0000        0.0000        0.0000        0.0000        0.0000        0.0000        0.0000        0.0000        0.0000        0.0000        0.0000        0.0000        0.0000        0.0000        0.0000        0.0000       46.8089       46.2238       47.2327       44.1009       48.3684       43.9901       37.5673       32.1626       36.1803       38.0822       26.9376       27.9433       29.0792       20.2889       15.0195       13.3695       12.2495       15.4039       14.6804       14.3738       11.9020       10.6015        9.1510        9.0577        7.2621        7.2286        7.8255        9.4656        5.6820        1.8357        1.5777        0.7744        1.2370        1.4024        1.3042        1.0714        0.4938        0.5519        0.5716        0.6917        0.2631        0.0818        0.0921        0.0000        0.0822        0.0800        0.1682        0.3436        1.5757        2.0818        2.2989        2.2254        0.5144        0.6580        0.6438        0.6125        2.8554        2.9631        2.5413        4.1247        4.1380        3.4558        3.2413        3.8163        0.7683        0.4553        0.0484        0.0346        0.0000        0.0000        0.0000        0.0000        0.1006        0.0000        0.0000        0.0000        0.0000        0.0000        0.0000        0.0000        1.5569        2.0389        2.5870        2.7516        0.0000        0.0000        0.0000        0.0000        0.0000        0.0000        0.0000        0.0000        0.0000        0.0000        0.0000        0.0000        0.0000        0.0000        0.0000        0.0000        0.0000        0.0000        0.0000        0.0000        0.0000        0.0000        0.0000        0.0000        0.0000        0.0000        0.0000        0.0000        0.0000        0.0000        0.0000        0.0000        0.0000        0.0000        0.0000        0.0000       29.9421       28.2870       40.4713       42.2736       42.6317       32.7915       26.9035       24.7203       24.9029       25.1077       29.3846       27.2946       26.9773       27.3329       28.4732       26.3832       20.9880       21.9207       24.9968       30.5704       31.4879       39.3672       36.2906       36.7224       34.0000       35.8193       34.3925       34.0919       35.8588       36.7204       37.0646       37.2479       20.4200       17.9129       19.5267       18.7425       19.1359       19.6369       21.1523       23.1604       28.7579       38.1239       38.1598       38.7748       39.0113       34.8890       37.7806       36.9118       40.0986       44.8263       38.0320       35.7042       36.4583       38.4924       38.3200       38.4038       37.8804       37.6307       34.2375       30.6473       27.4616       26.8418       26.5338       21.9917       18.8588       18.1542       22.5074       22.3524       23.5457       25.5252       27.1488       27.2185       30.0828       37.7268       49.8001       49.0615       36.5288       36.7827       34.5232       45.1292       53.9424       38.4708       38.5010       42.6046       47.9341       53.1105        0.0000        0.0000        0.0000        0.0000        0.0000        0.0000        0.0000        0.0000        0.0000        0.0000        0.0000        0.0000        0.0000        0.0000        0.0000        0.0000
        0.0000        0.0000        0.0000        0.0000        0.0000        0.0000        0.0000        0.0000        0.0000        0.0000        0.0000        0.0000        0.0000        0.0000        0.0000        0.0000        0.0000        0.0000        0.0000        0.0000        0.0000        0.0000        0.0000        0.0000        0.0000        0.0000       52.8766       55.2858       54.1070       50.4060       46.6761       47.3818       47.6019       49.3139       41.2145       35.9313       31.7779       35.3023       47.1203       42.4425       34.4189       34.0516       23.8210       15.8563       10.6929       11.9367       12.3637       20.5419       17.7940       12.1573        5.8198        5.0269        4.3718        4.6410        4.2281        2.0714        1.4923        0.7483        0.8734        1.6266        1.8287        1.6964        1.6886        0.9856        0.7641        0.6937        0.4732        0.3067        0.2652        0.0397        0.0669        0.2586        0.2533        0.1037        0.2075        1.0907        1.5166        1.5932        1.3497        0.3962        0.2252        0.2160        0.2289        1.0979        1.1576        2.0970        3.5137        3.9658        3.6601        3.6435        2.1547        0.3322        0.1321        0.0677        0.0485        0.0000        0.0000        0.0888        0.0000        0.0000        0.9823        1.7233        1.6831        1.9140        1.6896        1.3521        1.6650        3.0431        3.6014        3.4703        3.2402        5.2389       10.2704        6.7940        6.3303        0.0000        0.0000        0.0000        0.0000        0.0000        0.0000        0.0000        0.0000        0.0000        0.0000        0.0000        0.0000        0.0000        0.0000        0.0000        0.0000        0.0000        0.0000        0.0000        0.0000        0.0000        6.7891        7.7652        8.8549       12.2399       17.8381       19.2829       18.6540       21.2186       39.6100       51.0779       39.1352       31.5760       29.6423       30.9848       29.7656       29.3043       28.6027       26.8887       26.7523       26.1947       28.2324       25.7190       23.0235       23.6362       26.0162       26.2565       25.4137       20.5949       20.0759       17.8214       15.7529       24.3961       39.3968       37.2661       35.2098       34.0358       31.6620       29.4350       31.2301       33.9074       35.5065       41.6340       32.3603       19.1646       20.2544       20.2839       20.7730       23.4524       24.2250       31.7557       28.6704       31.6747       43.2804       50.5706       51.8115       47.8307       42.4473       46.7809       48.5375       48.5818       52.6433       40.8996       37.0615       42.5691       43.8616       42.1217       41.8897       38.0797       36.5979       33.9991       27.1414       26.7672       22.3594       19.8534       19.2519       18.7431       20.0230       22.1664       20.9965       24.9159       28.1189       30.0441       32.8267       36.0552       40.3950       46.4201       42.5841       37.0893       34.6094       37.0953       45.4963       38.7233       37.8592       35.5081       40.7206        0.0000        0.0000        0.0000        0.0000        0.0000        0.0000        0.0000        0.0000        0.0000        0.0000        0.0000        0.0000        0.0000        0.0000        0.0000        0.0000        0.0000        0.0000
        0.0000        0.0000        0.0000        0.0000        0.0000        0.0000        0.0000        0.0000        0.0000        0.0000        0.0000        0.0000        0.0000        0.0000        0.0000        0.0000        0.0000        0.0000        0.0000        0.0000        0.0000        0.0000        0.0000        0.0000        0.0000        0.0000       54.1122       57.5415       50.0052       46.4361       46.5929       55.7717       56.9472       52.0185       44.9227       36.3321       26.2373       23.4164       20.2531       20.3257       24.1042       31.7549       23.5975       49.8209       30.4249       12.3339        9.8247        8.9459        7.1605        5.9893        4.7179        3.6762        3.7506        2.9908        2.5007        1.1195        0.5346        0.4560        0.9262        1.5621        1.7982        1.9214        1.8398        1.2144        1.2924        0.9840        0.7850        0.0840        0.0000        0.2202        0.1577        0.0290        0.1720        0.5125        0.5906        0.5675        0.7449        0.8820        0.6292        0.1813        0.0839        0.0836        0.3052        0.9406        1.6083        3.2960        4.2511        4.7245        3.2690        2.2656        1.5295        0.1868        0.1141        0.3647        1.4125        2.1549        1.9001        1.2993        0.6840        0.3149        2.4969        4.4394        3.2601        2.3166        2.0681        2.2585        1.5727        3.0214        3.2919        3.1710        3.5197        9.5132       14.5660        5.6057        7.8386        5.7696        4.1917        4.0232        0.0000        0.0000        0.0000        0.0000        0.0000        0.0000        0.0000        0.0000        0.0000        0.0000        0.0000        0.0000       13.7453       10.6296       11.2343        8.9243        7.1952        8.6593        8.5104       10.2599       12.5134       13.8495       17.4887       19.2360       22.8591       36.8129       43.3485       49.1964       38.6689       33.8321       37.1298       34.0928       27.7027       26.7803       25.1965       29.5766       28.0812       26.3448       26.5686       24.1435       23.3216       22.4634       22.2380       20.1797       19.0598       19.4557       14.2612       15.8886       17.9488       27.9935       31.6844       34.0319       32.1752       28.7896       28.1065       32.6669       33.6004       35.7600       39.7710       32.7500       29.2576       17.6392       18.2762       15.7854       18.5894       22.2192       23.9062       23.2534       27.3692       36.7662       41.8556       58.0065       51.9927       50.6072       48.2670       47.6568       47.9016       60.7824       58.2309       37.7888       35.5431       38.8288       45.5208       45.0035       47.7684       43.8288       44.1277       37.5398       30.5849       24.3665       22.0918       21.2042       22.7952       22.3865       19.9345       19.0255       20.9664       27.5506       30.9945       32.5982       37.5531       38.5959       36.3715       37.9409       35.6595       31.2051       33.1092       38.1629       34.3826        0.0000       29.8905       31.1007       39.5331        0.0000        0.0000        0.0000        0.0000        0.0000        0.0000        0.0000        0.0000        0.0000        0.0000        0.0000        0.0000        0.0000        0.0000        0.0000        0.0000        0.0000        0.0000
        0.0000        0.0000        0.0000        0.0000        0.0000        0.0000        0.0000        0.0000        0.0000        0.0000        0.0000        0.0000        0.0000        0.0000        0.0000        0.0000        0.0000        0.0000        0.0000        0.0000        0.0000        0.0000        0.0000        0.0000        0.0000       52.4331       53.2385       59.1430       48.5496       43.8664       40.2400       45.5237       35.2028       27.4724       27.1419       24.6476       15.4894       10.6283       10.1692       10.5383       13.2359       10.7794        8.5244        8.4101        6.8562        5.9968        5.3444        5.3280        4.8246        3.8673        3.2425        3.2344        2.3623        2.2488        4.6983        3.7361        1.5060        5.8851        1.1672        1.9466        1.9990        1.9169        1.6275        0.6465        0.6329        0.5887        0.5176        0.0000        0.0000        0.0000        0.0579        0.0402        0.0381        0.3807        0.9307        0.5552        0.5668        0.5904        0.5596        0.1012        0.1714        0.3796        0.6013        1.2884        2.2506        2.7634        2.9739        2.2365        0.6082        0.0473        0.0373        0.1351        0.0820        0.9210        2.6007        3.9571        2.8320        1.5905        0.6050        0.2375        2.0811        4.7463        2.6793        1.2830        0.7077        0.3609        0.3850        3.5252        3.6203        3.8018        6.5094       10.5320        8.8055        8.7968        7.0319        4.7997        3.7998        4.2575        3.7301        4.0459        5.2095        0.0000        0.0000        0.0000        0.0000        0.0000        0.0000        0.0000        0.0000       22.0908       19.6444       12.9409       11.4560       12.9962        7.9556       10.1382       11.4040       11.1876       15.0873       18.1441       33.0839       24.9615       34.7256       40.5373       49.9951       39.3521       38.0250       36.2431       38.5757       34.5394       28.5881       26.9734       27.2189       31.4806       25.9050       23.0156       21.8756       21.5381       21.2444       19.8721       18.6214       20.0453       23.7161       20.5808       19.1400       18.8134       16.3345       27.7911       29.4338       32.9934       29.6225       25.4844       29.7653       30.2797       32.9707       37.8997       35.0418       31.8946       32.8986       22.0052       16.6039       16.5700       21.1518       19.6447       24.2872       34.6969       33.1138       40.9098       43.0492       50.7032       45.9051       44.3716       47.8634       45.1387       47.0754       49.3784       41.2463       38.6679       39.7444       40.9193       43.5214       47.4097       48.9891       46.4458       44.6279       34.5878       30.8377       29.3046       26.8371       25.3588       24.7664       22.0139       23.3984       29.5390       27.0621       30.5748       33.7693       36.1821       36.3887       33.4852       34.7220       35.8876       34.2378       32.4555       28.7411        0.0000        0.0000        0.0000        0.0000        0.0000        0.0000        0.0000        0.0000        0.0000        0.0000        0.0000        0.0000        0.0000        0.0000        0.0000        0.0000        0.0000        0.0000        0.0000        0.0000        0.0000        0.0000        0.0000        0.0000
        0.0000        0.0000        0.0000        0.0000        0.0000        0.0000        0.0000        0.0000        0.0000        0.0000        0.0000        0.0000        0.0000        0.0000        0.0000        0.0000        0.0000        0.0000        0.0000        0.0000        0.0000        0.0000       43.5686       42.8318       41.6770       40.0983       45.9953       45.8708       40.7755       38.2058       27.8244       24.2753       21.8701       13.8518       11.1629       12.8043        8.0431        7.5440        7.5632        3.0844        2.8164        3.6977        4.0040        4.0300        0.9984        1.4835        1.4793        0.8924        1.4202        1.0413        0.4043        0.4757        0.3023        3.8863        5.6616        4.8616        1.8298        8.9682        1.0591        1.0906        1.4729        1.7908        1.9181        1.7520        1.4150        1.0746        0.8786        1.6400        0.6875        0.5066        0.1548        0.0185        0.3505        1.3103        2.6266        0.1216        0.1519        0.2401        0.2252        0.4427        0.5065        0.6894        0.7197        0.9160        1.5702        1.5323        1.1563        0.2115        0.0379        0.0280        0.0219        0.0777        0.0797        0.0906        0.8765        2.5798        3.3344        1.8405        1.3249        1.7214        3.3849        4.1910        3.8473        2.0758        1.2269        0.7034        0.7216        2.8727        3.6037        2.8733        5.9131        6.5708        9.9352        7.9095        3.8542        2.3258        1.6783        1.4350        2.4019        3.8361        4.6925        5.4291        5.6063        8.0325       11.8258       13.7870       15.8021       17.6451       14.9699       12.3413       11.7871       10.6263       11.4282       11.2395       13.9683       17.9653       19.8749       23.8188       22.4224       20.2864       19.5454       20.6156       23.1710       30.5062       51.0371       41.2830       40.2910       42.4826       38.1348       28.8896       22.7540       34.3439       29.0676       23.6225       22.2939       18.7871       17.5464       19.1789       20.6905       16.3058       18.0019       23.6629       20.1912       23.3830       23.8449       24.0144       24.2376       29.6217       45.3553       34.2517       33.5983       33.8921       32.8465       34.6307       31.6135       32.1862       31.3349       27.6573       25.3082       18.4682       15.2878       18.1614       20.5415       23.1026       25.2383       25.1641       25.3324       28.8440       32.7551       34.5785       36.1819       40.9627       42.5206       42.7647       42.2636       40.2990       37.6126       37.0904       39.5147       47.5721       50.0063       51.4943       49.4545       44.1500       43.2536       42.7501       35.9679       32.8264       30.4702       28.1476       27.2708       27.0133       26.4235       28.1193       26.4131       29.9059       32.4416       34.2971       35.4122       34.4635       32.7466       32.5513       32.9384       31.0655        0.0000        0.0000        0.0000        0.0000        0.0000        0.0000        0.0000        0.0000        0.0000        0.0000        0.0000        0.0000        0.0000        0.0000        0.0000        0.0000        0.0000        0.0000        0.0000        0.0000        0.0000        0.0000        0.0000        0.0000        0.0000
        0.0000        0.0000        0.0000        0.0000        0.0000        0.0000        0.0000        0.0000        0.0000        0.0000        0.0000        0.0000        0.0000        0.0000        0.0000        0.0000        0.0000        0.0000       36.1646       31.6422       35.2775       45.8534       46.7172       39.6419       37.0978       30.6561       28.9336       23.8780       17.5110       18.0582       13.6750       10.9456        9.7339        9.4069        8.5030        9.2900        6.7934        8.6676        7.6020        2.5318        2.3764        0.9099        0.5834        0.2228        0.0675        0.3709        1.0609        0.5798        0.2698        0.4675        0.4587        0.3882        0.4804        0.5258        0.7207        1.0437        1.7615        2.5313        0.7990        1.3263        1.5869        1.9227        2.1368        2.1942        1.8757        0.9877        0.9713        0.4343        0.6213        0.7511        0.8624        1.3247        1.1493        1.5708        1.7615        0.4875        0.2342        0.2268        0.1645        0.4064        0.4532        0.5952        0.6397        0.7785        1.0771        2.7194        0.6820        0.0363        0.1165        0.9219        1.3428        0.9333        1.0082        0.7665        1.3189        2.2633        1.5499        0.7621        1.0130        1.7009        1.4990        2.0950        2.4547        1.0212        1.1229        0.8532        1.2395        3.6439        3.3270        3.1951        2.9988        4.7672        6.9120        6.3465        5.0927        2.5311        1.5721        1.7099        4.3649        8.4680       11.6127       12.9686        8.4567       11.6148       14.0827       13.9894       11.0810       10.9692        9.1479        9.6945       10.6333        9.7678       10.5110       13.1752       15.1993       19.3672       18.6350       20.8293       22.4681       17.9188       18.1568       25.4366       29.6912       38.3800       55.3520       56.6996       48.0663       39.6021       34.3117       27.2277       25.0558       26.4186       24.8010       24.6300       23.0609       19.1150       22.4169       19.2806       16.3271       23.6104       20.9882       17.2647       18.7381       22.5122       23.9578       27.0042       35.2201       38.7339       33.3631       33.5838       40.8643       36.4838       36.4654       36.6630       37.8455       36.2383       33.7942       28.9437       25.2247       23.2733       24.6470       22.6265       22.3898       21.3476       20.9588       24.0575       26.6457       22.4006       27.9589       31.6144       42.1597       39.0716       38.3464       36.4347       32.9491       35.7089       34.1969       37.4283       40.9420       51.1662       53.8381       55.7859       51.8949       46.8372       40.4743       43.2022       40.3379       34.7371       33.8189       31.2469       32.6745       38.9752       33.2262       29.0560       30.0799       31.3325       32.4361       32.5367       30.3456       31.3447       31.3002        0.0000        0.0000        0.0000        0.0000        0.0000        0.0000        0.0000        0.0000        0.0000        0.0000        0.0000        0.0000        0.0000        0.0000        0.0000        0.0000        0.0000        0.0000        0.0000        0.0000        0.0000        0.0000        0.0000        0.0000        0.0000        0.0000        0.0000        0.0000
        0.0000        0.0000        0.0000        0.0000        0.0000        0.0000        0.0000        0.0000        0.0000        0.0000        0.0000        0.0000        0.0000        0.0000        0.0000       29.4256       30.3013       31.7137       32.2661       32.1211       39.0054       39.9070       35.8803       30.7954       30.1336       26.4094       20.3590       15.5408       12.6329       10.8595        7.5955        7.3117        6.3009        5.0736        4.8289        5.2988        5.8391       12.4252        9.8168        4.4694        3.2167        8.4006        0.9237        0.6289        0.8968        0.8234        0.5051        0.2309        0.1211        0.1616        0.0000        0.1971        0.2972        0.8941        1.0005        0.6505        0.7709        0.6564        1.0322        1.6042        2.0401        2.1116        1.9766        2.4267        2.6056        1.9234        1.7740        1.5527        1.0880        0.9499        0.9009        0.8936        1.6327        1.4392        1.2869        0.2634        0.2560        0.1185        0.1789        0.3876        0.4930        0.6750        0.7364        0.7100        1.3314        1.8368        2.2590        2.4643        2.2349        2.5311        2.4678        1.9137        2.0225        1.5070        1.3965        1.4132        0.7151        4.3170        4.0866        3.1285        2.1657        2.4227        2.9493        1.0667        1.1100        1.3389        2.0346        5.1634        4.4341        4.8956        5.0369        7.4754        8.6315       10.7082       10.3925        7.8163        4.8342        5.0866        5.9043        8.8226       14.1427       14.8906       10.7639       12.0597       11.5365       15.3899        9.4657        9.1086        8.0782        8.3068       10.6418       11.2076       11.8693       17.2204       13.8685       14.5827       17.1745       19.9705       20.0417       16.3262       23.7521       29.8198       55.3998       74.2310       67.0364       61.7004       47.1954       38.1890       35.8038       31.2945       26.8275       25.9722       26.0164       25.4013       28.6946       33.0786       24.1557       20.7781       18.6661       18.0942       15.5080       16.0882       17.5415       21.9511       26.3267       34.4491       40.6267       34.9207       30.6802       34.4065       35.5905       35.9467       37.7573       36.2998       35.0002       34.1767       29.2601       26.5755       28.4541       24.9450       20.0405       25.3044       22.2839       21.9610       25.3799       32.8303       41.0501       29.0422       29.2317       35.1489       46.7258       39.1815       37.6957       32.2380       28.5820       33.9940       35.1328       38.2036       42.5167       52.4741       55.3984       56.4497       55.6777       41.1039       37.2911       41.1031       39.0450       37.4380       36.4035       33.8949       32.6918       29.5073       29.6021       32.3384        0.0000       31.6075       29.2802       29.0010       30.7421       30.7489       28.9305        0.0000        0.0000        0.0000        0.0000        0.0000        0.0000        0.0000        0.0000        0.0000        0.0000        0.0000        0.0000        0.0000        0.0000        0.0000        0.0000        0.0000        0.0000        0.0000        0.0000        0.0000        0.0000        0.0000        0.0000        0.0000        0.0000        0.0000        0.0000
        0.0000        0.0000        0.0000        0.0000        0.0000        0.0000        0.0000        0.0000        0.0000        0.0000        0.0000        0.0000        0.0000       18.0631       22.1044       34.1396       45.5042       39.8815       35.1460       36.3952       35.3144       34.2634       30.3975       31.3241       27.6784       20.7054       17.2647       15.5017       10.3499        8.2984        6.1735        4.6791        5.2559        5.3483        5.0527        5.4305        3.9855        2.9949        2.6545        2.0427        1.3901        3.6589        1.5988        1.0119        1.1198        1.5394        1.5517        0.6082        0.3340        0.1677        0.1329        0.2710        0.5299        0.5393        0.5898        0.9452        1.0937        0.8475        0.9297        1.1396        1.6980        1.7206        1.5739        2.0303        2.1152        1.5342        1.0677        1.4261        0.9020        0.3890        0.7198        1.5567        1.4357        1.1349        1.3674        0.6199        0.7341        0.2933        0.1392        0.4917        0.5638        1.0044        1.5505        1.7262        2.3886        2.8945        2.8128        2.8710        2.7284        1.5979        1.4743        0.7357        0.5079        0.9555        1.1131        1.3730        0.8279        5.7400        5.9863        4.0564        2.9843        4.4582        5.5027        3.4790        4.1113        8.8288       12.8885       12.5755       10.7543        8.6558       10.3962       12.8550       15.9150       19.2745       17.3478       12.3843        9.6827        7.4415        5.2220        5.9793       12.3124       20.6936       16.1101       14.8942       10.2950       12.1080       10.8159       11.1086        8.1755        8.2932       12.0796       14.6309       11.6049       12.3757       10.4707       13.4830       15.2384       16.3564       17.3244       16.0125       19.9508       26.7172       47.3489       51.8388       32.9513       38.3424       38.7162       51.7951       40.7264       34.7951       29.8645       27.5192       26.3364       29.5462       34.8024       25.3228       21.0022       17.4192       16.2895       18.4117       17.3599       17.5358       17.4218       21.6020       28.8382       36.3895       40.3736       30.6450       28.7556       30.8919       34.8984       37.8194       35.0551       29.8319       31.4415       27.5152       26.5450       25.4645       25.7926       24.0432       27.3817       25.8594       21.1256       23.3435       40.2849       48.9194       36.6702       38.8844       38.5867       42.7232       31.6584       34.0687       29.2119       26.5781       28.7739       30.4108       31.6050       34.9499       36.7646       48.5030       48.8421       48.5637       46.4366       36.7397       34.8034       38.7498       41.2245       41.6672       38.2777       37.2055       35.3311       31.5864       36.6048        0.0000        0.0000        0.0000        0.0000        0.0000        0.0000        0.0000        0.0000        0.0000        0.0000        0.0000        0.0000        0.0000        0.0000        0.0000        0.0000        0.0000        0.0000        0.0000        0.0000        0.0000        0.0000        0.0000        0.0000        0.0000        0.0000        0.0000        0.0000        0.0000        0.0000        0.0000        0.0000        0.0000        0.0000        0.0000        0.0000
        0.0000        0.0000        0.0000        0.0000        0.0000        0.0000        0.0000        0.0000        0.0000       21.8578        0.0000        0.0000       20.7944       28.0637       30.5088       35.1894       42.6726       39.5977       38.4331       33.4183       34.6132       36.5237       31.5447       24.8475       24.0803       20.1849       15.4736       11.8897        8.5535        8.3737        5.5538        4.4049        2.4171        2.4530        3.4669        4.0212        2.2906        0.9145        0.9418        0.6889        0.3023        0.2637        0.7185        1.2781        0.6404        0.5702        0.4254        0.4462        0.4227        0.5554        0.5739        0.6910        1.1986        1.3065        1.6974        1.7171        1.2476        0.7825        0.6939        0.4725        0.5623        0.8733        0.8021        1.4866        0.7576        0.6488        4.3457       26.5733       23.6632        4.3330        1.5948        1.8100        1.3974        1.5089        1.5188        1.2257        1.4160        1.7584        3.4119        2.2874        1.4742        1.4368        1.1629        1.2831        1.1629        1.0013        1.2343        1.3635        0.5379        1.3178        1.7758        1.5068        1.7721        2.2698        1.3042        1.2946        1.9911        6.2609        7.6305        5.8363        6.0473        7.6594        7.4033        9.5035       13.4387       16.6312       12.1948        9.0960        8.6384        7.5363        6.0469        7.0005        9.9327       11.5047       11.5306       11.1465       11.8294        8.5895        6.5962        9.1320       13.7059       15.5753       16.7782       16.1828       13.4136        8.5364        8.2772        9.5641        9.2902        8.8299       11.3458       14.2258       12.8602       12.6768       13.9534       14.3340       14.8693       16.1305       17.5550       18.9745       21.0534       23.4504       27.1608       30.6198       34.5882       50.8008       35.8146       50.4458       43.8168       35.2964       28.9612       26.6033       35.5897       37.9137       28.2510       23.4460       20.5341       18.5422       19.1877       19.4379       25.5534       20.4311       20.8638       23.9319       33.6111       33.9871       31.0092       25.3416       27.0260       27.4812       28.9653       25.7983       26.2811       24.2584       22.5468       27.3885       27.1670       27.9692       27.9941       26.2541       33.2251       29.1864       24.9269       31.2347       32.1258       41.7806       35.7081       34.6712       31.7241       34.2181       40.7110       23.6270       20.5749       18.5108       19.5869       19.8596       22.7668       23.7413       26.7828       33.5610       32.4376       32.9383       31.8246       33.7549       40.1490       41.9872       48.8011       43.8223       41.3236       41.9728       39.6527       39.0718        0.0000        0.0000        0.0000        0.0000        0.0000        0.0000        0.0000        0.0000        0.0000        0.0000        0.0000        0.0000        0.0000        0.0000        0.0000        0.0000        0.0000        0.0000        0.0000        0.0000        0.0000        0.0000        0.0000        0.0000        0.0000        0.0000        0.0000        0.0000        0.0000        0.0000        0.0000        0.0000        0.0000        0.0000        0.0000        0.0000        0.0000
        0.0000        0.0000        0.0000        0.0000        0.0000       23.2279       13.5595       24.9194       17.2915       13.6971       15.5760       25.9516       36.6232       35.7338       35.3324       38.2065       39.5000       35.7501       35.5015       28.2792       24.3222       22.9518       30.3086       21.3843       17.6575       14.0607       14.0050       10.9121        8.3994        6.9222        5.0005        4.0129        2.3122        1.3189        0.9400        1.3663        0.9393        0.8912        1.0123        0.4915        0.5036        0.4877        0.5554        0.9820        0.8699        0.7918        0.8215        1.3046        1.2666        0.9545        0.8124        1.1892        1.5535        0.6482        0.6223        0.9009        0.5582        0.5641        0.5263        0.7914        0.7395        0.8604        0.7709        0.2182        0.8881        0.8080       13.6646       29.3411       18.0670       17.7982        1.9794        1.5711        2.0192        2.6853        2.1739        1.6836        1.1833        1.2069        1.4545        0.7252        0.3333        0.3067        0.4143        0.5730        0.4490        0.6339        1.6342        1.4454        0.3386        0.1520        0.6156        1.2742        1.1291        0.3651        1.4687        2.1747        2.3023        3.2127        4.1488        6.8998        9.3239       12.8247       12.9079       17.0579       17.5198       18.0378        8.5884        7.4896        4.5905        3.0967        2.6252        4.7242        6.1798        9.0386        8.7008        5.6641        7.4551        7.4967        6.7867        5.4501        6.2120       11.6401       18.7437       16.2679       17.7439       12.1791        8.2071        9.2987       10.1249       10.1854       10.4095       11.5806       11.9328       12.8638       13.1267       13.6763       14.6412       15.8319       17.5501       18.7395       20.2001       21.8157       23.8472       35.0552       48.6739       45.4766       46.6357       47.8297       30.5553       28.6354       34.3388       38.1746       34.3745       23.2744       20.8240       21.2023       23.1097       34.1383       20.9080       21.2545       22.7442       22.3118       26.1431       29.8363       29.6228       26.8159       24.0353       21.6043       22.0519       23.6400       22.0123       21.3790       22.5860       20.6145       20.9059       23.8163       27.1034       28.8518       29.0136       25.5799       27.5626       27.2168       25.7605       29.0029       30.0490       35.8090       31.5533       31.4689       32.5875       29.6577       31.0817       25.1093        0.0000        0.0000       20.3951       16.7435       19.9040       24.4554       20.8927       25.9814       27.6418       27.6335       27.9882       30.6334       42.3105       42.4236       45.8040       41.5529       40.8137       40.9618       42.4711        0.0000        0.0000        0.0000        0.0000        0.0000        0.0000        0.0000        0.0000        0.0000        0.0000        0.0000        0.0000        0.0000        0.0000        0.0000        0.0000        0.0000        0.0000        0.0000        0.0000        0.0000        0.0000        0.0000        0.0000        0.0000        0.0000        0.0000        0.0000        0.0000        0.0000        0.0000        0.0000        0.0000        0.0000        0.0000        0.0000        0.0000        0.0000
        0.0000        0.0000        0.0000        0.0000       12.1370       14.6549       11.1144       12.4740       11.9247       18.4250       20.1963       34.0755       36.2307       27.6853       24.6708       27.0604       28.0378       27.3842       28.1385       20.5199       18.8546       18.0217       15.0867       13.8496       11.6835       11.6677        9.6968        8.1252        6.2758        3.6210        0.9449        0.5241        1.0791        0.5007        0.6211        0.9601        0.5082        0.9431        0.5829        0.9558        0.8152        0.5738        0.8071        1.9373        1.9049        0.9412        1.3365        1.3099        1.2701        0.6563        0.7820        0.9202        0.3856        0.2939        0.4814        0.4276        0.8283        0.8825        0.7224        0.3916        0.8911        0.5062        0.2836        0.4678        0.1841        0.2307        4.7178       27.6610       10.5354       14.2699        2.0524        2.5146        2.7651        2.3244        1.8812        0.8960        0.8970        1.0397        0.5871        0.2186        0.2267        0.2368        0.2492        0.3020        0.3710        0.8473        0.9479        0.1245        0.0304        0.1084        1.7457        1.9781        0.7862        0.2493        0.4417        2.1311        3.2630        4.5994        5.4746        7.9642       10.7109       11.7823       12.5613       13.4063       13.2944       12.9100        7.5976        5.4746        4.7049        5.9499        5.9031        6.6610        6.5659        7.9910        7.4636        4.2139        3.7830        3.5049        3.5501        4.9741        6.4157        8.8108       11.4738       14.4270       13.5009       10.7868        9.1902        8.9745        8.5330        9.0784        9.7912       11.3050       12.0811       13.0462       13.3236       13.1892       14.8698       15.2709       17.1321       21.7423       26.7663       24.5144       23.4860       30.7413       42.2614       45.4986       56.0909       40.9060       30.0860       28.0000       30.5554       22.4898       23.4464       21.0266       20.9574       21.5584       24.3138       21.7120       21.8702       21.7851       23.4913       24.2862       22.4105       26.2060       24.0348       24.1676       24.5287       21.0910       20.3527       20.9088       22.3955       20.8537       21.2324       17.3185       18.2953       22.9299       25.6593       26.0242       26.7574       22.7281       24.9602       25.6164       28.2794       29.5217       29.2832       31.2274       30.7373       31.3304       30.8201       31.4453       26.1499        0.0000        0.0000        0.0000       17.6571       17.6828       23.1858       32.3013       30.7758       22.4018       22.7901       23.7502       24.3176       26.4473       30.3762       33.4710       34.4357       37.8753        0.0000        0.0000        0.0000        0.0000        0.0000        0.0000        0.0000        0.0000        0.0000        0.0000        0.0000        0.0000        0.0000        0.0000        0.0000        0.0000        0.0000        0.0000        0.0000        0.0000        0.0000        0.0000        0.0000        0.0000        0.0000        0.0000        0.0000        0.0000        0.0000        0.0000        0.0000        0.0000        0.0000        0.0000        0.0000        0.0000        0.0000        0.0000        0.0000        0.0000        0.0000
        0.0000        0.0000       15.7510       11.9358       10.8694       12.5705       13.6903       13.0028       10.2967       11.3345       14.4968       17.6569       16.4494       14.4712       12.9557       15.9688       17.5478       16.5416       16.3409       14.3253       14.6131       12.7983       10.4086        8.3190        7.1649        6.7743        6.7045        6.4481        4.9168        2.6430        0.9989        0.4046        0.3118        0.1133        0.4978        0.9933        0.8019        0.4844        0.3436        1.8467        1.4909        1.0595        0.9940        1.8235        1.9006        2.0280        2.0584        1.3992        0.8179        0.9578        0.6144        0.3848        0.4640        0.3521        0.4166        0.4824        0.3570        0.3513        0.2174        0.1978        0.2361        0.1715        0.1785        0.1572        0.1906        0.3059        0.3905        8.9240        1.9972        2.2736        2.9300        2.7151        2.2552        1.3592        1.4284        0.6688        1.3261        0.8012        0.0374        0.2158        0.2074        0.2082        0.2176        0.3041        0.7795        0.6045        0.2026        0.0539        0.1177        0.1699        1.2303        0.6916        0.3782        0.7638        0.4521        2.8374        4.1899        5.1906        5.9553        8.5836        9.3147       11.0398       12.6536       12.4552       11.0492       13.5591        7.7446        4.4328        4.0587        4.7220        5.2648        5.9377        6.4706        7.9190        6.9643        5.6260        6.3349        6.2199        4.7009        7.3377        6.6487        6.9276        7.9108       11.9380       10.7848        9.6878       12.2223       12.4518       10.0691       10.2137       10.8934       11.1654       11.5735       12.2342       13.6551       13.5047       14.6124       15.5753       17.8039       20.7148       22.3855       24.6222       42.9310       55.0321       60.5750       57.3550       50.1077       36.9119       33.6209       38.3520       35.6944       23.8610       21.3482       26.3228       30.0131       27.8603       24.0462       22.7613       25.1073       27.5870       25.4829       22.6205       20.2198       22.1497       21.5560       20.5359       19.1949       17.1351       15.9318       17.1809       16.9755       16.0725       13.0728       12.5092       14.7136       19.0881       21.5541       21.7186       24.1799       21.1964       22.1840       22.4003       22.6298       23.9172       23.5354       23.3081       25.6031       23.7486       23.0575       19.5129        0.0000        0.0000        0.0000       15.9900       14.1863       22.4858       27.2696       35.7711       16.6643       19.5220       18.7468       20.5569       23.1148       24.1425       25.2837       26.5911       29.6974        0.0000        0.0000        0.0000        0.0000        0.0000        0.0000        0.0000        0.0000        0.0000        0.0000        0.0000        0.0000        0.0000        0.0000        0.0000        0.0000        0.0000        0.0000        0.0000        0.0000        0.0000        0.0000        0.0000        0.0000        0.0000        0.0000        0.0000        0.0000        0.0000        0.0000        0.0000        0.0000        0.0000        0.0000        0.0000        0.0000        0.0000        0.0000        0.0000        0.0000        0.0000        0.0000
        0.0000       10.2607        9.6262        8.5564        8.8161       12.1708       14.2945       14.5389       12.9780       12.0149       12.3837        7.6907        4.3842        3.1997        3.5040        3.4966        4.3878        3.5044        3.4559        2.5048        2.4128        1.8106        1.5858        2.5962        2.2223        2.2608        2.4375        3.1329        3.0450        2.7681        1.3028        0.2575        0.6074        0.1336        0.1283        0.3186        0.2981        0.2674        0.1944        0.8848        1.4520        1.9852        1.4588        1.5147        2.0811        1.8036        1.0966        1.4605        1.1801        0.9450        0.7491        0.5819        0.3285        0.2974        0.2897        0.3858        0.1975        0.1293        0.0469        0.0527        0.0439        0.1383        0.0469        0.3518        0.3128        0.4263        0.5812        0.6843        1.5019        1.7127        1.8419        1.9065        1.6025        1.5663        1.5126        0.7601        0.8685        0.2245        0.2914        0.2711        0.2416        0.1972        0.3972        0.5194        0.5342        0.3631        0.3040        0.8536        1.6635        1.9364        2.0195        4.2511        3.3567        2.9465        2.5963        5.5223        6.6148        8.7141       11.0821        9.5453       10.7662       12.1320       13.1041        9.7402        9.0150        9.2223        7.1705        4.8588        8.5024        7.7601        6.3943        6.5644        6.5192        6.4219        5.9097        7.5569       10.2061        9.8415        6.4092        7.2236        6.8990        7.6045        8.4864       11.7099       12.3190       12.8543       11.6505       10.9486       10.2978       17.5166       16.8190       13.2522       13.0741       22.1058       20.4536        9.0267        9.2882       11.3780       11.7120       13.5383       20.2058       26.9603       30.2912       32.9108       45.9597       41.7256       32.0299       34.1573       47.3821       33.8813       19.3750       17.3552       18.0916       18.3444       29.7431       25.1544       20.5238       21.9441       31.2177       40.6532       30.8319       23.6763       19.6754       19.8718       17.7897       17.0210       16.1928       13.5202       12.9884       12.4109       11.1286        5.0087        3.0807        4.2792        7.8287       12.3753       13.4543       15.3007       18.6174       21.0987       26.1880       19.4569       19.8579       23.4255       30.1508       25.7973       19.0992       12.7628        0.0000        0.0000        0.0000        0.0000       14.8899       10.3497       13.1162       16.1273       12.9970       12.5972       13.4730       12.3622       10.7828       11.2497       12.8181       21.4107       23.1358       25.9851        0.0000        0.0000        0.0000        0.0000        0.0000        0.0000        0.0000        0.0000        0.0000        0.0000        0.0000        0.0000        0.0000        0.0000        0.0000        0.0000        0.0000        0.0000        0.0000        0.0000        0.0000        0.0000        0.0000        0.0000        0.0000        0.0000        0.0000        0.0000        0.0000        0.0000        0.0000        0.0000        0.0000        0.0000        0.0000        0.0000        0.0000        0.0000        0.0000        0.0000        0.0000        0.0000        0.0000
        0.0000       10.9850        9.0214        8.4096        9.2995        9.0788        7.4498        7.6519        8.2385        5.6962        3.3818        1.7974        1.7911        1.1279        1.3806        2.1806        2.7883        2.2196        2.4353        1.2823        1.3013        1.1090        0.8246        1.3253        1.3177        1.5982        1.4243        2.6535        2.1689        1.2103        0.9158        0.1953        0.4520        0.3564        0.2689        0.0752        0.2408        0.1207        0.0000        0.0704        0.5673        2.1533        1.9909        2.6322        1.9188        1.1678        0.6715        0.8943        0.5754        0.7883        0.6820        0.2317        0.3209        0.1775        0.0578        0.0941        0.0469        0.0000        0.0821        0.1610        0.0000        0.1933        0.2343        0.5211        1.3970        1.1900        1.5310        0.9555        1.6365        1.9694        1.9213        1.4216        1.4160        1.0747        1.4593        0.6159        0.5478        0.4997        0.3978        0.3143        0.4088        0.5228        0.4540        0.5945        0.5832        0.5676        0.6448        2.0152        6.0702        7.5585        7.7435        8.7504       17.8623       17.2750        6.2148        9.3085       15.8128       14.7596       15.1189       13.4004       14.5213       11.4657       10.9761        8.5635        7.2354        6.6400        6.1237        6.2303        6.1210        5.1806        6.3880        8.2583        6.8685        4.8315        4.0320        5.0846       20.9244       29.4008       13.9271        8.5143        8.5918        7.6520        9.5941       12.5691       14.2530       42.9203       34.4215        9.6186        8.8030       20.5336       16.2295       12.0562        9.8103       14.5118       18.9170        9.8862        7.2656        7.1900        8.6266       12.5555       17.4936       24.2111       27.5660       28.2983       30.1482       41.9183       40.1783       46.0904       42.2016       26.1362       16.7120       18.9446       13.5893       19.7323       24.5967       28.4829       19.8906       20.1118       23.8933       30.9234       28.1241       22.9841       22.9790       20.0409       18.5294       16.4596       14.6673       11.5499       12.1734        8.6545        7.1485        3.0921        3.3181        2.7647        3.5672        8.5218       10.0252       11.9714       14.5088       14.0728       17.6152       17.7158       21.0355       19.5137       16.8587       16.6913        0.0000        0.0000        0.0000        0.0000        0.0000        8.2749       13.3938        9.2846       16.8526       15.2279       13.0636       10.5659       10.6163        8.7787        9.0888       10.4879       12.1261       19.1463        0.0000        0.0000        0.0000        0.0000        0.0000        0.0000        0.0000        0.0000        0.0000        0.0000        0.0000        0.0000        0.0000        0.0000        0.0000        0.0000        0.0000        0.0000        0.0000        0.0000        0.0000        0.0000        0.0000        0.0000        0.0000        0.0000        0.0000        0.0000        0.0000        0.0000        0.0000        0.0000        0.0000        0.0000        0.0000        0.0000        0.0000        0.0000        0.0000        0.0000        0.0000        0.0000        0.0000        0.0000        0.0000
       12.5299       11.9941       10.6668       10.8565       12.0165        9.8410        6.9726        6.2229        6.2522        3.9116        4.3384        1.9988        0.8673        0.8042        1.3660        1.6250        2.6190        2.0802        0.9839        0.7181        0.4779        0.2689        0.1787        0.4135        0.7957        0.7793        0.8603        0.9155        0.5662        0.5239        0.1848        0.1627        0.1318        0.3807        0.6110        0.0792        0.1004        0.0000        0.1502        0.7428        1.4065        2.3807        2.0408        2.0871        1.3660        0.9543        0.5050        0.2065        0.3462        0.4247        0.3016        0.1656        0.2278        0.0577        0.0000        0.0000        0.0000        0.0000        0.0000        7.6011       10.7076        0.1049        0.1988        1.6764        1.8721        1.7011        1.5248        1.7614        2.7083        2.8593        2.6810        2.1169        1.8585        1.6922        1.7019        0.6743        0.3848        0.5596        0.9311        0.7695        1.8655        1.8186        1.1064        1.2672        1.3870        1.6230        2.8054        9.6916        7.3634        5.8417        4.8139        7.1330       18.9472       26.5510       18.2739       22.7863       28.1125       28.7445       29.4128       45.4417       28.2622       23.2556       15.5802       12.2589       11.5700        7.9690        7.4521        5.6224       17.3555        4.9865        6.1232        6.8774        7.0460        6.0968        7.9842       11.1260       14.7465       17.6637       20.8955       14.6737        9.2120        9.6012       12.0983       15.4637       12.6784       10.5951        9.8565       13.2637       13.7611        9.0211        7.8892        9.2218        8.8690        9.9982       12.1298        6.4721        5.4774       17.8473       11.1824       14.1248       21.8228       17.3742       23.2672       38.4190       42.5914       81.2089       74.7114       61.5171       36.5755       25.3891       19.0099       19.8626       19.7545       19.1094       21.0827       22.6833       24.4401       22.2769       23.3347       24.8062       24.9834       23.9122       24.1915       17.5469       18.6622       17.1082       14.3765        9.2489        8.9007        5.8403        5.3509        7.3730       13.3285        7.2000        2.2730        6.8369        8.4383        9.8847       11.9488       12.1845       13.0865       16.3921       16.1174       13.8298       16.0607        0.0000        0.0000        0.0000        0.0000        0.0000        0.0000        9.4101       10.1972        8.7515       10.8738       10.1430        7.6318        7.3288       11.1818        9.1451       12.9814        0.0000        0.0000        0.0000        0.0000        0.0000        0.0000        0.0000        0.0000        0.0000        0.0000        0.0000        0.0000        0.0000        0.0000        0.0000        0.0000        0.0000        0.0000        0.0000        0.0000        0.0000        0.0000        0.0000        0.0000        0.0000        0.0000        0.0000        0.0000        0.0000        0.0000        0.0000        0.0000        0.0000        0.0000        0.0000        0.0000        0.0000        0.0000        0.0000        0.0000        0.0000        0.0000        0.0000        0.0000        0.0000        0.0000        0.0000        0.0000
        7.4516        7.7554        7.5752        6.4081        7.7077        8.3088        9.1810        6.5686        5.5711        4.5360        3.6727        1.4660        1.8447        1.4454        1.7720        4.0971        3.0587        1.9569        0.9513        0.3849        0.2487        0.6520        0.7982        1.7967        2.1131        2.2853        1.3028        0.8744        0.4031        0.1813        0.1674        0.3012        0.4169        0.3846        0.3466        0.0669        0.1635        0.2504        1.1713        1.6180        1.2491        0.8200        0.5475        0.0018        0.0025        0.0025        0.0018        0.6704        1.4663        0.5310        0.2010        0.1502        0.0692        0.0000        0.0000        0.0000        0.0000        0.0000        0.1019        0.1688        0.0464        0.3692        0.7184        1.9974        1.4891        1.5578        2.5809        3.1939        4.7153        5.7751        4.3269        4.2089        4.2473        3.6935        3.1451        1.1592        1.0140        1.5382        2.2838        1.3695        0.9805        1.2190        0.7316        1.3749        1.5430        1.0389        1.3800        5.9954        8.4486        5.0547        4.2547        7.9555       10.2335       11.1327       22.3372       25.9313       21.9212       20.8488       27.3013       43.6290       51.9037       66.5408       34.5425       21.7909       18.5157       19.5104       21.0998       13.9027       11.0708       12.1309        7.2308       10.7865       14.2205       14.9008       12.3769        9.6117       11.1223       11.3740        8.2557        9.7688        9.2517       47.0167       18.0492       12.7948       11.5909        9.8599       11.5900       20.0852       17.0292        8.1707        9.1755       15.3348        8.4279        7.7119        9.6824        5.3627       14.7707        9.0961       11.7934       14.0436       13.6707       18.3819       35.9305       43.3225       43.9474       55.2603       74.7199       40.8309       33.6146       37.0820       31.6973       22.6405       20.5236       28.0282       22.0988       22.1964       24.4051       23.9763       24.3738       24.5802       28.5739       33.8302       32.9847       21.1224       16.7989       14.3054       12.9044       10.4947        8.1238        6.5940        6.1220        6.0426        7.5474        2.8703        2.1841        6.1865        8.4095        9.7136       11.3189       11.2856       12.0343       12.9407       14.7814       14.3033        0.0000        0.0000        0.0000        0.0000        0.0000        0.0000       10.3800        7.6054       14.4016       19.2249        7.2552        7.3111        8.0734        8.5185        9.6603        9.3995        9.9009        0.0000        0.0000        0.0000        0.0000        0.0000        0.0000        0.0000        0.0000        0.0000        0.0000        0.0000        0.0000        0.0000        0.0000        0.0000        0.0000        0.0000        0.0000        0.0000        0.0000        0.0000        0.0000        0.0000        0.0000        0.0000        0.0000        0.0000        0.0000        0.0000        0.0000        0.0000        0.0000        0.0000        0.0000        0.0000        0.0000        0.0000        0.0000        0.0000        0.0000        0.0000        0.0000        0.0000        0.0000        0.0000        0.0000        0.0000        0.0000
        4.5591        4.6587        5.4920        5.1463        3.8469        3.8587        4.9796        4.6685        3.7932        3.9211        2.5385        3.3167        0.9554        0.9043        2.6115        2.3176        0.6468        0.6090        0.2648        0.3061        0.5702        0.4539        0.4727        1.1581        0.9172        0.7647        0.6591        0.9278        0.7046        0.6921        0.7221        1.4716        0.7628        0.2777        0.0351        0.1853        0.2705        0.5282        1.1931        1.0027        1.3110        0.4186        0.1450        0.1477        0.1359        0.0000        0.0000        0.1920        0.9956        0.6447        0.5202        0.6809        0.1315        0.1944        0.7781        0.3574        0.1210        0.1754        0.4493        0.8912        1.2169        0.9890        1.3903        2.5024        2.9135        3.6995        4.6311        4.3765        3.6992        3.9202        4.4456        3.9051        3.6316        2.5776        2.1545        1.1381        0.8659        0.8896        0.7579        0.4541        0.5747        0.6960        1.2720        0.9312        0.8631        1.0201        1.1346        1.5663        2.0613        3.8145        7.8989        7.9574        7.9423       10.2929       14.6340       26.6051       23.9450       24.0960       23.9186       23.6714       26.0487       32.1943       33.4914       31.6102       46.2969       46.3930       58.4409       33.7653       30.5988       18.9781       17.1169       18.2673       21.5786       22.9413       21.7670       18.7099       13.4893        9.5336        8.1031        9.4693       11.4448       10.0395       10.0675       12.6658       12.1671       10.0846        9.7271        9.0857        8.7472        8.3695       12.3332       10.8086        7.8836       12.3936       12.5354        8.3255       11.2184        9.6160       17.6655       15.7715       14.2173       23.4292       40.7227       48.4147       46.9907       51.7808       45.2922       41.5762       42.1776       50.3256       45.4096       39.5234       29.9343       28.6717       28.7036       21.1596       19.3508       20.6312       25.6932       34.3393       42.6867       33.5314       26.0290       18.5294       14.4044       13.6321       15.6611       11.8880       10.5084        8.6874        7.5485        8.1322        4.8647        4.7437        5.2104        4.8305        5.7200        6.5132        7.6836       11.7517       13.8682       17.0650        0.0000        0.0000        0.0000        0.0000        0.0000        0.0000        0.0000        0.0000        5.3400       10.4333       11.9066       13.0082       11.8764        5.9100        0.0000       12.9300       17.1000       20.4000       12.1500        0.0000        0.0000        0.0000        0.0000        0.0000        0.0000        0.0000        0.0000        0.0000        0.0000        0.0000        0.0000        0.0000        0.0000        0.0000        0.0000        0.0000        0.0000        0.0000        0.0000        0.0000        0.0000        0.0000        0.0000        0.0000        0.0000        0.0000        0.0000        0.0000        0.0000        0.0000        0.0000        0.0000        0.0000        0.0000        0.0000        0.0000        0.0000        0.0000        0.0000        0.0000        0.0000        0.0000        0.0000        0.0000        0.0000        0.0000        0.0000
        6.4372        7.1017        7.6473        3.4940        3.1768        5.5617        7.2054        6.4431        6.4565        5.3077        6.5205        3.0149        4.8036        0.8908        0.3444        0.2601        0.1473        0.0641        0.0489        0.3316        0.5360        0.5109        0.3502        0.5229        0.6975        0.7805        0.4311        0.5278        0.3658        0.2269        0.5036        0.8816        0.5368        0.6548        1.2000        0.6337        0.8610        1.4093        1.8234        1.1375        1.0525        0.2480        0.0000        0.0194        0.1865        0.1903        0.1511        0.7802        0.4013        0.1978        0.4523        0.1258        0.0000        0.0000        0.0000        0.3140        0.4196        0.3630        0.8199        1.5095        3.5147        2.2917        2.7746        3.6558        3.2396        3.1638        3.7496        3.6381        3.6035        4.2111        4.9879        4.0942        3.6522        2.5378        2.5804        1.3268        1.2297        1.1161        1.1786        0.3525        0.4075        0.3258        0.4287        0.9413        0.9440        1.5160        2.4596        4.7208        5.6935        5.9698        6.4468        7.3156        9.4284       14.7251       15.9149       22.6482       24.7351       30.0044       25.1260       21.4355       25.8981       29.2489       41.1297       41.3818       60.7269       65.1508       65.6724       42.3670       45.8911       31.4353       25.7663       29.1327       35.1565       31.8642       28.0430       25.5452       25.5593       14.6286       12.5622       11.2178        8.0090       10.2043        9.4378       10.2463       11.0922       10.2742        9.8981        9.2428        8.8857        9.0886       16.2105       14.9910        9.6752       11.2429       11.9340        9.8442       16.3647       15.5511       19.4799       18.2425       17.1659       21.5203       50.0910       70.3251       69.1218       69.4371       57.1273       42.2684       50.5067       56.0348       59.8564       47.8376       36.8614       31.3174       28.1014       23.7822       21.2399       20.8305       21.0507       28.3246       27.6112       26.0464       22.4486       20.9195       18.4310       17.5628       16.8461       12.6652       12.3203       10.7613       10.2568       10.7800        9.0443        8.1370        6.5175        8.2496        7.8760        7.8371        9.0813        0.0000        0.0000        0.0000        0.0000        0.0000        0.0000        0.0000        0.0000        0.0000        0.0000        0.0000       10.7400       12.2686       11.4392       14.6349        0.0000        0.0000        0.0000        0.0000        0.0000        0.0000        0.0000        0.0000        0.0000        0.0000        0.0000        0.0000        0.0000        0.0000        0.0000        0.0000        0.0000        0.0000        0.0000        0.0000        0.0000        0.0000        0.0000        0.0000        0.0000        0.0000        0.0000        0.0000        0.0000        0.0000        0.0000        0.0000        0.0000        0.0000        0.0000        0.0000        0.0000        0.0000        0.0000        0.0000        0.0000        0.0000        0.0000        0.0000        0.0000        0.0000        0.0000        0.0000        0.0000        0.0000        0.0000        0.0000        0.0000        0.0000        0.0000
        0.0000        0.0000       12.0532        5.6514        0.0000        6.4031        5.1295        7.1138       10.3106        7.9140        7.7740       11.7616        3.1564        0.5757        0.2450        0.1677        0.2531        0.0218        0.0751        0.1613        0.1710        0.3818        0.8303        1.1672        1.0570        0.5575        0.5796        0.8173        0.6804        0.3711        0.5532        1.4142        0.7270        1.0654        1.2069        0.9949        1.6853        1.8705        1.8508        0.4349        0.8349        0.2674        0.0704        0.4019        0.4333        0.0000        0.0000        0.5541        0.9847        0.3222        0.0000        0.0000        0.0000        0.0000        0.9483        0.4369        0.4856        0.8743        1.8754        4.9525        4.1721        6.0332        6.9970        7.8643        7.9849        5.0531        4.1709        4.3237        4.3273        5.7437       11.8281        7.2412        3.6762        3.2466        2.5331        1.5925        1.4591        1.2516        0.9002        0.4168        0.5042        1.0224        1.4773        1.2591        1.0296        3.0908        3.2420        2.6945        2.0930        4.6091       10.0857       13.1652       12.6841       14.6018       15.9082       17.4954       19.7217       19.2027       26.5005       28.5540       32.6397       43.0357       46.5381       62.0115       73.5943       65.3809       69.0244       79.8987      101.3856       52.9612       42.6914       55.6511       63.7609       43.9072       32.3797       26.0876       23.6463       14.4255       14.4305       11.5439        9.9881       10.0269        8.8220       10.7883       11.3159       10.3862       10.0419       14.8509       16.5814       15.2903       17.3015       18.4587       16.9347       17.4592       12.9762       13.4079       17.5306       21.1257       21.9866       21.3453       19.6169       46.3782       81.5633       99.6568       86.3635       83.1143       67.6410       64.6899       62.4622       75.3867       69.0664       55.2455       45.3551       38.6393       41.9449       33.6886       24.3962       24.8920       24.8770       27.2661       29.8312       29.3150       25.8669       19.7685       19.0608       15.8034       14.9007       10.1940        9.1852        6.8620        8.0513        9.0263        9.7480        9.8439        8.3480        9.0624       10.2959       10.2657       13.3818       17.7737        0.0000        0.0000       18.8125        0.0000        0.0000        0.0000        0.0000        0.0000        0.0000       16.5600       14.8800       15.5793        0.0000        0.0000        0.0000        0.0000        0.0000        0.0000        0.0000        0.0000        0.0000        0.0000        0.0000        0.0000        0.0000        0.0000        0.0000        0.0000        0.0000        0.0000        0.0000        0.0000        0.0000        0.0000        0.0000        0.0000        0.0000        0.0000        0.0000        0.0000        0.0000        0.0000        0.0000        0.0000        0.0000        0.0000        0.0000        0.0000        0.0000        0.0000        0.0000        0.0000        0.0000        0.0000        0.0000        0.0000        0.0000        0.0000        0.0000        0.0000        0.0000        0.0000        0.0000        0.0000        0.0000        0.0000        0.0000        0.0000        0.0000
        0.0000        0.0000        0.0000        0.0000        0.0000        4.8978        4.4890        7.1394        7.6288        6.7114        7.8842        6.5512        3.2472        1.2046        1.8013        0.2598        0.2976        0.0672        0.0710        0.1292        0.2564        0.5934        0.6281        0.4352        0.4001        0.3145        0.2849        0.4090        0.5334        0.3076        0.3828        0.7032        1.0552        1.4142        1.9662        1.7303        1.8132        1.4786        0.7064        0.3315        0.8223        0.2871        0.4210        0.4769        0.4211        0.1202        0.1201        0.4239        0.5146        0.0000        0.0000        0.0000        0.2683        0.1312        0.7590        3.6353        8.5868        3.5240        5.8689       10.5629        5.9209        4.9074       12.1547        5.2924        6.0575        5.7282        5.1527        4.6820        4.3376       46.8354       30.7499       29.0838        4.4997        4.0185        2.9500        1.6741        1.3277        1.0810        0.9292        0.6825        1.0553        1.1445        0.6848        0.6315        0.4780        1.1508        1.7271        2.3576        6.3853        4.8932       12.7863       27.6376       24.7028       10.5111       13.2949       16.7723       19.4540       19.9012       31.5815       32.1053       30.0880       58.5670       47.6156       54.8321       58.2368       66.1601       64.0272       64.3451       83.2047       75.3706       79.4274       98.1616       88.6197       61.9477       43.1989       37.0170       24.8788       19.9049       14.6699       13.7680       11.8265       12.6595       12.3232       15.4598       17.5331       12.6853       17.2659       22.2384       16.3499       10.8421       13.9464       20.5100       17.2806       18.9513       21.7182       21.6537       20.7458       21.4237       17.7215       27.0581       42.9652       62.5638       82.7485       92.6006       91.8939      106.3555       87.8437       81.1102       86.6434       77.5983       65.2235       54.0293       50.2304       45.1379       46.2629       39.2343       30.0224       30.6949       27.3536       34.1303       35.6998       30.2191       24.8519       18.3212       18.0662       12.8866       12.0058        9.2968        8.2172        8.0974        8.3429       10.3846       12.3260       12.4241       10.3277        7.9013        8.1267        7.9965        7.7521       10.0707       11.0419       11.6213       14.2895        9.2115        0.0000        0.0000        0.0000        0.0000       15.3600       11.1900        8.7900       13.9797        0.0000        0.0000        0.0000        0.0000        0.0000        0.0000        0.0000        0.0000        0.0000        0.0000        0.0000        0.0000        0.0000        0.0000        0.0000        0.0000        0.0000        0.0000        0.0000        0.0000        0.0000        0.0000        0.0000        0.0000        0.0000        0.0000        0.0000        0.0000        0.0000        0.0000        0.0000        0.0000        0.0000        0.0000        0.0000        0.0000        0.0000        0.0000        0.0000        0.0000        0.0000        0.0000        0.0000        0.0000        0.0000        0.0000        0.0000        0.0000        0.0000        0.0000        0.0000        0.0000        0.0000        0.0000        0.0000        0.0000        0.0000
        0.0000        0.0000        0.0000        0.0000        0.0000       10.0785        9.4508        4.1587        5.0383        5.8825        7.3471        4.0446        4.1744        4.5291        4.9982        0.1408        0.1603        0.0724        0.0495        0.4178        0.3884        0.5282        0.5227        0.2124        0.3519        0.7607        0.3717        0.8492        1.5745        0.7975        0.7054        1.2808        2.5891        3.0581        2.6520        2.2831        2.9579        2.5117        1.3038        0.5821        0.8862        1.6947        1.4850        0.5325        0.7433        0.4752        0.2646        0.5381        0.0000        0.0000        0.5376        0.6989        2.0062        7.4973       16.4409       12.6022       45.2620       17.4947       14.3631       10.1213        7.3144       10.4470       10.3582       10.2414       13.5577       12.1536        9.7425        9.3067       10.0579       27.3731       33.6365       27.3393        5.6425        3.9713        3.9907        3.1508        2.5377        2.1068        1.7116        1.1008        0.9510        0.7124        1.1026        1.7363        0.7173        1.1468        1.3245        1.7375        4.0987        9.5690        8.9857        7.9486        6.2232        5.7227        5.8031        6.3709       10.7154       12.6235       17.6225       20.7689       20.0738       26.5688       35.5968       46.5847       49.4879       49.9808       51.8051       64.0991       75.3179       79.4222       91.0512      103.9770      119.5082       85.7775       66.8071       58.6668       54.5938       35.0450       20.5712       16.0301       16.4891       20.1814       22.1063       24.2279       27.0583       24.0782       11.4786       12.3469       15.2265       15.2105       16.4566       17.3888       18.7427       13.7094       14.0753       20.0518       17.8279       24.3881       21.4212       23.9048       46.5319       60.1849       61.7661       70.5497       78.9359      107.6881       99.8454       79.7295       83.5288       78.9580       65.7785       58.4017       52.4877       54.9653       50.7414       45.5552       35.1895       35.5446       32.6284       31.9841       31.0980       25.7853       21.5891       17.5386       13.0894       11.2948       10.6977       10.1931        8.8841        8.2847        9.3599       12.3746       14.4095       14.3501       12.7402       11.4800       11.0230        9.7018       10.0053        9.1770        9.8093        9.9208        8.7166        7.8345        0.0000        0.0000        0.0000       13.6775       12.1509       13.4451       13.6359       13.9811       14.6799        0.0000        0.0000        0.0000        0.0000        0.0000        0.0000        0.0000        0.0000        0.0000        0.0000        0.0000        0.0000        0.0000        0.0000        0.0000        0.0000        0.0000        0.0000        0.0000        0.0000        0.0000        0.0000        0.0000        0.0000        0.0000        0.0000        0.0000        0.0000        0.0000        0.0000        0.0000        0.0000        0.0000        0.0000        0.0000        0.0000        0.0000        0.0000        0.0000        0.0000        0.0000        0.0000        0.0000        0.0000        0.0000        0.0000        0.0000        0.0000        0.0000        0.0000        0.0000        0.0000        0.0000        0.0000        0.0000        0.0000
        0.0000        0.0000        0.0000        0.0000        0.0000        9.0198       10.9799        5.4829        4.8468        5.5229        6.1913        7.3267        7.6469        7.7117        4.9634        0.4976        0.1414        0.0539        0.1465        0.3407        0.8308        0.9090        1.0754        0.7044        1.5843        2.2840        1.0260        1.5159        1.6736        1.3004        1.5310        2.8372        2.4158        2.0995        1.3563        2.2360        2.5094        1.9675        1.3213        1.0435        1.2542        1.2781        0.4858        0.5794        0.4794        0.5918        0.1418        0.0809        0.6469        0.4553        0.2476        3.5187        6.1812        9.7630        8.8233        8.6248       16.9600       18.8091       21.5539       17.5332       19.9489       18.0689       11.6797       23.6094       13.1775       18.5218       12.8663        9.7313       16.5662       21.1797       20.3914       15.6161        7.8196        5.3737        3.5913        3.0443        4.1937        3.2406        2.8054        1.2676        1.2287        6.4471        0.7860        0.9270        1.0028        0.8863        1.0554        2.5317        5.6278        7.6245        7.4272        8.7275        6.3823        8.0406        9.9628        9.7689       13.0305       13.1905       15.7461       21.8100       22.7092       28.4805       37.4200       49.0016       48.7689       63.4591       61.8691       65.5227       70.8126       74.3615       80.0688      100.1005      156.6326      160.9895      105.4964       97.3331       58.2420       56.0549       41.0452       39.6129       28.1801       25.0746       24.1500       24.8725       14.1200       13.2291       16.8444       21.7402       20.6203       33.1765       32.2961       23.8732       25.8406       27.2176       31.8627       34.0196       27.7381       31.2175       39.3215       35.6466       38.2444       40.9697       50.1821       62.4879       80.4628      106.8517       94.5705       80.3826       78.3403       83.3405       70.9487       66.0871       55.9159       50.4346       50.9013       49.8935       37.8515       32.2240       28.4413       30.8515       37.4640       30.5834       25.3619       16.6318       15.3162       14.8377       13.8807       11.5901       10.8301       10.5541       10.6984       15.5643       18.0743       16.2255       16.0924       15.4496       15.0040       11.1928       11.4675       10.3964        9.7646       10.0396        9.3979        7.1387        0.0000        0.0000        9.8437       11.2268       12.3595       13.3854       13.5526       14.7470       14.6629       14.5291       13.5617        9.1061        7.7564       10.0712        0.0000        0.0000        0.0000        0.0000        0.0000        0.0000        0.0000        0.0000        0.0000        0.0000        0.0000        0.0000        0.0000        0.0000        0.0000        0.0000        0.0000        0.0000        0.0000        0.0000        0.0000        0.0000        0.0000        0.0000        0.0000        0.0000        0.0000        0.0000        0.0000        0.0000        0.0000        0.0000        0.0000        0.0000        0.0000        0.0000        0.0000        0.0000        0.0000        0.0000        0.0000        0.0000        0.0000        0.0000        0.0000        0.0000        0.0000        0.0000        0.0000        0.0000        0.0000
        0.0000        0.0000        0.0000        0.0000        9.5888       13.6896       12.4800        5.1281        7.5255        7.5930        6.7251        6.1492       10.1987        8.5909        3.1996        1.2403        0.8872        1.2928        0.7489        0.8626        0.8917        0.7347        0.6376        1.1957        1.6262        1.1071        0.9976        2.3843        2.9395        1.4449        1.3132        2.3247        2.7487        3.5028        3.5324        2.9979        2.6664        1.5533        0.8959        1.3305        0.8486        0.2319        0.2862        0.6799        0.3367        0.7189        0.7754        1.5115        2.7587        7.7606       16.0801       11.5830        9.8895       19.9853       22.5720       20.7712       20.1037       31.1458       19.9608       19.0385       20.1947       25.5095       25.1394       13.2461       12.3803       11.8705       12.4980        7.2896       16.6102       22.5953       29.3447       31.3743       24.6052       21.7043        6.6739        5.6746        6.2348        4.3629        3.7517        1.9699        7.4889       16.2170        1.5171        1.4533        1.3641        1.0446        1.9684        2.6485        7.0970       13.1945        7.5731        3.8005        3.5547        9.2902       27.1436       13.1330       11.3851        9.2074       11.2541       14.9274       21.9581       29.1516       25.8745       37.6249       46.8018       61.6237       61.0277       54.5622       57.0636       66.1401       80.0867       94.0718      101.2393       94.9205       88.2855       89.3936       75.2308       75.1663       61.4797       48.8652       38.7372       28.2274       23.0907       21.8993       24.2833       29.8420       35.3418       42.9456       29.2864       22.7055       29.7441       29.9601       29.9971       34.1785       38.8383       41.6647       42.5579       42.1716       43.0058       43.8328       40.3489       48.5395       70.7715      112.0519      117.6163      115.4734       96.9909       76.9345       88.9680       86.7535       77.3746       70.3048       54.9545       47.3290       43.5375       40.8888       35.5068       33.1479       31.7364       30.9224       28.2967       26.0148       23.9776       17.8864       18.6569       16.4971       14.8213       14.1265       11.8108       10.1023        9.7957       14.5346       17.2743       17.0110       17.7492       18.2717       15.7932       13.8102       12.9641       11.8347       10.5621       10.5626       10.0085        7.5803        0.0000        6.6280        7.7330       11.3181       13.2858       13.0980       12.8012       12.8705       14.2006       14.7799       14.4015       10.2455        8.6525       10.3501       14.1524        0.0000        0.0000        0.0000        0.0000        0.0000        0.0000        0.0000        0.0000        0.0000        0.0000        0.0000        0.0000        0.0000        0.0000        0.0000        0.0000        0.0000        0.0000        0.0000        0.0000        0.0000        0.0000        0.0000        0.0000        0.0000        0.0000        0.0000        0.0000        0.0000        0.0000        0.0000        0.0000        0.0000        0.0000        0.0000        0.0000        0.0000        0.0000        0.0000        0.0000        0.0000        0.0000        0.0000        0.0000        0.0000        0.0000        0.0000        0.0000        0.0000        0.0000
        0.0000        0.0000        0.0000        0.0000       14.0875       13.9423       10.6173        7.7281        6.9367        8.9255        8.6127        6.6848        7.7561        5.4110        3.0331        1.9609        4.2537        4.1600        2.1566        2.4247        2.1877        1.3202        2.4293        3.5625        2.5603        0.9657        0.9214        2.7175        2.8035        2.6774        3.3631        4.2878        3.3087        3.7820        2.1691        1.7559        1.1633        1.1251        1.6733        1.5248        1.1155        0.4235        0.0917        0.5427        1.2138        2.0965        3.5005        4.8671        7.1076        4.5611       13.5562       10.1374        7.7909       19.0344       19.1147       19.5505       22.5545       22.6534       21.0573       18.9680       10.9958       10.4038       17.7328        8.4466        7.7260       11.4577       16.4863       15.1084       12.7676       17.1395       23.9478       28.2543       28.8402       16.3519        9.1107        7.6430        5.6286        4.9629        4.6688        3.2173       12.4994       12.0677        0.7604        1.1674        0.7464        0.7808        1.2089       12.5086       14.9019        6.1985        4.4450        3.5113        6.2794       46.2692      178.5425       43.5028        9.7443        6.6768        6.6301       11.7477       23.9572       37.4084       20.5151       30.9654       39.8743       55.6350       53.7939       38.9922       49.6732       51.4372       88.5519       86.2366       92.6431       83.4369       84.7318       91.9958       79.9408       85.1941       58.7592       51.3901       40.9938       35.9917       26.5859       17.9564       24.7043       30.3228       27.1481       29.0266       20.5334       20.0960       41.9679       38.2453       29.9101       28.9262       34.7936       36.0157       35.1204       31.9244       38.0286       47.7708       51.2099       57.7362       85.2696      111.7559      114.2952      120.9475      118.7512       99.3095      103.2196       89.8221       90.7012       77.4908       56.7601       43.9985       42.9838       42.7676       43.0582       35.5518       33.6232       35.3088       30.7925       29.1118       27.0735       18.2440       17.3522       15.7376       15.2132       16.1175       14.6352       12.4741       12.4408       15.9651       16.9737       17.7103       17.3803       18.5580       17.3390       17.1500       17.9129       15.2613       13.1495       11.5463       10.9828        9.2738        7.2586        6.5322        7.1731       10.7002       11.6007       12.3836       11.5709       11.2756       13.1598       13.8226       14.1625       10.2682        8.9940        9.9860       15.6116        0.0000        0.0000        0.0000        0.0000        0.0000        0.0000        0.0000        0.0000        0.0000        0.0000        0.0000        0.0000        0.0000        0.0000        0.0000        0.0000        0.0000        0.0000        0.0000        0.0000        0.0000        0.0000        0.0000        0.0000        0.0000        0.0000        0.0000        0.0000        0.0000        0.0000        0.0000        0.0000        0.0000        0.0000        0.0000        0.0000        0.0000        0.0000        0.0000        0.0000        0.0000        0.0000        0.0000        0.0000        0.0000        0.0000        0.0000        0.0000        0.0000        0.0000
        0.0000        0.0000        0.0000        0.0000       10.8873       10.8968       11.0287       14.0389       13.6324       14.4561       17.1517       30.3246       27.2252       28.6514       19.6451       10.0075       12.6654        7.4240        8.2691        6.9819        6.9430        5.4693        8.7337        8.7147        7.0748        2.4321        1.9306        3.0960        4.4671        4.3824        2.2661        0.9432        0.4444        2.8506        1.9915        1.7161        1.4304        1.3442        1.1528        2.8439        2.4261        0.8004        1.7342        3.4208       12.0814       22.2938       18.0431       22.3621        9.4679        7.3058        4.0721        5.3845        9.8665       18.9360       18.7729       21.1787       10.9096       16.9721       32.8375       32.3298       28.8609       16.3992       13.5071       11.6518       20.7994       15.3110       22.3721       24.1216       22.2152       17.1963       15.8631       23.4263       17.7166       19.9127       32.5312       24.3205       20.6474       11.4894        7.2862        3.1538        2.3393        1.1368        1.0625        1.4713        0.4406        0.2388        0.6933       28.3733       18.1584       12.2223       10.7704        5.6745       12.5352       10.9965       46.8156       12.1008        5.2461        7.3223        8.0921       10.4856       13.1150       17.1157       14.5796       30.1600       34.2910       25.1309       24.7990       36.6582       47.0234       76.2997       72.1517       85.8131      113.7714       97.6209       79.1071       60.3654       60.8945       42.7039       43.3943       40.3481       37.0613       30.3048       34.4387       33.6018       31.2481       36.8981       41.4642       39.1543       37.1113       43.2861       51.5425       62.3763       44.8498       51.4549       51.0313       53.0274       46.4627       54.7707       54.2470       52.7128       61.6193       61.6996       74.7958       79.6600      105.5841      124.2164      142.1210       90.8105       80.4302       81.5561       77.3516       64.2159       54.7533       41.4648       38.5856       42.0358       37.2966       32.4103       29.7384       34.0691       36.0107       28.9031       34.8952       32.8171       27.7700       25.7246       26.7758       21.9303       20.2243       17.6330       14.6130       14.9549       15.5598       16.9816       18.7131       24.8492       21.8896       24.1315       28.3401       23.6392       20.3295       19.5472       18.0023        8.9244        7.0900        6.6077        6.4973        7.8408        9.2408        8.9114        8.4262        6.8210        7.4606        9.1312       10.6696       15.0787       19.9906       24.7129       23.0125        0.0000        0.0000        0.0000        0.0000        0.0000        0.0000        0.0000        0.0000        0.0000        0.0000        0.0000        0.0000        0.0000        0.0000        0.0000        0.0000        0.0000        0.0000        0.0000        0.0000        0.0000        0.0000        0.0000        0.0000        0.0000        0.0000        0.0000        0.0000        0.0000        0.0000        0.0000        0.0000        0.0000        0.0000        0.0000        0.0000        0.0000        0.0000        0.0000        0.0000        0.0000        0.0000        0.0000        0.0000        0.0000        0.0000        0.0000        0.0000        0.0000        0.0000
        0.0000        0.0000        0.0000        0.0000        0.0000        0.0000        0.0000        0.0000       13.1442       13.9644       16.1805       23.7737       23.4592       23.8360       19.4726        5.9561        9.8359        8.7803        9.8001        8.6358       14.9168        9.8452        5.1805        4.3885        4.2939        3.5158        2.6892        9.2067       17.2281        1.6166        0.7089        6.3015        0.9634        2.2034        2.6443        4.3140        3.1460        4.5002        3.1743        4.0050        2.1760        3.9829        5.1349        7.5009       12.6458       12.4295        7.2348        4.9638        6.1865        8.0545        9.0340        3.2032        3.0644        7.8778       10.1622       40.4372       10.2267       20.7806       36.1122       19.9200       15.3804       14.5107       17.7673       13.4208       20.5269       25.2859       19.6181       26.1248       36.3943       34.3654       33.9836       35.0496       35.2611       40.0481       32.6293       24.8798       33.3064       42.4295       41.1590        7.4847        4.1771        2.1935        3.6212        7.4645        1.4949        2.6428        0.9949        5.8553       20.0123       16.6348        7.3649        3.6289       11.8053        2.5417        2.5424        5.2763        9.3722       12.0020       11.9817       14.1682       14.7472       16.2539       15.1849       21.0309       19.9532       21.9524       25.6332       38.1230       42.2711       61.7620       89.4702       96.3809       85.1928       88.2152       64.6414       46.6137       41.4766       38.9767       33.0532       26.8831       31.5416       36.2290       35.1789       43.4076       42.6271       41.8296       46.8386       51.8894       51.2200       52.0081       59.1160       69.2171       60.4450       56.8318       71.3970       65.2300       60.8278       59.1097       71.1757       70.3199       75.5946       71.8497       75.8726       67.2019       78.8963       83.0359       99.8487       77.4203       73.1052       79.1070       81.3697       63.7544       54.7229       43.6306       39.5258       41.6429       40.4385       37.0876       37.2516       44.7909       42.9147       38.9648       44.3421       34.9624       34.2497       30.7226       28.4674       23.9277       24.7515       20.1774       14.5261       15.6812       18.8797       20.4549       21.5049       29.0733       27.5255       29.8119       31.0253       27.1985       25.8161       23.5269       20.0520       10.2656        8.4080        7.4474        7.8157        7.3583        7.6686        8.0371        8.2546        8.3208        7.4277        8.1634       12.6504       26.6072       24.6668        0.0000        0.0000        0.0000        0.0000        0.0000        0.0000        0.0000        0.0000        0.0000        0.0000        0.0000        0.0000        0.0000        0.0000        0.0000        0.0000        0.0000        0.0000        0.0000        0.0000        0.0000        0.0000        0.0000        0.0000        0.0000        0.0000        0.0000        0.0000        0.0000        0.0000        0.0000        0.0000        0.0000        0.0000        0.0000        0.0000        0.0000        0.0000        0.0000        0.0000        0.0000        0.0000        0.0000        0.0000        0.0000        0.0000        0.0000        0.0000        0.0000        0.0000        0.0000        0.0000
        0.0000        0.0000        0.0000        0.0000        0.0000        0.0000        0.0000        0.0000        0.0000        0.0000       15.2167       18.4949       20.8871       17.5252       12.1452        6.9923        4.1887        4.1159        5.6246        5.6483        6.8124       11.2003        6.3370        5.6130        4.2844        2.7292        1.7581        3.7105        6.0863        4.0619        3.3903        3.5066        1.4839        2.3740        3.3769        4.5672        7.0624       12.3166       12.6409       15.6095        8.0406        9.3966        8.9653        9.7701        6.1265        5.6784        8.8790       11.5695       15.5619       12.2907       13.9657        5.3227        5.1209       10.1286       17.2021        9.4491       15.0043       16.1289       28.8231       14.8126        5.2814        7.6770       15.0609        9.9152        7.3833       21.6165       23.6299       19.8923       20.5568       28.9338       37.1773       39.0956       37.5687       41.4331       48.9886       56.0803       62.2421       49.7067       54.9251       27.4643       18.1862       23.0003       30.7067       20.4771        6.8206        3.8400        5.6037        7.1214       17.5325       12.2261        4.3545        7.0257        7.8494        5.5075        5.4791        5.5691        7.5360        7.8815       12.6449       15.8959       19.4933       19.4362       19.0502       21.2295       29.3714       23.7919       25.9509       39.8031       38.9425       41.4177       50.7429      106.1829       76.0690       64.0421       73.8790       51.3355       40.9968       31.6016       37.9131       34.1069       34.8621       31.5535       32.8297       49.0250       56.3348       41.2855       49.1249       61.5375       58.5624       55.4767       60.9177       59.1439       66.9699       70.7099       89.8964       78.7778       69.0921       72.9881       78.3232       79.9109       87.3201       84.2211       87.2305       66.0108       71.9410       75.0756       81.3088       82.0574       88.0330       87.1521       86.2688       66.3071       54.5668       50.8617       44.0534       42.4760       46.3933       45.2901       42.1319       59.1388       42.2936       42.3971       45.5920       45.9403       44.4559       38.9211       34.0005       27.5531       28.3684       25.3317       21.4157       21.3237       21.5768       26.1934       25.4188       32.1616       31.7396       32.4448       32.6283       28.5912       29.0897       25.1941       23.7037       11.1731       13.7798        8.7582        7.6849        8.1225        7.7148        8.9960       12.5360       13.3742       10.8989       15.1433        0.0000        0.0000        0.0000        0.0000        0.0000        0.0000        0.0000        0.0000        0.0000        0.0000        0.0000        0.0000        0.0000        0.0000        0.0000        0.0000        0.0000        0.0000        0.0000        0.0000        0.0000        0.0000        0.0000        0.0000        0.0000        0.0000        0.0000        0.0000        0.0000        0.0000        0.0000        0.0000        0.0000        0.0000        0.0000        0.0000        0.0000        0.0000        0.0000        0.0000        0.0000        0.0000        0.0000        0.0000        0.0000        0.0000        0.0000        0.0000        0.0000        0.0000        0.0000        0.0000        0.0000        0.0000        0.0000
        0.0000        0.0000        0.0000        0.0000        0.0000        0.0000        0.0000        0.0000        0.0000        0.0000       15.8915       22.0046       18.1209       15.7958       10.5622        5.5241        7.6181        4.7630        3.4585        3.4332        3.0299        2.9801        2.4132        4.8351        6.2748        8.7689       13.3364       18.8869       16.2298        4.7099        5.5213        7.1349        5.7980        6.7276        3.5718        7.6571        3.8467        3.6422        2.9026        1.6953        3.7043        5.3983       23.9564        3.3391        4.6627        5.0632        8.9502       13.2040       15.6683       25.5808       18.7865        7.2804        8.3100       12.0563       11.5371       31.6694       34.4867       19.9538        6.5739        7.2789        5.8308        8.4055        5.4978       12.5451       13.0480       24.5616       20.3127       13.1720       34.1594       31.4947       24.8216       32.5581       48.1907       46.2502       51.0235       34.9689       32.4791       46.1913       41.7571       19.6990       24.0031       42.4329       32.7472       31.2668       28.5173       20.5516       23.9967       27.0809       33.5491       31.4249       30.8021       43.8654       17.9135       27.8747       15.6101       10.8039       12.0735       14.8868       17.4638       17.6057       28.5216       27.5720       24.1101       24.6863       28.2051       33.8509       34.8834       41.2497       44.5682       38.4951       36.1428       45.0890       46.6808       52.3226       50.3759       37.4158       47.5731       48.0042       47.2034       45.9767       58.2249       46.4139       48.3406       52.0439       48.8873       43.4646       45.7383       54.0070       49.2658       48.8987       53.8498       58.9819       69.8396       65.3041       89.3881       79.8244       81.0012       75.9593       88.4372       82.5876       88.0806       87.4207       84.3215       70.5478       71.5635       81.0415       80.9873       99.5061       95.5544       85.9464       80.3686       68.8357       66.5440       61.2410       53.4974       47.7114       49.9070       42.8296       41.1501       50.3630       52.2510       52.4448       55.9836       49.4095       51.0051       50.8220       40.6028       30.2318       31.2264       27.3873       24.6122       27.5352       27.9529       27.5885       24.4007       30.5961       30.3460       29.1298       29.1054       28.7903       29.2120       31.5704       30.1124       19.3904       13.6616        8.5490        8.6667       10.8284       11.0179       11.3346       17.2864       13.3327       14.0743        0.0000        0.0000        0.0000        0.0000        0.0000        0.0000        0.0000        0.0000        0.0000        0.0000        0.0000        0.0000        0.0000        0.0000        0.0000        0.0000        0.0000        0.0000        0.0000        0.0000        0.0000        0.0000        0.0000        0.0000        0.0000        0.0000        0.0000        0.0000        0.0000        0.0000        0.0000        0.0000        0.0000        0.0000        0.0000        0.0000        0.0000        0.0000        0.0000        0.0000        0.0000        0.0000        0.0000        0.0000        0.0000        0.0000        0.0000        0.0000        0.0000        0.0000        0.0000        0.0000        0.0000        0.0000        0.0000        0.0000
        0.0000        0.0000        0.0000        0.0000        0.0000        0.0000        0.0000        0.0000        0.0000        0.0000       22.5261       45.0181       35.9043       32.2277       15.1413       10.7646        7.6327       11.7130        8.6176       18.1836       16.3901       16.6306       16.5027       20.5519       23.7770       28.7638       24.8208       27.8808       13.6582        9.4123        9.9689       12.1232        8.0282        5.1527        8.1762        3.5400        5.4340        5.0265        4.7212        3.1366        1.6705        3.5349        6.4831        5.3988        4.0125        7.0360        7.1940        5.9752        7.7700       13.7118       25.2388       16.0169       17.1763        4.7473       17.8355       13.2070        5.8715       33.0364       10.6086        1.4965        5.6174       15.8731       24.1433       34.8868       14.1569       16.5609       11.1771       16.1360       30.4270       23.7171       24.1101       23.1943       27.0986       31.6916       31.7040       30.9292       20.4335       24.1427       17.3782       26.1727       21.7131       28.9746       37.6679       38.2744       35.4741       38.3089       30.9237       27.0087       25.9726       19.6932       24.3912       29.0789       21.1234       26.1998       16.9098       16.6404       20.9501       26.3500       32.7865       26.2117       43.3133       34.4412       25.7965       29.3815       30.3456       29.6245       37.8198       37.3300       34.2082       35.9014       38.9440       38.0092       38.3311       34.9816       35.1507       36.2731       42.1029       50.8594       53.4777       65.0596       68.4723       73.8873       71.1005       59.8548       49.0946       48.2088       50.6926       55.9174       59.0954       68.5723       73.1640       68.4450       59.7399       66.9506       77.0094       81.2200       96.2841       93.9439       93.9493       94.7174       97.1793      101.1599      101.6741       95.9234       94.2270       92.1785       90.7093       91.1529       88.2836       80.6769       80.1670       74.0687       64.4942       61.0301       64.7578       55.6433       49.5274       48.0459       42.0096       40.9655       46.2686       45.9319       49.0523       48.8890       61.8358       56.6516       48.3095       33.8038       29.4840       23.7936       25.7782       40.1885       30.1373       25.3570       23.0827       25.9048       33.3177       31.0564       31.0054       28.1277       26.8327       27.5106       23.8471       19.5960       14.7214        7.4970        8.1290        8.7571       12.0282       15.0088        0.0000        0.0000        0.0000        0.0000        0.0000        0.0000        0.0000        0.0000        0.0000        0.0000        0.0000        0.0000        0.0000        0.0000        0.0000        0.0000        0.0000        0.0000        0.0000        0.0000        0.0000        0.0000        0.0000        0.0000        0.0000        0.0000        0.0000        0.0000        0.0000        0.0000        0.0000        0.0000        0.0000        0.0000        0.0000        0.0000        0.0000        0.0000        0.0000        0.0000        0.0000        0.0000        0.0000        0.0000        0.0000        0.0000        0.0000        0.0000        0.0000        0.0000        0.0000        0.0000        0.0000        0.0000        0.0000        0.0000        0.0000        0.0000        0.0000
        0.0000        0.0000        0.0000        0.0000        0.0000        0.0000        0.0000        0.0000        0.0000        0.0000        0.0000       38.8160       39.3814       46.8911       42.3767       31.6741       19.8187        7.2936        7.4203        5.3478        7.5737       30.3362       34.6763       30.2716       29.6663       34.0047       20.2276       16.8338       16.1344       12.0348       10.3433       13.5958        6.3856        4.4058        3.2641        6.0816        4.2737        3.8298        6.7355        4.5944        3.1820        2.9214        4.4963        5.7421        3.4780        7.1656        9.6751        8.6660        6.1313        4.1658        5.4934       30.0206       16.6355        3.7807        5.8587        6.0352        8.6866        3.9947        2.7902       28.6948        9.4270       15.4383       24.2258       43.5898       37.5959       17.8054       14.9134       18.9966       24.1245       21.4306       25.0515       17.5036       17.9236       26.8019       23.1481       29.8161       25.6907       31.2652       40.3703       26.0725       19.4798       25.9387       37.0986       32.5905       40.3644       24.3486       30.5008       21.5891       17.0904       19.6936       21.0506       21.3311       21.1366       20.4325       37.8032       52.5470       33.1526       40.2024       28.9154       27.9093       58.2706       59.0457       32.3217       35.2105       38.8362       32.2621       29.2148       33.8453       32.7817       37.1891       35.1359       49.1085       42.1082       40.2440       34.6930       35.3227       40.9793       47.1678       55.4214       55.9418       57.9757       64.1431       72.2187       64.6039       52.3963       54.1544       55.8224       61.7906       64.0514       64.6690       75.5462       76.6826       70.2841       72.4341       85.5201       98.9466      117.5454      130.2340      115.3355       95.9904       98.7657       99.3833      103.9926       96.8638       91.6581       91.2861       97.2996       85.1589       78.9403       80.3482       80.7180       71.4488       65.3474       58.3273       57.1327       53.6540       52.6683       55.3751       48.1722       42.7165       47.3677       45.4094       46.9950       47.9892       43.6744       39.1759       40.0073       36.1716       28.7649       28.4577       25.0786       29.2061       28.2480       23.0931       27.2420       28.1135       28.5396       30.3330       31.3932       25.8950       26.9063       27.7176       21.1555       13.1566        9.7115        7.7470        9.3975       11.8089       15.9562        0.0000        0.0000        0.0000        0.0000        0.0000        0.0000        0.0000        0.0000        0.0000        0.0000        0.0000        0.0000        0.0000        0.0000        0.0000        0.0000        0.0000        0.0000        0.0000        0.0000        0.0000        0.0000        0.0000        0.0000        0.0000        0.0000        0.0000        0.0000        0.0000        0.0000        0.0000        0.0000        0.0000        0.0000        0.0000        0.0000        0.0000        0.0000        0.0000        0.0000        0.0000        0.0000        0.0000        0.0000        0.0000        0.0000        0.0000        0.0000        0.0000        0.0000        0.0000        0.0000        0.0000        0.0000        0.0000        0.0000        0.0000        0.0000        0.0000        0.0000
        0.0000        0.0000        0.0000        0.0000        0.0000        0.0000        0.0000        0.0000        0.0000        0.0000        0.0000        0.0000        0.0000        0.0000       40.9479       52.8694       60.4752       22.3076       15.8221       14.6045       12.7370        5.9746        3.1913        5.6974       13.6860       27.0511       32.0562       38.9250       22.2415       23.7296       26.2775       21.1236        7.7321        5.1748        4.4840        6.4298        6.9720        4.8580        4.2782        4.6827        7.0720        5.2312        6.7597        4.0878        4.1782        4.2675        5.4923        5.1339        7.0089        5.8304        8.4708        9.4433       13.4824       10.0529       11.3150       16.7537       25.6788        8.4107        8.0846       14.1237       11.7864       15.3691       22.1162       28.5671       31.4566       20.2039       12.6085       22.3313       27.7073       47.8492       48.0303       29.2432       23.6137       25.3735       19.8484       24.5717       30.4570       28.5100       40.4480       30.5875       28.7947       29.8280       34.2723       35.5249       41.8355       23.3580       22.7884       21.1205       23.6211       26.7425       32.3718       35.7543       40.2656       26.8116       47.3468       69.4383       32.7143       32.8092       35.6700       29.9883       55.6818       59.7674       26.8247       33.3394       30.4850       31.5454       32.7714       34.9109       34.9886       32.4819       32.2584       39.1156       39.6867       36.5246       37.3618       43.2948       56.4834       57.4509       71.7567       61.2236       51.7332       46.6031       45.3285       48.4410       51.8058       49.7073       53.9224       57.9748       52.3734       68.5403       70.9129       83.6703       84.3171       84.3423       86.9469       89.5917      105.7780      118.3891       99.2299       86.7575       91.0302       87.8913       87.0172       85.3541       90.4130      103.9475      111.8505       98.3503       90.3924       87.2935       82.4489       74.4387       68.1738       62.8729       58.7606       59.3735       53.3024       50.5343       51.1263       53.2088       48.9524       46.1933       45.2490       55.4652       53.3701       41.5359       38.6238       39.7584       32.8252       30.9066       25.4723       26.1947       27.5128       23.2534       29.0492       31.4714       37.8425       34.9273       34.6395       28.0523       24.6445       21.3588       20.4381       13.5977       13.5196       16.4139        0.0000        0.0000        0.0000        0.0000        0.0000        0.0000        0.0000        0.0000        0.0000        0.0000        0.0000        0.0000        0.0000        0.0000        0.0000        0.0000        0.0000        0.0000        0.0000        0.0000        0.0000        0.0000        0.0000        0.0000        0.0000        0.0000        0.0000        0.0000        0.0000        0.0000        0.0000        0.0000        0.0000        0.0000        0.0000        0.0000        0.0000        0.0000        0.0000        0.0000        0.0000        0.0000        0.0000        0.0000        0.0000        0.0000        0.0000        0.0000        0.0000        0.0000        0.0000        0.0000        0.0000        0.0000        0.0000        0.0000        0.0000        0.0000        0.0000        0.0000        0.0000        0.0000        0.0000
        0.0000        0.0000        0.0000        0.0000        0.0000        0.0000        0.0000        0.0000        0.0000        0.0000        0.0000        0.0000        0.0000        0.0000        0.0000        0.0000        0.0000        0.0000       21.0173       20.2285       27.8567       13.3506       36.0013       12.6653        7.2368        3.6757        2.6100       19.6465       14.2382        8.2096        4.8681        2.1457        2.2429        4.2274        8.6340        9.5255        8.3506        9.6291        6.0044        3.2471        9.1964        8.3550       10.5672        5.5644        5.4151       11.5945       24.7948        6.9218       13.8466        7.0125        6.1984       10.7511       12.5055        9.0772        6.9631        9.8920       13.3911        7.4919       16.0529       17.3261       16.4978       24.8710       35.7720       28.3691       34.8855       24.2113       24.0991       28.8021       21.5490       12.4254       22.4474       22.7194       26.4467       24.7599       19.9538       24.5481       29.0135       23.0987       24.5120       39.9324       43.6037       30.1034       40.6944       27.5971       33.9296       35.0847       36.1846       32.6042       31.3957       35.6802       40.8634       38.4857       37.1909       25.3139       27.1994       32.1866       35.1242       37.2338       28.2494       34.6885       44.1431       41.7013       29.0752       35.2911       34.0610       36.9128       45.4483       44.3127       44.1435       34.8917       42.2419       50.6481       50.1802       37.7695       53.8026       58.6402       68.9190       66.3399       67.1835       66.1248       50.5975       40.5668       35.6482       43.5408       54.0003       52.4902       50.5182       56.1141       50.0904       59.3384       68.1768       72.4314       86.6991       88.0070       99.2290       95.0630      112.1488       97.7030       88.9083       85.5655       95.2914       96.2561       94.2557       90.8564      100.9058      103.9833      100.1383       92.8073       92.6657       93.4675       85.1593       78.3583       77.1827       72.0454       67.6456       64.4103       62.0029       57.2916       58.4570       52.5502       47.3506       47.7667       45.7729       47.1281       50.2822       43.7560       39.7632       36.5550       33.9988       33.9082       39.5965       36.6608       33.5039       38.2999       38.8968       33.8655       39.6635       58.3171       56.1128       34.9282       26.1840       25.8041       24.0485       18.0014       17.1773       24.3238        0.0000        0.0000        0.0000        0.0000        0.0000        0.0000        0.0000        0.0000        0.0000        0.0000        0.0000        0.0000        0.0000        0.0000        0.0000        0.0000        0.0000        0.0000        0.0000        0.0000        0.0000        0.0000        0.0000        0.0000        0.0000        0.0000        0.0000        0.0000        0.0000        0.0000        0.0000        0.0000        0.0000        0.0000        0.0000        0.0000        0.0000        0.0000        0.0000        0.0000        0.0000        0.0000        0.0000        0.0000        0.0000        0.0000        0.0000        0.0000        0.0000        0.0000        0.0000        0.0000        0.0000        0.0000        0.0000        0.0000        0.0000        0.0000        0.0000        0.0000        0.0000        0.0000        0.0000
        0.0000        0.0000        0.0000        0.0000        0.0000        0.0000        0.0000        0.0000        0.0000        0.0000        0.0000        0.0000        0.0000        0.0000        0.0000        0.0000        0.0000        0.0000        0.0000       37.8426       37.8700       29.1734       13.8302       36.9090        9.7407        2.9706        3.1224        5.8974        5.5278        6.0987        6.5474        3.2745        2.4835        3.3660        6.4870        7.8711        6.0339        3.8154        1.7474        2.2943        3.5963        2.3060        4.3598       26.5947       17.9513        2.4900        4.3624       12.2041       16.9931       17.8011       15.9430       16.1353       21.4786       32.7026       34.8814       39.8415       45.7710       20.5128       17.9195       15.5130       19.0541       25.9033       25.5327       20.4796       29.4112       28.0644       44.4387       30.3158        8.8002        9.2248       40.5678       28.1122       18.1148       13.7848       11.6517       30.5080       30.6298       26.1681       48.0340       51.3138       28.9336       27.8297       29.1867       31.7291       28.6692       36.1660       40.7813       40.2489       54.5431       49.7496       57.2619       45.1383       47.3718       46.3535       35.0640       30.7960       32.2482       40.0346       33.8925       42.6169       39.3716       42.1042       42.3697       41.5070       48.0632       43.3245       39.9193       43.5599       33.7530       34.3422       38.5643       49.2238       47.2903       54.3283       46.8773       61.8989       73.3805       73.8123       67.8131       59.7283       54.9858       50.9065       48.1030       60.0585       67.9172       63.8374       65.9271       60.5514       63.0788       69.4325       71.3659       79.7972       93.6447       95.9104      102.7867      122.2139      127.1650      110.1020       98.0952       99.2331       98.0202       93.6593       87.7634       80.4995       84.1557       85.7538       82.0771       97.2306      101.4878      110.5332       98.4348      102.1033       99.3015       96.2922       92.1409       81.4271       74.6226       68.3110       65.7130       62.7638       55.7576       55.1147       48.7424       48.4675       48.7207       49.2797       45.5951       49.6407       35.2655       34.1906       41.3415       34.2041       47.0390       43.9560       65.3238       61.5468       61.5549       75.5926       64.9956       49.0038       32.7628       34.1277       30.9268       33.1898       37.5738       42.6565        0.0000        0.0000        0.0000        0.0000        0.0000        0.0000        0.0000        0.0000        0.0000        0.0000        0.0000        0.0000        0.0000        0.0000        0.0000        0.0000        0.0000        0.0000        0.0000        0.0000        0.0000        0.0000        0.0000        0.0000        0.0000        0.0000        0.0000        0.0000        0.0000        0.0000        0.0000        0.0000        0.0000        0.0000        0.0000        0.0000        0.0000        0.0000        0.0000        0.0000        0.0000        0.0000        0.0000        0.0000        0.0000        0.0000        0.0000        0.0000        0.0000        0.0000        0.0000        0.0000        0.0000        0.0000        0.0000        0.0000        0.0000        0.0000        0.0000        0.0000        0.0000        0.0000        0.0000
        0.0000        0.0000        0.0000        0.0000        0.0000        0.0000        0.0000        0.0000        0.0000        0.0000        0.0000        0.0000        0.0000        0.0000        0.0000        0.0000        0.0000        0.0000        0.0000       55.9721       35.2244       12.3684       13.5597       13.8768       11.1688        8.8306        8.4012        9.4487        8.0746        2.7369        4.2630       13.2558        9.0529       11.1934        8.0212       10.4277        5.6685       11.1658        3.7149        3.8812        5.4654        2.1688        3.9919       16.0162       17.0282        4.6459        4.1436        3.2264       10.7064       25.9765       23.3195       19.8856       13.0072       17.3247       20.1845       17.1419        9.7209       22.4990       23.9363       21.6528       10.5040       13.6744       17.4359       11.3685       20.8332       27.9606       22.8380       16.1763       10.4316       20.3567       13.5921       21.9679       20.8422       14.0992       12.0731       20.0814       26.8243       23.7394       47.4231       42.6796       24.7139       29.2947       29.4458       30.5851       43.1382       50.3070       44.3083       30.9315       52.3672       61.6541       52.9288       50.2917       52.3812       52.1039       53.2921       57.7741       40.3119       39.9958       49.3434       59.2877       56.7434       46.0353       45.1182       40.2391       45.5150       46.3051       45.2309       38.1176       32.8074       37.0954       41.7077       51.4248       57.8733       51.8665       49.7915       66.9636       64.4374       75.7817       63.9638       55.3666       53.0011       51.0672       55.8419       69.4772       68.4130       56.4235       57.0371       60.0278       65.6397       69.9954       69.9021       91.8943      114.5526      109.3699      107.8123      100.4883      107.8799      107.9092       98.5068       87.4487       94.2110       84.8103       87.4809       78.4067       82.8564       92.3007       92.7159      103.9364      107.9125      110.3064      108.0949      113.7865      112.7357      109.4807      106.7128       88.9596       78.3774       73.9556       69.0369       67.5138       52.5804       48.8066       45.9814       50.7534       49.6904       48.1782       54.3235       53.4282       45.8025       53.0323       56.9138       59.0504       56.8342       59.5825       55.9648      104.7111       70.1117       51.3024       52.1908       49.3996       43.9361       57.8007       39.6324       36.8131       36.0952       44.9492       55.0879       64.2352        0.0000        0.0000        0.0000        0.0000        0.0000        0.0000        0.0000        0.0000        0.0000        0.0000        0.0000        0.0000        0.0000        0.0000        0.0000        0.0000        0.0000        0.0000        0.0000        0.0000        0.0000        0.0000        0.0000        0.0000        0.0000        0.0000        0.0000        0.0000        0.0000        0.0000        0.0000        0.0000        0.0000        0.0000        0.0000        0.0000        0.0000        0.0000        0.0000        0.0000        0.0000        0.0000        0.0000        0.0000        0.0000        0.0000        0.0000        0.0000        0.0000        0.0000        0.0000        0.0000        0.0000        0.0000        0.0000        0.0000        0.0000        0.0000        0.0000        0.0000        0.0000
        0.0000        0.0000        0.0000        0.0000        0.0000        0.0000        0.0000        0.0000        0.0000        0.0000        0.0000        0.0000        0.0000        0.0000        0.0000        0.0000        0.0000        0.0000        0.0000        0.0000       28.9086       31.4846       40.6842       19.0170       28.4377       23.9146        8.7147       15.3053        8.7477        9.9821        6.0497        5.0346        4.3524        5.3310        3.9343        6.6339        9.5403        6.0169        6.3939        5.4714        4.7237       17.2150       14.6847        4.1402       13.5328       15.9736       13.2613       12.9635       22.2944       22.6418       15.0491       12.5655       11.4598       24.8653       24.5613       10.2409        9.8636       18.3486       35.9180       28.5442       10.6942       27.9635       25.3911       21.4327       28.7604       12.7444       14.9987       18.7952       30.3619       17.1420       26.0931       30.3395       15.3827       23.3536       23.9980       21.0899       25.3300       17.8875       19.7638       15.9333       23.2085       33.2693       46.7560       41.7187       54.1963       54.7561       49.5960       38.1996       51.8560       61.7436       77.7815       66.9207       56.6996       60.5938       54.7254       44.3425       42.1866       44.3415       53.5600       46.8153       53.6368       58.0954       51.0534       45.0406       40.2714       44.5291       54.1355       45.1815       37.3827       52.3339       59.6599       63.3981       72.2868       66.2402       49.8139       61.2277       62.8418       63.1231       63.1604       67.2434       63.9781       56.3105       59.4685       60.9223       56.7301       54.3875       54.5676       66.7961       72.4527       75.4682       82.4419      101.1376      112.0679      112.1176      115.0765      110.7827      127.2995      110.2993      107.5539       98.8330       92.0870       91.1012       84.0984       82.5460       93.0222      100.6473      105.8761      114.8525      114.0929      108.8652      114.9516      117.7616      111.6700      110.3052      108.8076       92.6766       82.1341       75.6832       73.1326       76.6585       60.8102       54.8941       55.1915       62.3003       62.6108       67.1731       77.2853       77.5814       69.9768       56.2397       60.6099       65.1878       66.2314       63.8344       51.4219       56.8281       58.9684       44.3241       49.1281       51.0285       53.5925       50.4326       49.7127       45.7143       45.2849       50.9058       55.7086       57.1690       53.5926        0.0000        0.0000        0.0000        0.0000        0.0000        0.0000        0.0000        0.0000        0.0000        0.0000        0.0000        0.0000        0.0000        0.0000        0.0000        0.0000        0.0000        0.0000        0.0000        0.0000        0.0000        0.0000        0.0000        0.0000        0.0000        0.0000        0.0000        0.0000        0.0000        0.0000        0.0000        0.0000        0.0000        0.0000        0.0000        0.0000        0.0000        0.0000        0.0000        0.0000        0.0000        0.0000        0.0000        0.0000        0.0000        0.0000        0.0000        0.0000        0.0000        0.0000        0.0000        0.0000        0.0000        0.0000        0.0000        0.0000        0.0000        0.0000        0.0000        0.0000
        0.0000        0.0000        0.0000        0.0000        0.0000        0.0000        0.0000        0.0000        0.0000        0.0000        0.0000        0.0000        0.0000        0.0000        0.0000        0.0000        0.0000        0.0000        0.0000        0.0000        0.0000       19.8787       27.3402       55.1375       54.1695       42.4229       26.7906       11.0545        9.5761       11.8093        6.3084        9.6311        2.4567        2.2300        1.3385        1.3151        6.1149       12.0194        8.9310       12.9719        1.3731        1.8436        8.1358        7.8929        7.0128        8.5126       13.7162       21.6118       38.5355       32.3157       33.4299       29.1601       23.2797       29.8582       32.6627       13.6395       10.8300       14.5615       19.2501       33.2598       13.7559       51.5843       53.2231       29.7953       31.2523       27.5035       28.7932       24.0359       25.6926       34.8019       34.6690       38.2452       35.2985       42.8719       20.9217       33.3606       23.0407       23.6831       22.2500       27.4697       21.9816       38.3618       49.4451       51.0975       52.3299       71.7639       61.8236       58.4087       74.8750       96.9455       84.2881       66.1131       57.9074       49.0765       53.6179       64.3266       53.6001       38.9503       40.2426       47.2854       45.8976       44.5121       56.5754       35.5830       38.4300       49.4783       55.4854       40.4616       43.0860       56.2299       54.0820       75.1799       67.9002       68.8442       67.8920       80.1429       74.3076       81.3946       77.9496       80.4421       78.9180       64.4448       62.8046       64.9660       63.9474       58.6879       54.5773       66.1675       76.1522       83.9256       96.6240      125.2316      136.5613      136.7512      133.8689      170.7975      201.6353      160.4050      139.1999      102.1569      114.9776      117.1506      109.0555      115.4896      146.1483      129.7239      122.6960      123.9668      126.9166      120.4667      123.5641      120.2232      119.8328      118.5661      110.2681       98.8612       85.4773       79.6611       76.8716       72.3203       72.3931       64.1971       64.9232       76.0693       78.8330       68.9600       69.1413       73.7592       77.5506       71.9411       75.9428       80.8040       72.2210       71.1396       64.6610       61.4975       70.4410       57.6951       58.9167       74.6458       62.0033       62.3056       65.4900       65.4929       56.7843       53.7276       56.5253       62.0834       62.1968       58.4082        0.0000        0.0000        0.0000        0.0000        0.0000        0.0000        0.0000        0.0000        0.0000        0.0000        0.0000        0.0000        0.0000        0.0000        0.0000        0.0000        0.0000        0.0000        0.0000        0.0000        0.0000        0.0000        0.0000        0.0000        0.0000        0.0000        0.0000        0.0000        0.0000        0.0000        0.0000        0.0000        0.0000        0.0000        0.0000        0.0000        0.0000        0.0000        0.0000        0.0000        0.0000        0.0000        0.0000        0.0000        0.0000        0.0000        0.0000        0.0000        0.0000        0.0000        0.0000        0.0000        0.0000        0.0000        0.0000        0.0000        0.0000        0.0000        0.0000
        0.0000        0.0000        0.0000        0.0000        0.0000        0.0000        0.0000        0.0000        0.0000        0.0000        0.0000        0.0000        0.0000        0.0000        0.0000        0.0000        0.0000        0.0000        0.0000        0.0000        0.0000       13.4077       21.4280       34.4983       32.8393       30.7082       29.8853        1.4918        5.6915        1.8365        1.2406        1.2040        1.0861        1.1011       10.0737       20.5317       18.9423       11.0368       11.4980        8.1634        3.5518        1.1308        2.7960        3.2455        6.8213        9.9646       12.1607       13.9642       22.2913       21.4430       48.0493       19.6102       16.0129       22.6456       37.6624       16.2727       16.1826       16.8351       19.1217       18.0140       28.3671       23.6246       23.9276       13.7923       12.8205       11.2511       12.4463       16.4942       27.1333       24.1274       17.7091       21.4682       29.6323       33.5325       31.0164       25.8313       24.2790       22.9554       19.2990       39.0707       48.0498       59.0233       73.9686       67.7198       49.5109       58.5417       65.5649       61.7243       63.8628       70.2447       78.4555       68.5180       54.9920       43.2190       60.8060       60.3465       52.2551       47.5806       50.3760       46.9477       46.1990       43.0451       41.5483       32.5680       40.0454       38.8652       40.9737       44.0681       47.2417       53.1629       62.9446       69.1244       81.3549       75.9676       78.0399       71.5071       83.6813       91.7652       87.0652      104.0324      102.5161       77.7915       68.1347       71.2148       58.5002       63.1794       59.8733       63.2443       70.8682       75.8454       91.7207      116.6457      146.0941      150.7080      162.2890      181.1424      181.9794      178.0313      158.6549      127.8844      129.1321      124.4454      122.3202      130.0605      131.0192      122.7668      133.7728      137.5676      129.1034      144.0723      132.6748      128.0253      131.8086      134.2441      122.3851      100.0596       85.2500       79.5869       81.2686       88.5397       90.4712       82.1124       84.0077       89.1729       89.1770       92.7655       87.1080       95.7408       92.8112       95.2305       88.6094       83.0944       79.9509       80.1655       92.4019       99.4047       91.9420      104.5492       92.3691       78.3331       79.5840       86.5670       89.6343       92.4812       90.9826       79.5649       73.6945       78.6215       69.5827       64.5272        0.0000        0.0000        0.0000        0.0000        0.0000        0.0000        0.0000        0.0000        0.0000        0.0000        0.0000        0.0000        0.0000        0.0000        0.0000        0.0000        0.0000        0.0000        0.0000        0.0000        0.0000        0.0000        0.0000        0.0000        0.0000        0.0000        0.0000        0.0000        0.0000        0.0000        0.0000        0.0000        0.0000        0.0000        0.0000        0.0000        0.0000        0.0000        0.0000        0.0000        0.0000        0.0000        0.0000        0.0000        0.0000        0.0000        0.0000        0.0000        0.0000        0.0000        0.0000        0.0000        0.0000        0.0000        0.0000        0.0000        0.0000        0.0000        0.0000
        0.0000        0.0000        0.0000        0.0000        0.0000        0.0000        0.0000        0.0000        0.0000        0.0000        0.0000        0.0000        0.0000        0.0000        0.0000        0.0000        0.0000        0.0000        0.0000        0.0000        0.0000       14.1698        7.4060        6.7802        3.6804       21.4473       27.0279        7.8348        4.5513        4.2816        1.2694        0.6361        0.9120        1.5130        5.9445       12.4708        6.6818        4.8278        4.8553        4.4507        1.1470        0.8377        5.5415        3.0655       13.4879       20.0141       20.6645       18.5906       40.1665       22.5447       17.7018       33.4510       24.1044       12.5331       14.6548       15.0626       14.0111       22.4805       28.1398       37.7390       10.7966       16.3267       24.0224       18.7196       12.9305       11.4017       14.4815       22.1687       19.4069       25.4577       21.4488       34.3458       32.7440       29.1767       29.8298       30.7511       36.0891       33.5797       31.7929       37.0753       54.1425       48.0973       62.8776       52.3644       60.3471       86.8537      108.3509       70.0353       63.4499       76.0203       78.5325       80.0901       63.8846       53.0018       65.5578       55.2754       54.5482       57.2446       48.2189       54.2919       52.9843       54.0790       43.1522       30.0004       40.6544       45.8785       57.1679       56.7082       48.5546       53.1785       58.7581       69.2846       88.7418       92.3879       96.3611       81.8958       94.9209      108.7327      113.4537      137.7814      116.1044      102.4979       87.6919       72.8422       80.4261       88.6369       76.4734       77.8985       82.7964       93.1421      108.5904      130.6237      163.6274      189.7521      205.1044      232.1916      238.6943      196.5636      179.9504      159.7527      172.4295      162.1176      139.6850      140.5944      138.9350      125.6574      127.2376      123.1950      133.9465      137.6777      138.9822      135.7238      139.8778      130.6869      124.7304      110.1007       95.8010       88.4229       96.0091      104.3971      103.9039       99.4824       97.5898       98.3555      103.1014      106.7817       95.7320       93.9771       97.1483       88.0465       83.0729       92.3694       96.1605      102.8754      104.5320      104.1071      110.2151      102.2457      103.1442       89.5575      105.1101      111.5058      111.6332       92.1448       90.7057      102.7165       92.9882       79.5857       64.6249       67.9153        0.0000        0.0000        0.0000        0.0000        0.0000        0.0000        0.0000        0.0000        0.0000        0.0000        0.0000        0.0000        0.0000        0.0000        0.0000        0.0000        0.0000        0.0000        0.0000        0.0000        0.0000        0.0000        0.0000        0.0000        0.0000        0.0000        0.0000        0.0000        0.0000        0.0000        0.0000        0.0000        0.0000        0.0000        0.0000        0.0000        0.0000        0.0000        0.0000        0.0000        0.0000        0.0000        0.0000        0.0000        0.0000        0.0000        0.0000        0.0000        0.0000        0.0000        0.0000        0.0000        0.0000        0.0000        0.0000        0.0000        0.0000        0.0000        0.0000
        0.0000        0.0000        0.0000        0.0000        0.0000        0.0000        0.0000        0.0000        0.0000        0.0000        0.0000        0.0000        0.0000        0.0000        0.0000        0.0000        0.0000        0.0000        0.0000        0.0000        0.0000       14.3705        5.7744        4.2457        3.3090        3.9271        4.7443        1.3589        1.6635        6.2510        1.4514        0.3653        0.6086        4.3734        2.3339        2.5973        2.7582        3.2795        3.6206        6.1524        1.5963        3.2700        2.7479        2.1940        6.9123        8.3903       38.0342       44.2711       19.0288       18.9474       20.3543       17.8547       11.6362       14.2137       24.3002       25.2133       16.7462       23.6409       15.7571       20.0898       16.2696       32.6977       19.0620       18.7300       24.2061       14.2498       22.0002       20.1144       12.5906       19.4550       21.8243       26.8846       27.3958       29.7075       32.9269       48.5761       64.0043       73.2765       45.3269       54.2672       74.8577       99.3796      117.2682       74.1584       87.0006       74.0262       85.4680       65.9413       76.6818       86.2193       71.1687       69.4598       68.7827       66.4189       71.7216       63.1783       51.8881       49.2107       50.4574       46.3744       45.3008       50.1103       53.2908       42.6955       40.3033       48.8702       62.2976       70.5125       52.0046       65.9102       79.6827       78.4824       96.8595      104.2419      107.9146      110.5120      112.2732      126.1795      128.2705      158.0905      130.6025      103.4310       92.2302       97.1832      107.8569       96.8411       94.6790      100.2195       99.1176       97.5222      121.1127      188.3872      190.0137      221.4037      251.9761      253.8951      255.3834      205.0083      209.1462      185.3850      170.6197      169.8023      161.0788      133.0649      124.8413      141.2010      151.7890      136.7262      140.7956      142.5045      129.6149      132.2030      138.4870      122.0599      111.6342       89.9589       88.1585       86.2352       94.7081      104.6711      100.3811      106.5856      107.8497      118.2247      116.3630      108.3251      109.3093       97.8298       97.1372      102.4244      102.9660       95.3232       91.2741       91.1796       98.7346       94.9630       98.6284      100.0906      106.7197      111.8270      132.6186      109.8567      120.8578       87.5094       90.6489      100.4459      101.8514       78.6438       65.5086       65.9813       75.2292        0.0000        0.0000        0.0000        0.0000        0.0000        0.0000        0.0000        0.0000        0.0000        0.0000        0.0000        0.0000        0.0000        0.0000        0.0000        0.0000        0.0000        0.0000        0.0000        0.0000        0.0000        0.0000        0.0000        0.0000        0.0000        0.0000        0.0000        0.0000        0.0000        0.0000        0.0000        0.0000        0.0000        0.0000        0.0000        0.0000        0.0000        0.0000        0.0000        0.0000        0.0000        0.0000        0.0000        0.0000        0.0000        0.0000        0.0000        0.0000        0.0000        0.0000        0.0000        0.0000        0.0000        0.0000        0.0000        0.0000        0.0000        0.0000
        0.0000        0.0000        0.0000        0.0000        0.0000        0.0000        0.0000        0.0000        0.0000        0.0000        0.0000        0.0000        0.0000        0.0000        0.0000        0.0000        0.0000        0.0000        0.0000        0.0000        0.0000        0.0000       13.3793        6.6702        3.6382        4.8196        6.7711        7.9477        1.2784        1.7710        1.5090        0.7315        2.8747        2.0660        1.9618        1.3303        2.0041        2.6988        1.8192        0.6464        1.9119        3.7180        6.8370        3.8692        2.5233        4.0234        5.4049       16.4277       26.0529        9.1558        8.0230       12.8288       82.4325       21.5635        8.2458       14.9156       22.4947       27.7846       16.5935       29.8748       28.9252       16.6538       18.9870       10.5125       19.7549       11.4972       31.3920       25.3388       40.3784       28.3185       34.9396       32.2941       33.2912       30.0627       55.2084       72.0021       47.7619       52.0262       61.8342       61.0168       63.9168       72.7793       81.7008       79.1262       83.0963       75.2533       86.9792       71.7283      101.7589      107.0046       87.2642       63.0799       59.1346       74.0086       65.1675       64.8017       56.2601       53.7755       65.0710       54.0249       48.8119       44.0200       49.1298       44.9693       43.5852       49.4491       59.8025       55.8704       61.3628       81.9848       83.0030       83.9132       94.0304      108.6993      123.1818      143.9977      128.3650      141.2889      158.8338      157.7260      132.7881      109.9879       97.9927       97.1023       97.1290      110.9421       99.8917      112.1222      113.5365      106.2095      119.7528      166.8852      214.6882      237.7267      229.1576      251.4828      241.7409      227.8661      233.2455      202.3485      188.6907      184.6659      175.4349      139.3374      132.3199      147.6111      148.7252      127.5343      128.5555      125.1341      111.8113      116.5311      116.6375      114.1253      111.0102       80.8402       79.1040       81.6091       84.9796      104.0708      100.6320      114.1310      126.3981      131.6443      132.4890      135.9325      140.7218      131.9559      110.3649      109.7401       99.5913       98.9262       86.7978       85.1806      106.1374       86.0510       89.9004       91.9453       83.5518       92.2541       99.7140       99.8646      115.7499      106.0465       92.6729       83.2161       86.2352       81.2901       76.2703       81.0620       69.6264        0.0000        0.0000        0.0000        0.0000        0.0000        0.0000        0.0000        0.0000        0.0000        0.0000        0.0000        0.0000        0.0000        0.0000        0.0000        0.0000        0.0000        0.0000        0.0000        0.0000        0.0000        0.0000        0.0000        0.0000        0.0000        0.0000        0.0000        0.0000        0.0000        0.0000        0.0000        0.0000        0.0000        0.0000        0.0000        0.0000        0.0000        0.0000        0.0000        0.0000        0.0000        0.0000        0.0000        0.0000        0.0000        0.0000        0.0000        0.0000        0.0000        0.0000        0.0000        0.0000        0.0000        0.0000        0.0000        0.0000        0.0000        0.0000
        0.0000        0.0000        0.0000        0.0000        0.0000        0.0000        0.0000        0.0000        0.0000        0.0000        0.0000        0.0000        0.0000        0.0000        0.0000        0.0000        0.0000        0.0000        0.0000        0.0000        0.0000       22.4000       22.0904        3.2693        7.9980       13.4758       14.6111       25.1104        4.4799       14.7033       69.9018       27.1519        1.0300        6.0429        5.9356        2.3346        2.8491        5.2636        3.9577        2.7986        3.0597        4.4043        5.4422        4.7984        2.2945       17.1171        5.4728       12.6422       10.5800        8.9304       17.2661        4.9290        7.7688       33.3153       18.7501        7.6218       10.5430       15.3956       15.5108       33.2251       32.3175       27.0245       11.0603       20.5006       29.6483       43.7058       34.5855       26.6774       26.7835       29.7124       29.7426       30.9758       38.6665       33.4449       35.1393       42.5726       43.5494       46.5813       52.3120       51.2486       62.9872       58.2660       47.3874       59.9384       71.6269       69.6950       68.2419       78.8037      109.3652       85.2430       90.2342       68.1022       59.4781       62.3280       57.4464       67.4826       57.3541       67.0938       58.2241       53.4457       57.9517       56.9784       63.9191       63.9038       59.8639       66.4129       66.4226       64.4867       67.2839       79.3939       86.3986      102.2332      111.3984      141.2108      168.5739      162.2330      164.7536      176.0155      173.3333      138.3694      147.7366      129.2480      114.0399      117.1611      115.8347      106.6338       96.5501      107.4401      122.4826      108.1544      124.4851      162.4995      195.1971      225.6072      225.4554      262.0076      260.0224      233.9583      216.6135      179.0187      152.6302      151.7144      149.3364      129.4928      110.1569      109.5277      111.0616       84.7188      102.1626      116.9413      110.7532       92.4053       85.2274       77.7152       82.3774       89.8794       94.4071       95.7894       93.4810      131.9280      145.2051      147.1507      142.4216      148.4990      152.4860      155.9562      143.4631      128.3601      113.7700      102.3185      109.4428       90.6223       86.8032       81.8996       91.3807       91.2857       90.7440       90.6226       74.2138       76.4133       77.8219       80.9753       89.2243      108.8794       92.2643       77.1577       74.7783       73.8553       74.3437       76.7866       70.9689       83.0129        0.0000        0.0000        0.0000        0.0000        0.0000        0.0000        0.0000        0.0000        0.0000        0.0000        0.0000        0.0000        0.0000        0.0000        0.0000        0.0000        0.0000        0.0000        0.0000        0.0000        0.0000        0.0000        0.0000        0.0000        0.0000        0.0000        0.0000        0.0000        0.0000        0.0000        0.0000        0.0000        0.0000        0.0000        0.0000        0.0000        0.0000        0.0000        0.0000        0.0000        0.0000        0.0000        0.0000        0.0000        0.0000        0.0000        0.0000        0.0000        0.0000        0.0000        0.0000        0.0000        0.0000        0.0000        0.0000        0.0000        0.0000
        0.0000        0.0000        0.0000        0.0000        0.0000        0.0000        0.0000        0.0000        0.0000        0.0000        0.0000        0.0000        0.0000        0.0000        0.0000        0.0000        0.0000        0.0000        0.0000        0.0000       29.4505       21.1478       12.1650        7.5953       20.0391       24.7916       10.9597       12.0539        8.2692        1.3266       40.8603       30.6111        0.4215        4.0550        1.2167        2.3421        2.6269        2.9370       12.1473        7.0918        5.2573       11.1082        9.8184        6.6014       10.1088        5.3319       10.3184       11.9401       10.3271        8.2617       31.7245       11.0935       14.6525       20.6463       20.1119       18.5938       11.2434       13.8637       14.4180       29.3494       29.7474       16.6714       12.2802       20.6240       34.4259       37.5673       32.3722       27.3718       35.8597       27.3728       34.8900       41.1566       39.0897       44.7427       53.6921       57.2096       53.8783       75.0835       77.5897       81.6970       68.2242       69.1247       63.1155       75.7412       72.3087       61.1812       66.6359       91.9290       99.7118       88.1485      102.9881       66.2683       74.4129       67.9843       73.9505       80.3848       71.1987       86.7089       65.0078       59.4773       60.1156       67.7874       77.2686       79.2986       64.0052       63.6744       73.0612       76.3012       81.2459       89.2362      118.0502      131.9232      129.9648      155.2813      179.1432      184.1375      178.3908      160.9121      141.8493      141.8391      149.3319      152.3525      137.8948      126.6251      120.0486       94.1007       95.3388      112.8142      134.5191      123.6668      126.7379      173.6020      215.4360      226.0705      237.8607      315.6032      292.7737      257.2690      236.9770      184.2699      164.7589      147.5873      160.5420      135.7190      115.7688      109.2929      105.9270       96.5196      104.5377      101.3806       92.6470       82.3426       69.9450       66.6149       78.5394       84.6724      105.8761       98.6342      109.0524      143.3690      153.2983      154.0476      156.2022      170.3474      166.8850      151.7549      138.8153      120.4686      107.3780       97.7539       96.4188       91.2609       87.2342       79.1887       78.8461       84.0581       84.1402       80.1028       73.4425       71.1226       72.3641       78.4515       83.5443       86.8445       75.9815       79.6250       78.6225       73.7667       77.6188       84.8463       78.5936       94.7686      115.6988        0.0000        0.0000        0.0000        0.0000        0.0000        0.0000        0.0000        0.0000        0.0000        0.0000        0.0000        0.0000        0.0000        0.0000        0.0000        0.0000        0.0000        0.0000        0.0000        0.0000        0.0000        0.0000        0.0000        0.0000        0.0000        0.0000        0.0000        0.0000        0.0000        0.0000        0.0000        0.0000        0.0000        0.0000        0.0000        0.0000        0.0000        0.0000        0.0000        0.0000        0.0000        0.0000        0.0000        0.0000        0.0000        0.0000        0.0000        0.0000        0.0000        0.0000        0.0000        0.0000        0.0000        0.0000        0.0000        0.0000
        0.0000        0.0000        0.0000        0.0000        0.0000        0.0000        0.0000        0.0000        0.0000        0.0000        0.0000        0.0000        0.0000        0.0000        0.0000        0.0000        0.0000        0.0000        0.0000        0.0000       29.4078       41.6861       39.5491        4.1529        6.6132       11.4037        8.6895        9.7152        8.5490       15.2495       29.5601       34.9800       15.5739        7.8113        4.2630        3.7413        4.1745        5.1546        7.1119        5.2696        3.4833       14.2863       21.4474       15.2784       19.8309        7.5140       14.2421       11.7139       10.5712        6.1675       16.3946       21.9121       29.1937       18.8202       20.6841       21.2580       21.1441       27.5691       23.7103       29.3292       37.5855       29.2359       36.9052       18.8279       26.6233       29.6192       42.8533       43.2309       43.2602       44.5807       49.6323       41.4712       47.8233       75.6070       69.6563       74.5852       64.5769       72.1168       92.6450       93.4543       84.5349       70.6888       73.0932       83.4716       78.2596       76.0516       72.2076       75.2061       77.7121       60.4790       79.1561       82.8887       83.5366       88.4864       87.5680       75.0481       96.6056       87.2712       72.9919       80.4336      100.5707       98.6081       81.5652       77.5571       72.0475       81.0287       88.1863       87.9582       78.2150       88.6532       88.2834      128.9620      145.5372      172.6596      186.8802      204.3138      198.2378      179.6749      151.6407      159.8064      172.9799      151.2489      143.0548      138.0362      112.8076       97.5715      109.8925      121.8636      132.4064      147.6933      167.8377      224.9989      247.1099      270.9777      272.9581      334.3805      304.2179      260.2285      228.9137      196.2377      167.8317      160.6936      144.4267      110.7375      103.9689       96.3493      102.4390       86.6637       90.3130       96.5756       93.5990       84.2390       81.0145       78.2270       93.1991       96.9313       92.0636       94.4127      111.4092      134.4006      155.4599      169.9600      179.7966      179.1392      174.0850      155.8447      152.0482      122.4038      105.8042       94.0516       90.7181       92.9031       88.2753       85.1289       83.5440       84.4228       86.9692       81.1320       80.4214       79.1349       81.8888       87.1909       82.5291       78.3935       76.3330       86.0742       90.8305       82.8935       86.8667       95.1098       97.7359       90.4005       87.2032       81.9000        0.0000        0.0000        0.0000        0.0000        0.0000        0.0000        0.0000        0.0000        0.0000        0.0000        0.0000        0.0000        0.0000        0.0000        0.0000        0.0000        0.0000        0.0000        0.0000        0.0000        0.0000        0.0000        0.0000        0.0000        0.0000        0.0000        0.0000        0.0000        0.0000        0.0000        0.0000        0.0000        0.0000        0.0000        0.0000        0.0000        0.0000        0.0000        0.0000        0.0000        0.0000        0.0000        0.0000        0.0000        0.0000        0.0000        0.0000        0.0000        0.0000        0.0000        0.0000        0.0000        0.0000        0.0000        0.0000
        0.0000        0.0000        0.0000        0.0000        0.0000        0.0000        0.0000        0.0000        0.0000        0.0000        0.0000        0.0000        0.0000        0.0000        0.0000        0.0000        0.0000        0.0000        0.0000        0.0000       30.8140       14.3019       32.7110       11.2752       13.7858       20.4391       41.3907        5.4610        1.3283        1.7285       19.7758       25.6735       15.5910        8.2198       10.5971       16.2280        9.9445        4.6235        6.2782        3.9485        1.7069        6.8723        9.2635        1.8928        4.5880       69.2188       53.7977        9.8470       13.1403        5.3040       19.0809       21.2992       22.8784       15.5544       18.0214       35.3999       35.1977       37.4002       37.8160       52.4330       43.0457       29.7298       11.2800       20.2132       25.8989       49.5924       52.1305       31.8594       38.4179       40.5384       97.8686       85.5347       85.9591       50.8681       61.1268       56.5357       66.6633       68.6844       84.1693       86.4536       99.0856       87.4978       77.7068       82.9102       71.7135       66.7667       72.2288       74.0017       68.9949       72.4594       66.2664       73.9691       67.9959       87.8493       90.3733       96.3617       97.9212       93.1649       81.6287       82.3456       78.1802       94.5476       88.4969       73.4752       71.8442       76.0784       79.1510       75.4009       67.3958       83.2618       89.6856      115.8742      137.3075      168.8129      164.5184      187.9620      176.1751      155.3599      139.0415      150.6140      155.1718      143.4053      127.2945      116.4654       99.1301       91.8652       97.9633      111.1842      129.5605      160.6366      175.0546      233.6163      259.6492      323.1704      305.9302      315.2065      267.3911      223.5855      204.5005      198.1914      170.7776      131.3570      112.0077       95.7523      115.2375      103.9976       94.9171       94.4334       93.6652       96.6908      103.6570       98.7534      106.1433      114.7461      111.3266       97.4701      106.5130      111.1290      114.4026      142.3323      141.1945      154.1202      170.2363      179.0647      171.2453      145.2943      137.3860      117.8959      102.3057       86.2650       82.2493       84.6995       85.7764       94.4705       90.6061       90.7401       86.1575       82.5450       87.1732       84.9372       92.0380       91.6894       85.5689       88.4642       87.9971       83.8460       92.1493       93.5687      105.0554       93.3329       93.0300       92.4827       92.7584       68.6874       77.4838        0.0000        0.0000        0.0000        0.0000        0.0000        0.0000        0.0000        0.0000        0.0000        0.0000        0.0000        0.0000        0.0000        0.0000        0.0000        0.0000        0.0000        0.0000        0.0000        0.0000        0.0000        0.0000        0.0000        0.0000        0.0000        0.0000        0.0000        0.0000        0.0000        0.0000        0.0000        0.0000        0.0000        0.0000        0.0000        0.0000        0.0000        0.0000        0.0000        0.0000        0.0000        0.0000        0.0000        0.0000        0.0000        0.0000        0.0000        0.0000        0.0000        0.0000        0.0000        0.0000        0.0000        0.0000
        0.0000        0.0000        0.0000        0.0000        0.0000        0.0000        0.0000        0.0000        0.0000        0.0000        0.0000        0.0000        0.0000        0.0000        0.0000        0.0000        0.0000        0.0000        0.0000        0.0000        0.0000       37.2733       31.1168       46.7491       58.1556       48.5065       79.7348       35.7932       41.2806       38.7605       21.7971        6.7797        5.9494        8.5794        3.3389        7.8143       19.5136        9.1950        6.2421        1.9999        5.0220        6.7157        4.5695        9.3404       28.6186       40.2950       26.3413       31.9658       19.5082       18.2199       23.6307       21.8290       27.7739       25.1090       28.7118       33.6028       42.0858       45.4301       36.3605       33.5102       36.2132       30.1412       20.7156       26.7056       32.7775       36.1911       34.0604       34.8306       37.0621       48.3313       75.1893       77.8767       55.0240       58.4989       48.9929       42.4591       45.2492       49.7546       63.5584       72.2732       75.1400       77.4442       72.5188       79.4629       73.1079      100.3551       74.6536       69.5039       68.4110       65.7535       66.3966       77.8875       66.0680       85.8691       81.4124      101.4843      107.4396       96.2483       80.1268       72.4273       73.0195       78.2938       98.5638       84.1365       60.8661       85.5630       91.7178       71.2321       66.0183       71.0057       69.8966       94.0608      110.3151      134.1257      152.3942      207.8118      171.2637      148.3474      132.8971      134.4178      133.8120      129.0040      107.5148       90.6790       80.4528       85.2859       80.2656      105.2650      141.7431      168.6249      157.4770      204.7793      290.3595      308.1632      271.5364      200.7733      169.3058      162.4632      156.3129      174.6592      153.6495      123.8819      122.2739      135.7804      124.6409      131.2045      140.0450      123.6361      131.6066      129.0358      121.5744      122.6741      121.8379      138.9133      132.4048      115.3425      108.8209      100.4338      105.2875      126.5203      141.8599      147.6879      145.9995      128.2996      127.6158      121.0255      117.1615      115.1612      106.5375       92.0850       93.7807      119.1057      136.8393      140.8618      116.6636       89.4693       80.8785       81.5455       92.7644       85.0322       88.4865       86.6896       92.2036      105.3029       97.3223      101.7433      100.9617      125.6344      132.7168      104.0237      124.0672      110.5034      109.5765       76.0926       73.5100       30.0900        0.0000        0.0000        0.0000        0.0000        0.0000        0.0000        0.0000        0.0000        0.0000        0.0000        0.0000        0.0000        0.0000        0.0000        0.0000        0.0000        0.0000        0.0000        0.0000        0.0000        0.0000        0.0000        0.0000        0.0000        0.0000        0.0000        0.0000        0.0000        0.0000        0.0000        0.0000        0.0000        0.0000        0.0000        0.0000        0.0000        0.0000        0.0000        0.0000        0.0000        0.0000        0.0000        0.0000        0.0000        0.0000        0.0000        0.0000        0.0000        0.0000        0.0000        0.0000        0.0000        0.0000
        0.0000        0.0000        0.0000        0.0000        0.0000        0.0000        0.0000        0.0000        0.0000        0.0000        0.0000        0.0000        0.0000        0.0000        0.0000        0.0000        0.0000        0.0000        0.0000        0.0000        0.0000       14.7419       12.2918       49.5294       60.9271       61.1574       63.0344       51.1696       42.8288       49.4726       39.7959        7.3016        0.5637        5.2871        5.8934        7.2839        8.5652       12.9266        8.2871        3.7546        9.2241        3.7902        7.8714       22.6322       31.8574       32.3547       28.4149       22.4591       23.8990       20.3304       25.6560       27.0423       29.4077       32.0228       32.2161       26.9908       29.7487       36.3578       28.5300       23.4228       28.7585       39.0139       24.0646       30.4281       38.7177       35.6722       34.1827       35.1574       58.0729       53.5667       61.7802       50.5432       45.4288       51.9309       47.8422       41.3449       45.8035       58.1667       65.5966       77.2816       68.1792       63.8453       74.8301       87.0800       86.3774       81.1497       76.5771       64.7754       71.0122       73.5772       78.4630       84.5461       76.9999       68.2833       71.1683       82.2198      107.0101      102.4279       81.3645       97.6070       90.3718       85.9813       76.0814       78.8891       62.5187       79.0070       79.5400       57.0249       61.4484       75.3601       68.4455       91.7149      115.1283      148.4550      161.9207      180.1297      151.2401      138.7770      134.4877      137.5012      134.4637      119.0709       97.3374       88.6042       76.9711       85.7438       90.4818      111.8863      162.2632      162.9059      168.9753      209.3804      261.4983      247.2898      175.8076      162.5393      125.3416      131.5753      148.4830      172.4960      148.2842      140.1637      151.3447      172.4954      165.8596      177.4506      193.3202      165.9349      167.9109      162.6891      147.7084      130.9309      135.1404      140.4513      131.7535      130.2941      115.1766       96.2299      105.7695      133.0873      129.1555      125.6894      120.4914      114.2986      112.7928      109.5592      100.1007      109.7983      104.3997      110.6816      111.6951      142.8715      159.2552      156.7072      142.3573       99.6754      139.5880      124.5686       97.1904       81.4311       80.5967       77.6957       86.7717       99.2810      109.9322      125.1510      103.8054      109.3704       90.3908      129.8533      112.1222      117.7285      121.4082       98.6071       73.9844       26.7000        0.0000        0.0000        0.0000        0.0000        0.0000        0.0000        0.0000        0.0000        0.0000        0.0000        0.0000        0.0000        0.0000        0.0000        0.0000        0.0000        0.0000        0.0000        0.0000        0.0000        0.0000        0.0000        0.0000        0.0000        0.0000        0.0000        0.0000        0.0000        0.0000        0.0000        0.0000        0.0000        0.0000        0.0000        0.0000        0.0000        0.0000        0.0000        0.0000        0.0000        0.0000        0.0000        0.0000        0.0000        0.0000        0.0000        0.0000        0.0000        0.0000        0.0000        0.0000        0.0000        0.0000
        0.0000        0.0000        0.0000        0.0000        0.0000        0.0000        0.0000        0.0000        0.0000        0.0000        0.0000        0.0000        0.0000        0.0000        0.0000        0.0000        0.0000        0.0000        0.0000        0.0000        0.0000       19.5424       19.9146       62.8709       63.8337       65.7263       66.8541       62.0551       51.7493       46.0889       35.8820       17.2106       17.7903        9.4913        6.6256       10.3619       12.6551       16.8355       15.5839        4.1867        6.0174        3.4941        6.4240       43.5796       19.2865       37.1618       33.4958       34.1976       75.6053       37.3463       29.6779       23.6488       31.9416       32.6748       44.8355       27.1294       29.9474       37.9616       40.8420       32.1801       33.9335       39.3418       47.6852       39.8852       35.6458       38.3874       43.4861       34.7853       35.5988       58.0824       50.5510       53.2038       46.8432       42.5775       42.9443       48.4189       60.7376       56.0733       68.9758       76.6301       73.9287       79.4761       99.7688       96.0182       89.7463      111.4689       91.4544       77.8400       82.6087       85.1664       82.9524       83.4062       73.9762       63.4204       73.0862       71.3573       74.2088       98.3077       98.0700       78.5428       80.8433       94.4810       78.4602       69.9624       61.2017       65.3659       67.5397       61.8096       77.9415       74.2567       70.8604       98.4065      120.6651      148.0313      149.1457      169.9522      167.9947      158.0747      139.5314      141.2673      125.1711      118.5580       99.3093       93.5529       89.9483       85.5363       88.6599      128.9211      166.4144      179.3291      198.0061      173.5778      171.3423      167.6318      145.5477      132.5899      142.0928      121.5946      125.9987      158.5544      159.8860      172.7254      185.3868      214.4125      224.7169      218.2845      232.0762      202.7713      184.1181      166.1052      171.8948      159.7615      132.4234      133.2816      132.1785      123.8801      123.9957      103.3243      104.2251      116.0979      113.9352      112.7595      112.3629      107.4462       94.3790       92.0817       93.0448       89.9927       90.2612       95.0224      108.2984      131.6544      154.2596      178.7260      156.1168      118.2808      102.2733      107.0514       82.1516       76.8694       69.9530       74.3041      104.5246      108.5864      117.3585      111.2265       94.1755       98.7134       82.7351      132.7005       95.1825       91.8709      104.0004      114.3144       85.4444       26.2200        0.0000        0.0000        0.0000        0.0000        0.0000        0.0000        0.0000        0.0000        0.0000        0.0000        0.0000        0.0000        0.0000        0.0000        0.0000        0.0000        0.0000        0.0000        0.0000        0.0000        0.0000        0.0000        0.0000        0.0000        0.0000        0.0000        0.0000        0.0000        0.0000        0.0000        0.0000        0.0000        0.0000        0.0000        0.0000        0.0000        0.0000        0.0000        0.0000        0.0000        0.0000        0.0000        0.0000        0.0000        0.0000        0.0000        0.0000        0.0000        0.0000        0.0000        0.0000        0.0000        0.0000
        0.0000        0.0000        0.0000        0.0000        0.0000        0.0000        0.0000        0.0000        0.0000        0.0000        0.0000        0.0000        0.0000        0.0000        0.0000        0.0000        0.0000        0.0000        0.0000        0.0000        0.0000       42.1418       36.0834       69.3949       88.7292       85.8710       72.9170       67.8293       64.2384       56.4328       46.0414        2.8242        6.9715       21.4009       25.0918       26.9524       21.3670       19.1867       19.1799        4.0536        6.9601        7.9996       10.7848       50.1377       40.5566       37.1025       39.8103       28.1825       36.6165       19.7811       28.6220       24.2123       24.3190       23.6150       22.1870       30.8018       35.1534       29.7733       33.7485       32.7787       33.4653       32.8373       56.1535       60.9953       35.6709       39.5259       30.7986       28.9272       30.5707       41.2634       34.1035       61.6413       64.2606       62.0259       63.4645       37.8742       39.0151       51.9842       67.1977       67.5050       65.9557       78.3167       88.5806       93.9242       98.9930       86.9846       86.9798       92.0970       99.8958      101.2239       81.6194       77.8996       73.3605       71.4028       83.2113       75.9186       92.9543      106.0858      109.5058       90.0627      101.4573      104.3418      117.5607       86.8138       82.0124       73.8265       72.7273       73.6665       91.4308       96.4484       94.2230      113.9342      126.2164      135.8144      144.3261      162.0411      145.3639      140.4281      137.0403      135.2118      116.0729      112.7140      106.4581       84.4257       78.1084       73.5744       98.7128      170.1093      201.0101      174.2939      171.7595      150.2605      151.4847      145.8759      147.4203      133.7863      124.6421      123.8282      139.5919      172.1823      178.0600      187.3164      202.6997      194.9995      206.1053      210.3607      217.4598      204.2787      180.1005      176.0108      175.0594      160.7791      138.0708      130.5628      121.5949       99.0091       95.7420       90.1781       98.3548      104.6661      113.6084       97.7284       92.1563       77.5846       80.0040       90.2061       75.1456       78.6832       86.4813       94.2988      106.3209      125.5035      136.6115      166.3950      157.8833      120.9493       89.3170       86.2061       87.9417       80.0416       75.9544       71.0962       82.1096       99.9095      104.8787      103.1256      101.4262       94.0527       86.7090      106.9339       99.4673       85.3354       89.8259       91.5384       84.9307        0.0000        0.0000        0.0000        0.0000        0.0000        0.0000        0.0000        0.0000        0.0000        0.0000        0.0000        0.0000        0.0000        0.0000        0.0000        0.0000        0.0000        0.0000        0.0000        0.0000        0.0000        0.0000        0.0000        0.0000        0.0000        0.0000        0.0000        0.0000        0.0000        0.0000        0.0000        0.0000        0.0000        0.0000        0.0000        0.0000        0.0000        0.0000        0.0000        0.0000        0.0000        0.0000        0.0000        0.0000        0.0000        0.0000        0.0000        0.0000        0.0000        0.0000        0.0000        0.0000        0.0000        0.0000
        0.0000        0.0000        0.0000        0.0000        0.0000        0.0000        0.0000        0.0000        0.0000        0.0000        0.0000        0.0000        0.0000        0.0000        0.0000        0.0000        0.0000        0.0000        0.0000        0.0000        0.0000        0.0000      145.9982       96.4521       92.0421       98.1184       86.9223      115.4429      118.8249      110.3576       84.0557       24.9481       14.9571       12.1522       16.5959       38.8539       46.3113       47.2520       41.5466       32.5155       26.5221       23.3410       20.8851       21.6226       28.6646       23.5010       20.8312        9.9875       10.6856        7.7129       16.9693       23.1582       26.0176       29.5563       33.3397       39.6279       40.8508       41.8289       42.9756       43.4623       43.9037       45.3555       50.1946       44.4228       43.0149       39.9657       37.9257       42.3871       43.1080       40.5131       47.6977       64.5322       75.2534       78.8293       66.7940       59.0027       54.2258       60.5539       60.7372       63.8746       69.4804       78.4057      101.6760      114.6683      116.1225       94.0420       86.7579      100.3342       92.8662       75.7333      100.8311       92.1009       75.9146       84.2846       99.8403       92.4956       84.9678      104.5824      128.7309      108.0937      109.8549      115.0862      113.0237      109.8250      108.4955       89.6414       90.3566       96.5223      108.3526      114.6851      122.7868      141.5512      158.7254      156.0373      149.5384      149.6973      148.7239      138.3233      117.1702      117.5770      144.6585      151.4509       93.4158       77.9902       74.5997       69.8843      120.0260      173.2593      187.1678      142.9322      141.9272      129.5433      128.8329      124.9264      126.7305      155.8451      151.7380      155.5998      175.5469      203.2278      193.6111      193.0165      205.2887      197.5242      190.7587      191.9990      191.5131      197.7071      204.7558      195.8947      195.9263      181.5588      173.7229      149.5176      122.8887       97.8285       91.3349       84.8449       82.8401       87.6700       83.0514       79.3427       88.7807       63.8978       55.6073       54.8244       63.2659       99.4526       99.1302      116.0449      135.3083      138.0417      113.3585      119.6274      113.6901       94.3809      100.6341       83.6327       86.8816       89.4215       86.3393       89.5714       93.3930      112.1469      111.1460      102.7874       99.1296       91.2631       87.3231       99.8397       84.4894       83.6656       80.8548       89.5819       96.0586       88.3099       98.9183      114.4932      131.7619        0.0000        0.0000        0.0000        0.0000        0.0000        0.0000        0.0000        0.0000        0.0000        0.0000        0.0000        0.0000        0.0000        0.0000        0.0000        0.0000        0.0000        0.0000        0.0000        0.0000        0.0000        0.0000        0.0000        0.0000        0.0000        0.0000        0.0000        0.0000        0.0000        0.0000        0.0000        0.0000        0.0000        0.0000        0.0000        0.0000        0.0000        0.0000        0.0000        0.0000        0.0000        0.0000        0.0000        0.0000        0.0000        0.0000        0.0000        0.0000        0.0000        0.0000
        0.0000        0.0000        0.0000        0.0000        0.0000        0.0000        0.0000        0.0000        0.0000        0.0000        0.0000        0.0000        0.0000        0.0000        0.0000        0.0000        0.0000        0.0000        0.0000        0.0000        0.0000        0.0000        0.0000        0.0000        0.0000        0.0000      115.0550      136.9352      144.3541      131.6939       97.9932       32.4464       19.4329       15.9115       18.8022       49.0603       58.2431       59.2232       52.5471       41.8932       36.9198       31.6525       26.5555       16.6357       21.8456       13.1194        9.8808        7.4300       13.0557       15.2359       12.2019       20.7499       22.3218       26.3926       31.9339       33.4553       35.0039       38.3066       41.0390       46.8895       47.0623       48.4247       44.4920       44.9147       45.8454       41.7574       41.4823       37.9350       39.3323       38.6811       49.2283       57.0365       49.8217       70.0672       67.6199       71.3795       61.7497       66.1783       68.6869       77.1839       79.5064       89.7963      102.3140      134.3280      135.1750      120.3130      114.2975      113.9272       75.0324       71.9360       76.8078       75.4340       66.9778       89.0123       94.6715      104.2618      113.9210      108.7976       93.6016       88.0883       93.7949      122.4446      104.1664       96.3685      129.8927      133.7898      119.8414      110.9898      120.6863      127.4026      137.2972      172.9037      186.5624      156.4862      136.8771      130.0962      117.9517      126.6587      123.2818      101.7414      103.4047       93.4354       91.1678       76.7801       66.0101       66.0883       70.5616      136.9579      155.1378      103.5917      113.6755      135.3230      125.0161      134.0111      143.6028      165.2415      187.3751      200.4848      204.2556      215.2823      204.8918      184.9790      197.1324      176.5917      198.1551      220.7940      287.1977      253.0791      233.8893      229.2861      206.4033      184.8739      175.9170      146.9747      118.8478       85.1294       75.4789       69.1802       61.3877       62.8015       64.2365       58.1139       56.1614       49.4888       49.8406       45.5499       59.3614       92.5188      102.1460      128.3921      147.0365      113.5426      102.8676       96.3141       90.2463       80.5672       78.9625       79.3834       79.1577       86.0020       95.0773       96.8285       99.0030      118.0498      101.2350      109.5324      104.7465       80.3750       90.2542       85.2590       83.4870       90.8157       94.0704       99.0583      146.3177      101.1964      103.1215      118.1623      124.5772        0.0000        0.0000        0.0000        0.0000        0.0000        0.0000        0.0000        0.0000        0.0000        0.0000        0.0000        0.0000        0.0000        0.0000        0.0000        0.0000        0.0000        0.0000        0.0000        0.0000        0.0000        0.0000        0.0000        0.0000        0.0000        0.0000        0.0000        0.0000        0.0000        0.0000        0.0000        0.0000        0.0000        0.0000        0.0000        0.0000        0.0000        0.0000        0.0000        0.0000        0.0000        0.0000        0.0000        0.0000        0.0000        0.0000        0.0000        0.0000        0.0000        0.0000
        0.0000        0.0000        0.0000        0.0000        0.0000        0.0000        0.0000        0.0000        0.0000        0.0000        0.0000        0.0000        0.0000        0.0000        0.0000        0.0000        0.0000        0.0000        0.0000        0.0000        0.0000        0.0000        0.0000        0.0000        0.0000        0.0000        0.0000      148.9243      165.8461      147.9499      118.7311       39.4043       29.1988       23.8266       26.5097       63.6845       70.0296       68.7057       59.8994       46.1720       38.7092       32.5781       27.5498       15.2653       15.2284       11.6239        9.3442        7.7147        7.5424       11.0244       14.1337       19.6516       25.9434       24.1294       27.0617       29.3716       36.3007       35.9357       38.1542       47.9499       47.4011       44.7754       42.6467       41.6028       45.6628       48.4340       49.8084       59.4844       65.2980       50.2315       48.0808       68.9162       69.0151       69.0968       78.7996       64.4542       66.5135       68.5302       80.9452       90.7202      115.0800      139.7640      120.1421      133.8364      100.4085      109.1813      119.5464      117.8157       95.2276       87.2317       83.3591       80.0827       76.1928       75.3286      104.4361       99.8206      102.3353       88.6614       77.6977       90.9625       98.2260      117.5276       92.2086      103.4909      121.4651      133.0845      132.1884      119.3134      122.1745      124.7534      135.6205      183.4974      178.7996      155.6584      148.8266      154.9276      134.8822      146.2482      138.6102      108.4824      106.9782      105.7925      103.8756       89.9145       84.4904       76.5624       95.5399      153.1738      143.2519      106.4051      116.6327      132.9714      128.6796      132.1238      144.0179      159.3806      181.7093      228.1608      213.2563      191.1806      188.1940      176.8263      172.1708      180.6696      203.6332      228.2176      206.4598      195.4789      191.5168      180.3766      172.6844      169.3580      146.3572      130.4833      109.4406       81.4856       68.2092       56.5667       50.5709       44.7731       44.9706       54.1984       43.2237       54.8543       55.8006       40.7971       61.6934       95.4911      102.5713      127.6805      140.7509      100.8629      106.3306       96.4639       90.5712       78.6594       72.9491       72.2581       75.0973       89.0333       95.8159       92.8261       95.7325      104.9303      103.9328      129.5824      112.0488       96.1501       89.0913       87.0950       87.8207      101.4320      115.6151      132.9660      148.4021       95.5442      118.2366      134.9924      137.6286       88.9800        0.0000        0.0000        0.0000        0.0000        0.0000        0.0000        0.0000        0.0000        0.0000        0.0000        0.0000        0.0000        0.0000        0.0000        0.0000        0.0000        0.0000        0.0000        0.0000        0.0000        0.0000        0.0000        0.0000        0.0000        0.0000        0.0000        0.0000        0.0000        0.0000        0.0000        0.0000        0.0000        0.0000        0.0000        0.0000        0.0000        0.0000        0.0000        0.0000        0.0000        0.0000        0.0000        0.0000        0.0000        0.0000        0.0000        0.0000        0.0000        0.0000
        0.0000        0.0000        0.0000        0.0000        0.0000        0.0000        0.0000        0.0000        0.0000        0.0000        0.0000        0.0000        0.0000        0.0000        0.0000        0.0000        0.0000        0.0000        0.0000        0.0000        0.0000        0.0000        0.0000        0.0000        0.0000        0.0000        0.0000        0.0000        0.0000        0.0000      150.6842       51.4775       40.7215       35.8475       38.3817       80.5019       79.3368       74.3357       64.3427       46.1564       36.3731       29.3306       26.0483       20.1298       14.2090       17.5852       16.8217        6.0597        7.5041        7.9338        8.1348       19.1556       23.1428       21.9608       23.8173       27.1095       30.1994       34.2577       35.5411       42.0453       45.7887       42.5705       41.0754       45.8842       48.1584       56.7391       60.3484       61.0750       52.7209       51.9905       53.8986       52.9777       67.5177       68.7716       67.5346       57.4584       57.7707       72.9586       82.4324      101.5811      102.1550      116.5516      112.0695      131.2832      111.8409      115.0598      105.8866      103.1590       96.1504       90.4612       85.3989       94.9619       97.0838       77.8884       87.1666       86.7344       81.6454       85.3898       75.7692       74.9736       83.7652       90.6712       95.0054      116.6709      135.5049      134.6794      115.6178      120.7108      123.4039      114.4424      121.9642      141.1120      144.7195      146.4269      136.5515      136.6625      138.7651      149.6021      136.3136      115.0171      127.4082      134.0603      129.5221      132.8653      142.7831      155.7548      163.1899      174.9872      133.4939      127.3550      106.9529      116.1978      109.2053      116.9319      115.5014      137.6733      158.1638      173.6512      164.2668      182.8183      185.3229      178.0677      175.6750      167.8007      174.9684      171.6306      147.0082      154.7542      157.8920      157.7187      161.1506      150.0615      134.2565      113.4935      108.6793       74.1806       56.5311       45.1528       42.6366       39.2435       33.9881       32.3044       33.1409       42.9969       47.8371       45.6461       59.7196       86.1359      127.0706      121.5726       97.8508      114.5948      120.0729       91.8694       88.6904       71.1077       67.9576       67.9619       73.7817       83.6004       88.3186       89.8826       92.3134      107.8444      114.4958      112.8651      114.0842      111.1195       92.6998      101.4259      117.2249      115.9500      152.6918      159.3223      141.0069      107.4683      119.5503      122.1338      135.5927      123.8700        0.0000        0.0000        0.0000        0.0000        0.0000        0.0000        0.0000        0.0000        0.0000        0.0000        0.0000        0.0000        0.0000        0.0000        0.0000        0.0000        0.0000        0.0000        0.0000        0.0000        0.0000        0.0000        0.0000        0.0000        0.0000        0.0000        0.0000        0.0000        0.0000        0.0000        0.0000        0.0000        0.0000        0.0000        0.0000        0.0000        0.0000        0.0000        0.0000        0.0000        0.0000        0.0000        0.0000        0.0000        0.0000        0.0000        0.0000        0.0000        0.0000
        0.0000        0.0000        0.0000        0.0000        0.0000        0.0000        0.0000        0.0000        0.0000        0.0000        0.0000        0.0000        0.0000        0.0000        0.0000        0.0000        0.0000        0.0000        0.0000        0.0000        0.0000        0.0000        0.0000        0.0000        0.0000        0.0000        0.0000        0.0000        0.0000        0.0000        0.0000      136.4648      124.0575        0.0000        0.0000       92.1322       88.4296       80.6927       66.9520       27.2741       20.2531       15.1672       12.9630        9.3148        6.8749       10.4098        9.7651       29.9881       34.7171       39.2261       33.0984       10.0345        9.4440       12.3857       16.4202       24.1713       24.7542       26.5819       28.3341       42.4787       40.7365       40.2600       47.8027       58.5378       63.1279       68.4359       63.5393       57.8495       61.3104       52.7122       52.5787       70.7618       63.9000       52.1479       52.7201       50.3537       61.5661       62.7168       67.6351       88.3065      106.4456      116.0585      104.0357      137.3666      124.4045      118.4284      176.9058      172.9250      140.9956      108.6175      129.4838      113.6806      116.3994       80.7195       90.4322       62.8861       81.5552       73.4457       84.1361       70.3477       63.9432       77.6821      104.3910      106.5458      112.9468      110.0815       96.9089      110.7685      103.5055      114.3528      111.7758      110.1838      120.8742      117.9006      124.0295      113.4785      125.9849      121.5349      117.7122      153.3375      168.6958      169.7156      161.9702      172.9454      161.3689      181.1395      254.5176      168.0055      142.9326      119.2520      106.2453      107.7629      106.5689       94.9364       89.0368      109.5263      123.4700      145.4505      154.3358      154.1221      164.3441      154.6847      138.8984      126.4790      112.1210      123.8471      111.7945      112.9072      120.4240      110.7758      106.0520      108.9408       94.5843       94.1312       88.3887       53.2708       46.9094       36.6808       37.6762       34.6403       45.7087       29.7435       25.7538       33.6007       43.7462       51.3598       62.2817       81.9487      102.0023       98.3101       96.2851       81.4004       76.2818       69.6422       75.8905       60.5830       55.1895       55.8385       59.0956       75.4782       86.8060       83.9495       90.4588      110.3775      104.9876      111.8751      123.3006      117.2911      115.7685      133.2959      147.6650      147.9712      158.4689      151.7406      158.4322      117.9242      119.4274      117.6684        0.0000        0.0000        0.0000        0.0000        0.0000        0.0000        0.0000        0.0000        0.0000        0.0000        0.0000        0.0000        0.0000        0.0000        0.0000        0.0000        0.0000        0.0000        0.0000        0.0000        0.0000        0.0000        0.0000        0.0000        0.0000        0.0000        0.0000        0.0000        0.0000        0.0000        0.0000        0.0000        0.0000        0.0000        0.0000        0.0000        0.0000        0.0000        0.0000        0.0000        0.0000        0.0000        0.0000        0.0000        0.0000        0.0000        0.0000        0.0000        0.0000        0.0000        0.0000
        0.0000        0.0000        0.0000        0.0000        0.0000        0.0000        0.0000        0.0000        0.0000        0.0000        0.0000        0.0000        0.0000        0.0000        0.0000        0.0000        0.0000        0.0000        0.0000        0.0000        0.0000        0.0000        0.0000        0.0000        0.0000        0.0000        0.0000        0.0000        0.0000        0.0000        0.0000        0.0000        0.0000        0.0000        0.0000        0.0000        0.0000       86.4796       71.4669       27.5383       19.7106       14.6288       12.4027        7.2421        6.4230        8.9113       10.7289       37.1911       45.6422       47.3157       36.5997       12.9785       14.4788       16.6059       17.2510       22.9106       26.7484       23.6194       27.6167       36.3968       38.1286       43.8980       49.6576       58.2523       59.9689       64.5642       70.7887       63.2824       68.6908       74.1468       89.9013      100.9594       87.6224       55.9999       70.1393       61.4759       53.6251       71.6552       88.0759      104.6589      125.2720      131.7505      106.8776      118.4627      133.1609      133.9750      220.0472      381.1904      143.0585      150.2043      162.4417      118.6897       93.3233       88.2070       75.2175       67.2494       98.7778      119.9511      155.5688       84.7609       70.1247       68.0767       81.3277       84.4149       76.7200       77.9693       77.9793       93.0683      100.5625      110.4102      109.2007      113.7903      115.7269      130.9357      178.9957      105.4866      110.8436      114.7094      122.3373      155.9549      149.9604      149.3135      155.9479      157.1367      157.3519      229.1770      230.4653      141.3913      141.6206      106.5580       99.7632       88.8873       85.4379       79.5555       86.6229       90.6396       95.3406      114.5355      142.3178      137.3900      123.4426      108.0356       99.2359       94.4397       85.8194       93.1383       90.2598       86.3472       85.7829       85.0838       84.3619       84.9634       81.1051       73.5181       60.4619       38.1988       33.2251       28.9658       25.1478       23.3286       23.7184       26.4336       27.3758       73.7362       43.8644       56.6372       71.7846       78.2330       81.3577       90.8610       84.6744       69.4598       64.1335       62.8874       60.6901       57.6407       55.7625       66.1519       73.4907       72.3451       83.8923      107.9246      120.0827      126.7771      120.9488      122.8095      124.4137      136.1888      145.4891      147.1208      155.3522      171.8708      181.5156      185.5265      182.0100      122.7787      118.1103        0.0000        0.0000        0.0000        0.0000        0.0000        0.0000        0.0000        0.0000        0.0000        0.0000        0.0000        0.0000        0.0000        0.0000        0.0000        0.0000        0.0000        0.0000        0.0000        0.0000        0.0000        0.0000        0.0000        0.0000        0.0000        0.0000        0.0000        0.0000        0.0000        0.0000        0.0000        0.0000        0.0000        0.0000        0.0000        0.0000        0.0000        0.0000        0.0000        0.0000        0.0000        0.0000        0.0000        0.0000        0.0000        0.0000        0.0000        0.0000        0.0000        0.0000        0.0000        0.0000
        0.0000        0.0000        0.0000        0.0000        0.0000        0.0000        0.0000        0.0000        0.0000        0.0000        0.0000        0.0000        0.0000        0.0000        0.0000        0.0000        0.0000        0.0000        0.0000        0.0000        0.0000        0.0000        0.0000        0.0000        0.0000        0.0000        0.0000        0.0000        0.0000        0.0000        0.0000        0.0000        0.0000        0.0000        0.0000        0.0000        0.0000        0.0000        0.0000       35.2269       29.8148       25.6628       24.2905       13.6456       12.5637       12.9849       15.5047       52.4826       59.5830       58.7115       47.9290       17.5643       17.3587       14.6265       22.5674       21.8611       20.5769       22.5377       25.6739       41.3845       41.3943       45.7200       44.8687       47.0451       55.1768       59.4859       65.9889       80.1935       86.2430       67.9569       74.8250       73.7667       49.2716       55.5812       75.3752       59.8523       65.2682       74.9223       61.0780       82.1075       99.7226      103.9706      109.7693      114.4319      128.7827      144.6461      154.3260      224.7059      230.5908      216.6649      155.2154       89.1394      121.5597      165.8060       90.9580       66.0491       67.8525       93.1587      106.9306       87.1092       78.2134       70.7897       67.6515       68.7401       69.0134       69.7391       64.7609       78.4237       89.3568      106.7137      117.0167      108.4872      112.2199      117.3245      133.5091      123.7351      119.9531      105.4657      108.9599      140.3272      138.7370      136.8672      197.0518      148.1938      155.7840      219.6834      185.8203      135.0215      130.4543      101.8439       91.4744       80.3090       71.7275       73.1145       82.9624       85.2987       93.3229      110.0475      106.8319       96.2223       93.4155       86.3170       72.0321       76.6902       74.1268       77.1773       80.0051       74.8059       78.5850       77.9728       72.4903       69.6735       72.9127       58.1026       48.6815       35.5379       24.2371       23.9961       25.2507       24.4105       19.1505       20.9730       29.4049       44.5345       48.3289       55.9168       61.9467       77.5807       74.8791       86.4394       80.3593       59.9280       76.6039       52.1140       56.6433       45.6107       51.0868       60.1934       63.5152       79.4812      109.1151      126.4144      131.9220      132.1769      128.8671      132.2631      131.2302      154.2046      169.1455      176.4610      195.0360      205.4410      215.2425      217.5474      194.6959      128.9565      130.7646        0.0000        0.0000        0.0000        0.0000        0.0000        0.0000        0.0000        0.0000        0.0000        0.0000        0.0000        0.0000        0.0000        0.0000        0.0000        0.0000        0.0000        0.0000        0.0000        0.0000        0.0000        0.0000        0.0000        0.0000        0.0000        0.0000        0.0000        0.0000        0.0000        0.0000        0.0000        0.0000        0.0000        0.0000        0.0000        0.0000        0.0000        0.0000        0.0000        0.0000        0.0000        0.0000        0.0000        0.0000        0.0000        0.0000        0.0000        0.0000        0.0000        0.0000        0.0000        0.0000
        0.0000        0.0000        0.0000        0.0000        0.0000        0.0000        0.0000        0.0000        0.0000        0.0000        0.0000        0.0000        0.0000        0.0000        0.0000        0.0000        0.0000        0.0000        0.0000        0.0000        0.0000        0.0000        0.0000        0.0000        0.0000        0.0000        0.0000        0.0000        0.0000        0.0000        0.0000        0.0000        0.0000        0.0000        0.0000        0.0000        0.0000        0.0000        0.0000        0.0000       48.6043       47.9261       45.7756       27.9545       26.5422       25.2727       25.9302       77.6103       75.8108       72.6460       64.1846       26.9411       22.8369       19.5395       18.2054       23.7685       22.9549       25.8532       30.4084       47.3099       49.5559       47.9461       50.5521       45.5655       50.8063       49.2402       71.1222       67.9077       73.2441       74.6928       47.7505       46.0541       41.7330       50.4286       86.9541       91.4975       85.6937       86.7209       91.0609      102.2633      110.5569      115.6163      120.2161      144.4532      129.3786      188.9288      247.5474      305.7350      305.7032      277.5516      203.6937       98.3305       98.1836      133.0554      126.0427       76.2238       74.9135       69.0450       63.5269       75.5395       85.5929       85.0224       85.1487       83.2999       77.2800       69.8120       65.8388       78.9663       92.7777      102.1202      117.1694      108.9114      114.1250      121.7071      129.0809      133.5495      132.0865      132.7903      129.0534      137.7317      137.0085      127.5478      149.3689      144.9148      173.7022      182.7092      135.0656      124.9264      109.5454       94.8692       93.6901       79.7250       70.8316       68.0400       65.2620       72.7571       90.0696       98.9885      114.3685       80.2905       81.2611       74.0600       65.1342       81.9276       65.0560       73.5228       80.7852       77.7685       82.2545       69.5257       60.2859       62.3923       56.9394       50.2174       46.2711       33.0951       28.7955       24.2130       23.4839       18.8215       16.1397       19.7808       31.4934       41.3712       65.6120       45.7731       42.3554       61.0152       71.1992       67.2248       57.6626       55.4713       48.4613       52.2520       50.1874       51.9479       51.7235       54.4032       57.9743       77.6230      130.1405      129.5181      130.2301      131.1882      125.7094      151.5364      161.6905      199.7100      219.1691      209.7906      246.4725      215.5796      230.4817      208.4357      174.0293      138.7249        0.0000        0.0000        0.0000        0.0000        0.0000        0.0000        0.0000        0.0000        0.0000        0.0000        0.0000        0.0000        0.0000        0.0000        0.0000        0.0000        0.0000        0.0000        0.0000        0.0000        0.0000        0.0000        0.0000        0.0000        0.0000        0.0000        0.0000        0.0000        0.0000        0.0000        0.0000        0.0000        0.0000        0.0000        0.0000        0.0000        0.0000        0.0000        0.0000        0.0000        0.0000        0.0000        0.0000        0.0000        0.0000        0.0000        0.0000        0.0000        0.0000        0.0000        0.0000        0.0000        0.0000
        0.0000        0.0000        0.0000        0.0000        0.0000        0.0000        0.0000        0.0000        0.0000        0.0000        0.0000        0.0000        0.0000        0.0000        0.0000        0.0000        0.0000        0.0000        0.0000        0.0000        0.0000        0.0000        0.0000        0.0000        0.0000        0.0000        0.0000        0.0000        0.0000        0.0000        0.0000        0.0000        0.0000        0.0000        0.0000        0.0000        0.0000        0.0000        0.0000        0.0000        0.0000        0.0000        0.0000      125.1230      121.2102      115.2748      107.7299       78.1344       72.0480       67.4942       56.5606       45.1157       36.8327       33.1403       33.4402       37.4390       37.3091       40.6125       42.2575       45.7998       48.5915       48.7722       48.5993       46.6285       49.1145       46.1241       52.8246       77.8472       81.1548       81.9882       81.6436       76.5445       73.0114       67.9978       75.1222       59.5960       62.0251       58.3535       79.3960      173.0217      174.6098      166.2179      171.0584      241.6996      275.0087      325.3653      333.5662      315.1993      297.7886      299.2100      240.6064      176.4305      141.2278      124.7437      134.4769      104.4821      106.1721      127.6409      119.5905      133.0344      136.5816      141.6970      148.5085       82.7758       87.8932       74.0864       71.5819       68.4503       86.8029       94.6098      102.6162      117.8111      123.3056      141.4053      160.7343      191.7578      197.4448      197.7385      170.8974      144.3674      133.7911      134.2200      145.8448      151.3893      180.6343      189.4661      130.1877      136.4209      122.6448      104.1040       94.9038       70.7182       69.0471       63.0851       61.4594       71.1195       84.0313       90.3045       80.2251       62.0586       61.2409       58.0180       46.2567       55.1225       55.1461       63.7212       62.2246       78.8214       82.2503       68.4939       60.9339       57.6296       53.4669       50.5145       42.4203       30.4229       26.2189       21.9666       19.3569       23.1855       25.0822       23.2538       43.6136       87.1089       72.6531       47.2310       39.2953       40.7673       35.4315       30.5640       27.6856       28.3740       38.9175       35.7652       40.1313       67.6674       77.9126       83.0628      111.1893      106.8317      116.2195      107.7630      106.4766      113.5186      123.7834      121.2361      147.1635      188.8990      223.7670      233.5276      247.2081      231.3082      201.0375      184.9706      162.5193       93.0900        0.0000        0.0000        0.0000        0.0000        0.0000        0.0000        0.0000        0.0000        0.0000        0.0000        0.0000        0.0000        0.0000        0.0000        0.0000        0.0000        0.0000        0.0000        0.0000        0.0000        0.0000        0.0000        0.0000        0.0000        0.0000        0.0000        0.0000        0.0000        0.0000        0.0000        0.0000        0.0000        0.0000        0.0000        0.0000        0.0000        0.0000        0.0000        0.0000        0.0000        0.0000        0.0000        0.0000        0.0000        0.0000        0.0000        0.0000        0.0000        0.0000        0.0000        0.0000        0.0000        0.0000
        0.0000        0.0000        0.0000        0.0000        0.0000        0.0000        0.0000        0.0000        0.0000        0.0000        0.0000        0.0000        0.0000        0.0000        0.0000        0.0000        0.0000        0.0000        0.0000        0.0000        0.0000        0.0000        0.0000        0.0000        0.0000        0.0000        0.0000        0.0000        0.0000        0.0000        0.0000        0.0000        0.0000        0.0000        0.0000        0.0000        0.0000        0.0000        0.0000        0.0000        0.0000        0.0000        0.0000        0.0000      164.6664      155.2776      140.3885       97.9305       87.1507       77.5329       67.8187       53.8793       45.4248       41.4532       41.7982       43.5604       45.4189       45.5901       47.3985       46.8697       49.6330       50.1443       47.6165       52.0051       45.3657       44.8176       52.6302       84.5867       92.9952       93.7511      102.5065       81.8341       85.5224       70.9732       62.9929       42.0303       50.6141       60.3341       76.7553      123.2556      128.7582      155.1773      202.6347      262.9023      305.5423      352.5536      356.2200      330.9237      322.6409      288.6162      256.9180      170.1072      142.1827      117.5864      120.7142       89.7035      106.6699      124.7781      106.3111      140.1696      109.7916      129.7381      108.1162       70.3164       66.2892       62.4464       68.2085       79.4234       89.2452       86.1559       97.8289      120.4622      162.6632      173.7536      171.1395      196.9854      222.9812      210.1297      193.6628      183.9836      154.3555      166.4667      156.9994      150.2331      157.1961      163.8426      142.1634      136.5116      137.6242      119.4953       88.2806       67.5153       69.1642       69.0190       68.0966       72.2456       80.4528       80.3719       85.2148       55.7395       50.7918       52.4644       50.3071       55.1623       51.0538       56.5998       52.3082       62.6752       58.9515       52.2509       51.3400       53.3594       53.3937       59.3198       50.6163       28.6105       22.7771       19.7311       27.0713       25.5141       25.6039       31.9930       39.3122       80.7990       44.8396       37.1249       32.8462       22.3712       27.8667       21.0657       18.9420       21.3813       24.1931       26.8570       35.3578       64.7670       82.3211      101.9875      116.5385      112.2698      119.1640      111.1574      108.6759      113.7938      119.0774      122.0732      148.4543      199.9059      237.1823      248.5081      253.9645      255.0441      228.0483      195.8548      163.0745       91.7400        0.0000        0.0000        0.0000        0.0000        0.0000        0.0000        0.0000        0.0000        0.0000        0.0000        0.0000        0.0000        0.0000        0.0000        0.0000        0.0000        0.0000        0.0000        0.0000        0.0000        0.0000        0.0000        0.0000        0.0000        0.0000        0.0000        0.0000        0.0000        0.0000        0.0000        0.0000        0.0000        0.0000        0.0000        0.0000        0.0000        0.0000        0.0000        0.0000        0.0000        0.0000        0.0000        0.0000        0.0000        0.0000        0.0000        0.0000        0.0000        0.0000        0.0000        0.0000        0.0000        0.0000
        0.0000        0.0000        0.0000        0.0000        0.0000        0.0000        0.0000        0.0000        0.0000        0.0000        0.0000        0.0000        0.0000        0.0000        0.0000        0.0000        0.0000        0.0000        0.0000        0.0000        0.0000        0.0000        0.0000        0.0000        0.0000        0.0000        0.0000        0.0000        0.0000        0.0000        0.0000        0.0000        0.0000        0.0000        0.0000        0.0000        0.0000        0.0000        0.0000        0.0000        0.0000        0.0000        0.0000        0.0000        0.0000        0.0000      189.0259      138.3537      124.6106      115.2223      100.5667       79.8857       69.7090       63.5139       64.1891       67.3477       69.9250       72.0785       71.8744       71.9986       74.7741       72.8863       69.2528       65.5912       59.2516       56.6434       62.7641       97.5515      107.6639      115.2976      108.4610       92.9878       84.4045       76.8434       78.0540       41.4714       43.1587       55.7430       67.7981      125.2251      152.2436      224.1284      249.3424      308.2148      329.6400      343.0369      347.8900      370.3307      349.9967      311.0381      269.3934      170.7105      144.1376      137.2160      126.7753       97.9511      124.1088      110.8311      105.3061      109.6168      127.3749      296.9277      117.1981       68.1778       64.4674       64.9864       68.4701       86.7407      107.2692      116.4295      108.2211      136.8598      153.4761      188.5055      182.6047      202.7140      200.3673      180.8661      170.2898      163.6554      185.6604      199.2057      192.2330      158.4386      169.4229      200.3987      207.1088      158.1142      128.8393      107.8223       89.2830       64.7907       60.3500       62.8501       65.8865       70.0956       71.3376       80.7995       92.0567       76.3604       54.3470       54.2886       54.1833       52.6476       53.1575       50.1699       49.3725       64.1128       51.7681       48.7094       53.4105       53.4453       61.2237       58.4663       48.2566       29.6529       27.9265       33.5762       32.0553       31.0796       35.5590       38.4232       46.0396       67.7768       36.2146       42.7428       46.3585       19.7076       19.5670       16.6679       16.5099       20.5267       23.3376       27.7127       35.1894       71.6949       99.0993      107.7779      114.7121      122.4960      133.3598      112.0341      122.7952      117.8481      112.8553      114.5052      134.7808      192.6983      225.1320      228.8572      237.2859      207.7887      215.8676      193.4100      170.5134       89.3400        0.0000        0.0000        0.0000        0.0000        0.0000        0.0000        0.0000        0.0000        0.0000        0.0000        0.0000        0.0000        0.0000        0.0000        0.0000        0.0000        0.0000        0.0000        0.0000        0.0000        0.0000        0.0000        0.0000        0.0000        0.0000        0.0000        0.0000        0.0000        0.0000        0.0000        0.0000        0.0000        0.0000        0.0000        0.0000        0.0000        0.0000        0.0000        0.0000        0.0000        0.0000        0.0000        0.0000        0.0000        0.0000        0.0000        0.0000        0.0000        0.0000        0.0000        0.0000        0.0000        0.0000
        0.0000        0.0000        0.0000        0.0000        0.0000        0.0000        0.0000        0.0000        0.0000        0.0000        0.0000        0.0000        0.0000        0.0000        0.0000        0.0000        0.0000        0.0000        0.0000        0.0000        0.0000        0.0000        0.0000        0.0000        0.0000        0.0000        0.0000        0.0000        0.0000        0.0000        0.0000        0.0000        0.0000        0.0000        0.0000        0.0000        0.0000        0.0000        0.0000        0.0000        0.0000        0.0000        0.0000        0.0000        0.0000        0.0000        0.0000      193.1103      186.1682      173.5975      152.0423      119.3246      102.5555       97.8549      104.3259      107.4739      109.2038      115.7067      118.6463      118.8743      119.4790      115.6039      104.7682       88.8036       84.3358       69.8364       80.1760      121.2710      131.8888      132.6248      123.5990       98.2377      101.7657       93.5390       93.2905       51.9450       57.2967       70.6766       87.4595      171.3231      233.6453      307.1648      246.8681      286.5268      316.3619      313.9673      323.8320      350.7150      438.5140      337.6708      261.9652      177.6377      154.4525      149.7887      154.3595      125.3099      147.7694      158.9959      124.6217      123.1269      116.1242      122.5561      126.9727      110.0045       90.9407       80.2963       79.2750       92.1833       87.4781      126.2115      116.5495      157.3276      152.7714      158.4282      157.7588      181.1429      201.7145      188.8507      175.4009      160.6400      159.1216      152.0165      180.2681      173.6088      150.3100      188.0986      205.2623      151.4977      121.9950       92.3482       80.1795       65.1809       59.9624       58.9322       65.9318       90.8303       88.6525       93.6777       82.7914       60.3419       57.1719       55.7977       49.6271       49.2135       52.9903       39.0957       45.5805       62.5272       54.0598       51.4702       49.0489       56.3578       70.0341       71.7110       61.9769       35.4497       37.5192       33.6939       33.2313       45.7175       58.4263       46.6487       43.5553       48.5679       46.9922       59.4156       53.8489       39.1897       25.6716       51.3953       24.0432       22.8933       25.3321       31.4111       40.2363       91.8736      109.7256      117.4982      133.3797      123.4526      130.4854      119.8653      122.4565      114.7652      114.2802      112.4692      120.4547      156.5103      169.5967      182.9005      197.2522      173.1095      184.9656      176.3170      185.9812        0.0000        0.0000        0.0000        0.0000        0.0000        0.0000        0.0000        0.0000        0.0000        0.0000        0.0000        0.0000        0.0000        0.0000        0.0000        0.0000        0.0000        0.0000        0.0000        0.0000        0.0000        0.0000        0.0000        0.0000        0.0000        0.0000        0.0000        0.0000        0.0000        0.0000        0.0000        0.0000        0.0000        0.0000        0.0000        0.0000        0.0000        0.0000        0.0000        0.0000        0.0000        0.0000        0.0000        0.0000        0.0000        0.0000        0.0000        0.0000        0.0000        0.0000        0.0000        0.0000        0.0000        0.0000
        0.0000        0.0000        0.0000        0.0000        0.0000        0.0000        0.0000        0.0000        0.0000        0.0000        0.0000        0.0000        0.0000        0.0000        0.0000        0.0000        0.0000        0.0000        0.0000        0.0000        0.0000        0.0000        0.0000        0.0000        0.0000        0.0000        0.0000        0.0000        0.0000        0.0000        0.0000        0.0000        0.0000        0.0000        0.0000        0.0000        0.0000        0.0000        0.0000        0.0000        0.0000        0.0000        0.0000        0.0000        0.0000        0.0000        0.0000        0.0000        0.0000        0.0000      300.5255      210.5788      179.5305      166.9847      176.7944      217.5998      224.1334      232.4852      240.9924      257.0558      259.9831      247.2796      223.0843      123.1374      104.7497       91.2749        0.0000        0.0000      128.5512      128.1214      123.5570      124.1874      126.9425      122.6065      112.3661      120.0241      137.6118      150.0647      171.5814      188.5710      223.9920      260.0019      274.4544      263.2634      282.0403      284.3569      286.0765      331.2188      344.5461        0.0000        0.0000        0.0000        0.0000      213.7329      205.9482      266.5373      338.8978      370.7551        0.0000      169.5575      143.7353      129.7619      149.2621      119.4678      104.8291       82.0998       91.9373      103.6787       99.8469      108.2077      137.2240      145.9353      166.9681      171.2776      176.8885      220.7966      224.6602      194.0347      182.7071      148.0682      142.4390      158.5875      170.5817      152.6290      121.9709      130.9133      108.3149       96.1134       83.1424       71.0868       66.9005       65.5850       60.4763       59.4326       56.5468       86.7437       98.7502       87.7007       74.5816       72.9238       55.8156       58.9273       55.0365       46.4316       44.3468       37.9129       35.2134       56.7403       60.8343       55.2528       59.4975       72.8557       66.9608       70.5470       55.6509       56.8169       67.8784       61.5678       57.1570       56.1393       55.0670       59.2112       55.4803       49.7976       65.9223       69.4950       35.5900       38.0894       55.6425       75.6860       40.6544       35.4416       41.7543       48.8190       94.2228      121.1770      121.8227      130.1810      134.7197      136.1886      143.3627      124.2358      107.5959       92.9018       86.5132       89.5800      106.4111      114.9635      110.6073      117.7543      133.3502      154.2174      122.5221        0.0000        0.0000        0.0000        0.0000        0.0000        0.0000        0.0000        0.0000        0.0000        0.0000        0.0000        0.0000        0.0000        0.0000        0.0000        0.0000        0.0000        0.0000        0.0000        0.0000        0.0000        0.0000        0.0000        0.0000        0.0000        0.0000        0.0000        0.0000        0.0000        0.0000        0.0000        0.0000        0.0000        0.0000        0.0000        0.0000        0.0000        0.0000        0.0000        0.0000        0.0000        0.0000        0.0000        0.0000        0.0000        0.0000        0.0000        0.0000        0.0000        0.0000        0.0000        0.0000        0.0000        0.0000        0.0000        0.0000
        0.0000        0.0000        0.0000        0.0000        0.0000        0.0000        0.0000        0.0000        0.0000        0.0000        0.0000        0.0000        0.0000        0.0000        0.0000        0.0000        0.0000        0.0000        0.0000        0.0000        0.0000        0.0000        0.0000        0.0000        0.0000        0.0000        0.0000        0.0000        0.0000        0.0000        0.0000        0.0000        0.0000        0.0000        0.0000        0.0000        0.0000        0.0000        0.0000        0.0000        0.0000        0.0000        0.0000        0.0000        0.0000        0.0000        0.0000        0.0000        0.0000        0.0000        0.0000        0.0000        0.0000        0.0000        0.0000      277.7191      288.6130      297.8312        0.0000        0.0000        0.0000      317.4698      272.9039      150.6815      119.8624        0.0000        0.0000        0.0000        0.0000        0.0000        0.0000        0.0000      139.3687      132.5123      135.6900      151.0926      162.9509      175.9145      198.6936      210.7776      226.3230      236.9517      266.9751      264.2493      343.4116      337.1958      285.1054      263.0425        0.0000        0.0000        0.0000        0.0000        0.0000        0.0000      301.9651      375.3356        0.0000        0.0000        0.0000      235.6573      186.0875      154.8892      146.3208      103.2137       81.4605       77.1454       86.1680       95.1709       91.2576      110.9450      122.7852      151.9203      175.4316      167.9655      182.2589      194.6208      190.5140      180.4051      173.2358      129.9785      131.5560      157.4482      146.1667      121.8050      111.0919      105.8930       83.6742       85.3466       76.1076       65.4142       67.4655       60.4889       52.8596       69.2798       62.7924       91.2049      112.6008      114.3550       72.4509       65.3054       62.1871       66.2669       55.7694       41.5294       37.7761       34.4173       34.9444       61.0539       65.0144       64.6636       75.8026       64.6583       76.3788       63.6917       58.5671       68.4414       79.2852       84.8381       69.7862       61.5957       77.9065       57.8990       52.7544       51.5296       50.8887       50.6207       59.2262       62.1334       62.6539       94.8805       83.3628       49.4719       67.8537       65.1022       80.3255      118.3223      119.5737      141.1716      141.7725      123.6172      134.4093      110.1936      100.4102       92.7029       88.1833       98.1914      107.2948      138.6382      106.2961      104.0009      104.9840      144.3033      128.1751        0.0000        0.0000        0.0000        0.0000        0.0000        0.0000        0.0000        0.0000        0.0000        0.0000        0.0000        0.0000        0.0000        0.0000        0.0000        0.0000        0.0000        0.0000        0.0000        0.0000        0.0000        0.0000        0.0000        0.0000        0.0000        0.0000        0.0000        0.0000        0.0000        0.0000        0.0000        0.0000        0.0000        0.0000        0.0000        0.0000        0.0000        0.0000        0.0000        0.0000        0.0000        0.0000        0.0000        0.0000        0.0000        0.0000        0.0000        0.0000        0.0000        0.0000        0.0000        0.0000        0.0000        0.0000        0.0000        0.0000
        0.0000        0.0000        0.0000        0.0000        0.0000        0.0000        0.0000        0.0000        0.0000        0.0000        0.0000        0.0000        0.0000        0.0000        0.0000        0.0000        0.0000        0.0000        0.0000        0.0000        0.0000        0.0000        0.0000        0.0000        0.0000        0.0000        0.0000        0.0000        0.0000        0.0000        0.0000        0.0000        0.0000        0.0000        0.0000        0.0000        0.0000        0.0000        0.0000        0.0000        0.0000        0.0000        0.0000        0.0000        0.0000        0.0000        0.0000        0.0000        0.0000        0.0000        0.0000        0.0000        0.0000        0.0000        0.0000        0.0000        0.0000        0.0000        0.0000        0.0000        0.0000      380.3817      336.4391      196.6491      164.2269        0.0000        0.0000        0.0000        0.0000        0.0000        0.0000        0.0000        0.0000      163.6138      164.8374      171.4890      173.3140      186.6030      213.5974      207.6884      208.6956      225.9535      260.6851      267.8936      284.6440        0.0000        0.0000        0.0000        0.0000        0.0000        0.0000        0.0000        0.0000        0.0000        0.0000        0.0000        0.0000        0.0000        0.0000        0.0000      170.3214      126.0760      128.7970       87.0955       80.7308       71.9869       78.7105       85.3615       95.0790       98.6916       94.0272      121.0032      142.1689      140.9094      143.5988      156.9335      178.1165      180.3609      163.6660      130.6493      123.1553      133.5460      113.9249       98.0450       97.2210       91.4123       77.8727       76.6286       73.7229       57.0167       56.8040       51.4417       58.0697       75.4074       76.3840       95.8714       82.5876       81.5639       81.3646       81.3322       71.9372       67.5805       54.4043       41.4751       37.8446       28.7104       33.6494       61.4970       56.3201       65.4197       70.1145       56.9725       58.6884       85.1990       84.6413       80.4143       79.1843       88.9457       80.7918       73.9105      123.6476       73.4103       59.7595       52.4271       41.2289       44.3827       76.0021       78.6940       89.5637       95.3058       54.2533       68.2162       87.1323       75.1195       78.5125      131.2269      125.0884      152.6327      161.5674      125.5953      108.4920      105.4967      100.0722       85.8862       91.3479      104.5809      101.5449       75.7396       89.8388       88.6284       97.2497       90.4600        0.0000        0.0000        0.0000        0.0000        0.0000        0.0000        0.0000        0.0000        0.0000        0.0000        0.0000        0.0000        0.0000        0.0000        0.0000        0.0000        0.0000        0.0000        0.0000        0.0000        0.0000        0.0000        0.0000        0.0000        0.0000        0.0000        0.0000        0.0000        0.0000        0.0000        0.0000        0.0000        0.0000        0.0000        0.0000        0.0000        0.0000        0.0000        0.0000        0.0000        0.0000        0.0000        0.0000        0.0000        0.0000        0.0000        0.0000        0.0000        0.0000        0.0000        0.0000        0.0000        0.0000        0.0000        0.0000        0.0000        0.0000
        0.0000        0.0000        0.0000        0.0000        0.0000        0.0000        0.0000        0.0000        0.0000        0.0000        0.0000        0.0000        0.0000        0.0000        0.0000        0.0000        0.0000        0.0000        0.0000        0.0000        0.0000        0.0000        0.0000        0.0000        0.0000        0.0000        0.0000        0.0000        0.0000        0.0000        0.0000        0.0000        0.0000        0.0000        0.0000        0.0000        0.0000        0.0000        0.0000        0.0000        0.0000        0.0000        0.0000        0.0000        0.0000        0.0000        0.0000        0.0000        0.0000        0.0000        0.0000        0.0000        0.0000        0.0000        0.0000        0.0000        0.0000        0.0000        0.0000        0.0000        0.0000        0.0000      410.1390      271.2432        0.0000        0.0000        0.0000        0.0000        0.0000        0.0000        0.0000        0.0000        0.0000        0.0000      201.8635      195.1503      181.0299      199.4438      227.3309      240.7070      199.8594      205.7833      225.4943      221.8303        0.0000        0.0000        0.0000        0.0000        0.0000        0.0000        0.0000        0.0000        0.0000        0.0000        0.0000        0.0000        0.0000        0.0000        0.0000        0.0000        0.0000      122.6377      117.1672       89.8460       75.7236       82.3079       86.0909      101.1285       91.5747       81.2238       82.0475      115.4523      122.2485      135.1246      129.2572      164.1070      190.9168      186.6143      180.7893      137.6787      116.0999      114.6444      100.4468       88.2274       84.2743       79.2794       81.2945       67.6916       83.2857       61.7363       64.1682       70.7710       74.2759       89.9257       75.1484       76.3686       68.1707       66.2991       72.9702       60.2412       68.5009       57.3721       54.9182       44.9116       31.1964       29.3723       36.2770       63.5939       52.8490       64.4015       62.8733       54.0718       59.1163       77.4017       79.9357      125.2559       99.8795       89.9579       90.6766       81.3749       76.7358       79.3111       73.9058       60.4494       82.1965       61.7336       61.1516       50.3244       61.0704       51.3852       48.8968      106.3008       86.6175       82.8363      110.1040      119.5297      129.7171      145.2574      154.4480      113.4035      111.1911       97.6013       96.2312       75.9401       77.4590       90.6747       74.9110       59.1893       61.0029       68.5060       73.4832        0.0000        0.0000        0.0000        0.0000        0.0000        0.0000        0.0000        0.0000        0.0000        0.0000        0.0000        0.0000        0.0000        0.0000        0.0000        0.0000        0.0000        0.0000        0.0000        0.0000        0.0000        0.0000        0.0000        0.0000        0.0000        0.0000        0.0000        0.0000        0.0000        0.0000        0.0000        0.0000        0.0000        0.0000        0.0000        0.0000        0.0000        0.0000        0.0000        0.0000        0.0000        0.0000        0.0000        0.0000        0.0000        0.0000        0.0000        0.0000        0.0000        0.0000        0.0000        0.0000        0.0000        0.0000        0.0000        0.0000        0.0000        0.0000
        0.0000        0.0000        0.0000        0.0000        0.0000        0.0000        0.0000        0.0000        0.0000        0.0000        0.0000        0.0000        0.0000        0.0000        0.0000        0.0000        0.0000        0.0000        0.0000        0.0000        0.0000        0.0000        0.0000        0.0000        0.0000        0.0000        0.0000        0.0000        0.0000        0.0000        0.0000        0.0000        0.0000        0.0000        0.0000        0.0000        0.0000        0.0000        0.0000        0.0000        0.0000        0.0000        0.0000        0.0000        0.0000        0.0000        0.0000        0.0000        0.0000        0.0000        0.0000        0.0000        0.0000        0.0000        0.0000        0.0000        0.0000        0.0000        0.0000        0.0000        0.0000        0.0000        0.0000        0.0000        0.0000        0.0000        0.0000        0.0000        0.0000        0.0000        0.0000        0.0000        0.0000        0.0000      262.8766      195.9258      173.8450      204.2203      213.1375      218.4142      185.6105      193.0092      172.2980        0.0000        0.0000        0.0000        0.0000        0.0000        0.0000        0.0000        0.0000        0.0000        0.0000        0.0000        0.0000        0.0000        0.0000        0.0000        0.0000        0.0000        0.0000      130.0586      113.5589      109.3502       99.7650      117.0014      123.0078      138.5392      132.9017      119.1437      126.9595      135.8353      146.5143      154.7436      162.4041      175.7540      191.0846      188.6773      179.1896      140.1236      120.6763      108.7955      100.4730       96.3115       94.0623       88.1332       86.2071       77.0539       78.2567       70.5818       75.1646       82.1511       89.8018       86.1312       76.2614       56.2789       53.5706       52.7901       49.0106       52.0518       55.9752       50.7231       43.3978       39.6483       35.3900       38.5014       54.7523       52.5575       54.9438       65.9243       71.7112       72.3137       84.9140       97.0858       87.6926       94.2523      102.7887      110.8824      101.9984      107.4206      105.8586      103.9210      108.3796       94.7813       90.9128       57.8260       41.9767       49.7381       48.6038       49.3883       67.6869       74.3788       81.7949      102.6911       96.7083      112.1029      107.0145      107.2928      106.5756       97.1345       99.0112       86.0922       83.1116       93.3232       90.6819       90.2019       66.7230       40.3457       48.0592       71.4242       57.7615        0.0000        0.0000        0.0000        0.0000        0.0000        0.0000        0.0000        0.0000        0.0000        0.0000        0.0000        0.0000        0.0000        0.0000        0.0000        0.0000        0.0000        0.0000        0.0000        0.0000        0.0000        0.0000        0.0000        0.0000        0.0000        0.0000        0.0000        0.0000        0.0000        0.0000        0.0000        0.0000        0.0000        0.0000        0.0000        0.0000        0.0000        0.0000        0.0000        0.0000        0.0000        0.0000        0.0000        0.0000        0.0000        0.0000        0.0000        0.0000        0.0000        0.0000        0.0000        0.0000        0.0000        0.0000        0.0000        0.0000        0.0000        0.0000
        0.0000        0.0000        0.0000        0.0000        0.0000        0.0000        0.0000        0.0000        0.0000        0.0000        0.0000        0.0000        0.0000        0.0000        0.0000        0.0000        0.0000        0.0000        0.0000        0.0000        0.0000        0.0000        0.0000        0.0000        0.0000        0.0000        0.0000        0.0000        0.0000        0.0000        0.0000        0.0000        0.0000        0.0000        0.0000        0.0000        0.0000        0.0000        0.0000        0.0000        0.0000        0.0000        0.0000        0.0000        0.0000        0.0000        0.0000        0.0000        0.0000        0.0000        0.0000        0.0000        0.0000        0.0000        0.0000        0.0000        0.0000        0.0000        0.0000        0.0000        0.0000        0.0000        0.0000        0.0000        0.0000        0.0000        0.0000        0.0000        0.0000        0.0000        0.0000        0.0000        0.0000        0.0000        0.0000        0.0000        0.0000        0.0000        0.0000        0.0000        0.0000        0.0000        0.0000        0.0000        0.0000        0.0000        0.0000        0.0000        0.0000        0.0000        0.0000        0.0000        0.0000        0.0000        0.0000        0.0000        0.0000        0.0000        0.0000        0.0000        0.0000      128.3924       99.7936       86.1023       93.6873      108.7881      141.3710      150.6870      135.3148      134.7158      131.8102      126.3153      154.5303      147.3689      143.7627      153.1531      169.8810      168.6286      150.3842      120.0569      100.5151       95.9799       95.7249       99.9512      101.0383       90.9860       77.4004       72.4964       75.5920       70.4627       81.2349       77.8000       63.7764       75.0002       74.5602       53.9928       51.4652       51.4244       50.4352       51.9113       74.7585       61.9335       44.4201       39.4623       36.2481       39.0042       43.3990       53.3214       60.9572       73.9963       82.2387       76.6574       97.8894      100.9207       95.3216       99.7249      109.7647      126.2417      128.8479      133.9559      138.6356      117.1208      127.0169      111.0641       93.3464       59.4415       49.6410       61.8657       61.8485       78.8797       72.2366      100.8128      113.0483      107.4131       98.4796       94.0004       80.8071       83.7266       81.2164       79.3509       87.9526       85.6239       85.4177       90.6180       85.3085       80.7748       71.7723       44.1983       39.8251       47.5763        0.0000        0.0000        0.0000        0.0000        0.0000        0.0000        0.0000        0.0000        0.0000        0.0000        0.0000        0.0000        0.0000        0.0000        0.0000        0.0000        0.0000        0.0000        0.0000        0.0000        0.0000        0.0000        0.0000        0.0000        0.0000        0.0000        0.0000        0.0000        0.0000        0.0000        0.0000        0.0000        0.0000        0.0000        0.0000        0.0000        0.0000        0.0000        0.0000        0.0000        0.0000        0.0000        0.0000        0.0000        0.0000        0.0000        0.0000        0.0000        0.0000        0.0000        0.0000        0.0000        0.0000        0.0000        0.0000        0.0000        0.0000        0.0000        0.0000
        0.0000        0.0000        0.0000        0.0000        0.0000        0.0000        0.0000        0.0000        0.0000        0.0000        0.0000        0.0000        0.0000        0.0000        0.0000        0.0000        0.0000        0.0000        0.0000        0.0000        0.0000        0.0000        0.0000        0.0000        0.0000        0.0000        0.0000        0.0000        0.0000        0.0000        0.0000        0.0000        0.0000        0.0000        0.0000        0.0000        0.0000        0.0000        0.0000        0.0000        0.0000        0.0000        0.0000        0.0000        0.0000        0.0000        0.0000        0.0000        0.0000        0.0000        0.0000        0.0000        0.0000        0.0000        0.0000        0.0000        0.0000        0.0000        0.0000        0.0000        0.0000        0.0000        0.0000        0.0000        0.0000        0.0000        0.0000        0.0000        0.0000        0.0000        0.0000        0.0000        0.0000        0.0000        0.0000        0.0000        0.0000        0.0000        0.0000        0.0000        0.0000        0.0000        0.0000        0.0000        0.0000        0.0000        0.0000        0.0000        0.0000        0.0000        0.0000        0.0000        0.0000        0.0000        0.0000        0.0000        0.0000        0.0000        0.0000        0.0000        0.0000      102.1616       93.3785       88.5592       93.1861       97.4589      111.7743      126.2137      127.7946      121.8601      120.4221      112.0188      116.1356      121.5339      117.7330      139.1582      148.4397      143.0173      132.9090      106.4712       90.5650       89.0360       92.7230      100.4219       95.1698       83.6884       76.4130       65.3671       64.1756       70.2108       88.0182       74.4855       72.4786       79.0731       70.9018       55.7666       56.2808       56.6440       55.9561       64.8419       68.1786       47.9586       46.5610       38.6411       39.2567       38.4329       42.6432       64.2438       65.6654       68.4593       87.9520       92.2197       88.5858       92.1140      102.5807      105.6044      142.2530      186.8352      182.5175      143.8600      142.8080      137.8448      136.1182      127.2017       82.5902       71.3032       58.7485       67.1339       73.2390       90.9854      103.7475      109.2843      138.4381      111.7844       97.8151       84.3876       78.5077       75.9219       85.6619       85.0093       78.5291       83.0392       93.9305       85.8440       90.5229       73.5348       59.4678       39.5015       47.3034       55.3240        0.0000        0.0000        0.0000        0.0000        0.0000        0.0000        0.0000        0.0000        0.0000        0.0000        0.0000        0.0000        0.0000        0.0000        0.0000        0.0000        0.0000        0.0000        0.0000        0.0000        0.0000        0.0000        0.0000        0.0000        0.0000        0.0000        0.0000        0.0000        0.0000        0.0000        0.0000        0.0000        0.0000        0.0000        0.0000        0.0000        0.0000        0.0000        0.0000        0.0000        0.0000        0.0000        0.0000        0.0000        0.0000        0.0000        0.0000        0.0000        0.0000        0.0000        0.0000        0.0000        0.0000        0.0000        0.0000        0.0000        0.0000        0.0000        0.0000
        0.0000        0.0000        0.0000        0.0000        0.0000        0.0000        0.0000        0.0000        0.0000        0.0000        0.0000        0.0000        0.0000        0.0000        0.0000        0.0000        0.0000        0.0000        0.0000        0.0000        0.0000        0.0000        0.0000        0.0000        0.0000        0.0000        0.0000        0.0000        0.0000        0.0000        0.0000        0.0000        0.0000        0.0000        0.0000        0.0000        0.0000        0.0000        0.0000        0.0000        0.0000        0.0000        0.0000        0.0000        0.0000        0.0000        0.0000        0.0000        0.0000        0.0000        0.0000        0.0000        0.0000        0.0000        0.0000        0.0000        0.0000        0.0000        0.0000        0.0000        0.0000        0.0000        0.0000        0.0000        0.0000        0.0000        0.0000        0.0000        0.0000        0.0000        0.0000        0.0000        0.0000        0.0000        0.0000        0.0000        0.0000        0.0000        0.0000        0.0000        0.0000        0.0000        0.0000        0.0000        0.0000        0.0000        0.0000        0.0000        0.0000        0.0000        0.0000        0.0000        0.0000        0.0000        0.0000        0.0000        0.0000        0.0000        0.0000        0.0000      114.5779      100.2187       97.9919       89.0643       87.3161      107.7646      101.4816      100.6878      112.0847      106.7100      101.5233      107.4053      105.1566      104.1709      100.5161      117.7622      122.6602      116.9687      114.6623       91.9757       83.9416       82.2970       82.2306       79.6926       79.1961       77.8658       77.7174       80.7597       77.1975       73.9119       72.1692       59.2056       58.5467       59.6079       53.9644       50.3799       57.7792       60.2206       59.1263       49.3650       46.1304       42.4350       47.1480       38.4293       44.0330       39.9260       41.6866       53.0600       55.6247       58.4523       86.3211       80.5546       88.8791       98.5949      114.3853      115.5286      131.5797      137.1704      140.7201      149.4322      160.9483      183.7244      156.9538      118.4200      101.6276      111.5702       88.6255       78.2006       87.4675      108.5058      121.3192      115.8277      123.4485      114.8998       99.6743       85.1000       94.9821       96.2984       95.7550       87.4303       86.1895      114.0299       86.2152       80.6276       69.5109       63.3012       58.5565       46.5961        0.0000        0.0000        0.0000        0.0000        0.0000        0.0000        0.0000        0.0000        0.0000        0.0000        0.0000        0.0000        0.0000      266.3700        0.0000        0.0000        0.0000      306.7200        0.0000        0.0000        0.0000        0.0000        0.0000        0.0000        0.0000        0.0000        0.0000        0.0000        0.0000        0.0000        0.0000        0.0000        0.0000        0.0000        0.0000        0.0000        0.0000        0.0000        0.0000        0.0000        0.0000        0.0000        0.0000        0.0000        0.0000        0.0000        0.0000        0.0000        0.0000        0.0000        0.0000        0.0000        0.0000        0.0000        0.0000        0.0000        0.0000        0.0000        0.0000        0.0000        0.0000
        0.0000        0.0000        0.0000        0.0000        0.0000        0.0000        0.0000        0.0000        0.0000        0.0000        0.0000        0.0000        0.0000        0.0000        0.0000        0.0000        0.0000        0.0000        0.0000        0.0000        0.0000        0.0000        0.0000        0.0000        0.0000        0.0000        0.0000        0.0000        0.0000        0.0000        0.0000        0.0000        0.0000        0.0000        0.0000        0.0000        0.0000        0.0000        0.0000        0.0000        0.0000        0.0000        0.0000        0.0000        0.0000        0.0000        0.0000        0.0000        0.0000        0.0000        0.0000        0.0000        0.0000        0.0000        0.0000        0.0000        0.0000        0.0000        0.0000        0.0000        0.0000        0.0000        0.0000        0.0000        0.0000        0.0000        0.0000        0.0000        0.0000        0.0000        0.0000        0.0000        0.0000        0.0000        0.0000        0.0000        0.0000        0.0000        0.0000        0.0000        0.0000        0.0000        0.0000        0.0000        0.0000        0.0000        0.0000        0.0000        0.0000        0.0000        0.0000        0.0000        0.0000        0.0000        0.0000        0.0000        0.0000        0.0000        0.0000        0.0000      116.8259      111.9715      114.9550      115.7514      104.0667      131.5347      124.8633      118.2653      105.3958       92.1987      105.9584      108.1395       89.9571       86.0017       75.6936       74.1219       73.2947       73.0631       64.1816       76.5992       74.6104       69.3159       67.7437       67.7975       75.0470       76.4277       73.3414       64.2205       46.1056       39.8843       39.5062       38.8604       39.8476       43.0794       44.7799       50.7831       63.1950       62.7660       47.6248       47.5427       42.3296       42.2502       46.5591       46.3635       48.7708       62.9484       56.9097       46.3266       44.0223       41.4686       55.2489       74.0322       90.9398       97.6358      111.5114      127.9532      121.9858      128.3786      139.4929      130.8568      149.5453      142.9769      132.6158      111.9412      118.6334      111.4469      106.2458      103.1543      110.6801      131.4374      147.2128      153.9442      116.4257      108.7647      111.6802      127.9615      139.3575      144.5489      120.4977       99.8692      115.4919      120.6366      101.3907       92.0040       91.5486       71.3544       82.2111      157.0216        0.0000        0.0000        0.0000        0.0000        0.0000        0.0000        0.0000        0.0000        0.0000        0.0000        0.0000        0.0000      269.7300      279.6600      259.9500        0.0000      334.0800      290.3100        0.0000        0.0000        0.0000        0.0000        0.0000        0.0000        0.0000        0.0000        0.0000        0.0000        0.0000        0.0000        0.0000        0.0000        0.0000        0.0000        0.0000        0.0000        0.0000        0.0000        0.0000        0.0000        0.0000        0.0000        0.0000        0.0000        0.0000        0.0000        0.0000        0.0000        0.0000        0.0000        0.0000        0.0000        0.0000        0.0000        0.0000        0.0000        0.0000        0.0000        0.0000        0.0000        0.0000
        0.0000        0.0000        0.0000        0.0000        0.0000        0.0000        0.0000        0.0000        0.0000        0.0000        0.0000        0.0000        0.0000        0.0000        0.0000        0.0000        0.0000        0.0000        0.0000        0.0000        0.0000        0.0000        0.0000        0.0000        0.0000        0.0000        0.0000        0.0000        0.0000        0.0000        0.0000        0.0000        0.0000        0.0000        0.0000        0.0000        0.0000        0.0000        0.0000        0.0000        0.0000        0.0000        0.0000        0.0000        0.0000        0.0000        0.0000        0.0000        0.0000        0.0000        0.0000        0.0000        0.0000        0.0000        0.0000        0.0000        0.0000        0.0000        0.0000        0.0000        0.0000        0.0000        0.0000        0.0000        0.0000        0.0000        0.0000        0.0000        0.0000        0.0000        0.0000        0.0000        0.0000        0.0000        0.0000        0.0000        0.0000        0.0000        0.0000        0.0000        0.0000        0.0000        0.0000        0.0000        0.0000        0.0000        0.0000        0.0000        0.0000        0.0000        0.0000        0.0000        0.0000        0.0000        0.0000        0.0000        0.0000        0.0000        0.0000      155.3085      149.1508      150.7395      135.2242      153.6814      137.2491      135.3901      143.9386      118.1765      104.3526      103.2569      110.4226       98.7280       89.5415       64.6302       54.4872       61.5647       65.5177       58.7168       58.0039       62.8181       65.4566       59.0680       59.4849       61.5032       67.2906       64.7859       55.9277       41.2676       33.2988       36.0563       36.9264       36.3020       41.4741       42.1684       38.6142       45.1582       58.0425       46.2133       44.4819       40.8597       43.1201       36.9730       41.0076       52.4180       48.3718       71.2491       68.8841       44.6606       33.8395       31.4212       39.5970       73.2783       91.8823       90.7855      126.9444      154.7364      187.1010      161.3419      131.9096      133.4372      139.4586      144.8978      127.3396      110.0955      110.4326      123.0242      117.0188      120.7413      114.8483      118.7717      111.9849      111.2955      133.7668      130.3777      131.6566      160.1638      193.2303      180.4079      141.7287      143.9483      115.8747      100.6285      108.8648       84.8645       74.6506       70.6492       64.1037      135.2441        0.0000        0.0000        0.0000        0.0000        0.0000        0.0000      343.7242      289.7400        0.0000        0.0000        0.0000        0.0000      265.9801      299.7599        0.0000        0.0000        0.0000        0.0000        0.0000        0.0000        0.0000        0.0000        0.0000        0.0000        0.0000        0.0000        0.0000        0.0000        0.0000        0.0000        0.0000        0.0000        0.0000        0.0000        0.0000        0.0000        0.0000        0.0000        0.0000        0.0000        0.0000        0.0000        0.0000        0.0000        0.0000        0.0000        0.0000        0.0000        0.0000        0.0000        0.0000        0.0000        0.0000        0.0000        0.0000        0.0000        0.0000        0.0000        0.0000        0.0000        0.0000
        0.0000        0.0000        0.0000        0.0000        0.0000        0.0000        0.0000        0.0000        0.0000        0.0000        0.0000        0.0000        0.0000        0.0000        0.0000        0.0000        0.0000        0.0000        0.0000        0.0000        0.0000        0.0000        0.0000        0.0000        0.0000        0.0000        0.0000        0.0000        0.0000        0.0000        0.0000        0.0000        0.0000        0.0000        0.0000        0.0000        0.0000        0.0000        0.0000        0.0000        0.0000        0.0000        0.0000        0.0000        0.0000        0.0000        0.0000        0.0000        0.0000        0.0000        0.0000        0.0000        0.0000        0.0000        0.0000        0.0000        0.0000        0.0000        0.0000        0.0000        0.0000        0.0000        0.0000        0.0000        0.0000        0.0000        0.0000        0.0000        0.0000        0.0000        0.0000        0.0000        0.0000        0.0000        0.0000        0.0000        0.0000        0.0000        0.0000        0.0000        0.0000        0.0000        0.0000        0.0000        0.0000        0.0000        0.0000        0.0000        0.0000        0.0000        0.0000        0.0000        0.0000        0.0000        0.0000        0.0000        0.0000      185.2427      178.1217      143.7475      150.4757      137.9677      127.5834      150.3156      137.7185      139.0597      114.3599      102.4544      107.9582       98.4029       88.3095       81.0305       77.6853       69.0117       63.7281       51.3946       54.7068       60.2376       51.9501       62.9849       66.7087       68.7090       62.4222       61.7212       62.5967       57.6040       48.7995       33.4083       31.9881       29.3724       30.2592       41.6439       44.7103       40.6291       30.9552       41.0793       44.8333       48.1179       47.5203       47.2893       37.6524       39.3908       47.1947       58.4048       70.4813       59.9351       55.7581       33.3932       30.7402       28.1343       44.2382       84.1868      101.0436       86.6570      109.5517      131.8637      145.2646      142.1354      123.4387      123.9609      131.9550      139.2023      111.7735      107.4448      111.2771       98.9398      116.3318      148.3647      121.1840       96.7484      110.6617      122.8349      133.5321      140.2259      157.6447      171.8161      166.8586      184.2217      166.4573      144.3042      108.3902       93.7647       89.8598       68.0972       63.9663       74.4493       87.0266        0.0000        0.0000        0.0000        0.0000        0.0000      285.8736      287.3537      316.6950      263.1901        0.0000        0.0000        0.0000        0.0000        0.0000        0.0000        0.0000        0.0000        0.0000        0.0000        0.0000        0.0000        0.0000        0.0000        0.0000        0.0000        0.0000        0.0000        0.0000        0.0000        0.0000        0.0000        0.0000        0.0000        0.0000        0.0000        0.0000        0.0000        0.0000        0.0000        0.0000        0.0000        0.0000        0.0000        0.0000        0.0000        0.0000        0.0000        0.0000        0.0000        0.0000        0.0000        0.0000        0.0000        0.0000        0.0000        0.0000        0.0000        0.0000        0.0000        0.0000        0.0000        0.0000
        0.0000        0.0000        0.0000        0.0000        0.0000        0.0000        0.0000        0.0000        0.0000        0.0000        0.0000        0.0000        0.0000        0.0000        0.0000        0.0000        0.0000        0.0000        0.0000        0.0000        0.0000        0.0000        0.0000        0.0000        0.0000        0.0000        0.0000        0.0000        0.0000        0.0000        0.0000        0.0000        0.0000        0.0000        0.0000        0.0000        0.0000        0.0000        0.0000        0.0000        0.0000        0.0000        0.0000        0.0000        0.0000        0.0000        0.0000        0.0000        0.0000        0.0000        0.0000        0.0000        0.0000        0.0000        0.0000        0.0000        0.0000        0.0000        0.0000        0.0000        0.0000        0.0000        0.0000        0.0000        0.0000        0.0000        0.0000        0.0000        0.0000        0.0000        0.0000        0.0000        0.0000        0.0000        0.0000        0.0000        0.0000        0.0000        0.0000        0.0000        0.0000        0.0000        0.0000        0.0000        0.0000        0.0000        0.0000        0.0000        0.0000        0.0000        0.0000        0.0000        0.0000        0.0000        0.0000        0.0000        0.0000      245.1293      187.1268      158.2437      140.2789      133.0705      113.0072      128.6997      153.7032      127.5572      107.9438      105.7521       96.7954       95.7690       86.9871       66.0228       73.7027       65.1946       65.5534       65.4020       62.0105       63.4504       68.1008       62.5979       70.1508       81.5824       66.7484       66.5485       57.9812       55.2107       51.2783       34.6937       39.2791       33.7880       33.0960       41.1638       40.7149       43.7420       38.5699       45.6265       50.2507       57.6278       58.3105       48.5100       44.6619       58.7527       58.8884       61.1557       65.8996       64.5082       58.9056       36.3555       31.9890       29.9125       37.9243       67.0908       72.8374       75.6129       96.7389      107.5787      125.2696      135.8490      132.1578      134.2609      128.3640      124.2724      127.0739      105.7974       98.3986       92.3007      112.2582      125.3596      109.5464      107.3262      115.8029      123.0520      138.8322      140.0425      145.5700      162.1327      163.4191      149.1612      130.8454      111.9409      108.2404       78.1085       74.4177       63.3171       57.3480       77.6030      105.7806        0.0000        0.0000        0.0000      127.1400      261.0522      276.1693      284.0021      300.9985      209.7900        0.0000        0.0000        0.0000        0.0000        0.0000        0.0000        0.0000        0.0000        0.0000        0.0000        0.0000        0.0000        0.0000        0.0000        0.0000        0.0000        0.0000        0.0000        0.0000        0.0000        0.0000        0.0000        0.0000        0.0000        0.0000        0.0000        0.0000        0.0000        0.0000        0.0000        0.0000        0.0000        0.0000        0.0000        0.0000        0.0000        0.0000        0.0000        0.0000        0.0000        0.0000        0.0000        0.0000        0.0000        0.0000        0.0000        0.0000        0.0000        0.0000        0.0000        0.0000        0.0000        0.0000
        0.0000        0.0000        0.0000        0.0000        0.0000        0.0000        0.0000        0.0000        0.0000        0.0000        0.0000        0.0000        0.0000        0.0000        0.0000        0.0000        0.0000        0.0000        0.0000        0.0000        0.0000        0.0000        0.0000        0.0000        0.0000        0.0000        0.0000        0.0000        0.0000        0.0000        0.0000        0.0000        0.0000        0.0000        0.0000        0.0000        0.0000        0.0000        0.0000        0.0000        0.0000        0.0000        0.0000        0.0000        0.0000        0.0000        0.0000        0.0000        0.0000        0.0000        0.0000        0.0000        0.0000        0.0000        0.0000        0.0000        0.0000        0.0000        0.0000        0.0000        0.0000        0.0000        0.0000        0.0000        0.0000        0.0000        0.0000        0.0000        0.0000        0.0000        0.0000        0.0000        0.0000        0.0000        0.0000        0.0000        0.0000        0.0000        0.0000        0.0000        0.0000        0.0000        0.0000        0.0000        0.0000        0.0000        0.0000        0.0000        0.0000        0.0000        0.0000        0.0000        0.0000        0.0000        0.0000        0.0000      252.6598      263.7875      177.4543      151.7936      138.7287      131.8020      119.8085      117.3626      125.2826      124.5260      108.3221      105.8785       96.2431       99.2996      104.7056       92.2134       89.7855       84.5549       73.6619       64.8315       63.6682       95.4700       68.3946       63.0890       66.8765       63.3763       53.7828       56.9335       62.8870       59.4140       52.4120       45.7239       43.7038       47.8083       46.0280       56.9165       62.8076       57.8013       58.0237       77.9640       85.5670       88.8966       92.6892       65.5198       73.5237       99.2147       87.3165      110.5489      101.0842       99.8706       80.4605       54.1073       45.8032       35.9725       39.9166       56.7592       71.6379       88.9415       82.7637       98.2271      115.5903      124.5757      121.7052       93.5504      103.2293       84.5857       99.1938       92.0262       97.9662       90.3220       89.9269       99.6314       94.5298      107.6369      104.9892      108.2356      124.8576      112.9689      133.2747      166.2667      158.3203      126.9989      102.2842       52.1773       45.7353       41.0800       54.5557       76.0053       73.5579       93.3479        0.0000        0.0000        0.0000        0.0000      177.5124      236.3051      272.9973      293.5229      287.8780      274.4700        0.0000        0.0000        0.0000        0.0000        0.0000        0.0000        0.0000        0.0000        0.0000        0.0000        0.0000        0.0000        0.0000        0.0000        0.0000        0.0000        0.0000        0.0000        0.0000        0.0000        0.0000        0.0000        0.0000        0.0000        0.0000        0.0000        0.0000        0.0000        0.0000        0.0000        0.0000        0.0000        0.0000        0.0000        0.0000        0.0000        0.0000        0.0000        0.0000        0.0000        0.0000        0.0000        0.0000        0.0000        0.0000        0.0000        0.0000        0.0000        0.0000        0.0000        0.0000        0.0000        0.0000
        0.0000        0.0000        0.0000        0.0000        0.0000        0.0000        0.0000        0.0000        0.0000        0.0000        0.0000        0.0000        0.0000        0.0000        0.0000        0.0000        0.0000        0.0000        0.0000        0.0000        0.0000        0.0000        0.0000        0.0000        0.0000        0.0000        0.0000        0.0000        0.0000        0.0000        0.0000        0.0000        0.0000        0.0000        0.0000        0.0000        0.0000        0.0000        0.0000        0.0000        0.0000        0.0000        0.0000        0.0000        0.0000        0.0000        0.0000        0.0000        0.0000        0.0000        0.0000        0.0000        0.0000        0.0000        0.0000        0.0000        0.0000        0.0000        0.0000        0.0000        0.0000        0.0000        0.0000        0.0000        0.0000        0.0000        0.0000        0.0000        0.0000        0.0000        0.0000        0.0000        0.0000        0.0000        0.0000        0.0000        0.0000        0.0000        0.0000        0.0000        0.0000        0.0000        0.0000        0.0000        0.0000        0.0000        0.0000        0.0000        0.0000        0.0000        0.0000        0.0000        0.0000        0.0000        0.0000        0.0000      246.6885      189.0620      144.2171      138.8614      132.8461      122.4390      120.8703      129.1127      122.0552      124.0660      111.8687      111.9486      109.2227      102.8226      106.0640       98.4637       98.7889       86.5336       70.4462       67.6305       68.8223       84.3909       83.5597       58.8201       54.6588       55.9795       57.6900       70.4137       62.5537       63.9487       59.2326       54.9723       52.4868       52.1258       49.5771       57.2667       67.8449       67.3119       73.0991       78.6991       79.4933       86.0984       82.9517       83.9782       82.6347      123.4537      121.0083      121.7394      123.2697      117.1073       99.6002       53.4667       50.2189       43.9594       45.7965       50.9203       58.0406       64.8248       70.7721       80.5682       96.0038      109.9596       96.6631       95.6169       90.0913       78.2176       78.5851       77.6953       79.7635       78.8851       89.9428       89.3522       93.0438       98.8742       95.8405       96.0110      104.9001      113.4007      139.7569      151.1441      133.2375      118.7796      103.0607       55.1232       47.5457       52.7370       56.5679        0.0000        0.0000        0.0000        0.0000        0.0000        0.0000      128.8574      144.5873      215.2122      280.7404      296.4440      307.0634        0.0000        0.0000        0.0000        0.0000        0.0000        0.0000        0.0000        0.0000        0.0000        0.0000        0.0000        0.0000        0.0000        0.0000        0.0000        0.0000        0.0000        0.0000        0.0000        0.0000        0.0000        0.0000        0.0000        0.0000        0.0000        0.0000        0.0000        0.0000        0.0000        0.0000        0.0000        0.0000        0.0000        0.0000        0.0000        0.0000        0.0000        0.0000        0.0000        0.0000        0.0000        0.0000        0.0000        0.0000        0.0000        0.0000        0.0000        0.0000        0.0000        0.0000        0.0000        0.0000        0.0000        0.0000
        0.0000        0.0000        0.0000        0.0000        0.0000        0.0000        0.0000        0.0000        0.0000        0.0000        0.0000        0.0000        0.0000        0.0000        0.0000        0.0000        0.0000        0.0000        0.0000        0.0000        0.0000        0.0000        0.0000        0.0000        0.0000        0.0000        0.0000        0.0000        0.0000        0.0000        0.0000        0.0000        0.0000        0.0000        0.0000        0.0000        0.0000        0.0000        0.0000        0.0000        0.0000        0.0000        0.0000        0.0000        0.0000        0.0000        0.0000        0.0000        0.0000        0.0000        0.0000        0.0000        0.0000        0.0000        0.0000        0.0000        0.0000        0.0000        0.0000        0.0000        0.0000        0.0000        0.0000        0.0000        0.0000        0.0000        0.0000        0.0000        0.0000        0.0000        0.0000        0.0000        0.0000        0.0000        0.0000        0.0000        0.0000        0.0000        0.0000        0.0000        0.0000        0.0000        0.0000        0.0000        0.0000        0.0000        0.0000        0.0000        0.0000        0.0000        0.0000        0.0000        0.0000        0.0000        0.0000        0.0000      197.6252      157.2325      147.0657      151.8862      140.9684      122.0580      123.2494      124.1538      117.2750      138.4234      126.1716      115.6348      107.7585      119.8023      132.2570      126.4857      105.6032       99.3595       94.5364       79.8361       76.9597       71.1931       82.2264       84.1657       67.0830       59.9417       64.5933       69.7823       73.1656       70.0010       72.7584       81.6633       59.9111       52.6290       55.4486       66.5152       76.5474       75.9626       68.4929       75.4393       85.1014       81.9382       80.8667      119.6765      109.8976      109.1145      108.4888      114.7606      112.5037      117.9358       93.2325       49.2702       49.9958       61.4733       80.5048       71.7098       70.9324       69.1707       73.0537       92.0795       99.3037       98.0291       94.4990       98.7198       93.8070       84.2098       88.4010       81.0036       85.6885       84.9559       90.4114      111.4790      109.3804      109.7679      107.8098      105.7877      108.9850      111.0993      123.1354      119.9277      130.5979      105.4275       90.5521       66.0301       58.7833       62.1481        0.0000        0.0000        0.0000        0.0000        0.0000        0.0000      109.8024      111.6471      148.6674      226.7018      286.8662      291.4671      314.6664        0.0000        0.0000        0.0000        0.0000        0.0000        0.0000        0.0000        0.0000        0.0000        0.0000        0.0000        0.0000        0.0000        0.0000        0.0000        0.0000        0.0000        0.0000        0.0000        0.0000        0.0000        0.0000        0.0000        0.0000        0.0000        0.0000        0.0000        0.0000        0.0000        0.0000        0.0000        0.0000        0.0000        0.0000        0.0000        0.0000        0.0000        0.0000        0.0000        0.0000        0.0000        0.0000        0.0000        0.0000        0.0000        0.0000        0.0000        0.0000        0.0000        0.0000        0.0000        0.0000        0.0000        0.0000
        0.0000        0.0000        0.0000        0.0000        0.0000        0.0000        0.0000        0.0000        0.0000        0.0000        0.0000        0.0000        0.0000        0.0000        0.0000        0.0000        0.0000        0.0000        0.0000        0.0000        0.0000        0.0000        0.0000        0.0000        0.0000        0.0000        0.0000        0.0000        0.0000        0.0000        0.0000        0.0000        0.0000        0.0000        0.0000        0.0000        0.0000        0.0000        0.0000        0.0000        0.0000        0.0000        0.0000        0.0000        0.0000        0.0000        0.0000        0.0000        0.0000        0.0000        0.0000        0.0000        0.0000        0.0000        0.0000        0.0000        0.0000        0.0000        0.0000        0.0000        0.0000        0.0000        0.0000        0.0000        0.0000        0.0000        0.0000        0.0000        0.0000        0.0000        0.0000        0.0000        0.0000        0.0000        0.0000        0.0000        0.0000        0.0000        0.0000        0.0000        0.0000        0.0000        0.0000        0.0000        0.0000        0.0000        0.0000        0.0000        0.0000        0.0000        0.0000        0.0000        0.0000        0.0000        0.0000        0.0000        0.0000      165.5700      143.8668      128.2513      120.9222      119.1465      115.6537      122.7600      124.8296      139.1192      115.0644      116.3691      120.9907      143.0975      144.3396      148.9177      145.5120      120.7428      113.4556       94.9721       87.7983       79.5989       78.3289       88.2106       81.1296       76.2066       68.2426       69.0268       70.7083       74.0556       69.8134       73.4982       59.7528       57.9106       55.4643       69.9355       77.7768       75.2222       70.8837       77.3071       86.6546       80.8785       87.9872      111.1072      106.2043       92.1422       75.5495       96.3769       96.3727       90.4031       88.2662       51.6641       50.8660       61.4689       76.6224       67.7584       81.4443       73.1472       70.0914       90.7965      112.4369      115.8657      104.3896       81.2256       89.9244       81.7632       75.8804       79.3180       87.1739       94.6736       91.2827      107.2423      119.1773      120.6967      121.5323      120.5650      123.6441      140.0081      156.4656      137.5526      123.7918      104.1253       87.9443       58.2884       72.2700        0.0000        0.0000        0.0000        0.0000        0.0000        0.0000        0.0000      147.0218      145.4933      182.7373      236.9114      265.4180      308.9882      337.4279        0.0000        0.0000        0.0000        0.0000        0.0000        0.0000        0.0000        0.0000        0.0000        0.0000        0.0000        0.0000        0.0000        0.0000        0.0000        0.0000        0.0000        0.0000        0.0000        0.0000        0.0000        0.0000        0.0000        0.0000        0.0000        0.0000        0.0000        0.0000        0.0000        0.0000        0.0000        0.0000        0.0000        0.0000        0.0000        0.0000        0.0000        0.0000        0.0000        0.0000        0.0000        0.0000        0.0000        0.0000        0.0000        0.0000        0.0000        0.0000        0.0000        0.0000        0.0000        0.0000        0.0000        0.0000
        0.0000        0.0000        0.0000        0.0000        0.0000        0.0000        0.0000        0.0000        0.0000        0.0000        0.0000        0.0000        0.0000        0.0000        0.0000        0.0000        0.0000        0.0000        0.0000        0.0000        0.0000        0.0000        0.0000        0.0000        0.0000        0.0000        0.0000        0.0000        0.0000        0.0000        0.0000        0.0000        0.0000        0.0000        0.0000        0.0000        0.0000        0.0000        0.0000        0.0000        0.0000        0.0000        0.0000        0.0000        0.0000        0.0000        0.0000        0.0000        0.0000        0.0000        0.0000        0.0000        0.0000        0.0000        0.0000        0.0000        0.0000        0.0000        0.0000        0.0000        0.0000        0.0000        0.0000        0.0000        0.0000        0.0000        0.0000        0.0000        0.0000        0.0000        0.0000        0.0000        0.0000        0.0000        0.0000        0.0000        0.0000        0.0000        0.0000        0.0000        0.0000        0.0000        0.0000        0.0000        0.0000        0.0000        0.0000        0.0000        0.0000        0.0000        0.0000        0.0000        0.0000        0.0000        0.0000        0.0000      214.2571      178.4415      154.0035      130.2417        0.0000      111.9031      112.7215      125.2109      124.1408      129.8239      123.8180      125.1539      132.5277      138.6726      153.0058      171.1994      172.8333      152.3896      146.9108      104.6278       98.2224       89.3434       82.7027       80.3311       68.6454       65.4070       63.6894       72.3362       77.6833       84.1236       74.1272       65.4146       66.3711       67.9058       71.2037       93.6771      101.4293       84.4582       89.0573       91.5522       77.6815       72.4247       83.5669      101.1221       90.6012       88.2105       76.7344       81.2968       80.9388       79.2573       77.3178       81.7035       78.5170       81.6757      108.3897       73.8763       94.8263       99.0387      116.1495      105.6773      114.8020      128.5712      117.9428      101.3613      102.6968      103.9231      114.2193      101.7026       92.8896       96.8833      101.5800      124.5025      124.1216      130.7890      150.8519      209.7658      229.5188      207.3389      163.1006       81.0709       97.1017      104.2502      111.0515        0.0000        0.0000        0.0000        0.0000        0.0000       83.1600       81.5400        0.0000      199.4584      193.0708      218.1588      243.9024      244.3402      272.6077      327.3202        0.0000        0.0000        0.0000        0.0000        0.0000        0.0000        0.0000        0.0000        0.0000        0.0000        0.0000        0.0000        0.0000        0.0000        0.0000        0.0000        0.0000        0.0000        0.0000        0.0000        0.0000        0.0000        0.0000        0.0000        0.0000        0.0000        0.0000        0.0000        0.0000        0.0000        0.0000        0.0000        0.0000        0.0000        0.0000        0.0000        0.0000        0.0000        0.0000        0.0000        0.0000        0.0000        0.0000        0.0000        0.0000        0.0000        0.0000        0.0000        0.0000        0.0000        0.0000        0.0000        0.0000        0.0000        0.0000
        0.0000        0.0000        0.0000        0.0000        0.0000        0.0000        0.0000        0.0000        0.0000        0.0000        0.0000        0.0000        0.0000        0.0000        0.0000        0.0000        0.0000        0.0000        0.0000        0.0000        0.0000        0.0000        0.0000        0.0000        0.0000        0.0000        0.0000        0.0000        0.0000        0.0000        0.0000        0.0000        0.0000        0.0000        0.0000        0.0000        0.0000        0.0000        0.0000        0.0000        0.0000        0.0000        0.0000        0.0000        0.0000        0.0000        0.0000        0.0000        0.0000        0.0000        0.0000        0.0000        0.0000        0.0000        0.0000        0.0000        0.0000        0.0000        0.0000        0.0000        0.0000        0.0000        0.0000        0.0000        0.0000        0.0000        0.0000        0.0000        0.0000        0.0000        0.0000        0.0000        0.0000        0.0000        0.0000        0.0000        0.0000        0.0000        0.0000        0.0000        0.0000        0.0000        0.0000        0.0000        0.0000        0.0000        0.0000        0.0000        0.0000        0.0000        0.0000        0.0000        0.0000        0.0000        0.0000        0.0000        0.0000      188.5095        0.0000        0.0000        0.0000      106.2757      116.0165      130.7289      139.2900      141.4220      129.0865      140.7688      142.3041      147.8861      136.1730      162.8662      164.5528      144.5291      118.6276      100.5032       91.4780       88.9236       86.7351       75.7922       66.0322       78.7918       72.6298       84.3894       82.5045       85.5518       78.4547       70.7879       67.4939       77.3835       92.4510      107.6214      108.1395      103.6290       97.0682       82.8303       70.2591       55.4435       56.4931       67.3490       73.0257       86.3717       78.9257       82.2364       82.6751       59.4767       64.2162       80.1793       77.3050       72.8719       81.1077       79.8287       91.0909      112.7289      127.2596      124.1253      122.4258      108.8257      108.7847      113.3521      125.1401      124.9286      124.1721      111.8218      102.8011      120.5329      128.8527      120.8679      123.6230      126.8606      143.3191      200.3509      216.1553      146.4942      125.1788       78.0345       98.8332      118.0791       97.9199        0.0000        0.0000        0.0000        0.0000        0.0000       82.2300       52.3200       70.2900      154.4441      170.9078      221.0344      217.3206      235.3581      262.4566      323.6534        0.0000        0.0000        0.0000        0.0000        0.0000        0.0000        0.0000        0.0000        0.0000        0.0000        0.0000        0.0000        0.0000        0.0000        0.0000        0.0000        0.0000        0.0000        0.0000        0.0000        0.0000        0.0000        0.0000        0.0000        0.0000        0.0000        0.0000        0.0000        0.0000        0.0000        0.0000        0.0000        0.0000        0.0000        0.0000        0.0000        0.0000        0.0000        0.0000        0.0000        0.0000        0.0000        0.0000        0.0000        0.0000        0.0000        0.0000        0.0000        0.0000        0.0000        0.0000        0.0000        0.0000        0.0000        0.0000
        0.0000        0.0000        0.0000        0.0000        0.0000        0.0000        0.0000        0.0000        0.0000        0.0000        0.0000        0.0000        0.0000        0.0000        0.0000        0.0000        0.0000        0.0000        0.0000        0.0000        0.0000        0.0000        0.0000        0.0000        0.0000        0.0000        0.0000        0.0000        0.0000        0.0000        0.0000        0.0000        0.0000        0.0000        0.0000        0.0000        0.0000        0.0000        0.0000        0.0000        0.0000        0.0000        0.0000        0.0000        0.0000        0.0000        0.0000        0.0000        0.0000        0.0000        0.0000        0.0000        0.0000        0.0000        0.0000        0.0000        0.0000        0.0000        0.0000        0.0000        0.0000        0.0000        0.0000        0.0000        0.0000        0.0000        0.0000        0.0000        0.0000        0.0000        0.0000        0.0000        0.0000        0.0000        0.0000        0.0000        0.0000        0.0000        0.0000        0.0000        0.0000        0.0000        0.0000        0.0000        0.0000        0.0000        0.0000        0.0000        0.0000        0.0000        0.0000        0.0000        0.0000        0.0000        0.0000        0.0000        0.0000        0.0000        0.0000        0.0000        0.0000      141.9520      145.1542      144.8678      147.3340      140.6958      132.2082      139.9982      143.4015      144.7561      139.1205      136.8187      144.8235      137.1922      119.3002       96.1819       88.0392       88.4809       91.1971       69.2106       60.0906       78.5105       77.8402       96.8696      115.9563      104.2522       82.8926       68.7260       56.4091       58.8451       75.4953      102.9434      101.5943       89.8485       87.8892       86.7047       88.1713       60.5555       47.9016       81.5460       75.2075       94.2297       66.5272       73.7954       72.3817       63.4343       64.7611       82.1502       63.2524       55.2452       85.7129       82.9601       86.9499       95.7327      115.9462      118.6560      119.2649      114.5603      119.4856      128.6186      145.5522      148.8045      148.0289      132.9074      127.9700      145.8803      150.2341      139.1829      156.2547      179.4912      165.4135      157.7470      145.3079       94.5406       95.2694       74.6937       94.2893        0.0000        0.0000        0.0000        0.0000        0.0000        0.0000      118.2600       82.2600       72.2100       75.9600      151.8314      187.0793      220.3610      219.4270      236.5937      250.3787      300.0401        0.0000        0.0000        0.0000        0.0000        0.0000        0.0000        0.0000        0.0000        0.0000        0.0000        0.0000        0.0000        0.0000        0.0000        0.0000        0.0000        0.0000        0.0000        0.0000        0.0000        0.0000        0.0000        0.0000        0.0000        0.0000        0.0000        0.0000        0.0000        0.0000        0.0000        0.0000        0.0000        0.0000        0.0000        0.0000        0.0000        0.0000        0.0000        0.0000        0.0000        0.0000        0.0000        0.0000        0.0000        0.0000        0.0000        0.0000        0.0000        0.0000        0.0000        0.0000        0.0000        0.0000        0.0000        0.0000
        0.0000        0.0000        0.0000        0.0000        0.0000        0.0000        0.0000        0.0000        0.0000        0.0000        0.0000        0.0000        0.0000        0.0000        0.0000        0.0000        0.0000        0.0000        0.0000        0.0000        0.0000        0.0000        0.0000        0.0000        0.0000        0.0000        0.0000        0.0000        0.0000        0.0000        0.0000        0.0000        0.0000        0.0000        0.0000        0.0000        0.0000        0.0000        0.0000        0.0000        0.0000        0.0000        0.0000        0.0000        0.0000        0.0000        0.0000        0.0000        0.0000        0.0000        0.0000        0.0000        0.0000        0.0000        0.0000        0.0000        0.0000        0.0000        0.0000        0.0000        0.0000        0.0000        0.0000        0.0000        0.0000        0.0000        0.0000        0.0000        0.0000        0.0000        0.0000        0.0000        0.0000        0.0000        0.0000        0.0000        0.0000        0.0000        0.0000        0.0000        0.0000        0.0000        0.0000        0.0000        0.0000        0.0000        0.0000        0.0000        0.0000        0.0000        0.0000        0.0000        0.0000        0.0000        0.0000        0.0000        0.0000        0.0000        0.0000        0.0000        0.0000        0.0000      161.5130      162.3660      151.4778      147.6658      148.9064      156.8388      153.8858      135.2620      138.3977      140.5451      131.8788      129.1550      118.1307      112.3831      115.5961      112.6667       88.3216       71.1829       70.8850       85.0384       83.1213      106.9400      124.1704      124.4697       91.5125       75.6155       67.4222       65.6440       72.3389      100.2930       97.8357       98.5592       86.1490       76.8277       54.3409       66.7335       42.1877       39.7337       47.5044       51.4532       70.7291       62.6543       82.2913       71.9218       71.5380       48.2956       49.5870       70.9847       76.5309       69.5289       81.9483       96.2842      107.8689      126.8730      117.8126      121.4480      133.3443      139.9281      152.3610      178.7514      178.7552      172.5351      160.2298      173.6483      167.5490      154.5910      157.5889      173.4407      147.4359      139.5597      126.6830       97.1593       97.3245       67.9012       74.7567        0.0000        0.0000        0.0000        0.0000        0.0000        0.0000        0.0000      104.5200      116.1000       97.6500      161.8704      189.8862      226.7363      210.5289      230.3610      242.1990      301.9395        0.0000        0.0000        0.0000        0.0000        0.0000        0.0000        0.0000        0.0000        0.0000        0.0000        0.0000        0.0000        0.0000        0.0000        0.0000        0.0000        0.0000        0.0000        0.0000        0.0000        0.0000        0.0000        0.0000        0.0000        0.0000        0.0000        0.0000        0.0000        0.0000        0.0000        0.0000        0.0000        0.0000        0.0000        0.0000        0.0000        0.0000        0.0000        0.0000        0.0000        0.0000        0.0000        0.0000        0.0000        0.0000        0.0000        0.0000        0.0000        0.0000        0.0000        0.0000        0.0000        0.0000        0.0000        0.0000
        0.0000        0.0000        0.0000        0.0000        0.0000        0.0000        0.0000        0.0000        0.0000        0.0000        0.0000        0.0000        0.0000        0.0000        0.0000        0.0000        0.0000        0.0000        0.0000        0.0000        0.0000        0.0000        0.0000        0.0000        0.0000        0.0000        0.0000        0.0000        0.0000        0.0000        0.0000        0.0000        0.0000        0.0000        0.0000        0.0000        0.0000        0.0000        0.0000        0.0000        0.0000        0.0000        0.0000        0.0000        0.0000        0.0000        0.0000        0.0000        0.0000        0.0000        0.0000        0.0000        0.0000        0.0000        0.0000        0.0000        0.0000        0.0000        0.0000        0.0000        0.0000        0.0000        0.0000        0.0000        0.0000        0.0000        0.0000        0.0000        0.0000        0.0000        0.0000        0.0000        0.0000        0.0000        0.0000        0.0000        0.0000        0.0000        0.0000        0.0000        0.0000        0.0000        0.0000        0.0000        0.0000        0.0000        0.0000        0.0000        0.0000        0.0000        0.0000        0.0000        0.0000        0.0000        0.0000        0.0000        0.0000        0.0000        0.0000        0.0000        0.0000        0.0000        0.0000      158.5951      154.4644      174.5571      162.0980      144.8055      143.7730      156.5875      142.4374      153.1682      147.7675      150.5852      142.0392      138.2065      130.9265      123.4892      112.5075       88.0090       81.8427       81.3752       95.1143      125.1987      135.8511      136.6133      126.2764        0.0000        0.0000       63.2598       61.7568       60.9954       58.0108       54.6270       53.4529       54.3093       41.2064       55.2909       46.1179       15.2543       17.9786       25.7780       61.3861       22.8169       37.4783       40.2000       40.0714       37.3465       39.9435       44.1105       47.0746       53.5788       66.7542       76.8382       81.7796      123.8117      132.7116      160.4279      145.5583      175.6325      196.2928      224.4330      251.8189      291.1009      290.4207      276.5303      242.2646      174.8826      138.6541      126.2723      116.9711      116.2499      110.3898       83.3534        0.0000        0.0000        0.0000        0.0000        0.0000        0.0000        0.0000        0.0000        0.0000        0.0000        0.0000        0.0000        0.0000      156.2781      156.3579      188.8846      162.9143      208.7048      252.2985        0.0000        0.0000        0.0000        0.0000        0.0000        0.0000        0.0000        0.0000        0.0000        0.0000        0.0000        0.0000        0.0000        0.0000        0.0000        0.0000        0.0000        0.0000        0.0000        0.0000        0.0000        0.0000        0.0000        0.0000        0.0000        0.0000        0.0000        0.0000        0.0000        0.0000        0.0000        0.0000        0.0000        0.0000        0.0000        0.0000        0.0000        0.0000        0.0000        0.0000        0.0000        0.0000        0.0000        0.0000        0.0000        0.0000        0.0000        0.0000        0.0000        0.0000        0.0000        0.0000        0.0000        0.0000        0.0000        0.0000
        0.0000        0.0000        0.0000        0.0000        0.0000        0.0000        0.0000        0.0000        0.0000        0.0000        0.0000        0.0000        0.0000        0.0000        0.0000        0.0000        0.0000        0.0000        0.0000        0.0000        0.0000        0.0000        0.0000        0.0000        0.0000        0.0000        0.0000        0.0000        0.0000        0.0000        0.0000        0.0000        0.0000        0.0000        0.0000        0.0000        0.0000        0.0000        0.0000        0.0000        0.0000        0.0000        0.0000        0.0000        0.0000        0.0000        0.0000        0.0000        0.0000        0.0000        0.0000        0.0000        0.0000        0.0000        0.0000        0.0000        0.0000        0.0000        0.0000        0.0000        0.0000        0.0000        0.0000        0.0000        0.0000        0.0000        0.0000        0.0000        0.0000        0.0000        0.0000        0.0000        0.0000        0.0000        0.0000        0.0000        0.0000        0.0000        0.0000        0.0000        0.0000        0.0000        0.0000        0.0000        0.0000        0.0000        0.0000        0.0000        0.0000        0.0000        0.0000        0.0000        0.0000        0.0000        0.0000        0.0000        0.0000        0.0000        0.0000        0.0000        0.0000        0.0000        0.0000      165.2819      182.3126      176.9241      154.7522      139.0713      130.4441      132.3323      144.4082      153.2093      148.4258      163.6887      167.3915      159.6593      166.4358      131.1384      119.2946       98.6410       83.6285       86.7206      111.0388      141.7816      159.1309      160.8265        0.0000        0.0000        0.0000        0.0000        0.0000        0.0000       58.0949       54.6525       43.8329       41.9510       39.4175       44.2066       41.5377       24.3185       25.7434       10.9241       11.4114       13.8257       22.5323       27.0100       29.0070       29.5852       29.8701       31.2936       38.3751       48.7797       66.4585       67.9641       74.6065      106.7825      125.4002      159.0937      163.4856      176.6378      216.8254      247.6338      258.8442      320.1118      319.5219      307.7909      259.6609      168.1393      149.4436      154.4603      164.0326      153.4013        0.0000        0.0000        0.0000        0.0000        0.0000        0.0000        0.0000        0.0000        0.0000        0.0000        0.0000        0.0000        0.0000        0.0000        0.0000      135.5323      147.4397      161.1236      150.4939      179.9505      219.3804      300.6531        0.0000        0.0000        0.0000        0.0000        0.0000        0.0000        0.0000        0.0000        0.0000        0.0000        0.0000        0.0000        0.0000        0.0000        0.0000        0.0000        0.0000        0.0000        0.0000        0.0000        0.0000        0.0000        0.0000        0.0000        0.0000        0.0000        0.0000        0.0000        0.0000        0.0000        0.0000        0.0000        0.0000        0.0000        0.0000        0.0000        0.0000        0.0000        0.0000        0.0000        0.0000        0.0000        0.0000        0.0000        0.0000        0.0000        0.0000        0.0000        0.0000        0.0000        0.0000        0.0000        0.0000        0.0000        0.0000
        0.0000        0.0000        0.0000        0.0000        0.0000        0.0000        0.0000        0.0000        0.0000        0.0000        0.0000        0.0000        0.0000        0.0000        0.0000        0.0000        0.0000        0.0000        0.0000        0.0000        0.0000        0.0000        0.0000        0.0000        0.0000        0.0000        0.0000        0.0000        0.0000        0.0000        0.0000        0.0000        0.0000        0.0000        0.0000        0.0000        0.0000        0.0000        0.0000        0.0000        0.0000        0.0000        0.0000        0.0000        0.0000        0.0000        0.0000        0.0000        0.0000        0.0000        0.0000        0.0000        0.0000        0.0000        0.0000        0.0000        0.0000        0.0000        0.0000        0.0000        0.0000        0.0000        0.0000        0.0000        0.0000        0.0000        0.0000        0.0000        0.0000        0.0000        0.0000        0.0000        0.0000        0.0000        0.0000        0.0000        0.0000        0.0000        0.0000        0.0000        0.0000        0.0000        0.0000        0.0000        0.0000        0.0000        0.0000        0.0000        0.0000        0.0000        0.0000        0.0000        0.0000        0.0000        0.0000        0.0000        0.0000        0.0000        0.0000        0.0000        0.0000        0.0000        0.0000      183.3492      189.8940      167.8951      154.6491      136.5071      121.4523      126.5250      136.9645      149.7558      150.5480      159.4724      179.7008      168.1756      163.2097        0.0000      124.9628       92.8582        0.0000        0.0000      107.6231      150.1134        0.0000        0.0000        0.0000        0.0000        0.0000        0.0000        0.0000        0.0000       55.7549       52.5657       45.6631       55.3167       51.4092       41.2775       21.2271       15.5924       13.5017       13.3640       13.8238       15.9946       19.7950       16.6519       16.1256       18.7380       20.8547       28.8872       32.9138       45.3585       59.8507       62.9715       69.4823      100.4149      117.8302      115.1449      143.0287      175.5339      198.9085      231.5132      247.7713      310.4449      340.8998      309.7584      261.4754        0.0000        0.0000        0.0000        0.0000        0.0000        0.0000        0.0000        0.0000        0.0000        0.0000        0.0000        0.0000        0.0000        0.0000        0.0000        0.0000        0.0000        0.0000        0.0000        0.0000      124.2886      115.6553      131.6149      130.9431      166.9455        0.0000        0.0000        0.0000        0.0000        0.0000        0.0000        0.0000        0.0000        0.0000        0.0000        0.0000        0.0000        0.0000        0.0000        0.0000        0.0000        0.0000        0.0000        0.0000        0.0000        0.0000        0.0000        0.0000        0.0000        0.0000        0.0000        0.0000        0.0000        0.0000        0.0000        0.0000        0.0000        0.0000        0.0000        0.0000        0.0000        0.0000        0.0000        0.0000        0.0000        0.0000        0.0000        0.0000        0.0000        0.0000        0.0000        0.0000        0.0000        0.0000        0.0000        0.0000        0.0000        0.0000        0.0000        0.0000        0.0000        0.0000
        0.0000        0.0000        0.0000        0.0000        0.0000        0.0000        0.0000        0.0000        0.0000        0.0000        0.0000        0.0000        0.0000        0.0000        0.0000        0.0000        0.0000        0.0000        0.0000        0.0000        0.0000        0.0000        0.0000        0.0000        0.0000        0.0000        0.0000        0.0000        0.0000        0.0000        0.0000        0.0000        0.0000        0.0000        0.0000        0.0000        0.0000        0.0000        0.0000        0.0000        0.0000        0.0000        0.0000        0.0000        0.0000        0.0000        0.0000        0.0000        0.0000        0.0000        0.0000        0.0000        0.0000        0.0000        0.0000        0.0000        0.0000        0.0000        0.0000        0.0000        0.0000        0.0000        0.0000        0.0000        0.0000        0.0000        0.0000        0.0000        0.0000        0.0000        0.0000        0.0000        0.0000        0.0000        0.0000        0.0000        0.0000        0.0000        0.0000        0.0000        0.0000        0.0000        0.0000        0.0000        0.0000        0.0000        0.0000        0.0000        0.0000        0.0000        0.0000        0.0000        0.0000        0.0000        0.0000        0.0000        0.0000        0.0000        0.0000        0.0000        0.0000        0.0000        0.0000      177.7532      174.3610      155.9018      143.2428      130.1278      119.2180      131.1016      127.7703      128.6196      155.8393      159.7292        0.0000        0.0000        0.0000        0.0000        0.0000        0.0000        0.0000        0.0000        0.0000        0.0000        0.0000        0.0000        0.0000        0.0000        0.0000        0.0000        0.0000        0.0000        0.0000       58.1900       55.5117       47.7662       39.2948       31.7305       25.0633       12.1674       12.0043       14.7809       14.4999       21.6554       18.3738       13.9909       18.1913       22.4398       32.0832       35.9495       43.4665       50.8281       53.6020       52.7167       60.3534       80.0917       93.2033       98.0557      142.6953      168.9682      188.5466      211.9241      224.3085      279.6963      319.2808      275.7700        0.0000        0.0000        0.0000        0.0000        0.0000        0.0000        0.0000        0.0000        0.0000        0.0000        0.0000        0.0000        0.0000        0.0000        0.0000        0.0000        0.0000        0.0000        0.0000        0.0000        0.0000        0.0000      123.4337      112.3194      129.5410        0.0000      218.9943      277.7743        0.0000        0.0000        0.0000        0.0000        0.0000        0.0000        0.0000        0.0000        0.0000        0.0000        0.0000        0.0000        0.0000        0.0000        0.0000        0.0000        0.0000        0.0000        0.0000        0.0000        0.0000        0.0000        0.0000        0.0000        0.0000        0.0000        0.0000        0.0000        0.0000        0.0000        0.0000        0.0000        0.0000        0.0000        0.0000        0.0000        0.0000        0.0000        0.0000        0.0000        0.0000        0.0000        0.0000        0.0000        0.0000        0.0000        0.0000        0.0000        0.0000        0.0000        0.0000        0.0000        0.0000        0.0000        0.0000
        0.0000        0.0000        0.0000        0.0000        0.0000        0.0000        0.0000        0.0000        0.0000        0.0000        0.0000        0.0000        0.0000        0.0000        0.0000        0.0000        0.0000        0.0000        0.0000        0.0000        0.0000        0.0000        0.0000        0.0000        0.0000        0.0000        0.0000        0.0000        0.0000        0.0000        0.0000        0.0000        0.0000        0.0000        0.0000        0.0000        0.0000        0.0000        0.0000        0.0000        0.0000        0.0000        0.0000        0.0000        0.0000        0.0000        0.0000        0.0000        0.0000        0.0000        0.0000        0.0000        0.0000        0.0000        0.0000        0.0000        0.0000        0.0000        0.0000        0.0000        0.0000        0.0000        0.0000        0.0000        0.0000        0.0000        0.0000        0.0000        0.0000        0.0000        0.0000        0.0000        0.0000        0.0000        0.0000        0.0000        0.0000        0.0000        0.0000        0.0000        0.0000        0.0000        0.0000        0.0000        0.0000        0.0000        0.0000        0.0000        0.0000        0.0000        0.0000        0.0000        0.0000        0.0000        0.0000        0.0000        0.0000        0.0000        0.0000        0.0000        0.0000        0.0000        0.0000        0.0000        0.0000      154.0563      142.2970      119.0784      105.9014      122.9561      115.6371      106.6815      136.7407      124.4576      134.3430        0.0000        0.0000        0.0000        0.0000        0.0000        0.0000        0.0000        0.0000        0.0000        0.0000        0.0000        0.0000        0.0000        0.0000        0.0000        0.0000        0.0000        0.0000       65.1810       59.5725       65.6835       59.3004       52.6078       45.7593       29.5819       24.7360       22.3855       20.6093       23.8034       26.2183       25.8030       33.4151       48.9815       61.1254       61.3766       61.3661       56.9452       61.4910       44.0775       52.6920       52.6128       75.3794       90.5111      117.6057      135.3082      148.6627      169.0430      181.4759      204.1799      220.7400        0.0000        0.0000        0.0000        0.0000        0.0000        0.0000        0.0000        0.0000        0.0000        0.0000        0.0000        0.0000        0.0000        0.0000        0.0000        0.0000        0.0000        0.0000        0.0000        0.0000        0.0000        0.0000        0.0000        0.0000      135.9042      163.4307        0.0000      213.1800      251.1300        0.0000        0.0000        0.0000        0.0000        0.0000        0.0000        0.0000        0.0000        0.0000        0.0000        0.0000        0.0000        0.0000        0.0000        0.0000        0.0000        0.0000        0.0000        0.0000        0.0000        0.0000        0.0000        0.0000        0.0000        0.0000        0.0000        0.0000        0.0000        0.0000        0.0000        0.0000        0.0000        0.0000        0.0000        0.0000        0.0000        0.0000        0.0000        0.0000        0.0000        0.0000        0.0000        0.0000        0.0000        0.0000        0.0000        0.0000        0.0000        0.0000        0.0000        0.0000        0.0000        0.0000        0.0000        0.0000
        0.0000        0.0000        0.0000        0.0000        0.0000        0.0000        0.0000        0.0000        0.0000        0.0000        0.0000        0.0000        0.0000        0.0000        0.0000        0.0000        0.0000        0.0000        0.0000        0.0000        0.0000        0.0000        0.0000        0.0000        0.0000        0.0000        0.0000        0.0000        0.0000        0.0000        0.0000        0.0000        0.0000        0.0000        0.0000        0.0000        0.0000        0.0000        0.0000        0.0000        0.0000        0.0000        0.0000        0.0000        0.0000        0.0000        0.0000        0.0000        0.0000        0.0000        0.0000        0.0000        0.0000        0.0000        0.0000        0.0000        0.0000        0.0000        0.0000        0.0000        0.0000        0.0000        0.0000        0.0000        0.0000        0.0000        0.0000        0.0000        0.0000        0.0000        0.0000        0.0000        0.0000        0.0000        0.0000        0.0000        0.0000        0.0000        0.0000        0.0000        0.0000        0.0000        0.0000        0.0000        0.0000        0.0000        0.0000        0.0000        0.0000        0.0000        0.0000        0.0000        0.0000        0.0000        0.0000        0.0000        0.0000        0.0000        0.0000        0.0000        0.0000        0.0000        0.0000        0.0000        0.0000        0.0000      152.7435      122.2364      122.7638      111.7509      102.7979      109.3529      118.4812      111.9680      107.3962        0.0000        0.0000        0.0000        0.0000        0.0000        0.0000        0.0000        0.0000        0.0000        0.0000        0.0000        0.0000        0.0000        0.0000        0.0000        0.0000        0.0000        0.0000        0.0000        0.0000       71.0379       69.3321       64.8987       57.7999       36.9292       28.6669       27.4072       25.3906       25.5093       26.6676       28.4328       37.4863       53.2358       67.5602       70.1849       69.7642       56.8732       44.8043       52.1510       57.2317       64.4032       86.1130       96.7514      113.3938      116.5218        0.0000        0.0000      173.0785        0.0000        0.0000        0.0000        0.0000        0.0000        0.0000        0.0000        0.0000        0.0000        0.0000        0.0000        0.0000        0.0000        0.0000        0.0000        0.0000        0.0000        0.0000        0.0000        0.0000        0.0000        0.0000        0.0000        0.0000        0.0000        0.0000      171.3082      177.4874        0.0000        0.0000        0.0000        0.0000        0.0000        0.0000        0.0000        0.0000        0.0000        0.0000        0.0000        0.0000        0.0000        0.0000        0.0000        0.0000        0.0000        0.0000        0.0000        0.0000        0.0000        0.0000        0.0000        0.0000        0.0000        0.0000        0.0000        0.0000        0.0000        0.0000        0.0000        0.0000        0.0000        0.0000        0.0000        0.0000        0.0000        0.0000        0.0000        0.0000        0.0000        0.0000        0.0000        0.0000        0.0000        0.0000        0.0000        0.0000        0.0000        0.0000        0.0000        0.0000        0.0000        0.0000        0.0000        0.0000        0.0000        0.0000
[truncated: 212,709 more chars]
