# Supplementary material for: Multidimensional evaluation of the TRMM 3B43V7 satellite-based precipitation product in mainland China from 1998–2016
Source: PeerJ. 2020 Feb 20;8:e8615. doi: 10.7717/peerj.8615 (PMC7036276; doi:10.7717/peerj.8615)
Supplement: Supplemental Information 2 [file peerj-08-8615-s002.zip › TRMM_3B43 data/TRMM 3B43 data-Year-Month/2006-10.txt]

ncols         249
nrows         175
xllcorner     73.250
yllcorner     6.500
cellsize      0.25000
        0.0000        0.0000        0.0000        0.0000        0.0000        0.0000        0.0000        0.0000        0.0000        0.0000        0.0000        0.0000        0.0000        0.0000        0.0000        0.0000        0.0000        0.0000        0.0000        0.0000        0.0000        0.0000        0.0000        0.0000        0.0000        0.0000        0.0000        0.0000        0.0000        0.0000        0.0000        0.0000        0.0000        0.0000        0.0000        0.0000        0.0000        0.0000        0.0000        0.0000        0.0000        0.0000        0.0000        0.0000        0.0000        0.0000        0.0000        0.0000        0.0000        0.0000        0.0000        0.0000        0.0000        0.0000        0.0000        0.0000        0.0000        0.0000        0.0000        0.0000        0.0000        0.0000        0.0000        0.0000        0.0000        0.0000        0.0000        0.0000        0.0000        0.0000        0.0000        0.0000        0.0000        0.0000        0.0000        0.0000        0.0000        0.0000        0.0000        0.0000        0.0000        0.0000        0.0000        0.0000        0.0000        0.0000        0.0000        0.0000        0.0000        0.0000        0.0000        0.0000        0.0000        0.0000        0.0000        0.0000        0.0000        0.0000        0.0000        0.0000        0.0000        0.0000        0.0000        0.0000        0.0000        0.0000        0.0000        0.0000        0.0000        0.0000        0.0000        0.0000        0.0000        0.0000        0.0000        0.0000        0.0000        0.0000        0.0000        0.0000        0.0000        0.0000        0.0000        0.0000        0.0000        0.0000        0.0000        0.0000        0.0000        0.0000        0.0000        0.0000        0.0000        0.0000        0.0000        0.0000        0.0000        0.0000        0.0000        0.0000        0.0000        0.0000        0.0000        0.0000        0.0000        0.0000        0.0000        0.0000        0.0000        0.0000        0.0000        0.0000        0.0000        0.0000        0.0000        0.0000        0.0000        0.0000        0.0000        0.0000        0.0000        0.0000        0.0000        0.0000        0.0000        0.0000        0.0000        0.0000        0.0000        0.0000        0.0000        0.0000        0.0000        6.0907        3.4765        2.1154        0.0000        0.0000        0.0000        3.7328        3.5586        2.8419        3.3446        5.0021        6.4525       10.4708       10.1310        8.6404        7.9747        6.5102        5.7788        4.4510        4.5849        5.2486        5.7345        6.9053        7.2568        7.8740        9.1394        8.8335       11.3009       15.3211       11.7941       13.3311       13.8049       16.3721       14.5680       12.7701       12.2231       11.0916       10.4399       11.6582       11.7086       13.3359       13.6011       11.7129       11.2524       11.2110       12.0796        0.0000        0.0000        0.0000        0.0000        0.0000        0.0000        0.0000        0.0000        0.0000        0.0000        0.0000        0.0000        0.0000        0.0000        0.0000        0.0000        0.0000        0.0000        0.0000        0.0000        0.0000        0.0000        0.0000        0.0000        0.0000        0.0000        0.0000        0.0000        0.0000        0.0000
        0.0000        0.0000        0.0000        0.0000        0.0000        0.0000        0.0000        0.0000        0.0000        0.0000        0.0000        0.0000        0.0000        0.0000        0.0000        0.0000        0.0000        0.0000        0.0000        0.0000        0.0000        0.0000        0.0000        0.0000        0.0000        0.0000        0.0000        0.0000        0.0000        0.0000        0.0000        0.0000        0.0000        0.0000        0.0000        0.0000        0.0000        0.0000        0.0000        0.0000        0.0000        0.0000        0.0000        0.0000        0.0000        0.0000        0.0000        0.0000        0.0000        0.0000        0.0000        0.0000        0.0000        0.0000        0.0000        0.0000        0.0000        0.0000        0.0000        0.0000        0.0000        0.0000        0.0000        0.0000        0.0000        0.0000        0.0000        0.0000        0.0000        0.0000        0.0000        0.0000        0.0000        0.0000        0.0000        0.0000        0.0000        0.0000        0.0000        0.0000        0.0000        0.0000        0.0000        0.0000        0.0000        0.0000        0.0000        0.0000        0.0000        0.0000        0.0000        0.0000        0.0000        0.0000        0.0000        0.0000        0.0000        0.0000        0.0000        0.0000        0.0000        0.0000        0.0000        0.0000        0.0000        0.0000        0.0000        0.0000        0.0000        0.0000        0.0000        0.0000        0.0000        0.0000        0.0000        0.0000        0.0000        0.0000        0.0000        0.0000        0.0000        0.0000        0.0000        0.0000        0.0000        0.0000        0.0000        0.0000        0.0000        0.0000        0.0000        0.0000        0.0000        0.0000        0.0000        0.0000        0.0000        0.0000        0.0000        0.0000        0.0000        0.0000        0.0000        0.0000        0.0000        0.0000        0.0000        0.0000        0.0000        0.0000        0.0000        0.0000        0.0000        0.0000        0.0000        0.0000        0.0000        0.0000        0.0000        0.0000        0.0000        0.0000        0.0000        0.0000        0.0000        0.0000        0.0000        0.0000        0.0000        0.0000        0.0000        0.0000        7.7173        7.1018        6.7522        3.8054        4.0545        5.8426        5.3774        3.8320        4.0299        3.7449        4.7877        6.7764        5.9019        8.5726        8.1813       10.3296       11.3152        8.9862        7.0833        5.5178        7.1237        8.4929        8.5824        9.0075       10.7418       12.5813       13.9122       12.5024       12.6797       14.5336       15.7910       15.6907       14.1075       13.8328       15.0541       17.1530       17.6691       16.5328       15.1251       14.4727       13.9896       16.0741       15.2976       13.0916       11.9422       12.6957       13.4156       17.3115       20.1180       23.5635       24.7300       23.7352       22.5271       21.0586        0.0000        0.0000        0.0000        0.0000        0.0000        0.0000        0.0000        0.0000        0.0000        0.0000        0.0000        0.0000        0.0000        0.0000        0.0000        0.0000        0.0000        0.0000        0.0000        0.0000        0.0000        0.0000        0.0000
        0.0000        0.0000        0.0000        0.0000        0.0000        0.0000        0.0000        0.0000        0.0000        0.0000        0.0000        0.0000        0.0000        0.0000        0.0000        0.0000        0.0000        0.0000        0.0000        0.0000        0.0000        0.0000        0.0000        0.0000        0.0000        0.0000        0.0000        0.0000        0.0000        0.0000        0.0000        0.0000        0.0000        0.0000        0.0000        0.0000        0.0000        0.0000        0.0000        0.0000        0.0000        0.0000        0.0000        0.0000        0.0000        0.0000        0.0000        0.0000        0.0000        0.0000        0.0000        0.0000        0.0000        0.0000        0.0000       36.6623        0.0000       32.7678       26.8295        0.0000        0.0000        0.0000        0.0000        0.0000        0.0000        0.0000        0.0000        0.0000        0.0000        0.0000        0.0000        0.0000        0.0000        0.0000        0.0000        0.0000        0.0000        0.0000        0.0000        0.0000        0.0000        0.0000        0.0000        0.0000        0.0000        0.0000        0.0000        0.0000        0.0000        0.0000        0.0000        0.0000        0.0000        0.0000        0.0000        0.0000        0.0000        0.0000        0.0000        0.0000        0.0000        0.0000        0.0000        0.0000        0.0000        0.0000        0.0000        0.0000        0.0000        0.0000        0.0000        0.0000        0.0000        0.0000        0.0000        0.0000        0.0000        0.0000        0.0000        0.0000        0.0000        0.0000        0.0000        0.0000        0.0000        0.0000        0.0000        0.0000        0.0000        0.0000        0.0000        0.0000        0.0000        0.0000        0.0000        0.0000        0.0000        0.0000        0.0000        0.0000        0.0000        0.0000        0.0000        0.0000        0.0000        0.0000        0.0000        0.0000        0.0000        0.0000        0.0000        0.0000        0.0000        0.0000        0.0000        0.0000        0.0000        0.0000        0.0000        0.0000        0.0000        0.0000        0.0000        0.0000        0.0000        0.0000        0.0000        0.0000        0.0000        0.0000        0.0000        6.9007        6.9660        7.1255        7.1755        5.0933        4.4499        4.6267        4.2885        6.3680        8.8658       12.2462        4.8944        5.5775        6.0621        6.8525        8.0172        8.9859       11.4957       11.2459        9.9073        7.6811        8.7238       10.6519       11.0813       13.0261       14.9068       16.4616       16.8380       15.9641       15.2282       16.7320       14.7398       17.3061       16.1431       16.2196       16.8863       16.5551       18.5765       18.3814       15.9017       15.0088       14.5178       14.5517       15.9913       15.3173       11.7011       11.8715       12.8899       15.3779       17.0123       22.9049       21.4978       22.0556       20.8627       21.4568       26.5821        0.0000        0.0000        0.0000        0.0000        0.0000        0.0000        0.0000        0.0000        0.0000        0.0000        0.0000        0.0000        0.0000        0.0000        0.0000        0.0000        0.0000        0.0000        0.0000        0.0000        0.0000        0.0000
        0.0000        0.0000        0.0000        0.0000        0.0000        0.0000        0.0000        0.0000        0.0000        0.0000        0.0000        0.0000        0.0000        0.0000        0.0000        0.0000        0.0000        0.0000        0.0000        0.0000        0.0000        0.0000        0.0000        0.0000        0.0000        0.0000        0.0000        0.0000        0.0000        0.0000        0.0000        0.0000        0.0000        0.0000        0.0000        0.0000        0.0000        0.0000        0.0000        0.0000        0.0000        0.0000        0.0000        0.0000        0.0000        0.0000        0.0000        0.0000        0.0000        0.0000        0.0000        0.0000        0.0000       61.0716       50.6359       41.2589       37.3920       36.5089       35.6623       14.0806        0.0000        0.0000        0.0000        0.0000        0.0000        0.0000        0.0000        0.0000        0.0000        0.0000        0.0000        0.0000        0.0000        0.0000        0.0000        0.0000        0.0000        0.0000        0.0000        0.0000        0.0000        0.0000        0.0000        0.0000        0.0000        0.0000        0.0000        0.0000        0.0000        0.0000        0.0000        0.0000        0.0000        0.0000        0.0000        0.0000        0.0000        0.0000        0.0000        0.0000        0.0000        0.0000        0.0000        0.0000        0.0000        0.0000        0.0000        0.0000        0.0000        0.0000        0.0000        0.0000        0.0000        0.0000        0.0000        0.0000        0.0000        0.0000        0.0000        0.0000        0.0000        0.0000        0.0000        0.0000        0.0000        0.0000        0.0000        0.0000        0.0000        0.0000        0.0000        0.0000        0.0000        0.0000        0.0000        0.0000        0.0000        0.0000        0.0000        0.0000        0.0000        0.0000        0.0000        0.0000        0.0000        0.0000        0.0000        0.0000        0.0000        0.0000        0.0000        0.0000        0.0000        0.0000        0.0000        0.0000        0.0000        0.0000        0.0000        0.0000        0.0000        0.0000        0.0000        0.0000        0.0000        0.0000        0.0000        0.0000        0.0000        0.0000        9.1794        8.9768        8.5410        8.0775        6.8785        5.7246        4.3570        6.0856        7.8126       16.3285        6.1335       12.8361        5.4829        5.9669        7.3139        7.5037        8.4773       10.8516       14.6083       21.3366       17.0663       12.7174       20.1975       29.0626       31.5670       23.9600       20.9517       20.5640       19.3226       22.0814       20.2523       22.4912       17.8001       17.1114       18.5278       18.4034       18.3419       19.7415       14.6449       16.1294       14.5501       14.1472       12.4000       12.3382       12.6820       11.3105       10.8850       11.2257       13.0760       15.0899       17.6391       19.8753       18.7945       16.4778       25.3650       25.8925       26.9559       30.0407       31.4480        0.0000        0.0000        0.0000        0.0000        0.0000        0.0000        0.0000        0.0000        0.0000        0.0000        0.0000        0.0000        0.0000        0.0000        0.0000        0.0000        0.0000        0.0000        0.0000        0.0000
        0.0000        0.0000        0.0000        0.0000        0.0000        0.0000        0.0000        0.0000        0.0000        0.0000        0.0000        0.0000        0.0000        0.0000        0.0000        0.0000        0.0000        0.0000        0.0000        0.0000        0.0000        0.0000        0.0000        0.0000        0.0000        0.0000        0.0000        0.0000        0.0000        0.0000        0.0000        0.0000        0.0000        0.0000        0.0000        0.0000        0.0000        0.0000        0.0000        0.0000        0.0000        0.0000        0.0000        0.0000        0.0000        0.0000        0.0000        0.0000        0.0000        0.0000        0.0000        0.0000        0.0000       58.1172       54.5734       50.6460       46.3314       38.2824       32.2671       20.7901        0.0000        0.0000        0.0000        0.0000        0.0000        0.0000        0.0000        0.0000        0.0000        0.0000        0.0000        0.0000        0.0000        0.0000        0.0000        0.0000        0.0000        0.0000        0.0000        0.0000        0.0000        0.0000        0.0000        0.0000        0.0000        0.0000        0.0000        0.0000        0.0000        0.0000        0.0000        0.0000        0.0000        0.0000        0.0000        0.0000        0.0000        0.0000        0.0000        0.0000        0.0000        0.0000        0.0000        0.0000        0.0000        0.0000        0.0000        0.0000        0.0000        0.0000        0.0000        0.0000        0.0000        0.0000        0.0000        0.0000        0.0000        0.0000        0.0000        0.0000        0.0000        0.0000        0.0000        0.0000        0.0000        0.0000        0.0000        0.0000        0.0000        0.0000        0.0000        0.0000        0.0000        0.0000        0.0000        0.0000        0.0000        0.0000        0.0000        0.0000        0.0000        0.0000        0.0000        0.0000        0.0000        0.0000        0.0000        0.0000        0.0000        0.0000        0.0000        0.0000        0.0000        0.0000        0.0000        0.0000        0.0000        0.0000        0.0000        0.0000        0.0000        0.0000        0.0000        0.0000        0.0000        0.0000        0.0000        0.0000        0.0000        0.0000        8.7587        8.4684        8.8665        7.9434        6.9204        8.1695        9.6214        8.0801        8.9632        9.3909        7.3439        8.3588        8.3532        8.1874        7.9569        8.7508       10.4354       12.4203       18.2852       19.0356       15.5470       14.4855       20.9727       28.0461       31.5246       25.8639       23.1945       26.6472       24.8872       22.9853       19.3138       18.0979       17.1818       16.5558       18.5527       16.2452       16.3067       18.9172       13.3330       16.5212       20.5201       15.1385       12.5226       13.0948       12.2583       10.8057       11.7116       13.5372       13.6068       19.2351       24.1303       24.4132       20.3878       23.1936       31.3543       32.8567       31.9809       34.2882       33.7204       42.2194       45.8684        0.0000        0.0000        0.0000        0.0000        0.0000        0.0000        0.0000        0.0000        0.0000        0.0000        0.0000        0.0000        0.0000        0.0000        0.0000        0.0000        0.0000        0.0000
        0.0000        0.0000        0.0000        0.0000        0.0000        0.0000        0.0000        0.0000        0.0000        0.0000        0.0000        0.0000        0.0000        0.0000        0.0000        0.0000        0.0000        0.0000        0.0000        0.0000        0.0000        0.0000        0.0000        0.0000        0.0000        0.0000        0.0000        0.0000        0.0000        0.0000        0.0000        0.0000        0.0000        0.0000        0.0000        0.0000        0.0000        0.0000        0.0000        0.0000        0.0000        0.0000        0.0000        0.0000        0.0000        0.0000        0.0000        0.0000        0.0000        0.0000       83.4633       71.5599       69.0266       61.4297       62.3021       56.0790       49.5079       43.5753       37.1703       22.8786       16.8010       13.3784        0.0000        0.0000        0.0000        0.0000        0.0000        0.0000        0.0000        0.0000        0.0000        0.0000        0.0000        0.0000        0.0000        0.0000        0.0000        0.0000        0.0000        0.0000        0.0000        0.0000        0.0000        0.0000        0.0000        0.0000        0.0000        0.0000        0.0000        0.0000        0.0000        0.0000        0.0000        0.0000        0.0000        0.0000        0.0000        0.0000        0.0000        0.0000        0.0000        0.0000        0.0000        0.0000        0.0000        0.0000        0.0000        0.0000        0.0000        0.0000        0.0000        0.0000        0.0000        0.0000        0.0000        0.0000        0.0000        0.0000        0.0000        0.0000        0.0000        0.0000        0.0000        0.0000        0.0000        0.0000        0.0000        0.0000        0.0000        0.0000        0.0000        0.0000        0.0000        0.0000        0.0000        0.0000        0.0000        0.0000        0.0000        0.0000        0.0000        0.0000        0.0000        0.0000        0.0000        0.0000        0.0000        0.0000        0.0000        0.0000        0.0000        0.0000        0.0000        0.0000        0.0000        0.0000        0.0000        0.0000        0.0000        0.0000        0.0000        0.0000        0.0000        0.0000        0.0000        0.0000        0.0000        0.0000        0.0000        7.7832        7.9581        8.1746       10.1360        9.3032       10.1566       12.7203       10.0429       12.0550       12.5845        9.4169        7.5756       10.2275        8.5911        7.6067        8.6894       10.9275       12.3873       20.3346       21.4339       23.3298       17.9714       15.9372       15.5225       16.6208       18.8280       22.4156       21.1066       22.1221       20.1828       17.3268       16.1743       14.5457       14.0331       14.0866       15.4937       14.4018       15.0238       15.6692       15.9881       14.8998       17.7290       15.6771       13.6956       11.1554       10.3390       11.7298       14.0801       14.3812       14.2092       17.6387       20.9545       24.8987       20.7358       28.2390       35.9403       32.5326       36.4226       42.5338       40.0286       44.1933       47.8501        0.0000        0.0000        0.0000        0.0000        0.0000        0.0000        0.0000        0.0000        0.0000        0.0000        0.0000        0.0000        0.0000        0.0000       38.9132       41.1446       38.8644        0.0000
        0.0000        0.0000        0.0000        0.0000        0.0000        0.0000        0.0000        0.0000        0.0000        0.0000        0.0000        0.0000        0.0000        0.0000        0.0000        0.0000        0.0000        0.0000        0.0000        0.0000        0.0000        0.0000        0.0000        0.0000        0.0000        0.0000        0.0000        0.0000        0.0000        0.0000        0.0000        0.0000        0.0000        0.0000        0.0000        0.0000        0.0000        0.0000        0.0000        0.0000        0.0000        0.0000        0.0000        0.0000        0.0000        0.0000        0.0000        0.0000       79.3081       79.8925       77.0105       68.8061       70.1220       67.2613       63.7866       60.7295       51.4171       51.4321       45.2447       29.7104       23.2222       17.2557       15.0001        0.0000        0.0000        0.0000        0.0000        0.0000        0.0000        0.0000        0.0000        0.0000        0.0000        0.0000        0.0000        0.0000        0.0000        0.0000        0.0000        0.0000        0.0000        0.0000        0.0000        0.0000        0.0000        0.0000        0.0000        0.0000        0.0000        0.0000        0.0000        0.0000        0.0000        0.0000        0.0000        0.0000        0.0000        0.0000        0.0000        0.0000        0.0000        0.0000        0.0000        0.0000        0.0000        0.0000        0.0000        0.0000        0.0000        0.0000        0.0000        0.0000        0.0000        0.0000        0.0000        0.0000        0.0000        0.0000        0.0000        0.0000        0.0000        0.0000        0.0000        0.0000        0.0000        0.0000        0.0000        0.0000        0.0000        0.0000        0.0000        0.0000        0.0000        0.0000        0.0000        0.0000        0.0000        0.0000        0.0000        0.0000        0.0000        0.0000        0.0000        0.0000        0.0000        0.0000        0.0000        0.0000        0.0000        0.0000        0.0000        0.0000        0.0000        0.0000        0.0000        0.0000        0.0000        0.0000        0.0000        0.0000        0.0000        0.0000        0.0000        0.0000        0.0000        0.0000        0.0000        0.0000        7.7810        7.4119        8.3521        8.0094        8.8053       10.6158       11.8262       13.0092        9.7401       10.2275       11.3069        9.0248        8.0089        7.3572        6.5824        6.3614       10.5997       14.1253       13.1030       22.2906       22.7084       17.2088       15.1905       14.5685       15.2800       12.5655       15.0468       16.6748       15.8156       15.8187       15.0139       14.1152       13.3579       15.2810       11.5778       11.4937       12.5139       11.2761       11.9437       13.2046       14.9833       13.9024       15.5868       13.8755       12.3358       11.8644       13.4205       12.7622       14.5036       15.7151       14.4444       13.0703       14.6804       15.8704       16.7225       19.4978       28.4706       34.1547       35.9113       41.0735       49.4661       45.3250       46.9893       44.1147        0.0000        0.0000        0.0000        0.0000        0.0000        0.0000        0.0000        0.0000        0.0000       32.7194       39.0621       36.0459       38.3462       41.7825       45.4629       42.7511       38.7866
        0.0000        0.0000        0.0000        0.0000        0.0000        0.0000        0.0000        0.0000        0.0000        0.0000        0.0000        0.0000        0.0000        0.0000        0.0000        0.0000        0.0000        0.0000        0.0000        0.0000        0.0000        0.0000        0.0000        0.0000        0.0000        0.0000        0.0000        0.0000        0.0000        0.0000        0.0000        0.0000        0.0000        0.0000        0.0000        0.0000        0.0000        0.0000        0.0000        0.0000        0.0000        0.0000        0.0000        0.0000        0.0000        0.0000        0.0000        0.0000       66.6173       66.4142       64.9926       57.6610       58.8129       61.8592       57.0245       45.2198       42.2920       40.0127       43.4075       36.8158       40.7031       33.0707       23.2707       14.0370       11.4042        9.4260        8.7081        0.0000        0.0000        0.0000        0.0000        0.0000        0.0000        0.0000        0.0000        0.0000        0.0000        0.0000        0.0000        0.0000        0.0000        0.0000        0.0000        0.0000        0.0000        0.0000        0.0000        0.0000        0.0000        0.0000        0.0000        0.0000        0.0000        0.0000        0.0000        0.0000        0.0000        0.0000        0.0000        0.0000        0.0000        0.0000        0.0000        0.0000        0.0000        0.0000        0.0000        0.0000        0.0000        0.0000        0.0000        0.0000        0.0000        0.0000        0.0000        0.0000        0.0000        0.0000        0.0000        0.0000        0.0000        0.0000        0.0000        0.0000        0.0000        0.0000        0.0000        0.0000        0.0000        0.0000        0.0000        0.0000        0.0000        0.0000        0.0000        0.0000        0.0000        0.0000        0.0000        0.0000        0.0000        0.0000        0.0000        0.0000        0.0000        0.0000        0.0000        0.0000        0.0000        0.0000        0.0000        0.0000        0.0000        0.0000        0.0000        0.0000        0.0000        0.0000        0.0000        0.0000        0.0000        0.0000        0.0000        0.0000        0.0000        0.0000        0.0000        0.0000        6.7490        7.0854        7.3753        7.0916        7.1233        6.9181        7.9104       10.1130        9.2271        9.3831        8.5334        7.7688        7.8524        7.0732        5.7017        5.6234        7.5727        9.5637       10.9722       20.0240       22.8818       18.7687       14.2771       13.2041       12.2617        9.5186        8.7702       10.6924       11.0030       11.2762       11.1641       11.2783       13.6330       15.3578       15.1897        9.7290        9.7338        9.9222       10.1891        9.7302       12.1414       13.8230       15.0059       12.7122       11.8102       11.2545       14.0022       14.0237       15.0754       16.1286       16.4001       14.5202       15.9145       17.5677       22.6463       25.6322       28.4308       28.4880       33.5858       42.1900       50.1131       47.4709       44.8353        0.0000        0.0000        0.0000        0.0000        0.0000        0.0000       39.6923       32.9740       33.4954       39.5189       38.6899       38.9406       41.0854       39.1237       41.8424       55.6206        0.0000        0.0000
        0.0000        0.0000        0.0000        0.0000        0.0000        0.0000        0.0000        0.0000        0.0000        0.0000        0.0000        0.0000        0.0000        0.0000        0.0000        0.0000        0.0000        0.0000        0.0000        0.0000        0.0000        0.0000        0.0000        0.0000        0.0000        0.0000        0.0000        0.0000        0.0000        0.0000        0.0000        0.0000        0.0000        0.0000        0.0000        0.0000        0.0000        0.0000        0.0000        0.0000        0.0000        0.0000        0.0000        0.0000        0.0000        0.0000        0.0000        0.0000       40.3589       38.3212       39.4426       37.6401       37.8176       36.8897       37.9427       35.5995       34.4187       35.3045       30.8877       31.8693       30.3007       36.2233       27.5964       20.7702       17.3434       15.6510       15.1935       11.3807        8.8736        0.0000        0.0000        0.0000        0.0000        0.0000        0.0000        0.0000        0.0000        0.0000        0.0000        0.0000        0.0000        0.0000        0.0000        0.0000        0.0000        0.0000        0.0000        0.0000        0.0000        0.0000        0.0000        0.0000        0.0000        0.0000        0.0000        0.0000        0.0000        0.0000        0.0000        0.0000        0.0000        0.0000        0.0000        0.0000        0.0000        0.0000        0.0000        0.0000        0.0000        0.0000        0.0000        0.0000        0.0000        0.0000        0.0000        0.0000        0.0000        0.0000        0.0000        0.0000        0.0000        0.0000        0.0000        0.0000        0.0000        0.0000        0.0000        0.0000        0.0000        0.0000        0.0000        0.0000        0.0000        0.0000        0.0000        0.0000        0.0000        0.0000        0.0000        0.0000        0.0000        0.0000        0.0000        0.0000        0.0000        0.0000        0.0000        0.0000        0.0000        0.0000        0.0000        0.0000        0.0000        0.0000        0.0000        0.0000        0.0000        0.0000        0.0000        0.0000        0.0000        0.0000        0.0000        0.0000        0.0000        0.0000        0.0000        0.0000        5.4670        5.8484        5.7143        5.7190        5.8781        6.1770        7.8370        7.2143       15.6705       42.4691       15.8899        5.7869        4.6946        4.1790        3.9039        5.4349        7.8827       13.6841       20.1613       23.1172       20.7799       12.9418        9.6573        7.4679        8.5994        5.3916        6.8941        6.6884        6.4533        9.0559       12.2111        9.2450        7.3544       10.8424        9.8284        6.7860        6.3276        5.6307        6.3146        5.9898        6.1832        8.2451        7.3808        8.4029       12.9842       16.7927       22.1827       28.5975       28.4313       31.1591       19.1981       17.1395       14.7070       17.5325       22.0913       28.2374       31.3366       20.9656       20.3175       31.7475       49.2860       39.6256       31.3977       41.7499       50.1172       46.5414       48.4004       56.7587       47.4041       43.2650       44.7966       41.1954       42.0972       41.2237       44.6469       48.5338       48.0284       49.8165       64.2215        0.0000        0.0000
        0.0000        0.0000        0.0000        0.0000        0.0000        0.0000        0.0000        0.0000        0.0000        0.0000        0.0000        0.0000        0.0000        0.0000        0.0000        0.0000        0.0000        0.0000        0.0000        0.0000        0.0000        0.0000        0.0000        0.0000        0.0000        0.0000        0.0000        0.0000        0.0000        0.0000        0.0000        0.0000        0.0000        0.0000        0.0000        0.0000        0.0000        0.0000        0.0000        0.0000        0.0000        0.0000        0.0000        0.0000        0.0000        0.0000        0.0000        0.0000       33.2650       32.6005       33.0841       34.7398       30.5441       34.7092       36.0628       33.6014       30.6989       34.1370       35.5370       32.1730       29.8731       29.9426       31.3779       28.5997       23.9502       28.5590       27.9617       16.4318       11.2544        9.4662        0.0000        0.0000        0.0000        0.0000        0.0000        0.0000        0.0000        0.0000        0.0000        0.0000        0.0000        0.0000        0.0000        0.0000        0.0000        0.0000        0.0000        0.0000        0.0000        0.0000        0.0000        0.0000        0.0000        0.0000        0.0000        0.0000        0.0000        0.0000        0.0000        0.0000        0.0000        0.0000        0.0000        0.0000        0.0000        0.0000        0.0000        0.0000        0.0000        0.0000        0.0000        0.0000        0.0000        0.0000        0.0000        0.0000        0.0000        0.0000        0.0000        0.0000        0.0000        0.0000        0.0000        0.0000        0.0000        0.0000        0.0000        0.0000        0.0000        0.0000        0.0000        0.0000        0.0000        0.0000        0.0000        0.0000        0.0000        0.0000        0.0000        0.0000        0.0000        0.0000        0.0000        0.0000        0.0000        0.0000        0.0000        0.0000        0.0000        0.0000        0.0000        0.0000        0.0000        0.0000        0.0000        0.0000        0.0000        0.0000        0.0000        0.0000        0.0000        0.0000        0.0000        0.0000        0.0000        0.0000        0.0000        0.0000        0.0000        5.3047        5.0114        6.1092        7.1456        7.6129        0.0000        8.2769        9.1036       17.0635        0.0000        0.0000        0.0000        3.5697        3.3887        3.9027       11.6815       17.2718       13.1109        8.1878        5.7234        5.3289        4.9427        5.7357        4.6581        8.2468        8.6184        6.1559        5.5009        6.3216        5.4669        4.2008        5.1921        5.3622       12.6909        7.5569        3.7883        4.1860        7.0624        6.9387        6.5290        6.4620        8.8245       13.3940       21.8889       24.4498       26.2861       33.6069       34.3425       26.9614       24.9700       21.9697       27.6478       23.9420       18.9714       15.8528       15.8942       14.4958       17.5527       24.6196       30.1126       29.6649       27.5361       26.7516       30.3717       30.5203       34.0832       33.6328       40.4470       34.5945       31.8398       36.0345       42.0923       43.2731       44.1468       46.9078       47.0934       54.2641       71.2097        0.0000        0.0000
        0.0000        0.0000        0.0000        0.0000        0.0000        0.0000        0.0000        0.0000        0.0000        0.0000        0.0000        0.0000        0.0000        0.0000        0.0000        0.0000        0.0000        0.0000        0.0000        0.0000        0.0000        0.0000        0.0000        0.0000        0.0000        0.0000        0.0000        0.0000        0.0000        0.0000        0.0000        0.0000        0.0000        0.0000        0.0000        0.0000        0.0000        0.0000       49.7575       38.4720       32.0279        0.0000        0.0000        0.0000        0.0000        0.0000        0.0000        0.0000       31.8305       31.2317       27.7225       24.5528       25.3231       28.8528       29.0258       31.7370       29.2076       34.9422       38.6951       30.0808       34.3654       31.6128       33.3781       26.9506       25.8748       24.6852       28.4428       18.7779       16.8710       15.0800        0.0000        0.0000        0.0000        0.0000        0.0000        0.0000        0.0000        0.0000        0.0000        0.0000        0.0000        0.0000        0.0000        0.0000        0.0000        0.0000        0.0000        0.0000        0.0000        0.0000        0.0000        0.0000        0.0000        0.0000        0.0000        0.0000        0.0000        0.0000        0.0000        0.0000        0.0000        0.0000        0.0000        0.0000        0.0000        0.0000        0.0000        0.0000        0.0000        0.0000        0.0000        0.0000        0.0000        0.0000        0.0000        0.0000        0.0000        0.0000        0.0000        0.0000        0.0000        0.0000        0.0000        0.0000        0.0000        0.0000        0.0000        0.0000        0.0000        0.0000        0.0000        0.0000        0.0000        0.0000        0.0000        0.0000        0.0000        0.0000        0.0000        0.0000        0.0000        0.0000        0.0000        0.0000        0.0000        0.0000        0.0000        0.0000        0.0000        0.0000        0.0000        0.0000        0.0000        0.0000        0.0000        0.0000        0.0000        0.0000        0.0000        0.0000        0.0000        0.0000        0.0000        0.0000        0.0000        0.0000        0.0000        0.0000        0.0000        0.0000        0.0000        0.0000        0.0000        0.0000        0.0000        0.0000        0.0000        0.0000        0.0000        0.0000        0.0000        0.0000        0.0000        4.0075        5.4589        5.1136        6.5305        6.5692        5.6257        4.3723        4.3949        4.7797        4.0965        7.0537        9.7344        5.6844        5.0694        3.7525        5.0069        6.7130        7.4488        5.7936        5.6238        3.0806        3.5573        4.3796        3.8435        4.0537        7.1403       10.6536       16.6741       25.1793       29.5160       33.8971       26.5151       14.9582       23.1166       25.2614       28.1886       30.8505       25.3771       20.8322       24.2652       25.3930       27.3396       24.6716       20.6666       23.1107       20.1464       20.5919       21.8760       23.4003       25.9103       27.8509       28.8378       28.0360       29.7733       31.3649       33.0809       37.2818       42.7715       45.3892       45.6866       51.1274       55.7985       56.8867        0.0000        0.0000        0.0000
        0.0000        0.0000        0.0000        0.0000        0.0000        0.0000        0.0000        0.0000        0.0000        0.0000        0.0000        0.0000        0.0000        0.0000        0.0000        0.0000        0.0000        0.0000        0.0000        0.0000        0.0000        0.0000        0.0000        0.0000        0.0000        0.0000        0.0000        0.0000        0.0000        0.0000        0.0000        0.0000        0.0000        0.0000        0.0000        0.0000        0.0000        0.0000       52.5898       46.1323       90.0765       85.7721       41.3628       48.2559       42.2800       33.4631       54.3310       67.0270       44.3552       35.1880       36.3561       31.5384       21.9631       25.7308       30.3519       31.9367       33.7913       36.7062       43.4768       26.7051       26.0829       22.5317       21.9859       20.7721       21.8238       22.0190       22.9221       24.6467       24.1489       18.5870       12.9296        9.0099        0.0000        0.0000        0.0000        0.0000        0.0000        0.0000        0.0000        0.0000        0.0000        0.0000        0.0000        0.0000        0.0000        0.0000        0.0000        0.0000        0.0000        0.0000        0.0000        0.0000        0.0000        0.0000        0.0000        0.0000        0.0000        0.0000        0.0000        0.0000        0.0000        0.0000        0.0000        0.0000        0.0000        0.0000        0.0000        0.0000        0.0000        0.0000        0.0000        0.0000        0.0000        0.0000        0.0000        0.0000        0.0000        0.0000        0.0000        0.0000        0.0000        0.0000        0.0000        0.0000        0.0000        0.0000        0.0000        0.0000        0.0000        0.0000        0.0000        0.0000        0.0000        0.0000        0.0000        0.0000        0.0000        0.0000        0.0000        0.0000        0.0000        0.0000        0.0000        0.0000        0.0000        0.0000        0.0000        0.0000        0.0000        0.0000        0.0000        0.0000        0.0000        0.0000        0.0000        0.0000        0.0000        0.0000        0.0000        0.0000        0.0000        0.0000        0.0000        0.0000        0.0000        0.0000        0.0000        0.0000        0.0000        0.0000        0.0000        0.0000        0.0000        0.0000        0.0000        0.0000        0.0000        0.0000        0.0000        0.0000        0.0000        0.0000        0.0000        0.0000        4.8466        5.0563        7.7540        6.2977        5.5679        5.0048        4.9962        3.3601        2.4747        3.8286        7.3400        6.5214        4.6296        6.1536       10.7365       10.7195        4.3287        3.9057        2.9055        2.6306        3.9036        6.7528        5.1454        9.1008       12.9605       11.3628       11.4514       16.5095       15.8820       15.2561       18.3724       26.0087       21.6856       25.1894       28.7752       25.2696       21.7014       20.0017       33.0607       35.0336       30.1313       29.8480       25.2467       20.0548       17.2453       21.9214       21.2363       22.0742       25.3460       28.3951       33.3975       32.0339       31.3909       31.6981       33.8504       44.8998       50.3637       56.7641       56.5785       53.4310       48.4092        0.0000        0.0000        0.0000        0.0000
        0.0000        0.0000        0.0000        0.0000        0.0000        0.0000        0.0000        0.0000        0.0000        0.0000        0.0000        0.0000        0.0000        0.0000        0.0000        0.0000        0.0000        0.0000        0.0000        0.0000        0.0000        0.0000        0.0000        0.0000        0.0000        0.0000        0.0000        0.0000        0.0000        0.0000        0.0000        0.0000        0.0000        0.0000        0.0000        0.0000        0.0000       45.8779       42.1793       43.3947       43.9067       42.8602       40.7876       29.5843       25.5369       34.8215       28.4262       19.3916       14.8514       14.7180       11.8589       17.6323       13.1764       20.5037       22.3067       26.1321       42.3727       41.0691       41.3310       19.8167       21.3373       15.0878       12.7124       14.7553       22.4965       30.3853       30.5684       30.4231       24.6214       19.6555       22.6765       11.7243        0.0000        0.0000        0.0000        0.0000        0.0000        0.0000        0.0000        0.0000        0.0000        0.0000        0.0000        0.0000        0.0000        0.0000        0.0000        0.0000        0.0000        0.0000        0.0000        0.0000        0.0000        0.0000        0.0000        0.0000        0.0000        0.0000        0.0000        0.0000        0.0000        0.0000        0.0000        0.0000        0.0000        0.0000        0.0000        0.0000        0.0000        0.0000        0.0000        0.0000        0.0000        0.0000        0.0000        0.0000        0.0000        0.0000        0.0000        0.0000        0.0000        0.0000        0.0000        0.0000        0.0000        0.0000        0.0000        0.0000        0.0000        0.0000        0.0000        0.0000        0.0000        0.0000        0.0000        0.0000        0.0000        0.0000        0.0000        0.0000        0.0000        0.0000        0.0000        0.0000        0.0000        0.0000        0.0000        0.0000        0.0000        0.0000        0.0000        0.0000        0.0000        0.0000        0.0000        0.0000        0.0000        0.0000        0.0000        0.0000        0.0000        0.0000        0.0000        0.0000        0.0000        0.0000        0.0000        0.0000        0.0000        0.0000        0.0000        0.0000        0.0000        0.0000        0.0000        0.0000        0.0000        0.0000        0.0000        5.1814        3.2331        3.5164        3.7286        4.5059        0.0000        6.1489       10.1692        4.6927        5.3715        5.7245        8.3844        2.9750        1.0523        1.8315        4.4347        6.2701        9.0274       13.3708        9.8842        7.5936        2.7696        2.8463        2.4612        4.1589        3.1968        5.0257        7.0586       10.9019       10.2785        6.4824        8.1694       11.0813       10.9558       11.7033       15.5655       18.6897       25.6419       26.2829       24.8411       23.1537       25.6273       24.5437       25.6839       36.2371       36.5897       38.2711       32.4835       28.6298       30.1093       26.4497       23.2325       23.8369       24.9487       27.3727       29.8906       30.7188       33.0777       36.5310       47.1271       49.4196       54.2799       53.2008       48.4068       48.5387       44.8409        0.0000        0.0000        0.0000        0.0000
        0.0000        0.0000        0.0000        0.0000        0.0000        0.0000        0.0000        0.0000        0.0000        0.0000        0.0000        0.0000        0.0000        0.0000        0.0000        0.0000        0.0000        0.0000        0.0000        0.0000        0.0000        0.0000        0.0000        0.0000        0.0000        0.0000        0.0000        0.0000        0.0000        0.0000        0.0000        0.0000        0.0000        0.0000        0.0000        0.0000        0.0000       46.3272       50.4225       46.7673       47.7068       45.3495       41.4477       27.8445       24.3951       21.7479       18.6738       10.2617       10.7035       11.1686        8.4478       12.7234       13.3045        9.4381       13.0688       18.6746       28.6777       31.0900       31.1127       11.9937       13.7026       12.7829       12.1036       14.4862       23.5966       26.9111       29.0471       25.9772       28.2364       26.6594       29.7120       18.5396       10.3043        0.0000        0.0000        0.0000        0.0000        0.0000        0.0000        0.0000        0.0000        0.0000        0.0000        0.0000        0.0000        0.0000        0.0000        0.0000        0.0000        0.0000        0.0000        0.0000        0.0000        0.0000        0.0000        0.0000        0.0000        0.0000        0.0000        0.0000        0.0000        0.0000        0.0000        0.0000        0.0000        0.0000        0.0000        0.0000        0.0000        0.0000        0.0000        0.0000        0.0000        0.0000        0.0000        0.0000        0.0000        0.0000        0.0000        0.0000        0.0000        0.0000        0.0000        0.0000        0.0000        0.0000        0.0000        0.0000        0.0000        0.0000        0.0000        0.0000        0.0000        0.0000        0.0000        0.0000        0.0000        0.0000        0.0000        0.0000        0.0000        0.0000        0.0000        0.0000        0.0000        0.0000        0.0000        0.0000        0.0000        0.0000        0.0000        0.0000        0.0000        0.0000        0.0000        0.0000        0.0000        0.0000        0.0000        0.0000        0.0000        0.0000        0.0000        0.0000        0.0000        0.0000        0.0000        0.0000        0.0000        0.0000        0.0000        0.0000        0.0000        0.0000        0.0000        7.7265        5.4678        4.5139        4.1501        4.2312        4.8241        7.1334        7.3617       10.1206       10.0150       11.4850       12.5557        9.8055       10.9622        7.6023        4.6283        2.6895        4.6497        4.7058        5.8913        4.3311        8.4219       14.2747        9.1165        5.1146        2.8776        2.8472        2.6200        3.7892        3.3773        7.6213        8.7178       16.6280       12.9633        5.8619        8.2668       12.5775       13.0839       13.4374       13.9975       25.4669       29.9534       30.4022       30.6371       22.8036       23.0441       29.9712       38.4917       52.7549       52.7960       46.8772       39.3119       35.8248       29.9243       24.7969       23.9392       24.1855       26.2110       24.2144       25.2490       27.7103       32.7218       41.5480       46.1367       41.2155       39.6843       45.3574       42.8413       42.9804        0.0000        0.0000        0.0000        0.0000        0.0000
        0.0000        0.0000        0.0000        0.0000        0.0000        0.0000        0.0000        0.0000        0.0000        0.0000        0.0000        0.0000        0.0000        0.0000        0.0000        0.0000        0.0000        0.0000        0.0000        0.0000        0.0000        0.0000        0.0000        0.0000        0.0000        0.0000        0.0000        0.0000        0.0000        0.0000        0.0000        0.0000        0.0000        0.0000        0.0000        0.0000       47.2049       45.9005       43.7224       45.7910       47.5040       46.0658       44.9404       37.5763       24.2539       19.8519       17.1671        9.1372        6.5525        7.6987        7.4627        8.6295        8.7288        9.5749        3.2240        4.9464        7.5530        7.6849        6.6143       10.1659       12.6175       14.5088       15.5224       20.2294       22.4891       20.5738       24.2492       26.8057       22.1066       16.5521       16.3960       12.8008        0.0000        0.0000        0.0000        0.0000        0.0000        0.0000        0.0000        0.0000        0.0000        0.0000        0.0000        0.0000        0.0000        0.0000        0.0000        0.0000        0.0000        0.0000        0.0000        0.0000        0.0000        0.0000        0.0000        0.0000        0.0000        0.0000        0.0000        0.0000        0.0000        0.0000        0.0000        0.0000        0.0000        0.0000        0.0000        0.0000        0.0000        0.0000        0.0000        0.0000        0.0000        0.0000        0.0000        0.0000        0.0000        0.0000        0.0000        0.0000        0.0000        0.0000        0.0000        0.0000        0.0000        0.0000        0.0000        0.0000        0.0000        0.0000        0.0000        0.0000        0.0000        0.0000        0.0000        0.0000        0.0000        0.0000        0.0000        0.0000        0.0000        0.0000        0.0000        0.0000        0.0000        0.0000        0.0000        0.0000        0.0000        0.0000        0.0000        0.0000        0.0000        0.0000        0.0000        0.0000        0.0000        0.0000        0.0000        0.0000        0.0000        0.0000        0.0000        0.0000        0.0000        0.0000        0.0000        0.0000        0.0000        0.0000        0.0000        0.0000        5.7418        7.7156        9.0861        9.8933        8.1518        5.7170        4.5459        6.2650        5.5872        9.9944       10.4458       10.1558       13.0438       15.9529       18.9999       16.0990       14.1911       11.4096        9.1130        7.1760        4.4970        9.7490       17.8433        3.8407        3.2964        4.0769        6.1468        3.9288        4.6731        3.9025        3.4864        4.5692        4.4224        7.3777        8.7551       11.1786       10.8615       11.1614        9.5454       14.0416       17.5465       19.8975       23.5461       33.0258       33.3984       31.7910       33.6312       24.0167       37.3834       53.5253       53.8201       55.9529       47.4366       42.1679       34.3903       27.8016       29.3071       28.1321       25.0590       25.2043       27.2908       25.0436       26.3732       31.2151       33.2929       37.9995       34.4427       33.6433       43.6689       42.3081       35.5696       39.0548        0.0000        0.0000        0.0000        0.0000        0.0000
        0.0000        0.0000        0.0000        0.0000        0.0000        0.0000        0.0000        0.0000        0.0000        0.0000        0.0000        0.0000        0.0000        0.0000        0.0000        0.0000        0.0000        0.0000        0.0000        0.0000        0.0000        0.0000        0.0000        0.0000        0.0000        0.0000        0.0000        0.0000        0.0000        0.0000        0.0000        0.0000        0.0000        0.0000        0.0000       34.7720       36.6623       36.4723       36.9311       41.7243       44.6309       46.1205       40.5659       24.3154       18.9887       16.5102       20.0384        7.9335        5.9831        6.9864       19.6707       24.2150        4.9183        6.3995        4.0125        7.4740       11.5387       13.7378       16.1027       13.4155       12.2958       16.6838       24.7620       29.5491       25.3879       23.6124       25.0393       23.0073       21.0283       15.4285       14.2380       12.0089        0.0000        0.0000        0.0000        0.0000        0.0000        0.0000        0.0000        0.0000        0.0000        0.0000        0.0000        0.0000        0.0000        0.0000        0.0000        0.0000        0.0000        0.0000        0.0000        0.0000        0.0000        0.0000        0.0000        0.0000        0.0000        0.0000        0.0000        0.0000        0.0000        0.0000        0.0000        0.0000        0.0000        0.0000        0.0000        0.0000        0.0000        0.0000        0.0000        0.0000        0.0000        0.0000        0.0000        0.0000        0.0000        0.0000        0.0000        0.0000        0.0000        0.0000        0.0000        0.0000        0.0000        0.0000        0.0000        0.0000        0.0000        0.0000        0.0000        0.0000        0.0000        0.0000        0.0000        0.0000        0.0000        0.0000        0.0000        0.0000        0.0000        0.0000        0.0000        0.0000        0.0000        0.0000        0.0000        0.0000        0.0000        0.0000        0.0000        0.0000        0.0000        0.0000        0.0000        0.0000        0.0000        0.0000        0.0000        0.0000        0.0000        0.0000        0.0000        0.0000        0.0000        0.0000        0.0000        0.0000        0.0000        0.0000        0.0000        5.2484        5.6426        6.3603        6.5373        7.2612        8.4455        7.7812        7.7928        7.0678        6.5201        7.6160        8.0737        8.8070       12.1999       13.3119       11.6775       14.2520       19.3257       15.2599       11.4648        6.8848        9.4705        6.0848        5.6978        4.5235        4.2913        4.2102        4.2110        4.5931        5.8067        6.3099        6.9577        7.4781       10.8762       12.2413       15.5882       19.3817       17.8169       17.6049       19.0063       16.7086       25.8559       21.8286       25.9037       28.9259       29.5686       28.9496       29.3004       34.0612       50.2067       49.6207       41.2185       41.7938       42.0967       40.3950       32.5606       28.6167       28.8735       30.0011       26.2434       27.8661       27.1284       27.2704       29.2583       30.5302       28.4782       31.9053       32.5255       34.9950       42.4617       40.3024       38.6972       33.1416        0.0000        0.0000        0.0000        0.0000        0.0000
        0.0000        0.0000        0.0000        0.0000        0.0000        0.0000        0.0000        0.0000        0.0000        0.0000        0.0000        0.0000        0.0000        0.0000        0.0000        0.0000        0.0000        0.0000        0.0000        0.0000        0.0000        0.0000        0.0000        0.0000        0.0000        0.0000        0.0000        0.0000        0.0000        0.0000        0.0000        0.0000        0.0000        0.0000        0.0000       16.0659       17.2473       38.1745       34.9907       42.9779       34.5874       30.8802       27.5055       21.0017       17.8864       18.6269       20.1686       13.0237        6.6400       43.4839       93.1835       73.6950       66.3820       13.7225        8.9635        8.9223       28.4402       27.0568       21.0353       23.6370       20.8261       38.4186       34.0368       28.9309       23.9381       27.1984       23.9032       22.9676       24.0997       25.7543       23.8611       20.9402        0.0000        0.0000        0.0000        0.0000        0.0000        0.0000        0.0000        0.0000        0.0000        0.0000        0.0000        0.0000        0.0000        0.0000        0.0000        0.0000        0.0000        0.0000        0.0000        0.0000        0.0000        0.0000        0.0000        0.0000        0.0000        0.0000        0.0000        0.0000        0.0000        0.0000        0.0000        0.0000        0.0000        0.0000        0.0000        0.0000        0.0000        0.0000        0.0000        0.0000        0.0000        0.0000        0.0000        0.0000        0.0000        0.0000        0.0000        0.0000        0.0000        0.0000        0.0000        0.0000        0.0000        0.0000        0.0000        0.0000        0.0000        0.0000        0.0000        0.0000        0.0000        0.0000        0.0000        0.0000        0.0000        0.0000        0.0000        0.0000        0.0000        0.0000        0.0000        0.0000        0.0000        0.0000        0.0000        0.0000        0.0000        0.0000        0.0000        0.0000        0.0000        0.0000        0.0000        0.0000        0.0000        0.0000        0.0000        0.0000        0.0000        0.0000        0.0000        0.0000        0.0000        0.0000        0.0000        0.0000        0.0000        0.0000        4.3692        4.8471        4.4363        4.9978        5.5292        6.8927        8.3370        8.0431        8.0548       11.8177        9.5113       10.1006        8.9001        8.3883        7.6896       12.5096       23.8826       22.9811       18.7886       18.0779       19.4388       13.5172       14.1556       15.7848       10.5433        8.1153        6.9728        5.5406        5.2273        6.3037        6.3378        7.0689       14.5408       16.7687       19.6103       16.8954       14.6787       15.8846       18.1280       23.2379       26.1916       23.8097       25.8198       25.9698       34.9755       30.2244       41.0073       44.4933       37.3146       47.7251       46.7395       39.8270       35.6258       38.4065       37.3828       31.0826       30.2506       34.3115       36.5900       35.3788       37.0992       37.4175       32.4984       31.1962       30.4134       26.5225       26.1720       27.3818       32.1147       39.9177       42.4308       41.4667       44.1952        0.0000        0.0000        0.0000        0.0000        0.0000        0.0000
        0.0000        0.0000        0.0000        0.0000        0.0000        0.0000        0.0000        0.0000        0.0000        0.0000        0.0000        0.0000        0.0000        0.0000        0.0000        0.0000        0.0000        0.0000        0.0000        0.0000        0.0000        0.0000        0.0000        0.0000        0.0000        0.0000        0.0000        0.0000        0.0000        0.0000        0.0000        0.0000        0.0000        0.0000        0.0000       18.6698       18.3313       33.2201       38.0900       33.2222       28.8364       28.0725       22.8203       18.0260       13.7243       11.7959        9.8681        7.5603        8.6630       42.0957       37.4699       37.8446       13.1957        9.9821        6.1347        3.3038        5.0448        4.6526        2.7120        9.2321       14.5686       18.1804       17.5195       19.1993       18.5631       18.8478       20.4909       26.5357       25.8790       25.9434       23.7293        0.0000        0.0000        0.0000        0.0000        0.0000        0.0000        0.0000        0.0000        0.0000        0.0000        0.0000        0.0000        0.0000        0.0000        0.0000        0.0000        0.0000        0.0000        0.0000        0.0000        0.0000        0.0000        0.0000        0.0000        0.0000        0.0000        0.0000        0.0000        0.0000        0.0000        0.0000        0.0000        0.0000        0.0000        0.0000        0.0000        0.0000        0.0000        0.0000        0.0000        0.0000        0.0000        0.0000        0.0000        0.0000        0.0000        0.0000        0.0000        0.0000        0.0000        0.0000        0.0000        0.0000        0.0000        0.0000        0.0000        0.0000        0.0000        0.0000        0.0000        0.0000        0.0000        0.0000        0.0000        0.0000        0.0000        0.0000        0.0000        0.0000        0.0000        0.0000        0.0000        0.0000        0.0000        0.0000        0.0000        0.0000        0.0000        0.0000        0.0000        0.0000        0.0000        0.0000        0.0000        0.0000        0.0000        0.0000        0.0000        0.0000        0.0000        0.0000        0.0000        0.0000        0.0000        4.8263        4.5862        0.0000        3.4953        3.6896        4.1100        4.6880        4.8452        4.7680        4.7898       12.8902       63.4469       61.7211       15.5534        6.4460        6.8514        8.4685        8.6328        9.2702       10.1604       17.3545       18.4839       17.0869       17.6309       18.3216       17.6453       17.5139       14.9092       13.5148       14.5901        8.5753        8.3091        6.5554        7.4978        8.3963        7.5649       10.6489       17.0728       16.1523       16.7132       16.1483       19.8618       18.5250       18.7478       24.3340       25.8870       20.8390       24.6860       30.7104       28.4699       31.9808       48.0351       46.6172       44.2880       39.6290       32.9429       29.2951       31.4826       39.5918       41.9010       39.2320       44.0428       47.2280       40.7521       42.2036       39.2709       33.4093       29.5575       25.3814       25.6128       24.6234       23.3669       27.5240       27.3103       34.9273       36.9056       38.1741        0.0000        0.0000        0.0000        0.0000        0.0000        0.0000        0.0000
        0.0000        0.0000        0.0000        0.0000        0.0000        0.0000        0.0000        0.0000        0.0000        0.0000        0.0000        0.0000        0.0000        0.0000        0.0000        0.0000        0.0000        0.0000        0.0000        0.0000        0.0000        0.0000        0.0000        0.0000        0.0000        0.0000        0.0000        0.0000        0.0000       80.0701       73.5813       66.5013       60.2513       46.6690       32.2948       11.9543       11.6214       15.7667       20.3077       19.4352       16.8389       14.5782       13.9129       13.8238       10.1066        9.4632       10.4132       15.3372       17.4977        9.3329        9.6771       11.6559        7.7537        6.3290        6.8206        5.5675        6.0668        1.7322        2.6823       11.0526       13.1381       18.9523       22.4835       17.5222       17.3002       19.7311       21.5148       25.1426       27.0482       28.2929       27.3882       23.4304       20.9573        0.0000        0.0000        0.0000        0.0000        0.0000        0.0000        0.0000        0.0000        0.0000        0.0000        0.0000        0.0000        0.0000        0.0000        0.0000        0.0000        0.0000        0.0000        0.0000        0.0000        0.0000        0.0000        0.0000        0.0000        0.0000        0.0000        0.0000        0.0000        0.0000        0.0000        0.0000        0.0000        0.0000        0.0000        0.0000        0.0000        0.0000        0.0000        0.0000        0.0000        0.0000        0.0000        0.0000        0.0000        0.0000        0.0000        0.0000        0.0000        0.0000        0.0000        0.0000        0.0000        0.0000        0.0000        0.0000        0.0000        0.0000        0.0000        0.0000        0.0000        0.0000        0.0000        0.0000        0.0000        0.0000        0.0000        0.0000        0.0000        0.0000        0.0000        0.0000        0.0000        0.0000        0.0000        0.0000        0.0000        0.0000        0.0000        0.0000        0.0000        0.0000        0.0000        0.0000        0.0000        0.0000        0.0000        0.0000        0.0000        0.0000        0.0000        0.0000        6.9499        6.0744        5.5691        4.5916        4.5999        4.7088        5.2113        5.9090        6.0251        5.9405        5.8209       23.9252      125.9219       66.2343       23.4276        7.1723        7.8511        8.4996        9.9180       12.4532       13.6993       21.4567       18.4788       18.9865       16.6136       15.3341       15.0023       13.8727       12.7411        9.2057       24.4579       11.6804       10.2457       14.7730       13.3369       11.7121       13.5156       14.7089       13.3007       27.3995       19.9756       21.1642       21.7468       22.3228       22.3230       28.0978       33.9378       27.1872       32.6891       43.6565       34.9999       31.0763       36.4803       45.5750       39.6507       44.8473       36.6341       28.8769       31.4421       45.4715       56.1901       51.7985       50.9395       48.4011       43.9193       41.2887       33.1947       29.6555       28.2704       22.7708       21.1036       21.3619       18.6800       21.6372       25.1927       34.5030       40.8995        0.0000        0.0000        0.0000        0.0000        0.0000        0.0000        0.0000        0.0000
        0.0000        0.0000        0.0000        0.0000        0.0000        0.0000        0.0000        0.0000        0.0000        0.0000        0.0000        0.0000        0.0000        0.0000        0.0000        0.0000        0.0000        0.0000        0.0000        0.0000        0.0000        0.0000        0.0000        0.0000        0.0000        0.0000       78.2075       85.0747       83.6269       80.8362       75.1336       49.0058       35.3460       28.2088       21.1164       10.9710        8.4891       10.1215       14.9507       12.3287       11.4521       10.5581        9.9258        8.7464        9.8148       10.5225       10.1648        8.3949        7.9555        7.6999        9.2287        7.8263        5.5469        5.2505        5.0228        2.3359        3.8504        2.3890        2.3407       10.7928        9.7959       16.4241       18.0302       15.8345       15.8725       16.5613       19.1903       24.3739       26.6742       31.7318       29.6448       22.9187       19.0959       17.9053       14.4905        7.4824        6.1601        4.9607        5.6390        1.8650        1.5608        1.3843        0.0000        0.0000        0.0000        0.0000        0.0000        0.0000        0.0000        0.0000        0.0000        0.0000        0.0000        0.0000        0.0000        0.0000        0.0000        0.0000        0.0000        0.0000        0.0000        0.0000        0.0000        0.0000        0.0000        0.0000        0.0000        0.0000        0.0000        0.0000        0.0000        0.0000        0.0000        0.0000        0.0000        0.0000        0.0000        0.0000        0.0000        0.0000        0.0000        0.0000        0.0000        0.0000        0.0000        0.0000        0.0000        0.0000        0.0000        0.0000        0.0000        0.0000        0.0000        0.0000        0.0000        0.0000        0.0000        0.0000        0.0000        0.0000        0.0000        0.0000        0.0000        0.0000        0.0000        0.0000        0.0000        0.0000        0.0000        0.0000        0.0000        0.0000        0.0000        4.3819        4.4639        3.0691        2.4217        2.3513        0.0000        0.0000        0.0000        0.0000        6.6781       10.9274       11.1138        9.6376        7.4748        6.6689        6.5960        7.1286        7.4204        7.6222        8.1552        8.4607        7.6488        7.9296       10.2927       11.0778        8.3232        7.8219       11.0650       11.8834       13.7850       21.1335       24.0769       27.6045       26.6451       26.2262       21.8381       21.8627       19.2515       13.4879       10.8290       11.4348       32.7301       14.2159       12.8809       16.3431       14.8504       14.4701       12.0929       11.2925       12.5932       23.7226       26.5514       26.2880       25.7601       26.3432       25.5978       28.1456       38.8626       42.1474       50.8184       37.6359       35.7757       37.8390       35.5515       32.2397       45.2527       46.7865       36.5390       45.6153       50.2068       52.3697       46.4151       39.4724       34.5258       34.3566       37.0780       36.5102       30.6319       28.8425       27.2583       23.2392       20.1182       19.1265       20.4384       23.4435       24.5750       37.9972       43.6604        0.0000        0.0000        0.0000        0.0000        0.0000        0.0000        0.0000        0.0000
        0.0000        0.0000        0.0000        0.0000        0.0000        0.0000        0.0000        0.0000        0.0000        0.0000        0.0000        0.0000        0.0000        0.0000        0.0000        0.0000        0.0000        0.0000        0.0000        0.0000        0.0000        0.0000        0.0000        0.0000        0.0000       88.6147       73.9278       58.7270       52.8085       52.0443       45.8017       43.7693       35.9948       29.6185       26.5471       20.8919       23.7810       32.4409       35.5171       16.6175       11.5895        7.2209        6.7434        9.5822       10.7332       12.1546       12.0022       11.1349       11.9689        9.1468        9.0872        5.8616        5.3224        8.9106        5.8712        3.3284        3.3482        3.6730        5.3419       10.5981       10.2416       10.7116       12.0994       20.2716       17.7189       16.8012       16.5662       20.4283       22.0350       23.3216       25.0724       20.7380       18.6027       17.7247       14.4156       13.6863        8.6603        7.7761        4.8269        3.9380        6.4987        5.5926        2.9181        1.5874        0.0000        0.0000        0.0000        0.0000        0.0000        0.0000        0.0000        0.0000        0.0000        0.0000        0.0000        0.0000        0.0000        0.0000        0.0000        0.0000        0.0000        0.0000        0.0000        0.0000        0.0000        0.0000        0.0000        0.0000        0.0000        0.0000        0.0000        0.0000        0.0000        0.0000        0.0000        0.0000        0.0000        0.0000        0.0000        0.0000        0.0000        0.0000        0.0000        0.0000        0.0000        0.0000        0.0000        0.0000        0.0000        0.0000        0.0000        0.0000        0.0000        0.0000        0.0000        0.0000        0.0000        0.0000        0.0000        0.0000        0.0000        0.0000        0.0000        0.0000        0.0000        0.0000        0.0000        0.0000        0.0000        0.0000        0.0000        0.0000        8.5918        7.6778        7.4118        5.9564        5.5397        6.1212        6.4886        8.3987        8.6361        8.9157       10.8718       14.0843       11.7702        8.9732       10.3855       12.2718       12.0651       12.8215       13.0566       12.2561       16.3351       15.8345       15.7097       15.7526       17.4549       14.8689       14.5153       13.1476       13.4783       17.2180       20.2939       25.8078       22.1102       26.0382       29.8176       31.8386       28.2230       21.4240       21.4575       19.9616       17.3426       18.9899       18.4112       17.4407       16.5703       18.5883       36.0155       14.0762       13.7823       21.7924       19.4879       19.9267       22.1674       27.1600       30.2976       30.2488       30.1503       44.1351       40.7479       45.6550       40.8164       39.6671       40.8642       36.3414       29.8321       31.0453       30.6305       34.2126       43.4466       46.9462       43.4033       33.7021       27.8900       28.1420       31.7058       30.7655       32.0998       30.7688       29.2041       28.0324       25.6096       22.5683        0.0000        0.0000       24.9344       26.6807       29.6727       33.9817        0.0000        0.0000        0.0000        0.0000        0.0000        0.0000        0.0000        0.0000        0.0000
        0.0000        0.0000        0.0000        0.0000        0.0000        0.0000        0.0000        0.0000        0.0000        0.0000        0.0000        0.0000        0.0000        0.0000        0.0000        0.0000        0.0000        0.0000        0.0000        0.0000        0.0000        0.0000        0.0000        0.0000        0.0000        0.0000       62.8748       65.7559       60.6016       55.2797       34.4637       34.5259       32.9997       31.3639       24.5719       21.2228       15.4223       13.9942       15.8940       13.5758       10.9172        9.7464        7.8718        8.2977       11.6411       10.9629       10.7727       11.9510        9.5351        9.5661        8.8517        5.2838        4.9959        4.6965        4.1621        3.8870        5.7006        5.0077        2.9608        5.3366        6.7647        9.6470       11.7255       16.9387       16.2615       17.8361       17.6353       19.4675       20.0342       21.5545       20.2713       17.1150       15.7764       15.2512       12.4503        9.4650        8.6129        7.7144        5.2486        6.1481        5.7117        3.8116        3.1338        3.4644        2.7194        2.7275        0.0000        0.0000        0.0000        0.0000        0.0000        0.0000        0.0000        0.0000        0.0000        0.0000        0.0000        0.0000        0.0000        0.0000        0.0000        0.0000        0.0000        0.0000        0.0000        0.0000        0.0000        0.0000        0.0000        0.0000        0.0000        0.0000        0.0000        0.0000        0.0000        0.0000        0.0000        0.0000        0.0000        0.0000        0.0000        0.0000        0.0000        0.0000        0.0000        0.0000        0.0000        0.0000        0.0000        0.0000        0.0000        0.0000        0.0000        0.0000        0.0000        0.0000        0.0000        0.0000        0.0000        0.0000        0.0000        0.0000        0.0000        0.0000        0.0000        0.0000        0.0000        0.0000        0.0000        0.0000        0.0000        0.0000        8.6763        8.6047        9.8722        8.6253        9.0796        9.7877        8.2249        9.2284       10.3335        9.3981        9.5284        8.4676       11.3198       11.7211       10.2146       13.1305       14.0389       14.8949       15.5062       14.4735       18.7226       19.3837       19.1556       24.7262       23.7587       17.2504       17.9206       23.9057       26.5210       30.4406       33.5383       29.6398       31.0911       33.0194       32.3444       33.5662       34.8827       33.2672       26.4575       27.2098       27.3306       46.8697       26.6237       20.9518       20.9543       19.4091       19.5503       16.3730       14.7267       21.1402       21.9270       21.0765       24.0152       26.1129       26.0467       26.5425       27.9608       44.3370       38.0630       38.8997       43.3029       43.7293       42.2714       36.5677       29.9169       39.6965       48.2752       48.1564       43.4396       34.6627       34.7957       31.2895       26.9708       29.4590       34.3775       29.9281       26.3280       28.3777       23.1478       21.8880       21.2407        0.0000        0.0000        0.0000        0.0000        0.0000        0.0000        0.0000        0.0000        0.0000        0.0000        0.0000        0.0000        0.0000        0.0000        0.0000        0.0000
        0.0000        0.0000        0.0000        0.0000        0.0000        0.0000        0.0000        0.0000        0.0000        0.0000        0.0000        0.0000        0.0000        0.0000        0.0000        0.0000        0.0000        0.0000        0.0000        0.0000        0.0000        0.0000        0.0000        0.0000        0.0000        0.0000        0.0000       45.8249       39.9392       37.5543       33.8455       33.8239       35.6729       31.8784       29.9391       20.1706       18.5498       17.4535       16.9473       14.6969       14.8050        8.0894        7.4691       12.2475       13.1487       11.9873        9.6098        8.9223        9.2024        9.1397        8.3846        5.5061        4.9317        4.4366        4.4515        4.3991        3.9190        3.8074        4.0312        5.6293        5.0974        8.3529       14.5679       21.5100       29.2180       25.7389       18.2383       19.3373       17.8853       16.2340       16.0401       14.6807       12.6369        9.3529        8.2433        7.0224        6.9521        4.5575        4.6113        2.8711        1.4618        2.9738        4.7133        5.3088        5.8722        5.7309        3.8055        0.4701        0.4515        0.4159        0.0000        0.0000        0.0000        0.0000        0.0000        0.0000        0.0000        0.0000        0.0000        0.0000        0.0000        0.0000        0.0000        0.0000        0.0000        0.0000        0.0000        0.0000        0.0000        0.0000        0.0000        0.0000        0.0000        0.0000        0.0000        0.0000        0.0000        0.0000        0.0000        0.0000        0.0000        0.0000        0.0000        0.0000        0.0000        0.0000        0.0000        0.0000        0.0000        0.0000        0.0000        0.0000        0.0000        0.0000        0.0000        0.0000        0.0000        0.0000        0.0000        0.0000        0.0000        0.0000        0.0000        0.0000        0.0000        0.0000        0.0000        0.0000        0.0000        0.0000        0.0000       10.4230        9.1733        9.8003       11.7016       16.2868       12.5879       11.2791        9.3803        9.4475        9.7528        9.8028       10.0502        9.3829       13.2973       14.0456       13.4421       15.2215       16.0226       17.2055       18.8000       20.6101       21.0956       23.8960       26.6384       26.9971       25.6112       25.8836       28.8874       42.8430       44.6940       42.6373       34.8076       34.7375       27.9818       28.9074       28.5019       25.8032       25.0800       26.9085       23.7421       24.5049       37.2418       21.5963       23.2139       20.3806       17.2083       18.6635       19.3347       18.4224       18.5843       24.7061       27.7591       26.3213       30.1075       47.9900       50.4653       37.1768       43.1723       49.8781       40.2454       42.4490       44.5246       39.0472       35.0011       35.1515       35.0996       40.1243       52.1141       49.0476       39.0750       36.3405       34.4807       28.0490       22.1756       26.3174       30.4398       28.8738       27.6230       26.2895       28.2046       27.1376       26.0687        0.0000        0.0000        0.0000        0.0000        0.0000        0.0000        0.0000        0.0000        0.0000        0.0000        0.0000        0.0000        0.0000        0.0000        0.0000        0.0000
        0.0000        0.0000        0.0000        0.0000        0.0000        0.0000        0.0000        0.0000        0.0000        0.0000        0.0000        0.0000        0.0000        0.0000        0.0000        0.0000        0.0000        0.0000        0.0000        0.0000        0.0000        0.0000        0.0000        0.0000        0.0000        0.0000        0.0000       45.4059       41.5521       36.5365       36.4014       35.5976       30.8164       27.9188       26.6815       17.7530       19.8804       24.2605       31.0600       58.6427       59.0407       36.4271       23.3078       19.2345       12.3255       13.8813       16.5390       17.2001       14.7574       11.9395        8.7558        5.7760        4.6959        4.2606        5.4794        3.5865        3.1639        2.9653        5.7159        6.0024        6.7559       14.4083       20.1780       27.3099       27.3084       20.0872       13.7210       11.5961       10.0933        9.7753       10.5081        8.2000        7.0748        7.4929        6.9907        6.0568        4.5166        4.6375        5.2609        5.9154        6.4519        4.1645        7.3505        7.1352        8.1741        3.5367        1.2904        0.4743        0.4518        0.4102        0.0000        0.0000        0.0000        0.0000        0.0000        0.0000        0.0000        0.0000        0.0000        0.0000        0.0000        0.0000        0.0000        0.0000        0.0000        0.0000        0.0000        0.0000        0.0000        0.0000        0.0000        0.0000        0.0000        0.0000        0.0000        0.0000        0.0000        0.0000        0.0000        0.0000        0.0000        0.0000        0.0000        0.0000        0.0000        0.0000        0.0000        0.0000        0.0000        0.0000        0.0000        0.0000        0.0000        0.0000        0.0000        0.0000        0.0000        0.0000        0.0000        0.0000        0.0000        0.0000        0.0000        0.0000        0.0000        0.0000        0.0000        0.0000        0.0000        0.0000        0.0000        0.0000       10.1413       10.9777       11.7692       14.7798       12.6916        7.6528        9.2043       10.0085       11.4712       11.3436       10.6935        9.9968       10.1434       12.1186       13.2425       15.4738       17.4098       17.7118       16.7416       17.9893       22.3796       23.9031       25.1649       25.9986       24.7855       24.0055       25.6814       32.4293       26.6295       30.9631       33.1650       44.1332       29.2692       26.9838       20.1671       16.2192       21.1271       24.7276       23.1124       17.9966       19.8805       18.3027       21.0114       17.1428       13.0760       16.1771       15.1496       16.2911       20.7819       19.3154       20.2191       28.8851       37.6271       43.6904       55.9114       41.9522       49.5357       48.8208       47.6733       44.5378       40.6077       34.3779       35.6653       41.8041       44.4325       56.8657       57.0996       47.1229       39.3888       35.2479       34.0248       26.8390       26.1865       25.4451       29.0379       27.6052       27.3009       25.5106       23.7834       25.6350       22.0711        0.0000        0.0000        0.0000        0.0000        0.0000        0.0000        0.0000        0.0000        0.0000        0.0000        0.0000        0.0000        0.0000        0.0000        0.0000        0.0000
        0.0000        0.0000        0.0000        0.0000        0.0000        0.0000        0.0000        0.0000        0.0000        0.0000        0.0000        0.0000        0.0000        0.0000        0.0000        0.0000        0.0000        0.0000        0.0000        0.0000        0.0000        0.0000        0.0000        0.0000        0.0000        0.0000        0.0000        0.0000       45.3165       41.4696       35.9072       29.3955       27.3615       26.1742       24.9887       26.1384       24.3919       24.1277       26.4639       29.0430       35.4627       50.8580       49.2672       50.1030       32.1088       17.0415       21.4274       19.5286       11.5628       10.8691        7.8776        5.7446        8.5090        6.8728        7.6469        8.3754        6.3248        6.9136       10.2155       28.7403       46.1051       21.8706       17.5389       21.5846       23.4235       14.9366        9.6432        9.8481        6.8045        5.6941        5.3489        1.1541        0.9575        0.9498        1.2351        5.3239        6.1221       16.8056       27.2613       14.9716       11.2651       10.1329       10.2366       11.4041       10.6115        6.4824        3.3173        0.7501        0.5187        0.4648        0.3968        0.0000        0.0000        0.0000        0.0000        0.0000        0.0000        0.0000        0.0000        0.0000        0.0000        0.0000        0.0000        0.0000        0.0000        0.0000        0.0000        0.0000        0.0000        0.0000        0.0000        0.0000        0.0000        0.0000        0.0000        0.0000        0.0000        0.0000        0.0000        0.0000        0.0000        0.0000        0.0000        0.0000        0.0000        0.0000        0.0000        0.0000        0.0000        0.0000        0.0000        0.0000        0.0000        0.0000        0.0000        0.0000        0.0000        0.0000        0.0000        0.0000        0.0000        0.0000        0.0000        0.0000        0.0000        0.0000        0.0000        0.0000        0.0000        0.0000        0.0000        0.0000        0.0000       14.1822       11.6227       11.0765       10.3327        9.9123       12.4342       11.1821       10.5566       11.2606       12.2975       10.9261       10.8948       12.2003       12.7707       17.4176       18.3640       16.7553       17.7513       20.1121       21.3792       19.2378       21.5776       17.7034       17.8474       21.7383       18.0084       17.1743       16.7866       20.9711       20.6621       21.9569       16.2676       14.2180       13.6630       15.5707       17.4869       15.3173       13.3407       17.3181       18.1733       19.0548       16.4628       14.8339       14.3761       16.4174       18.9066       19.1107       20.6331       22.7134       22.9991       27.6236       32.7627       39.6900       48.4086       46.5814       43.1464       39.6974       34.7629       29.5122       35.1598       38.5266       38.5889       41.8839       52.5714       58.8001       46.1915       42.6421       39.0059       37.4643       45.7850       38.8918       35.4878       36.5057       35.4173       25.1758       25.1742       22.4159       22.2470       26.0597       25.1787        0.0000        0.0000        0.0000        0.0000        0.0000        0.0000        0.0000        0.0000        0.0000        0.0000        0.0000        0.0000        0.0000        0.0000        0.0000        0.0000
        0.0000        0.0000        0.0000        0.0000        0.0000        0.0000        0.0000        0.0000        0.0000        0.0000        0.0000        0.0000        0.0000        0.0000        0.0000        0.0000        0.0000        0.0000        0.0000        0.0000        0.0000        0.0000        0.0000        0.0000        0.0000        0.0000        0.0000        0.0000       36.3863       31.4370       31.6771       30.5567       29.5682       31.0292       30.6404       28.9842       27.6737       29.1646       22.0473       14.5559       13.5166       16.7848       17.7194       30.4341       21.6078       24.4171       26.1006       18.4932       12.2047        9.1395       13.1851        9.7030       10.3046        7.7478        7.7234        8.0471        7.7932        7.9743       29.4205        9.2826       19.2313       22.1308       39.0588       39.4014       25.3375       17.0751       15.4274       22.1517        5.7944        4.4782        3.3378        0.7988        0.8040        0.8554        1.0319        4.6180        7.1160       26.5239       23.9413       25.3857       19.6231       13.3417        7.3319        5.0362        8.1932        8.0933        3.4279        0.6942        0.6501        0.5853        0.3930        0.0000        0.0000        0.0000        0.0000        0.0000        0.0000        0.0000        0.0000        0.0000        0.0000        0.0000        0.0000        0.0000        0.0000        0.0000        0.0000        0.0000        0.0000        0.0000        0.0000        0.0000        0.0000        0.0000        0.0000        0.0000        0.0000        0.0000        0.0000        0.0000        0.0000        0.0000        0.0000        0.0000        0.0000        0.0000        0.0000        0.0000        0.0000        0.0000        0.0000        0.0000        0.0000        0.0000        0.0000        0.0000        0.0000        0.0000        0.0000        0.0000        0.0000        0.0000        0.0000        0.0000        0.0000        0.0000        0.0000        0.0000        0.0000        0.0000        0.0000        8.9064       10.6357       12.2301       10.9504        9.9627       10.2746       11.2219       12.3702       11.9223       11.6212       12.1511       14.8838       13.2410       12.9691       15.5663       12.0336       16.9712       19.2855       18.2010       19.5591       23.4144       27.3860       20.6207       22.4103       20.4121       18.4467       17.5758       17.4497       11.9755       17.2616       15.1061       14.4606       13.9091       12.1733       12.1680       15.8655       19.4597       12.5743       10.8881       10.5843       17.7165       20.6986       24.7328       31.7940       13.6784       17.3947       17.7292       17.8995       22.0080       21.5588       20.6233       25.9226       31.4132       33.3038       40.4684       44.9352       46.2665       44.1506       34.2167       36.4353       36.0903       41.1857       51.4410       82.9496       73.2085       52.7600       47.0186       47.9851       48.2545       43.4649       45.6816       44.8234       38.5129       38.9581       39.3951       39.3119       29.5082       23.2719       21.6591       20.5640       22.0356       32.6610        0.0000        0.0000        0.0000        0.0000        0.0000        0.0000        0.0000        0.0000        0.0000        0.0000        0.0000        0.0000        0.0000        0.0000        0.0000        0.0000
        0.0000        0.0000        0.0000        0.0000        0.0000        0.0000        0.0000        0.0000        0.0000        0.0000        0.0000        0.0000        0.0000        0.0000        0.0000        0.0000        0.0000        0.0000        0.0000        0.0000        0.0000        0.0000        0.0000        0.0000        0.0000        0.0000        0.0000        0.0000       86.9206       73.6538       58.3780       68.2401       50.2707       45.6093       33.6768       33.0662       28.4284       26.1725       19.4570        8.9918        8.5827       10.8637       13.3353       15.1151       14.3804       14.0971       19.7876        9.8304        5.8676        6.7722        7.6168        8.0438        7.8896        6.7337        6.1932        7.1559        8.8080        5.5780        6.2137        6.3787        8.2802        3.7766        3.7870       13.7897       27.8490       27.0987       12.4410       10.5001        5.0539        3.7918        2.5343        0.8217        0.8330        1.6941        1.1256        4.2991        7.2610        8.6517       17.7884       50.3749       79.5814       29.4583        8.7432       10.2897       11.0974        5.9329        2.9484        0.5560        0.8046        0.9755        1.3290        0.2458        0.0000        0.0000        0.0000        0.0000        0.0000        0.0000        0.0000        0.0000        0.0000        0.0000        0.0000        0.0000        0.0000        0.0000        0.0000        0.0000        0.0000        0.0000        0.0000        0.0000        0.0000        0.0000        0.0000        0.0000        0.0000        0.0000        0.0000        0.0000        0.0000        0.0000        0.0000        0.0000        0.0000        0.0000        0.0000        0.0000        0.0000        0.0000        0.0000        0.0000        0.0000        0.0000        0.0000        0.0000        0.0000        0.0000        0.0000        0.0000        0.0000        0.0000        0.0000        0.0000        0.0000        0.0000        0.0000        0.0000        0.0000        0.0000        4.8750        6.9355        8.0043        9.2278        9.0786        8.1278       11.2042       12.3997       11.6110       12.6974       14.1769       14.9667       16.0735       32.0884       18.0211       30.5771       56.4076       16.2412       18.9041       23.9479       29.0909       37.6022       61.3608      112.3491       21.6298       17.0414       18.2741       16.6602       16.6753       17.9265       18.2853       13.7648       18.6498       14.7549       14.0337       15.8835       14.9634       14.1354       16.1642       24.5607       37.1483       17.8014       18.2033       17.1710       19.1828       16.6849       17.3068       17.2387       18.7782       20.8105       21.6045       22.9546       27.2913       32.5813       36.7485       42.7966       53.4617       41.0493       33.3542       34.6853       38.0518       45.9233       65.1012       65.1624       63.1693       59.2525       51.8402       51.5886       67.6750       69.5748       57.7140       50.1301       38.6521       39.1552       40.1761       38.1679       32.2212       25.2342       19.9795       21.6519       17.4906       20.2579       27.4709       34.0494        0.0000        0.0000        0.0000        0.0000        0.0000        0.0000        0.0000        0.0000        0.0000        0.0000        0.0000        0.0000        0.0000        0.0000        0.0000
        0.0000        0.0000        0.0000        0.0000        0.0000        0.0000        0.0000        0.0000        0.0000        0.0000        0.0000        0.0000        0.0000        0.0000        0.0000        0.0000        0.0000        0.0000        0.0000        0.0000        0.0000        0.0000        0.0000        0.0000        0.0000        0.0000        0.0000       51.1656       63.9786       52.8751       42.0657       44.6041       41.4899       35.0664       25.9774       24.3101       20.1274       16.0713       15.4027       13.4389       19.3946       31.9814       27.5668       28.7613       13.1291        7.4326        6.3784        4.3091        4.6333        7.4914        7.0610        4.6539        7.6700       10.9180       11.9951        9.7132        6.7145        4.3999        3.8337        1.9816        1.4507        1.5957        2.9025        7.1350        7.0151        5.9198        2.9377        2.2243        2.5398        2.7957        2.0288        0.8050        1.4539        2.7769        5.0017        9.3187       10.8882       14.3548       18.3456       23.1294       18.7378       19.5365        8.5763       23.1280       54.5690       13.7754       12.1406        0.7190        1.9217        2.1168        0.8103        0.3569        0.2543        0.0000        0.0000        0.0000        0.0000        0.0000        0.0000        0.0000        0.0000        0.0000        0.0000        0.0000        0.0000        0.0000        0.0000        0.0000        0.0000        0.0000        0.0000        0.0000        0.0000        0.0000        0.0000        0.0000        0.0000        0.0000        0.0000        0.0000        0.0000        0.0000        0.0000        0.0000        0.0000        0.0000        0.0000        0.0000        0.0000        0.0000        0.0000        0.0000        0.0000        0.0000        0.0000        0.0000        0.0000        0.0000        0.0000        0.0000        0.0000        0.0000        0.0000        0.0000        0.0000        0.0000        0.0000        0.0000        0.0000        2.1626        3.2343        5.6160        6.9083        7.9058        7.9904        9.6322        9.5565        9.6780       10.0184        8.6675        8.4045        8.8919       11.3034       24.3081       14.5783       18.2254       12.9919       14.8097       17.8484       19.4788       30.9478       36.7922       49.2142       55.1824       19.4666       17.1336       22.6792       20.7716       17.5020       16.7744       17.5332       16.9632       20.4434       16.3611       15.5584       16.1380       12.1143       10.2127       10.1499       10.9021       14.8446       15.9965       14.6891       15.6227       16.7413       20.9158       18.7603       21.1421       23.6122       24.2274       25.2851       27.7737       33.3511       38.9552       42.0111       38.2201       56.8278       35.1358       35.0768       35.4976       39.9785       49.0743       58.9731       51.7770       46.6154       48.2446       51.1856       54.0970       67.2195       60.2759       53.0431       51.7419       37.2566       38.5576       36.8842       34.0635       28.8322       19.8994       18.5413       14.7773       15.4497       20.2574       23.8418        0.0000        0.0000        0.0000        0.0000        0.0000        0.0000        0.0000        0.0000        0.0000        0.0000        0.0000        0.0000        0.0000        0.0000        0.0000        0.0000
        0.0000        0.0000        0.0000        0.0000        0.0000        0.0000        0.0000        0.0000        0.0000        0.0000        0.0000        0.0000        0.0000        0.0000        0.0000        0.0000        0.0000        0.0000        0.0000        0.0000        0.0000        0.0000        0.0000        0.0000        0.0000        0.0000        0.0000       31.8156       28.4880       28.4306       27.2731       34.0798       30.4645       25.6501       20.9455       30.7982       41.8141       30.0936       25.7834       24.4751       19.4044       21.2439       17.0190       12.6816       11.2231       12.6656        9.4621        4.9706        4.6127        4.8730        3.9412        1.5313        1.5058        1.8095        3.8870        7.0558        4.5080        1.4999        2.1037        1.7833        1.1748        0.6356        0.6889        0.4716        0.9199        1.7726        4.1467        1.1486        0.9446        0.9073        0.3177        1.2803        4.9840        6.3233        8.6607       11.8633       13.3473       13.1095       13.2244       18.3763       12.8695       12.6637       10.2181        7.2284        6.5320        9.4639       13.9449        1.6974        1.2002        0.3414        0.1733        0.7478        0.5271        0.3723        0.2842        0.1995        0.1072        0.0529        0.0378        0.0000        0.0000        0.0000        0.0000        0.0000        0.0000        0.0000        0.0000        0.0000        0.0000        0.0000        0.0000        0.0000        0.0000        0.0000        0.0000        0.0000        0.0000        0.0000        0.0000        0.0000        0.0000        0.0000        0.0000        0.0000        0.0000        0.0000        0.0000        0.0000        0.0000        0.0000        0.0000        0.0000        0.0000        0.0000        0.0000        0.0000        0.0000        0.0000        0.0000        0.0000        0.0000        0.0000        0.0000        0.0000        0.0000        0.0000        0.0000        0.4249        2.8754        1.2753        1.4119        4.8264        7.2545        6.6265        5.8379        3.4641        3.3501        3.2327        4.4287        5.6804        4.5687        5.9646        5.6378        8.7191       12.7088       12.4268        9.3721       11.0215       12.8348       12.3187       22.7957       22.3428       14.8538       14.8408       17.0899       21.6983       22.1794       26.5680       25.3520       23.0508       24.6815       23.2588       17.5686       16.4301       16.1767       20.1886       14.0073        8.3719       12.4474       14.6774       13.0097       13.5278       16.6527       20.8181       20.6367       24.1795       24.8316       28.2294       33.1877       37.7841       37.8890       38.1574       42.8705       46.8270       42.8401       41.7059       41.2559       44.1100       45.3747       46.9037       52.3785       54.5036       54.2639       51.6631       50.6814       59.3228       61.6064       66.4681       62.2633       55.2495       49.5338       44.6642       41.0513       32.0502       29.7805       25.1733       21.6700       18.9899       17.4316       15.0344       18.3300       18.3672       24.6459        0.0000        0.0000        0.0000        0.0000        0.0000        0.0000        0.0000        0.0000        0.0000        0.0000        0.0000        0.0000        0.0000        0.0000        0.0000        0.0000
        0.0000        0.0000        0.0000        0.0000        0.0000        0.0000        0.0000        0.0000        0.0000        0.0000        0.0000        0.0000        0.0000        0.0000        0.0000        0.0000        0.0000        0.0000        0.0000        0.0000        0.0000        0.0000        0.0000        0.0000        0.0000        0.0000       38.8807       32.8774       30.6837       31.7455       36.5972       38.8528       30.3380       27.1494       19.2151       17.1052       18.7655       25.5322       27.8117       23.6894       21.4229       25.0395       19.0008       14.4222       10.9079        9.5491       11.1485        7.9879        5.7142        2.4954        1.6034        1.4702        0.9375        0.8396        3.2033       12.4623        7.2865        0.7027        0.5151        0.7481        0.8641        0.6625        0.6596        0.4648        0.8312        2.4441        2.3248        0.7071        0.5280        0.4723        0.5834        2.9602        6.6227        7.3434        5.1635        5.9091        7.3128        7.3365        9.0839       13.3542        8.6795       11.6721       10.6125        4.2764        5.2253        7.9177        9.3602        0.5828        0.4812        0.1805        0.1500        0.6532        0.4710        0.3393        0.2674        0.1987        0.1230        0.0742        0.0531        0.0000        0.0000        0.0000        0.0000        0.0000        0.0000        0.0000        0.0838        0.2460        0.0000        0.0000        0.0000        0.0000        0.0000        0.0175        0.0341        0.0000        0.0000        0.0000        0.0000        0.0000        0.0000        0.0000        0.0000        0.0000        0.0000        0.0000        0.0000        0.0000        0.0000        0.0000        0.0000        0.0000        0.0000        0.0000        0.0000        0.0000        0.0768        0.0082        0.0170        0.0103        0.0120        0.0129        0.1043        0.2688        0.3767        0.1739        0.0000        0.2544        0.9857        4.9832        3.5265        4.4756        5.6472        5.4090        4.3985        2.3062        1.8793        1.4853        1.5212        2.5886        2.7296        3.1534        4.0412        6.7057       11.1373       10.1025        6.7145        8.3791       18.9832       10.9740       22.9315       20.9438       21.2706       19.7502       16.8023       21.3601       33.8886       41.7617       29.1873       25.9017       23.4934       21.4579       23.4305       19.7341       16.3176       26.6609       27.0820       16.9759       15.5734       12.1614       16.8218       20.8424       18.0409       21.0413       29.5547       33.9358       34.6155       30.7742       30.6310       45.9938       49.3420       39.9305       40.1874       46.0557       51.9523       49.0369       46.0393       50.7982       53.2052       54.7037       57.2781       55.5177       56.4619       53.5928       55.3217       63.4315       70.6703       71.4458       65.2802       60.8004       55.5641       50.6823       40.8111       33.8257       29.7327       25.4025       20.9345       16.7426       18.6994       15.6916       18.0257        0.0000        0.0000        0.0000        0.0000        0.0000        0.0000        0.0000        0.0000        0.0000        0.0000        0.0000        0.0000        0.0000        0.0000        0.0000        0.0000        0.0000        0.0000
        0.0000        0.0000        0.0000        0.0000        0.0000        0.0000        0.0000        0.0000        0.0000        0.0000        0.0000        0.0000        0.0000        0.0000        0.0000        0.0000        0.0000        0.0000        0.0000        0.0000        0.0000        0.0000        0.0000        0.0000        0.0000        0.0000       38.6402       32.9779       25.8549       22.2108       24.1869       31.7236       27.6743       28.2889       26.2057       24.4360       15.3596       14.0578       11.0655        7.5815        9.6318       13.5081       10.3993       18.9239       11.2137       11.9042        6.6996        3.8566        2.2943        1.4196        1.1008        0.4999        0.6692        0.4209        0.3366        1.5377        2.6577        2.0595        0.7278        0.5559        0.5199        0.3857        0.3683        0.2111        0.3925        1.7062        0.8855        0.6832        0.6338        1.3937        2.6549        4.7986        5.1066        3.7122        2.8416        3.7376        4.4785        4.1671        3.8116        6.6202        7.6659        6.4810        5.1054        2.6596        1.9770        2.3714        2.4860        3.3805        1.8083        0.9484        0.3085        0.5587        0.4056        0.2984        0.2403        0.1848        0.1236        0.0812        0.0580        0.0000        0.0000        0.0000        0.0000        0.0000        0.0000        0.3777        0.1351        0.2972        0.0000        0.0000        0.0000        0.0000        0.0092        0.0328        0.0469        0.1833        0.3146        0.3782        0.0000        0.0000        0.0000        0.0000        0.0000        0.0000        0.0000        0.0000        0.0000        0.0000        0.0000        0.0000        0.0239        0.0000        0.0000        0.0077        0.0084        0.0000        0.0000        0.0000        0.0000        0.1800        0.0896        0.0121        0.0223        0.0000        0.2981        0.6269        0.6024        0.5124        0.5423        0.9185        1.5634        4.3695        4.8689        4.9592        4.1675        2.1494        1.2152        0.9751        1.4510        1.9141        3.7185        2.5818        3.9126        6.0669        5.8922        5.8690        5.9355        7.8406        8.9638       10.0467       16.8408       19.6743       18.7724       15.0475       13.3555       25.8093       27.2110       25.5534       27.3745       28.7944       25.6693       29.2505       25.0312       21.6695       24.3806       25.3438       25.3301       24.1284       17.1084       16.3377       17.7203       21.3029       23.5545       34.2843       37.3233       35.7389       33.7506       36.7769       43.3863       49.4577       44.3960       41.9165       44.2617       44.1566       48.8966       55.9958       57.3399       60.0928       57.1241       57.6674       58.3281       55.3753       60.4090       73.0785       81.9903       81.4896       79.2720       70.8456       65.6312       60.0378       56.4231       53.8222       41.2231       32.1109       26.3791       24.6496       22.5932        0.0000       19.4759       17.2940       26.0909        0.0000        0.0000        0.0000        0.0000        0.0000        0.0000        0.0000        0.0000        0.0000        0.0000        0.0000        0.0000        0.0000        0.0000        0.0000        0.0000        0.0000        0.0000
        0.0000        0.0000        0.0000        0.0000        0.0000        0.0000        0.0000        0.0000        0.0000        0.0000        0.0000        0.0000        0.0000        0.0000        0.0000        0.0000        0.0000        0.0000        0.0000        0.0000        0.0000        0.0000        0.0000        0.0000        0.0000       30.6700       28.6306       23.0550       19.4746       16.6674       15.5261       20.7945       20.5971       21.0700       16.9115       15.4452       14.1245       10.2179        8.6828        8.2520        9.6157        7.0060        5.4248        4.3957        4.3357        4.1884        3.6474        1.9355        1.9235        1.2419        0.9951        0.3558        0.6668        0.5209        1.1724        2.6877        1.4467        6.7411        0.2292        0.3407        0.3999        0.3985        0.3605        0.2747        0.7326        0.3213        0.3632        0.2336        0.6676        2.4940        3.9899        4.7298        3.7126        2.8003        2.9064        3.5367        3.4213        3.4342        4.0976        7.3087        7.2419        5.0702        2.4328        2.1762        2.3532        2.8208        3.1851        3.8678        1.6469        0.4822        0.1071        0.4631        0.3338        0.2459        0.2001        0.1567        0.1090        0.0744        0.0531        0.0000        0.0000        0.0000        0.0000        0.0000        0.0000        0.0000        0.2110        0.2960        0.3354        0.0000        0.0043        0.0165        0.0097        0.0635        0.1070        0.2390        0.3084        0.3487        0.2770        0.1485        0.0839        0.0000        0.0000        0.0000        0.0000        0.0000        0.0000        0.0000        0.0000        0.0295        0.0519        0.0141        0.0000        0.0000        0.0000        0.0000        0.0000        0.1852        0.2617        0.2233        0.0762        0.0286        0.1297        0.6306        0.8350        0.5916        0.2220        0.7351        0.5734        0.9337        1.7020        4.1718        4.9821        5.1943        4.2881        1.6868        1.4051        1.4026        1.4945        3.9698        6.4637        5.9787        3.6007        5.1432        5.8838        5.5330        5.8028        9.1403        9.5263        9.4317       12.1228       12.5377       16.2833       15.2031       11.9103       21.8122       21.8834       29.1938       35.7264       31.2630       32.7876       31.0607       31.5992       30.4308       26.9413       35.1637       37.9798       30.4159       28.4789       19.6857       26.3661       30.4638       33.9402       34.4310       40.6443       40.7884       39.4999       40.4678       40.3166       43.5012       45.2734       49.6481       50.2243       54.4310       62.3552       64.5098       62.0719       63.6196       59.6822       58.0770       66.0652       81.2731       85.2165       87.9739       88.9511       81.5620       82.5790       73.2218       75.5566       76.0524       61.3623       57.0667       46.0189       33.6748       26.0278        0.0000        0.0000        0.0000        0.0000        0.0000        0.0000        0.0000        0.0000        0.0000        0.0000        0.0000        0.0000        0.0000        0.0000        0.0000        0.0000        0.0000        0.0000        0.0000        0.0000        0.0000        0.0000        0.0000        0.0000
        0.0000        0.0000        0.0000        0.0000        0.0000        0.0000        0.0000        0.0000        0.0000        0.0000        0.0000        0.0000        0.0000        0.0000        0.0000        0.0000        0.0000        0.0000        0.0000        0.0000        0.0000        0.0000       17.5418       17.5670       20.9495       21.5320       18.0647       13.0028        7.3392        6.5058        6.2855       10.8602       10.9926        9.1677        9.2093       11.1208        9.1868        6.0696        4.2015        3.3487        5.7173        3.6699        3.1255        1.0937        0.7522        0.3907        0.6685        0.0452        0.0106        0.1232        0.0819        0.3191        1.6616        4.0223        2.6267        1.4572        4.3389       11.3012        3.7740        0.5518        0.6560        0.6955        1.0591        0.4546        0.4412        0.4031        0.3385        0.7090        3.3329        4.0775        3.6870        5.2967        4.0396        2.8901        2.9932        2.8963        2.1205        2.2623        1.8682        2.3936        2.7269        2.4072        2.0581        1.9045        1.9545        1.7023        1.4972        0.7415        0.6732        0.5191        0.4252        0.4096        0.2930        0.2158        0.1789        0.2064        0.1513        0.1082        0.0773        0.0000        0.0000        0.0000        0.0000        0.3227        0.9455        0.0000        0.0616        0.3683        0.3365        0.0000        0.0000        0.0269        0.0784        0.3201        0.1745        0.2617        0.4687        0.3273        0.1605        0.0116        0.0072        0.0043        0.0031        0.0000        0.0000        0.0148        1.1451        0.2490        0.0000        0.0000        0.0878        0.0777        0.0824        0.0867        0.0000        0.0000        0.4872        0.3720        0.0000        0.1746        0.8810        0.6746        0.9200        1.9362        2.2448        2.5402        2.4076        1.5264        2.8118        3.2154        3.6221        5.7430        6.4154        6.2001        5.2271        4.1655        4.3444        4.6878        5.7968        9.7350       13.6941        9.0705        5.3855        6.4538        7.5239        8.5322        8.4333       10.4376       10.6858       10.1804       11.4469       12.2093       11.9729       12.4823       17.2993       21.0813       30.8780       28.9833       31.2651       30.4812       38.3554       33.8809       31.0098       35.5228       32.0246       37.1454       38.5236       37.0695       35.1151       30.6381       33.0812       33.2804       35.7160       40.8700       44.2413       48.0084       48.3793       46.7946       47.4725       52.3090       54.8852       56.2946       65.5390       72.1639       79.9412       76.6450       72.7929       70.4021       68.1684       72.0757       89.0125      104.5391       99.2321      100.2119       89.1255       82.3164       78.4930       81.3779       84.1306       84.5250       70.3606       65.4548       51.5870       31.8170        0.0000        0.0000        0.0000        0.0000        0.0000        0.0000        0.0000        0.0000        0.0000        0.0000        0.0000        0.0000        0.0000        0.0000        0.0000        0.0000        0.0000        0.0000        0.0000        0.0000        0.0000        0.0000        0.0000        0.0000        0.0000
        0.0000        0.0000        0.0000        0.0000        0.0000        0.0000        0.0000        0.0000        0.0000        0.0000        0.0000        0.0000        0.0000        0.0000        0.0000        0.0000        0.0000        0.0000       22.9810       14.0733       13.1694       12.9813       13.2759       12.4377       11.3975       10.4243        9.3750        6.9184        4.8698        3.3999        3.2464        5.8145        5.5618        6.7423        5.8041        5.3480        5.6029        5.2845        3.3016        8.1454        3.1325        1.7855        1.2214        0.2592        0.2207        0.1795        0.1374        0.0103        0.0052        0.0027        0.0030        0.1843        5.7841        7.7485        5.4818        2.9337        4.2819        3.7425        3.9443        0.6078        0.7145        0.7584        0.7425        0.6674        0.9453        0.7415        0.8403        2.0969        3.7417        3.4429        1.6105        0.4885        0.2255        0.3412        2.1922        3.2323        2.9005        1.5167        1.3793        1.9406        2.0447        2.0060        1.8602        1.7217        1.5282        1.3881        1.1969        0.8093        0.6346        0.3805        0.3110        0.2958        0.2098        0.1557        0.1607        0.2334        0.1629        0.0975        0.1478        0.0000        0.0000        0.0000        0.0000        0.3231        2.6075        2.4863        2.0652        0.3847        0.4210        0.4460        0.0000        0.0127        0.0799        0.2958        0.2570        0.3825        0.5802        0.2140        0.1649        0.0514        0.0051        0.0020        0.0015        0.0000        0.0000        0.0000        0.0000        0.0000        0.0000        0.0963        0.1272        0.7677        1.6910        1.5408        1.9982        0.4218        0.1587        1.7601        1.0776        1.4259        1.5803        1.2277        1.1267        1.3244        1.7212        2.8201        3.6343        2.6592        2.9063        4.8567        6.3817        6.8666        7.4684        7.2338        6.6033        4.8085        5.4770       12.8092        6.4953        7.0293        7.7142        6.8636        7.0177        7.0994        8.6284        8.0564        8.7084        9.0580        9.7469       10.7285       11.7709       15.6262       14.3069       19.5976       23.2805       26.4519       31.4546       33.6698       30.8223       40.7079       34.0139       28.3281       26.9798       34.6115       31.4273       37.0582       35.2753       37.0497       47.0311       41.1641       38.0158       40.8795       42.4173       43.1149       45.7067       46.7828       48.7124       50.1806       53.9011       59.8463       59.4115       64.8822       67.3583       73.9006       75.3941       71.6476       71.9592       74.9245       81.2571       87.0361       92.0272      102.5207      105.0988      103.1815       94.6680       82.4420       82.0861       80.7065       74.3094       72.4244       70.1322        0.0000        0.0000        0.0000        0.0000        0.0000        0.0000        0.0000        0.0000        0.0000        0.0000        0.0000        0.0000        0.0000        0.0000        0.0000        0.0000        0.0000        0.0000        0.0000        0.0000        0.0000        0.0000        0.0000        0.0000        0.0000        0.0000        0.0000        0.0000
        0.0000        0.0000        0.0000        0.0000        0.0000        0.0000        0.0000        0.0000        0.0000        0.0000        0.0000        0.0000        0.0000        0.0000        0.0000       25.2430       20.7156       18.8457       16.8372       10.8280       10.0672        9.3032        8.6949        8.6072        7.9398        7.0654        6.0601        4.0292        3.8899        1.8957        1.8603        3.7544        5.2608        3.7905        3.8185        6.7287        6.2165        4.3270        3.1592        5.3202        1.6821        1.1616        1.0086        0.2150        0.1756        0.1369        0.0989        0.0701        0.0623        0.0005        0.9103        0.1037        1.4135        4.0527        3.7354        3.0089        2.2950        1.8206        2.1250        0.5620        0.6616        0.7047        0.7357        0.9903        1.0879        0.6744        0.5926        1.2988        1.5093        1.0738        0.2780        0.0853        0.1011        0.2880        1.0059        1.6921        1.2456        1.2544        1.2466        1.8265        1.8461        1.7428        1.5267        1.3654        1.2658        1.1358        1.0664        0.5651        0.3733        0.2980        1.3369        0.2590        0.2086        0.1472        0.1042        0.1624        0.1536        0.1666        0.1472        0.0000        0.0000        0.0000        0.0000        1.4637        3.3077        2.7392        2.3317        0.5075        0.6194        0.7311        0.0000        0.0286        0.2209        0.3739        0.5619        0.6041        0.5261        0.5759        0.1388        0.1414        0.0484        0.0159        0.8174        0.0000        0.0000        0.0000        0.0000        0.0000        0.0763        0.2067        0.6890        0.2968        0.4233        1.7838        1.1345        1.2725        0.6112        0.1755        0.1237        0.0953        0.0580        0.1136        0.2078        1.3420        1.9529        4.2064        2.7183        4.0604        3.8680        4.1173        5.1015        7.5419       11.6131       17.5239       25.1390       23.1302       14.5238        9.7117        6.3936        5.9189        5.8302        5.9658        6.4314        7.2440        7.7928        8.5658        9.0969        9.6025       12.0564       14.2715       13.2484       15.3515       16.6806       19.2756       35.9677       33.5288       33.3731       46.0269       39.2846       37.0995       35.5469       33.1479       32.0290       38.1857       34.7108       34.9177       35.6673       38.3931       42.6476       34.9931       31.0508       37.9709       45.3387       46.2802       45.1723       43.8338       44.0723       47.2021       54.4962       63.5528       65.5882       74.0785       74.7561       68.2328       71.5878       69.7890       87.0629       87.3820       88.4689       85.3424       84.6884       94.2006       91.0345       89.5869        0.0000       80.3927       78.5170       75.4208       74.9940       71.5148       71.5736        0.0000        0.0000        0.0000        0.0000        0.0000        0.0000        0.0000        0.0000        0.0000        0.0000        0.0000        0.0000        0.0000        0.0000        0.0000        0.0000        0.0000        0.0000        0.0000        0.0000        0.0000        0.0000        0.0000        0.0000        0.0000        0.0000        0.0000        0.0000
        0.0000        0.0000        0.0000        0.0000        0.0000        0.0000        0.0000        0.0000        0.0000        0.0000        0.0000        0.0000        0.0000       24.3143       26.9517       21.6370       18.0566       15.8919       14.8089        9.7118        8.6739        7.3004        6.8288        6.7652        6.0293        5.3907        5.1347        2.6529        1.5272        2.5727        1.3246        5.8717        7.1442        6.1743        4.8255        7.9546        6.0680        2.9706        6.6755        2.1660        1.5160        1.0502        2.6066        0.1947        0.2796        0.2861        0.2395        0.0832        0.0466        0.0006        0.0010        0.0795        0.1021        0.1237        0.1453        0.1872        0.2116        0.2628        0.3404        0.4202        0.4974        0.5983        0.7416        0.9889        0.6722        0.5246        0.8983        0.8256        0.4431        0.2026        0.2776        0.0869        0.3125        0.2404        0.1571        0.9083        1.0478        1.1070        1.0891        1.8207        1.5255        1.4267        1.3477        2.3050        1.3245        1.3369        0.8292        0.4077        0.5516        1.3175        0.8491        0.2394        0.1936        0.1355        0.0917        0.1064        0.0793        0.0573        0.0697        0.0000        0.0000        0.0000        0.2647        0.6799        1.0756        3.5653        0.4666        0.5264        0.6599        0.5922        0.2112        0.0569        0.1163        0.1580        0.3344        0.5848        0.6463        0.5598        0.3563        0.2581        0.5187        1.0817        1.0023        0.3555        0.0000        0.0000        0.0000        0.0000        0.0000        0.0466        0.0595        0.1182        0.4454        0.9416        0.1693        0.0356        0.1698        0.2172        0.0000        0.0913        0.1276        0.1940        0.2895        1.7038        2.3997        2.9362        5.6307        6.5868        6.7666        8.0681        7.7363       10.8445        9.0221       13.8552       16.5734       14.9855       14.1400        7.3091        7.0896        8.6607        6.6535        6.9837        7.4345        8.6100        8.6790        9.2272       10.7872       10.8195       14.6803       15.4578       16.5223       18.2235       24.2027       26.2850       34.5860       32.5217       33.7677       41.6542       38.5434       38.5273       40.0164       43.2754       46.2927       40.0773       33.6033       35.1610       40.5473       35.6465       28.1448       29.5288       30.8277       40.3986       43.4800       43.6043       44.1079       41.5054       41.1433       49.6692       47.2937       58.1724       66.2198       67.6690       72.9092       69.6317       70.8473       78.1922       85.4676       96.0882       94.4823       94.5252       87.3222       87.6500       81.0109        0.0000        0.0000        0.0000        0.0000        0.0000        0.0000        0.0000        0.0000        0.0000        0.0000        0.0000        0.0000        0.0000        0.0000        0.0000        0.0000        0.0000        0.0000        0.0000        0.0000        0.0000        0.0000        0.0000        0.0000        0.0000        0.0000        0.0000        0.0000        0.0000        0.0000        0.0000        0.0000        0.0000        0.0000        0.0000        0.0000
        0.0000        0.0000        0.0000        0.0000        0.0000        0.0000        0.0000        0.0000        0.0000       25.9175        0.0000        0.0000       20.7832       21.7532       23.6070       11.8555       10.9185        9.6883        8.9501        6.1830        5.3063        4.6654        4.1822        4.5738        3.3728        3.2274        2.5587        0.3805        0.3130        3.4052        3.2653        5.3693        4.3302        2.5810        0.7460        1.5196        1.5967        1.5967        3.1806        1.1656        1.2272        1.1747        0.9498        0.1883        0.3704        0.5555        0.2387        0.1490        0.0374        0.0109        0.0133        0.0000        0.0000        0.0000        0.0000        0.0099        0.0113        0.0144        0.0192        0.1146        0.1376        0.2859        0.3516        0.8106        0.6686        0.3611        3.8839       24.1805       21.9893        1.4115        0.0526        0.0923        0.1133        0.1334        0.1549        0.1566        0.1747        0.1803        0.1743        0.6601        0.6429        0.6163        0.5754        0.5113        0.4700        0.4253        0.3773        0.3718        0.3200        0.2694        0.2201        0.5812        0.1865        0.0933        0.0737        0.0000        0.0000        0.0000        0.0000        0.0000        0.0000        0.0000        0.0000        0.3557        1.7295        0.5222        0.5594        0.4952        0.4162        0.0972        0.0000        0.2081        0.2891        0.4005        0.6135        0.6404        0.5344        0.3454        0.3405        0.2187        0.4517        0.0421        0.0877        0.6219        0.7445        0.3722        0.3466        0.3301        0.6545        1.4220        0.3004        0.5248        0.7094        0.1749        0.0761        0.0000        0.0000        0.0000        0.0000        0.6497        0.9058        1.2589        1.7008        2.3004        3.6491        6.0086        9.4390        8.9700        8.9127        9.6537        9.5474       11.4361       10.6302        9.2634        8.9596        9.7720        9.3390        7.8416        7.9630       10.8292       12.3337        8.7938       10.6905       12.7701       13.9747       13.8788       13.6510       14.0150       15.5235       17.1082       18.2517       20.8281       23.5477       26.8943       32.9534       36.8067       40.2959       35.6630       36.6758       36.3595       42.5513       45.6362       45.3544       43.0525       40.7200       43.9102       44.4492       28.8311       32.3435       34.1731       33.6569       38.7796       40.1554       45.5045       45.6902       49.9160       47.5951       50.3867       53.3630       62.2766       53.0721       81.0336       71.0790       66.0600       71.9278       76.9907       94.5055       94.4411       94.2557       93.0745       88.8627       76.4911        0.0000        0.0000        0.0000        0.0000        0.0000        0.0000        0.0000        0.0000        0.0000        0.0000        0.0000        0.0000        0.0000        0.0000        0.0000        0.0000        0.0000        0.0000        0.0000        0.0000        0.0000        0.0000        0.0000        0.0000        0.0000        0.0000        0.0000        0.0000        0.0000        0.0000        0.0000        0.0000        0.0000        0.0000        0.0000        0.0000        0.0000
        0.0000        0.0000        0.0000        0.0000        0.0000       37.5448       27.5662       21.4861       19.2888       19.6462       20.9697       24.4777       25.0549       23.3974       23.1589       11.7116       10.0559        6.9445        5.8683        4.4264        3.2619        2.8770        2.4377        2.2632        2.0685        1.7904        1.3959        0.2039        0.2072        3.5138        0.1574        0.2852        0.3018        0.3455        0.4180        1.0190        1.1578        1.2332        1.2360        0.9690        0.9712        0.9131        0.8701        0.2677        0.2670        0.1080        0.0798        0.0847        0.0370        0.0122        0.0105        0.0000        0.0000        0.0000        0.0000        0.0035        0.0041        0.0058        0.0086        0.0549        0.0687        0.2218        0.1903        0.5893        0.6863        0.1093        8.1725       14.5346       12.1648       12.0708        0.2023        0.6441        0.5987        0.1956        0.1460        0.1408        0.1506        0.1516        0.1439        0.5296        0.5020        0.4732        0.4391        0.3868        0.3839        0.3753        0.2981        0.3060        0.2792        0.2431        0.1990        1.1300        0.1177        0.0838        0.0621        0.0000        0.0000        0.0000        0.0000        0.0000        0.0000        0.0000        0.0000        1.4740        0.1810        1.8773        1.9927        0.0908        0.0578        0.0000        0.0000        0.3520        0.3825        0.4983        0.6873        0.8817        1.1286        0.7654        0.4050        0.0218        0.0000        0.3375        0.5312        1.7636        3.4687        1.4159        0.2134        1.2980        3.5887        2.8227        2.8064        2.0184        0.4877        0.1484        0.1061        0.0000        0.0000        0.0000        0.0000        0.9142        1.2209        1.6173        2.0634        2.8906        3.7391        5.9349        7.3554       16.9641       10.6217        9.3677       11.0884       10.9975       10.5918       10.6983       10.7084       10.2753       11.7131       15.8817       10.9032       11.1980       10.2364       12.5959       13.8329       15.4239       16.6481       15.3570       15.4404       16.3649       19.0066       19.7103       19.4614       20.9123       22.5655       28.3411       29.1298       33.1715       33.5090       34.1190       37.0898       36.4915       40.2566       41.7709       42.0406       44.6800       45.8117       46.8459       35.5079       31.8685       33.7729       36.8593       41.4720       39.8598        0.0000        0.0000       56.9391       53.3712       43.2132       44.9494       52.7723       59.6967       55.8337       60.3433       55.7297       65.4511       72.0566       73.4006       92.0938       85.8994       87.5749       90.7879       91.0992        0.0000        0.0000        0.0000        0.0000        0.0000        0.0000        0.0000        0.0000        0.0000        0.0000        0.0000        0.0000        0.0000        0.0000        0.0000        0.0000        0.0000        0.0000        0.0000        0.0000        0.0000        0.0000        0.0000        0.0000        0.0000        0.0000        0.0000        0.0000        0.0000        0.0000        0.0000        0.0000        0.0000        0.0000        0.0000        0.0000        0.0000        0.0000
        0.0000        0.0000        0.0000        0.0000       27.8433       29.2785       24.8973       21.9217       20.7029       23.0784       27.8286       33.5555       25.1103       23.2422       22.5316        8.0321        6.2376        5.2305        3.9198        2.6871        2.2665        1.6476        1.4902        1.3650        1.2099        1.0019        0.7505        0.0976        0.0484        0.0267        0.0326        0.0996        0.1149        0.1619        0.2409        0.6677        0.8776        1.1095        0.9583        0.7748        0.7977        0.7605        0.6626        0.1398        0.1155        0.0914        0.0678        0.0725        0.0328        0.0113        0.0080        0.0000        0.0000        0.0000        0.0000        0.0008        0.0011        0.0021        0.0038        0.0265        0.0348        0.2232        0.1884        0.4310        0.5786        1.0357        4.5035       14.2739        7.4005        8.0930        2.4760        1.6187        0.1953        0.1324        0.1410        0.1337        0.1410        0.1490        0.1616        0.4862        0.4575        0.4299        0.3999        0.3544        0.3249        0.3034        0.2893        0.3095        0.2949        0.2661        0.2220        0.5208        0.1422        0.1113        0.0955        0.0000        0.0000        0.0000        0.0000        0.0000        0.0000        0.0000        0.0000        0.1187        0.7416        2.0584        1.6407        0.0480        0.0369        0.0632        0.8173        2.2168        0.5940        0.6521        0.9593        1.2640        1.5681        0.7500        0.3523        0.2688        0.2873        0.1590        0.3281        1.5695        1.1947        2.0819        2.2787        3.9404        4.4345        2.8666        5.7384        2.9042        0.8828        0.6503        0.5563        0.3210        0.0744        0.1368        0.0000        1.1453        1.7403        2.0602        2.5020        2.8718        4.4596        4.8067        5.5309        8.3952       10.0623        7.2475        8.0946        7.3689       10.6784        8.5523        9.1421       10.2786       10.0568       10.4169       12.3610       13.0623       13.1143       15.8615       15.5120       17.1629       18.7038       17.1539       16.5894       15.5467       14.7148       12.5788       12.2731       12.0579       14.1156       15.6256       24.7494       29.7344       34.6357       40.9376       46.0742       43.1955       43.4834       50.0361       45.9575       44.2650       46.4636       38.6047       35.2824       34.0696       29.2784       34.0279       39.2900        0.0000        0.0000        0.0000       52.4362       48.2042       41.5953       45.1810       55.4617       55.0044       53.0574       52.9302       51.4223       57.6778       58.8753       63.3074       74.0962       78.6981        0.0000        0.0000        0.0000        0.0000        0.0000        0.0000        0.0000        0.0000        0.0000        0.0000        0.0000        0.0000        0.0000        0.0000        0.0000        0.0000        0.0000        0.0000        0.0000        0.0000        0.0000        0.0000        0.0000        0.0000        0.0000        0.0000        0.0000        0.0000        0.0000        0.0000        0.0000        0.0000        0.0000        0.0000        0.0000        0.0000        0.0000        0.0000        0.0000        0.0000        0.0000
        0.0000        0.0000       42.0824       35.0984       24.9678       24.2615       26.4064       18.3490       17.0725       22.2570       19.3873       19.7576       22.3960       23.1035       23.2874        5.5459        4.2131        3.2681        2.8393        1.9283        1.5391        1.1857        1.0786        1.0931        0.9859        0.8394        0.5474        0.0708        0.2048        0.0190        0.0233        0.0711        0.0820        0.1167        0.1751        0.4895        0.8634        0.9940        1.0703        1.3892        0.8148        0.6504        0.5137        0.1075        0.0898        0.0714        0.0528        0.0562        0.0249        0.0080        0.0057        0.0000        0.0000        0.0000        0.0000        0.0017        0.0024        0.0275        0.0264        0.0290        0.0355        0.1812        0.1471        0.3308        0.0670        1.0399        1.6672        9.9861        4.2725        3.6298        1.3015        0.1574        0.1119        0.1749        0.3285        0.3291        0.2775        0.2200        0.2357        0.5807        0.5056        0.4827        0.4559        0.4092        0.3838        0.3923        0.3532        0.4653        0.4541        0.3420        0.2940        0.2810        0.2642        0.1774        0.1754        0.0000        0.0000        0.0000        0.0000        0.0000        0.0313        0.0513        0.5821        0.9031        2.9707        2.5636        0.0372        0.0631        0.0780        0.3356        1.8542        3.2016        0.4267        0.5187        1.1222        1.5403        1.3624        1.0097        2.2377        2.0637        1.9719        1.5224        0.8462        0.7772        0.4686        0.4672        1.5357        1.9747        4.1196        1.2111        1.8505        2.5395        4.2550        3.2263        1.5375        1.1141        2.9823        3.9980        3.4907        2.0375        2.4200        2.7785        3.4933        5.6523        7.7326        6.8461        9.4940        9.9837        6.3548       12.1923       14.3336        8.4315        8.8703        9.8258       10.2521       11.4139       14.2223       16.1309       16.5480       17.1496       18.9493       20.6352       14.7650       14.5706       14.8544       13.2793       12.7733       13.0090       11.6557       10.6312       11.0888       14.3777       12.3807       12.6974       23.3507       29.7805       28.3498       32.9940       35.5008       34.8753       36.1361       41.8697       47.7933       48.5768       37.5233       34.6477       35.6405       28.9366       30.7682       38.8947        0.0000        0.0000        0.0000       46.7751       48.3395       46.4041       54.3668       72.2727       72.1547       56.1110       52.0773       45.9540       47.0333       51.6683       56.4758       55.9198       64.9092        0.0000        0.0000        0.0000        0.0000        0.0000        0.0000        0.0000        0.0000        0.0000        0.0000        0.0000        0.0000        0.0000        0.0000        0.0000        0.0000        0.0000        0.0000        0.0000        0.0000        0.0000        0.0000        0.0000        0.0000        0.0000        0.0000        0.0000        0.0000        0.0000        0.0000        0.0000        0.0000        0.0000        0.0000        0.0000        0.0000        0.0000        0.0000        0.0000        0.0000        0.0000        0.0000
        0.0000       24.6654       20.2413       20.7153       19.2323       22.3587       18.8574       12.1896       11.1839        9.2618       11.7230       10.7051       11.2051       10.0507        8.3727        1.1490        1.1344        1.0990        0.3969        0.0447        0.0000        0.0000        0.0000        0.2033        0.1825        0.3009        0.1134        0.0000        0.0000        0.0000        0.0000        0.0000        0.0000        0.0000        0.0000        0.2209        0.4032        0.2587        0.3137        0.3169        0.2697        0.3101        0.6706        0.2366        0.1621        0.1305        0.0958        0.0000        0.0343        0.0000        0.0000        0.0000        0.0000        0.0000        0.0000        0.0521        0.0741        0.0453        0.0556        0.0556        0.0643        0.1009        0.5045        1.1884        1.7540        1.8224        1.7203        2.0369        1.4625        0.5902        0.2462        0.3758        0.5292        1.1309        1.1250        0.9208        0.9181        1.0013        0.7908        1.0808        1.0176        0.9966        0.9135        0.8507        1.0212        1.3823        1.1613        0.9944        1.0378        0.6402        0.4890        0.4217        0.5028        0.3567        0.3187        0.5094        0.5867        0.7882        0.6153        0.2867        0.3598        0.6361        1.0522        3.4660        2.0250        0.4796        0.1855        0.2193        0.2394        0.5516        0.9169        0.4594        0.1950        0.2009        0.8697        1.8089        2.1200        5.2933        6.8042        5.2873        4.9843        3.3723        3.0009        1.5540        1.6050        1.7011        2.2376        2.4570        2.7166       14.9303       11.0414        2.6403        3.8645       21.7979       23.0825        5.9683        2.4521        2.9749        4.8561        2.5423        3.0075        3.1612        3.4146        3.6765        5.3521        4.1114        5.4577        7.6341        7.5400        8.1283       10.0792       12.9373       20.2341       29.6201       25.3895       18.3014       19.3690       20.9413       17.6628       19.1852       24.8150       27.0340       24.1307       17.7569       13.6516       12.4003       12.4417       13.0146       11.0644       10.0811       11.1329        9.6406       10.1209       11.5726       16.0739       22.6812       26.6467       29.1652       30.7470       34.3498       33.0952       32.3079       38.0999       27.4570       29.8616       27.9363       29.7402       49.4908        0.0000        0.0000        0.0000        0.0000       38.2246       43.2872       46.1511       65.7799       82.6553       85.6552       92.4073       58.3506       46.3556       45.5702       43.6559       50.2598       51.7321       55.1789        0.0000        0.0000        0.0000        0.0000        0.0000        0.0000        0.0000        0.0000        0.0000        0.0000        0.0000        0.0000        0.0000        0.0000        0.0000        0.0000        0.0000        0.0000        0.0000        0.0000        0.0000        0.0000        0.0000        0.0000        0.0000        0.0000        0.0000        0.0000        0.0000        0.0000        0.0000        0.0000        0.0000        0.0000        0.0000        0.0000        0.0000        0.0000        0.0000        0.0000        0.0000        0.0000        0.0000
        0.0000       16.5165       19.0907       26.5689       19.3976       17.1949       18.1569       15.6499       14.7001       11.2269       12.4136        8.0504        3.5848        3.4903        4.4433        1.0717        0.4865        0.2232        0.1535        0.0000        0.0000        0.0000        0.0000        0.0759        0.1319        0.0616        0.1576        0.0000        0.0787        0.2502        0.1498        0.1580        0.1233        0.1172        0.0489        0.1231        0.1817        0.0613        0.1411        0.1797        0.0946        0.0945        0.1228        0.1323        0.0946        0.0787        0.0571        0.0000        0.0000        0.0000        0.5377        0.0000        0.0312        0.1092        0.5024        0.0757        0.0473        0.0577        0.1695        1.0669        1.4167        1.5956        1.4511        1.1103        0.7714        0.3603        0.1557        0.1447        0.1316        0.1752        0.2452        0.4113        0.9122        0.9591        1.3607        0.7282        0.8584        0.8588        0.8720        1.1689        1.1247        1.1012        1.0580        1.7028        1.8073        1.7692        1.6188        3.2763        3.4643        3.3725        3.1223        3.1729        6.6994        3.8585        3.2954        3.6421        4.2222        2.9193        1.0355        0.3854        0.3984        0.9447        3.1570        1.2847        1.0042        0.4106        0.6051        0.7488        0.3804        0.2678        0.5738        0.5492        0.4274        0.2163        0.7523        2.5416        3.2465        7.4501        5.6112        2.5037        4.7432        1.2471        2.1726       14.1283       13.2903       78.3887       30.4509        2.4402        2.6357       20.4702       14.2130        4.0063        3.5645       11.4993       16.3019        5.8566        2.3794        2.2808        2.2629        3.0837        2.8004        2.6728        3.1590        4.5926        2.7766        5.5612       10.7731        6.5140        8.7096        9.5662       10.6869       20.5387       33.4912       33.5387       23.0674       18.6973       20.6022       20.2517       17.6109       20.9179       24.7834       26.5592       23.1597       17.4558       16.4576       14.7482       15.1000       11.0447        9.0300        9.0077       10.3733        8.9031        7.9221        9.3971       12.9767       19.3807       23.5893       28.5224       29.7975       30.4652       31.4081       32.4094       29.7810       27.0365       22.7439       20.3416        0.0000        0.0000        0.0000        0.0000        0.0000       33.6291       39.2282       53.5437       55.5559       69.0333       77.0459       70.4798       82.4221       49.4452       49.5844       47.2997       48.1359       56.3132        0.0000        0.0000        0.0000        0.0000        0.0000        0.0000        0.0000        0.0000        0.0000        0.0000        0.0000        0.0000        0.0000        0.0000        0.0000        0.0000        0.0000        0.0000        0.0000        0.0000        0.0000        0.0000        0.0000        0.0000        0.0000        0.0000        0.0000        0.0000        0.0000        0.0000        0.0000        0.0000        0.0000        0.0000        0.0000        0.0000        0.0000        0.0000        0.0000        0.0000        0.0000        0.0000        0.0000        0.0000        0.0000
       10.1679       10.5878       11.2637       17.5866       14.8858       15.4651       17.3125       15.9905       13.6484       11.5207        9.4563        6.3719        2.5383        2.3269        2.0251        0.9769        1.1290        1.6345        1.0104        0.0000        0.0000        0.0000        0.0000        0.0102        0.0142        0.0142        0.0102        0.0000        0.1309        0.6433        1.0680        0.7313        0.3268        0.1900        0.0551        0.0103        0.0144        0.0197        0.0260        0.1039        0.0452        0.0484        0.0473        0.0615        0.0602        0.0524        0.0382        0.0000        0.0000        0.8238        0.5377        0.0506        0.6172        0.6762        0.1014        0.0422        0.0577        0.4540        1.6240        9.8525       21.8800        0.6664        0.1634        0.0862        0.0938        0.1105        0.1479        0.1190        0.4848        0.8860        2.0986        0.9340        1.3454        1.8179        2.5914        1.3300        0.7990        0.8666        0.9832        3.1057        4.8820        4.7048        3.3929        4.5862        3.8714        3.8941        5.7207        9.4267        7.6606        3.1243        5.5177       10.2192       11.7323        8.5570        3.8676        4.4765        6.4022        5.0120        2.2782        3.5162        3.3888        4.4478        1.9209        0.9512        0.4959        0.1597        0.1956        2.1623       23.7376        0.1908        0.5743        1.0399        0.6523        0.5615        1.0448        3.3418        4.6106        4.8095        4.4367        0.6420        0.1658        0.5812        3.9646        2.9818        4.2861        7.1825        3.9877       16.1787       16.0928        7.4085        8.4042        5.1951        5.1341        9.0538       13.0864        7.5335        3.7745        2.6752        2.1560        2.9558       21.3052        3.1133        4.0117        3.6658        2.8674        5.9047        5.6232        6.9885        9.5522       20.0319       19.1910       28.5448       33.7157       23.9878       17.1661       17.3956       18.1030       16.4116       17.5502       21.5541       28.3449       29.1053       21.6756       15.8733       15.3960       13.8809       10.9968        8.4492        8.1043        6.9631        8.5107        8.3762        7.2274        8.1450       10.5340       16.3839       19.5957       22.7600       25.0208       26.2867       28.7186       29.1909       28.1774       25.2945       22.6950        0.0000        0.0000        0.0000        0.0000        0.0000        0.0000       42.2257       47.9031       46.5725       45.8467       50.4218       56.2579       52.3156       63.0047       47.1644       49.4364        0.0000        0.0000        0.0000        0.0000        0.0000        0.0000        0.0000        0.0000        0.0000        0.0000        0.0000        0.0000        0.0000        0.0000        0.0000        0.0000        0.0000        0.0000        0.0000        0.0000        0.0000        0.0000        0.0000        0.0000        0.0000        0.0000        0.0000        0.0000        0.0000        0.0000        0.0000        0.0000        0.0000        0.0000        0.0000        0.0000        0.0000        0.0000        0.0000        0.0000        0.0000        0.0000        0.0000        0.0000        0.0000        0.0000        0.0000        0.0000
        7.8196        9.8670       10.0135       13.6519       12.8819       16.8899       18.1434       16.6742       10.6130       12.3633        9.5661        4.1505        1.1155        0.7482        0.4834        0.4998        1.0842        1.1263        0.7602        0.0000        0.0000        0.0000        0.8678        0.0072        0.0101        0.0101        0.0072        0.0000        0.0779        0.0770        0.0000        0.0000        0.0000        0.0000        0.0000        0.0088        0.0123        0.0175        0.0245        0.0367        0.0448        0.0482        0.0469        0.0607        0.0590        0.0519        0.0390        0.0000        0.2631        0.0000        0.0000        0.0000        0.0312        0.0000        0.4543        0.8032        1.1130        1.1317        1.1616        1.1683        0.7882        0.1573        0.1423        0.1719        0.1067        0.1221        0.5281        0.9255        1.4245        2.3013        2.2784        3.2553        5.0150        4.4658        3.8209        3.4661        2.2654        1.6352        1.2434        1.8533        1.4981        1.4003        1.4454        2.0691        2.6476        2.7366        3.3085        5.8581        8.0714        2.5871        2.4752        3.6665        3.7221        4.1447        4.7488        4.4624        4.1272        3.3752        2.0708        3.9479        4.7644        4.7828        6.4654        3.9873        2.2620        0.5641        0.1561        1.3314        8.9105        4.5850        0.3577        0.9678        1.0192        1.3223        1.4579        2.9028        2.8790        1.4811        0.1812        0.2551        0.1077       80.9912       22.9163        2.4935        4.1284        7.9129        9.6048       29.3776       35.9957        8.1700        7.0376        5.0643        4.1643        5.7352        8.8240        6.3780        4.4872        3.6309        2.9100        4.0473       10.0479        3.6928        4.0179        3.3352        3.6859        5.9483        7.0735       16.0989       14.5391       17.1721       20.3028       29.2114       31.1551       24.4744       24.5930       21.0231       18.8736       17.2095       17.3630       21.8755       26.0970       26.1282       20.0364       15.0447       12.6593       10.2305        7.8711        6.1807        5.3926        4.8484        5.8929        5.3841        5.7077        6.2302        7.5059       12.0380       14.6217       18.8475       18.4440       20.1306       22.9623       25.9236       28.9371       24.5791        0.0000        0.0000        0.0000        0.0000        0.0000        0.0000       37.6500       43.0374       61.5437       48.4219       38.0216       46.3421       32.3992       30.4481       39.9090       50.9676       61.5085        0.0000        0.0000        0.0000        0.0000        0.0000        0.0000        0.0000        0.0000        0.0000        0.0000        0.0000        0.0000        0.0000        0.0000        0.0000        0.0000        0.0000        0.0000        0.0000        0.0000        0.0000        0.0000        0.0000        0.0000        0.0000        0.0000        0.0000        0.0000        0.0000        0.0000        0.0000        0.0000        0.0000        0.0000        0.0000        0.0000        0.0000        0.0000        0.0000        0.0000        0.0000        0.0000        0.0000        0.0000        0.0000        0.0000        0.0000        0.0000
       13.0470       18.8042       16.5540       10.8121       11.5749       11.8929       13.9168       13.3447       12.3177       13.6739       13.5228        5.0202        2.3900        0.4185        0.8410        0.0708        0.0000        0.0000        0.0512        0.0000        0.0000        0.0000        0.0000        0.0000        0.0000        0.0000        0.0000        0.0000        0.0000        0.0000        0.0000        0.0000        0.0000        0.0000        0.0000        0.0105        0.0148        0.0224        0.0332        0.0750        0.0934        0.1010        0.0977        0.0884        0.0856        0.0760        0.0590        0.0054        0.0032        0.0020        0.0019        0.0013        0.0012        1.4414        1.5053        0.8047        0.7824        0.6147        0.1859        0.2789        0.1405        0.6817        1.6662        0.9362        0.9227        1.6299        1.3124        1.6166        1.4048        1.3063        1.0715        1.6259        1.6140        1.2570        1.6680        1.8747        2.1117        1.8338        1.6879        2.7149        2.4114        2.0334        2.0306        2.6866        2.5171        3.0552        3.0040        2.6729        3.7346        4.4973        3.5308        5.3451        5.8041        6.5535        7.1446        9.3746        7.0372        6.1545        5.6037        5.2531        5.0501        6.5007        6.9751        9.2657        8.0281        4.7807        3.4737        2.5306        4.3090        4.0990        1.8590        2.1452        2.4846        2.9990        3.2499        2.5694        3.0260        2.9336        2.2383        0.9191        0.6027        4.3204        3.0535        5.0655        7.1721        8.4129        8.6023        8.7496        8.4977        6.0125        5.1701        5.0895        4.8375        6.2727        6.9985        4.1251        4.9908        5.7097        7.3323        6.0291        4.5301        4.4790        4.8745        4.0584        4.7288       11.3624        8.7263       14.6612       14.0532       17.0173       28.5899       26.8387       28.5858       30.9015       31.9584       19.8323       17.1197       15.6725       16.1626       22.8997       27.6782       26.9157       21.6908       13.4122       10.2179        6.6899        5.5123        0.3484        0.4572        0.5170        3.2027        0.3464        0.3693        0.1914        0.0593        0.5111        0.6609        0.9365        3.6667        7.1355        7.1986       10.6358        0.0000        0.0000        0.0000        0.0000        0.0000        0.0000        0.0000        0.0000       17.9400       57.7946       58.4182       52.4923       58.8841       31.3800        0.0000       26.3700       39.7500       57.2400       62.6100        0.0000        0.0000        0.0000        0.0000        0.0000        0.0000        0.0000        0.0000        0.0000        0.0000        0.0000        0.0000        0.0000        0.0000        0.0000        0.0000        0.0000        0.0000        0.0000        0.0000        0.0000        0.0000        0.0000        0.0000        0.0000        0.0000        0.0000        0.0000        0.0000        0.0000        0.0000        0.0000        0.0000        0.0000        0.0000        0.0000        0.0000        0.0000        0.0000        0.0000        0.0000        0.0000        0.0000        0.0000        0.0000        0.0000        0.0000        0.0000
       11.4235       14.1958       16.8102       11.1917       12.5884       12.7602       13.9383       16.0984       12.8261       10.0991       11.6104        3.4125        1.6369        0.2883        0.1952        0.0000        0.0488        0.0489        0.0000        0.0000        0.0000        0.0000        0.0000        0.0000        0.0224        0.0282        0.0506        0.0000        0.0000        0.0000        0.0000        0.0000        0.0000        0.0000        0.1320        0.0495        0.0117        0.0192        0.0310        0.0726        0.0925        0.1006        0.0969        0.0873        0.0841        0.0752        0.0603        0.0058        0.0039        0.0028        0.0026        0.0018        0.0016        0.7699        0.1634        0.0883        0.0731        0.1368        0.2349        0.8765        0.7617        1.2032        1.0917        0.7580        0.5235        0.3558        0.7443        1.3437        1.2601        0.4746        1.2352        1.3831        0.9012        1.7246        2.5454        2.8892        2.5044        2.3475        2.1981        2.5635        2.9011        2.4503        2.3731        2.6266        2.4541        3.2915        4.4746        5.9404        5.8929        5.5698        5.5435        6.9884        6.8501        7.3245        7.7276        9.5755       10.4029       11.8035        9.0590        9.3758        8.8668        7.6115        8.3952        9.8152       12.2298       10.6813        5.3227        4.8951        8.2680        6.1409        7.7092        5.3404        9.5775        8.6296        6.2912        6.6080        6.6727        4.5010        3.3904        1.0789        1.1132        1.2640        1.4795        3.5273        4.1854        4.4872        4.8116        5.5958        6.0376        6.1125        7.8723        6.3711        5.6485        7.0927        5.3200        4.3965        4.5971        4.6427        5.3211       11.1775       10.3863        8.3469        5.8728        5.8183        8.7591       12.5185       10.3484       10.9040       12.9318       14.8639       20.5193       22.0333       23.7977       24.0575       25.7597       21.5327       20.5247       15.4049       15.9647       20.6863       21.8088       19.6787       17.7127       11.9447        7.8604        5.8578        4.4338        0.2219        0.3674        0.3227        1.7869        0.2635        0.1444        0.1020        0.0000        0.1582        0.3475        0.3797        0.7732        0.0000        0.0000        0.0000        0.0000        0.0000        0.0000        0.0000        0.0000        0.0000        0.0000        0.0000       38.4600       65.9846       69.6383       69.8025        0.0000        0.0000        0.0000        0.0000        0.0000        0.0000        0.0000        0.0000        0.0000        0.0000        0.0000        0.0000        0.0000        0.0000        0.0000        0.0000        0.0000        0.0000        0.0000        0.0000        0.0000        0.0000        0.0000        0.0000        0.0000        0.0000        0.0000        0.0000        0.0000        0.0000        0.0000        0.0000        0.0000        0.0000        0.0000        0.0000        0.0000        0.0000        0.0000        0.0000        0.0000        0.0000        0.0000        0.0000        0.0000        0.0000        0.0000        0.0000        0.0000        0.0000        0.0000        0.0000        0.0000        0.0000        0.0000
        0.0000        0.0000       13.6995       11.0805        0.0000       12.6511       11.3549       10.5654        6.8318        5.1836        7.1398        5.9264        2.3615        0.2207        0.1650        0.0000        0.0596        0.1819        0.2799        0.0437        0.0000        0.0000        0.0000        0.0000        0.0000        0.0000        0.0000        0.0000        0.0000        0.0000        0.0000        0.0000        0.0000        0.0000        0.0311        0.0069        0.0097        0.0169        0.0286        0.0686        0.0885        0.0967        0.0934        0.0843        0.0815        0.0739        0.0608        0.0061        0.0044        0.0035        0.2975        0.0137        0.0193        0.0084        0.0267        0.7713        1.0738        1.6310        2.2966        2.0163        1.6850        2.7048        3.4020        1.6097        0.8283        0.9629        1.5533        1.7801        1.2447        0.7026        1.0413        0.8055        1.9583        2.1974        2.9405        2.8764        2.2249        1.7898        2.1152        2.7138        2.6472        1.5901        2.2187        2.6431        3.0093        4.6297        7.6975       11.5071        9.6890        7.0611        7.8944        9.6129        8.6578       10.8963       11.0244       11.7702       10.5255        9.4881        9.8315       11.0363        8.0828        7.1699        8.8858       10.8492       12.8215       12.7876       11.4939       13.9321       28.9660       18.6848       17.9051       16.6171       17.0895       10.8324        7.2718        8.9894        8.9237        5.6169        6.2833        1.8341        1.5810        1.5636        1.7595        4.3441        4.8301        5.3174        5.6588        6.7143        6.9342        6.9925        8.3383        8.8887       12.1869        6.6503        7.3228        6.2747        5.6916        5.6833        5.8889       11.0610       11.9444        9.0797        6.2250        6.8485        8.0856       10.0152       11.0847       11.7855       13.9505       17.8744       18.5001       22.5977       23.3863       25.0254       28.6734       24.1815       15.7288       13.4412       14.2230       18.2646       17.5516       15.7697       14.6030       11.2442        6.3020        4.3357        3.0089        0.0000        2.7656        2.8053        0.5624        0.4298        0.0285        0.1098        0.1585        0.4229        0.4140        0.2784        0.4535        5.4341        0.0000        0.0000        9.3771        0.0000        0.0000        0.0000        0.0000        0.0000        0.0000       45.0300       43.4100       57.1210        0.0000        0.0000        0.0000        0.0000        0.0000        0.0000        0.0000        0.0000        0.0000        0.0000        0.0000        0.0000        0.0000        0.0000        0.0000        0.0000        0.0000        0.0000        0.0000        0.0000        0.0000        0.0000        0.0000        0.0000        0.0000        0.0000        0.0000        0.0000        0.0000        0.0000        0.0000        0.0000        0.0000        0.0000        0.0000        0.0000        0.0000        0.0000        0.0000        0.0000        0.0000        0.0000        0.0000        0.0000        0.0000        0.0000        0.0000        0.0000        0.0000        0.0000        0.0000        0.0000        0.0000        0.0000        0.0000        0.0000        0.0000
        0.0000        0.0000        0.0000        0.0000        0.0000        9.8236       11.9668        7.4400        6.7471        6.6408        7.2833        2.6313        3.7116        1.3081        0.4843        0.0444        0.0429        0.0342        0.0411        0.0413        0.0127        0.0000        0.0000        0.0000        0.0000        0.0000        0.0000        0.0000        0.0000        0.0000        0.0000        0.0000        0.0000        0.0000        0.0000        0.0062        0.0086        0.0153        0.0262        0.0630        0.1291        0.0896        0.8174        1.2470        0.6856        0.1347        0.0604        0.0063        0.0048        0.0775        0.7398        0.1682        0.4300        1.5236        0.9589        0.7584        2.2975        2.1851        2.8274        3.9496        2.9426        2.9391        1.6211        0.8715        1.2096        2.1128        2.3398        2.1114        1.7420        2.1938        1.1435        1.7407        2.2992        3.1680        3.9927        2.2387        1.7815        1.5511        1.7347        2.4506        2.3753        1.8867        2.7930        3.2946        3.7738        4.7400        7.0139       12.2840       12.9272       10.0920        9.3567       10.2056       10.5593        8.7736        9.8885       15.2309       13.9240       11.0815       13.0814       15.0451        9.2170        6.9625        7.5922       11.2137        8.8306        8.2502       11.3431        7.9808        7.6102       12.2561       14.1427       15.7381       19.3668       14.2521       13.3275       13.4681       10.3064        8.7317        7.0891        5.0209        4.3074        3.2201        2.9952        7.5300        8.3817        7.8012        6.8880        7.5785        7.8505        7.7744        7.6681        8.1293        7.9531        7.5899        7.6348        6.7025        7.3277        6.9811        6.2911        7.0708        7.5730        7.2126        6.5679        6.7768       10.5238       11.9718       12.7998       13.4554       13.7487       18.2167       18.4734       20.8610       25.5872       19.9179       22.5155       14.4868       11.5002       10.3800       10.5720       13.7641       13.7132       11.2535       10.5067        7.0862        4.7450        3.0873        2.7045        0.4483        1.9774        0.0000        0.9317        0.6865        0.2628        0.3680        0.0000        0.3238        0.2540        0.3071        1.6123        5.6358        2.5652        2.1984        2.3461       13.0361        0.0000        0.0000        0.0000        0.0000       21.6300       20.7000       50.0400       45.8397        0.0000        0.0000        0.0000        0.0000        0.0000        0.0000        0.0000        0.0000        0.0000        0.0000        0.0000        0.0000        0.0000        0.0000        0.0000        0.0000        0.0000        0.0000        0.0000        0.0000        0.0000        0.0000        0.0000        0.0000        0.0000        0.0000        0.0000        0.0000        0.0000        0.0000        0.0000        0.0000        0.0000        0.0000        0.0000        0.0000        0.0000        0.0000        0.0000        0.0000        0.0000        0.0000        0.0000        0.0000        0.0000        0.0000        0.0000        0.0000        0.0000        0.0000        0.0000        0.0000        0.0000        0.0000        0.0000        0.0000        0.0000
        0.0000        0.0000        0.0000        0.0000        0.0000        8.6825        8.3854        5.9687       11.5621       13.4272       11.1405        4.5308        3.9244        1.9455        0.7759        0.0372        0.0357        0.0000        0.0167        0.0000        0.0166        0.0128        0.0000        0.0182        0.0693        0.0727        0.0161        0.0000        0.0000        0.0000        0.0000        0.0000        0.0000        0.0112        0.0000        0.0053        0.0074        0.0133        0.0229        0.8019        2.0154        1.6326        1.0942        1.4847        1.6951        1.8620        0.2914        0.0044        0.1251        0.2922        0.6493        1.0860        1.7414        2.4958        5.0940        7.3564        7.6066        5.1872        4.3885        2.8200        1.3140        1.2578        0.6642        0.8130        0.9458        1.3144        2.2651        1.9514        3.2456        1.8613        1.1534        2.0338        1.9327        1.7877        2.0705        1.3308        1.1367        1.2632        1.6903        2.3198        3.6613        3.8107        3.1101        3.8113        4.3398        6.1884        6.6810       10.3049       12.5414       12.9271        9.7125       11.3113       10.6137       10.1644       10.1624       13.3267       15.5590       13.5798       10.7341        9.9234        8.8081        8.2093        7.4291        7.3749        6.9930       10.8976        7.0109        8.2142       12.2513       15.3136       18.6258       21.6646       35.1718       23.4734       23.2485       21.2422       18.9080       18.1633       18.3820       14.3743       13.6470       12.3525       12.6814       11.3421        8.8423        7.0215        6.8026        7.0390        8.6641        9.6522        8.8562        9.1775       10.5999        8.9189        8.9351       11.4874        8.6467        6.8409        6.4575        7.4930        7.4303        7.7330        8.4824        7.6247        6.1824        8.6040       12.7332       13.0880       12.2514       17.8081       17.9490       13.9354       13.8176       14.1020       12.5779       13.1084       10.4482       10.0486        9.7067        8.0931        8.0493        7.3855        4.3979        1.7342        2.2997        0.5429        1.8941        0.1198        0.1619        0.0609        0.0345        0.1589        0.6239        0.7195        0.8171        0.0000        0.0000        0.1644        0.8614        1.6360        0.5051        0.5334        0.0000        1.0426        0.0000        0.0000        0.0000        3.7226        5.4922       11.0977       12.9181       13.5579       16.8244        0.0000        0.0000        0.0000        0.0000        0.0000        0.0000        0.0000        0.0000        0.0000        0.0000        0.0000        0.0000        0.0000        0.0000        0.0000        0.0000        0.0000        0.0000        0.0000        0.0000        0.0000        0.0000        0.0000        0.0000        0.0000        0.0000        0.0000        0.0000        0.0000        0.0000        0.0000        0.0000        0.0000        0.0000        0.0000        0.0000        0.0000        0.0000        0.0000        0.0000        0.0000        0.0000        0.0000        0.0000        0.0000        0.0000        0.0000        0.0000        0.0000        0.0000        0.0000        0.0000        0.0000        0.0000        0.0000        0.0000
        0.0000        0.0000        0.0000        0.0000        0.0000       11.2087       13.7565        8.9546        8.3000       18.6730       14.8137        5.6399        2.6399        1.2703        0.4270        0.0446        0.0000        0.0000        0.0000        0.0000        0.0000        0.0145        0.0246        0.0475        0.0362        0.0211        0.0000        0.0000        0.0000        0.0000        0.0000        0.0000        0.0000        0.0000        0.0000        0.0045        0.0064        0.0599        0.0768        0.5180        1.1452        0.8298        0.3151        0.5397        0.9044        0.1309        0.0803        0.0338        2.0695        1.4669        1.4819        2.2665        3.7774        2.3463        1.6078        1.5628        1.9009        2.3466        4.3221        5.7476        2.7630        1.1889        0.9269        0.4110        0.6048        0.7884        1.5024        2.0872        2.2885        2.5062        3.7958        3.0250        1.6357        1.4884        1.9900        1.3126        1.2080        2.1282        1.8373        2.4178        3.9470        7.5537        5.4231        5.3688        5.4833        5.8180        7.5289        9.6153       12.2114       10.5918        9.6159       11.8379       13.7481       14.1778       13.6567       17.2939       19.3210       16.0819       12.0382       10.7873       11.8701       10.4123        8.6689        9.7760        8.8312       11.4211       13.4166       18.5469       19.3178       19.4570       21.6086       26.1306       40.2905       46.2969       42.1423       45.2247       31.1312       23.9422       20.4495       17.1292       19.2642       17.0166       15.2859       13.2036        9.9420        7.9334        7.6482        7.6107        8.8257       12.8238       10.1003        9.5392        9.3907        9.3706        9.3806        9.4218       10.9504        8.5853        7.5654        8.5299        8.7652        8.0049        7.2639        8.4176        8.0446        8.0047       11.2953       11.1392       11.4249       13.7362       13.9009       10.7397       10.9781       11.6135       10.7330       15.0046        8.7897        7.2132        8.0220        5.2352        3.8326        2.9266        2.7209        0.6528        0.6586        1.3673        0.8550        0.0152        0.6963        1.2043        0.0735        0.0178        0.2070        1.9613        1.6497        1.1442        0.4761        0.2936        1.3150        0.8154        0.7375        1.0344        0.0000        1.0049        0.0000        0.0000        2.9157        2.4697        2.7266        8.2952        6.4691        7.8384       10.7774       12.8818       10.9953       14.2910        9.4007       10.8801        0.0000        0.0000        0.0000        0.0000        0.0000        0.0000        0.0000        0.0000        0.0000        0.0000        0.0000        0.0000        0.0000        0.0000        0.0000        0.0000        0.0000        0.0000        0.0000        0.0000        0.0000        0.0000        0.0000        0.0000        0.0000        0.0000        0.0000        0.0000        0.0000        0.0000        0.0000        0.0000        0.0000        0.0000        0.0000        0.0000        0.0000        0.0000        0.0000        0.0000        0.0000        0.0000        0.0000        0.0000        0.0000        0.0000        0.0000        0.0000        0.0000        0.0000        0.0000
        0.0000        0.0000        0.0000        0.0000       11.5524       12.3132       11.8563        8.9501        8.1380        9.5047        6.5002        2.3652        3.7724        2.8185        1.5201        0.0428        0.0229        0.0436        0.0309        0.0109        0.0000        0.0000        0.0000        0.0000        0.0000        0.0000        0.0000        0.0000        0.0000        0.0000        0.0000        0.0000        0.0000        0.0000        0.0560        0.1764        0.0532        0.0100        0.0703        0.0822        0.0951        0.0865        0.1009        0.1171        0.3679        0.1402        0.5056        1.8716        1.4914        2.2305        2.0572        6.0170        5.3758        4.6784        2.9793        3.3176        3.6550        2.8405        2.0246        2.6515        1.4849        1.1889        1.7746        1.3410        1.6295        1.2778        1.0671        1.6223        1.7905        3.4417        2.9843        4.4447        4.2078        4.2644        1.4864        1.9768        3.5459        3.5098        3.8322        4.7739        7.2693        7.9112        5.6438        5.6429        4.9166        5.7771        6.7225       10.2300        8.0967        7.5485       10.5624       10.6593       12.2057       11.3159        9.4210       11.0920       10.8303       10.6736       10.2936        9.9403        8.4973        7.9753        5.6815        6.2819        5.7970        4.6979        7.1714        7.7163        9.8529       13.6714       26.0825       25.4105       32.4214       33.2333       30.2070       26.4996       35.3413       35.4134       26.3071       18.9336       20.4358       17.8826       16.6073       12.0230       12.2291       11.2210       11.6287       10.5514        8.6966        7.9045        7.7315        9.8073        9.5474        9.3726        9.3372        8.7962        9.8843       11.5952       14.2100       16.0694       11.4094       10.6991        9.5748        8.8881        7.4694        9.0948       10.6084       11.4490       11.9831        9.9266       10.5762       11.7326       13.2310       10.6193        9.8193       11.0226        9.3268        8.3014        6.9365        2.6171        2.4186        1.4723        1.3053        0.7232        0.5426        0.2894        0.1122        0.2100        0.2337        0.3962        0.0454        0.0000        0.0000        0.0000        0.0000        0.0000        0.0000        0.0818        0.1818        0.2014        0.0000        0.0000        0.1723        1.4773        0.0000        2.4236        1.6476        4.4272        3.1059        5.2217        5.3026        4.7186        7.9721       15.2912       14.0736       16.7071        9.4115       10.4476        9.3363        0.0000        0.0000        0.0000        0.0000        0.0000        0.0000        0.0000        0.0000        0.0000        0.0000        0.0000        0.0000        0.0000        0.0000        0.0000        0.0000        0.0000        0.0000        0.0000        0.0000        0.0000        0.0000        0.0000        0.0000        0.0000        0.0000        0.0000        0.0000        0.0000        0.0000        0.0000        0.0000        0.0000        0.0000        0.0000        0.0000        0.0000        0.0000        0.0000        0.0000        0.0000        0.0000        0.0000        0.0000        0.0000        0.0000        0.0000        0.0000        0.0000        0.0000
        0.0000        0.0000        0.0000        0.0000       10.2984       10.9456       10.2917        6.5726        5.5290        4.7031        3.7040        2.2143        2.9324        3.2864        2.3966        0.0623        0.0357        0.0314        0.0609        0.0853        0.0000        0.0192        0.0000        0.0089        0.0000        0.0000        0.0000        0.0000        0.0000        0.0000        0.0000        0.0000        0.0000        0.0000        0.0000        0.0026        0.0037        0.0080        0.0157        0.0371        0.0817        0.0609        0.2583        0.0754        0.1425        0.3282        0.8293        3.3498        6.2362        6.6886        7.6565        7.4269        3.5137        1.7946        2.6008        3.7876        4.8892        3.2500        2.6234        2.4827        0.6443        0.3446        0.4621        1.0342        1.5891        1.3469        1.7129        2.0843        2.1783        1.7500        2.7791        4.2275        4.0785        4.1421        4.0400        3.4052        3.0284        4.0327        4.6506        4.6860        7.6910        7.7712        6.8426        5.9020        5.4110        6.1222        5.6152        7.8441        6.6304        7.0792        7.7127        7.7633        7.4513        8.5866       12.5931        9.4109        8.6422        8.2752        8.1642        8.4119        7.5186        6.7105        4.8134        4.9849        4.2633        3.9456        4.7455        5.5652        8.3332       16.9028       21.7937       29.6748       35.5476       35.5392       34.6416       32.3088       33.8381       40.8439       32.1902       30.7023       26.3475       20.3770       17.4935       15.1982       14.1992       14.7168       10.6053       11.2386       18.7514       11.3804       10.1138       10.2510        9.2655        8.6646        8.4731       12.1410       13.3593        8.8201        9.1581        8.2658        7.6063        8.0087        7.0300        8.0749        7.6504        4.2843        6.4231       10.5711        8.8556        8.8311        9.5869        9.6593        8.5081        8.6802        8.4751        6.6569        4.7611        4.6903        5.8576        5.2933        4.3977        2.6440        3.6889        0.9935        0.4512        0.2329        1.7069        0.4601        0.0154        0.4112        0.2842        0.0000        0.0775        0.0684        0.0436        0.7550        0.4129        0.2561        0.4477        1.2620        0.5688        0.3189        0.4084        3.1787        2.0159        1.6400        1.7873        2.1512        2.2343        6.6709        5.9061        8.4280        9.9484       11.8916        7.5557        4.6904        2.5668        2.9055        4.2944        0.0000        0.0000        0.0000        0.0000        0.0000        0.0000        0.0000        0.0000        0.0000        0.0000        0.0000        0.0000        0.0000        0.0000        0.0000        0.0000        0.0000        0.0000        0.0000        0.0000        0.0000        0.0000        0.0000        0.0000        0.0000        0.0000        0.0000        0.0000        0.0000        0.0000        0.0000        0.0000        0.0000        0.0000        0.0000        0.0000        0.0000        0.0000        0.0000        0.0000        0.0000        0.0000        0.0000        0.0000        0.0000        0.0000        0.0000        0.0000        0.0000        0.0000
        0.0000        0.0000        0.0000        0.0000        5.5921        4.3845        3.7781        4.1571        2.8542        2.2773        2.5033        5.5652        7.4030        5.4934        6.3951        4.5924        6.8554        7.1333        4.4699        1.4468        1.8342        1.0663        1.9879        0.5220        1.3373        0.5993        0.1621        0.0000        0.0627        0.0000        0.0000        0.0344        0.0344        0.0000        0.0858        0.3974        0.0000        0.2038        0.0465        0.6270        2.5183        1.5548        0.3383        1.1656        3.4938        8.1336       10.3367        8.6486        6.9900        5.1492        3.6093        3.8812        2.2452        2.6620        4.0210        3.6676        3.2788        2.4726        1.5286        3.2478        4.1827        7.2849        5.1144        5.4266        4.9140        4.6496        5.4725        4.1898        4.2365        5.2591        5.4827        3.5572        3.8209        2.9231        3.3852        5.5397        6.1088        7.0205        5.0525        5.2969        5.8280        6.8269        7.3699        5.9751        5.2925        3.8515        3.1737        4.0157        3.6006        4.2654        4.3528        4.8654        5.6370        4.9587        6.1161        6.7526        7.9451        7.2089        6.4383        3.5319        3.2588        3.3668        3.0860        2.5696        2.5102        2.3852        3.6899        6.3144       13.2132       18.6964       17.7351       19.3086       23.6275       18.5436       20.6667       24.8915       21.7839       28.6320       24.4909       32.5604       26.9259       17.7850       15.4102       12.5103       11.7444       18.4037       11.9694       18.6001       20.0118       19.5476       12.5513       10.7758        8.2602        8.4697        7.7988        9.9264        9.8725        9.3075        7.5495        4.3762        4.9373        4.8271        4.5470        8.0943        6.5858        6.2914        6.1673        7.3440        9.2000       11.2993       10.2448        7.6773        5.5251        5.0889        5.8357        5.9061        5.1717        4.5899        5.1532        8.4715        9.1968        6.9189        8.8347        3.2606        2.3014        1.5819        1.7287        0.4401        1.0146        0.8051        0.2056        0.0000        0.0000        0.0704        0.1880        0.6765        1.0838        0.8447        0.9864        2.8855        2.3524        0.7688        0.8217        1.4630        0.9870        0.9979        1.4461        1.3593        1.6184        1.8249        1.8710        1.8525        1.9107        2.1153        2.4677        4.2843        4.0034        4.8697        5.5856        0.0000        0.0000        0.0000        0.0000        0.0000        0.0000        0.0000        0.0000        0.0000        0.0000        0.0000        0.0000        0.0000        0.0000        0.0000        0.0000        0.0000        0.0000        0.0000        0.0000        0.0000        0.0000        0.0000        0.0000        0.0000        0.0000        0.0000        0.0000        0.0000        0.0000        0.0000        0.0000        0.0000        0.0000        0.0000        0.0000        0.0000        0.0000        0.0000        0.0000        0.0000        0.0000        0.0000        0.0000        0.0000        0.0000        0.0000        0.0000        0.0000        0.0000
        0.0000        0.0000        0.0000        0.0000        0.0000        0.0000        0.0000        0.0000        3.7635        2.2721        1.9374        7.3807       10.1592       10.6718        8.3725        3.2241        3.7502        6.3806        7.1369        3.8647        4.1930        3.1209        4.5226        1.2534        0.9690        0.9163        1.5592        4.0259        5.1837        0.4098        0.4134        0.6059        0.9187        0.2495        0.8425        2.1228        0.8995        0.2898        0.1797        2.0246        1.7949        2.7583        5.3422        4.4378        1.3661        2.8842        2.4231        0.6195        1.8262        2.9060        4.6865        5.5760        3.2731        5.0516        3.9972        2.1920        1.9781        1.1151        3.6355        8.1902        7.5608        8.6480       11.1473       11.0963        8.7498        4.2767        4.4898        8.8774        7.0941        4.8709        6.1930       11.2430        8.6278        4.1389        3.2619        5.7650        7.1813        8.1140       10.9701        6.7790        5.7048        6.9905        5.6107        3.8498        3.6065        2.4472        2.4222        3.3607        3.1360        2.8284        2.2116        3.0790        3.8189        3.8895        4.0172        5.1844        5.7118        5.1710        6.6522        4.1627        5.2796        4.3066        3.1030        2.4676        4.0210        3.3021        8.3240       11.4286       14.2766       15.4529       16.9735       15.3807       15.1512       18.2783       19.6279       20.7473       19.7510       21.7754       40.8809       30.2397       23.7240       18.5256       15.1037       11.2321       10.2300       20.4834       11.3254       16.9666       20.4308       18.5499       12.3629        9.5033        8.1351        8.0094        7.2711        9.4068       10.8844       11.4900       10.5978        8.4771        7.3257        5.9696        6.8280       19.5366       18.6752       13.2208        6.8386        6.4333        6.4536       10.4534        9.6439        9.1507        6.4466        4.3697        4.1720        6.9232        7.9882        6.1055        5.0505        5.1358        5.8940        4.3862        3.6990        1.8619        8.2403        4.2923        2.1035        0.3590        0.4680        0.1760        0.0000        0.0220        0.1377        0.1741        0.0966        0.9131        1.8426        4.1825        1.8571        4.2800        1.8136        1.7852        0.7899        0.7197        0.7698        0.8944        1.0632        1.1266        1.2518        1.3616        1.5595        1.4161        1.5783        3.1572        4.2654        4.5079        5.4019        0.0000        0.0000        0.0000        0.0000        0.0000        0.0000        0.0000        0.0000        0.0000        0.0000        0.0000        0.0000        0.0000        0.0000        0.0000        0.0000        0.0000        0.0000        0.0000        0.0000        0.0000        0.0000        0.0000        0.0000        0.0000        0.0000        0.0000        0.0000        0.0000        0.0000        0.0000        0.0000        0.0000        0.0000        0.0000        0.0000        0.0000        0.0000        0.0000        0.0000        0.0000        0.0000        0.0000        0.0000        0.0000        0.0000        0.0000        0.0000        0.0000        0.0000        0.0000        0.0000
        0.0000        0.0000        0.0000        0.0000        0.0000        0.0000        0.0000        0.0000        0.0000        0.0000        2.6343        5.8931        6.8923        8.1338        4.5498        1.0766        1.1386        8.1393        9.9825        7.0772        8.1712       11.7012        8.2597        4.7934        2.9424        2.0724        0.7647        1.7001        2.8413        2.3203        1.3331        3.8695        4.4965        3.7630        3.9722        6.8966        5.3874        5.1242        6.0631       12.0768       11.2730       10.8303        7.2002        2.6766        2.0336        4.9298        4.5573        3.2650        3.5884        2.0758        3.6975        3.1428        4.2801        6.5443        4.2701        3.3876        1.6237        2.9297        3.1954        2.8296        4.1050        8.4638        7.7363        5.5744        3.4385        5.8517        7.6515        7.4931        8.2189        8.8189        5.6586        4.8456        6.4110       10.9912       13.9722       11.7898       12.3301       17.6096       20.3682       17.1696       10.6698        6.2056        5.1061        4.4206        3.6615        2.1991        2.1998        2.4637        2.3497        2.6453        3.2537        5.5161        5.8422        6.2920        6.7769        6.9960        5.3649        5.0819        8.0098        7.2482        7.4786        6.6597        5.1472        4.7743        3.1755        5.0630       12.5590        7.7303       10.3497       13.2155       12.8636       30.7604       28.4281       14.7249       20.6631       22.3124       23.7751       31.4274       37.3780       29.0684       27.4556       16.7527       16.4157       11.7661       11.0141       11.6048       10.7078       12.6187       12.5305       11.4256        9.9801       11.8766       12.0565        6.8363        6.1984        8.0987        9.2059       10.1815        9.6769       11.8900       13.9945       14.6784       14.7912       24.3821       25.0355       13.9365        7.0398        8.0179        8.2821       12.2309       15.5658        9.5547        6.3203        5.3147        4.2615        4.4541        5.8930        6.9405        3.2130        3.4761        4.1284        6.3491        5.1873        2.1019        2.4528        1.9617        1.5441        0.1022        0.4481        0.3898        0.1166        0.0670        0.1624        0.1876        0.9117        2.8882        4.3062        1.2067        0.7469        1.5762        1.9694        4.0846        2.8722        0.9202        8.5761        1.4591        1.0665        1.3498        1.2496        1.2785        1.3556        1.3383        1.5758        4.8766        0.0000        0.0000        0.0000        0.0000        0.0000        0.0000        0.0000        0.0000        0.0000        0.0000        0.0000        0.0000        0.0000        0.0000        0.0000        0.0000        0.0000        0.0000        0.0000        0.0000        0.0000        0.0000        0.0000        0.0000        0.0000        0.0000        0.0000        0.0000        0.0000        0.0000        0.0000        0.0000        0.0000        0.0000        0.0000        0.0000        0.0000        0.0000        0.0000        0.0000        0.0000        0.0000        0.0000        0.0000        0.0000        0.0000        0.0000        0.0000        0.0000        0.0000        0.0000        0.0000        0.0000        0.0000        0.0000
        0.0000        0.0000        0.0000        0.0000        0.0000        0.0000        0.0000        0.0000        0.0000        0.0000        4.1947        9.9053        5.3471        3.6779        1.8975        0.7359        2.6653        1.4281        2.1163        2.7840        2.7699        3.6508        4.0768        5.2321        2.9718        3.8234        4.4080        6.3692        6.7677        3.1150        4.2708       12.0438        8.3733        4.0166        1.5465        6.1460        6.0725        3.5257        2.0614        2.5053        5.0138        5.6488        3.1992        0.3052        1.3743        2.2666        0.4412        0.2336        0.3727        0.3781        0.4241        0.1097        0.5673        3.8216        3.6794        3.7196        4.2304        4.6934        5.6518        4.6109        5.9501        3.6030        4.9923        6.3396        4.3867        7.7241        9.8779        7.2021        8.0122        7.4818        4.8474        4.3514        5.0162       10.4257       12.0079       10.6295       13.8299       26.2535       35.9797       20.6030       19.0587       14.6570       12.0982       14.6758        8.8269        4.9534        5.0426       11.7487       10.8674        7.8895        9.7259       18.5449       16.1053       16.9420       16.5456       12.3824       11.4719       10.8454       11.4317        7.7126        8.3509       13.9456       14.7162        8.5081       14.7162       11.6893        9.6001        8.5187        6.9899        9.5162       11.7427       13.3979       15.0005       15.1407       15.6489       19.3210       30.0187       38.2619       37.9011       24.2034       19.6344       18.4702       17.4877       13.6167       11.9014       10.4815       10.5502       16.2862       13.8784       13.0817       13.9780       10.2503        6.6730        5.1837        5.1665        6.2085        7.3538        7.4610        7.5221        5.8512        7.2769        8.2859       10.1862       13.3078        7.5736        8.1589       10.0466       10.1459        9.7109       10.7118        8.2460        8.3682        6.8404        5.6180        5.0642        4.0993        3.4376        4.7451        3.0003        4.4350        5.1078        5.5661        6.5433        3.6867        1.6492        1.7388        1.7314        0.3494        0.3552        0.0935        0.1150        3.4459        2.1459        0.0790        0.5973        0.2565        0.2335        0.1200        0.4447        2.5596        1.7383        1.2363        1.5140        1.0225        1.0239        1.0286        1.2177        1.3300        1.4082        1.5003        1.7321        1.4841        2.5232        0.0000        0.0000        0.0000        0.0000        0.0000        0.0000        0.0000        0.0000        0.0000        0.0000        0.0000        0.0000        0.0000        0.0000        0.0000        0.0000        0.0000        0.0000        0.0000        0.0000        0.0000        0.0000        0.0000        0.0000        0.0000        0.0000        0.0000        0.0000        0.0000        0.0000        0.0000        0.0000        0.0000        0.0000        0.0000        0.0000        0.0000        0.0000        0.0000        0.0000        0.0000        0.0000        0.0000        0.0000        0.0000        0.0000        0.0000        0.0000        0.0000        0.0000        0.0000        0.0000        0.0000        0.0000        0.0000        0.0000
        0.0000        0.0000        0.0000        0.0000        0.0000        0.0000        0.0000        0.0000        0.0000        0.0000        3.6882        1.5042        3.7293        4.3663        0.5266        0.6980        0.9692        3.3071        8.1585        4.1974        1.5453        1.1326       12.5956        9.0249        9.4283       10.0248       11.8187        3.5211        1.6973        3.0683        6.0778        2.5305        4.3888        0.3897        1.3224        4.4321        2.6360        3.0276        1.6512        2.2174        1.6019        1.5152        1.6620        1.0786        3.9707        3.7815        0.0749        0.1358        0.6967        0.7084        0.1412        1.4859        3.9678        3.7599        1.7374        3.2766        3.6965        3.9153        5.8338        5.9698        4.8318        5.6064       10.1296        6.7606        4.4303        4.2486        7.5230        5.5541        5.8458        4.9393        4.9084        7.6556        6.1341        6.4174        7.0448       10.6651       11.1324       11.7670       14.7359       10.8598        9.4785        9.7196        8.7754       10.6235       10.3037       10.8143       10.0729       18.0182       12.9522       10.7374       17.6020       30.1073       29.2218       33.2945       33.9907       22.4364       11.4394       13.7508       13.1225        9.7249        9.2491       10.8589       10.5432        9.2410       21.8406       17.4668        9.3142        5.6022        6.0273        6.2804        8.8111       10.5647       12.2394       11.3262       12.8718       16.5237       21.2714       23.6353       25.0518       21.9882       19.8604       19.1311       16.7596       15.7028       12.1106       13.8779       12.4417       10.5561        7.9488        7.3855        6.6304        4.3027        3.6794        3.1722        3.8294        5.0652        7.1898        7.5233        6.7859        9.8052       13.1340       10.5158       13.1231       14.0962       13.2638       15.2724       16.9081       15.7218       16.6594       12.8661       12.0877       10.4291        9.2098        8.8157        7.4792        5.2695        3.5560        2.8453        2.5665        1.4536        1.4597        3.1378        2.6623        2.1486        1.1757        1.1618        1.2086        2.0205        2.9039        2.0939        1.5548        8.3039        1.0799        0.1924        1.0260        0.2191        0.7492        0.7409        1.5750        2.1296        2.9200        2.7601        4.0009        0.6792        0.6190        0.7519        0.8928        0.6993        0.8066        0.9893        0.0000        0.0000        0.0000        0.0000        0.0000        0.0000        0.0000        0.0000        0.0000        0.0000        0.0000        0.0000        0.0000        0.0000        0.0000        0.0000        0.0000        0.0000        0.0000        0.0000        0.0000        0.0000        0.0000        0.0000        0.0000        0.0000        0.0000        0.0000        0.0000        0.0000        0.0000        0.0000        0.0000        0.0000        0.0000        0.0000        0.0000        0.0000        0.0000        0.0000        0.0000        0.0000        0.0000        0.0000        0.0000        0.0000        0.0000        0.0000        0.0000        0.0000        0.0000        0.0000        0.0000        0.0000        0.0000        0.0000        0.0000        0.0000        0.0000
        0.0000        0.0000        0.0000        0.0000        0.0000        0.0000        0.0000        0.0000        0.0000        0.0000        0.0000        6.2840        5.3448        5.5823        2.6185        6.0308        0.7771        8.7631        6.4976        1.9832        1.0574        1.5100        2.0787        4.7220       18.2159        7.1890        4.0215        4.3670        4.5977        9.6790        2.7654        1.2567        0.3785        1.4493        1.4998        1.3795        1.9875        2.5620        1.6140        1.9989        2.4948        1.7670        5.5634        2.5160        1.9722        1.8184        0.0165        0.0069        0.4499        0.8160        0.0066        0.0046        0.3763        0.5881        0.7051        1.5233        3.6522        4.5114        4.7369        2.5416        3.2385        5.3290        9.8192        5.1635        4.2184        3.2936        4.9859        3.2021        5.2119        3.8758        7.4151        7.0350        6.5122        8.4081        6.4306        8.3530       11.5921       10.2676        9.0829       10.4382       10.1209       11.4505       10.8226       13.2565       15.4212       13.6401       12.7992       15.7625       12.0882        6.8389        8.6936       11.2784       10.1413       20.0968       16.5811       11.4692       13.5911       11.5392       10.9695        9.9782        8.0155       10.2969       14.9640        8.3599        9.7858       18.3645        8.1092        6.0694        6.8663        8.0039        9.0063       10.8236       22.0515       16.1571       13.3428       17.2783       22.2601       27.7538       27.0958       26.4524       23.4613       20.6169       19.4145       16.1461       19.9862       14.4240        9.0174       11.6134        9.8284        7.5949        5.9343        4.2682        4.8005        4.7299        6.4658        6.8055        7.2456        8.1094       11.9174       18.0360       16.2775       18.0321       21.5805       20.6836       21.7586       22.8589       18.9716       23.2086       18.6102       15.6586       15.0225       15.1514       12.2025        9.9992       10.3988        6.9910        3.9683        2.8479        2.4399        1.5361        1.0939        0.8513        2.2765        1.3116        1.0083        2.5469        0.9112        2.1831        2.6565        2.4773        1.7497        0.0591        0.1583        0.0537        0.0054        0.0654        0.1059        0.4355        0.6993        2.9292        3.6729        3.5912        3.0270        0.7382        0.9175        0.6515        1.0090        0.9307        1.3413        0.0000        0.0000        0.0000        0.0000        0.0000        0.0000        0.0000        0.0000        0.0000        0.0000        0.0000        0.0000        0.0000        0.0000        0.0000        0.0000        0.0000        0.0000        0.0000        0.0000        0.0000        0.0000        0.0000        0.0000        0.0000        0.0000        0.0000        0.0000        0.0000        0.0000        0.0000        0.0000        0.0000        0.0000        0.0000        0.0000        0.0000        0.0000        0.0000        0.0000        0.0000        0.0000        0.0000        0.0000        0.0000        0.0000        0.0000        0.0000        0.0000        0.0000        0.0000        0.0000        0.0000        0.0000        0.0000        0.0000        0.0000        0.0000        0.0000        0.0000
        0.0000        0.0000        0.0000        0.0000        0.0000        0.0000        0.0000        0.0000        0.0000        0.0000        0.0000        0.0000        0.0000        0.0000        4.3139        7.7228        1.6884        2.5840        2.6773        2.0945        3.0120        7.8586       10.2597        9.7804       14.8190       12.3736        9.5630       13.9715        8.4126        9.8991        4.5765        2.5457        0.2760        1.5359        0.6166        5.1893        7.5299        3.9276        7.1491        7.1197        4.0658        1.9957        1.1041        0.6581        2.1057        0.1406        0.3179        0.3558        0.7754        1.8215        0.7631        0.1171        0.6544        0.7802        4.1224        1.9441        2.2223        2.8619        1.8915        0.7573        3.6306        6.4088        8.6063        4.5825        3.3802        8.0766        7.7979        4.8000        5.4866        5.8270        2.4122        8.0982        6.9148        8.1049        6.7184        8.4651        9.4000       10.9369       11.7655       12.4912       11.2462       11.3061       12.5850       11.8452        9.9737        8.2096        9.9482       10.1184        8.9991        8.1656        8.3441        8.2522       10.3934       14.7304       13.3662       14.9230        8.9882        7.0878        6.5979        9.8882        9.2241       10.1945       11.9539        8.2838       10.5443       16.7189       10.8213       10.9425       10.4072       10.2562       12.2778       12.1386       15.6755       15.5523       15.7859       21.6017       25.4900       30.4096       25.4419       30.3165       26.8160       27.6345       30.1611       53.0765       33.6932       17.8597       24.4534       11.3126       12.1554       11.7104       10.0968        6.7927       18.7960       28.3472       18.9781       12.6957       11.0474        9.7583       10.7351       14.0621       17.1844       20.6005       28.4249       21.4998       22.0603       20.7615       21.5747       25.1506       25.2063       22.3339       19.9835       18.6993       17.1281       14.4309       10.7480        6.5547        4.0354        3.0412        2.5236        0.9199        0.9634        0.4533        1.3159        0.9938        1.3757        3.5275        1.0964        2.1039        2.5670        2.4410        1.7722        0.0037        0.0039        0.0042        0.0000        0.0508        0.0238        0.1538        0.4299        1.8942        2.5040        1.8721        1.9950        0.9803        3.1516        1.7911        0.0000        0.0000        0.0000        0.0000        0.0000        0.0000        0.0000        0.0000        0.0000        0.0000        0.0000        0.0000        0.0000        0.0000        0.0000        0.0000        0.0000        0.0000        0.0000        0.0000        0.0000        0.0000        0.0000        0.0000        0.0000        0.0000        0.0000        0.0000        0.0000        0.0000        0.0000        0.0000        0.0000        0.0000        0.0000        0.0000        0.0000        0.0000        0.0000        0.0000        0.0000        0.0000        0.0000        0.0000        0.0000        0.0000        0.0000        0.0000        0.0000        0.0000        0.0000        0.0000        0.0000        0.0000        0.0000        0.0000        0.0000        0.0000        0.0000        0.0000        0.0000        0.0000        0.0000
        0.0000        0.0000        0.0000        0.0000        0.0000        0.0000        0.0000        0.0000        0.0000        0.0000        0.0000        0.0000        0.0000        0.0000        0.0000        0.0000        0.0000        0.0000        2.0746        1.9958        0.6518        2.9349        4.8982        3.9909       10.7116        3.7915        2.9228        3.0603        2.3729        7.1322        5.6403        2.5712        2.0968        1.3361        4.2538        5.9274        2.1655        6.4061        4.9217        4.4864        0.1372        0.3512        0.5742        0.9197        1.1708        2.0975        1.6774        1.0707        1.9989        2.2588        4.1759        5.5838        3.5701        1.2108        1.1541        1.4302        1.6371        3.1281        3.1994        4.4903        5.9453        5.8801       10.1638       12.1554        8.8226        7.5900        7.9803        7.2698        6.5769        5.7662        9.0353        6.4746        6.7850        9.0748        8.2115        9.9041        9.8380       13.3664       16.5398       11.4031        9.5181        9.4070       10.3677        8.1948        9.8044        9.8785       11.7961       10.9307       11.5143       11.6467       11.7509       12.1552       12.7316       12.9300       11.0862       11.8662       13.3580        9.1116        7.2298       16.0800       11.0140       15.9679       14.1195        9.3966       10.6747       12.1542       12.2491       11.5184       13.5085       19.4853       17.5611       14.2319       15.0839       14.7649       19.3554       24.2837       26.5948       26.5969       26.6932       28.7011       28.9875       36.0010       32.5014       23.1782       20.7521       16.8963       13.8540       13.8141       17.2047       19.6132       23.6093       13.7140       10.4993       11.3669       14.6848       16.6591       14.1803       12.7826       11.9223       15.0554       17.0430       25.3447       28.3719       24.0355       30.3104       27.9681       26.8548       31.3169       31.7604       30.6064       26.2505       21.8773       19.9513       15.9763       11.1730        6.9467        6.2463        4.0127        3.7382        1.6531        1.6466        1.0608        0.8624        0.9806        0.8875        0.8274        1.1631        1.6659        1.9643        1.8553        1.2660        0.0000        0.0153        1.9452        4.5152        0.0749        0.0670        0.0463        0.0000        1.8149        2.5963        3.3250        3.4443        2.1341        2.4741        4.1557        0.0000        0.0000        0.0000        0.0000        0.0000        0.0000        0.0000        0.0000        0.0000        0.0000        0.0000        0.0000        0.0000        0.0000        0.0000        0.0000        0.0000        0.0000        0.0000        0.0000        0.0000        0.0000        0.0000        0.0000        0.0000        0.0000        0.0000        0.0000        0.0000        0.0000        0.0000        0.0000        0.0000        0.0000        0.0000        0.0000        0.0000        0.0000        0.0000        0.0000        0.0000        0.0000        0.0000        0.0000        0.0000        0.0000        0.0000        0.0000        0.0000        0.0000        0.0000        0.0000        0.0000        0.0000        0.0000        0.0000        0.0000        0.0000        0.0000        0.0000        0.0000        0.0000        0.0000
        0.0000        0.0000        0.0000        0.0000        0.0000        0.0000        0.0000        0.0000        0.0000        0.0000        0.0000        0.0000        0.0000        0.0000        0.0000        0.0000        0.0000        0.0000        0.0000        1.1199        5.1481       23.8335       36.6377        5.8344       14.9630        7.2832        5.2831       20.2870       15.0766       14.1082       13.5441        6.9915        5.4519        3.8564        2.7896        4.6176        8.6541       12.3477       11.2470        3.5460        0.6106        0.3603        0.4412        1.0920        0.4620        1.0680        2.0520        6.6660        7.4040        8.4120       11.4420        6.5880        3.4500        2.9760        3.8940        6.4750        5.8820        4.7380        5.6798        3.7761        5.6592        6.8739        6.5661       11.3405       13.8636       12.7748        9.7914        6.3103        3.7792        4.0860        9.4301        8.6743        9.5172        7.0848        6.0840        6.9233        7.1207        9.1559       11.1934       12.6602        8.8615        8.3130       12.0686       12.4774       11.7253       11.4822       12.6525       11.6652       11.8064       14.6865       18.6636       18.6738       17.3599       16.3497       15.0679       13.5773       12.8453       11.4521       11.0533       12.5878       12.1058       12.9523       14.7090       14.4506       23.9655       20.5217       16.9536       15.1856       13.7368       15.2068       18.8579       16.9236       18.4269       21.9537       25.7964       29.4484       30.5547       31.0806       30.1492       33.7385       32.9414       35.8396       35.4842       28.9564       30.6298       29.3659       20.5127       23.3486       27.5695       25.1836       21.9166       22.3307       21.3222       23.3102       23.2579       25.5132       25.1582       24.1676       25.2667       28.2811       27.8086       28.8665       32.9112       34.8115       46.8585       45.6788       49.5165       45.1152       40.9091       32.3059       28.6304       25.6073       22.6056       18.8946       14.6346       10.0284        8.1424        6.4353        5.5693        3.8090        3.2034        1.1415        0.5068        0.2409        0.4812        0.1788        0.5847        0.5678        0.7772        0.2019        0.4324        0.1834        0.0257        0.3997        3.2011        0.9381        0.6810        0.8665        1.3473        2.5662        3.9677        4.0039        5.3159        6.1310        7.4594       10.2171        0.0000        0.0000        0.0000        0.0000        0.0000        0.0000        0.0000        0.0000        0.0000        0.0000        0.0000        0.0000        0.0000        0.0000        0.0000        0.0000        0.0000        0.0000        0.0000        0.0000        0.0000        0.0000        0.0000        0.0000        0.0000        0.0000        0.0000        0.0000        0.0000        0.0000        0.0000        0.0000        0.0000        0.0000        0.0000        0.0000        0.0000        0.0000        0.0000        0.0000        0.0000        0.0000        0.0000        0.0000        0.0000        0.0000        0.0000        0.0000        0.0000        0.0000        0.0000        0.0000        0.0000        0.0000        0.0000        0.0000        0.0000        0.0000        0.0000        0.0000        0.0000        0.0000        0.0000
        0.0000        0.0000        0.0000        0.0000        0.0000        0.0000        0.0000        0.0000        0.0000        0.0000        0.0000        0.0000        0.0000        0.0000        0.0000        0.0000        0.0000        0.0000        0.0000        0.7586        3.0989       10.8077       31.4810        8.1132       21.8327       16.0066       15.4728       21.5077       21.8602       15.4247       13.8242       12.2322        5.8805        8.9106        4.6420        8.1675        2.9060        1.8999        3.3288        3.9308        1.2406        1.6157        1.2574        0.3960        1.0860        1.5480        2.0460        6.6000        8.2920        7.9680        6.7800        5.2740        2.3700        2.7240        3.3300        2.5293        1.9158        2.8277        4.3784        4.1161        9.0815        5.6308        4.2244        6.3654       13.2632       10.1483        4.9360        7.2527       15.1767       19.4219        7.9905        9.2029        9.7086        8.0365        7.3931        4.6208        4.7882        6.1815        8.1329        7.3515        7.3180        9.0658        9.4077       11.4939       11.1472       12.2797       14.4650       12.6419       13.5267       17.5648       24.5129       27.3363       22.4316       20.0815       17.2227       19.3213       15.9451       13.6660       13.0342       11.1089       11.5493       16.6530       20.1928       20.6925       24.9555       22.3466       19.6134       16.2808       16.7162       18.9020       19.1900       20.0946       20.9283       23.5148       27.6834       35.5291       35.6402       34.5578       31.9096       36.4176       35.1613       43.6198       44.7543       48.3541       50.0593       37.4517       27.4754       26.5522       26.6522       29.2971       28.5186       25.9424       27.2909       28.7253       31.7485       33.2442       39.0388       47.1562       46.6823       48.1812       49.5701       48.3835       46.9216       32.7261       38.2141       39.0016       43.1361       46.5106       41.7764       38.9840       32.6589       29.8829       25.2730       21.4995       17.2590       12.8333       11.6414        7.9188        6.1785        4.7683        1.9908        0.8524        0.6375        0.1965        0.1130        0.0798        1.9428        2.1437        0.3670        0.0613        0.9230        0.3316        0.1178        0.1086        2.0488       52.4050       17.3056        1.1679        2.3538        4.9773        5.3914        5.0915        6.1078        8.5668        9.0101       11.1798       15.7892       26.2582        0.0000        0.0000        0.0000        0.0000        0.0000        0.0000        0.0000        0.0000        0.0000        0.0000        0.0000        0.0000        0.0000        0.0000        0.0000        0.0000        0.0000        0.0000        0.0000        0.0000        0.0000        0.0000        0.0000        0.0000        0.0000        0.0000        0.0000        0.0000        0.0000        0.0000        0.0000        0.0000        0.0000        0.0000        0.0000        0.0000        0.0000        0.0000        0.0000        0.0000        0.0000        0.0000        0.0000        0.0000        0.0000        0.0000        0.0000        0.0000        0.0000        0.0000        0.0000        0.0000        0.0000        0.0000        0.0000        0.0000        0.0000        0.0000        0.0000        0.0000        0.0000
        0.0000        0.0000        0.0000        0.0000        0.0000        0.0000        0.0000        0.0000        0.0000        0.0000        0.0000        0.0000        0.0000        0.0000        0.0000        0.0000        0.0000        0.0000        0.0000        0.0000        3.6466        7.2342       17.0930        5.0475       16.1761       14.7950       17.6684       17.2956       18.8019       13.5782        7.0594        6.3043        8.1141        6.9013        1.7871        5.1768        3.9895        5.9223        3.7171        4.2944        3.9082        1.7753        1.7243        1.7040        0.7980        0.2160        0.8160        1.8060        1.6200        5.7360        4.4220        6.9300        5.7720        3.5400        4.8900        6.7061        5.2847        4.5382        4.3180        5.4358        4.2450        5.6280        5.9554        9.5335       12.0977        6.0687        9.1079       11.9090       17.4586       16.7044       14.4206       10.7665        8.7472        8.0553       11.0603        8.9857        6.5993        5.9817        6.4013        8.0146        7.7885        8.4316        8.8779       12.9716       15.9378       18.1459       20.9828       18.2372       17.0728       18.5949       24.8940       24.8903       24.7011       23.2915       18.3654       16.9963       16.6871       15.8635       16.1861       14.0622       12.0567       14.8419       18.4457       18.3550       18.9814       23.4777       21.8884       16.3379       19.0311       22.3072       22.5035       21.7676       23.8330       24.8158       26.5030       30.7159       30.9680       33.2890       35.0571       61.0296       56.1391       47.7795       39.7373       47.1331       53.2770       45.4607       39.2278       32.0958       41.8608       39.1644       37.6225       33.9840       36.5511       51.5859       59.6761       57.1810       60.8555       68.2464       67.5865       90.4839       81.3494       55.2730       35.3013       31.2120       33.5839       30.6407       26.4884       35.0109       40.4646       41.3142       41.5519       35.8703       30.3795       25.6211       19.7792       14.6601       10.3510        7.6335        5.1636        3.9923        3.0316        1.3443        1.0363        0.4997        0.3837        0.2333        2.9708        2.8308        0.4547        0.0430        1.4641        1.1391        0.1151        0.8114        0.3661        4.6085        1.8070        1.4721        5.8600        5.3676        6.6172        5.8720        6.7446        8.4407       10.4455       12.0399       16.4333       27.1120       33.6597        0.0000        0.0000        0.0000        0.0000        0.0000        0.0000        0.0000        0.0000        0.0000        0.0000        0.0000        0.0000        0.0000        0.0000        0.0000        0.0000        0.0000        0.0000        0.0000        0.0000        0.0000        0.0000        0.0000        0.0000        0.0000        0.0000        0.0000        0.0000        0.0000        0.0000        0.0000        0.0000        0.0000        0.0000        0.0000        0.0000        0.0000        0.0000        0.0000        0.0000        0.0000        0.0000        0.0000        0.0000        0.0000        0.0000        0.0000        0.0000        0.0000        0.0000        0.0000        0.0000        0.0000        0.0000        0.0000        0.0000        0.0000        0.0000        0.0000        0.0000
        0.0000        0.0000        0.0000        0.0000        0.0000        0.0000        0.0000        0.0000        0.0000        0.0000        0.0000        0.0000        0.0000        0.0000        0.0000        0.0000        0.0000        0.0000        0.0000        0.0000        0.0000        5.7137       12.4339       10.7872       10.4593        1.8662        2.8225        8.1654       10.4578        8.4227        5.7970        4.6339        6.0443        3.2826        3.2591        5.7557        0.8072       13.1273        3.8212        0.7255        0.6508        0.3735        0.4567        1.0440        3.6660        1.3500        1.3500        4.4880        2.3040        2.5560        2.3340        4.6920        5.7360        5.6040        5.3400        6.5350        6.2178        5.3826        3.8106        5.2416        6.1700        6.7356        9.1849        8.2223        9.1467        9.9497       10.9698        8.5287       10.4647       11.4548       11.8046       13.1666       12.8685        9.9671       11.0306        7.7683        4.9150        4.0311        5.3067        6.5505        9.3757        7.7152        9.0096       14.7034       20.0670       26.7470       27.8201       23.6383       20.2077       20.4677       20.6379       20.7232       19.7255       16.4232       14.8523       14.6796       15.9626       16.8147       15.7564       15.4383       15.1541       15.0223       15.6524       16.0101       15.9259       19.4856       17.0170       18.4395       23.5131       22.8324       24.5959       27.6907       25.7813       26.6603       29.2828       30.4510       33.9064       33.2217       40.6472       68.9701       63.1976       48.3016       39.7414       47.2436       59.8670       55.9713       44.1469       52.6100       51.5861       45.9859       48.8451       48.0924       65.3212       80.1365       80.4572       89.7127       85.1679       69.3472       65.6610       77.4056       80.8159       59.0611       46.9311       47.0465       44.0986       42.2394       34.4774       35.6911       36.5698       46.0525       44.1653       38.4548       34.7563       34.7243       28.1560       17.8226       12.6502        9.0311        7.4250        4.1165        3.0678        1.7599        1.6938        0.6459        0.5259        1.1188        5.7498        3.6462        2.2297        0.2358        0.0603        1.0646        0.4242        0.1134        0.1406        1.0681        1.2641        1.7897        9.4406       33.1664       19.5628       10.2450       11.4978       10.5835       12.0238       15.9301       18.7164       27.1325       32.3355       36.5347        0.0000        0.0000        0.0000        0.0000        0.0000        0.0000        0.0000        0.0000        0.0000        0.0000        0.0000        0.0000        0.0000        0.0000        0.0000        0.0000        0.0000        0.0000        0.0000        0.0000        0.0000        0.0000        0.0000        0.0000        0.0000        0.0000        0.0000        0.0000        0.0000        0.0000        0.0000        0.0000        0.0000        0.0000        0.0000        0.0000        0.0000        0.0000        0.0000        0.0000        0.0000        0.0000        0.0000        0.0000        0.0000        0.0000        0.0000        0.0000        0.0000        0.0000        0.0000        0.0000        0.0000        0.0000        0.0000        0.0000        0.0000        0.0000        0.0000
        0.0000        0.0000        0.0000        0.0000        0.0000        0.0000        0.0000        0.0000        0.0000        0.0000        0.0000        0.0000        0.0000        0.0000        0.0000        0.0000        0.0000        0.0000        0.0000        0.0000        0.0000       13.3622       10.3630       13.6652        6.8717       10.3187       10.0286        5.8455        5.5998        6.3859        9.3203        6.6999        7.7093        2.9936        7.0238       17.5687        2.9399        2.4681        2.2472        2.6323        0.4763        1.2732        3.0743        4.0800        4.8720        1.7280        2.3700        6.9782        5.0827        3.8620        4.1388        7.6380        6.5112        6.0262        6.0844        5.5360        5.0653        8.0947        8.5571        4.6864        5.7392        3.8148        7.3900       10.5136       13.2541       12.4879       10.3653       14.7150       14.6397        7.7030        9.6813       13.0365       16.6826       18.0041       13.5534        8.0464        7.6713        6.0994        7.0321        5.6776        9.9871       10.7940       12.5659       27.2280       31.6889       36.9086       31.8261       20.8986       20.5577       20.4446       20.8178       19.9768       20.6619       18.6287       17.4248       15.1303       18.9958       20.2435       14.5032       18.1106       17.5651       19.6476       17.1003       17.8587       17.2483       14.5718       17.7119       20.1395       24.7416       28.3430       27.2603       31.8361       37.0856       38.5642       40.9322       36.4040       37.5647       36.2353       48.2522       67.1075       52.9175       52.5002       51.8818       57.3479       48.0884       44.7652       45.9774       72.2860       68.7813       61.9526       53.8362       67.1614      108.3894      109.3765       95.4453      108.2685      105.8322      108.5774       79.5690       72.5724       64.3342       54.8252       65.7027       66.8530       60.5521       55.6816       45.5800       41.1351       46.4545       53.8549       48.3576       39.7539       37.5014       31.9237       25.8935       16.3231       14.5540       10.5894        9.6931        8.3846        7.5753        3.3236        2.3560        2.9600        2.7066        3.7252        5.9093        4.1128        1.3122        0.8969        1.1806        0.6788        0.6737        0.7999        0.9311        6.8603        1.2203        1.6528        7.6042       13.6071       15.3020       18.1963       16.0156       17.4761       19.3096       22.1933       24.5782       26.2108       28.0927       31.4727        0.0000        0.0000        0.0000        0.0000        0.0000        0.0000        0.0000        0.0000        0.0000        0.0000        0.0000        0.0000        0.0000        0.0000        0.0000        0.0000        0.0000        0.0000        0.0000        0.0000        0.0000        0.0000        0.0000        0.0000        0.0000        0.0000        0.0000        0.0000        0.0000        0.0000        0.0000        0.0000        0.0000        0.0000        0.0000        0.0000        0.0000        0.0000        0.0000        0.0000        0.0000        0.0000        0.0000        0.0000        0.0000        0.0000        0.0000        0.0000        0.0000        0.0000        0.0000        0.0000        0.0000        0.0000        0.0000        0.0000        0.0000        0.0000        0.0000
        0.0000        0.0000        0.0000        0.0000        0.0000        0.0000        0.0000        0.0000        0.0000        0.0000        0.0000        0.0000        0.0000        0.0000        0.0000        0.0000        0.0000        0.0000        0.0000        0.0000        0.0000       22.0234       10.1886       11.4312        5.8097        3.1699        6.8727        5.7938        8.0808        4.4501        6.9418        3.7712        2.5538        4.7938        4.6149        2.9081        5.5148        2.5122        1.9150        1.7596        0.4291        0.8443        1.7347        1.7389        1.5420        8.1060        7.4220        6.7588        6.4508        6.9536        6.0221        4.5866        5.7523        5.9522        5.0523        6.1990        6.4815        7.1047        8.3560        5.4491        5.5237        4.7135       12.8092       15.5075       14.9710        9.0130        7.9768        8.5511        5.8496       11.9910       12.6508       13.7681       16.2910       19.2205       15.1665        8.8580        7.1955       10.2956       12.2726        8.7703       10.3108       12.8554       12.1005       20.3714       21.1444       22.6881       19.0619       21.3397       21.7286       22.2035       20.8282       20.9305       16.7531       18.2387       20.5908       16.3894       19.5471       20.5925       19.2359       24.9645       26.4259       30.7928       23.8295       17.5222       15.4829       16.0684       21.0384       25.1756       22.8981       27.7702       31.5946       33.5465       37.8604       39.3326       42.1435       38.5864       39.7262       33.4620       38.5783       64.3229       60.6412       56.0739       57.4456       71.3343       49.1773       45.9087       45.8909       97.1479       95.6584      101.0948      100.6904      105.3591      111.7277      120.1076      109.0680      108.2227      101.8562       98.6678       80.2396       82.2105       64.2804       60.9395       64.7980       64.5412       61.7045       57.3382       68.8200       54.4240       39.9264       38.7227       34.9964       37.2553       36.8469       33.0677       31.2363       20.5650       21.0774       16.6934       12.9974       10.9650        9.1757        7.3251        3.5623        4.1372        4.6381        4.8728        5.4669        2.6600        2.2769        3.0077        2.1432        0.8554        1.6163        1.1598        0.4718        0.7781        1.1823        2.1006        3.1450       10.2713       20.1439       16.1151       17.2961       18.8928       21.8189       23.9240       23.7492       24.9017       26.2450       28.2597        0.0000        0.0000        0.0000        0.0000        0.0000        0.0000        0.0000        0.0000        0.0000        0.0000        0.0000        0.0000        0.0000        0.0000        0.0000        0.0000        0.0000        0.0000        0.0000        0.0000        0.0000        0.0000        0.0000        0.0000        0.0000        0.0000        0.0000        0.0000        0.0000        0.0000        0.0000        0.0000        0.0000        0.0000        0.0000        0.0000        0.0000        0.0000        0.0000        0.0000        0.0000        0.0000        0.0000        0.0000        0.0000        0.0000        0.0000        0.0000        0.0000        0.0000        0.0000        0.0000        0.0000        0.0000        0.0000        0.0000        0.0000        0.0000        0.0000
        0.0000        0.0000        0.0000        0.0000        0.0000        0.0000        0.0000        0.0000        0.0000        0.0000        0.0000        0.0000        0.0000        0.0000        0.0000        0.0000        0.0000        0.0000        0.0000        0.0000        0.0000       11.9878       13.8448       12.5642        9.5740        3.7817        3.9641        6.7813        5.6073        4.9210        5.2136        4.1930        2.9164        5.9596        5.1007        3.1425        5.4684        4.5610        2.4197        0.8530        1.4425        1.4501        0.9771        1.0678        4.2359        4.2720        3.2100        3.2777        4.3418        2.9372        2.5167        3.4561        3.8525        3.1782        3.8718        6.2734        6.8268        6.3720        5.5420        7.8397       10.2493        4.2933        7.4518        6.8557       10.8695        9.1386        4.9168        3.8512        7.3245       15.4035       16.3196       15.6332       13.2797       12.0116       10.0411        8.3812        8.7228       11.4604       12.9829       16.4421       22.0722       14.6908       13.5526       17.1300       20.8409       18.5159       15.6129       17.3919       20.0465       22.7269       25.4171       20.7839       16.4857       19.3808       20.1309       27.2997       26.8888       21.4430       22.7309       25.5552       26.8777       25.1198       26.0946       20.3094       16.7859       18.6473       19.4096       20.3949       21.9955       29.0624       33.0040       34.4092       36.0354       35.8814       36.4845       44.1640       43.8166       41.1040       38.6086       48.1207       61.1255       63.1266       54.4599       52.9920       51.9700       39.3099       42.4517       76.3104       91.2183       90.4821       84.7757       87.3966       81.5384       86.3059      102.6381      109.5815      114.4477       92.3041       75.5234       77.8276       61.0065       57.4356       71.0236       65.5153       64.5060       60.1715       58.6673       46.0227       43.2852       46.0353       35.8294       36.2232       37.5766       36.6367       31.6151       22.2810       14.5683       11.3784       12.7178       10.8539       10.1791        6.5266        5.9557        6.4090        7.4430        6.1376        6.6749        6.6349        4.7963        2.4890        2.4918        0.8033        0.4992        0.7517        0.5804        1.0182        1.2662        1.9431        3.3839       10.0283       26.4608       18.7944       16.9591       18.6050       19.8821       21.8708       22.4232       25.3292       26.2185       23.4289       24.5520        0.0000        0.0000        0.0000        0.0000        0.0000        0.0000        0.0000        0.0000        0.0000        0.0000        0.0000        0.0000        0.0000        0.0000        0.0000        0.0000        0.0000        0.0000        0.0000        0.0000        0.0000        0.0000        0.0000        0.0000        0.0000        0.0000        0.0000        0.0000        0.0000        0.0000        0.0000        0.0000        0.0000        0.0000        0.0000        0.0000        0.0000        0.0000        0.0000        0.0000        0.0000        0.0000        0.0000        0.0000        0.0000        0.0000        0.0000        0.0000        0.0000        0.0000        0.0000        0.0000        0.0000        0.0000        0.0000        0.0000        0.0000        0.0000
        0.0000        0.0000        0.0000        0.0000        0.0000        0.0000        0.0000        0.0000        0.0000        0.0000        0.0000        0.0000        0.0000        0.0000        0.0000        0.0000        0.0000        0.0000        0.0000        0.0000        0.0000        0.0000        5.9239        5.6724        5.7739        5.2465        4.3855        3.7909        2.4908        2.7993        5.0212        5.5604        2.4035        3.0464        3.1161        0.9997        5.7779        3.3259        1.4923        1.1871        2.2894        0.2630        1.1536        0.8746        4.0027        1.0682        0.8040        1.3354        1.0117        0.1377        0.4523        2.0439        4.7030        2.8206        6.2098        4.6939        4.3488        4.7369        4.6030        3.3560        9.7187        7.1454        9.5597        5.6311        5.4929        4.3206        3.5213       10.6343       11.1934       19.8166       26.0711       12.2643       10.5238       11.4152        9.5526        9.1541        9.4789       10.7969       12.5782       19.7393       22.6743       26.0259       17.8734       26.1843       21.0720       19.7314       18.8417       20.8845       24.1122       28.1172       32.0951       21.8691       18.2795       22.3971       29.1216       32.5257       31.4796       26.8421       23.4581       23.4402       24.5357       27.2990       34.1734       36.5903       25.8738       27.3640       26.4045       24.3356       23.5836       27.7586       28.0204       29.8303       34.8426       36.7061       44.0563       44.1083       47.0942       40.2315       38.7762       48.3951       50.5501       53.3059       51.7845       43.3052       42.5151       40.5092       35.8561       34.8133       64.8215       59.1369       58.0612       87.2263       84.9135       74.1646       79.4752      115.0553       98.7623       86.6881       68.1938       68.4130       69.6148       69.9287       69.2752       75.1551       75.7497       72.3032       56.2908       45.6106       48.3381       46.0002       32.4572       32.9684       43.2139       36.7035       26.6465       17.5329       14.2881       12.9934       12.1436       10.9595        9.0992        9.0717        8.7780        8.6943        8.6113        9.0196       10.1061        5.7885        5.1418        4.1812        7.0198        2.2350        0.9300        0.8481        0.8220        1.3856        1.3702        1.9075        3.6764       11.2920       19.9649       38.3608       16.3021       20.6223       22.9403       29.1799       21.3676       21.4098       19.7158       21.2277       21.7071        0.0000        0.0000        0.0000        0.0000        0.0000        0.0000        0.0000        0.0000        0.0000        0.0000        0.0000        0.0000        0.0000        0.0000        0.0000        0.0000        0.0000        0.0000        0.0000        0.0000        0.0000        0.0000        0.0000        0.0000        0.0000        0.0000        0.0000        0.0000        0.0000        0.0000        0.0000        0.0000        0.0000        0.0000        0.0000        0.0000        0.0000        0.0000        0.0000        0.0000        0.0000        0.0000        0.0000        0.0000        0.0000        0.0000        0.0000        0.0000        0.0000        0.0000        0.0000        0.0000        0.0000        0.0000        0.0000        0.0000        0.0000        0.0000
        0.0000        0.0000        0.0000        0.0000        0.0000        0.0000        0.0000        0.0000        0.0000        0.0000        0.0000        0.0000        0.0000        0.0000        0.0000        0.0000        0.0000        0.0000        0.0000        0.0000        0.0000       20.8090       12.7054        6.7664        7.2701        5.4053        7.3908        6.4060        9.0002        8.2733        5.4151        4.4731        3.8010        6.4412        3.7725        3.4497        8.9356        8.0475        2.5837        2.6075        3.4134        1.4431        0.9703        0.4222        2.2519        0.0000        1.3994        0.5031        0.8637        2.4452        3.9427        2.0246        3.1158        3.0678        2.6596        2.9501        3.1526        2.4314        3.3345        3.2699        3.3413        7.7763       11.0851        9.3096        6.9332        7.8574        8.7355       10.5711       11.9285       12.3396       13.9678       17.9560       12.6249       14.3745       14.8861       13.9152       14.2155       15.9323       18.6809       21.2747       26.9309       28.4117       26.8921       25.9729       23.5902       21.8638       26.0872       34.2633       28.8541       25.0527       21.8125       23.6894       25.0697       30.3618       29.0732       33.4251       32.4637       41.1981       39.8349       38.2640       29.6132       35.7761       47.3418       44.0809       47.7153       41.3197       39.5862       33.6842       36.1692       36.0650       30.6388       39.3135       44.3115       46.8384       61.8400       55.6403       55.2049       54.8598       52.6777       52.2793       53.8231       60.2278       66.1468       54.2064       54.5708       45.6654       45.1876       49.3249       70.6842       73.9426       83.3426      101.3038      117.2666      112.6515      112.9191      114.4834      120.6640      113.3008       99.3524       87.5066       87.9962       91.0790       87.0141       66.7980       60.3081       49.8638       46.0388       34.7684       31.0749       26.6515       24.3849       23.7298       26.1972       25.9675       22.2178       14.5972       17.4805       16.5749       21.9888       17.3327       13.8554       11.7540       11.1007       10.7859       11.6357       12.1552       11.4307        9.0341        8.0878        7.2065       11.1087        6.4972        5.0348        4.1924        3.7549        2.9913        3.1302        3.7339        6.2148       14.2802       15.5782       16.2337       14.9753       45.9854       53.4220       14.0717        9.9611       11.1050       12.7496       12.6176       13.9411       20.1324        0.0000        0.0000        0.0000        0.0000        0.0000        0.0000        0.0000        0.0000        0.0000        0.0000        0.0000        0.0000        0.0000        0.0000        0.0000        0.0000        0.0000        0.0000        0.0000        0.0000        0.0000        0.0000        0.0000        0.0000        0.0000        0.0000        0.0000        0.0000        0.0000        0.0000        0.0000        0.0000        0.0000        0.0000        0.0000        0.0000        0.0000        0.0000        0.0000        0.0000        0.0000        0.0000        0.0000        0.0000        0.0000        0.0000        0.0000        0.0000        0.0000        0.0000        0.0000        0.0000        0.0000        0.0000        0.0000        0.0000        0.0000
        0.0000        0.0000        0.0000        0.0000        0.0000        0.0000        0.0000        0.0000        0.0000        0.0000        0.0000        0.0000        0.0000        0.0000        0.0000        0.0000        0.0000        0.0000        0.0000        0.0000       20.9609       19.4401        8.8864        6.2047        6.2404        5.4860        6.9117        6.7019        5.4120        6.2009        3.2804        2.3818        3.1537        2.8537        3.1389        6.0346        5.9685       12.8761        4.7970        4.7111        3.0791        3.5792        0.4179        1.7925        2.3381        3.9484        0.6183        1.0015        1.9871        2.9691        4.5919        3.0729        2.6225        2.0160        0.9849        2.0140        2.5038        2.3027        3.4034        4.2952        3.3440        4.8141        6.2555        8.7639        7.3660        6.1276        5.8851        6.8048        9.0021        9.5421       13.0828       11.2165       11.8309       16.8209       16.0788       15.6684       17.1203       19.3746       20.1996       25.0440       31.3461       30.4507       31.0171       30.4971       29.3871       25.7404       29.0503       27.4910       24.6636       24.8547       27.0779       26.1130       24.6927       34.2076       43.3136       53.4151       38.6423       28.6435       29.5575       39.9685       39.3889       42.7255       54.9466       38.8876       40.6471       37.6920       37.1384       31.4510       29.7728       34.1112       34.8034       37.0670       42.9130       52.5249       70.5797       56.0239       61.6523       68.7676       58.8558       58.7965       56.1935       69.7181       72.9122       47.3415       49.7764       46.5737       50.1244       58.6109       68.5590       75.5763       79.9561       85.2785      111.8950      137.5392      145.1358      135.4528      146.6404      147.1965      131.9858      108.7729       98.0814       79.9185       68.9174       60.6827       60.1038       58.3922       47.9183       38.2481       25.4690       26.0496       25.2105       20.8802       24.1166       26.1464       20.0228       20.1186       19.7497       16.8102       17.9872       15.9455       16.1759       13.6875       15.6987       14.7318       14.0513       14.3991       15.7775       12.9811       10.5227        9.8013        9.3322        8.8515        7.8410        7.2679        4.9451        4.1991        3.8217        3.6407        4.3956        6.4996        8.3951       12.7948       11.6670        7.0597        9.9954        7.2610        8.5840        7.9074        8.7715       10.3010       11.2469       17.9150       21.0891        0.0000        0.0000        0.0000        0.0000        0.0000        0.0000        0.0000        0.0000        0.0000        0.0000        0.0000        0.0000        0.0000        0.0000        0.0000        0.0000        0.0000        0.0000        0.0000        0.0000        0.0000        0.0000        0.0000        0.0000        0.0000        0.0000        0.0000        0.0000        0.0000        0.0000        0.0000        0.0000        0.0000        0.0000        0.0000        0.0000        0.0000        0.0000        0.0000        0.0000        0.0000        0.0000        0.0000        0.0000        0.0000        0.0000        0.0000        0.0000        0.0000        0.0000        0.0000        0.0000        0.0000        0.0000        0.0000        0.0000
        0.0000        0.0000        0.0000        0.0000        0.0000        0.0000        0.0000        0.0000        0.0000        0.0000        0.0000        0.0000        0.0000        0.0000        0.0000        0.0000        0.0000        0.0000        0.0000        0.0000       14.9440       14.1170        9.4018        9.6134        8.0802        9.0434        6.3837        6.9314        4.7437        3.3971        2.7141        3.1953        4.8424        3.3987        2.8247        3.1020        6.4852       11.7490       10.8578        6.6403        7.3162        2.6610        2.1963        4.1616        2.8478        3.8421        3.3277        4.5023        4.2977        5.9905        8.3167        6.3840        1.9741        1.6697        1.0479        1.4207        2.2216        4.4109        1.7286        3.3656        8.0364        9.6446       12.5498        8.1690       10.4236       10.0053        6.6968        9.8144        9.6155       10.1919       10.4498       10.3300       14.2606       16.5087       16.2077       19.1675       18.3763       20.3120       22.2655       22.4613       24.5167       26.1384       26.9471       30.2966       27.2295       26.5812       31.3960       33.3981       28.1049       41.6070       43.6146       31.3088       35.2647       37.1458       35.2578       40.6745       50.8098       59.1197       53.2955       61.8291       56.5301       55.9038       51.4934       41.8448       36.7395       35.0781       32.4402       27.7417       32.2348       39.6293       37.3938       45.8594       59.1659       68.2707       62.0747       65.7355       75.1599       83.0986       63.4226       67.1299       59.0298       62.5887       64.9797       57.3168       58.3735       53.6940       49.5618       54.9782       65.9636       72.7505       69.7634       82.9587      109.3702      138.2432      161.4322      159.0578      158.9949      153.7160      140.4641      110.6152       98.0039       78.8068       78.7585       72.7632       73.0392       61.6091       52.1852       36.4986       26.3678       22.1988       24.8787       25.8421       22.8477       24.7140       22.8945       16.8871       16.2041       15.8233       14.3387       18.9003       19.9378       18.3814       18.0208       17.0826       17.9984       19.5019       19.6502       22.1038       15.6985       18.4462       16.1580       11.0801       13.1085        8.1118        9.3880        4.5015        2.8974        3.1387        3.6356        7.1682        9.1254        8.2698        6.8258        5.9077       12.9189       13.9173       11.8000        9.6602        7.7758        8.1870        9.8936       15.6867       18.2498       20.0503        0.0000        0.0000        0.0000        0.0000        0.0000        0.0000        0.0000        0.0000        0.0000        0.0000        0.0000        0.0000        0.0000        0.0000        0.0000        0.0000        0.0000        0.0000        0.0000        0.0000        0.0000        0.0000        0.0000        0.0000        0.0000        0.0000        0.0000        0.0000        0.0000        0.0000        0.0000        0.0000        0.0000        0.0000        0.0000        0.0000        0.0000        0.0000        0.0000        0.0000        0.0000        0.0000        0.0000        0.0000        0.0000        0.0000        0.0000        0.0000        0.0000        0.0000        0.0000        0.0000        0.0000        0.0000        0.0000
        0.0000        0.0000        0.0000        0.0000        0.0000        0.0000        0.0000        0.0000        0.0000        0.0000        0.0000        0.0000        0.0000        0.0000        0.0000        0.0000        0.0000        0.0000        0.0000        0.0000        9.0000       17.7731       11.1636        9.7251        6.6488        6.4155        9.0946        7.5105        7.4091        4.0315        3.6088        4.1972        3.7777        2.8451        2.6438        5.2648        7.1931       18.1433       18.7078       19.3585        9.6753        2.5619        6.9363        8.8287        2.8739        5.1371        5.0260        6.0521        5.1240        3.2339        2.2716        3.3189        3.4438        3.2853        2.1093        3.8336        6.4571        4.1776        8.4215        5.5834       11.3856       11.1084       11.3644       10.4419       13.1961       17.2725       21.1201       19.5029       11.3905        8.7372       11.9960       14.2278       16.1825       14.1451       16.6791       22.7162       18.7096       21.6500       20.7349       21.9854       23.3689       25.2991       26.8680       27.0877       28.9072       29.0154       35.3383       44.3491       58.3934       47.5393       45.8113       47.0829       60.9154       53.5081       43.0885       57.9861       67.3462       71.1568       89.1385       87.3192       70.0516       74.6438       75.4004       68.0737       44.0254       41.4613       38.5561       38.4497       38.3693       39.9263       43.5972       57.9088       55.3606       59.2374       58.9181       67.4653       86.3400       67.2590       54.0094       61.0055       64.7440       61.7916       53.4897       54.7315       56.8349       51.6062       51.6464       61.4116       63.6706       74.4314       80.2998      100.7019      121.8256      140.1543      166.6439      166.6227      151.1758      122.0676      128.2546       96.7927       89.6201       80.2893       85.8172       69.1555       57.2301       54.9207       50.6259       43.6412       30.9449       31.4457       30.1882       31.3539       27.2427       27.3137       23.3365       20.6350       22.0778       20.2126       21.2407       24.6965       25.0045       23.1486       28.9021       28.3483       26.6530       26.1844       23.9411       22.5172       25.1656       23.0796       18.2754       14.6605       10.9015        9.0927        9.7630        8.1466        6.7759        7.0542        7.5190        7.8433        9.0270        9.5159       10.5184       19.4876       20.8557       12.9718       18.2736       10.5559        9.7030       13.4400        9.6193       14.5322       16.7462       17.8056       19.4821        0.0000        0.0000        0.0000        0.0000        0.0000        0.0000        0.0000        0.0000        0.0000        0.0000        0.0000        0.0000        0.0000        0.0000        0.0000        0.0000        0.0000        0.0000        0.0000        0.0000        0.0000        0.0000        0.0000        0.0000        0.0000        0.0000        0.0000        0.0000        0.0000        0.0000        0.0000        0.0000        0.0000        0.0000        0.0000        0.0000        0.0000        0.0000        0.0000        0.0000        0.0000        0.0000        0.0000        0.0000        0.0000        0.0000        0.0000        0.0000        0.0000        0.0000        0.0000        0.0000        0.0000        0.0000
        0.0000        0.0000        0.0000        0.0000        0.0000        0.0000        0.0000        0.0000        0.0000        0.0000        0.0000        0.0000        0.0000        0.0000        0.0000        0.0000        0.0000        0.0000        0.0000        0.0000        0.0000       19.1965       15.4686       21.1867       21.1437       20.1988       21.5825       17.5521       12.8403       10.1824        8.7555        4.1395        1.8259        3.2942        2.1006       10.6922        7.3132        6.4515       17.7865       10.4698        5.3392        4.3401        5.7095        8.7431        9.3081        5.8559        5.0501        7.5898        3.5708        1.4498        3.1724        4.1841        4.7250        5.8273        7.5595        9.1765        6.6847        7.5371        7.9736        7.1579       11.5077        8.9015       12.9524       13.4190       13.5157       16.4835       19.0667       13.6016        5.8058        6.9670       10.2804       14.3027       18.0783       23.1289       32.6041       33.1901       26.6480       22.5324       20.6462       23.9063       29.0140       33.5753       30.6395       36.4781       38.5838       54.5090       54.6640       78.9766       82.8372       74.9105       73.3559       63.4788       74.4944       72.4282       61.1763       88.4182      150.4169       96.1738       70.3377       77.0942       62.8306       50.8794       72.5387       70.0408       61.0124       54.6985       57.5043       50.4896       48.9296       41.4892       44.8370       51.5361       61.5143       62.1855       68.1823       81.1010       98.3629      109.6424       94.5647       80.7354       77.8557       72.9372       65.5099       56.5818       59.1650       53.9260       54.3915       70.1203       76.1121       93.5545      107.9000      124.7366      145.1118      127.3746      150.2137      143.4360      137.2359      141.9793      109.1822       96.3405       94.0610       89.9880       76.2014       59.1220       54.5416       57.1617       57.5869       47.8435       37.6597       43.4971       37.4509       37.8116       38.2573       35.9569       31.2636       37.5041       42.4823       35.0414       34.7982       34.4208       33.9743       32.9040       32.2989       35.4842       37.6122       30.1726       28.4055       28.1127       33.4213       32.0840       28.8229       18.8382       14.3943       18.4294       17.7425       13.0088       13.8998       13.5346       11.2660        5.7634        6.8209        9.7223        7.9736        7.6597        6.8906        6.4663       10.6633       19.2972       10.9035       50.0400       80.7285       23.3798       24.6211       18.2476       16.7128        1.3200        0.0000        0.0000        0.0000        0.0000        0.0000        0.0000        0.0000        0.0000        0.0000        0.0000        0.0000        0.0000        0.0000        0.0000        0.0000        0.0000        0.0000        0.0000        0.0000        0.0000        0.0000        0.0000        0.0000        0.0000        0.0000        0.0000        0.0000        0.0000        0.0000        0.0000        0.0000        0.0000        0.0000        0.0000        0.0000        0.0000        0.0000        0.0000        0.0000        0.0000        0.0000        0.0000        0.0000        0.0000        0.0000        0.0000        0.0000        0.0000        0.0000        0.0000        0.0000        0.0000        0.0000
        0.0000        0.0000        0.0000        0.0000        0.0000        0.0000        0.0000        0.0000        0.0000        0.0000        0.0000        0.0000        0.0000        0.0000        0.0000        0.0000        0.0000        0.0000        0.0000        0.0000        0.0000       13.7654       16.9738       24.6529       25.3595       23.6526       23.0341       17.8617       19.3675       13.4756       12.2697        6.4432        4.1060        2.6061        4.9121       15.5435       20.9740       15.4351        9.7316        4.5220        2.2762        2.5578        6.1506        4.8101        6.1672        4.9518        0.5114        3.5918        4.1413        3.4964        2.7621        4.6926        4.4100        6.0502        9.3874       13.0893        8.1208        6.6213        6.4299        7.8344       10.6551       13.0947       13.7025       11.1190        8.4064        6.2465        6.2867        8.2697        9.2606       10.8802       13.2781       20.0704       23.3280       20.6779       24.1341       32.0457       26.1657       27.0628       25.6289       27.5292       31.0393       35.1059       30.5025       35.4379       37.5504       54.7206       72.9352       77.0052       86.3273      112.2341      135.9223      109.7464      113.7987       82.7058       60.4347       70.0754       69.3775      122.9492       70.3566       63.8072       45.0554       48.2469       50.7748       51.6047       56.2641       58.5892       56.6421       56.4404       48.7128       47.8468       55.4727       69.3523       72.5246       66.7445       67.7959       87.3303      113.2018      103.5884       87.8528       75.1195       74.5225       75.4528       73.0999       44.6985       43.8925       48.1813       60.0331       76.3977       84.1454      106.0900      110.5007      108.2024      108.3544      142.3923      126.8701      123.5486      128.7107      140.7179      103.4580       90.7901      100.9375       88.4409       86.0571       71.5886       67.1778       63.6823       60.3092       50.1619       48.2828       43.6994       38.7343       39.3929       36.6953       36.0882       33.2713       34.9798       39.8014       37.4323       35.3010       35.2820       35.6678       33.3330       33.3405       35.7904       31.6646       29.7681       30.7279       29.6935       28.2370       23.3276       21.2804       15.6600       13.2466       10.4016        8.8756       11.0257       28.0439       27.6472        9.2228        5.1462        5.5916        7.2230        9.7929        9.2020        7.0118       18.1899       22.7448        7.6892        7.5158       52.2641       57.6840       50.3842       50.4798       25.3058       15.8836        0.9300        0.0000        0.0000        0.0000        0.0000        0.0000        0.0000        0.0000        0.0000        0.0000        0.0000        0.0000        0.0000        0.0000        0.0000        0.0000        0.0000        0.0000        0.0000        0.0000        0.0000        0.0000        0.0000        0.0000        0.0000        0.0000        0.0000        0.0000        0.0000        0.0000        0.0000        0.0000        0.0000        0.0000        0.0000        0.0000        0.0000        0.0000        0.0000        0.0000        0.0000        0.0000        0.0000        0.0000        0.0000        0.0000        0.0000        0.0000        0.0000        0.0000        0.0000        0.0000        0.0000        0.0000
        0.0000        0.0000        0.0000        0.0000        0.0000        0.0000        0.0000        0.0000        0.0000        0.0000        0.0000        0.0000        0.0000        0.0000        0.0000        0.0000        0.0000        0.0000        0.0000        0.0000        0.0000       19.8487       18.7024       25.2655       26.4417       26.2313       25.7219       21.6006       17.5796       15.5902       19.9263       17.5277       10.5510        4.3547        5.8963       14.6560       20.9873       23.0579       16.5469        6.1858        3.9304        4.0352        5.2146        2.3807        4.4269        3.3586        4.5820        8.3409        7.5732        4.3475        7.6881       14.9150       12.4001       12.4285       15.1455       23.0825       17.1837       15.1956       10.9089       15.5642        9.3528        9.8011        9.9637        8.0514        7.6444        9.0837        8.2370       12.4358       17.3135       17.3756       25.9427       38.0006       26.9367       17.3636       20.9849       20.6218       27.0792       20.5159       22.1249       28.6584       28.3292       31.0057       35.9095       48.5585       60.7431       77.0833       89.8344       87.0365       90.6093       86.5282      118.4486      102.4807      101.6380       82.6541       54.7246       33.5469       38.2115       48.4527       45.6461       42.9743       37.8025       47.0739       55.4482       48.1740       50.1804       59.3177       56.0022       49.2229       54.6818       56.0147       64.7296       83.8220       86.5338       78.1932       76.1884      108.5658      101.9158      123.3046       93.4830       77.5575       71.7075       68.2171       69.4025       49.8163       44.0620       51.3352       57.6128       76.2485       81.3198       77.0084       78.5600       84.6562      101.0189      105.4220      104.5025       93.8866      101.6653      119.3979      106.0029      102.2224      110.8374      107.7497      101.6753       87.0945       73.5519       73.7008       63.9552       53.1627       45.3546       39.5871       38.5962       38.7913       36.7240       37.6547       34.0406       38.1235       37.4786       37.3289       41.0589       36.7816       35.6349       35.4356       38.8203       38.3431       37.4570       38.2520       35.8491       32.1094       31.1806       21.5562       17.7790       11.7367       12.5960       11.3901       10.0283       10.3829       14.8753       13.3382        7.7423        7.1615        6.7429        9.8302       16.0418        5.5835        6.2565        5.0848        5.0492       17.4313        7.1700      110.0296       36.5299       13.4245       22.6352       31.0283       16.9549        1.9500        0.0000        0.0000        0.0000        0.0000        0.0000        0.0000        0.0000        0.0000        0.0000        0.0000        0.0000        0.0000        0.0000        0.0000        0.0000        0.0000        0.0000        0.0000        0.0000        0.0000        0.0000        0.0000        0.0000        0.0000        0.0000        0.0000        0.0000        0.0000        0.0000        0.0000        0.0000        0.0000        0.0000        0.0000        0.0000        0.0000        0.0000        0.0000        0.0000        0.0000        0.0000        0.0000        0.0000        0.0000        0.0000        0.0000        0.0000        0.0000        0.0000        0.0000        0.0000        0.0000        0.0000
        0.0000        0.0000        0.0000        0.0000        0.0000        0.0000        0.0000        0.0000        0.0000        0.0000        0.0000        0.0000        0.0000        0.0000        0.0000        0.0000        0.0000        0.0000        0.0000        0.0000        0.0000       22.1311       22.8454       23.7399       25.8011       31.3275       25.3321       21.2845       19.9958       17.1926       13.6911        7.2753        9.3590        9.0069        9.2894       14.5398       13.7180       15.0900        8.5727        9.7142        3.8841        7.4831        5.7067        1.9242        6.8053       12.4493       16.0142       10.7210        8.0139        7.7475       12.3306       11.9259       17.4859       13.3985       16.4523       12.1040       18.9685       13.7429       17.8574       18.5357       10.3269       16.8325       10.6543        7.5990        6.7751        6.8741        8.3584       10.5131        9.5344       25.8504       31.9424       42.2065       38.0874       24.5688       26.5872       24.9754       25.7465       26.2410       29.1629       41.0553       36.4223       40.6560       57.0287       67.1701       83.5179       91.0597       79.8965       68.2160       83.7958       96.6224       93.3051       70.9773       68.9002       60.1146       48.5513       36.0636       40.4313       33.5107       35.9995       34.8356       27.8248       36.9269       34.4795       42.8584       54.9265       54.7358       51.9214       53.5161       53.7322       58.8684       60.4398       81.9126       77.3224       78.8120       80.2063      101.9973       98.8944      120.0558      109.8730       81.1952       69.7291       59.9293       59.5167       41.9163       44.8192       52.5342       55.9346       71.5632       70.7517       73.4099       76.6677       77.3865       89.5657       99.7872       97.1763       76.6859       81.0757       82.8081       93.4251      104.9570      110.6677       97.7228       90.2218       81.8145       70.1612       64.1357       57.4801       49.0675       44.7534       40.6196       38.5165       38.4139       37.3200       39.4123       40.2930       40.8790       38.8836       38.5473       42.0942       38.3695       37.7274       40.7665       37.8070       41.2726       38.4876       33.6338       30.7975       32.9138       32.2446       26.8337       23.2295       16.2311       14.2686       15.4298       14.6043       15.9981       14.5916       15.2749       12.2363       10.7390        8.9911        8.2572        8.8516        6.7975        6.7589        7.0166        7.4968       14.1609        7.3785       51.2216       41.4647       10.1674       11.7213       13.8788       15.1561        0.0000        0.0000        0.0000        0.0000        0.0000        0.0000        0.0000        0.0000        0.0000        0.0000        0.0000        0.0000        0.0000        0.0000        0.0000        0.0000        0.0000        0.0000        0.0000        0.0000        0.0000        0.0000        0.0000        0.0000        0.0000        0.0000        0.0000        0.0000        0.0000        0.0000        0.0000        0.0000        0.0000        0.0000        0.0000        0.0000        0.0000        0.0000        0.0000        0.0000        0.0000        0.0000        0.0000        0.0000        0.0000        0.0000        0.0000        0.0000        0.0000        0.0000        0.0000        0.0000        0.0000        0.0000
        0.0000        0.0000        0.0000        0.0000        0.0000        0.0000        0.0000        0.0000        0.0000        0.0000        0.0000        0.0000        0.0000        0.0000        0.0000        0.0000        0.0000        0.0000        0.0000        0.0000        0.0000        0.0000       32.6014       25.1450       25.7358       25.7367       23.9904       25.5649       24.6067       21.6598       17.4806        7.0437        5.4933        4.6275        5.9343       17.3027       22.4010       23.5572       18.0809       15.0533       11.5209       10.1477       10.5605       10.9460        6.5266        3.8732        1.5453        5.8633        3.3160        4.1095        7.5235       13.8564       18.1666       14.1829       15.2178       13.3400       16.2457       12.1629       12.5016       12.8380       10.1775       14.8270       12.7267       11.3735       10.9049       11.1054        9.4661        9.1190        9.6178       33.0574       38.7200       46.8326       54.7408       44.7552       58.8053       47.5970       32.4370       38.2388       38.2593       49.8016       50.1106       62.5322       83.1517       87.8901       93.1095       79.6625       79.0293       92.6904       85.4693       82.7947       80.1560       52.6042       56.8912       56.0084       39.3354       38.8011       37.3516       24.8215       19.6299       26.2948       24.0622       24.6946       27.1496       29.3905       32.1253       36.2207       36.3184       48.0587       45.6519       43.9713       47.6408       71.1304       86.3369       83.1675       88.3527      134.6091      116.0729       99.0228       85.7818       82.2588       70.4463       49.2057       50.5466       44.1327       42.8240       43.0211       51.3630       65.2710       76.1014       73.9178       69.3501       74.7943       65.4110       71.4076       77.5883       64.9912       71.3798       79.9283       81.4737       80.5508       92.0773       88.5908       70.8092       69.1203       64.7758       57.5563       53.4869       56.2166       52.6399       55.9603       46.2587       35.8128       34.4773       36.6081       39.2089       41.5529       42.2146       45.3642       45.4085       49.3166       44.0303       44.1509       39.7773       41.9126       38.6824       34.5949       33.0280       28.3295       24.2239       21.4053       26.4235       26.8411       25.6263       26.7145       30.6756       33.1919       29.1880       29.4947       25.2439       19.6191       17.5206       15.9054       15.1672       14.9526       16.0022       14.5771       11.7116        6.8139        6.0909        4.3247        4.9441        9.6054       11.1144       12.4935       18.1411       24.2288       28.4337       31.8074       29.9163        0.0000        0.0000        0.0000        0.0000        0.0000        0.0000        0.0000        0.0000        0.0000        0.0000        0.0000        0.0000        0.0000        0.0000        0.0000        0.0000        0.0000        0.0000        0.0000        0.0000        0.0000        0.0000        0.0000        0.0000        0.0000        0.0000        0.0000        0.0000        0.0000        0.0000        0.0000        0.0000        0.0000        0.0000        0.0000        0.0000        0.0000        0.0000        0.0000        0.0000        0.0000        0.0000        0.0000        0.0000        0.0000        0.0000        0.0000        0.0000        0.0000        0.0000
        0.0000        0.0000        0.0000        0.0000        0.0000        0.0000        0.0000        0.0000        0.0000        0.0000        0.0000        0.0000        0.0000        0.0000        0.0000        0.0000        0.0000        0.0000        0.0000        0.0000        0.0000        0.0000        0.0000        0.0000        0.0000        0.0000       24.2614       25.1664       24.8313       22.2517       17.7721        6.9016        4.5349        4.5499        7.3670       22.7930       27.9424       26.6100       23.8270       20.8522       16.8289       14.5961       10.7191        8.6330       11.1696        6.0157        3.7386        9.3960       13.6584       11.9441       13.6505        7.2099        8.2078       12.2162       17.4591       16.9942       12.6291        9.6415       10.5552       11.7397       13.1562       12.8686        8.2825        9.9727        9.5740       10.8574       10.5840       12.6841       13.1868       31.3065       43.0084       40.4836       30.1450       23.7815       22.5752       21.5504       21.8419       25.3423       35.0739       48.9602       51.9113       63.3137       70.0073       73.3087       85.6664      106.8063      114.7436      198.4180      153.7752       98.1304       71.9132       46.6937       43.2133       35.1486       32.6026       27.2830       36.0156       41.4701       27.3845       26.6940       24.7081       27.8411       23.6123       25.3941       28.5633       28.6122       28.9817       35.1828       41.6515       45.4454       47.4336       66.0964       71.8746       85.3227       90.3203      116.8239       85.7340       83.2714       80.2026       86.2504       62.8349       49.3442       45.8255       41.1932       34.9087       35.0591       37.5334       52.0536       62.1237       61.6859       64.4872       67.4851       75.2804       71.5582       67.8694       68.2155       72.6215      100.1925       89.5205       64.0375       73.1653       76.0412       68.9229       70.9547       55.2746       54.6304       63.0407       69.8792       65.5685       65.0993       64.1439       51.9748       37.7622       41.6818       43.6088       47.8129       50.2453       53.4333       49.5744       52.8527       50.4685       56.8595       46.9851       40.8120       47.3950       45.7482       41.5957       30.7696       35.9014       35.0155       41.2672       39.8539       37.5440       37.9299       44.4931       41.5845       35.5673       33.5120       29.9425       25.5403       22.6979       21.0278       21.6519       22.6324       19.9312       17.5630       14.7147       11.9448        8.7982        8.4695        5.3570       11.1075       11.7261       14.8626       16.5223       23.3404       32.6086       32.4085       29.1755        0.0000        0.0000        0.0000        0.0000        0.0000        0.0000        0.0000        0.0000        0.0000        0.0000        0.0000        0.0000        0.0000        0.0000        0.0000        0.0000        0.0000        0.0000        0.0000        0.0000        0.0000        0.0000        0.0000        0.0000        0.0000        0.0000        0.0000        0.0000        0.0000        0.0000        0.0000        0.0000        0.0000        0.0000        0.0000        0.0000        0.0000        0.0000        0.0000        0.0000        0.0000        0.0000        0.0000        0.0000        0.0000        0.0000        0.0000        0.0000        0.0000        0.0000
        0.0000        0.0000        0.0000        0.0000        0.0000        0.0000        0.0000        0.0000        0.0000        0.0000        0.0000        0.0000        0.0000        0.0000        0.0000        0.0000        0.0000        0.0000        0.0000        0.0000        0.0000        0.0000        0.0000        0.0000        0.0000        0.0000        0.0000       26.5992       27.0035       23.9782       19.5172        8.0465        5.8964        5.6254        7.5777       22.4233       27.0142       27.5223       24.4070       18.8748       17.0480       12.7376       11.8456        6.8214       11.5400        6.4366        4.5598       10.7667        6.3195        8.3453        7.0778        6.0956        7.6658        9.3487        8.0649        7.3503        9.8709        7.5162        8.3794        8.9373        9.8667        8.6644       10.0012        8.4731       11.0464       15.3881       14.8035       16.9859       16.8848       14.2651       14.2395       15.5080       19.2737       21.1726       14.3871       13.7081       22.5329       26.8358       28.4132       39.1246       50.9255       64.3967       66.8695       64.5805       79.6310       76.0345       77.1376       87.8179       84.6223       86.2300       54.5964       45.9455       43.4014       47.3572       72.9161       31.7035       28.8482       24.7349       21.7409       26.9445       26.2209       30.1635       21.7534       21.2685       21.2568       23.2101       25.7403       33.1640       35.6978       42.8924       47.6050       60.6265       66.0909       70.8115       72.9522       70.6946       73.1516       80.3110       71.7572       67.1417       60.0905       51.4679       43.2326       42.1704       36.1539       33.3833       38.6068       49.4322       55.0405       55.5579       57.9978       65.8351       81.6700       80.9753       75.5099       62.5284       70.4849       85.1083       72.4170       73.6762       84.7482       72.5115       73.5979       69.8434       66.1901       64.7041       62.8927       70.6635       75.2619       77.7695       77.8179       62.6586       52.3418       51.0392       49.7013       51.1121       54.0221       52.6000       51.6673       55.8460       49.6236       50.0323       46.0553       52.8495       57.8187       55.4445       50.3878       35.0562       37.8622       38.3502       42.2894       41.8518       37.5380       35.6547       42.5007       50.2915       41.1032       40.3656       37.1240       31.6817       26.9170       25.1605       24.8379       26.0287       24.1552       20.7807       17.5754       11.0822       16.0895        6.9388        4.4877       11.5690       11.5317       13.9784       17.8870       21.6695       20.9370       25.6019       22.8372        5.0100        0.0000        0.0000        0.0000        0.0000        0.0000        0.0000        0.0000        0.0000        0.0000        0.0000        0.0000        0.0000        0.0000        0.0000        0.0000        0.0000        0.0000        0.0000        0.0000        0.0000        0.0000        0.0000        0.0000        0.0000        0.0000        0.0000        0.0000        0.0000        0.0000        0.0000        0.0000        0.0000        0.0000        0.0000        0.0000        0.0000        0.0000        0.0000        0.0000        0.0000        0.0000        0.0000        0.0000        0.0000        0.0000        0.0000        0.0000        0.0000        0.0000
        0.0000        0.0000        0.0000        0.0000        0.0000        0.0000        0.0000        0.0000        0.0000        0.0000        0.0000        0.0000        0.0000        0.0000        0.0000        0.0000        0.0000        0.0000        0.0000        0.0000        0.0000        0.0000        0.0000        0.0000        0.0000        0.0000        0.0000        0.0000        0.0000        0.0000       22.6496       10.5219        8.2558        7.3715        9.0159       22.7061       24.7466       23.9547       21.1513       16.0000       13.5023       10.8101        8.5525        3.2855        4.9451        2.9176        3.9444        2.3289        2.7073        5.8580        5.0533        9.5288        7.1458       11.3151        4.3826        6.9516        5.6494        5.4412        9.0356        8.4006        9.5437        7.9557       11.2260       10.0346       12.0499       12.9765       12.4564       19.5504       11.9019        5.9549        8.6252       15.9948       13.7582       11.2008       12.8175       17.8679       20.7755       23.4899       27.6662       36.2982       55.1141       55.2434       50.9959       52.9815       58.7007       62.1989       69.9335       64.8842       65.9879       54.4251       58.5339       50.1280       56.0264       67.6418       40.2128       23.5699       18.7084       15.0937       18.3245       23.8368       21.6862       25.0919       23.4603       19.9956       21.0102       24.1317       25.0632       35.2324       38.4762       43.9711       46.2192       59.0011       65.9330       66.7015       69.2433       74.9896       57.6188       57.4185       58.9763       53.1981       48.4474       45.8491       46.3206       42.3468       38.6475       34.7029       37.7509       46.3681       52.2003       62.9721       64.1780       62.2371       57.3573       62.0365       72.0597       68.2601       87.0293       85.1580       89.7599       77.9808       85.6157       84.7460       90.6319       79.5546       74.6868       73.5292       77.8204       82.5686       92.1395       96.8975       89.8542       79.2754       71.1928       63.2292       61.5713       60.8445       55.0895       62.3134       61.3925       62.7814       53.3970       51.0543       51.7740       51.0487       62.1600       54.9795       46.4654       41.0106       33.7182       31.0591       33.5313       38.8760       36.0995       34.5426       41.7474       47.7407       45.0951       42.1462       39.7774       33.6561       28.5633       24.7854       22.5669       24.2949       20.6020       17.9360       14.8360        8.4810        8.2964        7.2584        8.2336       10.1730       12.8992       16.4405       16.1926       20.9723       18.9362       18.4760       20.9900       13.0500        0.0000        0.0000        0.0000        0.0000        0.0000        0.0000        0.0000        0.0000        0.0000        0.0000        0.0000        0.0000        0.0000        0.0000        0.0000        0.0000        0.0000        0.0000        0.0000        0.0000        0.0000        0.0000        0.0000        0.0000        0.0000        0.0000        0.0000        0.0000        0.0000        0.0000        0.0000        0.0000        0.0000        0.0000        0.0000        0.0000        0.0000        0.0000        0.0000        0.0000        0.0000        0.0000        0.0000        0.0000        0.0000        0.0000        0.0000        0.0000        0.0000
        0.0000        0.0000        0.0000        0.0000        0.0000        0.0000        0.0000        0.0000        0.0000        0.0000        0.0000        0.0000        0.0000        0.0000        0.0000        0.0000        0.0000        0.0000        0.0000        0.0000        0.0000        0.0000        0.0000        0.0000        0.0000        0.0000        0.0000        0.0000        0.0000        0.0000        0.0000       23.2805       20.2016        0.0000        0.0000       14.7457       15.1504       14.2231       12.1014        6.4654        5.7365        3.9822        3.0186        0.3804        0.2053        0.6353        0.5560        4.9028        5.1830        4.4258        4.7925        5.0300        4.3519        4.0794        2.6899        1.9406        1.7483        1.9613        4.2125        4.6571        8.9464        8.5522        6.5707        9.4631       10.6040       15.1593        7.6481       14.1863       12.1159       10.9256       10.7304       19.5338        9.0681        7.9113       13.6242       27.0253       30.8463       37.5480       48.6925       51.6423       68.6057       63.5054       69.1527       69.3814       69.5614       78.4828      117.0651       86.6342       52.2801       45.7376       76.4881       32.7367       77.7345       87.0666       29.3500       18.0460       17.2796       19.2186       19.2849       10.7476       10.4659       11.2741       10.0125       18.7849       18.4374       21.9262       23.7286       30.8727       33.6207       45.8485       46.9798       64.0312       64.4856       80.0369       91.1201       63.6639       47.3397       52.6710       53.9201       58.1732       57.2579       56.2000       50.3326       44.0886       45.5606       47.7831       41.2392       42.5773       46.5934       50.4533       50.2114       56.4769       64.3271       79.6301       84.2350       95.3184       96.4053       84.2767       88.0816      121.7418      139.0020      141.0710      136.2395      110.6706      102.7509      105.4114      113.0763      135.5616      153.0924      139.9010      140.8313      104.3761      104.9719      102.1992       97.4609       79.7887       76.3893       75.7085       75.5258       98.1535       90.8920       64.1289       51.7702       53.6328       55.8205       45.9970       33.2054       35.8727       31.2984       31.2657       39.1390       39.6983       36.4205       40.0173       49.5613       52.0645       47.6077       42.4846       36.9599       30.3640       29.2043       25.8402       21.2750       17.3036       16.5130       13.6848       12.2218        9.9414        7.5853        7.7071        8.3636       11.3273       12.3526       13.4838       18.1561       32.1867       23.6035       21.4488        0.0000        0.0000        0.0000        0.0000        0.0000        0.0000        0.0000        0.0000        0.0000        0.0000        0.0000        0.0000        0.0000        0.0000        0.0000        0.0000        0.0000        0.0000        0.0000        0.0000        0.0000        0.0000        0.0000        0.0000        0.0000        0.0000        0.0000        0.0000        0.0000        0.0000        0.0000        0.0000        0.0000        0.0000        0.0000        0.0000        0.0000        0.0000        0.0000        0.0000        0.0000        0.0000        0.0000        0.0000        0.0000        0.0000        0.0000        0.0000        0.0000        0.0000        0.0000
        0.0000        0.0000        0.0000        0.0000        0.0000        0.0000        0.0000        0.0000        0.0000        0.0000        0.0000        0.0000        0.0000        0.0000        0.0000        0.0000        0.0000        0.0000        0.0000        0.0000        0.0000        0.0000        0.0000        0.0000        0.0000        0.0000        0.0000        0.0000        0.0000        0.0000        0.0000        0.0000        0.0000        0.0000        0.0000        0.0000        0.0000       11.8236       10.1837        5.1642        4.5143        3.3751        2.3214        0.4590        0.4131        0.9518        0.4613        5.7111        6.8369        6.7772        6.2853        3.5362        3.3251        5.6505        8.1494       12.4111        7.9662        2.3472        3.1028        2.6622        7.3861        8.3296        7.8946        2.8860        5.0449        6.8895       13.4375        3.2589        9.7333       29.8725       17.6770       12.6672       33.0644       34.8352       20.8716       34.0908       39.3096       65.6577       71.2091       67.6828       80.5856       98.2952       89.3563       90.8725       93.1720       85.6496      108.8548       96.1341       47.6498       63.6890       67.3052       33.5393       22.5861       21.1706       15.0768       18.3571       14.9735       15.2173       12.9892        9.4097       10.7207       13.0536       10.5905       16.9021       16.6536       19.5111       22.1926       29.3129       30.9443       44.1305       49.4713       63.9524       62.0989       79.1356      104.3010       70.2260       59.2930       69.3392       71.0913       84.7033      100.3230       78.1402       61.6593       46.5944       50.2594       42.5535       38.7103       42.3544       43.5124       49.6911       48.1889       72.0177       61.0119       56.1269       57.7491       85.2292       91.8926       94.5016      103.6099      144.9398      160.5555      151.9822      151.1170      117.8528      112.4766      115.4451      136.5856      137.6072      155.7373      166.9945      155.6502      123.8057      122.5762      141.2593      132.5156      115.9280      100.2490       98.8747       87.3783       87.6340       78.3617       67.5736       57.3321       45.5519       41.6419       43.4577       40.0731       38.2249       32.7422       31.5237       35.0880       51.2396       63.0449       61.4143       66.1358       57.8604       55.2200       50.1998       42.0336       27.0377       20.3434       19.2570       25.6726       19.1545       13.9950       12.6542       12.3875       11.6650        9.3031        8.2317        9.1911       13.3983       15.0662       20.3882       15.0931       20.3703       18.1459        0.0000        0.0000        0.0000        0.0000        0.0000        0.0000        0.0000        0.0000        0.0000        0.0000        0.0000        0.0000        0.0000        0.0000        0.0000        0.0000        0.0000        0.0000        0.0000        0.0000        0.0000        0.0000        0.0000        0.0000        0.0000        0.0000        0.0000        0.0000        0.0000        0.0000        0.0000        0.0000        0.0000        0.0000        0.0000        0.0000        0.0000        0.0000        0.0000        0.0000        0.0000        0.0000        0.0000        0.0000        0.0000        0.0000        0.0000        0.0000        0.0000        0.0000        0.0000        0.0000
        0.0000        0.0000        0.0000        0.0000        0.0000        0.0000        0.0000        0.0000        0.0000        0.0000        0.0000        0.0000        0.0000        0.0000        0.0000        0.0000        0.0000        0.0000        0.0000        0.0000        0.0000        0.0000        0.0000        0.0000        0.0000        0.0000        0.0000        0.0000        0.0000        0.0000        0.0000        0.0000        0.0000        0.0000        0.0000        0.0000        0.0000        0.0000        0.0000        6.3513        6.5486        5.0309        4.2331        0.5152        0.4946        0.3988        0.4714        6.7638        7.8710        8.0282        7.7387        6.0344        7.8578        3.9013        3.9507        4.7529        3.5967        2.6265        1.4186        2.4175        3.5986        2.7924        1.5147        1.0832        0.7380        4.0847        6.0784        4.1070       10.5156        8.4772        3.6635       10.4531       31.7006        8.2352       11.3877       23.6172       34.5225       58.8175       53.8559       71.2801       81.5267       82.8825       84.0537       82.1913       65.5005       62.3512       74.5539       63.7465       70.5164       80.0060       68.5564       40.4459       51.4443       45.5068       31.2786       19.8006       15.6673       11.7386       13.7236       10.4325        8.4582        9.1677       13.5539       13.3844       14.4854       18.8330       20.5056       32.7210       28.7166       33.4795       46.0964       60.8256       65.4378       92.9895       84.7529       82.6917       79.1003       75.6132       77.2712      102.0824       86.5971       70.8216       64.0041       54.6661       54.0643       45.5889       42.0336       41.4351       37.3641       43.8487       53.3115       50.1773       50.5640       52.4124       62.3056       72.0714       87.9704      108.9042      122.6416      155.3008      174.8506      190.1211      173.3069      142.6081      150.2376      140.6850      153.7432      178.7372      161.6823      151.9703      177.9162      130.3996      126.4788      142.7594      134.9690      111.1651      106.4343      110.0092      108.9111       88.5453       69.5871       60.2135       66.4316       49.0702       42.4524       39.3520       42.8659       44.4331       36.7692       31.4739       31.7183       49.6576       57.7985       58.4385       68.5711       58.6162       59.3544       57.9398       50.3040       31.3056       22.3158       19.6216       21.2324       14.5081       14.6732       11.8985       13.1195       11.7953       11.0859       11.1216       11.0648       15.9934       14.1656       13.2366       15.7233       14.8175       19.5181        0.0000        0.0000        0.0000        0.0000        0.0000        0.0000        0.0000        0.0000        0.0000        0.0000        0.0000        0.0000        0.0000        0.0000        0.0000        0.0000        0.0000        0.0000        0.0000        0.0000        0.0000        0.0000        0.0000        0.0000        0.0000        0.0000        0.0000        0.0000        0.0000        0.0000        0.0000        0.0000        0.0000        0.0000        0.0000        0.0000        0.0000        0.0000        0.0000        0.0000        0.0000        0.0000        0.0000        0.0000        0.0000        0.0000        0.0000        0.0000        0.0000        0.0000        0.0000        0.0000
        0.0000        0.0000        0.0000        0.0000        0.0000        0.0000        0.0000        0.0000        0.0000        0.0000        0.0000        0.0000        0.0000        0.0000        0.0000        0.0000        0.0000        0.0000        0.0000        0.0000        0.0000        0.0000        0.0000        0.0000        0.0000        0.0000        0.0000        0.0000        0.0000        0.0000        0.0000        0.0000        0.0000        0.0000        0.0000        0.0000        0.0000        0.0000        0.0000        0.0000       10.3892        9.9413        8.6267        0.4685        0.2882        0.7335        0.9266       12.4389       11.6309       11.6584       11.2015        6.7649        7.1002        6.8364        6.7130        4.2433        5.2103        3.7645        2.8306        2.3706        2.5441        2.7365        3.1415        1.3705        0.9913        1.8977        2.5405       14.9292        6.9520        4.4636        3.1826        6.3772       14.1194       10.1205       13.7843       31.2313       22.3006       18.5315       34.9973       46.3033       51.5317       56.1477       67.1665       58.7933       57.8605       60.9027       77.8712      108.0000       73.7648       96.9428       78.8129       31.5519       33.4796       34.9107       22.3619       19.7917       17.6268       17.0319       13.2367        9.4347       10.0051        8.1783       11.7250       11.6235       14.0456       16.4810       19.4192       25.5103       25.7986       32.7134       42.8925       76.0668       68.9368       73.2418       81.3806       83.3939       99.0369       82.5653       88.1088      106.2153       99.7912       87.0300       81.5145       69.5074       62.1250       50.7869       50.2155       44.2132       44.3367       46.2750       57.4530       51.5878       56.9924       66.1297       95.1822      102.3618      108.9323      132.0176      155.2216      170.6423      184.6557      196.3415      213.2551      180.3466      184.0224      172.8179      186.4729      249.1895      226.8043      206.9650      189.9935      136.4892      132.3423      126.9688      121.8750      117.1490      126.8419      114.5155       78.4000       64.8224       59.5050       61.8732       64.0371       57.9476       53.0654       50.3657       52.2446       45.0931       44.0746       33.2651       33.0272       48.1439       47.4841       49.4742       47.4497       50.1248       57.0078       53.7640       48.9000       35.1278       24.5155       19.1099       16.1713       14.9995       13.1567       13.2688       15.2200       11.7972       12.9878       16.4591       14.3997       13.7461       12.2924       12.4047       17.9990       13.0254        0.0000        0.0000        0.0000        0.0000        0.0000        0.0000        0.0000        0.0000        0.0000        0.0000        0.0000        0.0000        0.0000        0.0000        0.0000        0.0000        0.0000        0.0000        0.0000        0.0000        0.0000        0.0000        0.0000        0.0000        0.0000        0.0000        0.0000        0.0000        0.0000        0.0000        0.0000        0.0000        0.0000        0.0000        0.0000        0.0000        0.0000        0.0000        0.0000        0.0000        0.0000        0.0000        0.0000        0.0000        0.0000        0.0000        0.0000        0.0000        0.0000        0.0000        0.0000        0.0000        0.0000
        0.0000        0.0000        0.0000        0.0000        0.0000        0.0000        0.0000        0.0000        0.0000        0.0000        0.0000        0.0000        0.0000        0.0000        0.0000        0.0000        0.0000        0.0000        0.0000        0.0000        0.0000        0.0000        0.0000        0.0000        0.0000        0.0000        0.0000        0.0000        0.0000        0.0000        0.0000        0.0000        0.0000        0.0000        0.0000        0.0000        0.0000        0.0000        0.0000        0.0000        0.0000        0.0000        0.0000       22.6526       19.5287       17.8019       16.4925       12.8646       10.5483       10.6986       11.9085       15.4866       16.8111       17.5990       18.0004       19.6987       19.7881       18.0504       14.8496       10.4160        8.4912        6.3591        5.4406        1.4590        1.1766        1.2719        2.4070       12.5707       15.3112       15.2754       15.1378       18.1152       17.0397       19.1522       25.2835       14.4103       12.8612       14.2273       24.8293       72.1760       69.1210       68.0367       67.4772       75.6925       85.3735      101.8607      119.8540      105.3911      103.9187       99.8302       88.4522       43.2010       37.4681       32.9836       30.2102       23.5851       24.5549       30.2072       25.0511       22.2824       25.2993       22.8796       23.8435       10.3285       13.7517       16.1903       13.7053       21.6235       31.6847       42.0343       56.4414       64.9336       63.8279       71.0613       82.7279      110.0192      126.8428      122.0263      116.6942      103.7140      117.9802      101.2155       84.4021       69.7292       71.1889       65.3419       62.0388       57.2273       61.8592       75.4220       85.3878       89.0829       81.5991       85.4280       96.7386      109.3143      119.8191      132.5639      144.6438      185.2036      189.5623      221.7246      243.9436      225.4395      214.0232      203.0941      188.6323      241.5672      253.4425      213.2292      215.5736      134.6499      131.6395      131.9296      117.9999      103.3174       95.9244       77.2291       67.8780       64.2284       75.6294       67.7268       71.4099       74.3588       72.4116       65.2149       58.5349       47.5088       45.8372       43.3165       39.6616       58.8085       52.4557       55.5286       47.3223       48.0208       52.6324       57.9670       47.0572       29.2889       20.4132       18.1397       17.3434       14.0537       14.0329       12.8330       11.6427       20.5086       26.9461       29.3641       18.1194        9.4616        8.0958       13.3832       10.1981        5.5500        0.0000        0.0000        0.0000        0.0000        0.0000        0.0000        0.0000        0.0000        0.0000        0.0000        0.0000        0.0000        0.0000        0.0000        0.0000        0.0000        0.0000        0.0000        0.0000        0.0000        0.0000        0.0000        0.0000        0.0000        0.0000        0.0000        0.0000        0.0000        0.0000        0.0000        0.0000        0.0000        0.0000        0.0000        0.0000        0.0000        0.0000        0.0000        0.0000        0.0000        0.0000        0.0000        0.0000        0.0000        0.0000        0.0000        0.0000        0.0000        0.0000        0.0000        0.0000        0.0000        0.0000
        0.0000        0.0000        0.0000        0.0000        0.0000        0.0000        0.0000        0.0000        0.0000        0.0000        0.0000        0.0000        0.0000        0.0000        0.0000        0.0000        0.0000        0.0000        0.0000        0.0000        0.0000        0.0000        0.0000        0.0000        0.0000        0.0000        0.0000        0.0000        0.0000        0.0000        0.0000        0.0000        0.0000        0.0000        0.0000        0.0000        0.0000        0.0000        0.0000        0.0000        0.0000        0.0000        0.0000        0.0000       27.6754       24.6837       22.1497       15.4882       12.8713       12.3236       14.4564       19.4970       21.7001       23.3813       24.1059       26.1936       26.1797       24.4224       21.1956       14.2615       12.2970        9.1255        6.9669        2.5713        1.9335        1.4303        2.3925       14.5366       18.5325       21.5817       22.5983       25.3695       23.2174       21.5220       16.4288       12.7492       10.2764       17.5332       24.3377       53.5733       56.9293       62.5419       62.3682       87.2620       95.8958      124.9750      137.4642      119.9357      123.8417      109.8638       91.6052       47.1854       42.3678       36.0591       27.0931       25.6528       24.2570       25.3814       30.0316       54.5910       40.1985       53.6828       20.9043        9.9437       11.9971       14.0681       15.0494       25.0697       26.8707       35.3167       42.8448       68.2632       84.8031      105.3761      106.3347      124.1075      125.8089      125.0368      102.5822      108.5078      102.1719       94.5929       70.7912       67.2215       71.2022       71.4256       67.9955       63.5486       73.9681       85.2251      118.9970      116.3566      106.1827      111.5752      128.1725      111.1257      113.3384      149.7699      135.5864      206.3069      218.9768      201.7564      221.5049      209.1185      199.3071      194.4325      175.5991      182.8227      206.2504      184.4493      194.3493      133.3566      131.3941      125.3568      110.4813       91.1637       71.3442       66.4808       68.0320       61.3036       64.4424       60.3853       66.8723       72.7845       86.6782       77.0759       72.6806       58.0263       48.9560       51.0543       58.8106       60.6015       54.2405       45.0261       39.1569       46.8764       49.5738       44.8109       33.1871       23.0562       18.2745       16.4556       15.8105       12.6792       10.6469       10.1497       16.3356       24.8493       25.0124       23.7997       20.1560       10.9494       13.1799       15.7484       10.1454        8.1300        0.0000        0.0000        0.0000        0.0000        0.0000        0.0000        0.0000        0.0000        0.0000        0.0000        0.0000        0.0000        0.0000        0.0000        0.0000        0.0000        0.0000        0.0000        0.0000        0.0000        0.0000        0.0000        0.0000        0.0000        0.0000        0.0000        0.0000        0.0000        0.0000        0.0000        0.0000        0.0000        0.0000        0.0000        0.0000        0.0000        0.0000        0.0000        0.0000        0.0000        0.0000        0.0000        0.0000        0.0000        0.0000        0.0000        0.0000        0.0000        0.0000        0.0000        0.0000        0.0000        0.0000
        0.0000        0.0000        0.0000        0.0000        0.0000        0.0000        0.0000        0.0000        0.0000        0.0000        0.0000        0.0000        0.0000        0.0000        0.0000        0.0000        0.0000        0.0000        0.0000        0.0000        0.0000        0.0000        0.0000        0.0000        0.0000        0.0000        0.0000        0.0000        0.0000        0.0000        0.0000        0.0000        0.0000        0.0000        0.0000        0.0000        0.0000        0.0000        0.0000        0.0000        0.0000        0.0000        0.0000        0.0000        0.0000        0.0000       28.4719       21.0882       18.1791       16.9407       18.1128       25.3180       27.1033       29.1375       31.5472       35.7704       36.7744       33.8839       30.1638       22.1883       17.9378       14.2162       11.6725        2.7018        3.1754        3.5133        3.9789       21.5112       26.0244       26.9111       26.7117       28.8289       23.4277       27.7009       23.5820        9.4772        6.8887       10.8831       18.2214       40.1222       49.1380       64.6754       85.4128      117.2562      114.3184      127.6669      131.5992      120.5755      112.8885      113.6509      106.7045       60.6804       51.9913       41.3320       42.0202       32.8632       54.8757       37.4959       29.1000       31.1269       49.5318      132.5058       35.2799       11.2914        8.9264       11.2249       13.4648       33.1983       64.0443       34.7133       44.1162       82.2018       91.7382      116.6887      111.5256      130.9082      142.5482      145.6703      122.7156       92.6797       80.4663       81.9118       75.9520       82.2888       80.2489       75.6313       84.1469       89.2579       86.8019       92.8105      109.2568      102.6866      100.9992      119.2410      115.7043      117.5439      128.7034      152.2193      198.6139      212.9483      245.2972      215.0743      184.9196      185.8591      176.7686      180.2896      144.2632      143.6424      158.8957      178.6812      177.9879      128.5387      132.4645      116.4038       98.7648       98.4547       73.3934       65.5718       58.0979       55.5707       57.6536       48.4902       48.2102       80.6710       78.8037       75.5136       68.1636       59.9637       42.6049       50.6651       57.7797       69.0304       41.0170       38.7487       47.3419       42.2468       40.4229       38.2263       31.1175       22.5724       19.0822       16.4587       17.0469       13.0058       11.8136       15.5101       17.5297       22.4935       25.7900       24.7614       21.6180       13.8843       15.7199       15.9986        7.1277        9.8100        0.0000        0.0000        0.0000        0.0000        0.0000        0.0000        0.0000        0.0000        0.0000        0.0000        0.0000        0.0000        0.0000        0.0000        0.0000        0.0000        0.0000        0.0000        0.0000        0.0000        0.0000        0.0000        0.0000        0.0000        0.0000        0.0000        0.0000        0.0000        0.0000        0.0000        0.0000        0.0000        0.0000        0.0000        0.0000        0.0000        0.0000        0.0000        0.0000        0.0000        0.0000        0.0000        0.0000        0.0000        0.0000        0.0000        0.0000        0.0000        0.0000        0.0000        0.0000        0.0000        0.0000
        0.0000        0.0000        0.0000        0.0000        0.0000        0.0000        0.0000        0.0000        0.0000        0.0000        0.0000        0.0000        0.0000        0.0000        0.0000        0.0000        0.0000        0.0000        0.0000        0.0000        0.0000        0.0000        0.0000        0.0000        0.0000        0.0000        0.0000        0.0000        0.0000        0.0000        0.0000        0.0000        0.0000        0.0000        0.0000        0.0000        0.0000        0.0000        0.0000        0.0000        0.0000        0.0000        0.0000        0.0000        0.0000        0.0000        0.0000       25.7091       24.9145       24.7728       25.5704       33.2440       34.0277       36.2454       40.7586       47.6261       49.4287       47.4127       41.3398       28.7224       24.3940       21.9129       18.0494        4.0097        4.0193        4.8484        6.3746       27.2013       32.0736       33.2554       30.8166       29.7259       33.0203       29.6106       29.1411       12.0755       10.6799       21.2857       23.2990       49.0447       66.5356       97.4148      104.4678      114.2113      122.3255      111.6562      115.6993      107.1375       89.1618       92.2726       93.6727       45.7632       45.7505       48.2297       43.5049       49.1033       51.5829       39.6396       42.9200       48.0724       60.0546       42.3193       37.6663       17.2796       15.3773       10.0729       19.5422       44.6129       45.8430       45.2495       59.8413       91.2867      113.0212      116.1482      115.9379      122.6284      120.5345      116.1445      107.1214       92.0995       82.8449       80.8785       79.5740       75.8320       79.3742       83.5488       84.4002       87.3120       80.6948       89.2389       92.9188       95.4302      102.5903       98.2974      103.5582      125.6116      139.2871      186.9377      222.8799      211.4663      219.2308      212.9279      191.9138      176.3586      170.2587      159.4327      140.4029      127.3216      138.1349      161.4758      171.9470      113.3860      120.4744      110.3726      100.5062       86.6330       75.7120       57.3227       53.3501       50.7705       53.6217       48.9466       52.4500       66.3428       71.3228       77.7325       74.6363       64.8446       55.1302       61.6132       56.4130       55.9006       47.1328       47.4668       41.9085       40.0236       40.1087       37.1291       33.6248       25.6611       20.3776       16.2992       15.0025       14.5410       13.9672       11.0540       12.9000       19.9260       23.9458       30.0866       35.4543       32.1449       12.0955       10.8762        9.2726        0.0000        0.0000        0.0000        0.0000        0.0000        0.0000        0.0000        0.0000        0.0000        0.0000        0.0000        0.0000        0.0000        0.0000        0.0000        0.0000        0.0000        0.0000        0.0000        0.0000        0.0000        0.0000        0.0000        0.0000        0.0000        0.0000        0.0000        0.0000        0.0000        0.0000        0.0000        0.0000        0.0000        0.0000        0.0000        0.0000        0.0000        0.0000        0.0000        0.0000        0.0000        0.0000        0.0000        0.0000        0.0000        0.0000        0.0000        0.0000        0.0000        0.0000        0.0000        0.0000        0.0000        0.0000
        0.0000        0.0000        0.0000        0.0000        0.0000        0.0000        0.0000        0.0000        0.0000        0.0000        0.0000        0.0000        0.0000        0.0000        0.0000        0.0000        0.0000        0.0000        0.0000        0.0000        0.0000        0.0000        0.0000        0.0000        0.0000        0.0000        0.0000        0.0000        0.0000        0.0000        0.0000        0.0000        0.0000        0.0000        0.0000        0.0000        0.0000        0.0000        0.0000        0.0000        0.0000        0.0000        0.0000        0.0000        0.0000        0.0000        0.0000        0.0000        0.0000        0.0000       47.0441       40.1966       40.1585       43.5336       49.9326       72.0196       76.4408       75.5113       68.1598       50.0031       42.1192       35.3791       32.4806       24.7884       21.2716       19.5993        0.0000        0.0000       34.1562       34.1938       33.7531       30.9102       34.2504       33.7830       32.8474       30.6692       31.8003       34.2475       48.5505       71.4622       97.1144      106.4503      107.7813       72.5455       85.9975      100.4358       93.9128       52.1534       50.2253        0.0000        0.0000        0.0000        0.0000       57.2748       56.0461       78.7943       87.7204      125.9308        0.0000      137.0443      114.8839       62.8112       45.2438       34.0153       27.1522       20.4347       21.2682       26.3883       32.1561       42.2719       50.8461       75.0038       98.2099      121.2459      115.4767      120.2091      117.8986      121.1448      115.0247       98.7359       89.6051       82.9964       87.0204       88.5289       86.3794       85.8255       87.0647       82.2621       83.9181       90.3070       90.3232       88.0883       99.4404      100.4966       99.1605      108.2740      142.0786      140.3855      158.7630      185.0388      154.2072      138.6252      122.5102      111.5687      107.0100       94.5210       95.2531      115.9055      129.0493      129.2870      123.7596      113.0350      116.8954      110.7222       92.2331       78.9530       76.4334       50.9604       46.2025       60.4497       71.1204       53.1985       59.5046       65.5348       88.1338       93.7364       82.8949       48.5205       47.9254       45.9224       38.3039       43.6840       39.1002       30.8166       34.0752       41.5133       33.3560       32.3018       31.6098       29.1950       23.1893       23.0362       16.4383       17.1307       15.4705       13.0022       14.9720       15.0300       17.6322       46.9584       39.3742       32.7733       14.7404        0.0000        0.0000        0.0000        0.0000        0.0000        0.0000        0.0000        0.0000        0.0000        0.0000        0.0000        0.0000        0.0000        0.0000        0.0000        0.0000        0.0000        0.0000        0.0000        0.0000        0.0000        0.0000        0.0000        0.0000        0.0000        0.0000        0.0000        0.0000        0.0000        0.0000        0.0000        0.0000        0.0000        0.0000        0.0000        0.0000        0.0000        0.0000        0.0000        0.0000        0.0000        0.0000        0.0000        0.0000        0.0000        0.0000        0.0000        0.0000        0.0000        0.0000        0.0000        0.0000        0.0000        0.0000        0.0000        0.0000
        0.0000        0.0000        0.0000        0.0000        0.0000        0.0000        0.0000        0.0000        0.0000        0.0000        0.0000        0.0000        0.0000        0.0000        0.0000        0.0000        0.0000        0.0000        0.0000        0.0000        0.0000        0.0000        0.0000        0.0000        0.0000        0.0000        0.0000        0.0000        0.0000        0.0000        0.0000        0.0000        0.0000        0.0000        0.0000        0.0000        0.0000        0.0000        0.0000        0.0000        0.0000        0.0000        0.0000        0.0000        0.0000        0.0000        0.0000        0.0000        0.0000        0.0000        0.0000        0.0000        0.0000        0.0000        0.0000       82.0556       92.2380       91.8519        0.0000        0.0000        0.0000       43.6997       39.6734       31.8586       27.2859        0.0000        0.0000        0.0000        0.0000        0.0000        0.0000        0.0000       33.3983       33.2109       35.3579       33.3555       35.4986       41.6136       59.8425       87.0293      103.1629      112.6930      122.7236       81.1642      114.4251      118.8330      102.9066       52.8172        0.0000        0.0000        0.0000        0.0000        0.0000        0.0000       77.1490      100.4460        0.0000        0.0000        0.0000      156.4043      128.2326       68.9733       48.9711       44.0028       47.5039       33.9653       33.9872       27.8858       28.8881       49.6420       68.2386       83.9228       95.9522      106.2564      101.2935      133.2462      132.2862      143.1145      132.7658      107.5309       93.7549       90.6215       98.5878      108.0101       93.0909       88.3749       87.9459       83.8347       86.9217       89.4898       95.0379       97.7372       98.2494      104.4363      119.2366      133.1475      133.0798      115.8524      139.5691      141.7995      137.2205      112.2219      101.6478       99.9687      101.5268      103.1453       99.6660      116.6409      116.3728      130.1461      127.9937      109.3861      105.5373       97.8950       79.9572       60.2910       50.2183       38.3595       38.1782       52.2378       47.6477       51.6321       44.5332       43.2442       72.8148       89.7340       84.3237       35.3491       28.7274       23.8442       21.5024       27.3112       24.5742       25.4372       31.2830       33.6896       32.3240       25.8930       23.3469       25.6699       27.8540       19.6449       17.6250       19.2237       13.6720        9.2934        9.1866       13.7766       22.3792       33.0099       30.1107       24.0946       15.5886        0.0000        0.0000        0.0000        0.0000        0.0000        0.0000        0.0000        0.0000        0.0000        0.0000        0.0000        0.0000        0.0000        0.0000        0.0000        0.0000        0.0000        0.0000        0.0000        0.0000        0.0000        0.0000        0.0000        0.0000        0.0000        0.0000        0.0000        0.0000        0.0000        0.0000        0.0000        0.0000        0.0000        0.0000        0.0000        0.0000        0.0000        0.0000        0.0000        0.0000        0.0000        0.0000        0.0000        0.0000        0.0000        0.0000        0.0000        0.0000        0.0000        0.0000        0.0000        0.0000        0.0000        0.0000        0.0000        0.0000
        0.0000        0.0000        0.0000        0.0000        0.0000        0.0000        0.0000        0.0000        0.0000        0.0000        0.0000        0.0000        0.0000        0.0000        0.0000        0.0000        0.0000        0.0000        0.0000        0.0000        0.0000        0.0000        0.0000        0.0000        0.0000        0.0000        0.0000        0.0000        0.0000        0.0000        0.0000        0.0000        0.0000        0.0000        0.0000        0.0000        0.0000        0.0000        0.0000        0.0000        0.0000        0.0000        0.0000        0.0000        0.0000        0.0000        0.0000        0.0000        0.0000        0.0000        0.0000        0.0000        0.0000        0.0000        0.0000        0.0000        0.0000        0.0000        0.0000        0.0000        0.0000       56.2631       51.7480       41.0068       35.3302        0.0000        0.0000        0.0000        0.0000        0.0000        0.0000        0.0000        0.0000       36.2697       40.6768       36.2786       34.3436       46.2184       65.3361      102.2755      109.9295      115.1020      124.3694      111.1591      131.7239        0.0000        0.0000        0.0000        0.0000        0.0000        0.0000        0.0000        0.0000        0.0000        0.0000        0.0000        0.0000        0.0000        0.0000        0.0000      107.9847       67.1999       61.8014       48.0028       40.3922       32.9122       45.9496       53.9137       28.6696       42.1868       73.2694       78.4614       72.8937       84.8251      115.4568      149.1453      180.0804      171.8567      137.8003      117.9004      114.1345      104.4648      111.8077      108.1816      107.1308       99.5168       95.8580       88.6782       94.7230      101.9931      101.3214      106.3139      139.6643      128.8617      122.3031      126.7628      110.6389      112.3583      108.9037      117.2433      118.7028       98.4781       93.4053      100.8256      104.9059       87.9957       86.5479      107.7402      112.6490      135.0446      121.2804       99.6165      107.6116      101.1236       85.7370       54.5757       47.2030       36.0836       34.9471       47.2976       53.5859       44.2811       41.5730       65.5462       81.0389       73.7715       58.5378       32.4338       27.0158       22.0259       19.5895       26.7580       29.7573       28.6051       26.7389       26.5111       28.2095       29.0072       27.7884       24.4826       22.5247       17.9928       14.4899       11.5726        9.9884        8.8499        9.3799       13.3706       15.5067       22.3067       21.2421        8.6647        0.0000        0.0000        0.0000        0.0000        0.0000        0.0000        0.0000        0.0000        0.0000        0.0000        0.0000        0.0000        0.0000        0.0000        0.0000        0.0000        0.0000        0.0000        0.0000        0.0000        0.0000        0.0000        0.0000        0.0000        0.0000        0.0000        0.0000        0.0000        0.0000        0.0000        0.0000        0.0000        0.0000        0.0000        0.0000        0.0000        0.0000        0.0000        0.0000        0.0000        0.0000        0.0000        0.0000        0.0000        0.0000        0.0000        0.0000        0.0000        0.0000        0.0000        0.0000        0.0000        0.0000        0.0000        0.0000        0.0000        0.0000
        0.0000        0.0000        0.0000        0.0000        0.0000        0.0000        0.0000        0.0000        0.0000        0.0000        0.0000        0.0000        0.0000        0.0000        0.0000        0.0000        0.0000        0.0000        0.0000        0.0000        0.0000        0.0000        0.0000        0.0000        0.0000        0.0000        0.0000        0.0000        0.0000        0.0000        0.0000        0.0000        0.0000        0.0000        0.0000        0.0000        0.0000        0.0000        0.0000        0.0000        0.0000        0.0000        0.0000        0.0000        0.0000        0.0000        0.0000        0.0000        0.0000        0.0000        0.0000        0.0000        0.0000        0.0000        0.0000        0.0000        0.0000        0.0000        0.0000        0.0000        0.0000        0.0000       68.4772       57.9840        0.0000        0.0000        0.0000        0.0000        0.0000        0.0000        0.0000        0.0000        0.0000        0.0000       45.5934       41.0197       40.4378       51.3837       73.3081       90.4406      129.0142      131.3869      126.2789      122.3517        0.0000        0.0000        0.0000        0.0000        0.0000        0.0000        0.0000        0.0000        0.0000        0.0000        0.0000        0.0000        0.0000        0.0000        0.0000        0.0000        0.0000       77.6686       72.5092       43.1507       30.7177       25.2098       32.8466       84.7122       31.2254       54.7952       52.6230       74.2125       86.6575      116.2534      125.5774      149.4199      189.0729      167.2602      144.3628      113.9486      125.9475      119.0471      122.6267      107.4024      104.7988      116.2159      105.6641      106.7744      109.2673      111.0101      122.8568      134.9352      147.9875      141.7348      144.0403      126.0159      133.3465      113.8551      112.1445      137.8831      112.8223      103.2272      102.8292      101.7191       99.2511       82.7268       90.5110      111.2579      125.2647      135.7644      111.8145       95.0497       94.7633       89.1209       76.5250       47.0747       37.5216       31.2702       29.5320       35.8199       51.9949       41.0507       35.8968       39.9241       45.8839       45.9274       49.6685       37.2047       35.6423       34.4011       30.1504       39.5974       36.2204       31.5536       21.9562       28.1082       35.7195       24.8553       28.2213       21.2468       21.5078       19.7025       17.6071       13.0509       10.9672       10.1562       10.3209       13.7446       16.4571       16.9569       17.1597        0.0000        0.0000        0.0000        0.0000        0.0000        0.0000        0.0000        0.0000        0.0000        0.0000        0.0000        0.0000        0.0000        0.0000        0.0000        0.0000        0.0000        0.0000        0.0000        0.0000        0.0000        0.0000        0.0000        0.0000        0.0000        0.0000        0.0000        0.0000        0.0000        0.0000        0.0000        0.0000        0.0000        0.0000        0.0000        0.0000        0.0000        0.0000        0.0000        0.0000        0.0000        0.0000        0.0000        0.0000        0.0000        0.0000        0.0000        0.0000        0.0000        0.0000        0.0000        0.0000        0.0000        0.0000        0.0000        0.0000        0.0000        0.0000
        0.0000        0.0000        0.0000        0.0000        0.0000        0.0000        0.0000        0.0000        0.0000        0.0000        0.0000        0.0000        0.0000        0.0000        0.0000        0.0000        0.0000        0.0000        0.0000        0.0000        0.0000        0.0000        0.0000        0.0000        0.0000        0.0000        0.0000        0.0000        0.0000        0.0000        0.0000        0.0000        0.0000        0.0000        0.0000        0.0000        0.0000        0.0000        0.0000        0.0000        0.0000        0.0000        0.0000        0.0000        0.0000        0.0000        0.0000        0.0000        0.0000        0.0000        0.0000        0.0000        0.0000        0.0000        0.0000        0.0000        0.0000        0.0000        0.0000        0.0000        0.0000        0.0000        0.0000        0.0000        0.0000        0.0000        0.0000        0.0000        0.0000        0.0000        0.0000        0.0000        0.0000        0.0000       42.6062       52.0891       57.6709       77.1583       83.0882       88.0050      114.2547      102.5736       99.7909        0.0000        0.0000        0.0000        0.0000        0.0000        0.0000        0.0000        0.0000        0.0000        0.0000        0.0000        0.0000        0.0000        0.0000        0.0000        0.0000        0.0000        0.0000       96.2949       76.6946       52.4551       37.2774       38.9431       41.3710       46.0606       43.9530       55.1101       59.3266       97.8410      130.1745      143.5371      124.3254      125.7924      145.5991      154.4172      136.9179      108.3813       98.7202       95.5647      101.5192      108.8061      121.8401      120.9904      125.4569      130.3127      146.0964      140.7109      135.0095      144.7631      171.1162      201.6529      199.4606      176.0422      150.2712      126.6591      116.5439      101.4495       99.0487       98.7322       94.2626       99.7683      100.9582       98.9249      100.2147       96.4092      100.8021      100.2823       92.9218       72.4307       67.8503       61.0284       53.9387       39.6250       30.6780       27.2971       28.6108       24.1077       23.8182       24.3891       28.5433       41.1166       46.4014       50.6963       57.8722       53.2948       51.3209       47.1608       44.3989       34.7339       30.1067       21.7136       21.4404       35.8053       33.0377       31.3277       31.8245       34.7461       35.9275       33.8116       30.2874       22.6351       20.3325       17.7305       16.9540       12.1990       10.7718       34.1533       25.1240        0.0000        0.0000        0.0000        0.0000        0.0000        0.0000        0.0000        0.0000        0.0000        0.0000        0.0000        0.0000        0.0000        0.0000        0.0000        0.0000        0.0000        0.0000        0.0000        0.0000        0.0000        0.0000        0.0000        0.0000        0.0000        0.0000        0.0000        0.0000        0.0000        0.0000        0.0000        0.0000        0.0000        0.0000        0.0000        0.0000        0.0000        0.0000        0.0000        0.0000        0.0000        0.0000        0.0000        0.0000        0.0000        0.0000        0.0000        0.0000        0.0000        0.0000        0.0000        0.0000        0.0000        0.0000        0.0000        0.0000        0.0000        0.0000
        0.0000        0.0000        0.0000        0.0000        0.0000        0.0000        0.0000        0.0000        0.0000        0.0000        0.0000        0.0000        0.0000        0.0000        0.0000        0.0000        0.0000        0.0000        0.0000        0.0000        0.0000        0.0000        0.0000        0.0000        0.0000        0.0000        0.0000        0.0000        0.0000        0.0000        0.0000        0.0000        0.0000        0.0000        0.0000        0.0000        0.0000        0.0000        0.0000        0.0000        0.0000        0.0000        0.0000        0.0000        0.0000        0.0000        0.0000        0.0000        0.0000        0.0000        0.0000        0.0000        0.0000        0.0000        0.0000        0.0000        0.0000        0.0000        0.0000        0.0000        0.0000        0.0000        0.0000        0.0000        0.0000        0.0000        0.0000        0.0000        0.0000        0.0000        0.0000        0.0000        0.0000        0.0000        0.0000        0.0000        0.0000        0.0000        0.0000        0.0000        0.0000        0.0000        0.0000        0.0000        0.0000        0.0000        0.0000        0.0000        0.0000        0.0000        0.0000        0.0000        0.0000        0.0000        0.0000        0.0000        0.0000        0.0000        0.0000        0.0000        0.0000      103.0050       71.0456       53.7272       41.7521       40.0127       43.9646       43.8911       55.0325       57.3108       65.5745       88.2582      102.3836       98.5821      120.7195      131.2112      139.6935      149.8829      138.2459      104.7457       88.4102       89.4179      102.2600      118.8179      138.7824      138.5725      154.5840      154.7757      184.1547      179.9872      173.0935      176.9819      185.1584      190.6177      190.1106      172.6274      150.9182      134.4134      131.6489      114.7109      104.6486       87.5103       89.1273       98.4908      119.4331      104.7564      103.9369       97.3599       91.4676       94.6978       87.1338       62.1024       54.3726       52.3395       44.2742       32.2075       29.7378       24.2498       24.4643       22.1591       22.7808       26.1484       28.0099       39.6323       49.1798       63.8784       72.5061       60.9470       49.6718       47.8411       42.4472       30.2573       24.5028       21.2462       22.5652       32.7093       33.5107       33.6138       34.0681       38.3746       40.1608       38.7658       34.8042       26.0606       22.7263       22.0332       38.1302       20.0257        7.7110       23.5212        0.0000        0.0000        0.0000        0.0000        0.0000        0.0000        0.0000        0.0000        0.0000        0.0000        0.0000        0.0000        0.0000        0.0000        0.0000        0.0000        0.0000        0.0000        0.0000        0.0000        0.0000        0.0000        0.0000        0.0000        0.0000        0.0000        0.0000        0.0000        0.0000        0.0000        0.0000        0.0000        0.0000        0.0000        0.0000        0.0000        0.0000        0.0000        0.0000        0.0000        0.0000        0.0000        0.0000        0.0000        0.0000        0.0000        0.0000        0.0000        0.0000        0.0000        0.0000        0.0000        0.0000        0.0000        0.0000        0.0000        0.0000        0.0000        0.0000
        0.0000        0.0000        0.0000        0.0000        0.0000        0.0000        0.0000        0.0000        0.0000        0.0000        0.0000        0.0000        0.0000        0.0000        0.0000        0.0000        0.0000        0.0000        0.0000        0.0000        0.0000        0.0000        0.0000        0.0000        0.0000        0.0000        0.0000        0.0000        0.0000        0.0000        0.0000        0.0000        0.0000        0.0000        0.0000        0.0000        0.0000        0.0000        0.0000        0.0000        0.0000        0.0000        0.0000        0.0000        0.0000        0.0000        0.0000        0.0000        0.0000        0.0000        0.0000        0.0000        0.0000        0.0000        0.0000        0.0000        0.0000        0.0000        0.0000        0.0000        0.0000        0.0000        0.0000        0.0000        0.0000        0.0000        0.0000        0.0000        0.0000        0.0000        0.0000        0.0000        0.0000        0.0000        0.0000        0.0000        0.0000        0.0000        0.0000        0.0000        0.0000        0.0000        0.0000        0.0000        0.0000        0.0000        0.0000        0.0000        0.0000        0.0000        0.0000        0.0000        0.0000        0.0000        0.0000        0.0000        0.0000        0.0000        0.0000        0.0000        0.0000      100.5053       72.7004       57.2845       48.6197       46.5840       47.6755       50.2239       54.4946       70.6317       85.6385       90.2763       85.3731      102.9307      130.5966      140.7394      131.4528      135.8106      136.8168      108.1758      100.2423       99.5970      120.9408      142.3460      161.0154      153.1777      166.8535      188.8019      222.6175      185.5862      175.2207      176.1837      168.5927      161.4577      161.6573      166.0451      152.9240      148.9743      132.5759      115.6099      102.3459       96.7661       90.3244      110.5970      115.0161       93.4283       94.8862       85.5998       80.8716       77.9989       71.6273       53.7310       47.6059       46.2713       40.8363       36.8465       29.7286       25.4741       24.6029       23.3053       26.4382       25.0608       24.7370       33.7552       55.5280       70.0923       77.9910       61.5599       51.4587       49.9248       42.2233       27.9329       19.4109       17.5854       15.0349       23.6345       27.5415       31.2137       31.6439       35.7912       37.3473       36.3116       32.6336       24.4479       21.3538       24.0897       29.0758       29.3905       38.2455       29.6164        0.0000        0.0000        0.0000        0.0000        0.0000        0.0000        0.0000        0.0000        0.0000        0.0000        0.0000        0.0000        0.0000        0.0000        0.0000        0.0000        0.0000        0.0000        0.0000        0.0000        0.0000        0.0000        0.0000        0.0000        0.0000        0.0000        0.0000        0.0000        0.0000        0.0000        0.0000        0.0000        0.0000        0.0000        0.0000        0.0000        0.0000        0.0000        0.0000        0.0000        0.0000        0.0000        0.0000        0.0000        0.0000        0.0000        0.0000        0.0000        0.0000        0.0000        0.0000        0.0000        0.0000        0.0000        0.0000        0.0000        0.0000        0.0000        0.0000
        0.0000        0.0000        0.0000        0.0000        0.0000        0.0000        0.0000        0.0000        0.0000        0.0000        0.0000        0.0000        0.0000        0.0000        0.0000        0.0000        0.0000        0.0000        0.0000        0.0000        0.0000        0.0000        0.0000        0.0000        0.0000        0.0000        0.0000        0.0000        0.0000        0.0000        0.0000        0.0000        0.0000        0.0000        0.0000        0.0000        0.0000        0.0000        0.0000        0.0000        0.0000        0.0000        0.0000        0.0000        0.0000        0.0000        0.0000        0.0000        0.0000        0.0000        0.0000        0.0000        0.0000        0.0000        0.0000        0.0000        0.0000        0.0000        0.0000        0.0000        0.0000        0.0000        0.0000        0.0000        0.0000        0.0000        0.0000        0.0000        0.0000        0.0000        0.0000        0.0000        0.0000        0.0000        0.0000        0.0000        0.0000        0.0000        0.0000        0.0000        0.0000        0.0000        0.0000        0.0000        0.0000        0.0000        0.0000        0.0000        0.0000        0.0000        0.0000        0.0000        0.0000        0.0000        0.0000        0.0000        0.0000        0.0000        0.0000        0.0000      109.2149       95.9113       73.4643       76.8343       68.8458       70.9958       81.7553       65.7215       64.5172       77.4838       95.1572      103.5005      108.5408      129.3193      135.5173      134.7271      132.6092      140.0937      157.3646      124.1807      116.8176      119.7267      153.3520      156.1003      175.1987      195.9736      218.7542      195.7455      219.6199      199.7358      196.5319      193.3440      182.8582      177.5857      169.6685      160.0196      153.3982      135.9874      132.8890      128.1926      108.0462       94.3051       93.2693       99.2424       93.1125       84.0252      100.4441       94.6069       86.3205       79.8977       60.4224       46.7453       41.0305       42.8949       40.5807       36.4994       28.5382       36.3259       31.4868       23.6180       21.4672       22.4384       22.9984       39.6039       50.0532       65.5807       85.0908       68.7103       54.8078       52.6465       43.8751       29.5626       17.1084       12.5392       10.5812       20.3229       22.3346       24.3769       24.7322       26.8442       27.4472       26.6069       23.6978       17.7706       15.4892       17.0991       17.2813       29.9164        0.0000        0.0000        0.0000        0.0000        0.0000        0.0000        0.0000        0.0000        0.0000        0.0000        0.0000        0.0000        0.0000       12.9900        0.0000        0.0000        0.0000       26.2800        0.0000        0.0000        0.0000        0.0000        0.0000        0.0000        0.0000        0.0000        0.0000        0.0000        0.0000        0.0000        0.0000        0.0000        0.0000        0.0000        0.0000        0.0000        0.0000        0.0000        0.0000        0.0000        0.0000        0.0000        0.0000        0.0000        0.0000        0.0000        0.0000        0.0000        0.0000        0.0000        0.0000        0.0000        0.0000        0.0000        0.0000        0.0000        0.0000        0.0000        0.0000        0.0000        0.0000
        0.0000        0.0000        0.0000        0.0000        0.0000        0.0000        0.0000        0.0000        0.0000        0.0000        0.0000        0.0000        0.0000        0.0000        0.0000        0.0000        0.0000        0.0000        0.0000        0.0000        0.0000        0.0000        0.0000        0.0000        0.0000        0.0000        0.0000        0.0000        0.0000        0.0000        0.0000        0.0000        0.0000        0.0000        0.0000        0.0000        0.0000        0.0000        0.0000        0.0000        0.0000        0.0000        0.0000        0.0000        0.0000        0.0000        0.0000        0.0000        0.0000        0.0000        0.0000        0.0000        0.0000        0.0000        0.0000        0.0000        0.0000        0.0000        0.0000        0.0000        0.0000        0.0000        0.0000        0.0000        0.0000        0.0000        0.0000        0.0000        0.0000        0.0000        0.0000        0.0000        0.0000        0.0000        0.0000        0.0000        0.0000        0.0000        0.0000        0.0000        0.0000        0.0000        0.0000        0.0000        0.0000        0.0000        0.0000        0.0000        0.0000        0.0000        0.0000        0.0000        0.0000        0.0000        0.0000        0.0000        0.0000        0.0000        0.0000        0.0000      104.8682       96.5575       85.3391       99.8284       94.5116       95.8363       83.4876      144.6425       91.7934       97.8007      101.9548      113.5553      118.2628      114.0648      122.1379      124.2757      130.7381      134.2837      146.2256      141.9250      151.6194      156.5589      161.9102      184.2711      211.6956      225.9678      219.3242      220.2733      240.7053      227.0790      223.5715      226.0826      200.2411      196.3220      188.8774      172.8516      157.4445      152.2177      140.0419      152.2962      133.4976      111.5793      103.7775      106.6923      116.5833      120.2549      107.6236       66.5717       51.7783       44.5407       35.3505       35.8947       30.2762       29.6917       28.9193       29.5099       26.9242       31.0680       33.3076       22.7443       21.2357       21.9632       23.6419       37.1019       47.9438       52.2512       61.0702       63.3118       63.2880       54.3855       41.3818       28.1050       17.0680        9.4523       10.4050       13.3156       12.3167       16.3992       10.9154        0.9937        0.9680        0.9072        0.8099        0.0000        0.0000        0.0000        1.0096       33.7654        0.0000        0.0000        0.0000        0.0000        0.0000        0.0000        0.0000        0.0000        0.0000        0.0000        0.0000        0.0000       28.3500       25.2900       32.4900        0.0000       52.4400       46.7700        0.0000        0.0000        0.0000        0.0000        0.0000        0.0000        0.0000        0.0000        0.0000        0.0000        0.0000        0.0000        0.0000        0.0000        0.0000        0.0000        0.0000        0.0000        0.0000        0.0000        0.0000        0.0000        0.0000        0.0000        0.0000        0.0000        0.0000        0.0000        0.0000        0.0000        0.0000        0.0000        0.0000        0.0000        0.0000        0.0000        0.0000        0.0000        0.0000        0.0000        0.0000        0.0000        0.0000
        0.0000        0.0000        0.0000        0.0000        0.0000        0.0000        0.0000        0.0000        0.0000        0.0000        0.0000        0.0000        0.0000        0.0000        0.0000        0.0000        0.0000        0.0000        0.0000        0.0000        0.0000        0.0000        0.0000        0.0000        0.0000        0.0000        0.0000        0.0000        0.0000        0.0000        0.0000        0.0000        0.0000        0.0000        0.0000        0.0000        0.0000        0.0000        0.0000        0.0000        0.0000        0.0000        0.0000        0.0000        0.0000        0.0000        0.0000        0.0000        0.0000        0.0000        0.0000        0.0000        0.0000        0.0000        0.0000        0.0000        0.0000        0.0000        0.0000        0.0000        0.0000        0.0000        0.0000        0.0000        0.0000        0.0000        0.0000        0.0000        0.0000        0.0000        0.0000        0.0000        0.0000        0.0000        0.0000        0.0000        0.0000        0.0000        0.0000        0.0000        0.0000        0.0000        0.0000        0.0000        0.0000        0.0000        0.0000        0.0000        0.0000        0.0000        0.0000        0.0000        0.0000        0.0000        0.0000        0.0000        0.0000        0.0000        0.0000      134.8456      108.7737      106.8802      103.2319      120.9698      116.2009      112.2415      112.6401      151.3320      137.5432      108.4072      101.4717      113.5750      111.6220      102.7094      111.2968      115.1353      125.8867      134.2411      159.9048      159.1202      185.1227      180.5863      193.5733      211.3842      230.9079      228.0837      224.4192      234.9480      258.2851      250.3114      217.8699      185.8852      156.9265      169.1988      190.8224      169.1414      137.3767      142.2847      138.8242      134.1146      138.1896       98.6465       86.0988      104.5462       97.3049       76.5767       65.9185       39.8084       34.0891       29.3880       28.6860       28.4496       21.7033       20.1095       20.3678       26.2333       27.1253       33.4547       33.9671       31.0092       21.3089       25.1801       38.2517       40.1318       43.7374       42.7052       38.0238       45.2932       44.4629       35.6930       23.7307       11.9162        8.7527        7.9315        8.1925       12.2844       12.8067        8.7031        6.0171        0.5759        0.9939        0.3190        0.2821        0.0000        0.0000        7.0221        3.2502       11.1417        0.0000        0.0000        0.0000        0.0000        0.0000        0.0000       72.0597       16.4700        0.0000        0.0000        0.0000        0.0000       38.4600       35.0400        0.0000        0.0000        0.0000        0.0000        0.0000        0.0000        0.0000        0.0000        0.0000        0.0000        0.0000        0.0000        0.0000        0.0000        0.0000        0.0000        0.0000        0.0000        0.0000        0.0000        0.0000        0.0000        0.0000        0.0000        0.0000        0.0000        0.0000        0.0000        0.0000        0.0000        0.0000        0.0000        0.0000        0.0000        0.0000        0.0000        0.0000        0.0000        0.0000        0.0000        0.0000        0.0000        0.0000        0.0000        0.0000        0.0000        0.0000
        0.0000        0.0000        0.0000        0.0000        0.0000        0.0000        0.0000        0.0000        0.0000        0.0000        0.0000        0.0000        0.0000        0.0000        0.0000        0.0000        0.0000        0.0000        0.0000        0.0000        0.0000        0.0000        0.0000        0.0000        0.0000        0.0000        0.0000        0.0000        0.0000        0.0000        0.0000        0.0000        0.0000        0.0000        0.0000        0.0000        0.0000        0.0000        0.0000        0.0000        0.0000        0.0000        0.0000        0.0000        0.0000        0.0000        0.0000        0.0000        0.0000        0.0000        0.0000        0.0000        0.0000        0.0000        0.0000        0.0000        0.0000        0.0000        0.0000        0.0000        0.0000        0.0000        0.0000        0.0000        0.0000        0.0000        0.0000        0.0000        0.0000        0.0000        0.0000        0.0000        0.0000        0.0000        0.0000        0.0000        0.0000        0.0000        0.0000        0.0000        0.0000        0.0000        0.0000        0.0000        0.0000        0.0000        0.0000        0.0000        0.0000        0.0000        0.0000        0.0000        0.0000        0.0000        0.0000        0.0000        0.0000      161.8379      161.4176      135.4994      114.8303       96.4838      105.3080      112.7555      114.3292      137.6623      124.9854      136.5350      140.1499      125.5758      140.6618      140.1336      125.1704      122.2130      131.8993      143.4105      144.7390      152.7942      157.2084      159.5823      172.0692      182.7622      202.8793      214.1009      221.6345      228.0873      234.1453      292.9808      232.8831      208.3178      191.5262      159.5489      157.5342      145.7281      144.3660      128.4906      121.0219      118.1677      111.8539      108.5883      103.3677       82.4502       92.6960      123.3312       81.5447       61.7532       56.1746       33.0826       27.4650       24.6875       23.8535       23.8700       23.4418       22.2206       27.0521       31.6081       32.4034       46.3572       50.0055       23.7608       25.9288       23.6555       28.1176       32.2869       41.1774       41.3747       36.4664       32.2870       37.8335       26.3890       24.8772       12.8322        8.2299        6.8228       11.3094        9.4817        7.3774        8.2623        4.3410        0.2041        0.0833        0.0202        0.0241        1.5807        6.7178       10.4078        1.0918        0.0000        0.0000        0.0000        0.0000        0.0000       63.3548       69.5141       70.6991       35.1000        0.0000        0.0000        0.0000        0.0000        0.0000        0.0000        0.0000        0.0000        0.0000        0.0000        0.0000        0.0000        0.0000        0.0000        0.0000        0.0000        0.0000        0.0000        0.0000        0.0000        0.0000        0.0000        0.0000        0.0000        0.0000        0.0000        0.0000        0.0000        0.0000        0.0000        0.0000        0.0000        0.0000        0.0000        0.0000        0.0000        0.0000        0.0000        0.0000        0.0000        0.0000        0.0000        0.0000        0.0000        0.0000        0.0000        0.0000        0.0000        0.0000        0.0000        0.0000        0.0000        0.0000
        0.0000        0.0000        0.0000        0.0000        0.0000        0.0000        0.0000        0.0000        0.0000        0.0000        0.0000        0.0000        0.0000        0.0000        0.0000        0.0000        0.0000        0.0000        0.0000        0.0000        0.0000        0.0000        0.0000        0.0000        0.0000        0.0000        0.0000        0.0000        0.0000        0.0000        0.0000        0.0000        0.0000        0.0000        0.0000        0.0000        0.0000        0.0000        0.0000        0.0000        0.0000        0.0000        0.0000        0.0000        0.0000        0.0000        0.0000        0.0000        0.0000        0.0000        0.0000        0.0000        0.0000        0.0000        0.0000        0.0000        0.0000        0.0000        0.0000        0.0000        0.0000        0.0000        0.0000        0.0000        0.0000        0.0000        0.0000        0.0000        0.0000        0.0000        0.0000        0.0000        0.0000        0.0000        0.0000        0.0000        0.0000        0.0000        0.0000        0.0000        0.0000        0.0000        0.0000        0.0000        0.0000        0.0000        0.0000        0.0000        0.0000        0.0000        0.0000        0.0000        0.0000        0.0000        0.0000        0.0000        0.0000      157.4051      150.0199      114.9692      103.9702      116.4105      111.8938      139.5966      156.1482      153.2036      171.1608      186.7552      168.2444      154.1842      166.5005      153.9525      153.8344      148.2042      162.9335      157.3873      152.0094      160.6254      151.2547      163.2188      176.0282      186.5640      199.1037      200.1162      216.4743      231.2229      253.0940      305.9655      214.5211      184.5244      167.9320      143.6865      130.0690      118.0041      114.0291      110.9639      117.3113      115.9068       98.2213       94.4333       84.9536       74.6474       80.5890      110.5775       77.5722       56.5242       45.7056       25.4755       23.5475       22.3554       21.4902       24.5968       25.4926       34.8309       47.6885       44.9773       46.2907       51.4535       35.0972       21.4119       20.0172       20.7235       23.0367       33.3479       32.1840       30.3706       28.2847       26.8023       24.5933       24.8331       20.7164       10.5539        7.6641        5.9986        8.4432        5.3171       16.0477       20.3010       12.4265        0.2082        0.0804        0.0147        0.0115        1.8167        7.2906        1.5008        1.3416        0.0000        0.0000        0.0000        6.7200       57.3985       65.6680       71.1669       74.1392       25.7400        0.0000        0.0000        0.0000        0.0000        0.0000        0.0000        0.0000        0.0000        0.0000        0.0000        0.0000        0.0000        0.0000        0.0000        0.0000        0.0000        0.0000        0.0000        0.0000        0.0000        0.0000        0.0000        0.0000        0.0000        0.0000        0.0000        0.0000        0.0000        0.0000        0.0000        0.0000        0.0000        0.0000        0.0000        0.0000        0.0000        0.0000        0.0000        0.0000        0.0000        0.0000        0.0000        0.0000        0.0000        0.0000        0.0000        0.0000        0.0000        0.0000        0.0000        0.0000        0.0000        0.0000
        0.0000        0.0000        0.0000        0.0000        0.0000        0.0000        0.0000        0.0000        0.0000        0.0000        0.0000        0.0000        0.0000        0.0000        0.0000        0.0000        0.0000        0.0000        0.0000        0.0000        0.0000        0.0000        0.0000        0.0000        0.0000        0.0000        0.0000        0.0000        0.0000        0.0000        0.0000        0.0000        0.0000        0.0000        0.0000        0.0000        0.0000        0.0000        0.0000        0.0000        0.0000        0.0000        0.0000        0.0000        0.0000        0.0000        0.0000        0.0000        0.0000        0.0000        0.0000        0.0000        0.0000        0.0000        0.0000        0.0000        0.0000        0.0000        0.0000        0.0000        0.0000        0.0000        0.0000        0.0000        0.0000        0.0000        0.0000        0.0000        0.0000        0.0000        0.0000        0.0000        0.0000        0.0000        0.0000        0.0000        0.0000        0.0000        0.0000        0.0000        0.0000        0.0000        0.0000        0.0000        0.0000        0.0000        0.0000        0.0000        0.0000        0.0000        0.0000        0.0000        0.0000        0.0000        0.0000        0.0000      146.8783      125.7622      133.7334      116.4652      124.1566      134.9347      142.7741      173.8877      169.8773      195.9687      220.3289      255.9490      225.2780      195.0273      197.2126      188.0435      174.5601      162.8325      160.1917      165.2668      166.7985      240.2781      191.6027      175.8301      181.8769      190.7360      195.1449      177.3166      200.3161      240.2653      229.2581      219.9679      175.0715      150.1304      138.2778      123.2622      111.0566      115.2327      111.5432      119.5940      129.3936      134.0946      114.2784       91.9082       78.2152       62.2496       48.0999       28.3957       31.3471       32.2118       24.6256       42.4101       34.5092       31.3622       32.7895       23.9101       36.3937       50.4336       48.1832       33.1848       32.6629       27.6242       26.1027       26.1269       26.0989       26.1282       26.3195       23.8024       24.4897       21.8809       20.2756       20.3646       18.2056       15.9793       12.7726        7.5484        9.4815        8.2404       14.8760        8.9812       21.1324       20.9431        6.3608        0.0000        0.0343        0.0946        0.9332        9.9765       10.1328        7.4244        0.0000        0.0000        0.0000        0.0000        9.0389       58.7637       72.5876       79.0950       81.2939       23.7000        0.0000        0.0000        0.0000        0.0000        0.0000        0.0000        0.0000        0.0000        0.0000        0.0000        0.0000        0.0000        0.0000        0.0000        0.0000        0.0000        0.0000        0.0000        0.0000        0.0000        0.0000        0.0000        0.0000        0.0000        0.0000        0.0000        0.0000        0.0000        0.0000        0.0000        0.0000        0.0000        0.0000        0.0000        0.0000        0.0000        0.0000        0.0000        0.0000        0.0000        0.0000        0.0000        0.0000        0.0000        0.0000        0.0000        0.0000        0.0000        0.0000        0.0000        0.0000        0.0000        0.0000
        0.0000        0.0000        0.0000        0.0000        0.0000        0.0000        0.0000        0.0000        0.0000        0.0000        0.0000        0.0000        0.0000        0.0000        0.0000        0.0000        0.0000        0.0000        0.0000        0.0000        0.0000        0.0000        0.0000        0.0000        0.0000        0.0000        0.0000        0.0000        0.0000        0.0000        0.0000        0.0000        0.0000        0.0000        0.0000        0.0000        0.0000        0.0000        0.0000        0.0000        0.0000        0.0000        0.0000        0.0000        0.0000        0.0000        0.0000        0.0000        0.0000        0.0000        0.0000        0.0000        0.0000        0.0000        0.0000        0.0000        0.0000        0.0000        0.0000        0.0000        0.0000        0.0000        0.0000        0.0000        0.0000        0.0000        0.0000        0.0000        0.0000        0.0000        0.0000        0.0000        0.0000        0.0000        0.0000        0.0000        0.0000        0.0000        0.0000        0.0000        0.0000        0.0000        0.0000        0.0000        0.0000        0.0000        0.0000        0.0000        0.0000        0.0000        0.0000        0.0000        0.0000        0.0000        0.0000        0.0000      133.2656      138.8306      132.5530      153.8542      157.4963      166.1114      183.3560      204.0055      212.4905      220.2591      223.1758      266.6775      258.9432      240.9229      236.4844      225.7250      217.3996      191.5804      192.7305      187.9751      186.6551      216.5431      244.8725      202.2507      190.0844      178.9862      183.9000      167.2663      179.7818      187.0809      182.1613      136.4192      135.2948      115.9308      110.2108      113.6316      105.8227      110.8332      105.9393      113.0426      101.4669       97.0832       99.1686       96.5298       80.0402       64.1388       53.2763       22.6378       19.8389       16.4052       17.8859       34.3845       38.0168       38.3673       33.4716       24.3862       38.5058       43.1183       30.9250       33.1850       33.7811       30.2234       30.6753       28.2198       31.2498       30.0346       25.9958       22.9904       29.1009       19.3564       17.0575       16.9779       15.3824       13.4741       10.9592        6.5031        4.4155       14.9289       22.9413        8.3670        9.0069       12.3774        6.5840        0.5839        0.7103        1.4631        0.9502        0.0000        0.0000        0.0000        0.0000        0.0000        0.0000        4.2672        0.9346       55.8557       72.8499       81.8390       85.4205        0.0000        0.0000        0.0000        0.0000        0.0000        0.0000        0.0000        0.0000        0.0000        0.0000        0.0000        0.0000        0.0000        0.0000        0.0000        0.0000        0.0000        0.0000        0.0000        0.0000        0.0000        0.0000        0.0000        0.0000        0.0000        0.0000        0.0000        0.0000        0.0000        0.0000        0.0000        0.0000        0.0000        0.0000        0.0000        0.0000        0.0000        0.0000        0.0000        0.0000        0.0000        0.0000        0.0000        0.0000        0.0000        0.0000        0.0000        0.0000        0.0000        0.0000        0.0000        0.0000        0.0000        0.0000
        0.0000        0.0000        0.0000        0.0000        0.0000        0.0000        0.0000        0.0000        0.0000        0.0000        0.0000        0.0000        0.0000        0.0000        0.0000        0.0000        0.0000        0.0000        0.0000        0.0000        0.0000        0.0000        0.0000        0.0000        0.0000        0.0000        0.0000        0.0000        0.0000        0.0000        0.0000        0.0000        0.0000        0.0000        0.0000        0.0000        0.0000        0.0000        0.0000        0.0000        0.0000        0.0000        0.0000        0.0000        0.0000        0.0000        0.0000        0.0000        0.0000        0.0000        0.0000        0.0000        0.0000        0.0000        0.0000        0.0000        0.0000        0.0000        0.0000        0.0000        0.0000        0.0000        0.0000        0.0000        0.0000        0.0000        0.0000        0.0000        0.0000        0.0000        0.0000        0.0000        0.0000        0.0000        0.0000        0.0000        0.0000        0.0000        0.0000        0.0000        0.0000        0.0000        0.0000        0.0000        0.0000        0.0000        0.0000        0.0000        0.0000        0.0000        0.0000        0.0000        0.0000        0.0000        0.0000        0.0000      165.9455      204.9759      203.9167      200.8953      183.5281      190.0273      191.8889      213.6561      222.5352      208.8597      238.9717      269.1783      293.4847      279.8752      264.5260      259.7528      243.8068      223.8185      236.9954      206.6028      217.3457      209.3547      225.0420      204.2747      185.8015      170.8224      185.9405      161.2133      152.9704      140.0107      137.6416      111.7516      107.8086       99.5163       94.4184      101.5424       99.7644      104.5445      101.6501      106.1856      102.2918       96.1414       93.9580       77.0172       67.5996       63.1107       40.5268       19.4547        9.8885        8.4905       12.0814       28.2739       27.9813       32.3662       26.0047       29.7027       40.5530       32.5871       25.8975       33.6884       35.6988       44.7928       67.5604       35.6568       38.7923       49.9280       33.9388       25.1165       23.1302       19.0255       16.9380       16.1189       15.6393       14.3349       11.4124        7.0141        9.9543       20.9693       12.2519       11.8260        8.8867        8.5269        6.2822        1.4154        3.4326        1.0379        0.0000        0.0000        0.0000        0.0000        0.0000        0.0000        5.4292        1.3642        0.2884       52.9724       72.6430       83.5868       88.9276        0.0000        0.0000        0.0000        0.0000        0.0000        0.0000        0.0000        0.0000        0.0000        0.0000        0.0000        0.0000        0.0000        0.0000        0.0000        0.0000        0.0000        0.0000        0.0000        0.0000        0.0000        0.0000        0.0000        0.0000        0.0000        0.0000        0.0000        0.0000        0.0000        0.0000        0.0000        0.0000        0.0000        0.0000        0.0000        0.0000        0.0000        0.0000        0.0000        0.0000        0.0000        0.0000        0.0000        0.0000        0.0000        0.0000        0.0000        0.0000        0.0000        0.0000        0.0000        0.0000        0.0000        0.0000
        0.0000        0.0000        0.0000        0.0000        0.0000        0.0000        0.0000        0.0000        0.0000        0.0000        0.0000        0.0000        0.0000        0.0000        0.0000        0.0000        0.0000        0.0000        0.0000        0.0000        0.0000        0.0000        0.0000        0.0000        0.0000        0.0000        0.0000        0.0000        0.0000        0.0000        0.0000        0.0000        0.0000        0.0000        0.0000        0.0000        0.0000        0.0000        0.0000        0.0000        0.0000        0.0000        0.0000        0.0000        0.0000        0.0000        0.0000        0.0000        0.0000        0.0000        0.0000        0.0000        0.0000        0.0000        0.0000        0.0000        0.0000        0.0000        0.0000        0.0000        0.0000        0.0000        0.0000        0.0000        0.0000        0.0000        0.0000        0.0000        0.0000        0.0000        0.0000        0.0000        0.0000        0.0000        0.0000        0.0000        0.0000        0.0000        0.0000        0.0000        0.0000        0.0000        0.0000        0.0000        0.0000        0.0000        0.0000        0.0000        0.0000        0.0000        0.0000        0.0000        0.0000        0.0000        0.0000        0.0000        0.0000      246.4210      234.5460      216.6184      214.5019      241.7452      227.6454      261.6631      233.4150      254.4041      293.8240      317.8862      320.3712      301.1894      289.7939      266.2276      243.4604      253.9282      272.9175      237.7145      247.2732      240.8525      223.4843      189.3998      171.9731      165.0070      181.2902      147.0401      147.3245      132.7064      110.9054       95.0530       97.8464       85.9965       78.0770       85.3382       81.1634       79.9468       77.1170       77.5496       79.3387       72.5143       66.7778       66.2870       43.5343       39.2705       23.8697       11.3011        7.4481        9.3290       17.1108       24.0350       27.1826       26.1084       24.5600       29.9071       18.3483       21.8282       32.9540       30.9588       33.5398       32.7276       41.4916       50.3026       46.8849       74.6680       48.5860       35.7153       26.3917       24.0925       21.6446       19.7946       18.1687       15.9167       13.2165       43.4505       38.9919       31.1591       15.3616       12.1973        8.4906        7.9583       15.9375        2.3141        3.1237        0.0000        0.0000        0.0000        0.0000        0.0000        0.0000        0.0000        0.2411        0.0913        0.0456       51.5481       69.3839       82.3129       85.3018        0.0000        0.0000        0.0000        0.0000        0.0000        0.0000        0.0000        0.0000        0.0000        0.0000        0.0000        0.0000        0.0000        0.0000        0.0000        0.0000        0.0000        0.0000        0.0000        0.0000        0.0000        0.0000        0.0000        0.0000        0.0000        0.0000        0.0000        0.0000        0.0000        0.0000        0.0000        0.0000        0.0000        0.0000        0.0000        0.0000        0.0000        0.0000        0.0000        0.0000        0.0000        0.0000        0.0000        0.0000        0.0000        0.0000        0.0000        0.0000        0.0000        0.0000        0.0000        0.0000        0.0000        0.0000
        0.0000        0.0000        0.0000        0.0000        0.0000        0.0000        0.0000        0.0000        0.0000        0.0000        0.0000        0.0000        0.0000        0.0000        0.0000        0.0000        0.0000        0.0000        0.0000        0.0000        0.0000        0.0000        0.0000        0.0000        0.0000        0.0000        0.0000        0.0000        0.0000        0.0000        0.0000        0.0000        0.0000        0.0000        0.0000        0.0000        0.0000        0.0000        0.0000        0.0000        0.0000        0.0000        0.0000        0.0000        0.0000        0.0000        0.0000        0.0000        0.0000        0.0000        0.0000        0.0000        0.0000        0.0000        0.0000        0.0000        0.0000        0.0000        0.0000        0.0000        0.0000        0.0000        0.0000        0.0000        0.0000        0.0000        0.0000        0.0000        0.0000        0.0000        0.0000        0.0000        0.0000        0.0000        0.0000        0.0000        0.0000        0.0000        0.0000        0.0000        0.0000        0.0000        0.0000        0.0000        0.0000        0.0000        0.0000        0.0000        0.0000        0.0000        0.0000        0.0000        0.0000        0.0000        0.0000        0.0000      232.9307      216.0946      233.3605      245.4364        0.0000      243.5818      224.7975      265.9597      263.3218      271.6113      271.5414      295.9889      299.8279      329.5690      333.7451      321.6302      293.5205      305.7245      268.8669      260.0442      240.8710      229.9823      213.2328      203.9584      200.3106      199.3144      199.6398      173.1409      160.6258      124.3735      101.1604       97.1098      100.0495       89.8470       75.2039       78.2933       79.8747       75.3815       71.0392       79.9568       80.2693       60.5525       42.4147       32.3142       26.0441       18.9225       12.0588       10.3331        6.6254        5.8670       15.9082       31.0183       26.7377       20.0833       15.1959        7.2287       11.9687        8.5625       10.7086       30.9320       30.1350       35.3590       41.9910       76.4157       80.1471       81.3946       72.9547       52.0208       44.9044       48.7558       44.1504       42.0090       25.7573       20.3963       17.5185       23.9919       27.8570       12.2999        9.7681        5.6156        5.7980        9.7103       12.4515        0.0000        0.0000        0.0000        0.0000        0.0000       29.4600        2.5200        0.0000        7.7943        5.9951       13.0089       28.6138       59.3383       78.9693       90.6308        0.0000        0.0000        0.0000        0.0000        0.0000        0.0000        0.0000        0.0000        0.0000        0.0000        0.0000        0.0000        0.0000        0.0000        0.0000        0.0000        0.0000        0.0000        0.0000        0.0000        0.0000        0.0000        0.0000        0.0000        0.0000        0.0000        0.0000        0.0000        0.0000        0.0000        0.0000        0.0000        0.0000        0.0000        0.0000        0.0000        0.0000        0.0000        0.0000        0.0000        0.0000        0.0000        0.0000        0.0000        0.0000        0.0000        0.0000        0.0000        0.0000        0.0000        0.0000        0.0000        0.0000        0.0000        0.0000
        0.0000        0.0000        0.0000        0.0000        0.0000        0.0000        0.0000        0.0000        0.0000        0.0000        0.0000        0.0000        0.0000        0.0000        0.0000        0.0000        0.0000        0.0000        0.0000        0.0000        0.0000        0.0000        0.0000        0.0000        0.0000        0.0000        0.0000        0.0000        0.0000        0.0000        0.0000        0.0000        0.0000        0.0000        0.0000        0.0000        0.0000        0.0000        0.0000        0.0000        0.0000        0.0000        0.0000        0.0000        0.0000        0.0000        0.0000        0.0000        0.0000        0.0000        0.0000        0.0000        0.0000        0.0000        0.0000        0.0000        0.0000        0.0000        0.0000        0.0000        0.0000        0.0000        0.0000        0.0000        0.0000        0.0000        0.0000        0.0000        0.0000        0.0000        0.0000        0.0000        0.0000        0.0000        0.0000        0.0000        0.0000        0.0000        0.0000        0.0000        0.0000        0.0000        0.0000        0.0000        0.0000        0.0000        0.0000        0.0000        0.0000        0.0000        0.0000        0.0000        0.0000        0.0000        0.0000        0.0000        0.0000      267.7685        0.0000        0.0000        0.0000      223.8041      234.0536      285.5915      293.9832      298.3208      271.0569      286.3968      303.4625      349.5533      329.2578      320.4866      272.8892      258.1757      274.2487      261.4754      241.9233      232.2343      208.2823      211.1348      200.0948      208.5111      173.7581      151.3275      137.8478      101.3821       95.0116       83.0909       86.5145       75.8138       67.3910       73.3459       67.5921       70.3088       54.5802       52.6049       54.4886       42.3985       33.4885       20.1812       13.9298       10.9915        8.9011        8.8841        4.0123       10.3193       12.4619       20.6428       42.3326       24.6299        9.1174        1.7497        7.8005        7.2275       11.1785       29.5516       30.5227       47.8730       60.6915       91.3573       98.5561       96.6948       86.3001       55.2952       50.5245       52.7402       54.0165       46.1095       42.0202       21.6873       17.7371       18.6932       11.3921        3.0821        3.1868       13.0415       14.1639        8.3519        5.6862        0.0000        0.0000        0.0000        0.0000        0.0000       32.1000       27.1200        5.4900       13.2223        9.9053       19.7977       36.4450       64.2696       81.8565       92.6706        0.0000        0.0000        0.0000        0.0000        0.0000        0.0000        0.0000        0.0000        0.0000        0.0000        0.0000        0.0000        0.0000        0.0000        0.0000        0.0000        0.0000        0.0000        0.0000        0.0000        0.0000        0.0000        0.0000        0.0000        0.0000        0.0000        0.0000        0.0000        0.0000        0.0000        0.0000        0.0000        0.0000        0.0000        0.0000        0.0000        0.0000        0.0000        0.0000        0.0000        0.0000        0.0000        0.0000        0.0000        0.0000        0.0000        0.0000        0.0000        0.0000        0.0000        0.0000        0.0000        0.0000        0.0000        0.0000
        0.0000        0.0000        0.0000        0.0000        0.0000        0.0000        0.0000        0.0000        0.0000        0.0000        0.0000        0.0000        0.0000        0.0000        0.0000        0.0000        0.0000        0.0000        0.0000        0.0000        0.0000        0.0000        0.0000        0.0000        0.0000        0.0000        0.0000        0.0000        0.0000        0.0000        0.0000        0.0000        0.0000        0.0000        0.0000        0.0000        0.0000        0.0000        0.0000        0.0000        0.0000        0.0000        0.0000        0.0000        0.0000        0.0000        0.0000        0.0000        0.0000        0.0000        0.0000        0.0000        0.0000        0.0000        0.0000        0.0000        0.0000        0.0000        0.0000        0.0000        0.0000        0.0000        0.0000        0.0000        0.0000        0.0000        0.0000        0.0000        0.0000        0.0000        0.0000        0.0000        0.0000        0.0000        0.0000        0.0000        0.0000        0.0000        0.0000        0.0000        0.0000        0.0000        0.0000        0.0000        0.0000        0.0000        0.0000        0.0000        0.0000        0.0000        0.0000        0.0000        0.0000        0.0000        0.0000        0.0000        0.0000        0.0000        0.0000        0.0000        0.0000      270.8386      272.3429      310.0133      302.5064      293.3142      295.8139      321.2643      313.0200      330.3231      327.5721      306.6346      265.5919      244.7013      244.6802      238.4230      232.6550      225.6293      208.9435      202.9438      207.9394      189.0791      166.5822      116.8428      106.7830       96.0310       82.7937       64.9224       58.4042       55.2313       50.4908       55.3268       47.9593       46.9914       44.6943       45.2625       43.4034       32.3706       25.9315       14.2168       13.3530       12.9694        6.8489       10.5938        8.8199        4.7013        7.6135       17.9930       34.5491       34.9729       18.7328        6.3609       10.9402        8.4713       38.1877       32.0993       31.8542       54.0370       65.8245      108.6700      119.8907      118.0454       89.1938       61.1831       58.6437       38.1294       41.2384       30.8031       26.0054       23.4243       17.9197       11.6629        4.4807       11.0324        7.4304       21.6415        6.9951        0.0000        0.0000        0.0000        0.0000        0.0000        0.0000       47.1600       61.3200       44.1900       43.4100       13.2160       14.0881       20.6820       34.9457       57.5758       69.7298       75.0402        0.0000        0.0000        0.0000        0.0000        0.0000        0.0000        0.0000        0.0000        0.0000        0.0000        0.0000        0.0000        0.0000        0.0000        0.0000        0.0000        0.0000        0.0000        0.0000        0.0000        0.0000        0.0000        0.0000        0.0000        0.0000        0.0000        0.0000        0.0000        0.0000        0.0000        0.0000        0.0000        0.0000        0.0000        0.0000        0.0000        0.0000        0.0000        0.0000        0.0000        0.0000        0.0000        0.0000        0.0000        0.0000        0.0000        0.0000        0.0000        0.0000        0.0000        0.0000        0.0000        0.0000        0.0000        0.0000
        0.0000        0.0000        0.0000        0.0000        0.0000        0.0000        0.0000        0.0000        0.0000        0.0000        0.0000        0.0000        0.0000        0.0000        0.0000        0.0000        0.0000        0.0000        0.0000        0.0000        0.0000        0.0000        0.0000        0.0000        0.0000        0.0000        0.0000        0.0000        0.0000        0.0000        0.0000        0.0000        0.0000        0.0000        0.0000        0.0000        0.0000        0.0000        0.0000        0.0000        0.0000        0.0000        0.0000        0.0000        0.0000        0.0000        0.0000        0.0000        0.0000        0.0000        0.0000        0.0000        0.0000        0.0000        0.0000        0.0000        0.0000        0.0000        0.0000        0.0000        0.0000        0.0000        0.0000        0.0000        0.0000        0.0000        0.0000        0.0000        0.0000        0.0000        0.0000        0.0000        0.0000        0.0000        0.0000        0.0000        0.0000        0.0000        0.0000        0.0000        0.0000        0.0000        0.0000        0.0000        0.0000        0.0000        0.0000        0.0000        0.0000        0.0000        0.0000        0.0000        0.0000        0.0000        0.0000        0.0000        0.0000        0.0000        0.0000        0.0000        0.0000        0.0000      271.3071      330.9310      310.4871      283.3018      300.5540      308.6092      308.7904      308.4152      268.3688      249.0255      239.3285      227.8793      249.8017      232.5638      221.0912      222.6313      203.6526      209.5257      189.4626      162.0354      130.9158      107.5964      101.5256       89.2518       76.3391       58.5028       51.7535       46.8198       45.5243       50.3625       40.6734       39.8531       36.2117       35.7550       30.8380       26.5257       22.1663       12.0690        9.0515        6.9779        9.8207       11.6120        5.4398        3.3173        4.7272       10.1421       14.5121       18.8421       21.3833       11.0807       33.1485       51.8571       28.9316       35.8923       28.8744       35.9147       71.4645      108.0655       98.7487       91.3473       77.6810       49.4679       39.9173       32.3115       29.7361       24.7130       22.1959       18.4567       15.1918        6.3826        4.8735       12.1261        6.2058        4.9085        5.1946        0.0000        0.0000        0.0000        0.0000        0.0000        0.0000        0.0000       47.3700       46.7400       50.0700       14.6625       12.3504       17.4942       28.0891       46.0009       61.1868       73.2293        0.0000        0.0000        0.0000        0.0000        0.0000        0.0000        0.0000        0.0000        0.0000        0.0000        0.0000        0.0000        0.0000        0.0000        0.0000        0.0000        0.0000        0.0000        0.0000        0.0000        0.0000        0.0000        0.0000        0.0000        0.0000        0.0000        0.0000        0.0000        0.0000        0.0000        0.0000        0.0000        0.0000        0.0000        0.0000        0.0000        0.0000        0.0000        0.0000        0.0000        0.0000        0.0000        0.0000        0.0000        0.0000        0.0000        0.0000        0.0000        0.0000        0.0000        0.0000        0.0000        0.0000        0.0000        0.0000
        0.0000        0.0000        0.0000        0.0000        0.0000        0.0000        0.0000        0.0000        0.0000        0.0000        0.0000        0.0000        0.0000        0.0000        0.0000        0.0000        0.0000        0.0000        0.0000        0.0000        0.0000        0.0000        0.0000        0.0000        0.0000        0.0000        0.0000        0.0000        0.0000        0.0000        0.0000        0.0000        0.0000        0.0000        0.0000        0.0000        0.0000        0.0000        0.0000        0.0000        0.0000        0.0000        0.0000        0.0000        0.0000        0.0000        0.0000        0.0000        0.0000        0.0000        0.0000        0.0000        0.0000        0.0000        0.0000        0.0000        0.0000        0.0000        0.0000        0.0000        0.0000        0.0000        0.0000        0.0000        0.0000        0.0000        0.0000        0.0000        0.0000        0.0000        0.0000        0.0000        0.0000        0.0000        0.0000        0.0000        0.0000        0.0000        0.0000        0.0000        0.0000        0.0000        0.0000        0.0000        0.0000        0.0000        0.0000        0.0000        0.0000        0.0000        0.0000        0.0000        0.0000        0.0000        0.0000        0.0000        0.0000        0.0000        0.0000        0.0000        0.0000        0.0000        0.0000      309.6649      312.7913      305.9329      294.1924      294.2040      273.3230      254.2871      227.8303      238.1743      237.1764      237.0580      265.8636      243.5186      237.3962      223.4295      195.5411      178.8849      145.8267      109.3983       93.6319      134.3849      118.8223      119.1296       94.2464        0.0000        0.0000       72.0000       50.7805       41.1519       37.0417       39.0183       41.7158       31.7104       23.7770       21.0599       17.4222        9.4720        6.1057        4.4727       10.3160       46.9740       31.9922       19.8656       12.7817       12.0379       13.0093       10.9966       22.2938       20.3171       24.7489       24.3621       23.5987       17.1002       15.8830       21.0992       37.3673       59.8180       70.8411       73.3171       47.2916       32.1385       24.9624       20.4568       17.7833       16.1972       13.7184       11.8444       10.0152       11.3849       10.4357        8.0070        0.0000        0.0000        0.0000        0.0000        0.0000        0.0000        0.0000        0.0000        0.0000        0.0000        0.0000        0.0000        0.0000        8.4042        9.4293       10.1482        5.9084       34.6108       45.2090        0.0000        0.0000        0.0000        0.0000        0.0000        0.0000        0.0000        0.0000        0.0000        0.0000        0.0000        0.0000        0.0000        0.0000        0.0000        0.0000        0.0000        0.0000        0.0000        0.0000        0.0000        0.0000        0.0000        0.0000        0.0000        0.0000        0.0000        0.0000        0.0000        0.0000        0.0000        0.0000        0.0000        0.0000        0.0000        0.0000        0.0000        0.0000        0.0000        0.0000        0.0000        0.0000        0.0000        0.0000        0.0000        0.0000        0.0000        0.0000        0.0000        0.0000        0.0000        0.0000        0.0000        0.0000        0.0000        0.0000
        0.0000        0.0000        0.0000        0.0000        0.0000        0.0000        0.0000        0.0000        0.0000        0.0000        0.0000        0.0000        0.0000        0.0000        0.0000        0.0000        0.0000        0.0000        0.0000        0.0000        0.0000        0.0000        0.0000        0.0000        0.0000        0.0000        0.0000        0.0000        0.0000        0.0000        0.0000        0.0000        0.0000        0.0000        0.0000        0.0000        0.0000        0.0000        0.0000        0.0000        0.0000        0.0000        0.0000        0.0000        0.0000        0.0000        0.0000        0.0000        0.0000        0.0000        0.0000        0.0000        0.0000        0.0000        0.0000        0.0000        0.0000        0.0000        0.0000        0.0000        0.0000        0.0000        0.0000        0.0000        0.0000        0.0000        0.0000        0.0000        0.0000        0.0000        0.0000        0.0000        0.0000        0.0000        0.0000        0.0000        0.0000        0.0000        0.0000        0.0000        0.0000        0.0000        0.0000        0.0000        0.0000        0.0000        0.0000        0.0000        0.0000        0.0000        0.0000        0.0000        0.0000        0.0000        0.0000        0.0000        0.0000        0.0000        0.0000        0.0000        0.0000        0.0000        0.0000      330.0106      333.7190      316.8300      303.8385      284.4235      243.5108      220.7930      214.4684      215.5489      238.3921      248.4507      257.5886      246.8089      225.3671      212.4300      180.2962      165.4860      120.6217       79.9754       73.3733      109.9010      116.8132      142.8469        0.0000        0.0000        0.0000        0.0000        0.0000        0.0000       30.7590       29.9161       29.3545       29.8477       20.3079       16.7169       13.6914        5.6413        3.9881        4.0054        6.2695       22.2633       43.7362       33.8410       24.6712       23.9220       28.3215       17.6929       19.3600       24.2775       21.1815       22.3696       21.5343       19.4810       13.8143       18.3863       21.1651       37.2994       58.0452       61.2135       41.4569       25.0595       18.4440       14.9561       16.7274       13.1286       15.2579       11.6455        9.8223       10.5218        0.0000        0.0000        0.0000        0.0000        0.0000        0.0000        0.0000        0.0000        0.0000        0.0000        0.0000        0.0000        0.0000        0.0000        0.0000        8.5943        4.7104        6.7953        8.3192       31.1387       33.7937       47.6111        0.0000        0.0000        0.0000        0.0000        0.0000        0.0000        0.0000        0.0000        0.0000        0.0000        0.0000        0.0000        0.0000        0.0000        0.0000        0.0000        0.0000        0.0000        0.0000        0.0000        0.0000        0.0000        0.0000        0.0000        0.0000        0.0000        0.0000        0.0000        0.0000        0.0000        0.0000        0.0000        0.0000        0.0000        0.0000        0.0000        0.0000        0.0000        0.0000        0.0000        0.0000        0.0000        0.0000        0.0000        0.0000        0.0000        0.0000        0.0000        0.0000        0.0000        0.0000        0.0000        0.0000        0.0000        0.0000
        0.0000        0.0000        0.0000        0.0000        0.0000        0.0000        0.0000        0.0000        0.0000        0.0000        0.0000        0.0000        0.0000        0.0000        0.0000        0.0000        0.0000        0.0000        0.0000        0.0000        0.0000        0.0000        0.0000        0.0000        0.0000        0.0000        0.0000        0.0000        0.0000        0.0000        0.0000        0.0000        0.0000        0.0000        0.0000        0.0000        0.0000        0.0000        0.0000        0.0000        0.0000        0.0000        0.0000        0.0000        0.0000        0.0000        0.0000        0.0000        0.0000        0.0000        0.0000        0.0000        0.0000        0.0000        0.0000        0.0000        0.0000        0.0000        0.0000        0.0000        0.0000        0.0000        0.0000        0.0000        0.0000        0.0000        0.0000        0.0000        0.0000        0.0000        0.0000        0.0000        0.0000        0.0000        0.0000        0.0000        0.0000        0.0000        0.0000        0.0000        0.0000        0.0000        0.0000        0.0000        0.0000        0.0000        0.0000        0.0000        0.0000        0.0000        0.0000        0.0000        0.0000        0.0000        0.0000        0.0000        0.0000        0.0000        0.0000        0.0000        0.0000        0.0000        0.0000      325.0433      316.6923      290.0683      259.3488      230.7000      210.9425      202.2791      196.2670      210.6685      227.3493      237.0250      240.0095      229.5903      201.0345        0.0000      170.0807      164.0763        0.0000        0.0000       62.5915       91.6448        0.0000        0.0000        0.0000        0.0000        0.0000        0.0000        0.0000        0.0000       30.2660       25.4442       25.9690       28.0898       26.2379       19.1686       12.7933        5.5297       11.8120       27.1675        5.5539       13.1924       35.2689       34.6987       35.2007       32.1488       55.0254       55.8414       44.2164       21.3918       25.4578       21.8760       16.5254       11.7266       14.9080       13.6587       24.5886       34.1564       38.4613       42.1685       32.7430       21.0464       16.3332       15.7376       11.6156        0.0000        0.0000        0.0000        0.0000        0.0000        0.0000        0.0000        0.0000        0.0000        0.0000        0.0000        0.0000        0.0000        0.0000        0.0000        0.0000        0.0000        0.0000        0.0000        0.0000        5.7885        8.7318        5.0265        3.0488       21.7416        0.0000        0.0000        0.0000        0.0000        0.0000        0.0000        0.0000        0.0000        0.0000        0.0000        0.0000        0.0000        0.0000        0.0000        0.0000        0.0000        0.0000        0.0000        0.0000        0.0000        0.0000        0.0000        0.0000        0.0000        0.0000        0.0000        0.0000        0.0000        0.0000        0.0000        0.0000        0.0000        0.0000        0.0000        0.0000        0.0000        0.0000        0.0000        0.0000        0.0000        0.0000        0.0000        0.0000        0.0000        0.0000        0.0000        0.0000        0.0000        0.0000        0.0000        0.0000        0.0000        0.0000        0.0000        0.0000        0.0000        0.0000
        0.0000        0.0000        0.0000        0.0000        0.0000        0.0000        0.0000        0.0000        0.0000        0.0000        0.0000        0.0000        0.0000        0.0000        0.0000        0.0000        0.0000        0.0000        0.0000        0.0000        0.0000        0.0000        0.0000        0.0000        0.0000        0.0000        0.0000        0.0000        0.0000        0.0000        0.0000        0.0000        0.0000        0.0000        0.0000        0.0000        0.0000        0.0000        0.0000        0.0000        0.0000        0.0000        0.0000        0.0000        0.0000        0.0000        0.0000        0.0000        0.0000        0.0000        0.0000        0.0000        0.0000        0.0000        0.0000        0.0000        0.0000        0.0000        0.0000        0.0000        0.0000        0.0000        0.0000        0.0000        0.0000        0.0000        0.0000        0.0000        0.0000        0.0000        0.0000        0.0000        0.0000        0.0000        0.0000        0.0000        0.0000        0.0000        0.0000        0.0000        0.0000        0.0000        0.0000        0.0000        0.0000        0.0000        0.0000        0.0000        0.0000        0.0000        0.0000        0.0000        0.0000        0.0000        0.0000        0.0000        0.0000        0.0000        0.0000        0.0000        0.0000        0.0000        0.0000      290.6073      270.8248      252.9256      220.6272      213.3533      196.1507      184.0385      182.9755      184.0938      202.0862      217.5933        0.0000        0.0000        0.0000        0.0000        0.0000        0.0000        0.0000        0.0000        0.0000        0.0000        0.0000        0.0000        0.0000        0.0000        0.0000        0.0000        0.0000        0.0000        0.0000       24.4752       24.0510       25.6843       25.0499       25.7591       19.0343       12.7133       31.7580       11.4667       40.1806       32.1801       60.8901       76.0423       52.6885       41.9426       43.7585       55.3788       55.0283       25.9134       25.9542       30.6049       21.9060       12.6688       13.3430       15.6960       17.9357       24.8753       32.6063       38.3644       32.2279       19.8130       16.0972       12.5111        0.0000        0.0000        0.0000        0.0000        0.0000        0.0000        0.0000        0.0000        0.0000        0.0000        0.0000        0.0000        0.0000        0.0000        0.0000        0.0000        0.0000        0.0000        0.0000        0.0000        0.0000        0.0000        7.7133        3.4342        6.2176        0.0000       30.6319       79.2554        0.0000        0.0000        0.0000        0.0000        0.0000        0.0000        0.0000        0.0000        0.0000        0.0000        0.0000        0.0000        0.0000        0.0000        0.0000        0.0000        0.0000        0.0000        0.0000        0.0000        0.0000        0.0000        0.0000        0.0000        0.0000        0.0000        0.0000        0.0000        0.0000        0.0000        0.0000        0.0000        0.0000        0.0000        0.0000        0.0000        0.0000        0.0000        0.0000        0.0000        0.0000        0.0000        0.0000        0.0000        0.0000        0.0000        0.0000        0.0000        0.0000        0.0000        0.0000        0.0000        0.0000        0.0000        0.0000
        0.0000        0.0000        0.0000        0.0000        0.0000        0.0000        0.0000        0.0000        0.0000        0.0000        0.0000        0.0000        0.0000        0.0000        0.0000        0.0000        0.0000        0.0000        0.0000        0.0000        0.0000        0.0000        0.0000        0.0000        0.0000        0.0000        0.0000        0.0000        0.0000        0.0000        0.0000        0.0000        0.0000        0.0000        0.0000        0.0000        0.0000        0.0000        0.0000        0.0000        0.0000        0.0000        0.0000        0.0000        0.0000        0.0000        0.0000        0.0000        0.0000        0.0000        0.0000        0.0000        0.0000        0.0000        0.0000        0.0000        0.0000        0.0000        0.0000        0.0000        0.0000        0.0000        0.0000        0.0000        0.0000        0.0000        0.0000        0.0000        0.0000        0.0000        0.0000        0.0000        0.0000        0.0000        0.0000        0.0000        0.0000        0.0000        0.0000        0.0000        0.0000        0.0000        0.0000        0.0000        0.0000        0.0000        0.0000        0.0000        0.0000        0.0000        0.0000        0.0000        0.0000        0.0000        0.0000        0.0000        0.0000        0.0000        0.0000        0.0000        0.0000        0.0000        0.0000        0.0000        0.0000      209.4245      192.6126      182.5240      164.7573      162.3764      166.5302      165.8713      166.4403      177.6410      184.2303        0.0000        0.0000        0.0000        0.0000        0.0000        0.0000        0.0000        0.0000        0.0000        0.0000        0.0000        0.0000        0.0000        0.0000        0.0000        0.0000        0.0000        0.0000       38.7258       32.0167       39.8650       25.6287       33.9912       57.2217       21.8069       17.2962       21.2397       35.6473       25.8561       25.3581       33.1490       50.3160       36.3623       25.9459       52.6113       45.2150       22.2028       21.1693       26.6853       20.0797       18.3028       14.8103       19.3909       21.1421       11.8230       14.1229       25.4806       21.6259       17.1600       13.3800        0.0000        0.0000        0.0000        0.0000        0.0000        0.0000        0.0000        0.0000        0.0000        0.0000        0.0000        0.0000        0.0000        0.0000        0.0000        0.0000        0.0000        0.0000        0.0000        0.0000        0.0000        0.0000        0.0000        0.0000       12.9805       20.8743        0.0000       45.8400      116.9100        0.0000        0.0000        0.0000        0.0000        0.0000        0.0000        0.0000        0.0000        0.0000        0.0000        0.0000        0.0000        0.0000        0.0000        0.0000        0.0000        0.0000        0.0000        0.0000        0.0000        0.0000        0.0000        0.0000        0.0000        0.0000        0.0000        0.0000        0.0000        0.0000        0.0000        0.0000        0.0000        0.0000        0.0000        0.0000        0.0000        0.0000        0.0000        0.0000        0.0000        0.0000        0.0000        0.0000        0.0000        0.0000        0.0000        0.0000        0.0000        0.0000        0.0000        0.0000        0.0000        0.0000        0.0000        0.0000
        0.0000        0.0000        0.0000        0.0000        0.0000        0.0000        0.0000        0.0000        0.0000        0.0000        0.0000        0.0000        0.0000        0.0000        0.0000        0.0000        0.0000        0.0000        0.0000        0.0000        0.0000        0.0000        0.0000        0.0000        0.0000        0.0000        0.0000        0.0000        0.0000        0.0000        0.0000        0.0000        0.0000        0.0000        0.0000        0.0000        0.0000        0.0000        0.0000        0.0000        0.0000        0.0000        0.0000        0.0000        0.0000        0.0000        0.0000        0.0000        0.0000        0.0000        0.0000        0.0000        0.0000        0.0000        0.0000        0.0000        0.0000        0.0000        0.0000        0.0000        0.0000        0.0000        0.0000        0.0000        0.0000        0.0000        0.0000        0.0000        0.0000        0.0000        0.0000        0.0000        0.0000        0.0000        0.0000        0.0000        0.0000        0.0000        0.0000        0.0000        0.0000        0.0000        0.0000        0.0000        0.0000        0.0000        0.0000        0.0000        0.0000        0.0000        0.0000        0.0000        0.0000        0.0000        0.0000        0.0000        0.0000        0.0000        0.0000        0.0000        0.0000        0.0000        0.0000        0.0000        0.0000        0.0000      176.1097      174.3752      158.8738      156.2656      160.0464      169.8793      149.0711      147.7126      145.9472        0.0000        0.0000        0.0000        0.0000        0.0000        0.0000        0.0000        0.0000        0.0000        0.0000        0.0000        0.0000        0.0000        0.0000        0.0000        0.0000        0.0000        0.0000        0.0000        0.0000       29.7600       31.9078       39.9842       29.7378       31.2263       48.4550       83.1260       32.8595       21.2536       23.5665       22.4273       25.3626       24.1054       27.1453       35.0253       26.7555       26.8362       30.7045       45.6611       42.5801       24.2977       16.2153       11.1144        8.9172       14.7315        0.0000        0.0000       30.1043        0.0000        0.0000        0.0000        0.0000        0.0000        0.0000        0.0000        0.0000        0.0000        0.0000        0.0000        0.0000        0.0000        0.0000        0.0000        0.0000        0.0000        0.0000        0.0000        0.0000        0.0000        0.0000        0.0000        0.0000        0.0000        0.0000       17.2910       23.2991        0.0000        0.0000        0.0000        0.0000        0.0000        0.0000        0.0000        0.0000        0.0000        0.0000        0.0000        0.0000        0.0000        0.0000        0.0000        0.0000        0.0000        0.0000        0.0000        0.0000        0.0000        0.0000        0.0000        0.0000        0.0000        0.0000        0.0000        0.0000        0.0000        0.0000        0.0000        0.0000        0.0000        0.0000        0.0000        0.0000        0.0000        0.0000        0.0000        0.0000        0.0000        0.0000        0.0000        0.0000        0.0000        0.0000        0.0000        0.0000        0.0000        0.0000        0.0000        0.0000        0.0000        0.0000        0.0000        0.0000        0.0000        0.0000
[truncated: 212,709 more chars]
