# Supplementary material for: Multidimensional evaluation of the TRMM 3B43V7 satellite-based precipitation product in mainland China from 1998–2016
Source: PeerJ. 2020 Feb 20;8:e8615. doi: 10.7717/peerj.8615 (PMC7036276; doi:10.7717/peerj.8615)
Supplement: Supplemental Information 2 [file peerj-08-8615-s002.zip › TRMM_3B43 data/TRMM 3B43 data-Year-Month/2006-11.txt]

ncols         249
nrows         175
xllcorner     73.250
yllcorner     6.500
cellsize      0.25000
        0.0000        0.0000        0.0000        0.0000        0.0000        0.0000        0.0000        0.0000        0.0000        0.0000        0.0000        0.0000        0.0000        0.0000        0.0000        0.0000        0.0000        0.0000        0.0000        0.0000        0.0000        0.0000        0.0000        0.0000        0.0000        0.0000        0.0000        0.0000        0.0000        0.0000        0.0000        0.0000        0.0000        0.0000        0.0000        0.0000        0.0000        0.0000        0.0000        0.0000        0.0000        0.0000        0.0000        0.0000        0.0000        0.0000        0.0000        0.0000        0.0000        0.0000        0.0000        0.0000        0.0000        0.0000        0.0000        0.0000        0.0000        0.0000        0.0000        0.0000        0.0000        0.0000        0.0000        0.0000        0.0000        0.0000        0.0000        0.0000        0.0000        0.0000        0.0000        0.0000        0.0000        0.0000        0.0000        0.0000        0.0000        0.0000        0.0000        0.0000        0.0000        0.0000        0.0000        0.0000        0.0000        0.0000        0.0000        0.0000        0.0000        0.0000        0.0000        0.0000        0.0000        0.0000        0.0000        0.0000        0.0000        0.0000        0.0000        0.0000        0.0000        0.0000        0.0000        0.0000        0.0000        0.0000        0.0000        0.0000        0.0000        0.0000        0.0000        0.0000        0.0000        0.0000        0.0000        0.0000        0.0000        0.0000        0.0000        0.0000        0.0000        0.0000        0.0000        0.0000        0.0000        0.0000        0.0000        0.0000        0.0000        0.0000        0.0000        0.0000        0.0000        0.0000        0.0000        0.0000        0.0000        0.0000        0.0000        0.0000        0.0000        0.0000        0.0000        0.0000        0.0000        0.0000        0.0000        0.0000        0.0000        0.0000        0.0000        0.0000        0.0000        0.0000        0.0000        0.0000        0.0000        0.0000        0.0000        0.0000        0.0000        0.0000        0.0000        0.0000        0.0000        0.0000        0.0000        0.0000        0.0000        0.0000        0.0000        0.0000        0.0000        5.8942        3.3644        2.0472        0.0000        0.0000        0.0000        3.6124        3.4438        2.7502        3.2367        4.8407        6.2444       10.1330        9.8042        8.3617        7.7174        6.3002        5.5924        4.3074        4.4370        5.0793        5.5495        6.6825        7.0227        7.6200        8.8446        8.5485       10.9363       14.8269       11.4137       12.9011       13.3596       15.8440       14.0981       12.3582       11.8288       10.7338       10.1031       11.2821       11.3309       12.9057       13.1623       11.3351       10.8895       10.8493       11.6899        0.0000        0.0000        0.0000        0.0000        0.0000        0.0000        0.0000        0.0000        0.0000        0.0000        0.0000        0.0000        0.0000        0.0000        0.0000        0.0000        0.0000        0.0000        0.0000        0.0000        0.0000        0.0000        0.0000        0.0000        0.0000        0.0000        0.0000        0.0000        0.0000        0.0000
        0.0000        0.0000        0.0000        0.0000        0.0000        0.0000        0.0000        0.0000        0.0000        0.0000        0.0000        0.0000        0.0000        0.0000        0.0000        0.0000        0.0000        0.0000        0.0000        0.0000        0.0000        0.0000        0.0000        0.0000        0.0000        0.0000        0.0000        0.0000        0.0000        0.0000        0.0000        0.0000        0.0000        0.0000        0.0000        0.0000        0.0000        0.0000        0.0000        0.0000        0.0000        0.0000        0.0000        0.0000        0.0000        0.0000        0.0000        0.0000        0.0000        0.0000        0.0000        0.0000        0.0000        0.0000        0.0000        0.0000        0.0000        0.0000        0.0000        0.0000        0.0000        0.0000        0.0000        0.0000        0.0000        0.0000        0.0000        0.0000        0.0000        0.0000        0.0000        0.0000        0.0000        0.0000        0.0000        0.0000        0.0000        0.0000        0.0000        0.0000        0.0000        0.0000        0.0000        0.0000        0.0000        0.0000        0.0000        0.0000        0.0000        0.0000        0.0000        0.0000        0.0000        0.0000        0.0000        0.0000        0.0000        0.0000        0.0000        0.0000        0.0000        0.0000        0.0000        0.0000        0.0000        0.0000        0.0000        0.0000        0.0000        0.0000        0.0000        0.0000        0.0000        0.0000        0.0000        0.0000        0.0000        0.0000        0.0000        0.0000        0.0000        0.0000        0.0000        0.0000        0.0000        0.0000        0.0000        0.0000        0.0000        0.0000        0.0000        0.0000        0.0000        0.0000        0.0000        0.0000        0.0000        0.0000        0.0000        0.0000        0.0000        0.0000        0.0000        0.0000        0.0000        0.0000        0.0000        0.0000        0.0000        0.0000        0.0000        0.0000        0.0000        0.0000        0.0000        0.0000        0.0000        0.0000        0.0000        0.0000        0.0000        0.0000        0.0000        0.0000        0.0000        0.0000        0.0000        0.0000        0.0000        0.0000        0.0000        0.0000        7.4683        6.8727        6.5344        3.6827        3.9237        5.6542        5.2039        3.7084        3.8999        3.6241        4.6332        6.5578        5.7115        8.2960        7.9174        9.9964       10.9502        8.6963        6.8548        5.3398        6.8939        8.2190        8.3056        8.7169       10.3953       12.1755       13.4634       12.0991       12.2707       14.0648       15.2816       15.1846       13.6524       13.3866       14.5685       16.5997       17.0992       15.9994       14.6372       14.0058       13.5383       15.5556       14.8041       12.6693       11.5569       12.2861       12.9829       16.7531       19.4690       22.8034       23.9322       22.9696       21.8004       20.3793        0.0000        0.0000        0.0000        0.0000        0.0000        0.0000        0.0000        0.0000        0.0000        0.0000        0.0000        0.0000        0.0000        0.0000        0.0000        0.0000        0.0000        0.0000        0.0000        0.0000        0.0000        0.0000        0.0000
        0.0000        0.0000        0.0000        0.0000        0.0000        0.0000        0.0000        0.0000        0.0000        0.0000        0.0000        0.0000        0.0000        0.0000        0.0000        0.0000        0.0000        0.0000        0.0000        0.0000        0.0000        0.0000        0.0000        0.0000        0.0000        0.0000        0.0000        0.0000        0.0000        0.0000        0.0000        0.0000        0.0000        0.0000        0.0000        0.0000        0.0000        0.0000        0.0000        0.0000        0.0000        0.0000        0.0000        0.0000        0.0000        0.0000        0.0000        0.0000        0.0000        0.0000        0.0000        0.0000        0.0000        0.0000        0.0000       35.4796        0.0000       31.7108       25.9640        0.0000        0.0000        0.0000        0.0000        0.0000        0.0000        0.0000        0.0000        0.0000        0.0000        0.0000        0.0000        0.0000        0.0000        0.0000        0.0000        0.0000        0.0000        0.0000        0.0000        0.0000        0.0000        0.0000        0.0000        0.0000        0.0000        0.0000        0.0000        0.0000        0.0000        0.0000        0.0000        0.0000        0.0000        0.0000        0.0000        0.0000        0.0000        0.0000        0.0000        0.0000        0.0000        0.0000        0.0000        0.0000        0.0000        0.0000        0.0000        0.0000        0.0000        0.0000        0.0000        0.0000        0.0000        0.0000        0.0000        0.0000        0.0000        0.0000        0.0000        0.0000        0.0000        0.0000        0.0000        0.0000        0.0000        0.0000        0.0000        0.0000        0.0000        0.0000        0.0000        0.0000        0.0000        0.0000        0.0000        0.0000        0.0000        0.0000        0.0000        0.0000        0.0000        0.0000        0.0000        0.0000        0.0000        0.0000        0.0000        0.0000        0.0000        0.0000        0.0000        0.0000        0.0000        0.0000        0.0000        0.0000        0.0000        0.0000        0.0000        0.0000        0.0000        0.0000        0.0000        0.0000        0.0000        0.0000        0.0000        0.0000        0.0000        0.0000        0.0000        6.6781        6.7413        6.8956        6.9441        4.9290        4.3063        4.4774        4.1501        6.1626        8.5798       11.8511        4.7365        5.3976        5.8665        6.6314        7.7586        8.6960       11.1248       10.8831        9.5877        7.4333        8.4424       10.3083       10.7238       12.6059       14.4259       15.9306       16.2948       15.4491       14.7370       16.1923       14.2643       16.7479       15.6223       15.6964       16.3416       16.0211       17.9772       17.7885       15.3888       14.5246       14.0495       14.0823       15.4755       14.8232       11.3236       11.4886       12.4741       14.8818       16.4636       22.1660       20.8043       21.3441       20.1897       20.7647       25.7246        0.0000        0.0000        0.0000        0.0000        0.0000        0.0000        0.0000        0.0000        0.0000        0.0000        0.0000        0.0000        0.0000        0.0000        0.0000        0.0000        0.0000        0.0000        0.0000        0.0000        0.0000        0.0000
        0.0000        0.0000        0.0000        0.0000        0.0000        0.0000        0.0000        0.0000        0.0000        0.0000        0.0000        0.0000        0.0000        0.0000        0.0000        0.0000        0.0000        0.0000        0.0000        0.0000        0.0000        0.0000        0.0000        0.0000        0.0000        0.0000        0.0000        0.0000        0.0000        0.0000        0.0000        0.0000        0.0000        0.0000        0.0000        0.0000        0.0000        0.0000        0.0000        0.0000        0.0000        0.0000        0.0000        0.0000        0.0000        0.0000        0.0000        0.0000        0.0000        0.0000        0.0000        0.0000        0.0000       59.1015       49.0024       39.9279       36.1858       35.3311       34.5119       13.6263        0.0000        0.0000        0.0000        0.0000        0.0000        0.0000        0.0000        0.0000        0.0000        0.0000        0.0000        0.0000        0.0000        0.0000        0.0000        0.0000        0.0000        0.0000        0.0000        0.0000        0.0000        0.0000        0.0000        0.0000        0.0000        0.0000        0.0000        0.0000        0.0000        0.0000        0.0000        0.0000        0.0000        0.0000        0.0000        0.0000        0.0000        0.0000        0.0000        0.0000        0.0000        0.0000        0.0000        0.0000        0.0000        0.0000        0.0000        0.0000        0.0000        0.0000        0.0000        0.0000        0.0000        0.0000        0.0000        0.0000        0.0000        0.0000        0.0000        0.0000        0.0000        0.0000        0.0000        0.0000        0.0000        0.0000        0.0000        0.0000        0.0000        0.0000        0.0000        0.0000        0.0000        0.0000        0.0000        0.0000        0.0000        0.0000        0.0000        0.0000        0.0000        0.0000        0.0000        0.0000        0.0000        0.0000        0.0000        0.0000        0.0000        0.0000        0.0000        0.0000        0.0000        0.0000        0.0000        0.0000        0.0000        0.0000        0.0000        0.0000        0.0000        0.0000        0.0000        0.0000        0.0000        0.0000        0.0000        0.0000        0.0000        0.0000        8.8833        8.6872        8.2655        7.8169        6.6566        5.5399        4.2165        5.8893        7.5606       15.8018        5.9357       12.4221        5.3061        5.7744        7.0780        7.2616        8.2038       10.5015       14.1371       20.6483       16.5158       12.3071       19.5459       28.1251       30.5487       23.1871       20.2758       19.9006       18.6993       21.3691       19.5990       21.7657       17.2259       16.5594       17.9301       17.8098       17.7503       19.1047       14.1725       15.6091       14.0807       13.6908       12.0000       11.9401       12.2729       10.9457       10.5339       10.8636       12.6542       14.6032       17.0701       19.2341       18.1883       15.9462       24.5468       25.0573       26.0863       29.0717       30.4335        0.0000        0.0000        0.0000        0.0000        0.0000        0.0000        0.0000        0.0000        0.0000        0.0000        0.0000        0.0000        0.0000        0.0000        0.0000        0.0000        0.0000        0.0000        0.0000        0.0000
        0.0000        0.0000        0.0000        0.0000        0.0000        0.0000        0.0000        0.0000        0.0000        0.0000        0.0000        0.0000        0.0000        0.0000        0.0000        0.0000        0.0000        0.0000        0.0000        0.0000        0.0000        0.0000        0.0000        0.0000        0.0000        0.0000        0.0000        0.0000        0.0000        0.0000        0.0000        0.0000        0.0000        0.0000        0.0000        0.0000        0.0000        0.0000        0.0000        0.0000        0.0000        0.0000        0.0000        0.0000        0.0000        0.0000        0.0000        0.0000        0.0000        0.0000        0.0000        0.0000        0.0000       56.2424       52.8130       49.0123       44.8368       37.0474       31.2262       20.1194        0.0000        0.0000        0.0000        0.0000        0.0000        0.0000        0.0000        0.0000        0.0000        0.0000        0.0000        0.0000        0.0000        0.0000        0.0000        0.0000        0.0000        0.0000        0.0000        0.0000        0.0000        0.0000        0.0000        0.0000        0.0000        0.0000        0.0000        0.0000        0.0000        0.0000        0.0000        0.0000        0.0000        0.0000        0.0000        0.0000        0.0000        0.0000        0.0000        0.0000        0.0000        0.0000        0.0000        0.0000        0.0000        0.0000        0.0000        0.0000        0.0000        0.0000        0.0000        0.0000        0.0000        0.0000        0.0000        0.0000        0.0000        0.0000        0.0000        0.0000        0.0000        0.0000        0.0000        0.0000        0.0000        0.0000        0.0000        0.0000        0.0000        0.0000        0.0000        0.0000        0.0000        0.0000        0.0000        0.0000        0.0000        0.0000        0.0000        0.0000        0.0000        0.0000        0.0000        0.0000        0.0000        0.0000        0.0000        0.0000        0.0000        0.0000        0.0000        0.0000        0.0000        0.0000        0.0000        0.0000        0.0000        0.0000        0.0000        0.0000        0.0000        0.0000        0.0000        0.0000        0.0000        0.0000        0.0000        0.0000        0.0000        0.0000        8.4762        8.1952        8.5805        7.6872        6.6972        7.9060        9.3111        7.8194        8.6741        9.0880        7.1070        8.0891        8.0838        7.9233        7.7002        8.4685       10.0987       12.0197       17.6954       18.4216       15.0455       14.0182       20.2961       27.1413       30.5077       25.0296       22.4463       25.7876       24.0844       22.2438       18.6908       17.5141       16.6275       16.0218       17.9542       15.7211       15.7807       18.3069       12.9029       15.9882       19.8581       14.6501       12.1186       12.6724       11.8629       10.4571       11.3338       13.1005       13.1679       18.6146       23.3519       23.6257       19.7301       22.4454       30.3429       31.7968       30.9493       33.1821       32.6326       40.8575       44.3888        0.0000        0.0000        0.0000        0.0000        0.0000        0.0000        0.0000        0.0000        0.0000        0.0000        0.0000        0.0000        0.0000        0.0000        0.0000        0.0000        0.0000        0.0000
        0.0000        0.0000        0.0000        0.0000        0.0000        0.0000        0.0000        0.0000        0.0000        0.0000        0.0000        0.0000        0.0000        0.0000        0.0000        0.0000        0.0000        0.0000        0.0000        0.0000        0.0000        0.0000        0.0000        0.0000        0.0000        0.0000        0.0000        0.0000        0.0000        0.0000        0.0000        0.0000        0.0000        0.0000        0.0000        0.0000        0.0000        0.0000        0.0000        0.0000        0.0000        0.0000        0.0000        0.0000        0.0000        0.0000        0.0000        0.0000        0.0000        0.0000       80.7709       69.2516       66.7999       59.4481       60.2923       54.2700       47.9109       42.1697       35.9712       22.1406       16.2590       12.9468        0.0000        0.0000        0.0000        0.0000        0.0000        0.0000        0.0000        0.0000        0.0000        0.0000        0.0000        0.0000        0.0000        0.0000        0.0000        0.0000        0.0000        0.0000        0.0000        0.0000        0.0000        0.0000        0.0000        0.0000        0.0000        0.0000        0.0000        0.0000        0.0000        0.0000        0.0000        0.0000        0.0000        0.0000        0.0000        0.0000        0.0000        0.0000        0.0000        0.0000        0.0000        0.0000        0.0000        0.0000        0.0000        0.0000        0.0000        0.0000        0.0000        0.0000        0.0000        0.0000        0.0000        0.0000        0.0000        0.0000        0.0000        0.0000        0.0000        0.0000        0.0000        0.0000        0.0000        0.0000        0.0000        0.0000        0.0000        0.0000        0.0000        0.0000        0.0000        0.0000        0.0000        0.0000        0.0000        0.0000        0.0000        0.0000        0.0000        0.0000        0.0000        0.0000        0.0000        0.0000        0.0000        0.0000        0.0000        0.0000        0.0000        0.0000        0.0000        0.0000        0.0000        0.0000        0.0000        0.0000        0.0000        0.0000        0.0000        0.0000        0.0000        0.0000        0.0000        0.0000        0.0000        0.0000        0.0000        7.5321        7.7013        7.9109        9.8091        9.0031        9.8290       12.3099        9.7189       11.6661       12.1785        9.1131        7.3312        9.8976        8.3140        7.3613        8.4091       10.5750       11.9877       19.6787       20.7425       22.5772       17.3916       15.4231       15.0217       16.0847       18.2206       21.6925       20.4257       21.4085       19.5317       16.7678       15.6525       14.0765       13.5805       13.6322       14.9939       13.9373       14.5392       15.1638       15.4723       14.4191       17.1571       15.1714       13.2538       10.7955       10.0055       11.3515       13.6259       13.9173       13.7509       17.0697       20.2786       24.0955       20.0669       27.3280       34.7809       31.4832       35.2477       41.1618       38.7374       42.7677       46.3066        0.0000        0.0000        0.0000        0.0000        0.0000        0.0000        0.0000        0.0000        0.0000        0.0000        0.0000        0.0000        0.0000        0.0000       37.6579       39.8173       37.6107        0.0000
        0.0000        0.0000        0.0000        0.0000        0.0000        0.0000        0.0000        0.0000        0.0000        0.0000        0.0000        0.0000        0.0000        0.0000        0.0000        0.0000        0.0000        0.0000        0.0000        0.0000        0.0000        0.0000        0.0000        0.0000        0.0000        0.0000        0.0000        0.0000        0.0000        0.0000        0.0000        0.0000        0.0000        0.0000        0.0000        0.0000        0.0000        0.0000        0.0000        0.0000        0.0000        0.0000        0.0000        0.0000        0.0000        0.0000        0.0000        0.0000       76.7498       77.3153       74.5263       66.5865       67.8600       65.0916       61.7289       58.7705       49.7584       49.7730       43.7852       28.7520       22.4731       16.6991       14.5162        0.0000        0.0000        0.0000        0.0000        0.0000        0.0000        0.0000        0.0000        0.0000        0.0000        0.0000        0.0000        0.0000        0.0000        0.0000        0.0000        0.0000        0.0000        0.0000        0.0000        0.0000        0.0000        0.0000        0.0000        0.0000        0.0000        0.0000        0.0000        0.0000        0.0000        0.0000        0.0000        0.0000        0.0000        0.0000        0.0000        0.0000        0.0000        0.0000        0.0000        0.0000        0.0000        0.0000        0.0000        0.0000        0.0000        0.0000        0.0000        0.0000        0.0000        0.0000        0.0000        0.0000        0.0000        0.0000        0.0000        0.0000        0.0000        0.0000        0.0000        0.0000        0.0000        0.0000        0.0000        0.0000        0.0000        0.0000        0.0000        0.0000        0.0000        0.0000        0.0000        0.0000        0.0000        0.0000        0.0000        0.0000        0.0000        0.0000        0.0000        0.0000        0.0000        0.0000        0.0000        0.0000        0.0000        0.0000        0.0000        0.0000        0.0000        0.0000        0.0000        0.0000        0.0000        0.0000        0.0000        0.0000        0.0000        0.0000        0.0000        0.0000        0.0000        0.0000        0.0000        0.0000        7.5300        7.1728        8.0827        7.7510        8.5212       10.2734       11.4448       12.5896        9.4259        9.8976       10.9422        8.7336        7.7506        7.1198        6.3701        6.1562       10.2578       13.6696       12.6803       21.5716       21.9759       16.6537       14.7005       14.0986       14.7871       12.1602       14.5614       16.1369       15.3055       15.3084       14.5296       13.6599       12.9270       14.7881       11.2043       11.1230       12.1102       10.9124       11.5584       12.7786       14.4999       13.4539       15.0840       13.4279       11.9378       11.4817       12.9876       12.3506       14.0357       15.2081       13.9784       12.6486       14.2068       15.3585       16.1830       18.8688       27.5522       33.0530       34.7529       39.7485       47.8704       43.8629       45.4735       42.6917        0.0000        0.0000        0.0000        0.0000        0.0000        0.0000        0.0000        0.0000        0.0000       31.6639       37.8021       34.8831       37.1092       40.4346       43.9963       41.3721       37.5354
        0.0000        0.0000        0.0000        0.0000        0.0000        0.0000        0.0000        0.0000        0.0000        0.0000        0.0000        0.0000        0.0000        0.0000        0.0000        0.0000        0.0000        0.0000        0.0000        0.0000        0.0000        0.0000        0.0000        0.0000        0.0000        0.0000        0.0000        0.0000        0.0000        0.0000        0.0000        0.0000        0.0000        0.0000        0.0000        0.0000        0.0000        0.0000        0.0000        0.0000        0.0000        0.0000        0.0000        0.0000        0.0000        0.0000        0.0000        0.0000       64.4684       64.2718       62.8961       55.8009       56.9157       59.8638       55.1850       43.7611       40.9277       38.7220       42.0073       35.6282       39.3901       32.0039       22.5200       13.5842       11.0364        9.1220        8.4272        0.0000        0.0000        0.0000        0.0000        0.0000        0.0000        0.0000        0.0000        0.0000        0.0000        0.0000        0.0000        0.0000        0.0000        0.0000        0.0000        0.0000        0.0000        0.0000        0.0000        0.0000        0.0000        0.0000        0.0000        0.0000        0.0000        0.0000        0.0000        0.0000        0.0000        0.0000        0.0000        0.0000        0.0000        0.0000        0.0000        0.0000        0.0000        0.0000        0.0000        0.0000        0.0000        0.0000        0.0000        0.0000        0.0000        0.0000        0.0000        0.0000        0.0000        0.0000        0.0000        0.0000        0.0000        0.0000        0.0000        0.0000        0.0000        0.0000        0.0000        0.0000        0.0000        0.0000        0.0000        0.0000        0.0000        0.0000        0.0000        0.0000        0.0000        0.0000        0.0000        0.0000        0.0000        0.0000        0.0000        0.0000        0.0000        0.0000        0.0000        0.0000        0.0000        0.0000        0.0000        0.0000        0.0000        0.0000        0.0000        0.0000        0.0000        0.0000        0.0000        0.0000        0.0000        0.0000        0.0000        0.0000        0.0000        0.0000        0.0000        0.0000        6.5313        6.8568        7.1374        6.8629        6.8935        6.6949        7.6552        9.7867        8.9294        9.0805        8.2582        7.5182        7.5991        6.8450        5.5178        5.4420        7.3284        9.2552       10.6183       19.3781       22.1437       18.1633       13.8165       12.7782       11.8662        9.2116        8.4873       10.3475       10.6481       10.9125       10.8040       10.9145       13.1932       14.8624       14.6997        9.4151        9.4198        9.6021        9.8604        9.4164       11.7497       13.3771       14.5218       12.3021       11.4292       10.8915       13.5505       13.5713       14.5891       15.6083       15.8711       14.0518       15.4011       17.0010       21.9158       24.8054       27.5137       27.5691       32.5024       40.8290       48.4965       45.9396       43.3890        0.0000        0.0000        0.0000        0.0000        0.0000        0.0000       38.4119       31.9103       32.4149       38.2441       37.4418       37.6844       39.7601       37.8616       40.4927       53.8264        0.0000        0.0000
        0.0000        0.0000        0.0000        0.0000        0.0000        0.0000        0.0000        0.0000        0.0000        0.0000        0.0000        0.0000        0.0000        0.0000        0.0000        0.0000        0.0000        0.0000        0.0000        0.0000        0.0000        0.0000        0.0000        0.0000        0.0000        0.0000        0.0000        0.0000        0.0000        0.0000        0.0000        0.0000        0.0000        0.0000        0.0000        0.0000        0.0000        0.0000        0.0000        0.0000        0.0000        0.0000        0.0000        0.0000        0.0000        0.0000        0.0000        0.0000       39.0570       37.0850       38.1703       36.4259       36.5977       35.6997       36.7187       34.4511       33.3084       34.1656       29.8913       30.8412       29.3233       35.0548       26.7062       20.1002       16.7840       15.1461       14.7034       11.0136        8.5873        0.0000        0.0000        0.0000        0.0000        0.0000        0.0000        0.0000        0.0000        0.0000        0.0000        0.0000        0.0000        0.0000        0.0000        0.0000        0.0000        0.0000        0.0000        0.0000        0.0000        0.0000        0.0000        0.0000        0.0000        0.0000        0.0000        0.0000        0.0000        0.0000        0.0000        0.0000        0.0000        0.0000        0.0000        0.0000        0.0000        0.0000        0.0000        0.0000        0.0000        0.0000        0.0000        0.0000        0.0000        0.0000        0.0000        0.0000        0.0000        0.0000        0.0000        0.0000        0.0000        0.0000        0.0000        0.0000        0.0000        0.0000        0.0000        0.0000        0.0000        0.0000        0.0000        0.0000        0.0000        0.0000        0.0000        0.0000        0.0000        0.0000        0.0000        0.0000        0.0000        0.0000        0.0000        0.0000        0.0000        0.0000        0.0000        0.0000        0.0000        0.0000        0.0000        0.0000        0.0000        0.0000        0.0000        0.0000        0.0000        0.0000        0.0000        0.0000        0.0000        0.0000        0.0000        0.0000        0.0000        0.0000        0.0000        0.0000        5.2906        5.6597        5.5299        5.5346        5.6885        5.9777        7.5842        6.9816       15.1650       41.0991       15.3773        5.6002        4.5432        4.0442        3.7779        5.2596        7.6284       13.2427       19.5109       22.3715       20.1096       12.5244        9.3458        7.2270        8.3220        5.2176        6.6717        6.4727        6.2452        8.7638       11.8172        8.9468        7.1172       10.4927        9.5114        6.5671        6.1235        5.4490        6.1109        5.7966        5.9838        7.9791        7.1427        8.1319       12.5654       16.2510       21.4672       27.6750       27.5142       30.1539       18.5788       16.5866       14.2326       16.9670       21.3787       27.3265       30.3257       20.2893       19.6621       30.7234       47.6961       38.3473       30.3849       40.4031       48.5006       45.0400       46.8391       54.9277       45.8749       41.8693       43.3516       39.8665       40.7392       39.8939       43.2067       46.9682       46.4791       48.2095       62.1498        0.0000        0.0000
        0.0000        0.0000        0.0000        0.0000        0.0000        0.0000        0.0000        0.0000        0.0000        0.0000        0.0000        0.0000        0.0000        0.0000        0.0000        0.0000        0.0000        0.0000        0.0000        0.0000        0.0000        0.0000        0.0000        0.0000        0.0000        0.0000        0.0000        0.0000        0.0000        0.0000        0.0000        0.0000        0.0000        0.0000        0.0000        0.0000        0.0000        0.0000        0.0000        0.0000        0.0000        0.0000        0.0000        0.0000        0.0000        0.0000        0.0000        0.0000       32.1920       31.5488       32.0169       33.6191       29.5588       33.5896       34.8994       32.5174       29.7087       33.0358       34.3907       31.1352       28.9095       28.9767       30.3657       27.6771       23.1776       27.6377       27.0597       15.9017       10.8913        9.1609        0.0000        0.0000        0.0000        0.0000        0.0000        0.0000        0.0000        0.0000        0.0000        0.0000        0.0000        0.0000        0.0000        0.0000        0.0000        0.0000        0.0000        0.0000        0.0000        0.0000        0.0000        0.0000        0.0000        0.0000        0.0000        0.0000        0.0000        0.0000        0.0000        0.0000        0.0000        0.0000        0.0000        0.0000        0.0000        0.0000        0.0000        0.0000        0.0000        0.0000        0.0000        0.0000        0.0000        0.0000        0.0000        0.0000        0.0000        0.0000        0.0000        0.0000        0.0000        0.0000        0.0000        0.0000        0.0000        0.0000        0.0000        0.0000        0.0000        0.0000        0.0000        0.0000        0.0000        0.0000        0.0000        0.0000        0.0000        0.0000        0.0000        0.0000        0.0000        0.0000        0.0000        0.0000        0.0000        0.0000        0.0000        0.0000        0.0000        0.0000        0.0000        0.0000        0.0000        0.0000        0.0000        0.0000        0.0000        0.0000        0.0000        0.0000        0.0000        0.0000        0.0000        0.0000        0.0000        0.0000        0.0000        0.0000        0.0000        5.1336        4.8497        5.9121        6.9151        7.3673        0.0000        8.0099        8.8099       16.5131        0.0000        0.0000        0.0000        3.4545        3.2794        3.7768       11.3047       16.7147       12.6879        7.9237        5.5388        5.1570        4.7833        5.5507        4.5078        7.9808        8.3404        5.9573        5.3234        6.1177        5.2906        4.0653        5.0246        5.1892       12.2815        7.3132        3.6661        4.0509        6.8346        6.7149        6.3183        6.2536        8.5398       12.9619       21.1828       23.6611       25.4382       32.5228       33.2347       26.0917       24.1646       21.2610       26.7559       23.1697       18.3594       15.3414       15.3814       14.0282       16.9865       23.8254       29.1413       28.7080       26.6478       25.8886       29.3920       29.5357       32.9837       32.5478       39.1422       33.4785       30.8127       34.8721       40.7345       41.8772       42.7228       45.3946       45.5742       52.5137       68.9126        0.0000        0.0000
        0.0000        0.0000        0.0000        0.0000        0.0000        0.0000        0.0000        0.0000        0.0000        0.0000        0.0000        0.0000        0.0000        0.0000        0.0000        0.0000        0.0000        0.0000        0.0000        0.0000        0.0000        0.0000        0.0000        0.0000        0.0000        0.0000        0.0000        0.0000        0.0000        0.0000        0.0000        0.0000        0.0000        0.0000        0.0000        0.0000        0.0000        0.0000       48.1524       37.2310       30.9947        0.0000        0.0000        0.0000        0.0000        0.0000        0.0000        0.0000       30.8037       30.2243       26.8282       23.7607       24.5062       27.9221       28.0895       30.7132       28.2654       33.8150       37.4468       29.1104       33.2568       30.5931       32.3014       26.0813       25.0401       23.8889       27.5253       18.1722       16.3268       14.5935        0.0000        0.0000        0.0000        0.0000        0.0000        0.0000        0.0000        0.0000        0.0000        0.0000        0.0000        0.0000        0.0000        0.0000        0.0000        0.0000        0.0000        0.0000        0.0000        0.0000        0.0000        0.0000        0.0000        0.0000        0.0000        0.0000        0.0000        0.0000        0.0000        0.0000        0.0000        0.0000        0.0000        0.0000        0.0000        0.0000        0.0000        0.0000        0.0000        0.0000        0.0000        0.0000        0.0000        0.0000        0.0000        0.0000        0.0000        0.0000        0.0000        0.0000        0.0000        0.0000        0.0000        0.0000        0.0000        0.0000        0.0000        0.0000        0.0000        0.0000        0.0000        0.0000        0.0000        0.0000        0.0000        0.0000        0.0000        0.0000        0.0000        0.0000        0.0000        0.0000        0.0000        0.0000        0.0000        0.0000        0.0000        0.0000        0.0000        0.0000        0.0000        0.0000        0.0000        0.0000        0.0000        0.0000        0.0000        0.0000        0.0000        0.0000        0.0000        0.0000        0.0000        0.0000        0.0000        0.0000        0.0000        0.0000        0.0000        0.0000        0.0000        0.0000        0.0000        0.0000        0.0000        0.0000        0.0000        0.0000        0.0000        0.0000        0.0000        0.0000        0.0000        3.8782        5.2829        4.9487        6.3198        6.3573        5.4443        4.2313        4.2532        4.6255        3.9643        6.8261        9.4204        5.5010        4.9059        3.6315        4.8454        6.4965        7.2085        5.6067        5.4424        2.9812        3.4425        4.2383        3.7195        3.9229        6.9100       10.3099       16.1362       24.3670       28.5639       32.8037       25.6598       14.4757       22.3709       24.4465       27.2793       29.8553       24.5585       20.1602       23.4824       24.5738       26.4576       23.8758       19.9999       22.3652       19.4965       19.9276       21.1703       22.6454       25.0745       26.9525       27.9075       27.1316       28.8129       30.3532       32.0138       36.0791       41.3918       43.9250       44.2129       49.4781       53.9986       55.0517        0.0000        0.0000        0.0000
        0.0000        0.0000        0.0000        0.0000        0.0000        0.0000        0.0000        0.0000        0.0000        0.0000        0.0000        0.0000        0.0000        0.0000        0.0000        0.0000        0.0000        0.0000        0.0000        0.0000        0.0000        0.0000        0.0000        0.0000        0.0000        0.0000        0.0000        0.0000        0.0000        0.0000        0.0000        0.0000        0.0000        0.0000        0.0000        0.0000        0.0000        0.0000       50.8933       44.6442       87.1708       83.0053       40.0285       46.6993       40.9161       32.3836       52.5783       64.8648       42.9244       34.0529       35.1833       30.5210       21.2546       24.9007       29.3729       30.9065       32.7013       35.5221       42.0743       25.8436       25.2415       21.8049       21.2767       20.1020       21.1199       21.3087       22.1827       23.8517       23.3699       17.9874       12.5125        8.7192        0.0000        0.0000        0.0000        0.0000        0.0000        0.0000        0.0000        0.0000        0.0000        0.0000        0.0000        0.0000        0.0000        0.0000        0.0000        0.0000        0.0000        0.0000        0.0000        0.0000        0.0000        0.0000        0.0000        0.0000        0.0000        0.0000        0.0000        0.0000        0.0000        0.0000        0.0000        0.0000        0.0000        0.0000        0.0000        0.0000        0.0000        0.0000        0.0000        0.0000        0.0000        0.0000        0.0000        0.0000        0.0000        0.0000        0.0000        0.0000        0.0000        0.0000        0.0000        0.0000        0.0000        0.0000        0.0000        0.0000        0.0000        0.0000        0.0000        0.0000        0.0000        0.0000        0.0000        0.0000        0.0000        0.0000        0.0000        0.0000        0.0000        0.0000        0.0000        0.0000        0.0000        0.0000        0.0000        0.0000        0.0000        0.0000        0.0000        0.0000        0.0000        0.0000        0.0000        0.0000        0.0000        0.0000        0.0000        0.0000        0.0000        0.0000        0.0000        0.0000        0.0000        0.0000        0.0000        0.0000        0.0000        0.0000        0.0000        0.0000        0.0000        0.0000        0.0000        0.0000        0.0000        0.0000        0.0000        0.0000        0.0000        0.0000        0.0000        0.0000        4.6903        4.8932        7.5039        6.0946        5.3883        4.8434        4.8350        3.2517        2.3949        3.7051        7.1032        6.3110        4.4803        5.9551       10.3902       10.3738        4.1890        3.7797        2.8117        2.5458        3.7777        6.5350        4.9795        8.8072       12.5424       10.9962       11.0820       15.9769       15.3696       14.7640       17.7797       25.1697       20.9861       24.3768       27.8469       24.4545       21.0014       19.3565       31.9942       33.9035       29.1593       28.8851       24.4323       19.4078       16.6890       21.2142       20.5512       21.3621       24.5284       27.4792       32.3201       31.0006       30.3783       30.6755       32.7585       43.4515       48.7391       54.9330       54.7534       51.7075       46.8476        0.0000        0.0000        0.0000        0.0000
        0.0000        0.0000        0.0000        0.0000        0.0000        0.0000        0.0000        0.0000        0.0000        0.0000        0.0000        0.0000        0.0000        0.0000        0.0000        0.0000        0.0000        0.0000        0.0000        0.0000        0.0000        0.0000        0.0000        0.0000        0.0000        0.0000        0.0000        0.0000        0.0000        0.0000        0.0000        0.0000        0.0000        0.0000        0.0000        0.0000        0.0000       44.3980       40.8186       41.9949       42.4904       41.4776       39.4719       28.6300       24.7132       33.6982       27.5092       18.7660       14.3724       14.2432       11.4763       17.0635       12.7514       19.8423       21.5871       25.2891       41.0059       39.7443       39.9977       19.1775       20.6490       14.6011       12.3023       14.2793       21.7708       29.4051       29.5823       29.4417       23.8271       19.0215       21.9450       11.3461        0.0000        0.0000        0.0000        0.0000        0.0000        0.0000        0.0000        0.0000        0.0000        0.0000        0.0000        0.0000        0.0000        0.0000        0.0000        0.0000        0.0000        0.0000        0.0000        0.0000        0.0000        0.0000        0.0000        0.0000        0.0000        0.0000        0.0000        0.0000        0.0000        0.0000        0.0000        0.0000        0.0000        0.0000        0.0000        0.0000        0.0000        0.0000        0.0000        0.0000        0.0000        0.0000        0.0000        0.0000        0.0000        0.0000        0.0000        0.0000        0.0000        0.0000        0.0000        0.0000        0.0000        0.0000        0.0000        0.0000        0.0000        0.0000        0.0000        0.0000        0.0000        0.0000        0.0000        0.0000        0.0000        0.0000        0.0000        0.0000        0.0000        0.0000        0.0000        0.0000        0.0000        0.0000        0.0000        0.0000        0.0000        0.0000        0.0000        0.0000        0.0000        0.0000        0.0000        0.0000        0.0000        0.0000        0.0000        0.0000        0.0000        0.0000        0.0000        0.0000        0.0000        0.0000        0.0000        0.0000        0.0000        0.0000        0.0000        0.0000        0.0000        0.0000        0.0000        0.0000        0.0000        0.0000        0.0000        5.0142        3.1288        3.4030        3.6083        4.3606        0.0000        5.9505        9.8412        4.5413        5.1983        5.5398        8.1140        2.8790        1.0183        1.7724        4.2917        6.0678        8.7361       12.9395        9.5654        7.3486        2.6802        2.7545        2.3818        4.0248        3.0937        4.8636        6.8309       10.5502        9.9469        6.2732        7.9059       10.7238       10.6024       11.3257       15.0634       18.0868       24.8147       25.4351       24.0398       22.4068       24.8006       23.7519       24.8554       35.0681       35.4094       37.0366       31.4356       27.7063       29.1381       25.5965       22.4831       23.0680       24.1439       26.4897       28.9264       29.7279       32.0107       35.3525       45.6068       47.8254       52.5289       51.4846       46.8453       46.9729       43.3944        0.0000        0.0000        0.0000        0.0000
        0.0000        0.0000        0.0000        0.0000        0.0000        0.0000        0.0000        0.0000        0.0000        0.0000        0.0000        0.0000        0.0000        0.0000        0.0000        0.0000        0.0000        0.0000        0.0000        0.0000        0.0000        0.0000        0.0000        0.0000        0.0000        0.0000        0.0000        0.0000        0.0000        0.0000        0.0000        0.0000        0.0000        0.0000        0.0000        0.0000        0.0000       44.8328       48.7959       45.2586       46.1679       43.8866       40.1106       26.9463       23.6082       21.0463       18.0714        9.9307       10.3583       10.8083        8.1753       12.3130       12.8753        9.1337       12.6473       18.0722       27.7526       30.0871       30.1091       11.6068       13.2606       12.3705       11.7132       14.0189       22.8354       26.0430       28.1101       25.1392       27.3255       25.7994       28.7535       17.9415        9.9719        0.0000        0.0000        0.0000        0.0000        0.0000        0.0000        0.0000        0.0000        0.0000        0.0000        0.0000        0.0000        0.0000        0.0000        0.0000        0.0000        0.0000        0.0000        0.0000        0.0000        0.0000        0.0000        0.0000        0.0000        0.0000        0.0000        0.0000        0.0000        0.0000        0.0000        0.0000        0.0000        0.0000        0.0000        0.0000        0.0000        0.0000        0.0000        0.0000        0.0000        0.0000        0.0000        0.0000        0.0000        0.0000        0.0000        0.0000        0.0000        0.0000        0.0000        0.0000        0.0000        0.0000        0.0000        0.0000        0.0000        0.0000        0.0000        0.0000        0.0000        0.0000        0.0000        0.0000        0.0000        0.0000        0.0000        0.0000        0.0000        0.0000        0.0000        0.0000        0.0000        0.0000        0.0000        0.0000        0.0000        0.0000        0.0000        0.0000        0.0000        0.0000        0.0000        0.0000        0.0000        0.0000        0.0000        0.0000        0.0000        0.0000        0.0000        0.0000        0.0000        0.0000        0.0000        0.0000        0.0000        0.0000        0.0000        0.0000        0.0000        0.0000        0.0000        7.4773        5.2914        4.3682        4.0162        4.0947        4.6685        6.9033        7.1242        9.7942        9.6919       11.1145       12.1507        9.4892       10.6086        7.3570        4.4790        2.6028        4.4997        4.5540        5.7013        4.1914        8.1503       13.8142        8.8224        4.9496        2.7847        2.7553        2.5354        3.6669        3.2683        7.3754        8.4365       16.0917       12.5452        5.6729        8.0002       12.1718       12.6619       13.0039       13.5460       24.6454       28.9872       29.4215       29.6488       22.0680       22.3008       29.0044       37.2500       51.0531       51.0929       45.3650       38.0438       34.6691       28.9590       23.9970       23.1669       23.4053       25.3655       23.4333       24.4345       26.8164       31.6663       40.2078       44.6484       39.8860       38.4042       43.8942       41.4593       41.5940        0.0000        0.0000        0.0000        0.0000        0.0000
        0.0000        0.0000        0.0000        0.0000        0.0000        0.0000        0.0000        0.0000        0.0000        0.0000        0.0000        0.0000        0.0000        0.0000        0.0000        0.0000        0.0000        0.0000        0.0000        0.0000        0.0000        0.0000        0.0000        0.0000        0.0000        0.0000        0.0000        0.0000        0.0000        0.0000        0.0000        0.0000        0.0000        0.0000        0.0000        0.0000       45.6822       44.4198       42.3120       44.3139       45.9716       44.5798       43.4907       36.3642       23.4715       19.2115       16.6133        8.8425        6.3412        7.4504        7.2219        8.3511        8.4472        9.2661        3.1200        4.7868        7.3094        7.4370        6.4010        9.8380       12.2105       14.0408       15.0217       19.5769       21.7636       19.9101       23.4669       25.9410       21.3935       16.0181       15.8671       12.3879        0.0000        0.0000        0.0000        0.0000        0.0000        0.0000        0.0000        0.0000        0.0000        0.0000        0.0000        0.0000        0.0000        0.0000        0.0000        0.0000        0.0000        0.0000        0.0000        0.0000        0.0000        0.0000        0.0000        0.0000        0.0000        0.0000        0.0000        0.0000        0.0000        0.0000        0.0000        0.0000        0.0000        0.0000        0.0000        0.0000        0.0000        0.0000        0.0000        0.0000        0.0000        0.0000        0.0000        0.0000        0.0000        0.0000        0.0000        0.0000        0.0000        0.0000        0.0000        0.0000        0.0000        0.0000        0.0000        0.0000        0.0000        0.0000        0.0000        0.0000        0.0000        0.0000        0.0000        0.0000        0.0000        0.0000        0.0000        0.0000        0.0000        0.0000        0.0000        0.0000        0.0000        0.0000        0.0000        0.0000        0.0000        0.0000        0.0000        0.0000        0.0000        0.0000        0.0000        0.0000        0.0000        0.0000        0.0000        0.0000        0.0000        0.0000        0.0000        0.0000        0.0000        0.0000        0.0000        0.0000        0.0000        0.0000        0.0000        0.0000        5.5566        7.4667        8.7930        9.5741        7.8888        5.5326        4.3993        6.0629        5.4070        9.6720       10.1088        9.8282       12.6230       15.4383       18.3870       15.5797       13.7333       11.0415        8.8190        6.9445        4.3520        9.4345       17.2677        3.7168        3.1900        3.9454        5.9485        3.8020        4.5224        3.7766        3.3739        4.4218        4.2798        7.1397        8.4727       10.8180       10.5111       10.8013        9.2374       13.5886       16.9805       19.2556       22.7866       31.9605       32.3211       30.7655       32.5463       23.2420       36.1774       51.7987       52.0840       54.1480       45.9064       40.8077       33.2809       26.9048       28.3617       27.2246       24.2506       24.3912       26.4105       24.2358       25.5224       30.2081       32.2189       36.7737       33.3316       32.5580       42.2603       40.9434       34.4222       37.7949        0.0000        0.0000        0.0000        0.0000        0.0000
        0.0000        0.0000        0.0000        0.0000        0.0000        0.0000        0.0000        0.0000        0.0000        0.0000        0.0000        0.0000        0.0000        0.0000        0.0000        0.0000        0.0000        0.0000        0.0000        0.0000        0.0000        0.0000        0.0000        0.0000        0.0000        0.0000        0.0000        0.0000        0.0000        0.0000        0.0000        0.0000        0.0000        0.0000        0.0000       33.6503       35.4797       35.2958       35.7398       40.3784       43.1912       44.6327       39.2574       23.5311       18.3762       15.9776       19.3920        7.6776        5.7901        6.7610       19.0362       23.4339        4.7597        6.1931        3.8830        7.2329       11.1665       13.2947       15.5832       12.9828       11.8991       16.1457       23.9633       28.5959       24.5689       22.8507       24.2316       22.2651       20.3500       14.9308       13.7787       11.6215        0.0000        0.0000        0.0000        0.0000        0.0000        0.0000        0.0000        0.0000        0.0000        0.0000        0.0000        0.0000        0.0000        0.0000        0.0000        0.0000        0.0000        0.0000        0.0000        0.0000        0.0000        0.0000        0.0000        0.0000        0.0000        0.0000        0.0000        0.0000        0.0000        0.0000        0.0000        0.0000        0.0000        0.0000        0.0000        0.0000        0.0000        0.0000        0.0000        0.0000        0.0000        0.0000        0.0000        0.0000        0.0000        0.0000        0.0000        0.0000        0.0000        0.0000        0.0000        0.0000        0.0000        0.0000        0.0000        0.0000        0.0000        0.0000        0.0000        0.0000        0.0000        0.0000        0.0000        0.0000        0.0000        0.0000        0.0000        0.0000        0.0000        0.0000        0.0000        0.0000        0.0000        0.0000        0.0000        0.0000        0.0000        0.0000        0.0000        0.0000        0.0000        0.0000        0.0000        0.0000        0.0000        0.0000        0.0000        0.0000        0.0000        0.0000        0.0000        0.0000        0.0000        0.0000        0.0000        0.0000        0.0000        0.0000        0.0000        5.0791        5.4606        6.1551        6.3264        7.0270        8.1731        7.5302        7.5414        6.8398        6.3097        7.3704        7.8133        8.5229       11.8063       12.8825       11.3008       13.7922       18.7023       14.7676       11.0950        6.6627        9.1650        5.8885        5.5140        4.3775        4.1528        4.0744        4.0752        4.4449        5.6194        6.1063        6.7333        7.2369       10.5253       11.8465       15.0854       18.7565       17.2422       17.0370       18.3932       16.1696       25.0218       21.1245       25.0681       27.9928       28.6148       28.0158       28.3552       32.9624       48.5872       48.0200       39.8889       40.4456       40.7387       39.0919       31.5103       27.6935       27.9421       29.0333       25.3968       26.9672       26.2533       26.3907       28.3145       29.5453       27.5595       30.8761       31.4763       33.8661       41.0919       39.0023       37.4489       32.0725        0.0000        0.0000        0.0000        0.0000        0.0000
        0.0000        0.0000        0.0000        0.0000        0.0000        0.0000        0.0000        0.0000        0.0000        0.0000        0.0000        0.0000        0.0000        0.0000        0.0000        0.0000        0.0000        0.0000        0.0000        0.0000        0.0000        0.0000        0.0000        0.0000        0.0000        0.0000        0.0000        0.0000        0.0000        0.0000        0.0000        0.0000        0.0000        0.0000        0.0000       15.5477       16.6909       36.9431       33.8619       41.5915       33.4717       29.8841       26.6182       20.3243       17.3094       18.0260       19.5180       12.6035        6.4258       42.0812       90.1776       71.3177       64.2406       13.2799        8.6744        8.6345       27.5228       26.1840       20.3568       22.8745       20.1543       37.1793       32.9389       27.9977       23.1659       26.3210       23.1321       22.2267       23.3223       24.9235       23.0914       20.2647        0.0000        0.0000        0.0000        0.0000        0.0000        0.0000        0.0000        0.0000        0.0000        0.0000        0.0000        0.0000        0.0000        0.0000        0.0000        0.0000        0.0000        0.0000        0.0000        0.0000        0.0000        0.0000        0.0000        0.0000        0.0000        0.0000        0.0000        0.0000        0.0000        0.0000        0.0000        0.0000        0.0000        0.0000        0.0000        0.0000        0.0000        0.0000        0.0000        0.0000        0.0000        0.0000        0.0000        0.0000        0.0000        0.0000        0.0000        0.0000        0.0000        0.0000        0.0000        0.0000        0.0000        0.0000        0.0000        0.0000        0.0000        0.0000        0.0000        0.0000        0.0000        0.0000        0.0000        0.0000        0.0000        0.0000        0.0000        0.0000        0.0000        0.0000        0.0000        0.0000        0.0000        0.0000        0.0000        0.0000        0.0000        0.0000        0.0000        0.0000        0.0000        0.0000        0.0000        0.0000        0.0000        0.0000        0.0000        0.0000        0.0000        0.0000        0.0000        0.0000        0.0000        0.0000        0.0000        0.0000        0.0000        0.0000        4.2282        4.6907        4.2932        4.8366        5.3508        6.6704        8.0681        7.7837        7.7950       11.4364        9.2045        9.7748        8.6130        8.1177        7.4415       12.1061       23.1122       22.2398       18.1825       17.4948       18.8117       13.0812       13.6989       15.2756       10.2032        7.8535        6.7479        5.3619        5.0587        6.1004        6.1334        6.8409       14.0718       16.2277       18.9777       16.3504       14.2052       15.3722       17.5432       22.4883       25.3467       23.0417       24.9869       25.1321       33.8473       29.2494       39.6845       43.0580       36.1109       46.1856       45.2318       38.5422       34.4765       37.1676       36.1769       30.0799       29.2748       33.2047       35.4096       34.2376       35.9025       36.2105       31.4501       30.1898       29.4323       25.6669       25.3278       26.4985       31.0788       38.6300       41.0621       40.1290       42.7695        0.0000        0.0000        0.0000        0.0000        0.0000        0.0000
        0.0000        0.0000        0.0000        0.0000        0.0000        0.0000        0.0000        0.0000        0.0000        0.0000        0.0000        0.0000        0.0000        0.0000        0.0000        0.0000        0.0000        0.0000        0.0000        0.0000        0.0000        0.0000        0.0000        0.0000        0.0000        0.0000        0.0000        0.0000        0.0000        0.0000        0.0000        0.0000        0.0000        0.0000        0.0000       18.0675       17.7400       32.1485       36.8612       32.1505       27.9061       27.1669       22.0842       17.4445       13.2816       11.4153        9.5498        7.3164        8.3835       40.7378       36.2612       36.6238       12.7700        9.6601        5.9368        3.1972        4.8821        4.5025        2.6245        8.9343       14.0987       17.5940       16.9544       18.5799       17.9643       18.2398       19.8299       25.6797       25.0442       25.1065       22.9638        0.0000        0.0000        0.0000        0.0000        0.0000        0.0000        0.0000        0.0000        0.0000        0.0000        0.0000        0.0000        0.0000        0.0000        0.0000        0.0000        0.0000        0.0000        0.0000        0.0000        0.0000        0.0000        0.0000        0.0000        0.0000        0.0000        0.0000        0.0000        0.0000        0.0000        0.0000        0.0000        0.0000        0.0000        0.0000        0.0000        0.0000        0.0000        0.0000        0.0000        0.0000        0.0000        0.0000        0.0000        0.0000        0.0000        0.0000        0.0000        0.0000        0.0000        0.0000        0.0000        0.0000        0.0000        0.0000        0.0000        0.0000        0.0000        0.0000        0.0000        0.0000        0.0000        0.0000        0.0000        0.0000        0.0000        0.0000        0.0000        0.0000        0.0000        0.0000        0.0000        0.0000        0.0000        0.0000        0.0000        0.0000        0.0000        0.0000        0.0000        0.0000        0.0000        0.0000        0.0000        0.0000        0.0000        0.0000        0.0000        0.0000        0.0000        0.0000        0.0000        0.0000        0.0000        4.6706        4.4382        0.0000        3.3826        3.5705        3.9774        4.5368        4.6889        4.6142        4.6353       12.4743       61.4002       59.7301       15.0517        6.2380        6.6304        8.1953        8.3543        8.9711        9.8327       16.7947       17.8877       16.5357       17.0621       17.7306       17.0761       16.9489       14.4283       13.0788       14.1195        8.2987        8.0410        6.3440        7.2560        8.1254        7.3209       10.3054       16.5220       15.6312       16.1741       15.6274       19.2211       17.9274       18.1431       23.5490       25.0519       20.1668       23.8897       29.7197       27.5515       30.9491       46.4855       45.1134       42.8594       38.3506       31.8802       28.3501       30.4671       38.3146       40.5493       37.9665       42.6220       45.7045       39.4375       40.8422       38.0041       32.3316       28.6041       24.5627       24.7866       23.8291       22.6131       26.6361       26.4293       33.8006       35.7151       36.9427        0.0000        0.0000        0.0000        0.0000        0.0000        0.0000        0.0000
        0.0000        0.0000        0.0000        0.0000        0.0000        0.0000        0.0000        0.0000        0.0000        0.0000        0.0000        0.0000        0.0000        0.0000        0.0000        0.0000        0.0000        0.0000        0.0000        0.0000        0.0000        0.0000        0.0000        0.0000        0.0000        0.0000        0.0000        0.0000        0.0000       77.4872       71.2077       64.3561       58.3077       45.1636       31.2530       11.5687       11.2465       15.2581       19.6526       18.8082       16.2957       14.1079       13.4641       13.3778        9.7806        9.1580       10.0773       14.8424       16.9333        9.0318        9.3649       11.2799        7.5036        6.1248        6.6006        5.3879        5.8711        1.6764        2.5958       10.6960       12.7143       18.3409       21.7582       16.9570       16.7421       19.0947       20.8208       24.3316       26.1757       27.3802       26.5047       22.6745       20.2812        0.0000        0.0000        0.0000        0.0000        0.0000        0.0000        0.0000        0.0000        0.0000        0.0000        0.0000        0.0000        0.0000        0.0000        0.0000        0.0000        0.0000        0.0000        0.0000        0.0000        0.0000        0.0000        0.0000        0.0000        0.0000        0.0000        0.0000        0.0000        0.0000        0.0000        0.0000        0.0000        0.0000        0.0000        0.0000        0.0000        0.0000        0.0000        0.0000        0.0000        0.0000        0.0000        0.0000        0.0000        0.0000        0.0000        0.0000        0.0000        0.0000        0.0000        0.0000        0.0000        0.0000        0.0000        0.0000        0.0000        0.0000        0.0000        0.0000        0.0000        0.0000        0.0000        0.0000        0.0000        0.0000        0.0000        0.0000        0.0000        0.0000        0.0000        0.0000        0.0000        0.0000        0.0000        0.0000        0.0000        0.0000        0.0000        0.0000        0.0000        0.0000        0.0000        0.0000        0.0000        0.0000        0.0000        0.0000        0.0000        0.0000        0.0000        0.0000        6.7257        5.8784        5.3894        4.4435        4.4515        4.5569        5.0432        5.7184        5.8308        5.7489        5.6331       23.1534      121.8599       64.0977       22.6719        6.9409        7.5978        8.2254        9.5981       12.0515       13.2574       20.7645       17.8827       18.3740       16.0777       14.8395       14.5184       13.4252       12.3301        8.9088       23.6689       11.3036        9.9152       14.2964       12.9067       11.3343       13.0796       14.2344       12.8717       26.5157       19.3312       20.4814       21.0452       21.6027       21.6029       27.1914       32.8430       26.3102       31.6346       42.2482       33.8708       30.0738       35.3035       44.1048       38.3716       43.4006       35.4524       27.9454       30.4278       44.0047       54.3776       50.1275       49.2963       46.8398       42.5025       39.9568       32.1239       28.6989       27.3584       22.0362       20.4228       20.6728       18.0775       20.9392       24.3800       33.3900       39.5802        0.0000        0.0000        0.0000        0.0000        0.0000        0.0000        0.0000        0.0000
        0.0000        0.0000        0.0000        0.0000        0.0000        0.0000        0.0000        0.0000        0.0000        0.0000        0.0000        0.0000        0.0000        0.0000        0.0000        0.0000        0.0000        0.0000        0.0000        0.0000        0.0000        0.0000        0.0000        0.0000        0.0000        0.0000       75.6846       82.3303       80.9293       78.2285       72.7099       47.4249       34.2058       27.2989       20.4352       10.6171        8.2152        9.7950       14.4684       11.9310       11.0826       10.2175        9.6056        8.4642        9.4982       10.1831        9.8369        8.1241        7.6989        7.4515        8.9310        7.5739        5.3679        5.0811        4.8608        2.2605        3.7261        2.3119        2.2652       10.4446        9.4799       15.8943       17.4485       15.3237       15.3605       16.0270       18.5713       23.5876       25.8137       30.7082       28.6885       22.1794       18.4799       17.3277       14.0230        7.2410        5.9614        4.8007        5.4571        1.8048        1.5105        1.3397        0.0000        0.0000        0.0000        0.0000        0.0000        0.0000        0.0000        0.0000        0.0000        0.0000        0.0000        0.0000        0.0000        0.0000        0.0000        0.0000        0.0000        0.0000        0.0000        0.0000        0.0000        0.0000        0.0000        0.0000        0.0000        0.0000        0.0000        0.0000        0.0000        0.0000        0.0000        0.0000        0.0000        0.0000        0.0000        0.0000        0.0000        0.0000        0.0000        0.0000        0.0000        0.0000        0.0000        0.0000        0.0000        0.0000        0.0000        0.0000        0.0000        0.0000        0.0000        0.0000        0.0000        0.0000        0.0000        0.0000        0.0000        0.0000        0.0000        0.0000        0.0000        0.0000        0.0000        0.0000        0.0000        0.0000        0.0000        0.0000        0.0000        0.0000        0.0000        4.2405        4.3199        2.9701        2.3436        2.2754        0.0000        0.0000        0.0000        0.0000        6.4627       10.5749       10.7553        9.3268        7.2337        6.4537        6.3833        6.8987        7.1810        7.3763        7.8921        8.1878        7.4021        7.6738        9.9607       10.7204        8.0547        7.5696       10.7081       11.5000       13.3403       20.4518       23.3002       26.7140       25.7856       25.3802       21.1337       21.1574       18.6305       13.0528       10.4797       11.0660       31.6743       13.7573       12.4654       15.8159       14.3714       14.0033       11.7028       10.9282       12.1870       22.9574       25.6949       25.4400       24.9291       25.4934       24.7720       27.2377       37.6090       40.7878       49.1791       36.4218       34.6216       36.6184       34.4046       31.1997       43.7929       45.2772       35.3603       44.1439       48.5872       50.6804       44.9178       38.1991       33.4120       33.2483       35.8819       35.3325       29.6438       27.9121       26.3790       22.4896       19.4692       18.5095       19.7791       22.6873       23.7823       36.7714       42.2520        0.0000        0.0000        0.0000        0.0000        0.0000        0.0000        0.0000        0.0000
        0.0000        0.0000        0.0000        0.0000        0.0000        0.0000        0.0000        0.0000        0.0000        0.0000        0.0000        0.0000        0.0000        0.0000        0.0000        0.0000        0.0000        0.0000        0.0000        0.0000        0.0000        0.0000        0.0000        0.0000        0.0000       85.7562       71.5430       56.8326       51.1050       50.3655       44.3242       42.3574       34.8337       28.6630       25.6907       20.2180       23.0139       31.3944       34.3714       16.0815       11.2156        6.9879        6.5259        9.2731       10.3869       11.7625       11.6150       10.7757       11.5828        8.8517        8.7941        5.6725        5.1507        8.6231        5.6818        3.2211        3.2402        3.5545        5.1696       10.2562        9.9112       10.3661       11.7091       19.6177       17.1473       16.2592       16.0318       19.7694       21.3242       22.5693       24.2637       20.0690       18.0026       17.1530       13.9506       13.2448        8.3810        7.5252        4.6712        3.8110        6.2890        5.4122        2.8240        1.5362        0.0000        0.0000        0.0000        0.0000        0.0000        0.0000        0.0000        0.0000        0.0000        0.0000        0.0000        0.0000        0.0000        0.0000        0.0000        0.0000        0.0000        0.0000        0.0000        0.0000        0.0000        0.0000        0.0000        0.0000        0.0000        0.0000        0.0000        0.0000        0.0000        0.0000        0.0000        0.0000        0.0000        0.0000        0.0000        0.0000        0.0000        0.0000        0.0000        0.0000        0.0000        0.0000        0.0000        0.0000        0.0000        0.0000        0.0000        0.0000        0.0000        0.0000        0.0000        0.0000        0.0000        0.0000        0.0000        0.0000        0.0000        0.0000        0.0000        0.0000        0.0000        0.0000        0.0000        0.0000        0.0000        0.0000        0.0000        0.0000        8.3146        7.4301        7.1727        5.7642        5.3610        5.9237        6.2793        8.1278        8.3576        8.6281       10.5211       13.6300       11.3906        8.6838       10.0505       11.8759       11.6759       12.4079       12.6354       11.8607       15.8082       15.3237       15.2030       15.2445       16.8918       14.3893       14.0470       12.7235       13.0435       16.6626       19.6393       24.9753       21.3969       25.1983       28.8558       30.8116       27.3126       20.7329       20.7653       19.3177       16.7832       18.3774       17.8173       16.8781       16.0358       17.9887       34.8537       13.6221       13.3377       21.0894       18.8592       19.2839       21.4524       26.2839       29.3202       29.2731       29.1777       42.7114       39.4335       44.1823       39.4997       38.3875       39.5460       35.1691       28.8698       30.0438       29.6424       33.1089       42.0451       45.4318       42.0032       32.6149       26.9903       27.2342       30.6831       29.7731       31.0643       29.7763       28.2620       27.1282       24.7835       21.8403        0.0000        0.0000       24.1301       25.8200       28.7155       32.8855        0.0000        0.0000        0.0000        0.0000        0.0000        0.0000        0.0000        0.0000        0.0000
        0.0000        0.0000        0.0000        0.0000        0.0000        0.0000        0.0000        0.0000        0.0000        0.0000        0.0000        0.0000        0.0000        0.0000        0.0000        0.0000        0.0000        0.0000        0.0000        0.0000        0.0000        0.0000        0.0000        0.0000        0.0000        0.0000       60.8465       63.6348       58.6467       53.4964       33.3520       33.4122       31.9352       30.3522       23.7793       20.5382       14.9248       13.5427       15.3812       13.1379       10.5650        9.4320        7.6179        8.0300       11.2656       10.6093       10.4252       11.5655        9.2275        9.2575        8.5661        5.1133        4.8348        4.5450        4.0278        3.7616        5.5167        4.8462        2.8653        5.1645        6.5465        9.3358       11.3473       16.3923       15.7369       17.2607       17.0664       18.8395       19.3879       20.8592       19.6174       16.5629       15.2675       14.7592       12.0487        9.1597        8.3351        7.4655        5.0793        5.9497        5.5275        3.6886        3.0327        3.3526        2.6317        2.6395        0.0000        0.0000        0.0000        0.0000        0.0000        0.0000        0.0000        0.0000        0.0000        0.0000        0.0000        0.0000        0.0000        0.0000        0.0000        0.0000        0.0000        0.0000        0.0000        0.0000        0.0000        0.0000        0.0000        0.0000        0.0000        0.0000        0.0000        0.0000        0.0000        0.0000        0.0000        0.0000        0.0000        0.0000        0.0000        0.0000        0.0000        0.0000        0.0000        0.0000        0.0000        0.0000        0.0000        0.0000        0.0000        0.0000        0.0000        0.0000        0.0000        0.0000        0.0000        0.0000        0.0000        0.0000        0.0000        0.0000        0.0000        0.0000        0.0000        0.0000        0.0000        0.0000        0.0000        0.0000        0.0000        0.0000        8.3964        8.3271        9.5537        8.3470        8.7867        9.4720        7.9595        8.9307       10.0001        9.0949        9.2210        8.1944       10.9547       11.3430        9.8851       12.7069       13.5860       14.4144       15.0060       14.0066       18.1186       18.7584       18.5377       23.9286       22.9923       16.6939       17.3425       23.1346       25.6655       29.4586       32.4564       28.6837       30.0881       31.9543       31.3010       32.4835       33.7575       32.1940       25.6040       26.3321       26.4490       45.3578       25.7648       20.2760       20.2784       18.7830       18.9197       15.8449       14.2516       20.4582       21.2197       20.3966       23.2406       25.2706       25.2065       25.6863       27.0589       42.9068       36.8352       37.6449       41.9060       42.3187       40.9079       35.3881       28.9519       38.4160       46.7180       46.6030       42.0383       33.5445       33.6733       30.2801       26.1008       28.5087       33.2686       28.9627       25.4787       27.4623       22.4011       21.1819       20.5555        0.0000        0.0000        0.0000        0.0000        0.0000        0.0000        0.0000        0.0000        0.0000        0.0000        0.0000        0.0000        0.0000        0.0000        0.0000        0.0000
        0.0000        0.0000        0.0000        0.0000        0.0000        0.0000        0.0000        0.0000        0.0000        0.0000        0.0000        0.0000        0.0000        0.0000        0.0000        0.0000        0.0000        0.0000        0.0000        0.0000        0.0000        0.0000        0.0000        0.0000        0.0000        0.0000        0.0000       44.3467       38.6509       36.3429       32.7537       32.7328       34.5222       30.8501       28.9733       19.5199       17.9514       16.8905       16.4006       14.2228       14.3274        7.8285        7.2282       11.8524       12.7246       11.6006        9.2998        8.6345        8.9055        8.8449        8.1142        5.3285        4.7726        4.2935        4.3079        4.2572        3.7926        3.6846        3.9012        5.4477        4.9330        8.0835       14.0979       20.8161       28.2755       24.9087       17.6499       18.7136       17.3084       15.7103       15.5227       14.2071       12.2292        9.0512        7.9774        6.7959        6.7279        4.4105        4.4626        2.7785        1.4147        2.8779        4.5613        5.1376        5.6827        5.5461        3.6827        0.4549        0.4369        0.4025        0.0000        0.0000        0.0000        0.0000        0.0000        0.0000        0.0000        0.0000        0.0000        0.0000        0.0000        0.0000        0.0000        0.0000        0.0000        0.0000        0.0000        0.0000        0.0000        0.0000        0.0000        0.0000        0.0000        0.0000        0.0000        0.0000        0.0000        0.0000        0.0000        0.0000        0.0000        0.0000        0.0000        0.0000        0.0000        0.0000        0.0000        0.0000        0.0000        0.0000        0.0000        0.0000        0.0000        0.0000        0.0000        0.0000        0.0000        0.0000        0.0000        0.0000        0.0000        0.0000        0.0000        0.0000        0.0000        0.0000        0.0000        0.0000        0.0000        0.0000        0.0000       10.0867        8.8774        9.4841       11.3242       15.7614       12.1818       10.9153        9.0777        9.1428        9.4382        9.4866        9.7260        9.0802       12.8684       13.5925       13.0084       14.7305       15.5057       16.6505       18.1935       19.9452       20.4151       23.1252       25.7791       26.1262       24.7850       25.0486       27.9556       41.4610       43.2523       41.2619       33.6847       33.6170       27.0792       27.9749       27.5824       24.9709       24.2710       26.0405       22.9762       23.7144       36.0404       20.8996       22.4650       19.7231       16.6532       18.0615       18.7110       17.8281       17.9848       23.9091       26.8636       25.4722       29.1363       46.4419       48.8374       35.9775       41.7796       48.2692       38.9472       41.0797       43.0883       37.7876       33.8721       34.0176       33.9674       38.8299       50.4330       47.4654       37.8145       35.1682       33.3684       27.1442       21.4602       25.4684       29.4579       27.9424       26.7320       25.4414       27.2948       26.2622       25.2278        0.0000        0.0000        0.0000        0.0000        0.0000        0.0000        0.0000        0.0000        0.0000        0.0000        0.0000        0.0000        0.0000        0.0000        0.0000        0.0000
        0.0000        0.0000        0.0000        0.0000        0.0000        0.0000        0.0000        0.0000        0.0000        0.0000        0.0000        0.0000        0.0000        0.0000        0.0000        0.0000        0.0000        0.0000        0.0000        0.0000        0.0000        0.0000        0.0000        0.0000        0.0000        0.0000        0.0000       43.9412       40.2117       35.3579       35.2272       34.4493       29.8224       27.0182       25.8208       17.1803       19.2391       23.4779       30.0581       56.7510       57.1361       35.2520       22.5559       18.6140       11.9279       13.4335       16.0055       16.6453       14.2813       11.5544        8.4734        5.5897        4.5445        4.1232        5.3026        3.4708        3.0619        2.8696        5.5315        5.8088        6.5379       13.9435       19.5271       26.4289       26.4274       19.4392       13.2784       11.2220        9.7677        9.4599       10.1691        7.9355        6.8466        7.2512        6.7652        5.8614        4.3709        4.4879        5.0912        5.7246        6.2438        4.0302        7.1134        6.9050        7.9104        3.4226        1.2488        0.4590        0.4373        0.3970        0.0000        0.0000        0.0000        0.0000        0.0000        0.0000        0.0000        0.0000        0.0000        0.0000        0.0000        0.0000        0.0000        0.0000        0.0000        0.0000        0.0000        0.0000        0.0000        0.0000        0.0000        0.0000        0.0000        0.0000        0.0000        0.0000        0.0000        0.0000        0.0000        0.0000        0.0000        0.0000        0.0000        0.0000        0.0000        0.0000        0.0000        0.0000        0.0000        0.0000        0.0000        0.0000        0.0000        0.0000        0.0000        0.0000        0.0000        0.0000        0.0000        0.0000        0.0000        0.0000        0.0000        0.0000        0.0000        0.0000        0.0000        0.0000        0.0000        0.0000        0.0000        0.0000        9.8142       10.6236       11.3896       14.3031       12.2822        7.4059        8.9074        9.6856       11.1012       10.9776       10.3485        9.6743        9.8162       11.7277       12.8153       14.9746       16.8482       17.1405       16.2015       17.4090       21.6577       23.1320       24.3531       25.1599       23.9860       23.2312       24.8530       31.3832       25.7705       29.9643       32.0952       42.7095       28.3250       26.1134       19.5166       15.6960       20.4456       23.9299       22.3668       17.4161       19.2392       17.7123       20.3336       16.5898       12.6542       15.6553       14.6609       15.7655       20.1115       18.6923       19.5669       27.9533       36.4133       42.2810       54.1078       40.5989       47.9378       47.2459       46.1354       43.1011       39.2978       33.2690       34.5148       40.4556       42.9992       55.0314       55.2577       45.6028       38.1182       34.1108       32.9272       25.9732       25.3417       24.6243       28.1012       26.7148       26.4203       24.6877       23.0162       24.8081       21.3591        0.0000        0.0000        0.0000        0.0000        0.0000        0.0000        0.0000        0.0000        0.0000        0.0000        0.0000        0.0000        0.0000        0.0000        0.0000        0.0000
        0.0000        0.0000        0.0000        0.0000        0.0000        0.0000        0.0000        0.0000        0.0000        0.0000        0.0000        0.0000        0.0000        0.0000        0.0000        0.0000        0.0000        0.0000        0.0000        0.0000        0.0000        0.0000        0.0000        0.0000        0.0000        0.0000        0.0000        0.0000       43.8546       40.1319       34.7489       28.4473       26.4789       25.3298       24.1826       25.2952       23.6050       23.3494       25.6102       28.1062       34.3187       49.2174       47.6779       48.4868       31.0731       16.4918       20.7362       18.8986       11.1898       10.5185        7.6235        5.5593        8.2345        6.6511        7.4002        8.1052        6.1208        6.6906        9.8860       27.8132       44.6178       21.1651       16.9731       20.8883       22.6679       14.4548        9.3321        9.5304        6.5850        5.5105        5.1764        1.1168        0.9266        0.9191        1.1953        5.1521        5.9246       16.2634       26.3819       14.4887       10.9017        9.8060        9.9064       11.0362       10.2692        6.2733        3.2103        0.7259        0.5020        0.4498        0.3840        0.0000        0.0000        0.0000        0.0000        0.0000        0.0000        0.0000        0.0000        0.0000        0.0000        0.0000        0.0000        0.0000        0.0000        0.0000        0.0000        0.0000        0.0000        0.0000        0.0000        0.0000        0.0000        0.0000        0.0000        0.0000        0.0000        0.0000        0.0000        0.0000        0.0000        0.0000        0.0000        0.0000        0.0000        0.0000        0.0000        0.0000        0.0000        0.0000        0.0000        0.0000        0.0000        0.0000        0.0000        0.0000        0.0000        0.0000        0.0000        0.0000        0.0000        0.0000        0.0000        0.0000        0.0000        0.0000        0.0000        0.0000        0.0000        0.0000        0.0000        0.0000        0.0000       13.7247       11.2478       10.7192        9.9994        9.5926       12.0331       10.8214       10.2160       10.8974       11.9008       10.5736       10.5434       11.8067       12.3588       16.8557       17.7716       16.2148       17.1786       19.4633       20.6896       18.6172       20.8815       17.1323       17.2717       21.0370       17.4275       16.6203       16.2451       20.2946       19.9956       21.2487       15.7428       13.7594       13.2222       15.0684       16.9228       14.8232       12.9103       16.7594       17.5871       18.4402       15.9318       14.3554       13.9124       15.8878       18.2967       18.4943       19.9675       21.9807       22.2572       26.7325       31.7058       38.4097       46.8470       45.0787       41.7546       38.4169       33.6415       28.5602       34.0257       37.2838       37.3441       40.5328       50.8756       56.9033       44.7014       41.2665       37.7476       36.2558       44.3081       37.6372       34.3430       35.3281       34.2748       24.3637       24.3622       21.6928       21.5294       25.2190       24.3665        0.0000        0.0000        0.0000        0.0000        0.0000        0.0000        0.0000        0.0000        0.0000        0.0000        0.0000        0.0000        0.0000        0.0000        0.0000        0.0000
        0.0000        0.0000        0.0000        0.0000        0.0000        0.0000        0.0000        0.0000        0.0000        0.0000        0.0000        0.0000        0.0000        0.0000        0.0000        0.0000        0.0000        0.0000        0.0000        0.0000        0.0000        0.0000        0.0000        0.0000        0.0000        0.0000        0.0000        0.0000       35.2125       30.4229       30.6552       29.5710       28.6144       30.0282       29.6520       28.0492       26.7810       28.2238       21.3361       14.0863       13.0805       16.2434       17.1478       29.4524       20.9108       23.6295       25.2586       17.8966       11.8110        8.8447       12.7598        9.3900        9.9722        7.4979        7.4743        7.7875        7.5418        7.7170       28.4715        8.9832       18.6110       21.4169       37.7989       38.1304       24.5202       16.5243       14.9297       21.4371        5.6074        4.3337        3.2301        0.7730        0.7781        0.8278        0.9986        4.4690        6.8865       25.6683       23.1690       24.5668       18.9901       12.9114        7.0954        4.8738        7.9289        7.8322        3.3173        0.6718        0.6291        0.5664        0.3804        0.0000        0.0000        0.0000        0.0000        0.0000        0.0000        0.0000        0.0000        0.0000        0.0000        0.0000        0.0000        0.0000        0.0000        0.0000        0.0000        0.0000        0.0000        0.0000        0.0000        0.0000        0.0000        0.0000        0.0000        0.0000        0.0000        0.0000        0.0000        0.0000        0.0000        0.0000        0.0000        0.0000        0.0000        0.0000        0.0000        0.0000        0.0000        0.0000        0.0000        0.0000        0.0000        0.0000        0.0000        0.0000        0.0000        0.0000        0.0000        0.0000        0.0000        0.0000        0.0000        0.0000        0.0000        0.0000        0.0000        0.0000        0.0000        0.0000        0.0000        8.6191       10.2926       11.8356       10.5972        9.6414        9.9432       10.8599       11.9712       11.5377       11.2463       11.7591       14.4037       12.8138       12.5508       15.0642       11.6454       16.4237       18.6634       17.6139       18.9282       22.6591       26.5026       19.9556       21.6874       19.7537       17.8517       17.0089       16.8868       11.5892       16.7048       14.6189       13.9941       13.4605       11.7806       11.7755       15.3538       18.8320       12.1687       10.5368       10.2429       17.1450       20.0309       23.9349       30.7684       13.2372       16.8336       17.1573       17.3221       21.2981       20.8633       19.9580       25.0864       30.3999       32.2295       39.1630       43.4857       44.7740       42.7264       33.1130       35.2600       34.9261       39.8572       49.7816       80.2738       70.8470       51.0581       45.5018       46.4372       46.6979       42.0628       44.2080       43.3775       37.2706       37.7014       38.1243       38.0438       28.5563       22.5212       20.9604       19.9006       21.3248       31.6074        0.0000        0.0000        0.0000        0.0000        0.0000        0.0000        0.0000        0.0000        0.0000        0.0000        0.0000        0.0000        0.0000        0.0000        0.0000        0.0000
        0.0000        0.0000        0.0000        0.0000        0.0000        0.0000        0.0000        0.0000        0.0000        0.0000        0.0000        0.0000        0.0000        0.0000        0.0000        0.0000        0.0000        0.0000        0.0000        0.0000        0.0000        0.0000        0.0000        0.0000        0.0000        0.0000        0.0000        0.0000       84.1167       71.2779       56.4948       66.0388       48.6490       44.1380       32.5905       31.9996       27.5113       25.3282       18.8293        8.7018        8.3059       10.5132       12.9051       14.6275       13.9166       13.6424       19.1493        9.5133        5.6783        6.5537        7.3711        7.7843        7.6351        6.5165        5.9934        6.9251        8.5239        5.3980        6.0132        6.1729        8.0131        3.6548        3.6649       13.3449       26.9506       26.2245       12.0397       10.1614        4.8909        3.6694        2.4525        0.7952        0.8061        1.6394        1.0893        4.1605        7.0268        8.3727       17.2146       48.7499       77.0142       28.5080        8.4612        9.9577       10.7394        5.7415        2.8533        0.5380        0.7787        0.9440        1.2861        0.2378        0.0000        0.0000        0.0000        0.0000        0.0000        0.0000        0.0000        0.0000        0.0000        0.0000        0.0000        0.0000        0.0000        0.0000        0.0000        0.0000        0.0000        0.0000        0.0000        0.0000        0.0000        0.0000        0.0000        0.0000        0.0000        0.0000        0.0000        0.0000        0.0000        0.0000        0.0000        0.0000        0.0000        0.0000        0.0000        0.0000        0.0000        0.0000        0.0000        0.0000        0.0000        0.0000        0.0000        0.0000        0.0000        0.0000        0.0000        0.0000        0.0000        0.0000        0.0000        0.0000        0.0000        0.0000        0.0000        0.0000        0.0000        0.0000        4.7177        6.7118        7.7460        8.9301        8.7857        7.8656       10.8428       11.9997       11.2365       12.2878       13.7196       14.4839       15.5550       31.0533       17.4398       29.5908       54.5880       15.7173       18.2943       23.1754       28.1524       36.3892       59.3815      108.7249       20.9320       16.4917       17.6846       16.1228       16.1374       17.3483       17.6954       13.3207       18.0482       14.2790       13.5810       15.3711       14.4807       13.6795       15.6428       23.7684       35.9499       17.2272       17.6161       16.6171       18.5640       16.1467       16.7485       16.6826       18.1725       20.1392       20.9076       22.2141       26.4109       31.5303       35.5630       41.4161       51.7371       39.7251       32.2782       33.5665       36.8243       44.4419       63.0012       63.0604       61.1315       57.3411       50.1679       49.9244       65.4919       67.3304       55.8523       48.5130       37.4053       37.8922       38.8801       36.9366       31.1818       24.4202       19.3350       20.9534       16.9264       19.6045       26.5848       32.9511        0.0000        0.0000        0.0000        0.0000        0.0000        0.0000        0.0000        0.0000        0.0000        0.0000        0.0000        0.0000        0.0000        0.0000        0.0000
        0.0000        0.0000        0.0000        0.0000        0.0000        0.0000        0.0000        0.0000        0.0000        0.0000        0.0000        0.0000        0.0000        0.0000        0.0000        0.0000        0.0000        0.0000        0.0000        0.0000        0.0000        0.0000        0.0000        0.0000        0.0000        0.0000        0.0000       49.5151       61.9147       51.1694       40.7087       43.1653       40.1515       33.9352       25.1394       23.5259       19.4781       15.5529       14.9058       13.0054       18.7690       30.9498       26.6775       27.8335       12.7056        7.1928        6.1727        4.1701        4.4838        7.2497        6.8333        4.5038        7.4226       10.5658       11.6082        9.3999        6.4979        4.2580        3.7101        1.9177        1.4039        1.5442        2.8089        6.9049        6.7888        5.7289        2.8429        2.1525        2.4579        2.7055        1.9634        0.7790        1.4070        2.6873        4.8403        9.0181       10.5370       13.8917       17.7538       22.3833       18.1333       18.9063        8.2996       22.3819       52.8087       13.3311       11.7490        0.6958        1.8597        2.0485        0.7842        0.3454        0.2461        0.0000        0.0000        0.0000        0.0000        0.0000        0.0000        0.0000        0.0000        0.0000        0.0000        0.0000        0.0000        0.0000        0.0000        0.0000        0.0000        0.0000        0.0000        0.0000        0.0000        0.0000        0.0000        0.0000        0.0000        0.0000        0.0000        0.0000        0.0000        0.0000        0.0000        0.0000        0.0000        0.0000        0.0000        0.0000        0.0000        0.0000        0.0000        0.0000        0.0000        0.0000        0.0000        0.0000        0.0000        0.0000        0.0000        0.0000        0.0000        0.0000        0.0000        0.0000        0.0000        0.0000        0.0000        0.0000        0.0000        2.0928        3.1299        5.4348        6.6855        7.6508        7.7327        9.3215        9.2482        9.3658        9.6952        8.3879        8.1333        8.6051       10.9388       23.5239       14.1080       17.6375       12.5728       14.3319       17.2726       18.8504       29.9495       35.6054       47.6266       53.4023       18.8386       16.5809       21.9476       20.1015       16.9374       16.2333       16.9676       16.4160       19.7840       15.8333       15.0565       15.6174       11.7236        9.8833        9.8225       10.5505       14.3657       15.4805       14.2153       15.1187       16.2013       20.2411       18.1551       20.4601       22.8505       23.4459       24.4695       26.8778       32.2753       37.6986       40.6559       36.9872       54.9947       34.0024       33.9453       34.3525       38.6889       47.4913       57.0707       50.1068       45.1117       46.6883       49.5344       52.3519       65.0511       58.3316       51.3321       50.0728       36.0548       37.3138       35.6944       32.9647       27.9021       19.2575       17.9432       14.3006       14.9513       19.6039       23.0727        0.0000        0.0000        0.0000        0.0000        0.0000        0.0000        0.0000        0.0000        0.0000        0.0000        0.0000        0.0000        0.0000        0.0000        0.0000        0.0000
        0.0000        0.0000        0.0000        0.0000        0.0000        0.0000        0.0000        0.0000        0.0000        0.0000        0.0000        0.0000        0.0000        0.0000        0.0000        0.0000        0.0000        0.0000        0.0000        0.0000        0.0000        0.0000        0.0000        0.0000        0.0000        0.0000        0.0000       30.7893       27.5690       27.5134       26.3933       32.9805       29.4818       24.8226       20.2698       29.8047       40.4652       29.1228       24.9517       23.6856       18.7785       20.5586       16.4700       12.2725       10.8611       12.2570        9.1569        4.8103        4.4639        4.7158        3.8141        1.4819        1.4572        1.7511        3.7616        6.8282        4.3626        1.4515        2.0358        1.7258        1.1369        0.6151        0.6667        0.4563        0.8902        1.7154        4.0129        1.1115        0.9141        0.8780        0.3074        1.2390        4.8232        6.1193        8.3813       11.4806       12.9168       12.6866       12.7978       17.7835       12.4544       12.2552        9.8885        6.9952        6.3213        9.1586       13.4951        1.6427        1.1614        0.3304        0.1677        0.7237        0.5101        0.3603        0.2750        0.1931        0.1038        0.0512        0.0366        0.0000        0.0000        0.0000        0.0000        0.0000        0.0000        0.0000        0.0000        0.0000        0.0000        0.0000        0.0000        0.0000        0.0000        0.0000        0.0000        0.0000        0.0000        0.0000        0.0000        0.0000        0.0000        0.0000        0.0000        0.0000        0.0000        0.0000        0.0000        0.0000        0.0000        0.0000        0.0000        0.0000        0.0000        0.0000        0.0000        0.0000        0.0000        0.0000        0.0000        0.0000        0.0000        0.0000        0.0000        0.0000        0.0000        0.0000        0.0000        0.4112        2.7826        1.2342        1.3664        4.6707        7.0205        6.4127        5.6496        3.3524        3.2421        3.1284        4.2859        5.4972        4.4213        5.7722        5.4559        8.4378       12.2989       12.0259        9.0698       10.6660       12.4208       11.9214       22.0603       21.6221       14.3747       14.3621       16.5386       20.9984       21.4640       25.7109       24.5342       22.3072       23.8853       22.5085       17.0018       15.9001       15.6549       19.5373       13.5554        8.1018       12.0458       14.2040       12.5900       13.0914       16.1156       20.1465       19.9710       23.3995       24.0306       27.3188       32.1172       36.5653       36.6668       36.9265       41.4876       45.3165       41.4582       40.3606       39.9251       42.6871       43.9110       45.3907       50.6889       52.7454       52.5135       49.9966       49.0465       57.4091       59.6191       64.3240       60.2548       53.4672       47.9360       43.2234       39.7271       31.0163       28.8198       24.3612       20.9710       18.3773       16.8693       14.5494       17.7387       17.7747       23.8509        0.0000        0.0000        0.0000        0.0000        0.0000        0.0000        0.0000        0.0000        0.0000        0.0000        0.0000        0.0000        0.0000        0.0000        0.0000        0.0000
        0.0000        0.0000        0.0000        0.0000        0.0000        0.0000        0.0000        0.0000        0.0000        0.0000        0.0000        0.0000        0.0000        0.0000        0.0000        0.0000        0.0000        0.0000        0.0000        0.0000        0.0000        0.0000        0.0000        0.0000        0.0000        0.0000       37.6265       31.8169       29.6939       30.7214       35.4167       37.5994       29.3593       26.2736       18.5952       16.5534       18.1602       24.7086       26.9146       22.9252       20.7318       24.2317       18.3879       13.9570       10.5560        9.2411       10.7889        7.7303        5.5299        2.4150        1.5517        1.4228        0.9073        0.8125        3.1000       12.0603        7.0515        0.6800        0.4984        0.7240        0.8362        0.6411        0.6384        0.4498        0.8044        2.3653        2.2498        0.6843        0.5110        0.4570        0.5646        2.8647        6.4090        7.1066        4.9969        5.7185        7.0769        7.0998        8.7908       12.9234        8.3995       11.2956       10.2702        4.1385        5.0568        7.6623        9.0582        0.5640        0.4657        0.1747        0.1452        0.6321        0.4558        0.3284        0.2588        0.1923        0.1191        0.0718        0.0514        0.0000        0.0000        0.0000        0.0000        0.0000        0.0000        0.0000        0.0810        0.2380        0.0000        0.0000        0.0000        0.0000        0.0000        0.0169        0.0330        0.0000        0.0000        0.0000        0.0000        0.0000        0.0000        0.0000        0.0000        0.0000        0.0000        0.0000        0.0000        0.0000        0.0000        0.0000        0.0000        0.0000        0.0000        0.0000        0.0000        0.0000        0.0743        0.0079        0.0165        0.0100        0.0116        0.0125        0.1010        0.2601        0.3645        0.1683        0.0000        0.2462        0.9539        4.8224        3.4127        4.3313        5.4650        5.2345        4.2566        2.2318        1.8187        1.4374        1.4721        2.5051        2.6415        3.0516        3.9109        6.4894       10.7781        9.7766        6.4979        8.1088       18.3708       10.6200       22.1918       20.2682       20.5845       19.1131       16.2603       20.6710       32.7954       40.4146       28.2457       25.0662       22.7356       20.7657       22.6747       19.0976       15.7912       25.8009       26.2084       16.4283       15.0710       11.7691       16.2792       20.1701       17.4590       20.3626       28.6014       32.8411       33.4988       29.7815       29.6429       44.5101       47.7503       38.6424       38.8910       44.5700       50.2764       47.4551       44.5542       49.1595       51.4889       52.9391       55.4304       53.7268       54.6406       51.8640       53.5371       61.3853       68.3906       69.1411       63.1744       58.8391       53.7717       49.0473       39.4946       32.7346       28.7735       24.5830       20.2592       16.2025       18.0962       15.1854       17.4442        0.0000        0.0000        0.0000        0.0000        0.0000        0.0000        0.0000        0.0000        0.0000        0.0000        0.0000        0.0000        0.0000        0.0000        0.0000        0.0000        0.0000        0.0000
        0.0000        0.0000        0.0000        0.0000        0.0000        0.0000        0.0000        0.0000        0.0000        0.0000        0.0000        0.0000        0.0000        0.0000        0.0000        0.0000        0.0000        0.0000        0.0000        0.0000        0.0000        0.0000        0.0000        0.0000        0.0000        0.0000       37.3937       31.9140       25.0209       21.4943       23.4066       30.7002       26.7815       27.3763       25.3603       23.6478       14.8641       13.6043       10.7086        7.3369        9.3211       13.0724       10.0639       18.3135       10.8519       11.5202        6.4835        3.7322        2.2203        1.3738        1.0653        0.4838        0.6476        0.4073        0.3257        1.4881        2.5720        1.9930        0.7043        0.5380        0.5032        0.3733        0.3564        0.2043        0.3798        1.6512        0.8570        0.6611        0.6134        1.3488        2.5692        4.6438        4.9418        3.5924        2.7499        3.6170        4.3340        4.0327        3.6886        6.4067        7.4186        6.2720        4.9408        2.5738        1.9132        2.2949        2.4058        3.2715        1.7500        0.9178        0.2986        0.5407        0.3925        0.2888        0.2325        0.1789        0.1196        0.0786        0.0561        0.0000        0.0000        0.0000        0.0000        0.0000        0.0000        0.3655        0.1307        0.2876        0.0000        0.0000        0.0000        0.0000        0.0090        0.0318        0.0454        0.1774        0.3044        0.3660        0.0000        0.0000        0.0000        0.0000        0.0000        0.0000        0.0000        0.0000        0.0000        0.0000        0.0000        0.0000        0.0231        0.0000        0.0000        0.0075        0.0081        0.0000        0.0000        0.0000        0.0000        0.1742        0.0867        0.0118        0.0216        0.0000        0.2885        0.6067        0.5829        0.4959        0.5248        0.8889        1.5129        4.2285        4.7118        4.7992        4.0331        2.0800        1.1760        0.9436        1.4042        1.8523        3.5986        2.4986        3.7864        5.8712        5.7021        5.6797        5.7441        7.5877        8.6747        9.7226       16.2976       19.0397       18.1669       14.5621       12.9246       24.9768       26.3333       24.7291       26.4914       27.8656       24.8412       28.3069       24.2238       20.9705       23.5941       24.5263       24.5130       23.3500       16.5565       15.8107       17.1487       20.6157       22.7947       33.1784       36.1194       34.5860       32.6619       35.5906       41.9868       47.8623       42.9639       40.5643       42.8339       42.7322       47.3192       54.1894       55.4902       58.1543       55.2814       55.8071       56.4465       53.5890       58.4604       70.7211       79.3454       78.8609       76.7148       68.5602       63.5141       58.1011       54.6030       52.0860       39.8933       31.0751       25.5282       23.8545       21.8644        0.0000       18.8477       16.7361       25.2492        0.0000        0.0000        0.0000        0.0000        0.0000        0.0000        0.0000        0.0000        0.0000        0.0000        0.0000        0.0000        0.0000        0.0000        0.0000        0.0000        0.0000        0.0000
        0.0000        0.0000        0.0000        0.0000        0.0000        0.0000        0.0000        0.0000        0.0000        0.0000        0.0000        0.0000        0.0000        0.0000        0.0000        0.0000        0.0000        0.0000        0.0000        0.0000        0.0000        0.0000        0.0000        0.0000        0.0000       29.6807       27.7070       22.3113       18.8464       16.1298       15.0253       20.1237       19.9327       20.3903       16.3660       14.9470       13.6689        9.8883        8.4027        7.9858        9.3055        6.7800        5.2498        4.2539        4.1959        4.0533        3.5298        1.8730        1.8614        1.2018        0.9630        0.3443        0.6453        0.5041        1.1345        2.6010        1.4001        6.5237        0.2218        0.3297        0.3870        0.3857        0.3489        0.2659        0.7090        0.3110        0.3515        0.2261        0.6461        2.4135        3.8612        4.5773        3.5928        2.7100        2.8127        3.4226        3.3110        3.3234        3.9654        7.0729        7.0083        4.9066        2.3543        2.1060        2.2773        2.7298        3.0823        3.7430        1.5938        0.4666        0.1036        0.4482        0.3230        0.2380        0.1936        0.1517        0.1055        0.0720        0.0514        0.0000        0.0000        0.0000        0.0000        0.0000        0.0000        0.0000        0.2042        0.2865        0.3246        0.0000        0.0042        0.0160        0.0094        0.0615        0.1035        0.2313        0.2985        0.3374        0.2681        0.1437        0.0812        0.0000        0.0000        0.0000        0.0000        0.0000        0.0000        0.0000        0.0000        0.0285        0.0502        0.0137        0.0000        0.0000        0.0000        0.0000        0.0000        0.1793        0.2532        0.2161        0.0738        0.0277        0.1255        0.6102        0.8081        0.5725        0.2148        0.7114        0.5549        0.9036        1.6471        4.0373        4.8214        5.0268        4.1497        1.6324        1.3598        1.3573        1.4463        3.8418        6.2552        5.7858        3.4845        4.9773        5.6940        5.3546        5.6156        8.8454        9.2190        9.1274       11.7318       12.1332       15.7581       14.7126       11.5261       21.1086       21.1775       28.2521       34.5739       30.2546       31.7300       30.0588       30.5798       29.4492       26.0722       34.0294       36.7547       29.4348       27.5602       19.0507       25.5156       29.4811       32.8454       33.3203       39.3332       39.4726       38.2257       39.1623       39.0161       42.0979       43.8129       48.0466       48.6042       52.6751       60.3437       62.4288       60.0696       61.5674       57.7570       56.2036       63.9340       78.6514       82.4676       85.1361       86.0817       78.9310       79.9152       70.8598       73.1193       73.5991       59.3828       55.2259       44.5345       32.5886       25.1882        0.0000        0.0000        0.0000        0.0000        0.0000        0.0000        0.0000        0.0000        0.0000        0.0000        0.0000        0.0000        0.0000        0.0000        0.0000        0.0000        0.0000        0.0000        0.0000        0.0000        0.0000        0.0000        0.0000        0.0000
        0.0000        0.0000        0.0000        0.0000        0.0000        0.0000        0.0000        0.0000        0.0000        0.0000        0.0000        0.0000        0.0000        0.0000        0.0000        0.0000        0.0000        0.0000        0.0000        0.0000        0.0000        0.0000       16.9759       17.0003       20.2737       20.8374       17.4819       12.5834        7.1024        6.2960        6.0828       10.5099       10.6380        8.8719        8.9122       10.7620        8.8904        5.8738        4.0659        3.2407        5.5329        3.5515        3.0247        1.0584        0.7279        0.3781        0.6470        0.0437        0.0103        0.1193        0.0793        0.3088        1.6080        3.8925        2.5419        1.4102        4.1989       10.9366        3.6522        0.5340        0.6348        0.6730        1.0249        0.4399        0.4269        0.3900        0.3276        0.6861        3.2254        3.9460        3.5681        5.1258        3.9093        2.7968        2.8967        2.8029        2.0521        2.1893        1.8079        2.3164        2.6390        2.3296        1.9917        1.8431        1.8914        1.6474        1.4489        0.7176        0.6515        0.5024        0.4115        0.3963        0.2836        0.2089        0.1731        0.1998        0.1464        0.1047        0.0748        0.0000        0.0000        0.0000        0.0000        0.3123        0.9150        0.0000        0.0596        0.3564        0.3256        0.0000        0.0000        0.0260        0.0759        0.3098        0.1688        0.2533        0.4536        0.3167        0.1553        0.0112        0.0069        0.0042        0.0030        0.0000        0.0000        0.0143        1.1082        0.2410        0.0000        0.0000        0.0850        0.0752        0.0797        0.0839        0.0000        0.0000        0.4715        0.3600        0.0000        0.1690        0.8525        0.6528        0.8903        1.8738        2.1724        2.4583        2.3300        1.4772        2.7211        3.1117        3.5052        5.5578        6.2085        6.0001        5.0585        4.0312        4.2042        4.5366        5.6098        9.4209       13.2523        8.7779        5.2118        6.2456        7.2812        8.2570        8.1612       10.1009       10.3411        9.8520       11.0776       11.8155       11.5867       12.0797       16.7413       20.4012       29.8819       28.0483       30.2565       29.4979       37.1182       32.7879       30.0095       34.3769       30.9916       35.9472       37.2809       35.8737       33.9824       29.6498       32.0141       32.2069       34.5639       39.5516       42.8141       46.4597       46.8187       45.2851       45.9412       50.6216       53.1147       54.4787       63.4249       69.8360       77.3625       74.1726       70.4447       68.1310       65.9694       69.7507       86.1411      101.1669       96.0310       96.9792       86.2505       79.6610       75.9610       78.7528       81.4167       81.7984       68.0909       63.3433       49.9229       30.7907        0.0000        0.0000        0.0000        0.0000        0.0000        0.0000        0.0000        0.0000        0.0000        0.0000        0.0000        0.0000        0.0000        0.0000        0.0000        0.0000        0.0000        0.0000        0.0000        0.0000        0.0000        0.0000        0.0000        0.0000        0.0000
        0.0000        0.0000        0.0000        0.0000        0.0000        0.0000        0.0000        0.0000        0.0000        0.0000        0.0000        0.0000        0.0000        0.0000        0.0000        0.0000        0.0000        0.0000       22.2397       13.6193       12.7446       12.5626       12.8477       12.0365       11.0298       10.0881        9.0726        6.6952        4.7127        3.2903        3.1417        5.6269        5.3824        6.5248        5.6169        5.1755        5.4222        5.1140        3.1951        7.8827        3.0314        1.7279        1.1820        0.2508        0.2136        0.1737        0.1329        0.0100        0.0050        0.0026        0.0029        0.1783        5.5975        7.4985        5.3049        2.8391        4.1438        3.6218        3.8170        0.5882        0.6915        0.7340        0.7186        0.6459        0.9148        0.7175        0.8132        2.0293        3.6210        3.3318        1.5585        0.4727        0.2182        0.3301        2.1215        3.1280        2.8069        1.4678        1.3348        1.8780        1.9788        1.9413        1.8002        1.6661        1.4789        1.3433        1.1583        0.7831        0.6142        0.3682        0.3009        0.2862        0.2030        0.1507        0.1555        0.2259        0.1576        0.0944        0.1430        0.0000        0.0000        0.0000        0.0000        0.3127        2.5233        2.4061        1.9986        0.3723        0.4074        0.4316        0.0000        0.0123        0.0774        0.2863        0.2487        0.3702        0.5615        0.2071        0.1596        0.0498        0.0050        0.0020        0.0014        0.0000        0.0000        0.0000        0.0000        0.0000        0.0000        0.0932        0.1231        0.7429        1.6364        1.4911        1.9338        0.4082        0.1536        1.7033        1.0429        1.3799        1.5294        1.1881        1.0903        1.2816        1.6657        2.7292        3.5170        2.5734        2.8125        4.7001        6.1759        6.6451        7.2275        7.0004        6.3902        4.6534        5.3003       12.3960        6.2858        6.8026        7.4653        6.6422        6.7913        6.8703        8.3500        7.7965        8.4275        8.7658        9.4325       10.3825       11.3912       15.1221       13.8453       18.9654       22.5295       25.5987       30.4400       32.5836       29.8280       39.3948       32.9167       27.4143       26.1095       33.4950       30.4135       35.8627       34.1374       35.8546       45.5139       39.8362       36.7895       39.5608       41.0490       41.7241       44.2323       45.2736       47.1410       48.5619       52.1624       57.9157       57.4950       62.7893       65.1854       71.5167       72.9621       69.3364       69.6380       72.5076       78.6359       84.2285       89.0586       99.2136      101.7085       99.8531       91.6142       79.7826       79.4381       78.1031       71.9124       70.0881       67.8698        0.0000        0.0000        0.0000        0.0000        0.0000        0.0000        0.0000        0.0000        0.0000        0.0000        0.0000        0.0000        0.0000        0.0000        0.0000        0.0000        0.0000        0.0000        0.0000        0.0000        0.0000        0.0000        0.0000        0.0000        0.0000        0.0000        0.0000        0.0000
        0.0000        0.0000        0.0000        0.0000        0.0000        0.0000        0.0000        0.0000        0.0000        0.0000        0.0000        0.0000        0.0000        0.0000        0.0000       24.4287       20.0474       18.2377       16.2940       10.4787        9.7425        9.0031        8.4144        8.3296        7.6837        6.8375        5.8646        3.8992        3.7645        1.8345        1.8003        3.6333        5.0911        3.6682        3.6954        6.5116        6.0160        4.1875        3.0573        5.1485        1.6279        1.1241        0.9761        0.2081        0.1700        0.1324        0.0957        0.0679        0.0603        0.0005        0.8810        0.1004        1.3679        3.9220        3.6149        2.9118        2.2210        1.7619        2.0564        0.5439        0.6402        0.6820        0.7120        0.9584        1.0529        0.6526        0.5735        1.2569        1.4606        1.0391        0.2690        0.0826        0.0978        0.2787        0.9734        1.6375        1.2055        1.2139        1.2063        1.7676        1.7865        1.6866        1.4774        1.3214        1.2250        1.0992        1.0320        0.5469        0.3613        0.2884        1.2938        0.2506        0.2019        0.1425        0.1009        0.1572        0.1486        0.1612        0.1425        0.0000        0.0000        0.0000        0.0000        1.4165        3.2010        2.6508        2.2565        0.4911        0.5994        0.7075        0.0000        0.0277        0.2138        0.3618        0.5438        0.5846        0.5091        0.5573        0.1343        0.1369        0.0468        0.0154        0.7910        0.0000        0.0000        0.0000        0.0000        0.0000        0.0738        0.2001        0.6668        0.2873        0.4096        1.7263        1.0979        1.2315        0.5914        0.1699        0.1197        0.0922        0.0562        0.1100        0.2011        1.2987        1.8899        4.0707        2.6306        3.9294        3.7432        3.9845        4.9369        7.2986       11.2385       16.9586       24.3281       22.3841       14.0553        9.3985        6.1873        5.7279        5.6421        5.7733        6.2239        7.0103        7.5414        8.2895        8.8034        9.2927       11.6675       13.8111       12.8211       14.8563       16.1425       18.6538       34.8075       32.4473       32.2965       44.5422       38.0173       35.9027       34.4002       32.0786       30.9958       36.9539       33.5911       33.7914       34.5168       37.1546       41.2719       33.8643       30.0492       36.7460       43.8761       44.7873       43.7152       42.4198       42.6506       45.6795       52.7383       61.5027       63.4725       71.6889       72.3446       66.0318       69.2785       67.5378       84.2544       84.5632       85.6151       82.5894       81.9565       91.1618       88.0979       86.6970        0.0000       77.7994       75.9842       72.9879       72.5749       69.2079       69.2648        0.0000        0.0000        0.0000        0.0000        0.0000        0.0000        0.0000        0.0000        0.0000        0.0000        0.0000        0.0000        0.0000        0.0000        0.0000        0.0000        0.0000        0.0000        0.0000        0.0000        0.0000        0.0000        0.0000        0.0000        0.0000        0.0000        0.0000        0.0000
        0.0000        0.0000        0.0000        0.0000        0.0000        0.0000        0.0000        0.0000        0.0000        0.0000        0.0000        0.0000        0.0000       23.5300       26.0822       20.9391       17.4741       15.3792       14.3311        9.3985        8.3941        7.0649        6.6085        6.5470        5.8348        5.2168        4.9691        2.5673        1.4779        2.4897        1.2819        5.6823        6.9138        5.9752        4.6698        7.6980        5.8722        2.8748        6.4601        2.0961        1.4671        1.0163        2.5225        0.1884        0.2706        0.2769        0.2318        0.0805        0.0451        0.0006        0.0010        0.0769        0.0988        0.1198        0.1407        0.1811        0.2048        0.2543        0.3295        0.4066        0.4813        0.5790        0.7176        0.9570        0.6505        0.5077        0.8693        0.7990        0.4288        0.1961        0.2687        0.0841        0.3024        0.2327        0.1520        0.8790        1.0140        1.0713        1.0539        1.7620        1.4763        1.3807        1.3042        2.2306        1.2818        1.2938        0.8025        0.3945        0.5338        1.2750        0.8217        0.2316        0.1874        0.1312        0.0887        0.1030        0.0767        0.0554        0.0675        0.0000        0.0000        0.0000        0.2562        0.6579        1.0409        3.4503        0.4516        0.5094        0.6386        0.5731        0.2044        0.0551        0.1126        0.1529        0.3236        0.5660        0.6255        0.5418        0.3448        0.2497        0.5019        1.0468        0.9699        0.3441        0.0000        0.0000        0.0000        0.0000        0.0000        0.0451        0.0576        0.1144        0.4310        0.9112        0.1639        0.0344        0.1644        0.2102        0.0000        0.0884        0.1235        0.1877        0.2801        1.6488        2.3223        2.8414        5.4491        6.3743        6.5483        7.8079        7.4868       10.4946        8.7310       13.4082       16.0388       14.5021       13.6839        7.0734        6.8609        8.3813        6.4389        6.7584        7.1947        8.3323        8.3990        8.9295       10.4392       10.4704       14.2067       14.9592       15.9894       17.6356       23.4219       25.4371       33.4704       31.4726       32.6784       40.3105       37.3001       37.2845       38.7255       41.8794       44.7994       38.7845       32.5193       34.0268       39.2394       34.4966       27.2369       28.5762       29.8332       39.0954       42.0774       42.1977       42.6851       40.1665       39.8161       48.0670       45.7681       56.2959       64.0837       65.4861       70.5573       67.3855       68.5619       75.6699       82.7106       92.9886       91.4345       91.4760       84.5053       84.8226       78.3976        0.0000        0.0000        0.0000        0.0000        0.0000        0.0000        0.0000        0.0000        0.0000        0.0000        0.0000        0.0000        0.0000        0.0000        0.0000        0.0000        0.0000        0.0000        0.0000        0.0000        0.0000        0.0000        0.0000        0.0000        0.0000        0.0000        0.0000        0.0000        0.0000        0.0000        0.0000        0.0000        0.0000        0.0000        0.0000        0.0000
        0.0000        0.0000        0.0000        0.0000        0.0000        0.0000        0.0000        0.0000        0.0000       25.0814        0.0000        0.0000       20.1127       21.0515       22.8455       11.4731       10.5663        9.3758        8.6614        5.9835        5.1351        4.5149        4.0473        4.4263        3.2640        3.1233        2.4762        0.3682        0.3029        3.2954        3.1600        5.1961        4.1906        2.4977        0.7219        1.4706        1.5452        1.5452        3.0780        1.1280        1.1876        1.1368        0.9191        0.1822        0.3584        0.5376        0.2310        0.1442        0.0362        0.0106        0.0128        0.0000        0.0000        0.0000        0.0000        0.0096        0.0109        0.0139        0.0186        0.1109        0.1332        0.2767        0.3403        0.7845        0.6470        0.3494        3.7586       23.4005       21.2800        1.3660        0.0509        0.0893        0.1096        0.1291        0.1499        0.1515        0.1691        0.1744        0.1686        0.6388        0.6222        0.5965        0.5568        0.4948        0.4548        0.4116        0.3651        0.3599        0.3096        0.2607        0.2130        0.5624        0.1805        0.0903        0.0713        0.0000        0.0000        0.0000        0.0000        0.0000        0.0000        0.0000        0.0000        0.3442        1.6737        0.5054        0.5413        0.4792        0.4028        0.0940        0.0000        0.2014        0.2797        0.3876        0.5937        0.6198        0.5172        0.3343        0.3295        0.2116        0.4371        0.0408        0.0848        0.6019        0.7205        0.3602        0.3354        0.3194        0.6334        1.3761        0.2907        0.5079        0.6866        0.1692        0.0736        0.0000        0.0000        0.0000        0.0000        0.6287        0.8766        1.2183        1.6459        2.2262        3.5314        5.8147        9.1346        8.6807        8.6252        9.3423        9.2394       11.0672       10.2873        8.9646        8.6705        9.4567        9.0377        7.5887        7.7061       10.4798       11.9358        8.5102       10.3456       12.3582       13.5239       13.4311       13.2107       13.5629       15.0228       16.5563       17.6629       20.1563       22.7881       26.0267       31.8904       35.6193       38.9960       34.5126       35.4927       35.1866       41.1787       44.1641       43.8914       41.6637       39.4065       42.4938       43.0154       27.9011       31.3002       33.0707       32.5712       37.5287       38.8601       44.0366       44.2163       48.3058       46.0598       48.7613       51.6416       60.2676       51.3601       78.4196       68.7862       63.9290       69.6075       74.5072       91.4569       91.3946       91.2152       90.0721       85.9962       74.0236        0.0000        0.0000        0.0000        0.0000        0.0000        0.0000        0.0000        0.0000        0.0000        0.0000        0.0000        0.0000        0.0000        0.0000        0.0000        0.0000        0.0000        0.0000        0.0000        0.0000        0.0000        0.0000        0.0000        0.0000        0.0000        0.0000        0.0000        0.0000        0.0000        0.0000        0.0000        0.0000        0.0000        0.0000        0.0000        0.0000        0.0000
        0.0000        0.0000        0.0000        0.0000        0.0000       36.3336       26.6769       20.7930       18.6665       19.0124       20.2932       23.6881       24.2467       22.6426       22.4118       11.3338        9.7315        6.7205        5.6790        4.2836        3.1567        2.7842        2.3591        2.1902        2.0018        1.7326        1.3509        0.1973        0.2005        3.4005        0.1524        0.2760        0.2920        0.3344        0.4046        0.9862        1.1205        1.1934        1.1961        0.9378        0.9399        0.8837        0.8420        0.2591        0.2584        0.1045        0.0772        0.0819        0.0358        0.0118        0.0102        0.0000        0.0000        0.0000        0.0000        0.0034        0.0040        0.0056        0.0084        0.0531        0.0665        0.2146        0.1842        0.5703        0.6641        0.1058        7.9088       14.0658       11.7724       11.6814        0.1957        0.6233        0.5794        0.1893        0.1413        0.1362        0.1457        0.1467        0.1393        0.5125        0.4859        0.4579        0.4250        0.3743        0.3715        0.3632        0.2884        0.2961        0.2702        0.2353        0.1926        1.0936        0.1139        0.0811        0.0601        0.0000        0.0000        0.0000        0.0000        0.0000        0.0000        0.0000        0.0000        1.4264        0.1751        1.8167        1.9284        0.0879        0.0559        0.0000        0.0000        0.3407        0.3701        0.4822        0.6652        0.8532        1.0922        0.7407        0.3919        0.0211        0.0000        0.3266        0.5140        1.7067        3.3568        1.3702        0.2065        1.2562        3.4729        2.7317        2.7159        1.9533        0.4719        0.1436        0.1027        0.0000        0.0000        0.0000        0.0000        0.8847        1.1815        1.5652        1.9969        2.7974        3.6185        5.7434        7.1181       16.4168       10.2791        9.0655       10.7308       10.6427       10.2502       10.3532       10.3630        9.9439       11.3353       15.3694       10.5515       10.8368        9.9062       12.1896       13.3866       14.9264       16.1110       14.8616       14.9423       15.8370       18.3935       19.0745       18.8336       20.2377       21.8376       27.4269       28.1901       32.1015       32.4281       33.0184       35.8934       35.3143       38.9580       40.4235       40.6845       43.2387       44.3339       45.3347       34.3625       30.8405       32.6834       35.6703       40.1342       38.5740        0.0000        0.0000       55.1024       51.6496       41.8193       43.4994       51.0700       57.7710       54.0326       58.3967       53.9320       63.3398       69.7322       71.0328       89.1231       83.1285       84.7499       87.8593       88.1605        0.0000        0.0000        0.0000        0.0000        0.0000        0.0000        0.0000        0.0000        0.0000        0.0000        0.0000        0.0000        0.0000        0.0000        0.0000        0.0000        0.0000        0.0000        0.0000        0.0000        0.0000        0.0000        0.0000        0.0000        0.0000        0.0000        0.0000        0.0000        0.0000        0.0000        0.0000        0.0000        0.0000        0.0000        0.0000        0.0000        0.0000        0.0000
        0.0000        0.0000        0.0000        0.0000       26.9451       28.3341       24.0941       21.2146       20.0350       22.3340       26.9309       32.4730       24.3003       22.4925       21.8048        7.7730        6.0364        5.0618        3.7934        2.6004        2.1934        1.5944        1.4421        1.3210        1.1709        0.9696        0.7263        0.0944        0.0468        0.0258        0.0315        0.0964        0.1112        0.1567        0.2331        0.6462        0.8493        1.0737        0.9274        0.7498        0.7719        0.7360        0.6412        0.1353        0.1118        0.0885        0.0656        0.0701        0.0318        0.0109        0.0078        0.0000        0.0000        0.0000        0.0000        0.0008        0.0011        0.0021        0.0037        0.0256        0.0336        0.2160        0.1823        0.4171        0.5599        1.0023        4.3582       13.8134        7.1618        7.8320        2.3962        1.5665        0.1890        0.1281        0.1365        0.1294        0.1364        0.1442        0.1564        0.4705        0.4428        0.4160        0.3870        0.3429        0.3144        0.2936        0.2800        0.2995        0.2854        0.2575        0.2148        0.5040        0.1376        0.1077        0.0924        0.0000        0.0000        0.0000        0.0000        0.0000        0.0000        0.0000        0.0000        0.1149        0.7177        1.9920        1.5878        0.0465        0.0357        0.0612        0.7909        2.1453        0.5749        0.6311        0.9284        1.2232        1.5175        0.7258        0.3409        0.2601        0.2781        0.1539        0.3175        1.5189        1.1562        2.0147        2.2052        3.8133        4.2914        2.7742        5.5533        2.8106        0.8543        0.6293        0.5384        0.3107        0.0720        0.1324        0.0000        1.1084        1.6842        1.9938        2.4213        2.7792        4.3157        4.6517        5.3525        8.1244        9.7377        7.0138        7.8335        7.1312       10.3339        8.2764        8.8472        9.9470        9.7324       10.0809       11.9622       12.6410       12.6913       15.3498       15.0116       16.6092       18.1005       16.6006       16.0543       15.0452       14.2401       12.1730       11.8772       11.6689       13.6603       15.1216       23.9510       28.7752       33.5184       39.6170       44.5880       41.8021       42.0807       48.4220       44.4750       42.8371       44.9648       37.3594       34.1443       32.9706       28.3339       32.9302       38.0226        0.0000        0.0000        0.0000       50.7447       46.6492       40.2535       43.7235       53.6726       53.2301       51.3458       51.2228       49.7636       55.8172       56.9761       61.2652       71.7060       76.1595        0.0000        0.0000        0.0000        0.0000        0.0000        0.0000        0.0000        0.0000        0.0000        0.0000        0.0000        0.0000        0.0000        0.0000        0.0000        0.0000        0.0000        0.0000        0.0000        0.0000        0.0000        0.0000        0.0000        0.0000        0.0000        0.0000        0.0000        0.0000        0.0000        0.0000        0.0000        0.0000        0.0000        0.0000        0.0000        0.0000        0.0000        0.0000        0.0000        0.0000        0.0000
        0.0000        0.0000       40.7249       33.9662       24.1624       23.4789       25.5546       17.7571       16.5217       21.5390       18.7619       19.1202       21.6735       22.3582       22.5362        5.3670        4.0772        3.1627        2.7477        1.8661        1.4894        1.1475        1.0438        1.0578        0.9541        0.8123        0.5297        0.0686        0.1982        0.0184        0.0225        0.0688        0.0794        0.1129        0.1695        0.4737        0.8356        0.9619        1.0358        1.3444        0.7885        0.6294        0.4971        0.1040        0.0869        0.0691        0.0511        0.0543        0.0241        0.0078        0.0056        0.0000        0.0000        0.0000        0.0000        0.0016        0.0023        0.0266        0.0256        0.0281        0.0344        0.1754        0.1424        0.3201        0.0649        1.0063        1.6134        9.6640        4.1347        3.5127        1.2595        0.1523        0.1083        0.1692        0.3179        0.3184        0.2685        0.2129        0.2281        0.5620        0.4893        0.4672        0.4412        0.3960        0.3714        0.3797        0.3418        0.4503        0.4395        0.3310        0.2846        0.2720        0.2556        0.1716        0.1697        0.0000        0.0000        0.0000        0.0000        0.0000        0.0303        0.0497        0.5633        0.8739        2.8748        2.4809        0.0360        0.0611        0.0755        0.3248        1.7944        3.0983        0.4130        0.5019        1.0860        1.4906        1.3185        0.9771        2.1655        1.9971        1.9083        1.4733        0.8189        0.7521        0.4535        0.4521        1.4862        1.9110        3.9867        1.1720        1.7908        2.4576        4.1178        3.1222        1.4879        1.0781        2.8861        3.8690        3.3781        1.9718        2.3419        2.6889        3.3806        5.4700        7.4832        6.6253        9.1878        9.6616        6.1498       11.7990       13.8713        8.1595        8.5842        9.5088        9.9214       11.0458       13.7635       15.6106       16.0142       16.5964       18.3381       19.9696       14.2888       14.1006       14.3752       12.8509       12.3612       12.5894       11.2797       10.2882       10.7311       13.9139       11.9814       12.2878       22.5975       28.8198       27.4353       31.9297       34.3556       33.7503       34.9704       40.5191       46.2516       47.0098       36.3129       33.5300       34.4908       28.0032       29.7757       37.6401        0.0000        0.0000        0.0000       45.2662       46.7801       44.9072       52.6130       69.9413       69.8271       54.3010       50.3974       44.4716       45.5160       50.0016       54.6540       54.1159       62.8153        0.0000        0.0000        0.0000        0.0000        0.0000        0.0000        0.0000        0.0000        0.0000        0.0000        0.0000        0.0000        0.0000        0.0000        0.0000        0.0000        0.0000        0.0000        0.0000        0.0000        0.0000        0.0000        0.0000        0.0000        0.0000        0.0000        0.0000        0.0000        0.0000        0.0000        0.0000        0.0000        0.0000        0.0000        0.0000        0.0000        0.0000        0.0000        0.0000        0.0000        0.0000        0.0000
        0.0000       23.8697       19.5883       20.0470       18.6119       21.6374       18.2491       11.7964       10.8231        8.9630       11.3448       10.3598       10.8437        9.7265        8.1027        1.1119        1.0978        1.0636        0.3841        0.0433        0.0000        0.0000        0.0000        0.1967        0.1766        0.2912        0.1097        0.0000        0.0000        0.0000        0.0000        0.0000        0.0000        0.0000        0.0000        0.2138        0.3902        0.2504        0.3035        0.3067        0.2610        0.3001        0.6489        0.2290        0.1568        0.1263        0.0927        0.0000        0.0332        0.0000        0.0000        0.0000        0.0000        0.0000        0.0000        0.0504        0.0717        0.0439        0.0538        0.0538        0.0623        0.0976        0.4883        1.1501        1.6974        1.7636        1.6648        1.9712        1.4153        0.5711        0.2383        0.3637        0.5121        1.0944        1.0887        0.8911        0.8885        0.9690        0.7653        1.0459        0.9848        0.9645        0.8841        0.8232        0.9883        1.3377        1.1239        0.9623        1.0043        0.6196        0.4732        0.4081        0.4866        0.3452        0.3085        0.4929        0.5678        0.7628        0.5954        0.2775        0.3481        0.6155        1.0183        3.3542        1.9597        0.4642        0.1795        0.2122        0.2317        0.5338        0.8874        0.4446        0.1887        0.1944        0.8417        1.7506        2.0516        5.1225        6.5847        5.1168        4.8235        3.2635        2.9041        1.5039        1.5532        1.6462        2.1654        2.3777        2.6290       14.4486       10.6853        2.5552        3.7398       21.0948       22.3379        5.7758        2.3730        2.8789        4.6995        2.4603        2.9105        3.0592        3.3045        3.5579        5.1794        3.9788        5.2817        7.3878        7.2968        7.8661        9.7540       12.5199       19.5814       28.6646       24.5705       17.7110       18.7442       20.2658       17.0930       18.5663       24.0146       26.1619       23.3523       17.1841       13.2112       12.0003       12.0403       12.5948       10.7075        9.7559       10.7737        9.3297        9.7944       11.1993       15.5554       21.9495       25.7871       28.2244       29.7552       33.2418       32.0276       31.2657       36.8708       26.5713       28.8984       27.0352       28.7808       47.8943        0.0000        0.0000        0.0000        0.0000       36.9915       41.8909       44.6623       63.6579       79.9891       82.8921       89.4264       56.4683       44.8602       44.1002       42.2476       48.6385       50.0633       53.3989        0.0000        0.0000        0.0000        0.0000        0.0000        0.0000        0.0000        0.0000        0.0000        0.0000        0.0000        0.0000        0.0000        0.0000        0.0000        0.0000        0.0000        0.0000        0.0000        0.0000        0.0000        0.0000        0.0000        0.0000        0.0000        0.0000        0.0000        0.0000        0.0000        0.0000        0.0000        0.0000        0.0000        0.0000        0.0000        0.0000        0.0000        0.0000        0.0000        0.0000        0.0000        0.0000        0.0000
        0.0000       15.9837       18.4748       25.7118       18.7719       16.6402       17.5712       15.1451       14.2259       10.8647       12.0132        7.7907        3.4692        3.3777        4.3000        1.0371        0.4708        0.2160        0.1486        0.0000        0.0000        0.0000        0.0000        0.0734        0.1276        0.0596        0.1525        0.0000        0.0762        0.2422        0.1450        0.1529        0.1193        0.1135        0.0474        0.1192        0.1758        0.0594        0.1365        0.1739        0.0916        0.0915        0.1188        0.1281        0.0916        0.0761        0.0553        0.0000        0.0000        0.0000        0.5204        0.0000        0.0302        0.1056        0.4862        0.0733        0.0458        0.0559        0.1640        1.0325        1.3710        1.5442        1.4043        1.0745        0.7465        0.3487        0.1507        0.1400        0.1274        0.1695        0.2373        0.3980        0.8828        0.9281        1.3168        0.7048        0.8307        0.8311        0.8439        1.1312        1.0884        1.0657        1.0238        1.6478        1.7490        1.7121        1.5665        3.1706        3.3526        3.2637        3.0216        3.0705        6.4833        3.7341        3.1891        3.5246        4.0860        2.8252        1.0021        0.3730        0.3855        0.9142        3.0552        1.2433        0.9718        0.3974        0.5855        0.7247        0.3682        0.2592        0.5553        0.5315        0.4136        0.2093        0.7280        2.4596        3.1418        7.2098        5.4302        2.4230        4.5902        1.2068        2.1025       13.6726       12.8615       75.8600       29.4686        2.3615        2.5507       19.8099       13.7545        3.8771        3.4495       11.1284       15.7760        5.6677        2.3027        2.2072        2.1899        2.9842        2.7100        2.5866        3.0571        4.4444        2.6871        5.3818       10.4256        6.3039        8.4286        9.2576       10.3422       19.8762       32.4108       32.4568       22.3233       18.0942       19.9376       19.5984       17.0428       20.2431       23.9839       25.7024       22.4126       16.8927       15.9268       14.2724       14.6129       10.6884        8.7387        8.7171       10.0387        8.6159        7.6666        9.0940       12.5581       18.7555       22.8283       27.6023       28.8363       29.4825       30.3949       31.3640       28.8203       26.1643       22.0103       19.6855        0.0000        0.0000        0.0000        0.0000        0.0000       32.5443       37.9628       51.8165       53.7638       66.8064       74.5605       68.2062       79.7633       47.8502       47.9849       45.7739       46.5831       54.4967        0.0000        0.0000        0.0000        0.0000        0.0000        0.0000        0.0000        0.0000        0.0000        0.0000        0.0000        0.0000        0.0000        0.0000        0.0000        0.0000        0.0000        0.0000        0.0000        0.0000        0.0000        0.0000        0.0000        0.0000        0.0000        0.0000        0.0000        0.0000        0.0000        0.0000        0.0000        0.0000        0.0000        0.0000        0.0000        0.0000        0.0000        0.0000        0.0000        0.0000        0.0000        0.0000        0.0000        0.0000        0.0000
        9.8399       10.2462       10.9003       17.0193       14.4057       14.9663       16.7541       15.4747       13.2082       11.1491        9.1513        6.1664        2.4564        2.2519        1.9598        0.9454        1.0926        1.5818        0.9778        0.0000        0.0000        0.0000        0.0000        0.0099        0.0138        0.0138        0.0098        0.0000        0.1266        0.6226        1.0336        0.7077        0.3162        0.1839        0.0534        0.0100        0.0140        0.0190        0.0252        0.1005        0.0437        0.0468        0.0458        0.0595        0.0583        0.0508        0.0370        0.0000        0.0000        0.7972        0.5204        0.0490        0.5973        0.6544        0.0981        0.0408        0.0559        0.4393        1.5716        9.5346       21.1742        0.6449        0.1582        0.0834        0.0908        0.1070        0.1431        0.1152        0.4692        0.8574        2.0309        0.9039        1.3020        1.7593        2.5078        1.2871        0.7732        0.8387        0.9515        3.0055        4.7245        4.5530        3.2834        4.4383        3.7465        3.7685        5.5362        9.1226        7.4135        3.0235        5.3398        9.8895       11.3538        8.2810        3.7428        4.3321        6.1956        4.8503        2.2047        3.4027        3.2794        4.3043        1.8589        0.9205        0.4799        0.1545        0.1893        2.0925       22.9719        0.1847        0.5558        1.0063        0.6313        0.5434        1.0111        3.2340        4.4619        4.6544        4.2936        0.6213        0.1604        0.5625        3.8367        2.8856        4.1479        6.9508        3.8590       15.6569       15.5737        7.1695        8.1331        5.0275        4.9685        8.7618       12.6643        7.2905        3.6528        2.5889        2.0864        2.8604       20.6180        3.0128        3.8823        3.5475        2.7749        5.7143        5.4418        6.7630        9.2441       19.3857       18.5719       27.6240       32.6281       23.2140       16.6123       16.8344       17.5191       15.8821       16.9841       20.8588       27.4305       28.1664       20.9764       15.3612       14.8993       13.4332       10.6420        8.1766        7.8428        6.7384        8.2361        8.1060        6.9942        7.8823       10.1942       15.8554       18.9636       22.0258       24.2137       25.4387       27.7922       28.2493       27.2684       24.4786       21.9629        0.0000        0.0000        0.0000        0.0000        0.0000        0.0000       40.8636       46.3578       45.0702       44.3678       48.7953       54.4431       50.6280       60.9723       45.6430       47.8417        0.0000        0.0000        0.0000        0.0000        0.0000        0.0000        0.0000        0.0000        0.0000        0.0000        0.0000        0.0000        0.0000        0.0000        0.0000        0.0000        0.0000        0.0000        0.0000        0.0000        0.0000        0.0000        0.0000        0.0000        0.0000        0.0000        0.0000        0.0000        0.0000        0.0000        0.0000        0.0000        0.0000        0.0000        0.0000        0.0000        0.0000        0.0000        0.0000        0.0000        0.0000        0.0000        0.0000        0.0000        0.0000        0.0000        0.0000        0.0000
        7.5673        9.5487        9.6905       13.2116       12.4664       16.3450       17.5581       16.1363       10.2707       11.9645        9.2575        4.0166        1.0795        0.7241        0.4679        0.4837        1.0492        1.0900        0.7356        0.0000        0.0000        0.0000        0.8398        0.0070        0.0098        0.0098        0.0070        0.0000        0.0754        0.0745        0.0000        0.0000        0.0000        0.0000        0.0000        0.0085        0.0119        0.0170        0.0237        0.0355        0.0434        0.0467        0.0454        0.0588        0.0571        0.0502        0.0378        0.0000        0.2546        0.0000        0.0000        0.0000        0.0302        0.0000        0.4396        0.7773        1.0771        1.0952        1.1242        1.1306        0.7628        0.1522        0.1377        0.1663        0.1032        0.1182        0.5110        0.8957        1.3786        2.2271        2.2049        3.1503        4.8532        4.3217        3.6977        3.3543        2.1923        1.5825        1.2033        1.7935        1.4498        1.3551        1.3988        2.0024        2.5622        2.6483        3.2018        5.6691        7.8110        2.5036        2.3953        3.5482        3.6020        4.0110        4.5957        4.3184        3.9940        3.2663        2.0040        3.8205        4.6107        4.6285        6.2569        3.8587        2.1890        0.5459        0.1511        1.2885        8.6230        4.4371        0.3462        0.9366        0.9863        1.2797        1.4109        2.8092        2.7861        1.4333        0.1754        0.2469        0.1042       78.3786       22.1770        2.4131        3.9952        7.6576        9.2950       28.4299       34.8345        7.9065        6.8106        4.9009        4.0300        5.5502        8.5394        6.1722        4.3424        3.5137        2.8161        3.9168        9.7238        3.5737        3.8882        3.2276        3.5670        5.7564        6.8454       15.5796       14.0701       16.6182       19.6479       28.2691       30.1501       23.6849       23.7997       20.3449       18.2648       16.6544       16.8029       21.1698       25.2552       25.2854       19.3901       14.5594       12.2509        9.9004        7.6172        5.9813        5.2187        4.6920        5.7028        5.2104        5.5236        6.0292        7.2638       11.6497       14.1500       18.2395       17.8490       19.4812       22.2216       25.0873       28.0037       23.7862        0.0000        0.0000        0.0000        0.0000        0.0000        0.0000       36.4355       41.6491       59.5584       46.8599       36.7951       44.8472       31.3541       29.4659       38.6216       49.3234       59.5243        0.0000        0.0000        0.0000        0.0000        0.0000        0.0000        0.0000        0.0000        0.0000        0.0000        0.0000        0.0000        0.0000        0.0000        0.0000        0.0000        0.0000        0.0000        0.0000        0.0000        0.0000        0.0000        0.0000        0.0000        0.0000        0.0000        0.0000        0.0000        0.0000        0.0000        0.0000        0.0000        0.0000        0.0000        0.0000        0.0000        0.0000        0.0000        0.0000        0.0000        0.0000        0.0000        0.0000        0.0000        0.0000        0.0000        0.0000        0.0000
       12.6261       18.1976       16.0200       10.4633       11.2015       11.5092       13.4679       12.9142       11.9204       13.2328       13.0866        4.8582        2.3129        0.4050        0.8139        0.0685        0.0000        0.0000        0.0495        0.0000        0.0000        0.0000        0.0000        0.0000        0.0000        0.0000        0.0000        0.0000        0.0000        0.0000        0.0000        0.0000        0.0000        0.0000        0.0000        0.0102        0.0143        0.0216        0.0321        0.0725        0.0904        0.0977        0.0945        0.0856        0.0828        0.0735        0.0571        0.0052        0.0031        0.0020        0.0018        0.0012        0.0011        1.3949        1.4568        0.7787        0.7571        0.5949        0.1799        0.2699        0.1360        0.6597        1.6125        0.9060        0.8930        1.5773        1.2701        1.5645        1.3595        1.2641        1.0369        1.5734        1.5620        1.2164        1.6142        1.8142        2.0436        1.7746        1.6334        2.6274        2.3336        1.9678        1.9651        2.6000        2.4359        2.9567        2.9071        2.5867        3.6141        4.3522        3.4169        5.1726        5.6169        6.3421        6.9141        9.0722        6.8102        5.9560        5.4230        5.0836        4.8872        6.2910        6.7501        8.9668        7.7691        4.6264        3.3617        2.4490        4.1700        3.9667        1.7991        2.0760        2.4045        2.9023        3.1450        2.4865        2.9284        2.8390        2.1661        0.8895        0.5832        4.1810        2.9550        4.9021        6.9408        8.1416        8.3248        8.4674        8.2236        5.8186        5.0034        4.9253        4.6814        6.0703        6.7728        3.9921        4.8298        5.5255        7.0958        5.8346        4.3840        4.3345        4.7172        3.9275        4.5763       10.9959        8.4448       14.1883       13.5998       16.4684       27.6677       25.9729       27.6637       29.9047       30.9275       19.1926       16.5675       15.1669       15.6412       22.1610       26.7854       26.0474       20.9911       12.9795        9.8883        6.4741        5.3345        0.3371        0.4425        0.5003        3.0994        0.3352        0.3574        0.1852        0.0574        0.4946        0.6396        0.9063        3.5484        6.9053        6.9663       10.2927        0.0000        0.0000        0.0000        0.0000        0.0000        0.0000        0.0000        0.0000       17.3613       55.9302       56.5337       50.7990       56.9846       30.3677        0.0000       25.5194       38.4677       55.3936       60.5903        0.0000        0.0000        0.0000        0.0000        0.0000        0.0000        0.0000        0.0000        0.0000        0.0000        0.0000        0.0000        0.0000        0.0000        0.0000        0.0000        0.0000        0.0000        0.0000        0.0000        0.0000        0.0000        0.0000        0.0000        0.0000        0.0000        0.0000        0.0000        0.0000        0.0000        0.0000        0.0000        0.0000        0.0000        0.0000        0.0000        0.0000        0.0000        0.0000        0.0000        0.0000        0.0000        0.0000        0.0000        0.0000        0.0000        0.0000        0.0000
       11.0550       13.7378       16.2679       10.8306       12.1824       12.3486       13.4887       15.5791       12.4124        9.7733       11.2359        3.3024        1.5841        0.2790        0.1889        0.0000        0.0472        0.0473        0.0000        0.0000        0.0000        0.0000        0.0000        0.0000        0.0216        0.0273        0.0490        0.0000        0.0000        0.0000        0.0000        0.0000        0.0000        0.0000        0.1278        0.0479        0.0113        0.0186        0.0300        0.0703        0.0895        0.0974        0.0938        0.0845        0.0814        0.0727        0.0584        0.0056        0.0038        0.0027        0.0025        0.0017        0.0016        0.7450        0.1581        0.0854        0.0707        0.1324        0.2273        0.8482        0.7371        1.1644        1.0565        0.7335        0.5066        0.3443        0.7203        1.3003        1.2194        0.4592        1.1953        1.3385        0.8721        1.6689        2.4633        2.7960        2.4237        2.2718        2.1272        2.4808        2.8076        2.3713        2.2966        2.5419        2.3750        3.1854        4.3303        5.7488        5.7028        5.3901        5.3647        6.7630        6.6291        7.0882        7.4783        9.2666       10.0674       11.4227        8.7668        9.0733        8.5808        7.3659        8.1244        9.4985       11.8352       10.3367        5.1510        4.7371        8.0013        5.9429        7.4605        5.1681        9.2685        8.3513        6.0883        6.3949        6.4574        4.3558        3.2811        1.0441        1.0773        1.2232        1.4318        3.4135        4.0504        4.3425        4.6564        5.4152        5.8428        5.9153        7.6183        6.1656        5.4663        6.8639        5.1483        4.2547        4.4488        4.4930        5.1495       10.8169       10.0513        8.0777        5.6833        5.6307        8.4766       12.1147       10.0146       10.5522       12.5146       14.3844       19.8574       21.3226       23.0300       23.2814       24.9287       20.8381       19.8626       14.9080       15.4497       20.0190       21.1053       19.0439       17.1414       11.5593        7.6068        5.6688        4.2907        0.2147        0.3556        0.3123        1.7292        0.2550        0.1397        0.0988        0.0000        0.1531        0.3363        0.3674        0.7482        0.0000        0.0000        0.0000        0.0000        0.0000        0.0000        0.0000        0.0000        0.0000        0.0000        0.0000       37.2194       63.8561       67.3919       67.5508        0.0000        0.0000        0.0000        0.0000        0.0000        0.0000        0.0000        0.0000        0.0000        0.0000        0.0000        0.0000        0.0000        0.0000        0.0000        0.0000        0.0000        0.0000        0.0000        0.0000        0.0000        0.0000        0.0000        0.0000        0.0000        0.0000        0.0000        0.0000        0.0000        0.0000        0.0000        0.0000        0.0000        0.0000        0.0000        0.0000        0.0000        0.0000        0.0000        0.0000        0.0000        0.0000        0.0000        0.0000        0.0000        0.0000        0.0000        0.0000        0.0000        0.0000        0.0000        0.0000        0.0000        0.0000        0.0000
        0.0000        0.0000       13.2576       10.7231        0.0000       12.2430       10.9886       10.2245        6.6115        5.0163        6.9095        5.7352        2.2853        0.2136        0.1597        0.0000        0.0577        0.1760        0.2709        0.0423        0.0000        0.0000        0.0000        0.0000        0.0000        0.0000        0.0000        0.0000        0.0000        0.0000        0.0000        0.0000        0.0000        0.0000        0.0301        0.0067        0.0094        0.0164        0.0277        0.0664        0.0856        0.0936        0.0904        0.0816        0.0789        0.0715        0.0588        0.0059        0.0043        0.0034        0.2879        0.0132        0.0186        0.0081        0.0258        0.7464        1.0391        1.5784        2.2225        1.9513        1.6307        2.6176        3.2923        1.5577        0.8016        0.9318        1.5032        1.7227        1.2046        0.6799        1.0077        0.7795        1.8951        2.1265        2.8456        2.7836        2.1531        1.7320        2.0469        2.6263        2.5618        1.5388        2.1471        2.5578        2.9123        4.4803        7.4492       11.1359        9.3765        6.8333        7.6397        9.3028        8.3785       10.5448       10.6687       11.3905       10.1859        9.1820        9.5143       10.6803        7.8221        6.9386        8.5991       10.4993       12.4079       12.3751       11.1232       13.4827       28.0316       18.0821       17.3275       16.0810       16.5382       10.4829        7.0372        8.6994        8.6359        5.4357        6.0806        1.7749        1.5300        1.5131        1.7028        4.2039        4.6743        5.1459        5.4762        6.4977        6.7105        6.7669        8.0693        8.6019       11.7937        6.4357        7.0865        6.0722        5.5080        5.5000        5.6989       10.7042       11.5591        8.7868        6.0242        6.6275        7.8248        9.6922       10.7272       11.4053       13.5005       17.2978       17.9034       21.8687       22.6319       24.2181       27.7484       23.4015       15.2215       13.0076       13.7642       17.6754       16.9854       15.2610       14.1320       10.8815        6.0987        4.1958        2.9118        0.0000        2.6764        2.7148        0.5443        0.4159        0.0276        0.1063        0.1533        0.4092        0.4006        0.2694        0.4388        5.2588        0.0000        0.0000        9.0746        0.0000        0.0000        0.0000        0.0000        0.0000        0.0000       43.5774       42.0097       55.2784        0.0000        0.0000        0.0000        0.0000        0.0000        0.0000        0.0000        0.0000        0.0000        0.0000        0.0000        0.0000        0.0000        0.0000        0.0000        0.0000        0.0000        0.0000        0.0000        0.0000        0.0000        0.0000        0.0000        0.0000        0.0000        0.0000        0.0000        0.0000        0.0000        0.0000        0.0000        0.0000        0.0000        0.0000        0.0000        0.0000        0.0000        0.0000        0.0000        0.0000        0.0000        0.0000        0.0000        0.0000        0.0000        0.0000        0.0000        0.0000        0.0000        0.0000        0.0000        0.0000        0.0000        0.0000        0.0000        0.0000        0.0000
        0.0000        0.0000        0.0000        0.0000        0.0000        9.5067       11.5808        7.2000        6.5294        6.4265        7.0483        2.5464        3.5919        1.2659        0.4686        0.0429        0.0416        0.0331        0.0398        0.0399        0.0123        0.0000        0.0000        0.0000        0.0000        0.0000        0.0000        0.0000        0.0000        0.0000        0.0000        0.0000        0.0000        0.0000        0.0000        0.0060        0.0084        0.0148        0.0253        0.0609        0.1249        0.0867        0.7910        1.2068        0.6635        0.1304        0.0585        0.0061        0.0047        0.0750        0.7159        0.1628        0.4162        1.4744        0.9280        0.7340        2.2234        2.1146        2.7362        3.8222        2.8477        2.8443        1.5688        0.8434        1.1706        2.0446        2.2643        2.0433        1.6858        2.1230        1.1066        1.6845        2.2251        3.0658        3.8639        2.1665        1.7240        1.5010        1.6787        2.3716        2.2987        1.8258        2.7029        3.1883        3.6521        4.5871        6.7876       11.8877       12.5102        9.7665        9.0549        9.8764       10.2187        8.4906        9.5695       14.7396       13.4748       10.7240       12.6594       14.5598        8.9197        6.7379        7.3473       10.8520        8.5457        7.9841       10.9772        7.7234        7.3647       11.8607       13.6865       15.2304       18.7421       13.7924       12.8976       13.0336        9.9740        8.4500        6.8604        4.8590        4.1685        3.1163        2.8986        7.2871        8.1113        7.5496        6.6658        7.3341        7.5972        7.5237        7.4207        7.8670        7.6965        7.3451        7.3886        6.4863        7.0913        6.7559        6.0882        6.8427        7.3287        6.9799        6.3560        6.5581       10.1843       11.5856       12.3869       13.0214       13.3052       17.6290       17.8775       20.1880       24.7618       19.2754       21.7892       14.0195       11.1292       10.0451       10.2310       13.3201       13.2708       10.8905       10.1678        6.8576        4.5919        2.9877        2.6172        0.4338        1.9136        0.0000        0.9016        0.6643        0.2543        0.3561        0.0000        0.3134        0.2458        0.2972        1.5603        5.4540        2.4825        2.1275        2.2704       12.6156        0.0000        0.0000        0.0000        0.0000       20.9323       20.0323       48.4258       44.3610        0.0000        0.0000        0.0000        0.0000        0.0000        0.0000        0.0000        0.0000        0.0000        0.0000        0.0000        0.0000        0.0000        0.0000        0.0000        0.0000        0.0000        0.0000        0.0000        0.0000        0.0000        0.0000        0.0000        0.0000        0.0000        0.0000        0.0000        0.0000        0.0000        0.0000        0.0000        0.0000        0.0000        0.0000        0.0000        0.0000        0.0000        0.0000        0.0000        0.0000        0.0000        0.0000        0.0000        0.0000        0.0000        0.0000        0.0000        0.0000        0.0000        0.0000        0.0000        0.0000        0.0000        0.0000        0.0000        0.0000        0.0000
        0.0000        0.0000        0.0000        0.0000        0.0000        8.4024        8.1149        5.7762       11.1891       12.9941       10.7811        4.3847        3.7979        1.8827        0.7508        0.0360        0.0345        0.0000        0.0162        0.0000        0.0161        0.0124        0.0000        0.0176        0.0671        0.0703        0.0156        0.0000        0.0000        0.0000        0.0000        0.0000        0.0000        0.0108        0.0000        0.0051        0.0071        0.0128        0.0222        0.7760        1.9504        1.5799        1.0589        1.4368        1.6404        1.8020        0.2820        0.0043        0.1211        0.2828        0.6283        1.0510        1.6852        2.4153        4.9296        7.1191        7.3612        5.0198        4.2469        2.7291        1.2716        1.2172        0.6428        0.7868        0.9153        1.2720        2.1921        1.8884        3.1409        1.8012        1.1162        1.9682        1.8703        1.7301        2.0037        1.2879        1.1000        1.2224        1.6357        2.2450        3.5431        3.6877        3.0098        3.6884        4.1998        5.9888        6.4655        9.9725       12.1368       12.5101        9.3992       10.9464       10.2713        9.8365        9.8346       12.8968       15.0571       13.1417       10.3878        9.6033        8.5240        7.9445        7.1895        7.1370        6.7674       10.5461        6.7848        7.9493       11.8561       14.8196       18.0250       20.9658       34.0372       22.7162       22.4986       20.5570       18.2980       17.5774       17.7891       13.9106       13.2068       11.9540       12.2723       10.9762        8.5570        6.7950        6.5831        6.8119        8.3846        9.3409        8.5705        8.8814       10.2580        8.6312        8.6469       11.1168        8.3678        6.6203        6.2492        7.2513        7.1906        7.4836        8.2087        7.3787        5.9830        8.3265       12.3225       12.6658       11.8562       17.2336       17.3700       13.4859       13.3719       13.6471       12.1722       12.6856       10.1111        9.7245        9.3936        7.8320        7.7897        7.1473        4.2560        1.6782        2.2255        0.5254        1.8330        0.1159        0.1567        0.0589        0.0333        0.1538        0.6038        0.6963        0.7907        0.0000        0.0000        0.1591        0.8336        1.5833        0.4888        0.5162        0.0000        1.0090        0.0000        0.0000        0.0000        3.6025        5.3150       10.7397       12.5014       13.1205       16.2817        0.0000        0.0000        0.0000        0.0000        0.0000        0.0000        0.0000        0.0000        0.0000        0.0000        0.0000        0.0000        0.0000        0.0000        0.0000        0.0000        0.0000        0.0000        0.0000        0.0000        0.0000        0.0000        0.0000        0.0000        0.0000        0.0000        0.0000        0.0000        0.0000        0.0000        0.0000        0.0000        0.0000        0.0000        0.0000        0.0000        0.0000        0.0000        0.0000        0.0000        0.0000        0.0000        0.0000        0.0000        0.0000        0.0000        0.0000        0.0000        0.0000        0.0000        0.0000        0.0000        0.0000        0.0000        0.0000        0.0000
        0.0000        0.0000        0.0000        0.0000        0.0000       10.8471       13.3127        8.6658        8.0322       18.0706       14.3358        5.4580        2.5548        1.2293        0.4132        0.0432        0.0000        0.0000        0.0000        0.0000        0.0000        0.0140        0.0238        0.0459        0.0350        0.0204        0.0000        0.0000        0.0000        0.0000        0.0000        0.0000        0.0000        0.0000        0.0000        0.0044        0.0062        0.0580        0.0743        0.5013        1.1083        0.8030        0.3050        0.5223        0.8752        0.1266        0.0777        0.0327        2.0027        1.4195        1.4341        2.1934        3.6556        2.2706        1.5559        1.5124        1.8396        2.2709        4.1827        5.5621        2.6739        1.1505        0.8970        0.3977        0.5853        0.7630        1.4540        2.0199        2.2146        2.4254        3.6734        2.9274        1.5829        1.4404        1.9258        1.2703        1.1690        2.0596        1.7780        2.3398        3.8197        7.3100        5.2482        5.1956        5.3064        5.6303        7.2861        9.3051       11.8174       10.2501        9.3057       11.4560       13.3046       13.7205       13.2162       16.7360       18.6977       15.5631       11.6499       10.4393       11.4871       10.0764        8.3892        9.4607        8.5463       11.0527       12.9838       17.9486       18.6946       18.8294       20.9115       25.2877       38.9908       44.8035       40.7829       43.7658       30.1270       23.1699       19.7899       16.5766       18.6428       16.4676       14.7928       12.7777        9.6213        7.6774        7.4015        7.3652        8.5410       12.4102        9.7745        9.2315        9.0878        9.0684        9.0780        9.1179       10.5972        8.3084        7.3213        8.2547        8.4825        7.7466        7.0296        8.1461        7.7851        7.7465       10.9309       10.7798       11.0563       13.2931       13.4525       10.3933       10.6239       11.2389       10.3867       14.5205        8.5061        6.9806        7.7632        5.0664        3.7089        2.8322        2.6331        0.6318        0.6374        1.3232        0.8274        0.0147        0.6738        1.1654        0.0712        0.0172        0.2003        1.8980        1.5965        1.1073        0.4608        0.2841        1.2726        0.7891        0.7137        1.0010        0.0000        0.9725        0.0000        0.0000        2.8216        2.3900        2.6386        8.0276        6.2605        7.5856       10.4297       12.4663       10.6406       13.8300        9.0974       10.5291        0.0000        0.0000        0.0000        0.0000        0.0000        0.0000        0.0000        0.0000        0.0000        0.0000        0.0000        0.0000        0.0000        0.0000        0.0000        0.0000        0.0000        0.0000        0.0000        0.0000        0.0000        0.0000        0.0000        0.0000        0.0000        0.0000        0.0000        0.0000        0.0000        0.0000        0.0000        0.0000        0.0000        0.0000        0.0000        0.0000        0.0000        0.0000        0.0000        0.0000        0.0000        0.0000        0.0000        0.0000        0.0000        0.0000        0.0000        0.0000        0.0000        0.0000        0.0000
        0.0000        0.0000        0.0000        0.0000       11.1797       11.9160       11.4738        8.6614        7.8755        9.1981        6.2905        2.2889        3.6507        2.7276        1.4710        0.0414        0.0222        0.0422        0.0299        0.0106        0.0000        0.0000        0.0000        0.0000        0.0000        0.0000        0.0000        0.0000        0.0000        0.0000        0.0000        0.0000        0.0000        0.0000        0.0542        0.1707        0.0515        0.0097        0.0680        0.0796        0.0921        0.0837        0.0977        0.1133        0.3560        0.1357        0.4893        1.8112        1.4432        2.1585        1.9908        5.8229        5.2024        4.5275        2.8832        3.2106        3.5371        2.7488        1.9593        2.5660        1.4370        1.1505        1.7174        1.2977        1.5770        1.2366        1.0326        1.5700        1.7327        3.3307        2.8880        4.3014        4.0721        4.1268        1.4384        1.9131        3.4315        3.3966        3.7086        4.6200        7.0348        7.6560        5.4618        5.4608        4.7580        5.5907        6.5056        9.9000        7.8355        7.3050       10.2217       10.3154       11.8120       10.9508        9.1171       10.7342       10.4809       10.3293        9.9616        9.6196        8.2232        7.7181        5.4982        6.0792        5.6100        4.5463        6.9400        7.4674        9.5350       13.2304       25.2411       24.5908       31.3755       32.1612       29.2326       25.6447       34.2012       34.2711       25.4585       18.3228       19.7766       17.3058       16.0716       11.6351       11.8347       10.8590       11.2536       10.2111        8.4160        7.6495        7.4821        9.4909        9.2394        9.0702        9.0360        8.5125        9.5654       11.2212       13.7516       15.5510       11.0414       10.3539        9.2660        8.6013        7.2285        8.8014       10.2662       11.0797       11.5965        9.6064       10.2351       11.3541       12.8041       10.2768        9.5026       10.6670        9.0259        8.0336        6.7127        2.5326        2.3406        1.4248        1.2632        0.6999        0.5251        0.2800        0.1086        0.2032        0.2262        0.3835        0.0439        0.0000        0.0000        0.0000        0.0000        0.0000        0.0000        0.0792        0.1759        0.1949        0.0000        0.0000        0.1668        1.4297        0.0000        2.3454        1.5945        4.2844        3.0057        5.0532        5.1316        4.5664        7.7149       14.7980       13.6196       16.1682        9.1079       10.1106        9.0351        0.0000        0.0000        0.0000        0.0000        0.0000        0.0000        0.0000        0.0000        0.0000        0.0000        0.0000        0.0000        0.0000        0.0000        0.0000        0.0000        0.0000        0.0000        0.0000        0.0000        0.0000        0.0000        0.0000        0.0000        0.0000        0.0000        0.0000        0.0000        0.0000        0.0000        0.0000        0.0000        0.0000        0.0000        0.0000        0.0000        0.0000        0.0000        0.0000        0.0000        0.0000        0.0000        0.0000        0.0000        0.0000        0.0000        0.0000        0.0000        0.0000        0.0000
        0.0000        0.0000        0.0000        0.0000        9.9662       10.5925        9.9597        6.3606        5.3506        4.5514        3.5845        2.1428        2.8378        3.1804        2.3193        0.0603        0.0346        0.0304        0.0589        0.0826        0.0000        0.0186        0.0000        0.0086        0.0000        0.0000        0.0000        0.0000        0.0000        0.0000        0.0000        0.0000        0.0000        0.0000        0.0000        0.0026        0.0036        0.0078        0.0152        0.0359        0.0791        0.0589        0.2499        0.0730        0.1379        0.3176        0.8025        3.2418        6.0350        6.4728        7.4095        7.1873        3.4004        1.7367        2.5169        3.6654        4.7315        3.1451        2.5387        2.4026        0.6236        0.3335        0.4472        1.0008        1.5378        1.3035        1.6577        2.0170        2.1081        1.6935        2.6895        4.0911        3.9470        4.0085        3.9097        3.2953        2.9307        3.9026        4.5005        4.5348        7.4429        7.5205        6.6218        5.7116        5.2364        5.9247        5.4341        7.5911        6.4165        6.8508        7.4639        7.5129        7.2109        8.3097       12.1869        9.1074        8.3634        8.0083        7.9009        8.1406        7.2761        6.4941        4.6581        4.8241        4.1258        3.8183        4.5924        5.3857        8.0644       16.3575       21.0907       28.7176       34.4009       34.3927       33.5241       31.2666       32.7466       39.5263       31.1518       29.7119       25.4975       19.7196       16.9292       14.7079       13.7412       14.2420       10.2632       10.8760       18.1465       11.0133        9.7875        9.9203        8.9666        8.3851        8.1997       11.7494       12.9284        8.5356        8.8626        7.9992        7.3609        7.7503        6.8032        7.8144        7.4036        4.1461        6.2159       10.2301        8.5699        8.5463        9.2777        9.3477        8.2336        8.4001        8.2017        6.4422        4.6075        4.5390        5.6687        5.1226        4.2559        2.5587        3.5699        0.9615        0.4367        0.2254        1.6518        0.4452        0.0149        0.3979        0.2750        0.0000        0.0750        0.0662        0.0422        0.7306        0.3996        0.2479        0.4333        1.2213        0.5505        0.3086        0.3953        3.0762        1.9509        1.5871        1.7297        2.0818        2.1623        6.4557        5.7156        8.1561        9.6275       11.5080        7.3120        4.5391        2.4840        2.8118        4.1559        0.0000        0.0000        0.0000        0.0000        0.0000        0.0000        0.0000        0.0000        0.0000        0.0000        0.0000        0.0000        0.0000        0.0000        0.0000        0.0000        0.0000        0.0000        0.0000        0.0000        0.0000        0.0000        0.0000        0.0000        0.0000        0.0000        0.0000        0.0000        0.0000        0.0000        0.0000        0.0000        0.0000        0.0000        0.0000        0.0000        0.0000        0.0000        0.0000        0.0000        0.0000        0.0000        0.0000        0.0000        0.0000        0.0000        0.0000        0.0000        0.0000        0.0000
        0.0000        0.0000        0.0000        0.0000        5.4117        4.2431        3.6562        4.0230        2.7621        2.2038        2.4225        5.3857        7.1642        5.3162        6.1888        4.4442        6.6342        6.9032        4.3257        1.4002        1.7750        1.0319        1.9237        0.5051        1.2941        0.5799        0.1569        0.0000        0.0606        0.0000        0.0000        0.0333        0.0333        0.0000        0.0830        0.3846        0.0000        0.1972        0.0450        0.6068        2.4370        1.5046        0.3274        1.1280        3.3811        7.8712       10.0032        8.3696        6.7645        4.9831        3.4929        3.7560        2.1728        2.5762        3.8913        3.5493        3.1731        2.3929        1.4793        3.1430        4.0477        7.0499        4.9494        5.2515        4.7555        4.4996        5.2960        4.0546        4.0999        5.0894        5.3059        3.4424        3.6977        2.8288        3.2760        5.3610        5.9118        6.7940        4.8895        5.1260        5.6400        6.6067        7.1322        5.7824        5.1217        3.7272        3.0714        3.8861        3.4845        4.1278        4.2124        4.7084        5.4552        4.7988        5.9188        6.5348        7.6888        6.9764        6.2306        3.4180        3.1536        3.2582        2.9865        2.4867        2.4292        2.3083        3.5709        6.1107       12.7870       18.0933       17.1630       18.6857       22.8653       17.9454       20.0000       24.0885       21.0812       27.7084       23.7009       31.5101       26.0573       17.2113       14.9131       12.1067       11.3655       17.8100       11.5833       18.0001       19.3663       18.9170       12.1464       10.4282        7.9937        8.1965        7.5472        9.6062        9.5541        9.0073        7.3060        4.2351        4.7780        4.6714        4.4004        7.8332        6.3733        6.0885        5.9683        7.1071        8.9032       10.9348        9.9143        7.4296        5.3469        4.9248        5.6474        5.7156        5.0049        4.4418        4.9870        8.1983        8.9001        6.6957        8.5497        3.1554        2.2271        1.5309        1.6729        0.4259        0.9819        0.7792        0.1989        0.0000        0.0000        0.0682        0.1819        0.6547        1.0488        0.8175        0.9546        2.7924        2.2765        0.7440        0.7952        1.4158        0.9551        0.9657        1.3995        1.3154        1.5662        1.7661        1.8107        1.7928        1.8491        2.0470        2.3881        4.1461        3.8742        4.7126        5.4055        0.0000        0.0000        0.0000        0.0000        0.0000        0.0000        0.0000        0.0000        0.0000        0.0000        0.0000        0.0000        0.0000        0.0000        0.0000        0.0000        0.0000        0.0000        0.0000        0.0000        0.0000        0.0000        0.0000        0.0000        0.0000        0.0000        0.0000        0.0000        0.0000        0.0000        0.0000        0.0000        0.0000        0.0000        0.0000        0.0000        0.0000        0.0000        0.0000        0.0000        0.0000        0.0000        0.0000        0.0000        0.0000        0.0000        0.0000        0.0000        0.0000        0.0000
        0.0000        0.0000        0.0000        0.0000        0.0000        0.0000        0.0000        0.0000        3.6421        2.1988        1.8749        7.1426        9.8315       10.3276        8.1024        3.1201        3.6292        6.1748        6.9067        3.7401        4.0577        3.0202        4.3767        1.2130        0.9378        0.8867        1.5089        3.8960        5.0165        0.3966        0.4001        0.5863        0.8891        0.2415        0.8153        2.0543        0.8705        0.2805        0.1739        1.9593        1.7370        2.6693        5.1699        4.2947        1.3220        2.7911        2.3449        0.5995        1.7673        2.8123        4.5353        5.3961        3.1675        4.8887        3.8683        2.1213        1.9143        1.0791        3.5182        7.9260        7.3169        8.3690       10.7877       10.7384        8.4676        4.1387        4.3449        8.5910        6.8652        4.7137        5.9932       10.8803        8.3494        4.0054        3.1567        5.5791        6.9496        7.8523       10.6163        6.5603        5.5208        6.7650        5.4297        3.7256        3.4902        2.3682        2.3440        3.2523        3.0349        2.7372        2.1403        2.9797        3.6957        3.7640        3.8877        5.0172        5.5276        5.0042        6.4376        4.0284        5.1093        4.1677        3.0029        2.3880        3.8913        3.1956        8.0555       11.0599       13.8161       14.9545       16.4260       14.8845       14.6624       17.6887       18.9947       20.0780       19.1139       21.0730       39.5622       29.2642       22.9587       17.9280       14.6165       10.8698        9.9000       19.8227       10.9601       16.4193       19.7717       17.9515       11.9641        9.1967        7.8727        7.7510        7.0365        9.1034       10.5333       11.1193       10.2559        8.2036        7.0894        5.7770        6.6077       18.9064       18.0728       12.7943        6.6180        6.2258        6.2455       10.1161        9.3328        8.8555        6.2386        4.2287        4.0374        6.6999        7.7305        5.9085        4.8876        4.9701        5.7039        4.2447        3.5797        1.8019        7.9744        4.1538        2.0356        0.3474        0.4529        0.1703        0.0000        0.0213        0.1333        0.1685        0.0935        0.8836        1.7831        4.0475        1.7972        4.1419        1.7551        1.7276        0.7644        0.6965        0.7450        0.8655        1.0289        1.0903        1.2114        1.3177        1.5092        1.3704        1.5274        3.0553        4.1278        4.3625        5.2277        0.0000        0.0000        0.0000        0.0000        0.0000        0.0000        0.0000        0.0000        0.0000        0.0000        0.0000        0.0000        0.0000        0.0000        0.0000        0.0000        0.0000        0.0000        0.0000        0.0000        0.0000        0.0000        0.0000        0.0000        0.0000        0.0000        0.0000        0.0000        0.0000        0.0000        0.0000        0.0000        0.0000        0.0000        0.0000        0.0000        0.0000        0.0000        0.0000        0.0000        0.0000        0.0000        0.0000        0.0000        0.0000        0.0000        0.0000        0.0000        0.0000        0.0000        0.0000        0.0000
        0.0000        0.0000        0.0000        0.0000        0.0000        0.0000        0.0000        0.0000        0.0000        0.0000        2.5493        5.7030        6.6700        7.8715        4.4030        1.0418        1.1019        7.8767        9.6605        6.8489        7.9076       11.3237        7.9933        4.6387        2.8474        2.0055        0.7400        1.6452        2.7496        2.2454        1.2901        3.7447        4.3514        3.6416        3.8441        6.6741        5.2136        4.9589        5.8675       11.6872       10.9094       10.4810        6.9679        2.5903        1.9680        4.7708        4.4103        3.1597        3.4727        2.0089        3.5782        3.0414        4.1420        6.3332        4.1324        3.2783        1.5713        2.8352        3.0923        2.7383        3.9725        8.1908        7.4867        5.3946        3.3276        5.6629        7.4047        7.2514        7.9538        8.5345        5.4760        4.6893        6.2042       10.6366       13.5214       11.4095       11.9324       17.0416       19.7112       16.6157       10.3256        6.0054        4.9414        4.2780        3.5433        2.1282        2.1288        2.3842        2.2739        2.5599        3.1487        5.3382        5.6537        6.0890        6.5583        6.7703        5.1918        4.9180        7.7514        7.0144        7.2373        6.4449        4.9811        4.6203        3.0731        4.8997       12.1538        7.4809       10.0158       12.7892       12.4487       29.7682       27.5111       14.2499       19.9965       21.5926       23.0082       30.4136       36.1722       28.1307       26.5699       16.2123       15.8862       11.3865       10.6588       11.2304       10.3624       12.2117       12.1263       11.0570        9.6581       11.4935       11.6676        6.6158        5.9984        7.8375        8.9090        9.8531        9.3647       11.5065       13.5430       14.2049       14.3141       23.5956       24.2279       13.4869        6.8127        7.7592        8.0149       11.8364       15.0637        9.2465        6.1165        5.1433        4.1240        4.3104        5.7029        6.7166        3.1093        3.3640        3.9952        6.1443        5.0200        2.0341        2.3736        1.8984        1.4943        0.0989        0.4336        0.3772        0.1128        0.0648        0.1572        0.1815        0.8823        2.7951        4.1673        1.1678        0.7228        1.5253        1.9058        3.9529        2.7795        0.8905        8.2995        1.4120        1.0321        1.3063        1.2092        1.2373        1.3119        1.2951        1.5250        4.7193        0.0000        0.0000        0.0000        0.0000        0.0000        0.0000        0.0000        0.0000        0.0000        0.0000        0.0000        0.0000        0.0000        0.0000        0.0000        0.0000        0.0000        0.0000        0.0000        0.0000        0.0000        0.0000        0.0000        0.0000        0.0000        0.0000        0.0000        0.0000        0.0000        0.0000        0.0000        0.0000        0.0000        0.0000        0.0000        0.0000        0.0000        0.0000        0.0000        0.0000        0.0000        0.0000        0.0000        0.0000        0.0000        0.0000        0.0000        0.0000        0.0000        0.0000        0.0000        0.0000        0.0000        0.0000        0.0000
        0.0000        0.0000        0.0000        0.0000        0.0000        0.0000        0.0000        0.0000        0.0000        0.0000        4.0594        9.5858        5.1747        3.5593        1.8363        0.7121        2.5793        1.3820        2.0480        2.6942        2.6805        3.5330        3.9453        5.0633        2.8760        3.7001        4.2658        6.1638        6.5494        3.0145        4.1330       11.6553        8.1032        3.8870        1.4967        5.9477        5.8766        3.4120        1.9949        2.4244        4.8521        5.4665        3.0960        0.2953        1.3299        2.1935        0.4270        0.2260        0.3607        0.3659        0.4105        0.1062        0.5490        3.6983        3.5607        3.5996        4.0939        4.5420        5.4695        4.4622        5.7582        3.4868        4.8312        6.1351        4.2452        7.4749        9.5593        6.9698        7.7538        7.2404        4.6911        4.2111        4.8544       10.0894       11.6205       10.2866       13.3838       25.4067       34.8191       19.9384       18.4439       14.1842       11.7080       14.2024        8.5422        4.7936        4.8799       11.3697       10.5169        7.6350        9.4122       17.9466       15.5857       16.3955       16.0119       11.9830       11.1018       10.4955       11.0629        7.4638        8.0815       13.4957       14.2415        8.2336       14.2415       11.3122        9.2904        8.2439        6.7645        9.2092       11.3639       12.9657       14.5166       14.6523       15.1441       18.6978       29.0504       37.0276       36.6784       23.4226       19.0010       17.8743       16.9236       13.1775       11.5175       10.1434       10.2099       15.7608       13.4307       12.6597       13.5271        9.9196        6.4577        5.0165        4.9999        6.0082        7.1166        7.2203        7.2795        5.6625        7.0421        8.0186        9.8576       12.8785        7.3293        7.8957        9.7225        9.8186        9.3976       10.3662        7.9800        8.0982        6.6198        5.4367        4.9008        3.9670        3.3267        4.5921        2.9036        4.2919        4.9430        5.3866        6.3323        3.5678        1.5960        1.6827        1.6755        0.3381        0.3437        0.0905        0.1113        3.3348        2.0767        0.0765        0.5780        0.2482        0.2259        0.1161        0.4304        2.4771        1.6822        1.1964        1.4652        0.9895        0.9909        0.9954        1.1784        1.2871        1.3628        1.4519        1.6762        1.4362        2.4418        0.0000        0.0000        0.0000        0.0000        0.0000        0.0000        0.0000        0.0000        0.0000        0.0000        0.0000        0.0000        0.0000        0.0000        0.0000        0.0000        0.0000        0.0000        0.0000        0.0000        0.0000        0.0000        0.0000        0.0000        0.0000        0.0000        0.0000        0.0000        0.0000        0.0000        0.0000        0.0000        0.0000        0.0000        0.0000        0.0000        0.0000        0.0000        0.0000        0.0000        0.0000        0.0000        0.0000        0.0000        0.0000        0.0000        0.0000        0.0000        0.0000        0.0000        0.0000        0.0000        0.0000        0.0000        0.0000        0.0000
        0.0000        0.0000        0.0000        0.0000        0.0000        0.0000        0.0000        0.0000        0.0000        0.0000        3.5692        1.4557        3.6090        4.2254        0.5096        0.6755        0.9379        3.2005        7.8953        4.0620        1.4955        1.0961       12.1893        8.7338        9.1242        9.7014       11.4374        3.4075        1.6425        2.9693        5.8817        2.4488        4.2472        0.3772        1.2798        4.2891        2.5509        2.9300        1.5979        2.1459        1.5502        1.4663        1.6083        1.0438        3.8426        3.6595        0.0725        0.1314        0.6743        0.6855        0.1367        1.4380        3.8398        3.6386        1.6814        3.1709        3.5773        3.7890        5.6456        5.7772        4.6760        5.4256        9.8029        6.5425        4.2874        4.1115        7.2803        5.3750        5.6572        4.7799        4.7500        7.4086        5.9362        6.2104        6.8175       10.3210       10.7733       11.3874       14.2606       10.5095        9.1728        9.4061        8.4924       10.2808        9.9713       10.4654        9.7479       17.4369       12.5344       10.3911       17.0342       29.1361       28.2792       32.2204       32.8943       21.7127       11.0704       13.3072       12.6992        9.4111        8.9508       10.5086       10.2031        8.9429       21.1360       16.9034        9.0138        5.4215        5.8328        6.0778        8.5269       10.2239       11.8445       10.9608       12.4566       15.9907       20.5853       22.8729       24.2437       21.2789       19.2197       18.5139       16.2190       15.1963       11.7199       13.4302       12.0404       10.2156        7.6924        7.1473        6.4165        4.1639        3.5607        3.0699        3.7059        4.9018        6.9579        7.2806        6.5670        9.4889       12.7103       10.1766       12.6998       13.6415       12.8359       14.7798       16.3627       15.2146       16.1220       12.4511       11.6978       10.0927        8.9127        8.5313        7.2380        5.0995        3.4413        2.7535        2.4837        1.4067        1.4127        3.0365        2.5764        2.0793        1.1378        1.1244        1.1696        1.9553        2.8102        2.0264        1.5046        8.0361        1.0451        0.1862        0.9929        0.2120        0.7250        0.7170        1.5242        2.0609        2.8258        2.6711        3.8719        0.6573        0.5991        0.7276        0.8640        0.6767        0.7806        0.9574        0.0000        0.0000        0.0000        0.0000        0.0000        0.0000        0.0000        0.0000        0.0000        0.0000        0.0000        0.0000        0.0000        0.0000        0.0000        0.0000        0.0000        0.0000        0.0000        0.0000        0.0000        0.0000        0.0000        0.0000        0.0000        0.0000        0.0000        0.0000        0.0000        0.0000        0.0000        0.0000        0.0000        0.0000        0.0000        0.0000        0.0000        0.0000        0.0000        0.0000        0.0000        0.0000        0.0000        0.0000        0.0000        0.0000        0.0000        0.0000        0.0000        0.0000        0.0000        0.0000        0.0000        0.0000        0.0000        0.0000        0.0000        0.0000        0.0000
        0.0000        0.0000        0.0000        0.0000        0.0000        0.0000        0.0000        0.0000        0.0000        0.0000        0.0000        6.0813        5.1724        5.4022        2.5340        5.8363        0.7521        8.4804        6.2880        1.9192        1.0232        1.4613        2.0117        4.5697       17.6283        6.9571        3.8918        4.2261        4.4494        9.3668        2.6762        1.2161        0.3663        1.4026        1.4514        1.3350        1.9234        2.4793        1.5620        1.9344        2.4144        1.7100        5.3839        2.4349        1.9085        1.7597        0.0159        0.0067        0.4354        0.7897        0.0063        0.0044        0.3641        0.5692        0.6824        1.4741        3.5344        4.3659        4.5841        2.4596        3.1340        5.1571        9.5025        4.9969        4.0823        3.1874        4.8250        3.0988        5.0438        3.7508        7.1759        6.8081        6.3021        8.1369        6.2231        8.0835       11.2181        9.9364        8.7899       10.1015        9.7945       11.0812       10.4735       12.8288       14.9237       13.2001       12.3863       15.2540       11.6982        6.6183        8.4132       10.9146        9.8141       19.4486       16.0462       11.0993       13.1527       11.1670       10.6157        9.6563        7.7570        9.9647       14.4813        8.0903        9.4701       17.7721        7.8476        5.8736        6.6448        7.7457        8.7158       10.4745       21.3402       15.6359       12.9123       16.7209       21.5421       26.8585       26.2217       25.5991       22.7045       19.9519       18.7882       15.6253       19.3415       13.9587        8.7265       11.2387        9.5113        7.3500        5.7429        4.1305        4.6456        4.5773        6.2572        6.5859        7.0119        7.8478       11.5329       17.4541       15.7524       17.4504       20.8843       20.0164       21.0567       22.1215       18.3596       22.4599       18.0099       15.1535       14.5379       14.6627       11.8088        9.6766       10.0634        6.7655        3.8403        2.7560        2.3612        1.4865        1.0586        0.8238        2.2030        1.2693        0.9758        2.4648        0.8818        2.1127        2.5708        2.3974        1.6933        0.0572        0.1532        0.0520        0.0052        0.0633        0.1025        0.4215        0.6767        2.8347        3.5544        3.4754        2.9294        0.7144        0.8879        0.6305        0.9764        0.9006        1.2980        0.0000        0.0000        0.0000        0.0000        0.0000        0.0000        0.0000        0.0000        0.0000        0.0000        0.0000        0.0000        0.0000        0.0000        0.0000        0.0000        0.0000        0.0000        0.0000        0.0000        0.0000        0.0000        0.0000        0.0000        0.0000        0.0000        0.0000        0.0000        0.0000        0.0000        0.0000        0.0000        0.0000        0.0000        0.0000        0.0000        0.0000        0.0000        0.0000        0.0000        0.0000        0.0000        0.0000        0.0000        0.0000        0.0000        0.0000        0.0000        0.0000        0.0000        0.0000        0.0000        0.0000        0.0000        0.0000        0.0000        0.0000        0.0000        0.0000        0.0000
        0.0000        0.0000        0.0000        0.0000        0.0000        0.0000        0.0000        0.0000        0.0000        0.0000        0.0000        0.0000        0.0000        0.0000        4.1747        7.4737        1.6340        2.5006        2.5910        2.0270        2.9148        7.6051        9.9287        9.4649       14.3410       11.9744        9.2545       13.5208        8.1412        9.5798        4.4289        2.4636        0.2671        1.4863        0.5967        5.0219        7.2870        3.8009        6.9185        6.8901        3.9347        1.9314        1.0684        0.6369        2.0378        0.1361        0.3077        0.3443        0.7504        1.7628        0.7385        0.1133        0.6333        0.7550        3.9894        1.8814        2.1506        2.7696        1.8305        0.7329        3.5134        6.2020        8.3287        4.4347        3.2711        7.8161        7.5463        4.6451        5.3096        5.6390        2.3343        7.8370        6.6917        7.8434        6.5017        8.1920        9.0968       10.5841       11.3860       12.0883       10.8834       10.9414       12.1790       11.4631        9.6519        7.9448        9.6273        9.7920        8.7088        7.9022        8.0749        7.9860       10.0581       14.2552       12.9350       14.4416        8.6983        6.8591        6.3851        9.5692        8.9266        9.8657       11.5683        8.0165       10.2042       16.1796       10.4723       10.5895       10.0715        9.9253       11.8818       11.7471       15.1699       15.0506       15.2767       20.9049       24.6677       29.4286       24.6212       29.3385       25.9509       26.7431       29.1882       51.3644       32.6064       17.2836       23.6646       10.9476       11.7633       11.3326        9.7711        6.5736       18.1896       27.4327       18.3659       12.2862       10.6911        9.4435       10.3888       13.6085       16.6300       19.9360       27.5080       20.8062       21.3487       20.0918       20.8787       24.3393       24.3932       21.6135       19.3388       18.0961       16.5756       13.9654       10.4013        6.3433        3.9053        2.9431        2.4422        0.8902        0.9323        0.4386        1.2734        0.9618        1.3313        3.4138        1.0610        2.0361        2.4842        2.3623        1.7150        0.0036        0.0038        0.0041        0.0000        0.0492        0.0230        0.1488        0.4160        1.8331        2.4233        1.8117        1.9307        0.9487        3.0499        1.7334        0.0000        0.0000        0.0000        0.0000        0.0000        0.0000        0.0000        0.0000        0.0000        0.0000        0.0000        0.0000        0.0000        0.0000        0.0000        0.0000        0.0000        0.0000        0.0000        0.0000        0.0000        0.0000        0.0000        0.0000        0.0000        0.0000        0.0000        0.0000        0.0000        0.0000        0.0000        0.0000        0.0000        0.0000        0.0000        0.0000        0.0000        0.0000        0.0000        0.0000        0.0000        0.0000        0.0000        0.0000        0.0000        0.0000        0.0000        0.0000        0.0000        0.0000        0.0000        0.0000        0.0000        0.0000        0.0000        0.0000        0.0000        0.0000        0.0000        0.0000        0.0000        0.0000        0.0000
        0.0000        0.0000        0.0000        0.0000        0.0000        0.0000        0.0000        0.0000        0.0000        0.0000        0.0000        0.0000        0.0000        0.0000        0.0000        0.0000        0.0000        0.0000        2.0076        1.9314        0.6307        2.8402        4.7402        3.8621       10.3661        3.6691        2.8285        2.9615        2.2963        6.9021        5.4584        2.4882        2.0291        1.2930        4.1166        5.7362        2.0957        6.1994        4.7629        4.3417        0.1328        0.3399        0.5557        0.8900        1.1330        2.0298        1.6233        1.0362        1.9344        2.1859        4.0412        5.4037        3.4550        1.1717        1.1169        1.3841        1.5842        3.0272        3.0962        4.3455        5.7535        5.6904        9.8359       11.7633        8.5380        7.3451        7.7229        7.0353        6.3647        5.5802        8.7439        6.2657        6.5662        8.7820        7.9466        9.5846        9.5207       12.9352       16.0063       11.0353        9.2111        9.1035       10.0333        7.9305        9.4881        9.5598       11.4156       10.5781       11.1429       11.2710       11.3718       11.7631       12.3209       12.5129       10.7286       11.4835       12.9271        8.8177        6.9966       15.5613       10.6587       15.4528       13.6640        9.0935       10.3303       11.7621       11.8540       11.1469       13.0727       18.8567       16.9947       13.7728       14.5973       14.2886       18.7310       23.5003       25.7369       25.7389       25.8321       27.7752       28.0525       34.8397       31.4530       22.4305       20.0827       16.3512       13.4071       13.3685       16.6497       18.9806       22.8477       13.2716       10.1606       11.0002       14.2111       16.1217       13.7229       12.3702       11.5377       14.5698       16.4932       24.5272       27.4566       23.2602       29.3327       27.0659       25.9885       30.3067       30.7359       29.6191       25.4037       21.1716       19.3077       15.4609       10.8126        6.7226        6.0448        3.8833        3.6176        1.5998        1.5935        1.0265        0.8345        0.9490        0.8589        0.8007        1.1256        1.6122        1.9009        1.7955        1.2252        0.0000        0.0148        1.8824        4.3695        0.0725        0.0648        0.0448        0.0000        1.7564        2.5126        3.2177        3.3332        2.0653        2.3943        4.0216        0.0000        0.0000        0.0000        0.0000        0.0000        0.0000        0.0000        0.0000        0.0000        0.0000        0.0000        0.0000        0.0000        0.0000        0.0000        0.0000        0.0000        0.0000        0.0000        0.0000        0.0000        0.0000        0.0000        0.0000        0.0000        0.0000        0.0000        0.0000        0.0000        0.0000        0.0000        0.0000        0.0000        0.0000        0.0000        0.0000        0.0000        0.0000        0.0000        0.0000        0.0000        0.0000        0.0000        0.0000        0.0000        0.0000        0.0000        0.0000        0.0000        0.0000        0.0000        0.0000        0.0000        0.0000        0.0000        0.0000        0.0000        0.0000        0.0000        0.0000        0.0000        0.0000        0.0000
        0.0000        0.0000        0.0000        0.0000        0.0000        0.0000        0.0000        0.0000        0.0000        0.0000        0.0000        0.0000        0.0000        0.0000        0.0000        0.0000        0.0000        0.0000        0.0000        1.0838        4.9821       23.0647       35.4559        5.6462       14.4803        7.0483        5.1127       19.6325       14.5902       13.6531       13.1072        6.7659        5.2760        3.7320        2.6996        4.4687        8.3750       11.9494       10.8842        3.4316        0.5909        0.3487        0.4270        1.0568        0.4471        1.0335        1.9858        6.4510        7.1652        8.1406       11.0729        6.3755        3.3387        2.8800        3.7684        6.2661        5.6923        4.5852        5.4966        3.6543        5.4767        6.6522        6.3542       10.9747       13.4164       12.3628        9.4756        6.1068        3.6573        3.9542        9.1259        8.3945        9.2102        6.8562        5.8877        6.6999        6.8910        8.8605       10.8323       12.2518        8.5756        8.0449       11.6793       12.0749       11.3471       11.1118       12.2444       11.2889       11.4255       14.2127       18.0615       18.0715       16.7999       15.8223       14.5819       13.1393       12.4309       11.0827       10.6967       12.1818       11.7153       12.5345       14.2345       13.9844       23.1924       19.8597       16.4067       14.6957       13.2937       14.7162       18.2496       16.3777       17.8325       21.2456       24.9643       28.4985       29.5690       30.0780       29.1767       32.6501       31.8788       34.6835       34.3396       28.0223       29.6418       28.4186       19.8510       22.5955       26.6801       24.3712       21.2096       21.6104       20.6344       22.5582       22.5076       24.6902       24.3466       23.3880       24.4516       27.3688       26.9116       27.9353       31.8496       33.6885       45.3469       44.2053       47.9192       43.6598       39.5894       31.2638       27.7069       24.7813       21.8764       18.2851       14.1625        9.7049        7.8797        6.2277        5.3896        3.6861        3.1000        1.1047        0.4904        0.2331        0.4657        0.1731        0.5658        0.5494        0.7521        0.1953        0.4185        0.1775        0.0248        0.3868        3.0978        0.9078        0.6590        0.8385        1.3039        2.4834        3.8397        3.8747        5.1445        5.9333        7.2188        9.8875        0.0000        0.0000        0.0000        0.0000        0.0000        0.0000        0.0000        0.0000        0.0000        0.0000        0.0000        0.0000        0.0000        0.0000        0.0000        0.0000        0.0000        0.0000        0.0000        0.0000        0.0000        0.0000        0.0000        0.0000        0.0000        0.0000        0.0000        0.0000        0.0000        0.0000        0.0000        0.0000        0.0000        0.0000        0.0000        0.0000        0.0000        0.0000        0.0000        0.0000        0.0000        0.0000        0.0000        0.0000        0.0000        0.0000        0.0000        0.0000        0.0000        0.0000        0.0000        0.0000        0.0000        0.0000        0.0000        0.0000        0.0000        0.0000        0.0000        0.0000        0.0000        0.0000        0.0000
        0.0000        0.0000        0.0000        0.0000        0.0000        0.0000        0.0000        0.0000        0.0000        0.0000        0.0000        0.0000        0.0000        0.0000        0.0000        0.0000        0.0000        0.0000        0.0000        0.7341        2.9990       10.4591       30.4655        7.8515       21.1284       15.4902       14.9736       20.8139       21.1550       14.9271       13.3783       11.8376        5.6908        8.6231        4.4923        7.9040        2.8123        1.8386        3.2214        3.8040        1.2006        1.5636        1.2169        0.3832        1.0510        1.4981        1.9800        6.3871        8.0245        7.7110        6.5613        5.1039        2.2935        2.6361        3.2226        2.4477        1.8540        2.7364        4.2372        3.9834        8.7885        5.4491        4.0882        6.1601       12.8353        9.8209        4.7768        7.0188       14.6872       18.7954        7.7327        8.9060        9.3954        7.7773        7.1546        4.4717        4.6337        5.9821        7.8706        7.1143        7.0820        8.7733        9.1043       11.1231       10.7877       11.8836       13.9984       12.2341       13.0903       16.9982       23.7221       26.4545       21.7080       19.4337       16.6672       18.6980       15.4307       13.2252       12.6137       10.7505       11.1767       16.1158       19.5415       20.0250       24.1505       21.6257       18.9807       15.7556       16.1770       18.2922       18.5709       19.4464       20.2532       22.7562       26.7903       34.3830       34.4906       33.4430       30.8802       35.2428       34.0270       42.2127       43.3106       46.7943       48.4444       36.2436       26.5891       25.6957       25.7925       28.3521       27.5986       25.1055       26.4105       27.7987       30.7244       32.1718       37.7795       45.6351       45.1765       46.6269       47.9710       46.8227       45.4080       31.6704       36.9814       37.7435       41.7446       45.0102       40.4287       37.7265       31.6054       28.9189       24.4578       20.8059       16.7023       12.4193       11.2658        7.6633        5.9792        4.6144        1.9266        0.8249        0.6169        0.1901        0.1094        0.0772        1.8801        2.0745        0.3552        0.0593        0.8932        0.3209        0.1140        0.1051        1.9827       50.7145       16.7473        1.1302        2.2779        4.8167        5.2175        4.9272        5.9107        8.2905        8.7194       10.8191       15.2799       25.4112        0.0000        0.0000        0.0000        0.0000        0.0000        0.0000        0.0000        0.0000        0.0000        0.0000        0.0000        0.0000        0.0000        0.0000        0.0000        0.0000        0.0000        0.0000        0.0000        0.0000        0.0000        0.0000        0.0000        0.0000        0.0000        0.0000        0.0000        0.0000        0.0000        0.0000        0.0000        0.0000        0.0000        0.0000        0.0000        0.0000        0.0000        0.0000        0.0000        0.0000        0.0000        0.0000        0.0000        0.0000        0.0000        0.0000        0.0000        0.0000        0.0000        0.0000        0.0000        0.0000        0.0000        0.0000        0.0000        0.0000        0.0000        0.0000        0.0000        0.0000        0.0000
        0.0000        0.0000        0.0000        0.0000        0.0000        0.0000        0.0000        0.0000        0.0000        0.0000        0.0000        0.0000        0.0000        0.0000        0.0000        0.0000        0.0000        0.0000        0.0000        0.0000        3.5290        7.0008       16.5416        4.8847       15.6543       14.3178       17.0985       16.7377       18.1954       13.1402        6.8316        6.1010        7.8524        6.6787        1.7294        5.0098        3.8608        5.7313        3.5971        4.1559        3.7821        1.7180        1.6687        1.6490        0.7723        0.2090        0.7897        1.7477        1.5677        5.5510        4.2794        6.7065        5.5858        3.4258        4.7323        6.4897        5.1142        4.3918        4.1787        5.2604        4.1081        5.4465        5.7633        9.2260       11.7075        5.8729        8.8141       11.5248       16.8954       16.1656       13.9554       10.4192        8.4650        7.7954       10.7035        8.6959        6.3864        5.7888        6.1948        7.7561        7.5372        8.1596        8.5915       12.5532       15.4237       17.5606       20.3060       17.6489       16.5221       17.9951       24.0909       24.0874       23.9043       22.5402       17.7730       16.4480       16.1488       15.3518       15.6639       13.6086       11.6678       14.3631       17.8507       17.7629       18.3691       22.7204       21.1823       15.8109       18.4172       21.5876       21.7776       21.0654       23.0642       24.0153       25.6480       29.7250       29.9690       32.2151       33.9262       59.0609       54.3281       46.2383       38.4554       45.6127       51.5584       43.9942       37.9624       31.0605       40.5104       37.9011       36.4089       32.8877       35.3720       49.9219       57.7511       55.3365       58.8924       66.0449       65.4063       87.5651       78.7252       53.4900       34.1626       30.2052       32.5006       29.6523       25.6339       33.8815       39.1592       39.9815       40.2115       34.7132       29.3995       24.7946       19.1412       14.1872       10.0171        7.3872        4.9971        3.8635        2.9338        1.3009        1.0029        0.4836        0.3713        0.2257        2.8750        2.7395        0.4400        0.0416        1.4169        1.1024        0.1114        0.7852        0.3543        4.4599        1.7487        1.4246        5.6710        5.1945        6.4037        5.6825        6.5270        8.1684       10.1086       11.6515       15.9032       26.2374       32.5739        0.0000        0.0000        0.0000        0.0000        0.0000        0.0000        0.0000        0.0000        0.0000        0.0000        0.0000        0.0000        0.0000        0.0000        0.0000        0.0000        0.0000        0.0000        0.0000        0.0000        0.0000        0.0000        0.0000        0.0000        0.0000        0.0000        0.0000        0.0000        0.0000        0.0000        0.0000        0.0000        0.0000        0.0000        0.0000        0.0000        0.0000        0.0000        0.0000        0.0000        0.0000        0.0000        0.0000        0.0000        0.0000        0.0000        0.0000        0.0000        0.0000        0.0000        0.0000        0.0000        0.0000        0.0000        0.0000        0.0000        0.0000        0.0000        0.0000        0.0000
        0.0000        0.0000        0.0000        0.0000        0.0000        0.0000        0.0000        0.0000        0.0000        0.0000        0.0000        0.0000        0.0000        0.0000        0.0000        0.0000        0.0000        0.0000        0.0000        0.0000        0.0000        5.5294       12.0328       10.4392       10.1219        1.8060        2.7315        7.9020       10.1204        8.1510        5.6100        4.4844        5.8494        3.1767        3.1540        5.5700        0.7811       12.7038        3.6979        0.7021        0.6298        0.3615        0.4419        1.0103        3.5477        1.3065        1.3065        4.3432        2.2297        2.4735        2.2587        4.5406        5.5510        5.4232        5.1677        6.3242        6.0173        5.2090        3.6877        5.0725        5.9710        6.5184        8.8886        7.9571        8.8516        9.6288       10.6159        8.2536       10.1271       11.0853       11.4238       12.7419       12.4534        9.6455       10.6748        7.5177        4.7565        3.9011        5.1355        6.3392        9.0733        7.4663        8.7190       14.2291       19.4197       25.8842       26.9226       22.8758       19.5559       19.8075       19.9721       20.0547       19.0892       15.8934       14.3732       14.2060       15.4476       16.2723       15.2482       14.9403       14.6653       14.5378       15.1475       15.4937       15.4122       18.8570       16.4681       17.8447       22.7546       22.0959       23.8025       26.7974       24.9496       25.8003       28.3382       29.4687       32.8127       32.1501       39.3360       66.7452       61.1589       46.7435       38.4595       45.7196       57.9358       54.1658       42.7229       50.9129       49.9220       44.5025       47.2694       46.5410       63.2141       77.5514       77.8618       86.8187       82.4206       67.1102       63.5429       74.9087       78.2089       57.1559       45.4171       45.5289       42.6760       40.8768       33.3652       34.5398       35.3901       44.5669       42.7406       37.2143       33.6352       33.6042       27.2478       17.2477       12.2421        8.7398        7.1855        3.9837        2.9688        1.7031        1.6391        0.6251        0.5090        1.0827        5.5643        3.5286        2.1578        0.2282        0.0584        1.0303        0.4106        0.1098        0.1361        1.0336        1.2233        1.7320        9.1361       32.0965       18.9318        9.9145       11.1269       10.2421       11.6360       15.4163       18.1126       26.2572       31.2924       35.3562        0.0000        0.0000        0.0000        0.0000        0.0000        0.0000        0.0000        0.0000        0.0000        0.0000        0.0000        0.0000        0.0000        0.0000        0.0000        0.0000        0.0000        0.0000        0.0000        0.0000        0.0000        0.0000        0.0000        0.0000        0.0000        0.0000        0.0000        0.0000        0.0000        0.0000        0.0000        0.0000        0.0000        0.0000        0.0000        0.0000        0.0000        0.0000        0.0000        0.0000        0.0000        0.0000        0.0000        0.0000        0.0000        0.0000        0.0000        0.0000        0.0000        0.0000        0.0000        0.0000        0.0000        0.0000        0.0000        0.0000        0.0000        0.0000        0.0000
        0.0000        0.0000        0.0000        0.0000        0.0000        0.0000        0.0000        0.0000        0.0000        0.0000        0.0000        0.0000        0.0000        0.0000        0.0000        0.0000        0.0000        0.0000        0.0000        0.0000        0.0000       12.9312       10.0288       13.2244        6.6500        9.9858        9.7051        5.6569        5.4192        6.1799        9.0197        6.4838        7.4606        2.8970        6.7972       17.0020        2.8451        2.3885        2.1747        2.5474        0.4609        1.2321        2.9751        3.9484        4.7148        1.6723        2.2935        6.7531        4.9187        3.7374        4.0053        7.3916        6.3012        5.8318        5.8881        5.3574        4.9019        7.8336        8.2811        4.5352        5.5540        3.6917        7.1517       10.1744       12.8265       12.0850       10.0309       14.2403       14.1674        7.4545        9.3690       12.6160       16.1444       17.4233       13.1162        7.7869        7.4238        5.9026        6.8053        5.4944        9.6649       10.4459       12.1605       26.3497       30.6667       35.7180       30.7995       20.2244       19.8946       19.7851       20.1462       19.3324       19.9954       18.0278       16.8627       14.6422       18.3830       19.5905       14.0353       17.5264       16.9985       19.0138       16.5487       17.2826       16.6919       14.1017       17.1406       19.4899       23.9435       27.4287       26.3809       30.8092       35.8893       37.3202       39.6118       35.2297       36.3529       35.0664       46.6956       64.9428       51.2104       50.8066       50.2082       55.4980       46.5371       43.3212       44.4943       69.9542       66.5625       59.9541       52.0995       64.9949      104.8929      105.8482       92.3664      104.7760      102.4183      105.0749       77.0023       70.2313       62.2589       53.0567       63.5832       64.6965       58.5988       53.8854       44.1096       39.8081       44.9559       52.1176       46.7977       38.4715       36.2917       30.8939       25.0583       15.7966       14.0845       10.2478        9.3804        8.1141        7.3310        3.2164        2.2800        2.8645        2.6193        3.6050        5.7186        3.9801        1.2699        0.8680        1.1425        0.6569        0.6520        0.7741        0.9010        6.6390        1.1809        1.5995        7.3589       13.1681       14.8084       17.6093       15.4989       16.9123       18.6867       21.4774       23.7854       25.3653       27.1865       30.4575        0.0000        0.0000        0.0000        0.0000        0.0000        0.0000        0.0000        0.0000        0.0000        0.0000        0.0000        0.0000        0.0000        0.0000        0.0000        0.0000        0.0000        0.0000        0.0000        0.0000        0.0000        0.0000        0.0000        0.0000        0.0000        0.0000        0.0000        0.0000        0.0000        0.0000        0.0000        0.0000        0.0000        0.0000        0.0000        0.0000        0.0000        0.0000        0.0000        0.0000        0.0000        0.0000        0.0000        0.0000        0.0000        0.0000        0.0000        0.0000        0.0000        0.0000        0.0000        0.0000        0.0000        0.0000        0.0000        0.0000        0.0000        0.0000        0.0000
        0.0000        0.0000        0.0000        0.0000        0.0000        0.0000        0.0000        0.0000        0.0000        0.0000        0.0000        0.0000        0.0000        0.0000        0.0000        0.0000        0.0000        0.0000        0.0000        0.0000        0.0000       21.3129        9.8599       11.0624        5.6223        3.0677        6.6510        5.6069        7.8202        4.3066        6.7179        3.6495        2.4714        4.6391        4.4661        2.8143        5.3369        2.4312        1.8533        1.7028        0.4153        0.8171        1.6787        1.6828        1.4923        7.8445        7.1826        6.5408        6.2427        6.7293        5.8278        4.4387        5.5668        5.7602        4.8894        5.9990        6.2724        6.8755        8.0864        5.2733        5.3455        4.5614       12.3960       15.0072       14.4881        8.7222        7.7195        8.2752        5.6609       11.6042       12.2427       13.3240       15.7655       18.6005       14.6772        8.5722        6.9634        9.9635       11.8768        8.4874        9.9782       12.4407       11.7102       19.7142       20.4623       21.9562       18.4470       20.6513       21.0277       21.4873       20.1563       20.2553       16.2127       17.6503       19.9266       15.8607       18.9165       19.9282       18.6154       24.1592       25.5735       29.7995       23.0608       16.9569       14.9835       15.5501       20.3597       24.3635       22.1595       26.8744       30.5754       32.4643       36.6391       38.0638       40.7840       37.3417       38.4447       32.3826       37.3339       62.2480       58.6851       54.2651       55.5925       69.0332       47.5909       44.4278       44.4105       94.0141       92.5726       97.8337       97.4424      101.9604      108.1236      116.2331      105.5497      104.7317       98.5705       95.4850       77.6513       79.5585       62.2069       58.9738       62.7077       62.4592       59.7140       55.4886       66.6000       52.6684       38.6384       37.4736       33.8675       36.0535       35.6583       32.0010       30.2287       19.9016       20.3975       16.1549       12.5782       10.6113        8.8798        7.0888        3.4473        4.0038        4.4885        4.7156        5.2906        2.5742        2.2034        2.9107        2.0741        0.8278        1.5641        1.1224        0.4565        0.7530        1.1441        2.0328        3.0436        9.9399       19.4941       15.5953       16.7381       18.2834       21.1151       23.1522       22.9831       24.0984       25.3984       27.3481        0.0000        0.0000        0.0000        0.0000        0.0000        0.0000        0.0000        0.0000        0.0000        0.0000        0.0000        0.0000        0.0000        0.0000        0.0000        0.0000        0.0000        0.0000        0.0000        0.0000        0.0000        0.0000        0.0000        0.0000        0.0000        0.0000        0.0000        0.0000        0.0000        0.0000        0.0000        0.0000        0.0000        0.0000        0.0000        0.0000        0.0000        0.0000        0.0000        0.0000        0.0000        0.0000        0.0000        0.0000        0.0000        0.0000        0.0000        0.0000        0.0000        0.0000        0.0000        0.0000        0.0000        0.0000        0.0000        0.0000        0.0000        0.0000        0.0000
        0.0000        0.0000        0.0000        0.0000        0.0000        0.0000        0.0000        0.0000        0.0000        0.0000        0.0000        0.0000        0.0000        0.0000        0.0000        0.0000        0.0000        0.0000        0.0000        0.0000        0.0000       11.6011       13.3982       12.1589        9.2651        3.6597        3.8362        6.5626        5.4264        4.7623        5.0454        4.0578        2.8223        5.7673        4.9361        3.0411        5.2920        4.4139        2.3416        0.8255        1.3960        1.4033        0.9456        1.0333        4.0993        4.1342        3.1065        3.1720        4.2018        2.8425        2.4355        3.3446        3.7283        3.0757        3.7469        6.0711        6.6066        6.1665        5.3633        7.5868        9.9186        4.1548        7.2114        6.6346       10.5189        8.8438        4.7582        3.7270        7.0883       14.9066       15.7932       15.1289       12.8513       11.6241        9.7171        8.1108        8.4414       11.0908       12.5641       15.9117       21.3602       14.2169       13.1154       16.5774       20.1686       17.9186       15.1092       16.8309       19.3998       21.9938       24.5971       20.1134       15.9539       18.7556       19.4815       26.4191       26.0214       20.7513       21.9977       24.7309       26.0107       24.3095       25.2529       19.6542       16.2444       18.0458       18.7835       19.7370       21.2859       28.1250       31.9394       33.2993       34.8730       34.7240       35.3076       42.7394       42.4031       39.7780       37.3632       46.5685       59.1537       61.0903       52.7031       51.2825       50.2936       38.0418       41.0823       73.8488       88.2758       87.5633       82.0410       84.5774       78.9081       83.5218       99.3272      106.0466      110.7559       89.3265       73.0872       75.3170       59.0386       55.5829       68.7326       63.4019       62.4251       58.2305       56.7748       44.5381       41.8889       44.5503       34.6736       35.0547       36.3645       35.4549       30.5952       21.5623       14.0983       11.0113       12.3075       10.5037        9.8508        6.3160        5.7636        6.2023        7.2029        5.9396        6.4596        6.4208        4.6416        2.4087        2.4114        0.7774        0.4831        0.7274        0.5617        0.9853        1.2253        1.8804        3.2748        9.7048       25.6072       18.1881       16.4120       18.0048       19.2407       21.1653       21.6998       24.5122       25.3728       22.6732       23.7600        0.0000        0.0000        0.0000        0.0000        0.0000        0.0000        0.0000        0.0000        0.0000        0.0000        0.0000        0.0000        0.0000        0.0000        0.0000        0.0000        0.0000        0.0000        0.0000        0.0000        0.0000        0.0000        0.0000        0.0000        0.0000        0.0000        0.0000        0.0000        0.0000        0.0000        0.0000        0.0000        0.0000        0.0000        0.0000        0.0000        0.0000        0.0000        0.0000        0.0000        0.0000        0.0000        0.0000        0.0000        0.0000        0.0000        0.0000        0.0000        0.0000        0.0000        0.0000        0.0000        0.0000        0.0000        0.0000        0.0000        0.0000        0.0000
        0.0000        0.0000        0.0000        0.0000        0.0000        0.0000        0.0000        0.0000        0.0000        0.0000        0.0000        0.0000        0.0000        0.0000        0.0000        0.0000        0.0000        0.0000        0.0000        0.0000        0.0000        0.0000        5.7328        5.4894        5.5877        5.0772        4.2440        3.6687        2.4104        2.7090        4.8592        5.3810        2.3260        2.9481        3.0156        0.9674        5.5915        3.2186        1.4442        1.1488        2.2156        0.2545        1.1164        0.8464        3.8736        1.0337        0.7781        1.2923        0.9790        0.1332        0.4377        1.9780        4.5513        2.7296        6.0095        4.5425        4.2085        4.5841        4.4545        3.2478        9.4052        6.9149        9.2513        5.4495        5.3157        4.1812        3.4077       10.2913       10.8323       19.1774       25.2301       11.8686       10.1844       11.0470        9.2444        8.8588        9.1731       10.4486       12.1725       19.1026       21.9428       25.1864       17.2968       25.3397       20.3923       19.0949       18.2339       20.2108       23.3344       27.2102       31.0598       21.1636       17.6898       21.6746       28.1822       31.4765       30.4642       25.9762       22.7014       22.6841       23.7443       26.4183       33.0711       35.4100       25.0392       26.4812       25.5527       23.5506       22.8229       26.8631       27.1165       28.8680       33.7186       35.5220       42.6351       42.6855       45.5750       38.9337       37.5253       46.8340       48.9195       51.5864       50.1140       41.9083       41.1436       39.2024       34.6994       33.6903       62.7305       57.2293       56.1882       84.4125       82.1744       71.7722       76.9114      111.3438       95.5764       83.8917       65.9940       66.2061       67.3692       67.6729       67.0405       72.7308       73.3062       69.9708       54.4750       44.1393       46.7788       44.5163       31.4102       31.9049       41.8199       35.5195       25.7869       16.9673       13.8272       12.5743       11.7519       10.6059        8.8057        8.7791        8.4949        8.4139        8.3335        8.7286        9.7801        5.6018        4.9759        4.0464        6.7933        2.1629        0.9000        0.8207        0.7955        1.3409        1.3260        1.8459        3.5578       10.9278       19.3208       37.1234       15.7762       19.9570       22.2003       28.2386       20.6783       20.7191       19.0798       20.5429       21.0068        0.0000        0.0000        0.0000        0.0000        0.0000        0.0000        0.0000        0.0000        0.0000        0.0000        0.0000        0.0000        0.0000        0.0000        0.0000        0.0000        0.0000        0.0000        0.0000        0.0000        0.0000        0.0000        0.0000        0.0000        0.0000        0.0000        0.0000        0.0000        0.0000        0.0000        0.0000        0.0000        0.0000        0.0000        0.0000        0.0000        0.0000        0.0000        0.0000        0.0000        0.0000        0.0000        0.0000        0.0000        0.0000        0.0000        0.0000        0.0000        0.0000        0.0000        0.0000        0.0000        0.0000        0.0000        0.0000        0.0000        0.0000        0.0000
        0.0000        0.0000        0.0000        0.0000        0.0000        0.0000        0.0000        0.0000        0.0000        0.0000        0.0000        0.0000        0.0000        0.0000        0.0000        0.0000        0.0000        0.0000        0.0000        0.0000        0.0000       20.1378       12.2955        6.5481        7.0356        5.2309        7.1524        6.1994        8.7098        8.0065        5.2405        4.3288        3.6783        6.2334        3.6508        3.3385        8.6474        7.7879        2.5003        2.5234        3.3033        1.3965        0.9390        0.4086        2.1792        0.0000        1.3542        0.4869        0.8358        2.3663        3.8155        1.9593        3.0153        2.9688        2.5738        2.8549        3.0509        2.3529        3.2270        3.1644        3.2335        7.5255       10.7275        9.0093        6.7095        7.6039        8.4537       10.2301       11.5437       11.9416       13.5173       17.3768       12.2176       13.9108       14.4059       13.4663       13.7569       15.4184       18.0782       20.5885       26.0622       27.4952       26.0246       25.1350       22.8292       21.1586       25.2457       33.1581       27.9233       24.2445       21.1089       22.9253       24.2610       29.3824       28.1353       32.3468       31.4165       39.8691       38.5499       37.0297       28.6580       34.6220       45.8146       42.6590       46.1761       39.9868       38.3092       32.5976       35.0024       34.9016       29.6504       38.0453       42.8820       45.3275       59.8451       53.8454       53.4241       53.0901       50.9784       50.5929       52.0869       58.2850       64.0130       52.4578       52.8104       44.1923       43.7299       47.7338       68.4040       71.5574       80.6541       98.0360      113.4838      109.0175      109.2766      110.7904      116.7716      109.6459       96.1475       84.6838       85.1576       88.1410       84.2072       64.6433       58.3627       48.2552       44.5537       33.6468       30.0725       25.7917       23.5983       22.9644       25.3521       25.1299       21.5010       14.1263       16.9166       16.0402       21.2795       16.7736       13.4084       11.3749       10.7426       10.4380       11.2603       11.7631       11.0619        8.7427        7.8269        6.9740       10.7503        6.2876        4.8724        4.0571        3.6337        2.8948        3.0292        3.6135        6.0144       13.8196       15.0756       15.7100       14.4922       44.5020       51.6987       13.6178        9.6398       10.7468       12.3383       12.2106       13.4914       19.4830        0.0000        0.0000        0.0000        0.0000        0.0000        0.0000        0.0000        0.0000        0.0000        0.0000        0.0000        0.0000        0.0000        0.0000        0.0000        0.0000        0.0000        0.0000        0.0000        0.0000        0.0000        0.0000        0.0000        0.0000        0.0000        0.0000        0.0000        0.0000        0.0000        0.0000        0.0000        0.0000        0.0000        0.0000        0.0000        0.0000        0.0000        0.0000        0.0000        0.0000        0.0000        0.0000        0.0000        0.0000        0.0000        0.0000        0.0000        0.0000        0.0000        0.0000        0.0000        0.0000        0.0000        0.0000        0.0000        0.0000        0.0000
        0.0000        0.0000        0.0000        0.0000        0.0000        0.0000        0.0000        0.0000        0.0000        0.0000        0.0000        0.0000        0.0000        0.0000        0.0000        0.0000        0.0000        0.0000        0.0000        0.0000       20.2847       18.8130        8.5997        6.0046        6.0391        5.3091        6.6887        6.4857        5.2374        6.0009        3.1746        2.3049        3.0519        2.7617        3.0376        5.8400        5.7760       12.4608        4.6423        4.5592        2.9797        3.4638        0.4044        1.7346        2.2626        3.8211        0.5984        0.9692        1.9230        2.8734        4.4438        2.9738        2.5379        1.9509        0.9531        1.9490        2.4231        2.2284        3.2936        4.1567        3.2361        4.6588        6.0537        8.4812        7.1284        5.9299        5.6953        6.5853        8.7117        9.2343       12.6608       10.8546       11.4493       16.2783       15.5601       15.1630       16.5680       18.7496       19.5480       24.2361       30.3350       29.4684       30.0166       29.5133       28.4391       24.9101       28.1132       26.6042       23.8680       24.0530       26.2044       25.2706       23.8962       33.1042       41.9164       51.6921       37.3958       27.7195       28.6040       38.6792       38.1183       41.3473       53.1741       37.6332       39.3359       36.4761       35.9404       30.4365       28.8123       33.0109       33.6807       35.8713       41.5287       50.8305       68.3029       54.2167       59.6635       66.5493       56.9572       56.8998       54.3808       67.4691       70.5602       45.8144       48.1707       45.0714       48.5074       56.7202       66.3475       73.1384       77.3769       82.5276      108.2855      133.1024      140.4540      131.0833      141.9101      142.4483      127.7282      105.2641       94.9175       77.3405       66.6943       58.7252       58.1650       56.5086       46.3725       37.0143       24.6474       25.2093       24.3973       20.2066       23.3387       25.3030       19.3769       19.4696       19.1126       16.2679       17.4070       15.4312       15.6541       13.2460       15.1923       14.2566       13.5980       13.9347       15.2686       12.5623       10.1832        9.4851        9.0312        8.5659        7.5881        7.0335        4.7856        4.0636        3.6985        3.5233        4.2538        6.2899        8.1243       12.3820       11.2907        6.8320        9.6729        7.0268        8.3071        7.6523        8.4886        9.9688       10.8841       17.3371       20.4088        0.0000        0.0000        0.0000        0.0000        0.0000        0.0000        0.0000        0.0000        0.0000        0.0000        0.0000        0.0000        0.0000        0.0000        0.0000        0.0000        0.0000        0.0000        0.0000        0.0000        0.0000        0.0000        0.0000        0.0000        0.0000        0.0000        0.0000        0.0000        0.0000        0.0000        0.0000        0.0000        0.0000        0.0000        0.0000        0.0000        0.0000        0.0000        0.0000        0.0000        0.0000        0.0000        0.0000        0.0000        0.0000        0.0000        0.0000        0.0000        0.0000        0.0000        0.0000        0.0000        0.0000        0.0000        0.0000        0.0000
        0.0000        0.0000        0.0000        0.0000        0.0000        0.0000        0.0000        0.0000        0.0000        0.0000        0.0000        0.0000        0.0000        0.0000        0.0000        0.0000        0.0000        0.0000        0.0000        0.0000       14.4620       13.6616        9.0985        9.3033        7.8195        8.7517        6.1778        6.7078        4.5907        3.2875        2.6266        3.0922        4.6862        3.2890        2.7336        3.0019        6.2760       11.3700       10.5075        6.4261        7.0802        2.5751        2.1255        4.0273        2.7560        3.7182        3.2203        4.3570        4.1590        5.7972        8.0485        6.1780        1.9104        1.6158        1.0141        1.3749        2.1499        4.2686        1.6728        3.2570        7.7771        9.3335       12.1450        7.9054       10.0873        9.6826        6.4808        9.4978        9.3054        9.8631       10.1127        9.9968       13.8006       15.9761       15.6849       18.5492       17.7835       19.6568       21.5473       21.7367       23.7258       25.2952       26.0779       29.3193       26.3511       25.7237       30.3832       32.3207       27.1983       40.2649       42.2077       30.2988       34.1272       35.9475       34.1205       39.3624       49.1708       57.2126       51.5763       59.8346       54.7065       54.1005       49.8324       40.4950       35.5543       33.9465       31.3937       26.8468       31.1950       38.3509       36.1876       44.3800       57.2574       66.0684       60.0723       63.6150       72.7354       80.4180       61.3767       64.9644       57.1256       60.5698       62.8835       55.4679       56.4905       51.9620       47.9630       53.2047       63.8357       70.4037       67.5130       80.2827      105.8421      133.7838      156.2247      153.9270      153.8661      148.7574      135.9330      107.0470       94.8425       76.2646       76.2179       70.4160       70.6831       59.6218       50.5018       35.3213       25.5173       21.4827       24.0761       25.0084       22.1106       23.9168       22.1560       16.3423       15.6814       15.3129       13.8761       18.2906       19.2946       17.7885       17.4394       16.5316       17.4178       18.8728       19.0163       21.3908       15.1921       17.8512       15.6368       10.7227       12.6857        7.8501        9.0851        4.3563        2.8040        3.0374        3.5183        6.9370        8.8310        8.0030        6.6056        5.7171       12.5021       13.4683       11.4193        9.3485        7.5250        7.9229        9.5745       15.1807       17.6611       19.4035        0.0000        0.0000        0.0000        0.0000        0.0000        0.0000        0.0000        0.0000        0.0000        0.0000        0.0000        0.0000        0.0000        0.0000        0.0000        0.0000        0.0000        0.0000        0.0000        0.0000        0.0000        0.0000        0.0000        0.0000        0.0000        0.0000        0.0000        0.0000        0.0000        0.0000        0.0000        0.0000        0.0000        0.0000        0.0000        0.0000        0.0000        0.0000        0.0000        0.0000        0.0000        0.0000        0.0000        0.0000        0.0000        0.0000        0.0000        0.0000        0.0000        0.0000        0.0000        0.0000        0.0000        0.0000        0.0000
        0.0000        0.0000        0.0000        0.0000        0.0000        0.0000        0.0000        0.0000        0.0000        0.0000        0.0000        0.0000        0.0000        0.0000        0.0000        0.0000        0.0000        0.0000        0.0000        0.0000        8.7097       17.1998       10.8034        9.4114        6.4343        6.2085        8.8012        7.2683        7.1701        3.9014        3.4924        4.0618        3.6559        2.7533        2.5585        5.0950        6.9611       17.5581       18.1044       18.7340        9.3632        2.4793        6.7126        8.5439        2.7812        4.9714        4.8639        5.8568        4.9587        3.1295        2.1983        3.2118        3.3327        3.1793        2.0412        3.7099        6.2488        4.0428        8.1498        5.4033       11.0183       10.7500       10.9978       10.1051       12.7704       16.7153       20.4388       18.8738       11.0231        8.4553       11.6090       13.7689       15.6605       13.6888       16.1410       21.9834       18.1061       20.9516       20.0660       21.2762       22.6151       24.4830       26.0013       26.2139       27.9748       28.0794       34.1984       42.9184       56.5098       46.0057       44.3335       45.5641       58.9504       51.7820       41.6985       56.1156       65.1737       68.8614       86.2631       84.5024       67.7918       72.2359       72.9682       65.8778       42.6052       40.1238       37.3123       37.2094       37.1316       38.6383       42.1908       56.0407       53.5748       57.3266       57.0175       65.2890       83.5548       65.0893       52.2672       59.0376       62.6555       59.7983       51.7642       52.9660       55.0015       49.9415       49.9804       59.4306       61.6167       72.0304       77.7094       97.4535      117.8957      135.6332      161.2683      161.2478      146.2991      118.1299      124.1173       93.6703       86.7292       77.6994       83.0489       66.9247       55.3840       53.1491       48.9928       42.2334       29.9467       30.4313       29.2144       30.3425       26.3639       26.4326       22.5837       19.9694       21.3656       19.5606       20.5555       23.8998       24.1979       22.4019       27.9698       27.4339       25.7932       25.3398       23.1688       21.7908       24.3538       22.3351       17.6858       14.1876       10.5499        8.7994        9.4481        7.8838        6.5573        6.8266        7.2765        7.5903        8.7358        9.2089       10.1791       18.8589       20.1829       12.5534       17.6842       10.2154        9.3900       13.0065        9.3090       14.0634       16.2060       17.2312       18.8537        0.0000        0.0000        0.0000        0.0000        0.0000        0.0000        0.0000        0.0000        0.0000        0.0000        0.0000        0.0000        0.0000        0.0000        0.0000        0.0000        0.0000        0.0000        0.0000        0.0000        0.0000        0.0000        0.0000        0.0000        0.0000        0.0000        0.0000        0.0000        0.0000        0.0000        0.0000        0.0000        0.0000        0.0000        0.0000        0.0000        0.0000        0.0000        0.0000        0.0000        0.0000        0.0000        0.0000        0.0000        0.0000        0.0000        0.0000        0.0000        0.0000        0.0000        0.0000        0.0000        0.0000        0.0000
        0.0000        0.0000        0.0000        0.0000        0.0000        0.0000        0.0000        0.0000        0.0000        0.0000        0.0000        0.0000        0.0000        0.0000        0.0000        0.0000        0.0000        0.0000        0.0000        0.0000        0.0000       18.5773       14.9696       20.5033       20.4617       19.5472       20.8863       16.9859       12.4261        9.8540        8.4731        4.0060        1.7670        3.1880        2.0328       10.3473        7.0772        6.2434       17.2128       10.1321        5.1669        4.2001        5.5253        8.4611        9.0078        5.6670        4.8872        7.3450        3.4556        1.4031        3.0701        4.0491        4.5726        5.6394        7.3156        8.8805        6.4690        7.2939        7.7164        6.9270       11.1365        8.6144       12.5345       12.9861       13.0797       15.9518       18.4516       13.1629        5.6185        6.7423        9.9488       13.8413       17.4951       22.3828       31.5523       32.1195       25.7883       21.8055       19.9802       23.1352       28.0780       32.4923       29.6511       35.3014       37.3391       52.7506       52.9006       76.4289       80.1650       72.4940       70.9896       61.4311       72.0914       70.0918       59.2029       85.5660      145.5648       93.0714       68.0688       74.6073       60.8038       49.2381       70.1987       67.7814       59.0442       52.9340       55.6494       48.8609       47.3512       40.1508       43.3906       49.8737       59.5299       60.1795       65.9829       78.4848       95.1899      106.1056       91.5142       78.1311       75.3442       70.5844       63.3967       54.7566       57.2565       52.1864       52.6369       67.8583       73.6569       90.5366      104.4194      120.7129      140.4307      123.2657      145.3681      138.8091      132.8089      137.3993      105.6602       93.2327       91.0267       87.0852       73.7433       57.2148       52.7822       55.3177       55.7293       46.3002       36.4448       42.0939       36.2428       36.5919       37.0232       34.7970       30.2551       36.2943       41.1119       33.9110       33.6756       33.3105       32.8784       31.8426       31.2570       34.3395       36.3989       29.1993       27.4892       27.2059       32.3432       31.0490       27.8931       18.2305       13.9300       17.8349       17.1701       12.5891       13.4514       13.0980       10.9026        5.5774        6.6008        9.4086        7.7164        7.4126        6.6684        6.2577       10.3193       18.6747       10.5517       48.4258       78.1244       22.6256       23.8268       17.6590       16.1737        1.2774        0.0000        0.0000        0.0000        0.0000        0.0000        0.0000        0.0000        0.0000        0.0000        0.0000        0.0000        0.0000        0.0000        0.0000        0.0000        0.0000        0.0000        0.0000        0.0000        0.0000        0.0000        0.0000        0.0000        0.0000        0.0000        0.0000        0.0000        0.0000        0.0000        0.0000        0.0000        0.0000        0.0000        0.0000        0.0000        0.0000        0.0000        0.0000        0.0000        0.0000        0.0000        0.0000        0.0000        0.0000        0.0000        0.0000        0.0000        0.0000        0.0000        0.0000        0.0000        0.0000        0.0000
        0.0000        0.0000        0.0000        0.0000        0.0000        0.0000        0.0000        0.0000        0.0000        0.0000        0.0000        0.0000        0.0000        0.0000        0.0000        0.0000        0.0000        0.0000        0.0000        0.0000        0.0000       13.3214       16.4263       23.8577       24.5415       22.8896       22.2911       17.2855       18.7428       13.0409       11.8739        6.2353        3.9736        2.5221        4.7536       15.0421       20.2974       14.9372        9.4177        4.3761        2.2027        2.4753        5.9522        4.6549        5.9683        4.7921        0.4949        3.4759        4.0077        3.3836        2.6730        4.5412        4.2678        5.8550        9.0845       12.6671        7.8589        6.4077        6.2224        7.5817       10.3114       12.6723       13.2605       10.7603        8.1352        6.0450        6.0839        8.0029        8.9619       10.5292       12.8498       19.4229       22.5755       20.0108       23.3556       31.0120       25.3217       26.1898       24.8022       26.6411       30.0380       33.9734       29.5186       34.2948       36.3390       52.9554       70.5825       74.5212       83.5426      108.6137      131.5377      106.2062      110.1277       80.0378       58.4852       67.8149       67.1395      118.9830       68.0870       61.7489       43.6020       46.6906       49.1369       49.9400       54.4491       56.6993       54.8149       54.6197       47.1414       46.3033       53.6832       67.1151       70.1851       64.5914       65.6089       84.5132      109.5501      100.2468       85.0188       72.6963       72.1185       73.0188       70.7419       43.2566       42.4766       46.6271       58.0965       73.9332       81.4310      102.6677      106.9362      104.7120      104.8591      137.7990      122.7775      119.5632      124.5587      136.1786      100.1206       87.8614       97.6814       85.5879       83.2811       69.2793       65.0107       61.6280       58.3638       48.5438       46.7253       42.2897       37.4848       38.1221       35.5116       34.9241       32.1981       33.8514       38.5175       36.2248       34.1623       34.1439       34.5173       32.2577       32.2650       34.6359       30.6432       28.8078       29.7367       28.7357       27.3261       22.5751       20.5940       15.1548       12.8193       10.0661        8.5893       10.6701       27.1393       26.7554        8.9253        4.9802        5.4112        6.9900        9.4770        8.9051        6.7857       17.6032       22.0111        7.4412        7.2734       50.5781       55.8232       48.7589       48.8515       24.4894       15.3712        0.9000        0.0000        0.0000        0.0000        0.0000        0.0000        0.0000        0.0000        0.0000        0.0000        0.0000        0.0000        0.0000        0.0000        0.0000        0.0000        0.0000        0.0000        0.0000        0.0000        0.0000        0.0000        0.0000        0.0000        0.0000        0.0000        0.0000        0.0000        0.0000        0.0000        0.0000        0.0000        0.0000        0.0000        0.0000        0.0000        0.0000        0.0000        0.0000        0.0000        0.0000        0.0000        0.0000        0.0000        0.0000        0.0000        0.0000        0.0000        0.0000        0.0000        0.0000        0.0000        0.0000        0.0000
        0.0000        0.0000        0.0000        0.0000        0.0000        0.0000        0.0000        0.0000        0.0000        0.0000        0.0000        0.0000        0.0000        0.0000        0.0000        0.0000        0.0000        0.0000        0.0000        0.0000        0.0000       19.2085       18.0991       24.4505       25.5887       25.3851       24.8922       20.9038       17.0125       15.0873       19.2835       16.9623       10.2106        4.2142        5.7061       14.1832       20.3103       22.3141       16.0131        5.9862        3.8036        3.9050        5.0464        2.3039        4.2841        3.2503        4.4342        8.0719        7.3289        4.2072        7.4401       14.4339       12.0001       12.0276       14.6569       22.3379       16.6293       14.7054       10.5570       15.0621        9.0511        9.4849        9.6423        7.7916        7.3978        8.7907        7.9713       12.0347       16.7550       16.8151       25.1058       36.7747       26.0678       16.8035       20.3079       19.9565       26.2057       19.8541       21.4112       27.7339       27.4154       30.0055       34.7512       46.9921       58.7836       74.5967       86.9365       84.2289       87.6864       83.7369      114.6277       99.1749       98.3594       79.9879       52.9592       32.4647       36.9789       46.8897       44.1737       41.5880       36.5830       45.5554       53.6595       46.6200       48.5617       57.4042       54.1957       47.6350       52.9179       54.2078       62.6415       81.1181       83.7424       75.6709       73.7307      105.0637       98.6282      119.3270       90.4675       75.0556       69.3943       66.0165       67.1637       48.2093       42.6406       49.6793       55.7543       73.7888       78.6966       74.5243       76.0258       81.9253       97.7603      102.0213      101.1315       90.8580       98.3857      115.5464      102.5835       98.9249      107.2620      104.2739       98.3954       84.2850       71.1792       71.3234       61.8921       51.4478       43.8916       38.3101       37.3512       37.5400       35.5394       36.4400       32.9425       36.8937       36.2696       36.1248       39.7344       35.5951       34.4854       34.2925       37.5681       37.1062       36.2487       37.0180       34.6927       31.0736       30.1747       20.8609       17.2055       11.3581       12.1897       11.0226        9.7048       10.0480       14.3954       12.9079        7.4925        6.9305        6.5254        9.5131       15.5243        5.4034        6.0547        4.9208        4.8864       16.8690        6.9387      106.4803       35.3515       12.9915       21.9050       30.0274       16.4079        1.8871        0.0000        0.0000        0.0000        0.0000        0.0000        0.0000        0.0000        0.0000        0.0000        0.0000        0.0000        0.0000        0.0000        0.0000        0.0000        0.0000        0.0000        0.0000        0.0000        0.0000        0.0000        0.0000        0.0000        0.0000        0.0000        0.0000        0.0000        0.0000        0.0000        0.0000        0.0000        0.0000        0.0000        0.0000        0.0000        0.0000        0.0000        0.0000        0.0000        0.0000        0.0000        0.0000        0.0000        0.0000        0.0000        0.0000        0.0000        0.0000        0.0000        0.0000        0.0000        0.0000        0.0000
        0.0000        0.0000        0.0000        0.0000        0.0000        0.0000        0.0000        0.0000        0.0000        0.0000        0.0000        0.0000        0.0000        0.0000        0.0000        0.0000        0.0000        0.0000        0.0000        0.0000        0.0000       21.4172       22.1084       22.9741       24.9688       30.3169       24.5150       20.5979       19.3507       16.6380       13.2495        7.0406        9.0571        8.7164        8.9898       14.0708       13.2755       14.6032        8.2962        9.4008        3.7588        7.2417        5.5226        1.8621        6.5858       12.0477       15.4976       10.3752        7.7553        7.4976       11.9328       11.5412       16.9219       12.9663       15.9216       11.7136       18.3566       13.2996       17.2814       17.9378        9.9937       16.2895       10.3106        7.3538        6.5565        6.6523        8.0888       10.1739        9.2268       25.0165       30.9120       40.8450       36.8587       23.7763       25.7295       24.1698       24.9159       25.3945       28.2222       39.7309       35.2474       39.3445       55.1891       65.0033       80.8237       88.1223       77.3191       66.0155       81.0927       93.5056       90.2953       68.6877       66.6777       58.1754       46.9851       34.9003       39.1270       32.4297       34.8382       33.7119       26.9272       35.7357       33.3672       41.4758       53.1547       52.9701       50.2465       51.7898       51.9989       56.9694       58.4901       79.2702       74.8282       76.2696       77.6190       98.7071       95.7043      116.1831      106.3287       78.5760       67.4798       57.9961       57.5968       40.5641       43.3734       50.8396       54.1302       69.2547       68.4693       71.0419       74.1945       74.8902       86.6765       96.5683       94.0416       74.2121       78.4604       80.1368       90.4114      101.5713      107.0978       94.5704       87.3114       79.1753       67.8979       62.0668       55.6259       47.4847       43.3097       39.3093       37.2741       37.1747       36.1161       38.1410       38.9932       39.5603       37.6293       37.3039       40.7363       37.1318       36.5104       39.4515       36.5874       39.9413       37.2461       32.5488       29.8040       31.8521       31.2045       25.9681       22.4802       15.7075       13.8083       14.9321       14.1332       15.4820       14.1209       14.7821       11.8416       10.3926        8.7010        7.9908        8.5660        6.5783        6.5409        6.7902        7.2549       13.7041        7.1405       49.5693       40.1271        9.8395       11.3432       13.4311       14.6672        0.0000        0.0000        0.0000        0.0000        0.0000        0.0000        0.0000        0.0000        0.0000        0.0000        0.0000        0.0000        0.0000        0.0000        0.0000        0.0000        0.0000        0.0000        0.0000        0.0000        0.0000        0.0000        0.0000        0.0000        0.0000        0.0000        0.0000        0.0000        0.0000        0.0000        0.0000        0.0000        0.0000        0.0000        0.0000        0.0000        0.0000        0.0000        0.0000        0.0000        0.0000        0.0000        0.0000        0.0000        0.0000        0.0000        0.0000        0.0000        0.0000        0.0000        0.0000        0.0000        0.0000        0.0000
        0.0000        0.0000        0.0000        0.0000        0.0000        0.0000        0.0000        0.0000        0.0000        0.0000        0.0000        0.0000        0.0000        0.0000        0.0000        0.0000        0.0000        0.0000        0.0000        0.0000        0.0000        0.0000       31.5498       24.3339       24.9056       24.9065       23.2165       24.7402       23.8130       20.9611       16.9167        6.8165        5.3161        4.4782        5.7429       16.7446       21.6784       22.7973       17.4977       14.5677       11.1493        9.8204       10.2198       10.5929        6.3161        3.7482        1.4955        5.6742        3.2090        3.9770        7.2808       13.4094       17.5806       13.7254       14.7269       12.9097       15.7217       11.7705       12.0983       12.4239        9.8492       14.3487       12.3162       11.0066       10.5532       10.7472        9.1608        8.8248        9.3075       31.9911       37.4710       45.3219       52.9749       43.3114       56.9084       46.0616       31.3906       37.0053       37.0251       48.1951       48.4941       60.5150       80.4694       85.0549       90.1060       77.0927       76.4799       89.7004       82.7122       80.1239       77.5703       50.9073       55.0560       54.2017       38.0665       37.5495       36.1467       24.0208       18.9967       25.4466       23.2860       23.8980       26.2738       28.4424       31.0890       35.0523       35.1469       46.5084       44.1793       42.5529       46.1040       68.8358       83.5518       80.4846       85.5026      130.2668      112.3286       95.8285       83.0147       79.6052       68.1739       47.6185       48.9161       42.7091       41.4426       41.6333       49.7061       63.1655       73.6465       71.5334       67.1130       72.3816       63.3010       69.1042       75.0855       62.8947       69.0772       77.3500       78.8455       77.9524       89.1071       85.7330       68.5250       66.8906       62.6863       55.6997       51.7616       54.4031       50.9419       54.1552       44.7665       34.6576       33.3652       35.4272       37.9441       40.2125       40.8528       43.9008       43.9437       47.7258       42.6100       42.7267       38.4942       40.5605       37.4346       33.4789       31.9626       27.4156       23.4425       20.7148       25.5711       25.9753       24.7996       25.8527       29.6860       32.1212       28.2464       28.5432       24.4296       18.9862       16.9554       15.3923       14.6779       14.4703       15.4860       14.1069       11.3338        6.5941        5.8944        4.1852        4.7846        9.2955       10.7558       12.0905       17.5559       23.4472       27.5165       30.7813       28.9513        0.0000        0.0000        0.0000        0.0000        0.0000        0.0000        0.0000        0.0000        0.0000        0.0000        0.0000        0.0000        0.0000        0.0000        0.0000        0.0000        0.0000        0.0000        0.0000        0.0000        0.0000        0.0000        0.0000        0.0000        0.0000        0.0000        0.0000        0.0000        0.0000        0.0000        0.0000        0.0000        0.0000        0.0000        0.0000        0.0000        0.0000        0.0000        0.0000        0.0000        0.0000        0.0000        0.0000        0.0000        0.0000        0.0000        0.0000        0.0000        0.0000        0.0000
        0.0000        0.0000        0.0000        0.0000        0.0000        0.0000        0.0000        0.0000        0.0000        0.0000        0.0000        0.0000        0.0000        0.0000        0.0000        0.0000        0.0000        0.0000        0.0000        0.0000        0.0000        0.0000        0.0000        0.0000        0.0000        0.0000       23.4788       24.3546       24.0303       21.5339       17.1988        6.6790        4.3886        4.4031        7.1293       22.0577       27.0410       25.7516       23.0584       20.1795       16.2860       14.1252       10.3733        8.3545       10.8093        5.8217        3.6180        9.0929       13.2178       11.5588       13.2102        6.9773        7.9430       11.8221       16.8959       16.4460       12.2217        9.3305       10.2147       11.3610       12.7318       12.4535        8.0154        9.6510        9.2652       10.5071       10.2426       12.2749       12.7614       30.2966       41.6210       39.1777       29.1725       23.0143       21.8470       20.8552       21.1373       24.5248       33.9425       47.3808       50.2367       61.2713       67.7490       70.9439       82.9030      103.3609      111.0422      192.0175      148.8147       94.9649       69.5934       45.1875       41.8193       34.0148       31.5509       26.4029       34.8538       40.1324       26.5011       25.8329       23.9110       26.9430       22.8506       24.5749       27.6419       27.6893       28.0468       34.0479       40.3079       43.9794       45.9035       63.9643       69.5561       82.5703       87.4067      113.0554       82.9684       80.5853       77.6154       83.4681       60.8080       47.7525       44.3472       39.8644       33.7827       33.9282       36.3226       50.3744       60.1198       59.6960       62.4070       65.3081       72.8520       69.2499       65.6800       66.0150       70.2789       96.9605       86.6328       61.9718       70.8051       73.5883       66.6996       68.6658       53.4916       52.8681       61.0071       67.6251       63.4533       62.9994       62.0747       50.2982       36.5440       40.3372       42.2021       46.2706       48.6245       51.7096       47.9753       51.1477       48.8404       55.0253       45.4694       39.4955       45.8661       44.2725       40.2539       29.7770       34.7433       33.8860       39.9360       38.5683       36.3329       36.7063       43.0578       40.2431       34.4200       32.4310       28.9766       24.7164       21.9657       20.3495       20.9534       21.9023       19.2883       16.9965       14.2400       11.5595        8.5144        8.1963        5.1842       10.7492       11.3478       14.3832       15.9893       22.5875       31.5567       31.3630       28.2343        0.0000        0.0000        0.0000        0.0000        0.0000        0.0000        0.0000        0.0000        0.0000        0.0000        0.0000        0.0000        0.0000        0.0000        0.0000        0.0000        0.0000        0.0000        0.0000        0.0000        0.0000        0.0000        0.0000        0.0000        0.0000        0.0000        0.0000        0.0000        0.0000        0.0000        0.0000        0.0000        0.0000        0.0000        0.0000        0.0000        0.0000        0.0000        0.0000        0.0000        0.0000        0.0000        0.0000        0.0000        0.0000        0.0000        0.0000        0.0000        0.0000        0.0000
        0.0000        0.0000        0.0000        0.0000        0.0000        0.0000        0.0000        0.0000        0.0000        0.0000        0.0000        0.0000        0.0000        0.0000        0.0000        0.0000        0.0000        0.0000        0.0000        0.0000        0.0000        0.0000        0.0000        0.0000        0.0000        0.0000        0.0000       25.7411       26.1324       23.2048       18.8876        7.7870        5.7062        5.4440        7.3333       21.7000       26.1427       26.6345       23.6197       18.2659       16.4981       12.3267       11.4635        6.6014       11.1677        6.2289        4.4127       10.4194        6.1157        8.0761        6.8495        5.8990        7.4185        9.0471        7.8047        7.1132        9.5524        7.2737        8.1091        8.6490        9.5484        8.3849        9.6786        8.1998       10.6901       14.8917       14.3260       16.4379       16.3401       13.8049       13.7802       15.0077       18.6520       20.4896       13.9230       13.2659       21.8060       25.9701       27.4966       37.8625       49.2827       62.3194       64.7124       62.4973       77.0623       73.5817       74.6493       84.9851       81.8926       83.4484       52.8352       44.4634       42.0014       45.8295       70.5640       30.6808       27.9177       23.9370       21.0396       26.0753       25.3751       29.1905       21.0517       20.5824       20.5711       22.4614       24.9100       32.0942       34.5463       41.5087       46.0693       58.6708       63.9589       68.5272       70.5989       68.4141       70.7919       77.7203       69.4425       64.9759       58.1521       49.8077       41.8380       40.8101       34.9876       32.3064       37.3615       47.8376       53.2650       53.7657       56.1269       63.7114       79.0355       78.3632       73.0741       60.5114       68.2112       82.3628       70.0809       71.2995       82.0144       70.1724       71.2238       67.5904       64.0549       62.6169       60.8639       68.3840       72.8341       75.2608       75.3077       60.6373       50.6534       49.3928       48.0980       49.4633       52.2795       50.9032       50.0006       54.0445       48.0228       48.4184       44.5696       51.1447       55.9536       53.6560       48.7624       33.9253       36.6409       37.1131       40.9253       40.5017       36.3271       34.5046       41.1297       48.6692       39.7773       39.0635       35.9264       30.6597       26.0487       24.3489       24.0367       25.1891       23.3760       20.1104       17.0084       10.7247       15.5705        6.7150        4.3429       11.1958       11.1598       13.5275       17.3100       20.9705       20.2616       24.7760       22.1005        4.8484        0.0000        0.0000        0.0000        0.0000        0.0000        0.0000        0.0000        0.0000        0.0000        0.0000        0.0000        0.0000        0.0000        0.0000        0.0000        0.0000        0.0000        0.0000        0.0000        0.0000        0.0000        0.0000        0.0000        0.0000        0.0000        0.0000        0.0000        0.0000        0.0000        0.0000        0.0000        0.0000        0.0000        0.0000        0.0000        0.0000        0.0000        0.0000        0.0000        0.0000        0.0000        0.0000        0.0000        0.0000        0.0000        0.0000        0.0000        0.0000        0.0000
        0.0000        0.0000        0.0000        0.0000        0.0000        0.0000        0.0000        0.0000        0.0000        0.0000        0.0000        0.0000        0.0000        0.0000        0.0000        0.0000        0.0000        0.0000        0.0000        0.0000        0.0000        0.0000        0.0000        0.0000        0.0000        0.0000        0.0000        0.0000        0.0000        0.0000       21.9190       10.1825        7.9895        7.1337        8.7251       21.9736       23.9483       23.1820       20.4690       15.4839       13.0668       10.4614        8.2766        3.1795        4.7856        2.8235        3.8171        2.2538        2.6200        5.6690        4.8903        9.2214        6.9153       10.9501        4.2413        6.7274        5.4672        5.2656        8.7441        8.1296        9.2359        7.6990       10.8639        9.7109       11.6612       12.5579       12.0546       18.9198       11.5179        5.7628        8.3470       15.4789       13.3144       10.8395       12.4040       17.2915       20.1053       22.7322       26.7737       35.1273       53.3362       53.4614       49.3509       51.2725       56.8072       60.1924       67.6776       62.7911       63.8592       52.6694       56.6457       48.5110       54.2191       65.4598       38.9156       22.8096       18.1049       14.6068       17.7334       23.0679       20.9867       24.2825       22.7035       19.3505       20.3325       23.3532       24.2547       34.0959       37.2350       42.5526       44.7282       57.0979       63.8061       64.5499       67.0097       72.5706       55.7601       55.5663       57.0738       51.4820       46.8846       44.3701       44.8264       40.9808       37.4008       33.5834       36.5331       44.8723       50.5164       60.9407       62.1077       60.2295       55.5071       60.0353       69.7352       66.0582       84.2219       82.4109       86.8645       75.4653       82.8539       82.0123       87.7083       76.9883       72.2776       71.1573       75.3101       79.9051       89.1673       93.7718       86.9556       76.7182       68.8962       61.1895       59.5851       58.8818       53.3125       60.3033       59.4121       60.7562       51.6745       49.4074       50.1039       49.4020       60.1548       53.2060       44.9665       39.6877       32.6305       30.0571       32.4496       37.6219       34.9350       33.4283       40.4007       46.2006       43.6404       40.7867       38.4943       32.5705       27.6419       23.9858       21.8389       23.5112       19.9374       17.3574       14.3574        8.2074        8.0287        7.0243        7.9680        9.8448       12.4831       15.9102       15.6703       20.2958       18.3253       17.8800       20.3129       12.6290        0.0000        0.0000        0.0000        0.0000        0.0000        0.0000        0.0000        0.0000        0.0000        0.0000        0.0000        0.0000        0.0000        0.0000        0.0000        0.0000        0.0000        0.0000        0.0000        0.0000        0.0000        0.0000        0.0000        0.0000        0.0000        0.0000        0.0000        0.0000        0.0000        0.0000        0.0000        0.0000        0.0000        0.0000        0.0000        0.0000        0.0000        0.0000        0.0000        0.0000        0.0000        0.0000        0.0000        0.0000        0.0000        0.0000        0.0000        0.0000        0.0000
        0.0000        0.0000        0.0000        0.0000        0.0000        0.0000        0.0000        0.0000        0.0000        0.0000        0.0000        0.0000        0.0000        0.0000        0.0000        0.0000        0.0000        0.0000        0.0000        0.0000        0.0000        0.0000        0.0000        0.0000        0.0000        0.0000        0.0000        0.0000        0.0000        0.0000        0.0000       22.5295       19.5500        0.0000        0.0000       14.2701       14.6617       13.7643       11.7110        6.2568        5.5514        3.8538        2.9213        0.3681        0.1987        0.6148        0.5381        4.7447        5.0158        4.2831        4.6379        4.8677        4.2115        3.9478        2.6032        1.8780        1.6919        1.8980        4.0766        4.5068        8.6578        8.2764        6.3588        9.1578       10.2619       14.6703        7.4014       13.7287       11.7251       10.5732       10.3843       18.9037        8.7756        7.6561       13.1847       26.1535       29.8513       36.3367       47.1217       49.9764       66.3926       61.4568       66.9220       67.1433       67.3175       75.9511      113.2888       83.8395       50.5936       44.2622       74.0208       31.6807       75.2269       84.2580       28.4032       17.4639       16.7222       18.5986       18.6628       10.4009       10.1283       10.9104        9.6896       18.1789       17.8427       21.2189       22.9631       29.8768       32.5362       44.3695       45.4643       61.9656       62.4054       77.4551       88.1808       61.6102       45.8126       50.9719       52.1808       56.2966       55.4109       54.3871       48.7089       42.6664       44.0909       46.2417       39.9089       41.2038       45.0904       48.8258       48.5916       54.6551       62.2521       77.0614       81.5178       92.2437       93.2954       81.5581       85.2402      117.8147      134.5180      136.5203      131.8447      107.1005       99.4364      102.0110      109.4287      131.1886      148.1539      135.3881      136.2884      101.0092      101.5857       98.9024       94.3170       77.2149       73.9252       73.2663       73.0895       94.9872       87.9600       62.0602       50.1002       51.9027       54.0198       44.5132       32.1343       34.7156       30.2887       30.2571       37.8765       38.4177       35.2457       38.7265       47.9626       50.3850       46.0720       41.1141       35.7677       29.3845       28.2622       25.0067       20.5887       16.7454       15.9803       13.2434       11.8275        9.6208        7.3407        7.4585        8.0939       10.9619       11.9542       13.0489       17.5705       31.1485       22.8421       20.7569        0.0000        0.0000        0.0000        0.0000        0.0000        0.0000        0.0000        0.0000        0.0000        0.0000        0.0000        0.0000        0.0000        0.0000        0.0000        0.0000        0.0000        0.0000        0.0000        0.0000        0.0000        0.0000        0.0000        0.0000        0.0000        0.0000        0.0000        0.0000        0.0000        0.0000        0.0000        0.0000        0.0000        0.0000        0.0000        0.0000        0.0000        0.0000        0.0000        0.0000        0.0000        0.0000        0.0000        0.0000        0.0000        0.0000        0.0000        0.0000        0.0000        0.0000        0.0000
        0.0000        0.0000        0.0000        0.0000        0.0000        0.0000        0.0000        0.0000        0.0000        0.0000        0.0000        0.0000        0.0000        0.0000        0.0000        0.0000        0.0000        0.0000        0.0000        0.0000        0.0000        0.0000        0.0000        0.0000        0.0000        0.0000        0.0000        0.0000        0.0000        0.0000        0.0000        0.0000        0.0000        0.0000        0.0000        0.0000        0.0000       11.4422        9.8552        4.9976        4.3686        3.2662        2.2465        0.4442        0.3998        0.9211        0.4464        5.5269        6.6163        6.5586        6.0825        3.4221        3.2179        5.4682        7.8865       12.0107        7.7093        2.2715        3.0027        2.5763        7.1478        8.0609        7.6399        2.7929        4.8821        6.6672       13.0040        3.1538        9.4194       28.9089       17.1067       12.2586       31.9978       33.7114       20.1983       32.9911       38.0416       63.5397       68.9121       65.4994       77.9861       95.1244       86.4738       87.9411       90.1665       82.8867      105.3434       93.0330       46.1127       61.6346       65.1340       32.4574       21.8575       20.4876       14.5904       17.7650       14.4905       14.7264       12.5702        9.1062       10.3748       12.6325       10.2489       16.3569       16.1164       18.8817       21.4767       28.3673       29.9461       42.7070       47.8754       61.8895       60.0958       76.5828      100.9364       67.9606       57.3803       67.1024       68.7980       81.9709       97.0868       75.6196       59.6703       45.0914       48.6381       41.1808       37.4616       40.9882       42.1087       48.0882       46.6345       69.6945       59.0437       54.3163       55.8862       82.4799       88.9283       91.4531      100.2676      140.2643      155.3763      147.0796      146.2423      114.0511      108.8483      111.7211      132.1796      133.1682      150.7135      161.6076      150.6292      119.8119      118.6222      136.7025      128.2409      112.1883       97.0151       95.6852       84.5597       84.8071       75.8339       65.3938       55.4827       44.0825       40.2986       42.0559       38.7804       36.9919       31.6860       30.5068       33.9562       49.5867       61.0112       59.4332       64.0024       55.9939       53.4388       48.5804       40.6776       26.1655       19.6871       18.6358       24.8445       18.5366       13.5436       12.2460       11.9879       11.2887        9.0030        7.9662        8.8946       12.9661       14.5802       19.7305       14.6063       19.7132       17.5606        0.0000        0.0000        0.0000        0.0000        0.0000        0.0000        0.0000        0.0000        0.0000        0.0000        0.0000        0.0000        0.0000        0.0000        0.0000        0.0000        0.0000        0.0000        0.0000        0.0000        0.0000        0.0000        0.0000        0.0000        0.0000        0.0000        0.0000        0.0000        0.0000        0.0000        0.0000        0.0000        0.0000        0.0000        0.0000        0.0000        0.0000        0.0000        0.0000        0.0000        0.0000        0.0000        0.0000        0.0000        0.0000        0.0000        0.0000        0.0000        0.0000        0.0000        0.0000        0.0000
        0.0000        0.0000        0.0000        0.0000        0.0000        0.0000        0.0000        0.0000        0.0000        0.0000        0.0000        0.0000        0.0000        0.0000        0.0000        0.0000        0.0000        0.0000        0.0000        0.0000        0.0000        0.0000        0.0000        0.0000        0.0000        0.0000        0.0000        0.0000        0.0000        0.0000        0.0000        0.0000        0.0000        0.0000        0.0000        0.0000        0.0000        0.0000        0.0000        6.1464        6.3373        4.8686        4.0966        0.4986        0.4786        0.3859        0.4562        6.5456        7.6171        7.7692        7.4891        5.8397        7.6043        3.7755        3.8232        4.5995        3.4807        2.5418        1.3728        2.3395        3.4825        2.7024        1.4659        1.0482        0.7142        3.9529        5.8823        3.9745       10.1764        8.2037        3.5453       10.1159       30.6780        7.9696       11.0204       22.8553       33.4089       56.9202       52.1187       68.9808       78.8968       80.2089       81.3423       79.5399       63.3875       60.3399       72.1490       61.6902       68.2417       77.4252       66.3449       39.1411       49.7849       44.0388       30.2696       19.1619       15.1619       11.3599       13.2809       10.0960        8.1854        8.8720       13.1166       12.9527       14.0181       18.2255       19.8442       31.6655       27.7902       32.3995       44.6094       58.8635       63.3269       89.9898       82.0190       80.0243       76.5487       73.1741       74.7785       98.7894       83.8036       68.5370       61.9394       52.9027       52.3203       44.1183       40.6777       40.0984       36.1588       42.4343       51.5918       48.5587       48.9329       50.7217       60.2957       69.7465       85.1326      105.3912      118.6854      150.2911      169.2102      183.9882      167.7164      138.0079      145.3912      136.1467      148.7838      172.9714      156.4667      147.0680      172.1770      126.1931      122.3988      138.1542      130.6152      107.5791      103.0009      106.4605      105.3978       85.6890       67.3423       58.2712       64.2886       47.4873       41.0830       38.0825       41.4831       42.9997       35.5831       30.4586       30.6951       48.0558       55.9340       56.5534       66.3591       56.7253       57.4398       56.0708       48.6813       30.2958       21.5959       18.9886       20.5475       14.0401       14.1999       11.5147       12.6963       11.4148       10.7282       10.7628       10.7078       15.4774       13.7086       12.8096       15.2161       14.3395       18.8885        0.0000        0.0000        0.0000        0.0000        0.0000        0.0000        0.0000        0.0000        0.0000        0.0000        0.0000        0.0000        0.0000        0.0000        0.0000        0.0000        0.0000        0.0000        0.0000        0.0000        0.0000        0.0000        0.0000        0.0000        0.0000        0.0000        0.0000        0.0000        0.0000        0.0000        0.0000        0.0000        0.0000        0.0000        0.0000        0.0000        0.0000        0.0000        0.0000        0.0000        0.0000        0.0000        0.0000        0.0000        0.0000        0.0000        0.0000        0.0000        0.0000        0.0000        0.0000        0.0000
        0.0000        0.0000        0.0000        0.0000        0.0000        0.0000        0.0000        0.0000        0.0000        0.0000        0.0000        0.0000        0.0000        0.0000        0.0000        0.0000        0.0000        0.0000        0.0000        0.0000        0.0000        0.0000        0.0000        0.0000        0.0000        0.0000        0.0000        0.0000        0.0000        0.0000        0.0000        0.0000        0.0000        0.0000        0.0000        0.0000        0.0000        0.0000        0.0000        0.0000       10.0540        9.6206        8.3484        0.4534        0.2789        0.7098        0.8967       12.0376       11.2557       11.2823       10.8401        6.5467        6.8712        6.6159        6.4964        4.1064        5.0423        3.6430        2.7393        2.2941        2.4621        2.6482        3.0401        1.3263        0.9593        1.8365        2.4586       14.4476        6.7277        4.3196        3.0799        6.1715       13.6640        9.7940       13.3397       30.2238       21.5812       17.9337       33.8684       44.8096       49.8693       54.3364       64.9998       56.8968       55.9940       58.9381       75.3593      104.5161       71.3853       93.8156       76.2706       30.5341       32.3996       33.7845       21.6405       19.1533       17.0582       16.4825       12.8097        9.1304        9.6823        7.9145       11.3468       11.2486       13.5925       15.9494       18.7927       24.6874       24.9664       31.6581       41.5089       73.6131       66.7131       70.8792       78.7554       80.7038       95.8422       79.9019       85.2665      102.7890       96.5721       84.2226       78.8850       67.2652       60.1209       49.1486       48.5956       42.7870       42.9065       44.7823       55.5997       49.9237       55.1539       63.9965       92.1118       99.0598      105.4184      127.7590      150.2144      165.1377      178.6990      190.0079      206.3759      174.5290      178.0862      167.2432      180.4577      241.1511      219.4880      200.2887      183.8647      132.0863      128.0732      122.8730      117.9435      113.3700      122.7502      110.8215       75.8709       62.7313       57.5855       59.8773       61.9714       56.0783       51.3536       48.7410       50.5593       43.6385       42.6529       32.1920       31.9618       46.5909       45.9523       47.8782       45.9191       48.5079       55.1688       52.0297       47.3226       33.9946       23.7246       18.4934       15.6497       14.5156       12.7322       12.8407       14.7290       11.4166       12.5689       15.9282       13.9352       13.3027       11.8959       12.0045       17.4184       12.6052        0.0000        0.0000        0.0000        0.0000        0.0000        0.0000        0.0000        0.0000        0.0000        0.0000        0.0000        0.0000        0.0000        0.0000        0.0000        0.0000        0.0000        0.0000        0.0000        0.0000        0.0000        0.0000        0.0000        0.0000        0.0000        0.0000        0.0000        0.0000        0.0000        0.0000        0.0000        0.0000        0.0000        0.0000        0.0000        0.0000        0.0000        0.0000        0.0000        0.0000        0.0000        0.0000        0.0000        0.0000        0.0000        0.0000        0.0000        0.0000        0.0000        0.0000        0.0000        0.0000        0.0000
        0.0000        0.0000        0.0000        0.0000        0.0000        0.0000        0.0000        0.0000        0.0000        0.0000        0.0000        0.0000        0.0000        0.0000        0.0000        0.0000        0.0000        0.0000        0.0000        0.0000        0.0000        0.0000        0.0000        0.0000        0.0000        0.0000        0.0000        0.0000        0.0000        0.0000        0.0000        0.0000        0.0000        0.0000        0.0000        0.0000        0.0000        0.0000        0.0000        0.0000        0.0000        0.0000        0.0000       21.9219       18.8988       17.2276       15.9605       12.4496       10.2080       10.3535       11.5243       14.9871       16.2688       17.0313       17.4198       19.0632       19.1498       17.4681       14.3706       10.0800        8.2173        6.1539        5.2651        1.4119        1.1387        1.2309        2.3293       12.1652       14.8173       14.7827       14.6495       17.5308       16.4900       18.5343       24.4679       13.9454       12.4463       13.7684       24.0284       69.8478       66.8913       65.8419       65.3005       73.2508       82.6195       98.5749      115.9878      101.9914      100.5665       96.6099       85.5989       41.8074       36.2595       31.9196       29.2356       22.8243       23.7628       29.2328       24.2430       21.5636       24.4832       22.1415       23.0744        9.9954       13.3081       15.6681       13.2632       20.9259       30.6626       40.6783       54.6207       62.8390       61.7689       68.7690       80.0593      106.4702      122.7511      118.0900      112.9299      100.3684      114.1744       97.9505       81.6795       67.4799       68.8925       63.2341       60.0375       55.3813       59.8638       72.9890       82.6333       86.2092       78.9668       82.6723       93.6180      105.7881      115.9540      128.2876      139.9779      179.2293      183.4474      214.5722      236.0744      218.1673      207.1192      196.5427      182.5474      233.7747      245.2669      206.3508      208.6196      130.3063      127.3930      127.6738      114.1934       99.9846       92.8300       74.7378       65.6883       62.1566       73.1898       65.5420       69.1064       71.9602       70.0757       63.1112       56.6466       45.9763       44.3586       41.9192       38.3822       56.9115       50.7636       53.7373       45.7957       46.4718       50.9346       56.0971       45.5392       28.3441       19.7547       17.5545       16.7840       13.6003       13.5802       12.4190       11.2672       19.8470       26.0769       28.4169       17.5349        9.1564        7.8346       12.9515        9.8691        5.3710        0.0000        0.0000        0.0000        0.0000        0.0000        0.0000        0.0000        0.0000        0.0000        0.0000        0.0000        0.0000        0.0000        0.0000        0.0000        0.0000        0.0000        0.0000        0.0000        0.0000        0.0000        0.0000        0.0000        0.0000        0.0000        0.0000        0.0000        0.0000        0.0000        0.0000        0.0000        0.0000        0.0000        0.0000        0.0000        0.0000        0.0000        0.0000        0.0000        0.0000        0.0000        0.0000        0.0000        0.0000        0.0000        0.0000        0.0000        0.0000        0.0000        0.0000        0.0000        0.0000        0.0000
        0.0000        0.0000        0.0000        0.0000        0.0000        0.0000        0.0000        0.0000        0.0000        0.0000        0.0000        0.0000        0.0000        0.0000        0.0000        0.0000        0.0000        0.0000        0.0000        0.0000        0.0000        0.0000        0.0000        0.0000        0.0000        0.0000        0.0000        0.0000        0.0000        0.0000        0.0000        0.0000        0.0000        0.0000        0.0000        0.0000        0.0000        0.0000        0.0000        0.0000        0.0000        0.0000        0.0000        0.0000       26.7826       23.8875       21.4352       14.9886       12.4561       11.9261       13.9901       18.8680       21.0001       22.6271       23.3282       25.3487       25.3352       23.6346       20.5119       13.8014       11.9003        8.8311        6.7422        2.4883        1.8711        1.3842        2.3153       14.0677       17.9347       20.8856       21.8693       24.5511       22.4684       20.8277       15.8988       12.3380        9.9449       16.9676       23.5526       51.8451       55.0929       60.5244       60.3564       84.4471       92.8024      120.9435      133.0298      116.0668      119.8468      106.3198       88.6502       45.6633       41.0011       34.8959       26.2192       24.8253       23.4746       24.5626       29.0629       52.8300       38.9018       51.9511       20.2299        9.6229       11.6101       13.6142       14.5640       24.2610       26.0039       34.1774       41.4627       66.0611       82.0675      101.9768      102.9046      120.1041      121.7506      121.0034       99.2731      105.0076       98.8760       91.5415       68.5076       65.0530       68.9054       69.1215       65.8021       61.4987       71.5820       82.4759      115.1584      112.6032      102.7574      107.9760      124.0379      107.5410      109.6823      144.9386      131.2127      199.6518      211.9131      195.2481      214.3596      202.3728      192.8778      188.1605      169.9346      176.9252      199.5972      178.4994      188.0800      129.0547      127.1556      121.3130      106.9174       88.2229       69.0427       64.3363       65.8374       59.3261       62.3636       58.4374       64.7151       70.4366       83.8822       74.5896       70.3360       56.1545       47.3768       49.4074       56.9135       58.6466       52.4908       43.5737       37.8937       45.3643       47.9746       43.3654       32.1166       22.3125       17.6850       15.9248       15.3005       12.2702       10.3035        9.8223       15.8086       24.0477       24.2056       23.0320       19.5059       10.5962       12.7548       15.2404        9.8182        7.8677        0.0000        0.0000        0.0000        0.0000        0.0000        0.0000        0.0000        0.0000        0.0000        0.0000        0.0000        0.0000        0.0000        0.0000        0.0000        0.0000        0.0000        0.0000        0.0000        0.0000        0.0000        0.0000        0.0000        0.0000        0.0000        0.0000        0.0000        0.0000        0.0000        0.0000        0.0000        0.0000        0.0000        0.0000        0.0000        0.0000        0.0000        0.0000        0.0000        0.0000        0.0000        0.0000        0.0000        0.0000        0.0000        0.0000        0.0000        0.0000        0.0000        0.0000        0.0000        0.0000        0.0000
        0.0000        0.0000        0.0000        0.0000        0.0000        0.0000        0.0000        0.0000        0.0000        0.0000        0.0000        0.0000        0.0000        0.0000        0.0000        0.0000        0.0000        0.0000        0.0000        0.0000        0.0000        0.0000        0.0000        0.0000        0.0000        0.0000        0.0000        0.0000        0.0000        0.0000        0.0000        0.0000        0.0000        0.0000        0.0000        0.0000        0.0000        0.0000        0.0000        0.0000        0.0000        0.0000        0.0000        0.0000        0.0000        0.0000       27.5534       20.4080       17.5927       16.3942       17.5286       24.5013       26.2290       28.1975       30.5296       34.6165       35.5881       32.7908       29.1908       21.4725       17.3592       13.7576       11.2959        2.6147        3.0729        3.4000        3.8505       20.8172       25.1849       26.0430       25.8501       27.8989       22.6720       26.8073       22.8213        9.1715        6.6665       10.5320       17.6336       38.8280       47.5529       62.5891       82.6576      113.4737      110.6307      123.5486      127.3540      116.6860      109.2469      109.9847      103.2624       58.7230       50.3141       39.9987       40.6647       31.8031       53.1055       36.2863       28.1613       30.1228       47.9340      128.2314       34.1419       10.9272        8.6385       10.8628       13.0305       32.1274       61.9783       33.5935       42.6931       79.5502       88.7789      112.9245      107.9280      126.6853      137.9499      140.9713      118.7570       89.6900       77.8706       79.2695       73.5019       79.6344       77.6602       73.1916       81.4325       86.3786       84.0018       89.8166      105.7324       99.3741       97.7411      115.3945      111.9719      113.7522      124.5517      147.3090      192.2070      206.0790      237.3844      208.1364      178.9544      179.8637      171.0663      174.4738      139.6096      139.0088      153.7701      172.9173      172.2463      124.3923      128.1915      112.6488       95.5788       95.2787       71.0259       63.4565       56.2238       53.7781       55.7938       46.9260       46.6550       78.0687       76.2616       73.0777       65.9648       58.0294       41.2306       49.0307       55.9158       66.8036       39.6939       37.4988       45.8147       40.8840       39.1189       36.9932       30.1137       21.8443       18.4667       15.9277       16.4970       12.5863       11.4325       15.0098       16.9643       21.7679       24.9580       23.9626       20.9206       13.4364       15.2128       15.4825        6.8978        9.4935        0.0000        0.0000        0.0000        0.0000        0.0000        0.0000        0.0000        0.0000        0.0000        0.0000        0.0000        0.0000        0.0000        0.0000        0.0000        0.0000        0.0000        0.0000        0.0000        0.0000        0.0000        0.0000        0.0000        0.0000        0.0000        0.0000        0.0000        0.0000        0.0000        0.0000        0.0000        0.0000        0.0000        0.0000        0.0000        0.0000        0.0000        0.0000        0.0000        0.0000        0.0000        0.0000        0.0000        0.0000        0.0000        0.0000        0.0000        0.0000        0.0000        0.0000        0.0000        0.0000        0.0000
        0.0000        0.0000        0.0000        0.0000        0.0000        0.0000        0.0000        0.0000        0.0000        0.0000        0.0000        0.0000        0.0000        0.0000        0.0000        0.0000        0.0000        0.0000        0.0000        0.0000        0.0000        0.0000        0.0000        0.0000        0.0000        0.0000        0.0000        0.0000        0.0000        0.0000        0.0000        0.0000        0.0000        0.0000        0.0000        0.0000        0.0000        0.0000        0.0000        0.0000        0.0000        0.0000        0.0000        0.0000        0.0000        0.0000        0.0000       24.8797       24.1108       23.9737       24.7455       32.1716       32.9300       35.0762       39.4438       46.0898       47.8342       45.8833       40.0063       27.7959       23.6071       21.2060       17.4671        3.8804        3.8897        4.6920        6.1689       26.3238       31.0389       32.1826       29.8225       28.7670       31.9551       28.6554       28.2011       11.6860       10.3354       20.5991       22.5475       47.4626       64.3893       94.2724      101.0978      110.5271      118.3796      108.0544      111.9671      103.6814       86.2856       89.2961       90.6510       44.2870       44.2747       46.6739       42.1015       47.5193       49.9190       38.3609       41.5355       46.5217       58.1173       40.9541       36.4512       16.7222       14.8812        9.7479       18.9118       43.1737       44.3642       43.7899       57.9110       88.3419      109.3753      112.4015      112.1980      118.6727      116.6463      112.3979      103.6659       89.1285       80.1724       78.2695       77.0071       73.3858       76.8137       80.8537       81.6776       84.4955       78.0917       86.3603       89.9214       92.3518       99.2809       95.1265      100.2176      121.5596      134.7939      180.9074      215.6903      204.6448      212.1588      206.0592      185.7231      170.6697      164.7665      154.2897      135.8737      123.2145      133.6789      156.2669      166.4003      109.7284      116.5881      106.8121       97.2641       83.8384       73.2697       55.4736       51.6291       49.1328       51.8920       47.3677       50.7581       64.2027       69.0221       75.2250       72.2287       62.7528       53.3518       59.6257       54.5932       54.0973       45.6123       45.9356       40.5566       38.7325       38.8149       35.9314       32.5401       24.8333       19.7203       15.7735       14.5186       14.0719       13.5166       10.6974       12.4838       19.2833       23.1733       29.1160       34.3107       31.1080       11.7053       10.5254        8.9735        0.0000        0.0000        0.0000        0.0000        0.0000        0.0000        0.0000        0.0000        0.0000        0.0000        0.0000        0.0000        0.0000        0.0000        0.0000        0.0000        0.0000        0.0000        0.0000        0.0000        0.0000        0.0000        0.0000        0.0000        0.0000        0.0000        0.0000        0.0000        0.0000        0.0000        0.0000        0.0000        0.0000        0.0000        0.0000        0.0000        0.0000        0.0000        0.0000        0.0000        0.0000        0.0000        0.0000        0.0000        0.0000        0.0000        0.0000        0.0000        0.0000        0.0000        0.0000        0.0000        0.0000        0.0000
        0.0000        0.0000        0.0000        0.0000        0.0000        0.0000        0.0000        0.0000        0.0000        0.0000        0.0000        0.0000        0.0000        0.0000        0.0000        0.0000        0.0000        0.0000        0.0000        0.0000        0.0000        0.0000        0.0000        0.0000        0.0000        0.0000        0.0000        0.0000        0.0000        0.0000        0.0000        0.0000        0.0000        0.0000        0.0000        0.0000        0.0000        0.0000        0.0000        0.0000        0.0000        0.0000        0.0000        0.0000        0.0000        0.0000        0.0000        0.0000        0.0000        0.0000       45.5265       38.8999       38.8630       42.1293       48.3218       69.6963       73.9750       73.0754       65.9611       48.3901       40.7605       34.2379       31.4329       23.9888       20.5854       18.9671        0.0000        0.0000       33.0544       33.0907       32.6643       29.9131       33.1455       32.6933       31.7878       29.6798       30.7745       33.1427       46.9843       69.1569       93.9817      103.0164      104.3044       70.2054       83.2234       97.1960       90.8833       50.4710       48.6051        0.0000        0.0000        0.0000        0.0000       55.4272       54.2382       76.2526       84.8907      121.8685        0.0000      132.6235      111.1779       60.7851       43.7843       32.9180       26.2763       19.7755       20.5821       25.5371       31.1188       40.9083       49.2059       72.5844       95.0418      117.3347      111.7516      116.3314      114.0954      117.2369      111.3143       95.5509       86.7146       80.3191       84.2132       85.6731       83.5929       83.0569       84.2561       79.6085       81.2110       87.3939       87.4095       85.2467       96.2326       97.2547       95.9618      104.7813      137.4954      135.8569      153.6416      179.0699      149.2328      134.1534      118.5582      107.9697      103.5580       91.4720       92.1804      112.1666      124.8864      125.1164      119.7674      109.3887      113.1245      107.1505       89.2578       76.4061       73.9678       49.3165       44.7121       58.4997       68.8262       51.4824       57.5851       63.4208       85.2907       90.7126       80.2208       46.9553       46.3794       44.4411       37.0683       42.2748       37.8389       29.8225       32.9760       40.1741       32.2800       31.2598       30.5901       28.2532       22.4412       22.2931       15.9080       16.5781       14.9715       12.5827       14.4890       14.5452       17.0634       45.4436       38.1041       31.7161       14.2649        0.0000        0.0000        0.0000        0.0000        0.0000        0.0000        0.0000        0.0000        0.0000        0.0000        0.0000        0.0000        0.0000        0.0000        0.0000        0.0000        0.0000        0.0000        0.0000        0.0000        0.0000        0.0000        0.0000        0.0000        0.0000        0.0000        0.0000        0.0000        0.0000        0.0000        0.0000        0.0000        0.0000        0.0000        0.0000        0.0000        0.0000        0.0000        0.0000        0.0000        0.0000        0.0000        0.0000        0.0000        0.0000        0.0000        0.0000        0.0000        0.0000        0.0000        0.0000        0.0000        0.0000        0.0000        0.0000        0.0000
        0.0000        0.0000        0.0000        0.0000        0.0000        0.0000        0.0000        0.0000        0.0000        0.0000        0.0000        0.0000        0.0000        0.0000        0.0000        0.0000        0.0000        0.0000        0.0000        0.0000        0.0000        0.0000        0.0000        0.0000        0.0000        0.0000        0.0000        0.0000        0.0000        0.0000        0.0000        0.0000        0.0000        0.0000        0.0000        0.0000        0.0000        0.0000        0.0000        0.0000        0.0000        0.0000        0.0000        0.0000        0.0000        0.0000        0.0000        0.0000        0.0000        0.0000        0.0000        0.0000        0.0000        0.0000        0.0000       79.4086       89.2626       88.8889        0.0000        0.0000        0.0000       42.2901       38.3936       30.8309       26.4057        0.0000        0.0000        0.0000        0.0000        0.0000        0.0000        0.0000       32.3210       32.1396       34.2173       32.2796       34.3535       40.2713       57.9121       84.2219       99.8350      109.0577      118.7648       78.5460      110.7340      114.9997       99.5870       51.1134        0.0000        0.0000        0.0000        0.0000        0.0000        0.0000       74.6603       97.2058        0.0000        0.0000        0.0000      151.3590      124.0961       66.7483       47.3913       42.5833       45.9715       32.8697       32.8908       26.9863       27.9563       48.0407       66.0374       81.2156       92.8569      102.8288       98.0260      128.9480      128.0189      138.4979      128.4830      104.0622       90.7305       87.6982       95.4075      104.5259       90.0880       85.5241       85.1089       81.1304       84.1178       86.6030       91.9721       94.5844       95.0801      101.0674      115.3903      128.8524      128.7869      112.1152      135.0669      137.2254      132.7940      108.6018       98.3688       96.7439       98.2518       99.8180       96.4510      112.8783      112.6189      125.9478      123.8649      105.8576      102.1329       94.7371       77.3779       58.3462       48.5983       37.1221       36.9466       50.5527       46.1107       49.9666       43.0966       41.8492       70.4659       86.8393       81.6036       34.2088       27.8007       23.0750       20.8088       26.4302       23.7815       24.6167       30.2738       32.6028       31.2813       25.0578       22.5938       24.8419       26.9555       19.0112       17.0565       18.6036       13.2310        8.9937        8.8902       13.3322       21.6573       31.9451       29.1394       23.3173       15.0857        0.0000        0.0000        0.0000        0.0000        0.0000        0.0000        0.0000        0.0000        0.0000        0.0000        0.0000        0.0000        0.0000        0.0000        0.0000        0.0000        0.0000        0.0000        0.0000        0.0000        0.0000        0.0000        0.0000        0.0000        0.0000        0.0000        0.0000        0.0000        0.0000        0.0000        0.0000        0.0000        0.0000        0.0000        0.0000        0.0000        0.0000        0.0000        0.0000        0.0000        0.0000        0.0000        0.0000        0.0000        0.0000        0.0000        0.0000        0.0000        0.0000        0.0000        0.0000        0.0000        0.0000        0.0000        0.0000        0.0000
        0.0000        0.0000        0.0000        0.0000        0.0000        0.0000        0.0000        0.0000        0.0000        0.0000        0.0000        0.0000        0.0000        0.0000        0.0000        0.0000        0.0000        0.0000        0.0000        0.0000        0.0000        0.0000        0.0000        0.0000        0.0000        0.0000        0.0000        0.0000        0.0000        0.0000        0.0000        0.0000        0.0000        0.0000        0.0000        0.0000        0.0000        0.0000        0.0000        0.0000        0.0000        0.0000        0.0000        0.0000        0.0000        0.0000        0.0000        0.0000        0.0000        0.0000        0.0000        0.0000        0.0000        0.0000        0.0000        0.0000        0.0000        0.0000        0.0000        0.0000        0.0000       54.4481       50.0787       39.6840       34.1905        0.0000        0.0000        0.0000        0.0000        0.0000        0.0000        0.0000        0.0000       35.0997       39.3646       35.1084       33.2357       44.7275       63.2285       98.9763      106.3834      111.3891      120.3575      107.5733      127.4748        0.0000        0.0000        0.0000        0.0000        0.0000        0.0000        0.0000        0.0000        0.0000        0.0000        0.0000        0.0000        0.0000        0.0000        0.0000      104.5013       65.0321       59.8078       46.4543       39.0893       31.8505       44.4674       52.1746       27.7447       40.8259       70.9058       75.9304       70.5423       82.0888      111.7324      144.3342      174.2713      166.3129      133.3552      114.0972      110.4528      101.0949      108.2010      104.6919      103.6750       96.3066       92.7659       85.8176       91.6674       98.7030       98.0529      102.8844      135.1590      124.7048      118.3578      122.6736      107.0699      108.7339      105.3907      113.4613      114.8737       95.3014       90.3923       97.5732      101.5219       85.1571       83.7560      104.2647      109.0152      130.6884      117.3681       96.4030      104.1403       97.8615       82.9713       52.8152       45.6803       34.9197       33.8198       45.7719       51.8573       42.8527       40.2319       63.4318       78.4247       71.3917       56.6495       31.3875       26.1443       21.3154       18.9576       25.8949       28.7974       27.6823       25.8764       25.6559       27.2995       28.0715       26.8920       23.6928       21.7981       17.4124       14.0225       11.1993        9.6662        8.5645        9.0773       12.9393       15.0065       21.5871       20.5569        8.3852        0.0000        0.0000        0.0000        0.0000        0.0000        0.0000        0.0000        0.0000        0.0000        0.0000        0.0000        0.0000        0.0000        0.0000        0.0000        0.0000        0.0000        0.0000        0.0000        0.0000        0.0000        0.0000        0.0000        0.0000        0.0000        0.0000        0.0000        0.0000        0.0000        0.0000        0.0000        0.0000        0.0000        0.0000        0.0000        0.0000        0.0000        0.0000        0.0000        0.0000        0.0000        0.0000        0.0000        0.0000        0.0000        0.0000        0.0000        0.0000        0.0000        0.0000        0.0000        0.0000        0.0000        0.0000        0.0000        0.0000        0.0000
        0.0000        0.0000        0.0000        0.0000        0.0000        0.0000        0.0000        0.0000        0.0000        0.0000        0.0000        0.0000        0.0000        0.0000        0.0000        0.0000        0.0000        0.0000        0.0000        0.0000        0.0000        0.0000        0.0000        0.0000        0.0000        0.0000        0.0000        0.0000        0.0000        0.0000        0.0000        0.0000        0.0000        0.0000        0.0000        0.0000        0.0000        0.0000        0.0000        0.0000        0.0000        0.0000        0.0000        0.0000        0.0000        0.0000        0.0000        0.0000        0.0000        0.0000        0.0000        0.0000        0.0000        0.0000        0.0000        0.0000        0.0000        0.0000        0.0000        0.0000        0.0000        0.0000       66.2682       56.1135        0.0000        0.0000        0.0000        0.0000        0.0000        0.0000        0.0000        0.0000        0.0000        0.0000       44.1227       39.6965       39.1334       49.7261       70.9433       87.5232      124.8524      127.1486      122.2054      118.4049        0.0000        0.0000        0.0000        0.0000        0.0000        0.0000        0.0000        0.0000        0.0000        0.0000        0.0000        0.0000        0.0000        0.0000        0.0000        0.0000        0.0000       75.1632       70.1702       41.7588       29.7268       24.3966       31.7871       81.9795       30.2181       53.0276       50.9255       71.8186       83.8621      112.5033      121.5265      144.5999      182.9738      161.8647      139.7059      110.2728      121.8847      115.2068      118.6710      103.9378      101.4182      112.4670      102.2556      103.3300      105.7426      107.4291      118.8937      130.5824      143.2137      137.1627      139.3938      121.9508      129.0450      110.1823      108.5270      133.4353      109.1828       99.8973       99.5121       98.4378       96.0495       80.0582       87.5913      107.6690      121.2239      131.3849      108.2076       91.9835       91.7065       86.2460       74.0565       45.5562       36.3112       30.2615       28.5793       34.6644       50.3176       39.7265       34.7388       38.6362       44.4038       44.4459       48.0662       36.0046       34.4926       33.2914       29.1778       38.3200       35.0520       30.5357       21.2480       27.2014       34.5673       24.0535       27.3110       20.5615       20.8140       19.0670       17.0391       12.6299       10.6134        9.8286        9.9880       13.3012       15.9263       16.4099       16.6061        0.0000        0.0000        0.0000        0.0000        0.0000        0.0000        0.0000        0.0000        0.0000        0.0000        0.0000        0.0000        0.0000        0.0000        0.0000        0.0000        0.0000        0.0000        0.0000        0.0000        0.0000        0.0000        0.0000        0.0000        0.0000        0.0000        0.0000        0.0000        0.0000        0.0000        0.0000        0.0000        0.0000        0.0000        0.0000        0.0000        0.0000        0.0000        0.0000        0.0000        0.0000        0.0000        0.0000        0.0000        0.0000        0.0000        0.0000        0.0000        0.0000        0.0000        0.0000        0.0000        0.0000        0.0000        0.0000        0.0000        0.0000        0.0000
        0.0000        0.0000        0.0000        0.0000        0.0000        0.0000        0.0000        0.0000        0.0000        0.0000        0.0000        0.0000        0.0000        0.0000        0.0000        0.0000        0.0000        0.0000        0.0000        0.0000        0.0000        0.0000        0.0000        0.0000        0.0000        0.0000        0.0000        0.0000        0.0000        0.0000        0.0000        0.0000        0.0000        0.0000        0.0000        0.0000        0.0000        0.0000        0.0000        0.0000        0.0000        0.0000        0.0000        0.0000        0.0000        0.0000        0.0000        0.0000        0.0000        0.0000        0.0000        0.0000        0.0000        0.0000        0.0000        0.0000        0.0000        0.0000        0.0000        0.0000        0.0000        0.0000        0.0000        0.0000        0.0000        0.0000        0.0000        0.0000        0.0000        0.0000        0.0000        0.0000        0.0000        0.0000       41.2318       50.4088       55.8105       74.6693       80.4079       85.1661      110.5691       99.2648       96.5718        0.0000        0.0000        0.0000        0.0000        0.0000        0.0000        0.0000        0.0000        0.0000        0.0000        0.0000        0.0000        0.0000        0.0000        0.0000        0.0000        0.0000        0.0000       93.1887       74.2206       50.7630       36.0749       37.6869       40.0364       44.5748       42.5351       53.3323       57.4128       94.6848      125.9753      138.9069      120.3149      121.7345      140.9024      149.4360      132.5012      104.8851       95.5357       92.4820       98.2444      105.2962      117.9098      117.0875      121.4099      126.1090      141.3836      136.1718      130.6544      140.0934      165.5963      195.1479      193.0264      170.3634      145.4238      122.5734      112.7844       98.1769       95.8536       95.5473       91.2219       96.5500       97.7015       95.7338       96.9820       93.2992       97.5504       97.0474       89.9243       70.0943       65.6616       59.0598       52.1988       38.3468       29.6883       26.4165       27.6879       23.3300       23.0499       23.6024       27.6225       39.7902       44.9046       49.0609       56.0054       51.5756       49.6654       45.6395       42.9667       33.6134       29.1356       21.0131       20.7487       34.6503       31.9720       30.3171       30.7979       33.6253       34.7685       32.7209       29.3104       21.9049       19.6766       17.1585       16.4071       11.8055       10.4244       33.0516       24.3135        0.0000        0.0000        0.0000        0.0000        0.0000        0.0000        0.0000        0.0000        0.0000        0.0000        0.0000        0.0000        0.0000        0.0000        0.0000        0.0000        0.0000        0.0000        0.0000        0.0000        0.0000        0.0000        0.0000        0.0000        0.0000        0.0000        0.0000        0.0000        0.0000        0.0000        0.0000        0.0000        0.0000        0.0000        0.0000        0.0000        0.0000        0.0000        0.0000        0.0000        0.0000        0.0000        0.0000        0.0000        0.0000        0.0000        0.0000        0.0000        0.0000        0.0000        0.0000        0.0000        0.0000        0.0000        0.0000        0.0000        0.0000        0.0000
        0.0000        0.0000        0.0000        0.0000        0.0000        0.0000        0.0000        0.0000        0.0000        0.0000        0.0000        0.0000        0.0000        0.0000        0.0000        0.0000        0.0000        0.0000        0.0000        0.0000        0.0000        0.0000        0.0000        0.0000        0.0000        0.0000        0.0000        0.0000        0.0000        0.0000        0.0000        0.0000        0.0000        0.0000        0.0000        0.0000        0.0000        0.0000        0.0000        0.0000        0.0000        0.0000        0.0000        0.0000        0.0000        0.0000        0.0000        0.0000        0.0000        0.0000        0.0000        0.0000        0.0000        0.0000        0.0000        0.0000        0.0000        0.0000        0.0000        0.0000        0.0000        0.0000        0.0000        0.0000        0.0000        0.0000        0.0000        0.0000        0.0000        0.0000        0.0000        0.0000        0.0000        0.0000        0.0000        0.0000        0.0000        0.0000        0.0000        0.0000        0.0000        0.0000        0.0000        0.0000        0.0000        0.0000        0.0000        0.0000        0.0000        0.0000        0.0000        0.0000        0.0000        0.0000        0.0000        0.0000        0.0000        0.0000        0.0000        0.0000        0.0000       99.6822       68.7538       51.9941       40.4053       38.7220       42.5464       42.4753       53.2572       55.4620       63.4592       85.4111       99.0809       95.4021      116.8253      126.9786      135.1873      145.0480      133.7863      101.3668       85.5582       86.5335       98.9613      114.9850      134.3055      134.1024      149.5975      149.7829      178.2142      174.1812      167.5099      171.2728      179.1855      184.4687      183.9780      167.0587      146.0498      130.0775      127.4022      111.0105      101.2728       84.6874       86.2522       95.3137      115.5804      101.3772      100.5841       94.2192       88.5170       91.6430       84.3230       60.0991       52.6186       50.6511       42.8460       31.1685       28.7785       23.4676       23.6751       21.4443       22.0460       25.3049       27.1064       38.3539       47.5933       61.8179       70.1672       58.9809       48.0695       46.2978       41.0780       29.2812       23.7124       20.5609       21.8373       31.6541       32.4297       32.5295       32.9691       37.1367       38.8653       37.5152       33.6815       25.2200       21.9932       21.3225       36.9002       19.3797        7.4623       22.7624        0.0000        0.0000        0.0000        0.0000        0.0000        0.0000        0.0000        0.0000        0.0000        0.0000        0.0000        0.0000        0.0000        0.0000        0.0000        0.0000        0.0000        0.0000        0.0000        0.0000        0.0000        0.0000        0.0000        0.0000        0.0000        0.0000        0.0000        0.0000        0.0000        0.0000        0.0000        0.0000        0.0000        0.0000        0.0000        0.0000        0.0000        0.0000        0.0000        0.0000        0.0000        0.0000        0.0000        0.0000        0.0000        0.0000        0.0000        0.0000        0.0000        0.0000        0.0000        0.0000        0.0000        0.0000        0.0000        0.0000        0.0000        0.0000        0.0000
        0.0000        0.0000        0.0000        0.0000        0.0000        0.0000        0.0000        0.0000        0.0000        0.0000        0.0000        0.0000        0.0000        0.0000        0.0000        0.0000        0.0000        0.0000        0.0000        0.0000        0.0000        0.0000        0.0000        0.0000        0.0000        0.0000        0.0000        0.0000        0.0000        0.0000        0.0000        0.0000        0.0000        0.0000        0.0000        0.0000        0.0000        0.0000        0.0000        0.0000        0.0000        0.0000        0.0000        0.0000        0.0000        0.0000        0.0000        0.0000        0.0000        0.0000        0.0000        0.0000        0.0000        0.0000        0.0000        0.0000        0.0000        0.0000        0.0000        0.0000        0.0000        0.0000        0.0000        0.0000        0.0000        0.0000        0.0000        0.0000        0.0000        0.0000        0.0000        0.0000        0.0000        0.0000        0.0000        0.0000        0.0000        0.0000        0.0000        0.0000        0.0000        0.0000        0.0000        0.0000        0.0000        0.0000        0.0000        0.0000        0.0000        0.0000        0.0000        0.0000        0.0000        0.0000        0.0000        0.0000        0.0000        0.0000        0.0000        0.0000        0.0000       97.2632       70.3552       55.4366       47.0513       45.0813       46.1376       48.6037       52.7367       68.3532       82.8759       87.3642       82.6191       99.6104      126.3838      136.1994      127.2124      131.4296      132.4033      104.6863       97.0087       96.3842      117.0395      137.7542      155.8214      148.2365      161.4711      182.7115      215.4363      179.5995      169.5684      170.5003      163.1542      156.2494      156.4425      160.6888      147.9910      144.1687      128.2992      111.8806       99.0444       93.6446       87.4107      107.0294      111.3059       90.4144       91.8253       82.8385       78.2629       75.4828       69.3168       51.9977       46.0702       44.7787       39.5190       35.6579       28.7696       24.6524       23.8093       22.5535       25.5854       24.2524       23.9390       32.6664       53.7367       67.8312       75.4752       59.5741       49.7988       48.3143       40.8613       27.0319       18.7847       17.0181       14.5499       22.8721       26.6531       30.2068       30.6232       34.6366       36.1425       35.1402       31.5809       23.6593       20.6650       23.3126       28.1379       28.4424       37.0117       28.6610        0.0000        0.0000        0.0000        0.0000        0.0000        0.0000        0.0000        0.0000        0.0000        0.0000        0.0000        0.0000        0.0000        0.0000        0.0000        0.0000        0.0000        0.0000        0.0000        0.0000        0.0000        0.0000        0.0000        0.0000        0.0000        0.0000        0.0000        0.0000        0.0000        0.0000        0.0000        0.0000        0.0000        0.0000        0.0000        0.0000        0.0000        0.0000        0.0000        0.0000        0.0000        0.0000        0.0000        0.0000        0.0000        0.0000        0.0000        0.0000        0.0000        0.0000        0.0000        0.0000        0.0000        0.0000        0.0000        0.0000        0.0000        0.0000        0.0000
        0.0000        0.0000        0.0000        0.0000        0.0000        0.0000        0.0000        0.0000        0.0000        0.0000        0.0000        0.0000        0.0000        0.0000        0.0000        0.0000        0.0000        0.0000        0.0000        0.0000        0.0000        0.0000        0.0000        0.0000        0.0000        0.0000        0.0000        0.0000        0.0000        0.0000        0.0000        0.0000        0.0000        0.0000        0.0000        0.0000        0.0000        0.0000        0.0000        0.0000        0.0000        0.0000        0.0000        0.0000        0.0000        0.0000        0.0000        0.0000        0.0000        0.0000        0.0000        0.0000        0.0000        0.0000        0.0000        0.0000        0.0000        0.0000        0.0000        0.0000        0.0000        0.0000        0.0000        0.0000        0.0000        0.0000        0.0000        0.0000        0.0000        0.0000        0.0000        0.0000        0.0000        0.0000        0.0000        0.0000        0.0000        0.0000        0.0000        0.0000        0.0000        0.0000        0.0000        0.0000        0.0000        0.0000        0.0000        0.0000        0.0000        0.0000        0.0000        0.0000        0.0000        0.0000        0.0000        0.0000        0.0000        0.0000        0.0000        0.0000      105.6918       92.8174       71.0945       74.3557       66.6250       68.7056       79.1181       63.6015       62.4360       74.9844       92.0877      100.1618      105.0395      125.1477      131.1458      130.3811      128.3315      135.5745      152.2883      120.1749      113.0492      115.8646      148.4052      151.0648      169.5471      189.6519      211.6976      189.4312      212.5354      193.2927      190.1922      187.1071      176.9596      171.8571      164.1953      154.8577      148.4499      131.6007      128.6022      124.0574      104.5608       91.2630       90.2606       96.0410       90.1089       81.3147       97.2040       91.5551       83.5360       77.3204       58.4733       45.2374       39.7069       41.5112       39.2717       35.3220       27.6176       35.1541       30.4711       22.8562       20.7747       21.7146       22.2565       38.3264       48.4386       63.4652       82.3459       66.4938       53.0398       50.9482       42.4598       28.6090       16.5565       12.1347       10.2399       19.6673       21.6141       23.5905       23.9344       25.9783       26.5618       25.7486       22.9334       17.1973       14.9895       16.5475       16.7238       28.9514        0.0000        0.0000        0.0000        0.0000        0.0000        0.0000        0.0000        0.0000        0.0000        0.0000        0.0000        0.0000        0.0000       12.5710        0.0000        0.0000        0.0000       25.4323        0.0000        0.0000        0.0000        0.0000        0.0000        0.0000        0.0000        0.0000        0.0000        0.0000        0.0000        0.0000        0.0000        0.0000        0.0000        0.0000        0.0000        0.0000        0.0000        0.0000        0.0000        0.0000        0.0000        0.0000        0.0000        0.0000        0.0000        0.0000        0.0000        0.0000        0.0000        0.0000        0.0000        0.0000        0.0000        0.0000        0.0000        0.0000        0.0000        0.0000        0.0000        0.0000        0.0000
        0.0000        0.0000        0.0000        0.0000        0.0000        0.0000        0.0000        0.0000        0.0000        0.0000        0.0000        0.0000        0.0000        0.0000        0.0000        0.0000        0.0000        0.0000        0.0000        0.0000        0.0000        0.0000        0.0000        0.0000        0.0000        0.0000        0.0000        0.0000        0.0000        0.0000        0.0000        0.0000        0.0000        0.0000        0.0000        0.0000        0.0000        0.0000        0.0000        0.0000        0.0000        0.0000        0.0000        0.0000        0.0000        0.0000        0.0000        0.0000        0.0000        0.0000        0.0000        0.0000        0.0000        0.0000        0.0000        0.0000        0.0000        0.0000        0.0000        0.0000        0.0000        0.0000        0.0000        0.0000        0.0000        0.0000        0.0000        0.0000        0.0000        0.0000        0.0000        0.0000        0.0000        0.0000        0.0000        0.0000        0.0000        0.0000        0.0000        0.0000        0.0000        0.0000        0.0000        0.0000        0.0000        0.0000        0.0000        0.0000        0.0000        0.0000        0.0000        0.0000        0.0000        0.0000        0.0000        0.0000        0.0000        0.0000        0.0000        0.0000      101.4854       93.4428       82.5862       96.6082       91.4628       92.7448       80.7944      139.9766       88.8323       94.6459       98.6660      109.8922      114.4479      110.3853      118.1979      120.2668      126.5207      129.9519      141.5087      137.3467      146.7285      151.5086      156.6873      178.3269      204.8667      218.6785      212.2492      213.1677      232.9406      219.7539      216.3595      218.7896      193.7817      189.9890      182.7845      167.2757      152.3657      147.3074      135.5244      147.3834      129.1912      107.9800      100.4299      103.2506      112.8226      116.3757      104.1518       64.4243       50.1080       43.1039       34.2101       34.7368       29.2995       28.7339       27.9865       28.5580       26.0557       30.0658       32.2332       22.0106       20.5506       21.2547       22.8792       35.9051       46.3973       50.5657       59.1002       61.2695       61.2464       52.6311       40.0469       27.1984       16.5175        9.1474       10.0694       12.8861       11.9193       15.8702       10.5633        0.9616        0.9368        0.8779        0.7838        0.0000        0.0000        0.0000        0.9771       32.6762        0.0000        0.0000        0.0000        0.0000        0.0000        0.0000        0.0000        0.0000        0.0000        0.0000        0.0000        0.0000       27.4355       24.4742       31.4419        0.0000       50.7484       45.2613        0.0000        0.0000        0.0000        0.0000        0.0000        0.0000        0.0000        0.0000        0.0000        0.0000        0.0000        0.0000        0.0000        0.0000        0.0000        0.0000        0.0000        0.0000        0.0000        0.0000        0.0000        0.0000        0.0000        0.0000        0.0000        0.0000        0.0000        0.0000        0.0000        0.0000        0.0000        0.0000        0.0000        0.0000        0.0000        0.0000        0.0000        0.0000        0.0000        0.0000        0.0000        0.0000        0.0000
        0.0000        0.0000        0.0000        0.0000        0.0000        0.0000        0.0000        0.0000        0.0000        0.0000        0.0000        0.0000        0.0000        0.0000        0.0000        0.0000        0.0000        0.0000        0.0000        0.0000        0.0000        0.0000        0.0000        0.0000        0.0000        0.0000        0.0000        0.0000        0.0000        0.0000        0.0000        0.0000        0.0000        0.0000        0.0000        0.0000        0.0000        0.0000        0.0000        0.0000        0.0000        0.0000        0.0000        0.0000        0.0000        0.0000        0.0000        0.0000        0.0000        0.0000        0.0000        0.0000        0.0000        0.0000        0.0000        0.0000        0.0000        0.0000        0.0000        0.0000        0.0000        0.0000        0.0000        0.0000        0.0000        0.0000        0.0000        0.0000        0.0000        0.0000        0.0000        0.0000        0.0000        0.0000        0.0000        0.0000        0.0000        0.0000        0.0000        0.0000        0.0000        0.0000        0.0000        0.0000        0.0000        0.0000        0.0000        0.0000        0.0000        0.0000        0.0000        0.0000        0.0000        0.0000        0.0000        0.0000        0.0000        0.0000        0.0000      130.4957      105.2649      103.4325       99.9018      117.0675      112.4525      108.6208      109.0065      146.4503      133.1063      104.9102       98.1984      109.9113      108.0213       99.3962      107.7066      111.4212      121.8258      129.9108      154.7466      153.9873      179.1510      174.7609      187.3290      204.5654      223.4593      220.7262      217.1799      227.3690      249.9533      242.2368      210.8419      179.8889      151.8644      163.7408      184.6668      163.6853      132.9452      137.6949      134.3460      129.7883      133.7319       95.4644       83.3214      101.1738       94.1660       74.1065       63.7921       38.5243       32.9894       28.4400       27.7607       27.5319       21.0032       19.4608       19.7108       25.3870       26.2502       32.3755       32.8714       30.0089       20.6216       24.3679       37.0178       38.8372       42.3265       41.3276       36.7972       43.8321       43.0286       34.5416       22.9652       11.5318        8.4704        7.6757        7.9282       11.8881       12.3936        8.4224        5.8230        0.5573        0.9618        0.3087        0.2730        0.0000        0.0000        6.7956        3.1454       10.7823        0.0000        0.0000        0.0000        0.0000        0.0000        0.0000       69.7352       15.9387        0.0000        0.0000        0.0000        0.0000       37.2194       33.9097        0.0000        0.0000        0.0000        0.0000        0.0000        0.0000        0.0000        0.0000        0.0000        0.0000        0.0000        0.0000        0.0000        0.0000        0.0000        0.0000        0.0000        0.0000        0.0000        0.0000        0.0000        0.0000        0.0000        0.0000        0.0000        0.0000        0.0000        0.0000        0.0000        0.0000        0.0000        0.0000        0.0000        0.0000        0.0000        0.0000        0.0000        0.0000        0.0000        0.0000        0.0000        0.0000        0.0000        0.0000        0.0000        0.0000        0.0000
        0.0000        0.0000        0.0000        0.0000        0.0000        0.0000        0.0000        0.0000        0.0000        0.0000        0.0000        0.0000        0.0000        0.0000        0.0000        0.0000        0.0000        0.0000        0.0000        0.0000        0.0000        0.0000        0.0000        0.0000        0.0000        0.0000        0.0000        0.0000        0.0000        0.0000        0.0000        0.0000        0.0000        0.0000        0.0000        0.0000        0.0000        0.0000        0.0000        0.0000        0.0000        0.0000        0.0000        0.0000        0.0000        0.0000        0.0000        0.0000        0.0000        0.0000        0.0000        0.0000        0.0000        0.0000        0.0000        0.0000        0.0000        0.0000        0.0000        0.0000        0.0000        0.0000        0.0000        0.0000        0.0000        0.0000        0.0000        0.0000        0.0000        0.0000        0.0000        0.0000        0.0000        0.0000        0.0000        0.0000        0.0000        0.0000        0.0000        0.0000        0.0000        0.0000        0.0000        0.0000        0.0000        0.0000        0.0000        0.0000        0.0000        0.0000        0.0000        0.0000        0.0000        0.0000        0.0000        0.0000        0.0000      156.6174      156.2106      131.1284      111.1261       93.3714      101.9109      109.1182      110.6412      133.2216      120.9536      132.1307      135.6289      121.5249      136.1243      135.6132      121.1327      118.2707      127.6445      138.7843      140.0700      147.8654      152.1372      154.4345      166.5185      176.8666      196.3348      207.1944      214.4850      220.7296      226.5922      283.5298      225.3707      201.5978      185.3480      154.4022      152.4524      141.0272      139.7090      124.3458      117.1180      114.3559      108.2457      105.0855      100.0333       79.7905       89.7058      119.3528       78.9143       59.7611       54.3625       32.0155       26.5791       23.8912       23.0840       23.1000       22.6856       21.5038       26.1795       30.5885       31.3581       44.8618       48.3925       22.9943       25.0924       22.8924       27.2106       31.2453       39.8491       40.0401       35.2901       31.2455       36.6131       25.5377       24.0747       12.4183        7.9644        6.6027       10.9446        9.1758        7.1394        7.9958        4.2010        0.1975        0.0807        0.0195        0.0233        1.5297        6.5011       10.0720        1.0566        0.0000        0.0000        0.0000        0.0000        0.0000       61.3111       67.2717       68.4185       33.9677        0.0000        0.0000        0.0000        0.0000        0.0000        0.0000        0.0000        0.0000        0.0000        0.0000        0.0000        0.0000        0.0000        0.0000        0.0000        0.0000        0.0000        0.0000        0.0000        0.0000        0.0000        0.0000        0.0000        0.0000        0.0000        0.0000        0.0000        0.0000        0.0000        0.0000        0.0000        0.0000        0.0000        0.0000        0.0000        0.0000        0.0000        0.0000        0.0000        0.0000        0.0000        0.0000        0.0000        0.0000        0.0000        0.0000        0.0000        0.0000        0.0000        0.0000        0.0000        0.0000        0.0000
        0.0000        0.0000        0.0000        0.0000        0.0000        0.0000        0.0000        0.0000        0.0000        0.0000        0.0000        0.0000        0.0000        0.0000        0.0000        0.0000        0.0000        0.0000        0.0000        0.0000        0.0000        0.0000        0.0000        0.0000        0.0000        0.0000        0.0000        0.0000        0.0000        0.0000        0.0000        0.0000        0.0000        0.0000        0.0000        0.0000        0.0000        0.0000        0.0000        0.0000        0.0000        0.0000        0.0000        0.0000        0.0000        0.0000        0.0000        0.0000        0.0000        0.0000        0.0000        0.0000        0.0000        0.0000        0.0000        0.0000        0.0000        0.0000        0.0000        0.0000        0.0000        0.0000        0.0000        0.0000        0.0000        0.0000        0.0000        0.0000        0.0000        0.0000        0.0000        0.0000        0.0000        0.0000        0.0000        0.0000        0.0000        0.0000        0.0000        0.0000        0.0000        0.0000        0.0000        0.0000        0.0000        0.0000        0.0000        0.0000        0.0000        0.0000        0.0000        0.0000        0.0000        0.0000        0.0000        0.0000        0.0000      152.3275      145.1805      111.2605      100.6163      112.6553      108.2843      135.0935      151.1111      148.2616      165.6394      180.7308      162.8172      149.2105      161.1295      148.9863      148.8720      143.4234      157.6776      152.3103      147.1058      155.4440      146.3755      157.9536      170.3499      180.5458      192.6810      193.6609      209.4913      223.7641      244.9297      296.0956      207.6011      178.5720      162.5149      139.0514      125.8732      114.1975      110.3507      107.3844      113.5271      112.1679       95.0529       91.3870       82.2131       72.2394       77.9893      107.0105       75.0698       54.7009       44.2312       24.6537       22.7879       21.6343       20.7969       23.8033       24.6702       33.7073       46.1502       43.5265       44.7974       49.7937       33.9650       20.7212       19.3715       20.0550       22.2935       32.2722       31.1459       29.3909       27.3723       25.9377       23.8000       24.0321       20.0481       10.2135        7.4169        5.8051        8.1708        5.1456       15.5300       19.6461       12.0257        0.2014        0.0778        0.0143        0.0111        1.7581        7.0554        1.4524        1.2984        0.0000        0.0000        0.0000        6.5032       55.5469       63.5497       68.8712       71.7476       24.9097        0.0000        0.0000        0.0000        0.0000        0.0000        0.0000        0.0000        0.0000        0.0000        0.0000        0.0000        0.0000        0.0000        0.0000        0.0000        0.0000        0.0000        0.0000        0.0000        0.0000        0.0000        0.0000        0.0000        0.0000        0.0000        0.0000        0.0000        0.0000        0.0000        0.0000        0.0000        0.0000        0.0000        0.0000        0.0000        0.0000        0.0000        0.0000        0.0000        0.0000        0.0000        0.0000        0.0000        0.0000        0.0000        0.0000        0.0000        0.0000        0.0000        0.0000        0.0000        0.0000        0.0000
        0.0000        0.0000        0.0000        0.0000        0.0000        0.0000        0.0000        0.0000        0.0000        0.0000        0.0000        0.0000        0.0000        0.0000        0.0000        0.0000        0.0000        0.0000        0.0000        0.0000        0.0000        0.0000        0.0000        0.0000        0.0000        0.0000        0.0000        0.0000        0.0000        0.0000        0.0000        0.0000        0.0000        0.0000        0.0000        0.0000        0.0000        0.0000        0.0000        0.0000        0.0000        0.0000        0.0000        0.0000        0.0000        0.0000        0.0000        0.0000        0.0000        0.0000        0.0000        0.0000        0.0000        0.0000        0.0000        0.0000        0.0000        0.0000        0.0000        0.0000        0.0000        0.0000        0.0000        0.0000        0.0000        0.0000        0.0000        0.0000        0.0000        0.0000        0.0000        0.0000        0.0000        0.0000        0.0000        0.0000        0.0000        0.0000        0.0000        0.0000        0.0000        0.0000        0.0000        0.0000        0.0000        0.0000        0.0000        0.0000        0.0000        0.0000        0.0000        0.0000        0.0000        0.0000        0.0000        0.0000      142.1403      121.7053      129.4195      112.7082      120.1515      130.5819      138.1685      168.2784      164.3974      189.6471      213.2215      247.6926      218.0110      188.7361      190.8509      181.9775      168.9291      157.5798      155.0243      159.9356      161.4179      232.5272      185.4220      170.1582      176.0099      184.5833      188.8499      171.5967      193.8542      232.5148      221.8627      212.8721      169.4241      145.2875      133.8172      119.2860      107.4742      111.5155      107.9451      115.7361      125.2197      129.7690      110.5920       88.9434       75.6921       60.2416       46.5483       27.4797       30.3359       31.1727       23.8312       41.0421       33.3960       30.3505       31.7318       23.1388       35.2197       48.8068       46.6289       32.1143       31.6092       26.7331       25.2606       25.2841       25.2570       25.2853       25.4705       23.0346       23.6997       21.1750       19.6215       19.7077       17.6183       15.4638       12.3606        7.3049        9.1756        7.9746       14.3961        8.6915       20.4507       20.2675        6.1556        0.0000        0.0332        0.0916        0.9031        9.6547        9.8059        7.1849        0.0000        0.0000        0.0000        0.0000        8.7473       56.8681       70.2461       76.5435       78.6715       22.9355        0.0000        0.0000        0.0000        0.0000        0.0000        0.0000        0.0000        0.0000        0.0000        0.0000        0.0000        0.0000        0.0000        0.0000        0.0000        0.0000        0.0000        0.0000        0.0000        0.0000        0.0000        0.0000        0.0000        0.0000        0.0000        0.0000        0.0000        0.0000        0.0000        0.0000        0.0000        0.0000        0.0000        0.0000        0.0000        0.0000        0.0000        0.0000        0.0000        0.0000        0.0000        0.0000        0.0000        0.0000        0.0000        0.0000        0.0000        0.0000        0.0000        0.0000        0.0000        0.0000        0.0000
        0.0000        0.0000        0.0000        0.0000        0.0000        0.0000        0.0000        0.0000        0.0000        0.0000        0.0000        0.0000        0.0000        0.0000        0.0000        0.0000        0.0000        0.0000        0.0000        0.0000        0.0000        0.0000        0.0000        0.0000        0.0000        0.0000        0.0000        0.0000        0.0000        0.0000        0.0000        0.0000        0.0000        0.0000        0.0000        0.0000        0.0000        0.0000        0.0000        0.0000        0.0000        0.0000        0.0000        0.0000        0.0000        0.0000        0.0000        0.0000        0.0000        0.0000        0.0000        0.0000        0.0000        0.0000        0.0000        0.0000        0.0000        0.0000        0.0000        0.0000        0.0000        0.0000        0.0000        0.0000        0.0000        0.0000        0.0000        0.0000        0.0000        0.0000        0.0000        0.0000        0.0000        0.0000        0.0000        0.0000        0.0000        0.0000        0.0000        0.0000        0.0000        0.0000        0.0000        0.0000        0.0000        0.0000        0.0000        0.0000        0.0000        0.0000        0.0000        0.0000        0.0000        0.0000        0.0000        0.0000      128.9667      134.3522      128.2771      148.8911      152.4158      160.7530      177.4413      197.4247      205.6360      213.1540      215.9766      258.0750      250.5902      233.1512      228.8559      218.4435      210.3867      185.4004      186.5134      181.9114      180.6339      209.5578      236.9734      195.7265      183.9526      173.2125      177.9677      161.8706      173.9824      181.0461      176.2851      132.0186      130.9304      112.1911      106.6556      109.9660      102.4090      107.2579      102.5219      109.3960       98.1938       93.9515       95.9696       93.4159       77.4583       62.0698       51.5577       21.9075       19.1989       15.8760       17.3089       33.2753       36.7904       37.1297       32.3919       23.5995       37.2637       41.7274       29.9274       32.1145       32.6914       29.2484       29.6858       27.3095       30.2417       29.0657       25.1573       22.2488       28.1622       18.7320       16.5072       16.4302       14.8862       13.0395       10.6057        6.2933        4.2730       14.4474       22.2013        8.0971        8.7163       11.9782        6.3716        0.5650        0.6874        1.4159        0.9196        0.0000        0.0000        0.0000        0.0000        0.0000        0.0000        4.1295        0.9045       54.0540       70.4999       79.1991       82.6650        0.0000        0.0000        0.0000        0.0000        0.0000        0.0000        0.0000        0.0000        0.0000        0.0000        0.0000        0.0000        0.0000        0.0000        0.0000        0.0000        0.0000        0.0000        0.0000        0.0000        0.0000        0.0000        0.0000        0.0000        0.0000        0.0000        0.0000        0.0000        0.0000        0.0000        0.0000        0.0000        0.0000        0.0000        0.0000        0.0000        0.0000        0.0000        0.0000        0.0000        0.0000        0.0000        0.0000        0.0000        0.0000        0.0000        0.0000        0.0000        0.0000        0.0000        0.0000        0.0000        0.0000        0.0000
        0.0000        0.0000        0.0000        0.0000        0.0000        0.0000        0.0000        0.0000        0.0000        0.0000        0.0000        0.0000        0.0000        0.0000        0.0000        0.0000        0.0000        0.0000        0.0000        0.0000        0.0000        0.0000        0.0000        0.0000        0.0000        0.0000        0.0000        0.0000        0.0000        0.0000        0.0000        0.0000        0.0000        0.0000        0.0000        0.0000        0.0000        0.0000        0.0000        0.0000        0.0000        0.0000        0.0000        0.0000        0.0000        0.0000        0.0000        0.0000        0.0000        0.0000        0.0000        0.0000        0.0000        0.0000        0.0000        0.0000        0.0000        0.0000        0.0000        0.0000        0.0000        0.0000        0.0000        0.0000        0.0000        0.0000        0.0000        0.0000        0.0000        0.0000        0.0000        0.0000        0.0000        0.0000        0.0000        0.0000        0.0000        0.0000        0.0000        0.0000        0.0000        0.0000        0.0000        0.0000        0.0000        0.0000        0.0000        0.0000        0.0000        0.0000        0.0000        0.0000        0.0000        0.0000        0.0000        0.0000      160.5925      198.3638      197.3387      194.4148      177.6079      183.8974      185.6990      206.7639      215.3567      202.1223      231.2629      260.4951      284.0175      270.8470      255.9929      251.3737      235.9421      216.5986      229.3504      199.9382      210.3345      202.6013      217.7826      197.6852      179.8079      165.3120      179.9424      156.0128      148.0359      135.4942      133.2015      108.1467      104.3309       96.3061       91.3727       98.2668       96.5462      101.1721       98.3711      102.7603       98.9921       93.0401       90.9271       74.5328       65.4190       61.0749       39.2195       18.8272        9.5695        8.2166       11.6917       27.3619       27.0786       31.3221       25.1658       28.7445       39.2449       31.5359       25.0621       32.6016       34.5473       43.3479       65.3810       34.5066       37.5409       48.3174       32.8440       24.3062       22.3841       18.4118       16.3916       15.5989       15.1348       13.8725       11.0442        6.7879        9.6332       20.2929       11.8567       11.4445        8.6000        8.2518        6.0796        1.3697        3.3218        1.0044        0.0000        0.0000        0.0000        0.0000        0.0000        0.0000        5.2541        1.3202        0.2791       51.2636       70.2997       80.8904       86.0590        0.0000        0.0000        0.0000        0.0000        0.0000        0.0000        0.0000        0.0000        0.0000        0.0000        0.0000        0.0000        0.0000        0.0000        0.0000        0.0000        0.0000        0.0000        0.0000        0.0000        0.0000        0.0000        0.0000        0.0000        0.0000        0.0000        0.0000        0.0000        0.0000        0.0000        0.0000        0.0000        0.0000        0.0000        0.0000        0.0000        0.0000        0.0000        0.0000        0.0000        0.0000        0.0000        0.0000        0.0000        0.0000        0.0000        0.0000        0.0000        0.0000        0.0000        0.0000        0.0000        0.0000        0.0000
        0.0000        0.0000        0.0000        0.0000        0.0000        0.0000        0.0000        0.0000        0.0000        0.0000        0.0000        0.0000        0.0000        0.0000        0.0000        0.0000        0.0000        0.0000        0.0000        0.0000        0.0000        0.0000        0.0000        0.0000        0.0000        0.0000        0.0000        0.0000        0.0000        0.0000        0.0000        0.0000        0.0000        0.0000        0.0000        0.0000        0.0000        0.0000        0.0000        0.0000        0.0000        0.0000        0.0000        0.0000        0.0000        0.0000        0.0000        0.0000        0.0000        0.0000        0.0000        0.0000        0.0000        0.0000        0.0000        0.0000        0.0000        0.0000        0.0000        0.0000        0.0000        0.0000        0.0000        0.0000        0.0000        0.0000        0.0000        0.0000        0.0000        0.0000        0.0000        0.0000        0.0000        0.0000        0.0000        0.0000        0.0000        0.0000        0.0000        0.0000        0.0000        0.0000        0.0000        0.0000        0.0000        0.0000        0.0000        0.0000        0.0000        0.0000        0.0000        0.0000        0.0000        0.0000        0.0000        0.0000        0.0000      238.4719      226.9800      209.6307      207.5825      233.9469      220.3020      253.2223      225.8855      246.1975      284.3458      307.6318      310.0366      291.4736      280.4456      257.6396      235.6068      245.7370      264.1138      230.0463      239.2966      233.0831      216.2752      183.2901      166.4256      159.6842      175.4421      142.2969      142.5721      128.4255      107.3278       91.9868       94.6900       83.2224       75.5584       82.5853       78.5453       77.3679       74.6293       75.0480       76.7794       70.1751       64.6237       64.1487       42.1299       38.0037       23.0997       10.9365        7.2078        9.0281       16.5589       23.2597       26.3057       25.2662       23.7677       28.9424       17.7564       21.1241       31.8909       29.9602       32.4578       31.6718       40.1532       48.6799       45.3724       72.2594       47.0187       34.5632       25.5403       23.3153       20.9464       19.1560       17.5826       15.4032       12.7901       42.0488       37.7341       30.1539       14.8661       11.8038        8.2167        7.7016       15.4234        2.2394        3.0230        0.0000        0.0000        0.0000        0.0000        0.0000        0.0000        0.0000        0.2333        0.0884        0.0441       49.8852       67.1457       79.6577       82.5501        0.0000        0.0000        0.0000        0.0000        0.0000        0.0000        0.0000        0.0000        0.0000        0.0000        0.0000        0.0000        0.0000        0.0000        0.0000        0.0000        0.0000        0.0000        0.0000        0.0000        0.0000        0.0000        0.0000        0.0000        0.0000        0.0000        0.0000        0.0000        0.0000        0.0000        0.0000        0.0000        0.0000        0.0000        0.0000        0.0000        0.0000        0.0000        0.0000        0.0000        0.0000        0.0000        0.0000        0.0000        0.0000        0.0000        0.0000        0.0000        0.0000        0.0000        0.0000        0.0000        0.0000        0.0000
        0.0000        0.0000        0.0000        0.0000        0.0000        0.0000        0.0000        0.0000        0.0000        0.0000        0.0000        0.0000        0.0000        0.0000        0.0000        0.0000        0.0000        0.0000        0.0000        0.0000        0.0000        0.0000        0.0000        0.0000        0.0000        0.0000        0.0000        0.0000        0.0000        0.0000        0.0000        0.0000        0.0000        0.0000        0.0000        0.0000        0.0000        0.0000        0.0000        0.0000        0.0000        0.0000        0.0000        0.0000        0.0000        0.0000        0.0000        0.0000        0.0000        0.0000        0.0000        0.0000        0.0000        0.0000        0.0000        0.0000        0.0000        0.0000        0.0000        0.0000        0.0000        0.0000        0.0000        0.0000        0.0000        0.0000        0.0000        0.0000        0.0000        0.0000        0.0000        0.0000        0.0000        0.0000        0.0000        0.0000        0.0000        0.0000        0.0000        0.0000        0.0000        0.0000        0.0000        0.0000        0.0000        0.0000        0.0000        0.0000        0.0000        0.0000        0.0000        0.0000        0.0000        0.0000        0.0000        0.0000      225.4168      209.1238      225.8328      237.5191        0.0000      235.7243      217.5460      257.3804      254.8276      262.8497      262.7820      286.4409      290.1561      318.9377      322.9792      311.2551      284.0522      295.8625      260.1937      251.6556      233.1010      222.5635      206.3544      197.3791      193.8490      192.8849      193.1998      167.5557      155.4443      120.3614       97.8972       93.9772       96.8221       86.9487       72.7780       75.7677       77.2981       72.9498       68.7476       77.3775       77.6800       58.5992       41.0465       31.2718       25.2040       18.3121       11.6698        9.9998        6.4117        5.6777       15.3951       30.0177       25.8752       19.4355       14.7057        6.9955       11.5826        8.2863       10.3631       29.9342       29.1629       34.2183       40.6365       73.9507       77.5618       78.7689       70.6013       50.3427       43.4559       47.1830       42.7262       40.6539       24.9264       19.7384       16.9534       23.2180       26.9584       11.9031        9.4530        5.4345        5.6109        9.3970       12.0498        0.0000        0.0000        0.0000        0.0000        0.0000       28.5097        2.4387        0.0000        7.5429        5.8017       12.5892       27.6908       57.4242       76.4219       87.7072        0.0000        0.0000        0.0000        0.0000        0.0000        0.0000        0.0000        0.0000        0.0000        0.0000        0.0000        0.0000        0.0000        0.0000        0.0000        0.0000        0.0000        0.0000        0.0000        0.0000        0.0000        0.0000        0.0000        0.0000        0.0000        0.0000        0.0000        0.0000        0.0000        0.0000        0.0000        0.0000        0.0000        0.0000        0.0000        0.0000        0.0000        0.0000        0.0000        0.0000        0.0000        0.0000        0.0000        0.0000        0.0000        0.0000        0.0000        0.0000        0.0000        0.0000        0.0000        0.0000        0.0000        0.0000        0.0000
        0.0000        0.0000        0.0000        0.0000        0.0000        0.0000        0.0000        0.0000        0.0000        0.0000        0.0000        0.0000        0.0000        0.0000        0.0000        0.0000        0.0000        0.0000        0.0000        0.0000        0.0000        0.0000        0.0000        0.0000        0.0000        0.0000        0.0000        0.0000        0.0000        0.0000        0.0000        0.0000        0.0000        0.0000        0.0000        0.0000        0.0000        0.0000        0.0000        0.0000        0.0000        0.0000        0.0000        0.0000        0.0000        0.0000        0.0000        0.0000        0.0000        0.0000        0.0000        0.0000        0.0000        0.0000        0.0000        0.0000        0.0000        0.0000        0.0000        0.0000        0.0000        0.0000        0.0000        0.0000        0.0000        0.0000        0.0000        0.0000        0.0000        0.0000        0.0000        0.0000        0.0000        0.0000        0.0000        0.0000        0.0000        0.0000        0.0000        0.0000        0.0000        0.0000        0.0000        0.0000        0.0000        0.0000        0.0000        0.0000        0.0000        0.0000        0.0000        0.0000        0.0000        0.0000        0.0000        0.0000        0.0000      259.1308        0.0000        0.0000        0.0000      216.5846      226.5035      276.3788      284.4999      288.6975      262.3131      277.1582      293.6734      338.2774      318.6366      310.1483      264.0863      249.8474      265.4020      253.0407      234.1193      224.7428      201.5635      204.3240      193.6402      201.7849      168.1530      146.4460      133.4011       98.1117       91.9467       80.4106       83.7237       73.3682       65.2171       70.9799       65.4117       68.0408       52.8196       50.9080       52.7309       41.0308       32.4082       19.5302       13.4805       10.6369        8.6140        8.5975        3.8829        9.9864       12.0599       19.9769       40.9671       23.8354        8.8233        1.6932        7.5488        6.9943       10.8179       28.5984       29.5381       46.3287       58.7337       88.4103       95.3769       93.5756       83.5162       53.5115       48.8947       51.0389       52.2740       44.6221       40.6647       20.9877       17.1649       18.0902       11.0247        2.9827        3.0840       12.6208       13.7070        8.0825        5.5027        0.0000        0.0000        0.0000        0.0000        0.0000       31.0645       26.2452        5.3129       12.7958        9.5858       19.1590       35.2694       62.1964       79.2160       89.6812        0.0000        0.0000        0.0000        0.0000        0.0000        0.0000        0.0000        0.0000        0.0000        0.0000        0.0000        0.0000        0.0000        0.0000        0.0000        0.0000        0.0000        0.0000        0.0000        0.0000        0.0000        0.0000        0.0000        0.0000        0.0000        0.0000        0.0000        0.0000        0.0000        0.0000        0.0000        0.0000        0.0000        0.0000        0.0000        0.0000        0.0000        0.0000        0.0000        0.0000        0.0000        0.0000        0.0000        0.0000        0.0000        0.0000        0.0000        0.0000        0.0000        0.0000        0.0000        0.0000        0.0000        0.0000        0.0000
        0.0000        0.0000        0.0000        0.0000        0.0000        0.0000        0.0000        0.0000        0.0000        0.0000        0.0000        0.0000        0.0000        0.0000        0.0000        0.0000        0.0000        0.0000        0.0000        0.0000        0.0000        0.0000        0.0000        0.0000        0.0000        0.0000        0.0000        0.0000        0.0000        0.0000        0.0000        0.0000        0.0000        0.0000        0.0000        0.0000        0.0000        0.0000        0.0000        0.0000        0.0000        0.0000        0.0000        0.0000        0.0000        0.0000        0.0000        0.0000        0.0000        0.0000        0.0000        0.0000        0.0000        0.0000        0.0000        0.0000        0.0000        0.0000        0.0000        0.0000        0.0000        0.0000        0.0000        0.0000        0.0000        0.0000        0.0000        0.0000        0.0000        0.0000        0.0000        0.0000        0.0000        0.0000        0.0000        0.0000        0.0000        0.0000        0.0000        0.0000        0.0000        0.0000        0.0000        0.0000        0.0000        0.0000        0.0000        0.0000        0.0000        0.0000        0.0000        0.0000        0.0000        0.0000        0.0000        0.0000        0.0000        0.0000        0.0000        0.0000        0.0000      262.1019      263.5577      300.0129      292.7482      283.8524      286.2715      310.9009      302.9226      319.6675      317.0053      296.7432      257.0245      236.8077      236.7873      230.7319      225.1500      218.3509      202.2034      196.3972      201.2317      182.9797      161.2086      113.0737      103.3384       92.9332       80.1230       62.8281       56.5202       53.4496       48.8621       53.5420       46.4123       45.4756       43.2525       43.8025       42.0033       31.3264       25.0950       13.7582       12.9222       12.5510        6.6279       10.2520        8.5354        4.5497        7.3679       17.4126       33.4346       33.8448       18.1285        6.1557       10.5873        8.1980       36.9558       31.0638       30.8267       52.2938       63.7011      105.1645      116.0233      114.2375       86.3166       59.2095       56.7520       36.8994       39.9081       29.8095       25.1665       22.6687       17.3416       11.2866        4.3362       10.6765        7.1907       20.9434        6.7695        0.0000        0.0000        0.0000        0.0000        0.0000        0.0000       45.6387       59.3419       42.7645       42.0097       12.7896       13.6336       20.0149       33.8184       55.7185       67.4805       72.6195        0.0000        0.0000        0.0000        0.0000        0.0000        0.0000        0.0000        0.0000        0.0000        0.0000        0.0000        0.0000        0.0000        0.0000        0.0000        0.0000        0.0000        0.0000        0.0000        0.0000        0.0000        0.0000        0.0000        0.0000        0.0000        0.0000        0.0000        0.0000        0.0000        0.0000        0.0000        0.0000        0.0000        0.0000        0.0000        0.0000        0.0000        0.0000        0.0000        0.0000        0.0000        0.0000        0.0000        0.0000        0.0000        0.0000        0.0000        0.0000        0.0000        0.0000        0.0000        0.0000        0.0000        0.0000        0.0000
        0.0000        0.0000        0.0000        0.0000        0.0000        0.0000        0.0000        0.0000        0.0000        0.0000        0.0000        0.0000        0.0000        0.0000        0.0000        0.0000        0.0000        0.0000        0.0000        0.0000        0.0000        0.0000        0.0000        0.0000        0.0000        0.0000        0.0000        0.0000        0.0000        0.0000        0.0000        0.0000        0.0000        0.0000        0.0000        0.0000        0.0000        0.0000        0.0000        0.0000        0.0000        0.0000        0.0000        0.0000        0.0000        0.0000        0.0000        0.0000        0.0000        0.0000        0.0000        0.0000        0.0000        0.0000        0.0000        0.0000        0.0000        0.0000        0.0000        0.0000        0.0000        0.0000        0.0000        0.0000        0.0000        0.0000        0.0000        0.0000        0.0000        0.0000        0.0000        0.0000        0.0000        0.0000        0.0000        0.0000        0.0000        0.0000        0.0000        0.0000        0.0000        0.0000        0.0000        0.0000        0.0000        0.0000        0.0000        0.0000        0.0000        0.0000        0.0000        0.0000        0.0000        0.0000        0.0000        0.0000        0.0000        0.0000        0.0000        0.0000        0.0000        0.0000      262.5553      320.2558      300.4714      274.1630      290.8587      298.6541      298.8294      298.4663      259.7118      240.9924      231.6082      220.5284      241.7436      225.0618      213.9592      215.4496      197.0832      202.7668      183.3509      156.8085      126.6927      104.1256       98.2505       86.3727       73.8765       56.6157       50.0840       45.3095       44.0558       48.7379       39.3614       38.5675       35.0436       34.6016       29.8432       25.6700       21.4513       11.6797        8.7595        6.7528        9.5039       11.2374        5.2643        3.2103        4.5747        9.8149       14.0440       18.2343       20.6935       10.7232       32.0792       50.1843       27.9983       34.7345       27.9429       34.7561       69.1592      104.5795       95.5632       88.4006       75.1752       47.8722       38.6296       31.2692       28.7769       23.9158       21.4799       17.8613       14.7018        6.1767        4.7163       11.7349        6.0056        4.7501        5.0270        0.0000        0.0000        0.0000        0.0000        0.0000        0.0000        0.0000       45.8419       45.2323       48.4548       14.1895       11.9520       16.9299       27.1830       44.5170       59.2130       70.8670        0.0000        0.0000        0.0000        0.0000        0.0000        0.0000        0.0000        0.0000        0.0000        0.0000        0.0000        0.0000        0.0000        0.0000        0.0000        0.0000        0.0000        0.0000        0.0000        0.0000        0.0000        0.0000        0.0000        0.0000        0.0000        0.0000        0.0000        0.0000        0.0000        0.0000        0.0000        0.0000        0.0000        0.0000        0.0000        0.0000        0.0000        0.0000        0.0000        0.0000        0.0000        0.0000        0.0000        0.0000        0.0000        0.0000        0.0000        0.0000        0.0000        0.0000        0.0000        0.0000        0.0000        0.0000        0.0000
        0.0000        0.0000        0.0000        0.0000        0.0000        0.0000        0.0000        0.0000        0.0000        0.0000        0.0000        0.0000        0.0000        0.0000        0.0000        0.0000        0.0000        0.0000        0.0000        0.0000        0.0000        0.0000        0.0000        0.0000        0.0000        0.0000        0.0000        0.0000        0.0000        0.0000        0.0000        0.0000        0.0000        0.0000        0.0000        0.0000        0.0000        0.0000        0.0000        0.0000        0.0000        0.0000        0.0000        0.0000        0.0000        0.0000        0.0000        0.0000        0.0000        0.0000        0.0000        0.0000        0.0000        0.0000        0.0000        0.0000        0.0000        0.0000        0.0000        0.0000        0.0000        0.0000        0.0000        0.0000        0.0000        0.0000        0.0000        0.0000        0.0000        0.0000        0.0000        0.0000        0.0000        0.0000        0.0000        0.0000        0.0000        0.0000        0.0000        0.0000        0.0000        0.0000        0.0000        0.0000        0.0000        0.0000        0.0000        0.0000        0.0000        0.0000        0.0000        0.0000        0.0000        0.0000        0.0000        0.0000        0.0000        0.0000        0.0000        0.0000        0.0000        0.0000        0.0000      299.6758      302.7012      296.0641      284.7023      284.7136      264.5061      246.0843      220.4810      230.4913      229.5255      229.4110      257.2873      235.6632      229.7382      216.2221      189.2333      173.1144      141.1226      105.8693       90.6115      130.0499      114.9893      115.2867       91.2062        0.0000        0.0000       69.6774       49.1425       39.8244       35.8468       37.7597       40.3701       30.6875       23.0100       20.3805       16.8602        9.1664        5.9088        4.3284        9.9832       45.4587       30.9602       19.2248       12.3693       11.6496       12.5897       10.6419       21.5746       19.6617       23.9505       23.5762       22.8375       16.5486       15.3707       20.4186       36.1619       57.8884       68.5560       70.9520       45.7660       31.1018       24.1572       19.7969       17.2097       15.6747       13.2759       11.4623        9.6922       11.0177       10.0990        7.7487        0.0000        0.0000        0.0000        0.0000        0.0000        0.0000        0.0000        0.0000        0.0000        0.0000        0.0000        0.0000        0.0000        8.1331        9.1252        9.8208        5.7178       33.4943       43.7506        0.0000        0.0000        0.0000        0.0000        0.0000        0.0000        0.0000        0.0000        0.0000        0.0000        0.0000        0.0000        0.0000        0.0000        0.0000        0.0000        0.0000        0.0000        0.0000        0.0000        0.0000        0.0000        0.0000        0.0000        0.0000        0.0000        0.0000        0.0000        0.0000        0.0000        0.0000        0.0000        0.0000        0.0000        0.0000        0.0000        0.0000        0.0000        0.0000        0.0000        0.0000        0.0000        0.0000        0.0000        0.0000        0.0000        0.0000        0.0000        0.0000        0.0000        0.0000        0.0000        0.0000        0.0000        0.0000        0.0000
        0.0000        0.0000        0.0000        0.0000        0.0000        0.0000        0.0000        0.0000        0.0000        0.0000        0.0000        0.0000        0.0000        0.0000        0.0000        0.0000        0.0000        0.0000        0.0000        0.0000        0.0000        0.0000        0.0000        0.0000        0.0000        0.0000        0.0000        0.0000        0.0000        0.0000        0.0000        0.0000        0.0000        0.0000        0.0000        0.0000        0.0000        0.0000        0.0000        0.0000        0.0000        0.0000        0.0000        0.0000        0.0000        0.0000        0.0000        0.0000        0.0000        0.0000        0.0000        0.0000        0.0000        0.0000        0.0000        0.0000        0.0000        0.0000        0.0000        0.0000        0.0000        0.0000        0.0000        0.0000        0.0000        0.0000        0.0000        0.0000        0.0000        0.0000        0.0000        0.0000        0.0000        0.0000        0.0000        0.0000        0.0000        0.0000        0.0000        0.0000        0.0000        0.0000        0.0000        0.0000        0.0000        0.0000        0.0000        0.0000        0.0000        0.0000        0.0000        0.0000        0.0000        0.0000        0.0000        0.0000        0.0000        0.0000        0.0000        0.0000        0.0000        0.0000        0.0000      319.3651      322.9539      306.6097      294.0372      275.2485      235.6557      213.6706      207.5500      208.5957      230.7020      240.4362      249.2793      238.8473      218.0972      205.5774      174.4802      160.1477      116.7307       77.3955       71.0064      106.3559      113.0450      138.2389        0.0000        0.0000        0.0000        0.0000        0.0000        0.0000       29.7668       28.9510       28.4076       28.8848       19.6528       16.1777       13.2498        5.4593        3.8594        3.8762        6.0673       21.5451       42.3254       32.7494       23.8754       23.1503       27.4079       17.1222       18.7354       23.4943       20.4982       21.6480       20.8396       18.8526       13.3687       17.7932       20.4824       36.0962       56.1727       59.2389       40.1196       24.2512       17.8490       14.4737       16.1878       12.7051       14.7657       11.2698        9.5054       10.1824        0.0000        0.0000        0.0000        0.0000        0.0000        0.0000        0.0000        0.0000        0.0000        0.0000        0.0000        0.0000        0.0000        0.0000        0.0000        8.3171        4.5584        6.5761        8.0508       30.1342       32.7036       46.0752        0.0000        0.0000        0.0000        0.0000        0.0000        0.0000        0.0000        0.0000        0.0000        0.0000        0.0000        0.0000        0.0000        0.0000        0.0000        0.0000        0.0000        0.0000        0.0000        0.0000        0.0000        0.0000        0.0000        0.0000        0.0000        0.0000        0.0000        0.0000        0.0000        0.0000        0.0000        0.0000        0.0000        0.0000        0.0000        0.0000        0.0000        0.0000        0.0000        0.0000        0.0000        0.0000        0.0000        0.0000        0.0000        0.0000        0.0000        0.0000        0.0000        0.0000        0.0000        0.0000        0.0000        0.0000        0.0000
        0.0000        0.0000        0.0000        0.0000        0.0000        0.0000        0.0000        0.0000        0.0000        0.0000        0.0000        0.0000        0.0000        0.0000        0.0000        0.0000        0.0000        0.0000        0.0000        0.0000        0.0000        0.0000        0.0000        0.0000        0.0000        0.0000        0.0000        0.0000        0.0000        0.0000        0.0000        0.0000        0.0000        0.0000        0.0000        0.0000        0.0000        0.0000        0.0000        0.0000        0.0000        0.0000        0.0000        0.0000        0.0000        0.0000        0.0000        0.0000        0.0000        0.0000        0.0000        0.0000        0.0000        0.0000        0.0000        0.0000        0.0000        0.0000        0.0000        0.0000        0.0000        0.0000        0.0000        0.0000        0.0000        0.0000        0.0000        0.0000        0.0000        0.0000        0.0000        0.0000        0.0000        0.0000        0.0000        0.0000        0.0000        0.0000        0.0000        0.0000        0.0000        0.0000        0.0000        0.0000        0.0000        0.0000        0.0000        0.0000        0.0000        0.0000        0.0000        0.0000        0.0000        0.0000        0.0000        0.0000        0.0000        0.0000        0.0000        0.0000        0.0000        0.0000        0.0000      314.5580      306.4764      280.7112      250.9828      223.2581      204.1379      195.7540      189.9358      203.8728      220.0154      229.3790      232.2673      222.1842      194.5495        0.0000      164.5943      158.7835        0.0000        0.0000       60.5725       88.6885        0.0000        0.0000        0.0000        0.0000        0.0000        0.0000        0.0000        0.0000       29.2897       24.6234       25.1313       27.1837       25.3915       18.5503       12.3806        5.3513       11.4310       26.2912        5.3747       12.7669       34.1312       33.5794       34.0652       31.1117       53.2504       54.0401       42.7901       20.7018       24.6366       21.1703       15.9924       11.3483       14.4271       13.2181       23.7954       33.0546       37.2206       40.8082       31.6868       20.3674       15.8064       15.2299       11.2409        0.0000        0.0000        0.0000        0.0000        0.0000        0.0000        0.0000        0.0000        0.0000        0.0000        0.0000        0.0000        0.0000        0.0000        0.0000        0.0000        0.0000        0.0000        0.0000        0.0000        5.6018        8.4501        4.8643        2.9504       21.0402        0.0000        0.0000        0.0000        0.0000        0.0000        0.0000        0.0000        0.0000        0.0000        0.0000        0.0000        0.0000        0.0000        0.0000        0.0000        0.0000        0.0000        0.0000        0.0000        0.0000        0.0000        0.0000        0.0000        0.0000        0.0000        0.0000        0.0000        0.0000        0.0000        0.0000        0.0000        0.0000        0.0000        0.0000        0.0000        0.0000        0.0000        0.0000        0.0000        0.0000        0.0000        0.0000        0.0000        0.0000        0.0000        0.0000        0.0000        0.0000        0.0000        0.0000        0.0000        0.0000        0.0000        0.0000        0.0000        0.0000        0.0000
        0.0000        0.0000        0.0000        0.0000        0.0000        0.0000        0.0000        0.0000        0.0000        0.0000        0.0000        0.0000        0.0000        0.0000        0.0000        0.0000        0.0000        0.0000        0.0000        0.0000        0.0000        0.0000        0.0000        0.0000        0.0000        0.0000        0.0000        0.0000        0.0000        0.0000        0.0000        0.0000        0.0000        0.0000        0.0000        0.0000        0.0000        0.0000        0.0000        0.0000        0.0000        0.0000        0.0000        0.0000        0.0000        0.0000        0.0000        0.0000        0.0000        0.0000        0.0000        0.0000        0.0000        0.0000        0.0000        0.0000        0.0000        0.0000        0.0000        0.0000        0.0000        0.0000        0.0000        0.0000        0.0000        0.0000        0.0000        0.0000        0.0000        0.0000        0.0000        0.0000        0.0000        0.0000        0.0000        0.0000        0.0000        0.0000        0.0000        0.0000        0.0000        0.0000        0.0000        0.0000        0.0000        0.0000        0.0000        0.0000        0.0000        0.0000        0.0000        0.0000        0.0000        0.0000        0.0000        0.0000        0.0000        0.0000        0.0000        0.0000        0.0000        0.0000        0.0000      281.2328      262.0885      244.7668      213.5102      206.4709      189.8232      178.1017      177.0730      178.1553      195.5673      210.5742        0.0000        0.0000        0.0000        0.0000        0.0000        0.0000        0.0000        0.0000        0.0000        0.0000        0.0000        0.0000        0.0000        0.0000        0.0000        0.0000        0.0000        0.0000        0.0000       23.6857       23.2752       24.8558       24.2418       24.9282       18.4203       12.3032       30.7335       11.0968       38.8844       31.1421       58.9259       73.5893       50.9888       40.5897       42.3470       53.5923       53.2532       25.0775       25.1170       29.6176       21.1993       12.2601       12.9125       15.1897       17.3571       24.0728       31.5545       37.1268       31.1883       19.1739       15.5780       12.1076        0.0000        0.0000        0.0000        0.0000        0.0000        0.0000        0.0000        0.0000        0.0000        0.0000        0.0000        0.0000        0.0000        0.0000        0.0000        0.0000        0.0000        0.0000        0.0000        0.0000        0.0000        0.0000        7.4645        3.3234        6.0170        0.0000       29.6437       76.6988        0.0000        0.0000        0.0000        0.0000        0.0000        0.0000        0.0000        0.0000        0.0000        0.0000        0.0000        0.0000        0.0000        0.0000        0.0000        0.0000        0.0000        0.0000        0.0000        0.0000        0.0000        0.0000        0.0000        0.0000        0.0000        0.0000        0.0000        0.0000        0.0000        0.0000        0.0000        0.0000        0.0000        0.0000        0.0000        0.0000        0.0000        0.0000        0.0000        0.0000        0.0000        0.0000        0.0000        0.0000        0.0000        0.0000        0.0000        0.0000        0.0000        0.0000        0.0000        0.0000        0.0000        0.0000        0.0000
        0.0000        0.0000        0.0000        0.0000        0.0000        0.0000        0.0000        0.0000        0.0000        0.0000        0.0000        0.0000        0.0000        0.0000        0.0000        0.0000        0.0000        0.0000        0.0000        0.0000        0.0000        0.0000        0.0000        0.0000        0.0000        0.0000        0.0000        0.0000        0.0000        0.0000        0.0000        0.0000        0.0000        0.0000        0.0000        0.0000        0.0000        0.0000        0.0000        0.0000        0.0000        0.0000        0.0000        0.0000        0.0000        0.0000        0.0000        0.0000        0.0000        0.0000        0.0000        0.0000        0.0000        0.0000        0.0000        0.0000        0.0000        0.0000        0.0000        0.0000        0.0000        0.0000        0.0000        0.0000        0.0000        0.0000        0.0000        0.0000        0.0000        0.0000        0.0000        0.0000        0.0000        0.0000        0.0000        0.0000        0.0000        0.0000        0.0000        0.0000        0.0000        0.0000        0.0000        0.0000        0.0000        0.0000        0.0000        0.0000        0.0000        0.0000        0.0000        0.0000        0.0000        0.0000        0.0000        0.0000        0.0000        0.0000        0.0000        0.0000        0.0000        0.0000        0.0000        0.0000        0.0000      202.6689      186.3993      176.6361      159.4426      157.1385      161.1582      160.5207      161.0713      171.9106      178.2874        0.0000        0.0000        0.0000        0.0000        0.0000        0.0000        0.0000        0.0000        0.0000        0.0000        0.0000        0.0000        0.0000        0.0000        0.0000        0.0000        0.0000        0.0000       37.4766       30.9839       38.5791       24.8020       32.8948       55.3758       21.1035       16.7382       20.5546       34.4974       25.0221       24.5401       32.0797       48.6929       35.1893       25.1089       50.9142       43.7565       21.4866       20.4864       25.8245       19.4320       17.7124       14.3326       18.7654       20.4601       11.4416       13.6673       24.6586       20.9283       16.6064       12.9484        0.0000        0.0000        0.0000        0.0000        0.0000        0.0000        0.0000        0.0000        0.0000        0.0000        0.0000        0.0000        0.0000        0.0000        0.0000        0.0000        0.0000        0.0000        0.0000        0.0000        0.0000        0.0000        0.0000        0.0000       12.5618       20.2009        0.0000       44.3613      113.1387        0.0000        0.0000        0.0000        0.0000        0.0000        0.0000        0.0000        0.0000        0.0000        0.0000        0.0000        0.0000        0.0000        0.0000        0.0000        0.0000        0.0000        0.0000        0.0000        0.0000        0.0000        0.0000        0.0000        0.0000        0.0000        0.0000        0.0000        0.0000        0.0000        0.0000        0.0000        0.0000        0.0000        0.0000        0.0000        0.0000        0.0000        0.0000        0.0000        0.0000        0.0000        0.0000        0.0000        0.0000        0.0000        0.0000        0.0000        0.0000        0.0000        0.0000        0.0000        0.0000        0.0000        0.0000        0.0000
        0.0000        0.0000        0.0000        0.0000        0.0000        0.0000        0.0000        0.0000        0.0000        0.0000        0.0000        0.0000        0.0000        0.0000        0.0000        0.0000        0.0000        0.0000        0.0000        0.0000        0.0000        0.0000        0.0000        0.0000        0.0000        0.0000        0.0000        0.0000        0.0000        0.0000        0.0000        0.0000        0.0000        0.0000        0.0000        0.0000        0.0000        0.0000        0.0000        0.0000        0.0000        0.0000        0.0000        0.0000        0.0000        0.0000        0.0000        0.0000        0.0000        0.0000        0.0000        0.0000        0.0000        0.0000        0.0000        0.0000        0.0000        0.0000        0.0000        0.0000        0.0000        0.0000        0.0000        0.0000        0.0000        0.0000        0.0000        0.0000        0.0000        0.0000        0.0000        0.0000        0.0000        0.0000        0.0000        0.0000        0.0000        0.0000        0.0000        0.0000        0.0000        0.0000        0.0000        0.0000        0.0000        0.0000        0.0000        0.0000        0.0000        0.0000        0.0000        0.0000        0.0000        0.0000        0.0000        0.0000        0.0000        0.0000        0.0000        0.0000        0.0000        0.0000        0.0000        0.0000        0.0000        0.0000      170.4287      168.7501      153.7488      151.2248      154.8836      164.3994      144.2624      142.9477      141.2392        0.0000        0.0000        0.0000        0.0000        0.0000        0.0000        0.0000        0.0000        0.0000        0.0000        0.0000        0.0000        0.0000        0.0000        0.0000        0.0000        0.0000        0.0000        0.0000        0.0000       28.8000       30.8785       38.6944       28.7786       30.2190       46.8919       80.4445       31.7995       20.5680       22.8062       21.7038       24.5444       23.3278       26.2696       33.8955       25.8924       25.9705       29.7140       44.1882       41.2066       23.5139       15.6922       10.7559        8.6296       14.2563        0.0000        0.0000       29.1332        0.0000        0.0000        0.0000        0.0000        0.0000        0.0000        0.0000        0.0000        0.0000        0.0000        0.0000        0.0000        0.0000        0.0000        0.0000        0.0000        0.0000        0.0000        0.0000        0.0000        0.0000        0.0000        0.0000        0.0000        0.0000        0.0000       16.7332       22.5475        0.0000        0.0000        0.0000        0.0000        0.0000        0.0000        0.0000        0.0000        0.0000        0.0000        0.0000        0.0000        0.0000        0.0000        0.0000        0.0000        0.0000        0.0000        0.0000        0.0000        0.0000        0.0000        0.0000        0.0000        0.0000        0.0000        0.0000        0.0000        0.0000        0.0000        0.0000        0.0000        0.0000        0.0000        0.0000        0.0000        0.0000        0.0000        0.0000        0.0000        0.0000        0.0000        0.0000        0.0000        0.0000        0.0000        0.0000        0.0000        0.0000        0.0000        0.0000        0.0000        0.0000        0.0000        0.0000        0.0000        0.0000        0.0000
[truncated: 212,709 more chars]
