# Supplementary material for: Multidimensional evaluation of the TRMM 3B43V7 satellite-based precipitation product in mainland China from 1998–2016
Source: PeerJ. 2020 Feb 20;8:e8615. doi: 10.7717/peerj.8615 (PMC7036276; doi:10.7717/peerj.8615)
Supplement: Supplemental Information 2 [file peerj-08-8615-s002.zip › TRMM_3B43 data/TRMM 3B43 data-Year-Month/2006-12.txt]

ncols         249
nrows         175
xllcorner     73.250
yllcorner     6.500
cellsize      0.25000
        0.0000        0.0000        0.0000        0.0000        0.0000        0.0000        0.0000        0.0000        0.0000        0.0000        0.0000        0.0000        0.0000        0.0000        0.0000        0.0000        0.0000        0.0000        0.0000        0.0000        0.0000        0.0000        0.0000        0.0000        0.0000        0.0000        0.0000        0.0000        0.0000        0.0000        0.0000        0.0000        0.0000        0.0000        0.0000        0.0000        0.0000        0.0000        0.0000        0.0000        0.0000        0.0000        0.0000        0.0000        0.0000        0.0000        0.0000        0.0000        0.0000        0.0000        0.0000        0.0000        0.0000        0.0000        0.0000        0.0000        0.0000        0.0000        0.0000        0.0000        0.0000        0.0000        0.0000        0.0000        0.0000        0.0000        0.0000        0.0000        0.0000        0.0000        0.0000        0.0000        0.0000        0.0000        0.0000        0.0000        0.0000        0.0000        0.0000        0.0000        0.0000        0.0000        0.0000        0.0000        0.0000        0.0000        0.0000        0.0000        0.0000        0.0000        0.0000        0.0000        0.0000        0.0000        0.0000        0.0000        0.0000        0.0000        0.0000        0.0000        0.0000        0.0000        0.0000        0.0000        0.0000        0.0000        0.0000        0.0000        0.0000        0.0000        0.0000        0.0000        0.0000        0.0000        0.0000        0.0000        0.0000        0.0000        0.0000        0.0000        0.0000        0.0000        0.0000        0.0000        0.0000        0.0000        0.0000        0.0000        0.0000        0.0000        0.0000        0.0000        0.0000        0.0000        0.0000        0.0000        0.0000        0.0000        0.0000        0.0000        0.0000        0.0000        0.0000        0.0000        0.0000        0.0000        0.0000        0.0000        0.0000        0.0000        0.0000        0.0000        0.0000        0.0000        0.0000        0.0000        0.0000        0.0000        0.0000        0.0000        0.0000        0.0000        0.0000        0.0000        0.0000        0.0000        0.0000        0.0000        0.0000        0.0000        0.0000        0.0000        0.0000        4.8704        4.6623        3.8265        0.0000        0.0000        0.0000        3.9293        4.0608        4.3103        4.6490        5.3764        5.8474        6.0814        6.0947        6.7614        6.7726        6.4154        6.2607        4.7473        4.4265        4.4876        4.4015        4.1955        4.1884        4.0257        3.6963        3.7921        3.6743        3.1995        2.9742        2.8563        3.0413        2.9837        3.3123        3.5286        2.8374        2.9936        3.1056        3.1914        3.3234        3.3191        3.3323        3.5807        3.9037        4.5435        4.9005        0.0000        0.0000        0.0000        0.0000        0.0000        0.0000        0.0000        0.0000        0.0000        0.0000        0.0000        0.0000        0.0000        0.0000        0.0000        0.0000        0.0000        0.0000        0.0000        0.0000        0.0000        0.0000        0.0000        0.0000        0.0000        0.0000        0.0000        0.0000        0.0000        0.0000
        0.0000        0.0000        0.0000        0.0000        0.0000        0.0000        0.0000        0.0000        0.0000        0.0000        0.0000        0.0000        0.0000        0.0000        0.0000        0.0000        0.0000        0.0000        0.0000        0.0000        0.0000        0.0000        0.0000        0.0000        0.0000        0.0000        0.0000        0.0000        0.0000        0.0000        0.0000        0.0000        0.0000        0.0000        0.0000        0.0000        0.0000        0.0000        0.0000        0.0000        0.0000        0.0000        0.0000        0.0000        0.0000        0.0000        0.0000        0.0000        0.0000        0.0000        0.0000        0.0000        0.0000        0.0000        0.0000        0.0000        0.0000        0.0000        0.0000        0.0000        0.0000        0.0000        0.0000        0.0000        0.0000        0.0000        0.0000        0.0000        0.0000        0.0000        0.0000        0.0000        0.0000        0.0000        0.0000        0.0000        0.0000        0.0000        0.0000        0.0000        0.0000        0.0000        0.0000        0.0000        0.0000        0.0000        0.0000        0.0000        0.0000        0.0000        0.0000        0.0000        0.0000        0.0000        0.0000        0.0000        0.0000        0.0000        0.0000        0.0000        0.0000        0.0000        0.0000        0.0000        0.0000        0.0000        0.0000        0.0000        0.0000        0.0000        0.0000        0.0000        0.0000        0.0000        0.0000        0.0000        0.0000        0.0000        0.0000        0.0000        0.0000        0.0000        0.0000        0.0000        0.0000        0.0000        0.0000        0.0000        0.0000        0.0000        0.0000        0.0000        0.0000        0.0000        0.0000        0.0000        0.0000        0.0000        0.0000        0.0000        0.0000        0.0000        0.0000        0.0000        0.0000        0.0000        0.0000        0.0000        0.0000        0.0000        0.0000        0.0000        0.0000        0.0000        0.0000        0.0000        0.0000        0.0000        0.0000        0.0000        0.0000        0.0000        0.0000        0.0000        0.0000        0.0000        0.0000        0.0000        0.0000        0.0000        0.0000        0.0000        5.0048        5.4461        4.9021        4.1415        3.8597        4.1326        3.6837        4.0694        4.4389        4.8576        5.2810        6.6975        7.0861        7.0653        6.7882        7.0716        6.8596        6.5738        5.9817        4.4331        4.0679        3.6714        3.5871        3.8419        3.7686        3.4416        3.3748        3.4666        3.0694        2.8512        2.1505        2.3479        2.4166        2.4814        2.5953        2.6262        2.5620        2.8067        2.6152        2.5110        2.4571        2.5337        2.6900        2.9504        3.1681        3.5620        3.8538        3.1865        3.2298        3.5649        3.7680        3.7094        3.6480        4.2893        0.0000        0.0000        0.0000        0.0000        0.0000        0.0000        0.0000        0.0000        0.0000        0.0000        0.0000        0.0000        0.0000        0.0000        0.0000        0.0000        0.0000        0.0000        0.0000        0.0000        0.0000        0.0000        0.0000
        0.0000        0.0000        0.0000        0.0000        0.0000        0.0000        0.0000        0.0000        0.0000        0.0000        0.0000        0.0000        0.0000        0.0000        0.0000        0.0000        0.0000        0.0000        0.0000        0.0000        0.0000        0.0000        0.0000        0.0000        0.0000        0.0000        0.0000        0.0000        0.0000        0.0000        0.0000        0.0000        0.0000        0.0000        0.0000        0.0000        0.0000        0.0000        0.0000        0.0000        0.0000        0.0000        0.0000        0.0000        0.0000        0.0000        0.0000        0.0000        0.0000        0.0000        0.0000        0.0000        0.0000        0.0000        0.0000       32.6192        0.0000       19.1275       15.1904        0.0000        0.0000        0.0000        0.0000        0.0000        0.0000        0.0000        0.0000        0.0000        0.0000        0.0000        0.0000        0.0000        0.0000        0.0000        0.0000        0.0000        0.0000        0.0000        0.0000        0.0000        0.0000        0.0000        0.0000        0.0000        0.0000        0.0000        0.0000        0.0000        0.0000        0.0000        0.0000        0.0000        0.0000        0.0000        0.0000        0.0000        0.0000        0.0000        0.0000        0.0000        0.0000        0.0000        0.0000        0.0000        0.0000        0.0000        0.0000        0.0000        0.0000        0.0000        0.0000        0.0000        0.0000        0.0000        0.0000        0.0000        0.0000        0.0000        0.0000        0.0000        0.0000        0.0000        0.0000        0.0000        0.0000        0.0000        0.0000        0.0000        0.0000        0.0000        0.0000        0.0000        0.0000        0.0000        0.0000        0.0000        0.0000        0.0000        0.0000        0.0000        0.0000        0.0000        0.0000        0.0000        0.0000        0.0000        0.0000        0.0000        0.0000        0.0000        0.0000        0.0000        0.0000        0.0000        0.0000        0.0000        0.0000        0.0000        0.0000        0.0000        0.0000        0.0000        0.0000        0.0000        0.0000        0.0000        0.0000        0.0000        0.0000        0.0000        0.0000        5.0295        5.2155        4.8246        4.3562        3.4595        3.4555        3.4827        3.6331        4.0564        4.1747        4.3693        4.8608        6.2305        6.1861        6.3218        6.2156        6.6299        6.5713        6.1281        5.4569        3.9752        3.5852        3.4720        3.3404        3.4674        3.0111        3.0105        2.7931        3.1152        2.5269        1.9543        1.7820        1.9924        1.9406        1.8033        1.7743        1.8568        1.8854        2.0231        2.1221        2.1630        2.0498        2.0973        2.1573        2.3392        2.5795        2.7943        2.8756        2.6626        2.7684        3.0572        3.3686        3.0872        3.0733        3.5443        4.6744        0.0000        0.0000        0.0000        0.0000        0.0000        0.0000        0.0000        0.0000        0.0000        0.0000        0.0000        0.0000        0.0000        0.0000        0.0000        0.0000        0.0000        0.0000        0.0000        0.0000        0.0000        0.0000
        0.0000        0.0000        0.0000        0.0000        0.0000        0.0000        0.0000        0.0000        0.0000        0.0000        0.0000        0.0000        0.0000        0.0000        0.0000        0.0000        0.0000        0.0000        0.0000        0.0000        0.0000        0.0000        0.0000        0.0000        0.0000        0.0000        0.0000        0.0000        0.0000        0.0000        0.0000        0.0000        0.0000        0.0000        0.0000        0.0000        0.0000        0.0000        0.0000        0.0000        0.0000        0.0000        0.0000        0.0000        0.0000        0.0000        0.0000        0.0000        0.0000        0.0000        0.0000        0.0000        0.0000       37.7882       31.8617       27.0076       23.3886       19.7781       15.6171        9.2984        0.0000        0.0000        0.0000        0.0000        0.0000        0.0000        0.0000        0.0000        0.0000        0.0000        0.0000        0.0000        0.0000        0.0000        0.0000        0.0000        0.0000        0.0000        0.0000        0.0000        0.0000        0.0000        0.0000        0.0000        0.0000        0.0000        0.0000        0.0000        0.0000        0.0000        0.0000        0.0000        0.0000        0.0000        0.0000        0.0000        0.0000        0.0000        0.0000        0.0000        0.0000        0.0000        0.0000        0.0000        0.0000        0.0000        0.0000        0.0000        0.0000        0.0000        0.0000        0.0000        0.0000        0.0000        0.0000        0.0000        0.0000        0.0000        0.0000        0.0000        0.0000        0.0000        0.0000        0.0000        0.0000        0.0000        0.0000        0.0000        0.0000        0.0000        0.0000        0.0000        0.0000        0.0000        0.0000        0.0000        0.0000        0.0000        0.0000        0.0000        0.0000        0.0000        0.0000        0.0000        0.0000        0.0000        0.0000        0.0000        0.0000        0.0000        0.0000        0.0000        0.0000        0.0000        0.0000        0.0000        0.0000        0.0000        0.0000        0.0000        0.0000        0.0000        0.0000        0.0000        0.0000        0.0000        0.0000        0.0000        0.0000        0.0000        5.0873        4.9306        4.6710        4.5124        4.4314        3.8200        3.7519        3.5371        3.4931        3.7635        3.8597        4.1159        4.5791        5.4985        5.6331        5.8853        5.7346        6.0380        5.9192        5.5651        4.8120        3.2457        2.8663        2.7013        2.9429        2.8808        2.6215        2.1091        1.7478        1.7944        1.7641        1.6020        1.5036        1.7720        1.5559        1.6133        1.4871        1.2053        1.2497        1.4028        1.8201        1.7107        1.7814        1.8915        1.9581        2.1558        2.3109        2.4070        2.5699        2.5367        2.8352        3.0024        3.0854        2.8355        2.8054        3.1059        4.1834        5.9249        6.4968        0.0000        0.0000        0.0000        0.0000        0.0000        0.0000        0.0000        0.0000        0.0000        0.0000        0.0000        0.0000        0.0000        0.0000        0.0000        0.0000        0.0000        0.0000        0.0000        0.0000
        0.0000        0.0000        0.0000        0.0000        0.0000        0.0000        0.0000        0.0000        0.0000        0.0000        0.0000        0.0000        0.0000        0.0000        0.0000        0.0000        0.0000        0.0000        0.0000        0.0000        0.0000        0.0000        0.0000        0.0000        0.0000        0.0000        0.0000        0.0000        0.0000        0.0000        0.0000        0.0000        0.0000        0.0000        0.0000        0.0000        0.0000        0.0000        0.0000        0.0000        0.0000        0.0000        0.0000        0.0000        0.0000        0.0000        0.0000        0.0000        0.0000        0.0000        0.0000        0.0000        0.0000       34.0419       30.4120       28.3484       24.9115       20.9656       17.1393       10.6101        0.0000        0.0000        0.0000        0.0000        0.0000        0.0000        0.0000        0.0000        0.0000        0.0000        0.0000        0.0000        0.0000        0.0000        0.0000        0.0000        0.0000        0.0000        0.0000        0.0000        0.0000        0.0000        0.0000        0.0000        0.0000        0.0000        0.0000        0.0000        0.0000        0.0000        0.0000        0.0000        0.0000        0.0000        0.0000        0.0000        0.0000        0.0000        0.0000        0.0000        0.0000        0.0000        0.0000        0.0000        0.0000        0.0000        0.0000        0.0000        0.0000        0.0000        0.0000        0.0000        0.0000        0.0000        0.0000        0.0000        0.0000        0.0000        0.0000        0.0000        0.0000        0.0000        0.0000        0.0000        0.0000        0.0000        0.0000        0.0000        0.0000        0.0000        0.0000        0.0000        0.0000        0.0000        0.0000        0.0000        0.0000        0.0000        0.0000        0.0000        0.0000        0.0000        0.0000        0.0000        0.0000        0.0000        0.0000        0.0000        0.0000        0.0000        0.0000        0.0000        0.0000        0.0000        0.0000        0.0000        0.0000        0.0000        0.0000        0.0000        0.0000        0.0000        0.0000        0.0000        0.0000        0.0000        0.0000        0.0000        0.0000        0.0000        4.3600        3.9966        4.0656        3.8791        4.0558        4.6842        4.5394        4.4748        4.6055        4.2666        4.3242        4.5878        4.9696        5.2863        5.4580        5.4560        5.3605        5.0123        4.7738        4.3792        3.6938        1.5788        1.5107        1.3520        1.9282        1.3959        0.9850        0.6631        0.4946        1.1857        1.2257        1.1883        1.4365        1.4855        1.3451        1.3774        1.3607        1.1894        1.1843        1.3138        1.3690        1.6464        1.7303        1.7761        1.8540        1.8556        1.7207        1.9401        2.2305        2.9661        3.4180        3.6832        3.6362        2.6768        2.3965        2.7609        4.0274        5.1753        5.4967        5.5367        5.7846        0.0000        0.0000        0.0000        0.0000        0.0000        0.0000        0.0000        0.0000        0.0000        0.0000        0.0000        0.0000        0.0000        0.0000        0.0000        0.0000        0.0000        0.0000
        0.0000        0.0000        0.0000        0.0000        0.0000        0.0000        0.0000        0.0000        0.0000        0.0000        0.0000        0.0000        0.0000        0.0000        0.0000        0.0000        0.0000        0.0000        0.0000        0.0000        0.0000        0.0000        0.0000        0.0000        0.0000        0.0000        0.0000        0.0000        0.0000        0.0000        0.0000        0.0000        0.0000        0.0000        0.0000        0.0000        0.0000        0.0000        0.0000        0.0000        0.0000        0.0000        0.0000        0.0000        0.0000        0.0000        0.0000        0.0000        0.0000        0.0000       49.2175       41.1931       37.0375       33.6605       30.3971       29.2028       25.5746       22.0470       17.6113       10.6153        7.3518        5.2878        0.0000        0.0000        0.0000        0.0000        0.0000        0.0000        0.0000        0.0000        0.0000        0.0000        0.0000        0.0000        0.0000        0.0000        0.0000        0.0000        0.0000        0.0000        0.0000        0.0000        0.0000        0.0000        0.0000        0.0000        0.0000        0.0000        0.0000        0.0000        0.0000        0.0000        0.0000        0.0000        0.0000        0.0000        0.0000        0.0000        0.0000        0.0000        0.0000        0.0000        0.0000        0.0000        0.0000        0.0000        0.0000        0.0000        0.0000        0.0000        0.0000        0.0000        0.0000        0.0000        0.0000        0.0000        0.0000        0.0000        0.0000        0.0000        0.0000        0.0000        0.0000        0.0000        0.0000        0.0000        0.0000        0.0000        0.0000        0.0000        0.0000        0.0000        0.0000        0.0000        0.0000        0.0000        0.0000        0.0000        0.0000        0.0000        0.0000        0.0000        0.0000        0.0000        0.0000        0.0000        0.0000        0.0000        0.0000        0.0000        0.0000        0.0000        0.0000        0.0000        0.0000        0.0000        0.0000        0.0000        0.0000        0.0000        0.0000        0.0000        0.0000        0.0000        0.0000        0.0000        0.0000        0.0000        0.0000        4.0696        4.1470        3.7876        3.7706        3.8118        3.9868        4.4715        4.5158        4.5285        4.5449        4.3096        4.3517        4.4996        4.7009        5.1658        5.2126        5.1084        4.8731        4.3552        4.2083        3.7529        3.0641        1.5443        1.3046        1.1676        1.6457        0.7657        0.6562        0.6162        0.4933        0.9826        1.0469        0.9901        1.4133        1.1064        1.1167        1.1870        1.0888        0.9885        1.1513        1.1873        1.1950        1.3460        1.5454        1.8244        1.8746        1.5639        1.6671        1.9227        2.2088        2.9484        3.3483        3.6391        3.8056        2.4907        2.1768        2.5196        4.0431        4.8519        4.8561        4.4426        4.8045        0.0000        0.0000        0.0000        0.0000        0.0000        0.0000        0.0000        0.0000        0.0000        0.0000        0.0000        0.0000        0.0000        0.0000        8.0326       10.1141       11.4005        0.0000
        0.0000        0.0000        0.0000        0.0000        0.0000        0.0000        0.0000        0.0000        0.0000        0.0000        0.0000        0.0000        0.0000        0.0000        0.0000        0.0000        0.0000        0.0000        0.0000        0.0000        0.0000        0.0000        0.0000        0.0000        0.0000        0.0000        0.0000        0.0000        0.0000        0.0000        0.0000        0.0000        0.0000        0.0000        0.0000        0.0000        0.0000        0.0000        0.0000        0.0000        0.0000        0.0000        0.0000        0.0000        0.0000        0.0000        0.0000        0.0000       51.1759       50.2095       46.2727       38.2078       35.8008       32.2308       29.1483       27.7696       24.4273       21.0220       16.7764       10.4796        7.6397        5.7517        4.8642        0.0000        0.0000        0.0000        0.0000        0.0000        0.0000        0.0000        0.0000        0.0000        0.0000        0.0000        0.0000        0.0000        0.0000        0.0000        0.0000        0.0000        0.0000        0.0000        0.0000        0.0000        0.0000        0.0000        0.0000        0.0000        0.0000        0.0000        0.0000        0.0000        0.0000        0.0000        0.0000        0.0000        0.0000        0.0000        0.0000        0.0000        0.0000        0.0000        0.0000        0.0000        0.0000        0.0000        0.0000        0.0000        0.0000        0.0000        0.0000        0.0000        0.0000        0.0000        0.0000        0.0000        0.0000        0.0000        0.0000        0.0000        0.0000        0.0000        0.0000        0.0000        0.0000        0.0000        0.0000        0.0000        0.0000        0.0000        0.0000        0.0000        0.0000        0.0000        0.0000        0.0000        0.0000        0.0000        0.0000        0.0000        0.0000        0.0000        0.0000        0.0000        0.0000        0.0000        0.0000        0.0000        0.0000        0.0000        0.0000        0.0000        0.0000        0.0000        0.0000        0.0000        0.0000        0.0000        0.0000        0.0000        0.0000        0.0000        0.0000        0.0000        0.0000        0.0000        0.0000        0.0000        3.8398        4.1288        4.0438        3.4966        3.4237        3.7066        3.7999        4.2473        4.4257        4.5090        4.2847        4.1969        4.0632        4.3216        4.5272        4.8227        4.9528        5.0028        4.6760        4.1636        3.9473        3.4735        2.8279        1.5346        1.3866        1.3746        1.2214        0.6234        0.5476        0.6105        0.6315        0.8439        0.8082        1.0154        0.9409        1.0599        1.0255        0.9067        0.8794        1.0167        1.0308        1.1764        1.1997        1.2321        1.4793        1.7658        1.8059        1.6497        1.6964        1.9249        2.3117        3.1391        3.6279        3.7275        3.4232        2.2704        2.3044        2.6131        3.5915        4.4575        4.4348        3.9482        4.2144        5.5097        0.0000        0.0000        0.0000        0.0000        0.0000        0.0000        0.0000        0.0000        0.0000        3.2559        3.8317        4.8533        6.2818        7.6031        9.0805       12.1810       12.3287
        0.0000        0.0000        0.0000        0.0000        0.0000        0.0000        0.0000        0.0000        0.0000        0.0000        0.0000        0.0000        0.0000        0.0000        0.0000        0.0000        0.0000        0.0000        0.0000        0.0000        0.0000        0.0000        0.0000        0.0000        0.0000        0.0000        0.0000        0.0000        0.0000        0.0000        0.0000        0.0000        0.0000        0.0000        0.0000        0.0000        0.0000        0.0000        0.0000        0.0000        0.0000        0.0000        0.0000        0.0000        0.0000        0.0000        0.0000        0.0000       43.5369       40.7412       38.5428       32.7317       29.6557       26.6090       24.3414       24.7458       22.3983       19.1806       17.7212       12.3017        8.9384        7.5402        5.8463        4.8376        4.0957        3.2513        3.6193        0.0000        0.0000        0.0000        0.0000        0.0000        0.0000        0.0000        0.0000        0.0000        0.0000        0.0000        0.0000        0.0000        0.0000        0.0000        0.0000        0.0000        0.0000        0.0000        0.0000        0.0000        0.0000        0.0000        0.0000        0.0000        0.0000        0.0000        0.0000        0.0000        0.0000        0.0000        0.0000        0.0000        0.0000        0.0000        0.0000        0.0000        0.0000        0.0000        0.0000        0.0000        0.0000        0.0000        0.0000        0.0000        0.0000        0.0000        0.0000        0.0000        0.0000        0.0000        0.0000        0.0000        0.0000        0.0000        0.0000        0.0000        0.0000        0.0000        0.0000        0.0000        0.0000        0.0000        0.0000        0.0000        0.0000        0.0000        0.0000        0.0000        0.0000        0.0000        0.0000        0.0000        0.0000        0.0000        0.0000        0.0000        0.0000        0.0000        0.0000        0.0000        0.0000        0.0000        0.0000        0.0000        0.0000        0.0000        0.0000        0.0000        0.0000        0.0000        0.0000        0.0000        0.0000        0.0000        0.0000        0.0000        0.0000        0.0000        0.0000        0.0000        3.5941        3.8060        3.7660        3.4995        3.6981        3.6917        3.7584        4.2394        4.3806        4.3377        4.1816        3.6712        3.4963        3.6310        3.9740        4.4214        4.6876        4.7244        4.5487        4.1085        4.0100        3.5196        2.7854        1.4974        1.5177        1.3957        0.9444        0.4020        0.4397        0.5108        0.4953        0.7881        0.6971        0.7561        0.6726        0.8497        0.7855        0.6351        0.7310        0.7937        0.9508        0.9978        1.0289        1.1755        1.4384        1.6335        1.7082        1.8085        1.9276        2.1407        2.6269        3.3691        3.9628        3.9272        3.4766        2.3712        2.3230        2.5361        3.0841        3.6170        3.2548        3.2506        3.5271        0.0000        0.0000        0.0000        0.0000        0.0000        0.0000        1.2912        1.2097        2.9994        3.4732        4.3807        5.3809        5.8611        6.7114        7.9246        9.9834        0.0000        0.0000
        0.0000        0.0000        0.0000        0.0000        0.0000        0.0000        0.0000        0.0000        0.0000        0.0000        0.0000        0.0000        0.0000        0.0000        0.0000        0.0000        0.0000        0.0000        0.0000        0.0000        0.0000        0.0000        0.0000        0.0000        0.0000        0.0000        0.0000        0.0000        0.0000        0.0000        0.0000        0.0000        0.0000        0.0000        0.0000        0.0000        0.0000        0.0000        0.0000        0.0000        0.0000        0.0000        0.0000        0.0000        0.0000        0.0000        0.0000        0.0000       28.6219       25.6846       24.1934       20.9019       19.1661       16.6777       19.0872       24.3638       25.2857       17.4501       14.8624       13.9477       12.2985       11.8186       11.5270       12.1230       11.1072        6.8792        6.1791        4.5507        3.8177        0.0000        0.0000        0.0000        0.0000        0.0000        0.0000        0.0000        0.0000        0.0000        0.0000        0.0000        0.0000        0.0000        0.0000        0.0000        0.0000        0.0000        0.0000        0.0000        0.0000        0.0000        0.0000        0.0000        0.0000        0.0000        0.0000        0.0000        0.0000        0.0000        0.0000        0.0000        0.0000        0.0000        0.0000        0.0000        0.0000        0.0000        0.0000        0.0000        0.0000        0.0000        0.0000        0.0000        0.0000        0.0000        0.0000        0.0000        0.0000        0.0000        0.0000        0.0000        0.0000        0.0000        0.0000        0.0000        0.0000        0.0000        0.0000        0.0000        0.0000        0.0000        0.0000        0.0000        0.0000        0.0000        0.0000        0.0000        0.0000        0.0000        0.0000        0.0000        0.0000        0.0000        0.0000        0.0000        0.0000        0.0000        0.0000        0.0000        0.0000        0.0000        0.0000        0.0000        0.0000        0.0000        0.0000        0.0000        0.0000        0.0000        0.0000        0.0000        0.0000        0.0000        0.0000        0.0000        0.0000        0.0000        0.0000        0.0000        3.6889        3.2949        3.5455        4.1598        4.1042        4.1753        4.5056        4.2270        4.0505        3.7651        3.7885        3.2266        2.6392        2.4489        2.6800        3.5043        3.9044        3.9054        4.0088        4.6802        4.5353        4.0240        3.3978        1.3541        1.6773        1.3639        0.7354        0.4200        0.5722        0.5034        0.3527        0.6025        0.4985        0.4385        0.4002        0.3840        0.4813        0.3161        0.3117        0.7297        0.8175        0.9888        1.2420        1.3961        1.4136        1.4091        1.5806        2.1214        2.1931        2.6883        3.0037        3.7407        4.3077        4.1273        3.6462        3.5744        3.3941        3.4519        3.8000        2.0396        2.1234        2.2439        2.1892        3.6703        4.4887        4.7570        3.7845        2.2958        2.0327        2.4236        3.3545        5.7542        7.2322        9.1569       10.0223       10.0961       11.1641       13.0254       16.0317        0.0000        0.0000
        0.0000        0.0000        0.0000        0.0000        0.0000        0.0000        0.0000        0.0000        0.0000        0.0000        0.0000        0.0000        0.0000        0.0000        0.0000        0.0000        0.0000        0.0000        0.0000        0.0000        0.0000        0.0000        0.0000        0.0000        0.0000        0.0000        0.0000        0.0000        0.0000        0.0000        0.0000        0.0000        0.0000        0.0000        0.0000        0.0000        0.0000        0.0000        0.0000        0.0000        0.0000        0.0000        0.0000        0.0000        0.0000        0.0000        0.0000        0.0000       22.8784       22.1788       24.1428       23.0523       21.6263       17.6354       18.4892       21.8705       19.3042       18.0195       13.4583       17.1813       17.4035       17.0984       16.1585       16.4073       13.5110        9.1281        7.3720        5.3521        4.6374        4.0572        0.0000        0.0000        0.0000        0.0000        0.0000        0.0000        0.0000        0.0000        0.0000        0.0000        0.0000        0.0000        0.0000        0.0000        0.0000        0.0000        0.0000        0.0000        0.0000        0.0000        0.0000        0.0000        0.0000        0.0000        0.0000        0.0000        0.0000        0.0000        0.0000        0.0000        0.0000        0.0000        0.0000        0.0000        0.0000        0.0000        0.0000        0.0000        0.0000        0.0000        0.0000        0.0000        0.0000        0.0000        0.0000        0.0000        0.0000        0.0000        0.0000        0.0000        0.0000        0.0000        0.0000        0.0000        0.0000        0.0000        0.0000        0.0000        0.0000        0.0000        0.0000        0.0000        0.0000        0.0000        0.0000        0.0000        0.0000        0.0000        0.0000        0.0000        0.0000        0.0000        0.0000        0.0000        0.0000        0.0000        0.0000        0.0000        0.0000        0.0000        0.0000        0.0000        0.0000        0.0000        0.0000        0.0000        0.0000        0.0000        0.0000        0.0000        0.0000        0.0000        0.0000        0.0000        0.0000        0.0000        0.0000        0.0000        0.0000        3.2572        3.7170        4.4638        4.3527        3.9367        0.0000        3.5897        3.2889        3.1927        0.0000        0.0000        0.0000        2.1128        2.3489        3.1883        3.7506        3.8147        3.8245        4.4797        4.6658        4.1595        3.3332        1.7978        1.2493        1.2272        0.9767        0.6344        0.4429        0.5344        0.4304        0.6983        0.9445        0.7683        0.7362        0.5636        0.5615        0.4280        0.2838        0.5875        0.7694        1.0741        1.3838        1.4260        1.3015        1.2656        1.4570        2.0898        2.2127        2.4059        3.1032        3.9573        4.2998        4.1494        3.8452        4.0674        3.5995        3.4760        3.3095        1.8395        1.8064        1.8125        2.2082        3.1619        3.7137        3.5592        3.0537        2.4353        2.4413        2.9623        3.9968        6.6425        9.7004       10.7569       12.3046       12.1710       12.5698       14.8988       17.8566        0.0000        0.0000
        0.0000        0.0000        0.0000        0.0000        0.0000        0.0000        0.0000        0.0000        0.0000        0.0000        0.0000        0.0000        0.0000        0.0000        0.0000        0.0000        0.0000        0.0000        0.0000        0.0000        0.0000        0.0000        0.0000        0.0000        0.0000        0.0000        0.0000        0.0000        0.0000        0.0000        0.0000        0.0000        0.0000        0.0000        0.0000        0.0000        0.0000        0.0000       41.1071       40.8510       37.9188        0.0000        0.0000        0.0000        0.0000        0.0000        0.0000        0.0000       19.8247       19.2545       18.4545       17.2805       19.6016       16.7213       16.8386       19.7538       16.1261       15.5523       13.4259       18.3383       17.1004       15.7773       14.1816       13.8615       12.2604        9.3118        7.0935        6.2599        5.8135        4.9646        0.0000        0.0000        0.0000        0.0000        0.0000        0.0000        0.0000        0.0000        0.0000        0.0000        0.0000        0.0000        0.0000        0.0000        0.0000        0.0000        0.0000        0.0000        0.0000        0.0000        0.0000        0.0000        0.0000        0.0000        0.0000        0.0000        0.0000        0.0000        0.0000        0.0000        0.0000        0.0000        0.0000        0.0000        0.0000        0.0000        0.0000        0.0000        0.0000        0.0000        0.0000        0.0000        0.0000        0.0000        0.0000        0.0000        0.0000        0.0000        0.0000        0.0000        0.0000        0.0000        0.0000        0.0000        0.0000        0.0000        0.0000        0.0000        0.0000        0.0000        0.0000        0.0000        0.0000        0.0000        0.0000        0.0000        0.0000        0.0000        0.0000        0.0000        0.0000        0.0000        0.0000        0.0000        0.0000        0.0000        0.0000        0.0000        0.0000        0.0000        0.0000        0.0000        0.0000        0.0000        0.0000        0.0000        0.0000        0.0000        0.0000        0.0000        0.0000        0.0000        0.0000        0.0000        0.0000        0.0000        0.0000        0.0000        0.0000        0.0000        0.0000        0.0000        0.0000        0.0000        0.0000        0.0000        0.0000        0.0000        0.0000        0.0000        0.0000        0.0000        0.0000        3.2838        3.7537        3.9634        3.9284        4.3279        4.6781        4.2578        3.1585        1.1524        1.1279        1.6571        1.6946        0.6303        0.5322        0.4378        0.4870        0.6795        0.9457        0.6761        0.8935        0.4454        0.5024        0.4636        0.3215        0.6150        0.7120        0.7362        0.9728        0.9436        1.0377        1.1788        1.4471        1.9928        2.4827        2.8057        3.0169        3.9261        4.3317        4.2504        3.9763        4.0343        3.9861        3.6102        3.6324        1.7036        1.5392        1.5025        1.7866        2.5278        2.7238        3.1065        3.0395        2.6537        2.4959        3.1527        4.5497        8.3088       11.1864       12.3204       13.5789       13.0461       14.3401       17.6820        0.0000        0.0000        0.0000
        0.0000        0.0000        0.0000        0.0000        0.0000        0.0000        0.0000        0.0000        0.0000        0.0000        0.0000        0.0000        0.0000        0.0000        0.0000        0.0000        0.0000        0.0000        0.0000        0.0000        0.0000        0.0000        0.0000        0.0000        0.0000        0.0000        0.0000        0.0000        0.0000        0.0000        0.0000        0.0000        0.0000        0.0000        0.0000        0.0000        0.0000        0.0000       37.1099       35.2429       33.4133       32.7692       30.0956       28.8344       26.0786       24.5117       25.8929       25.4347       20.9750       18.1584       18.2039       18.4239       15.5685       14.1537       12.9555       12.2571       11.0713       10.1311        8.8932       11.7327       10.6107       10.4979       10.3713       10.2466        9.1925        8.8893        7.7659        7.0468        6.4805        6.1553        5.3159        3.3431        0.0000        0.0000        0.0000        0.0000        0.0000        0.0000        0.0000        0.0000        0.0000        0.0000        0.0000        0.0000        0.0000        0.0000        0.0000        0.0000        0.0000        0.0000        0.0000        0.0000        0.0000        0.0000        0.0000        0.0000        0.0000        0.0000        0.0000        0.0000        0.0000        0.0000        0.0000        0.0000        0.0000        0.0000        0.0000        0.0000        0.0000        0.0000        0.0000        0.0000        0.0000        0.0000        0.0000        0.0000        0.0000        0.0000        0.0000        0.0000        0.0000        0.0000        0.0000        0.0000        0.0000        0.0000        0.0000        0.0000        0.0000        0.0000        0.0000        0.0000        0.0000        0.0000        0.0000        0.0000        0.0000        0.0000        0.0000        0.0000        0.0000        0.0000        0.0000        0.0000        0.0000        0.0000        0.0000        0.0000        0.0000        0.0000        0.0000        0.0000        0.0000        0.0000        0.0000        0.0000        0.0000        0.0000        0.0000        0.0000        0.0000        0.0000        0.0000        0.0000        0.0000        0.0000        0.0000        0.0000        0.0000        0.0000        0.0000        0.0000        0.0000        0.0000        0.0000        0.0000        0.0000        0.0000        0.0000        0.0000        0.0000        0.0000        0.0000        0.0000        4.0006        4.2155        3.8091        4.2024        3.8659        3.4367        2.8895        1.0530        1.7716        1.5210        0.9184        0.4704        0.5120        0.4886        0.3339        0.5036        0.4714        0.5556        0.6154        0.4279        0.4590        0.4722        0.3956        0.5896        0.5156        0.5403        0.7105        0.8073        0.9700        1.2834        1.7928        2.4949        2.5981        3.0404        3.7009        4.0336        4.1882        4.2111        3.8045        3.7418        3.7846        3.7866        4.2695        2.5558        1.7094        1.4599        1.1178        2.0116        2.2773        2.8746        3.4975        3.0698        3.5649        4.2606        6.1744       10.4598       12.0354       13.9428       14.8131       15.4044       17.8597        0.0000        0.0000        0.0000        0.0000
        0.0000        0.0000        0.0000        0.0000        0.0000        0.0000        0.0000        0.0000        0.0000        0.0000        0.0000        0.0000        0.0000        0.0000        0.0000        0.0000        0.0000        0.0000        0.0000        0.0000        0.0000        0.0000        0.0000        0.0000        0.0000        0.0000        0.0000        0.0000        0.0000        0.0000        0.0000        0.0000        0.0000        0.0000        0.0000        0.0000        0.0000       41.8536       38.8039       34.1737       31.3865       29.0550       28.9803       24.6741       20.6483       18.4035       21.4241       28.6192       25.4815       15.0115        9.5520       10.2637        7.5027       10.3294        7.2367        7.6189        6.5743        9.2645        9.0364       14.5806       12.1308        8.3507        6.8242       10.6916       11.4266        9.3097        8.1332        8.4904        8.0146        7.0578        6.0368        4.0482        0.0000        0.0000        0.0000        0.0000        0.0000        0.0000        0.0000        0.0000        0.0000        0.0000        0.0000        0.0000        0.0000        0.0000        0.0000        0.0000        0.0000        0.0000        0.0000        0.0000        0.0000        0.0000        0.0000        0.0000        0.0000        0.0000        0.0000        0.0000        0.0000        0.0000        0.0000        0.0000        0.0000        0.0000        0.0000        0.0000        0.0000        0.0000        0.0000        0.0000        0.0000        0.0000        0.0000        0.0000        0.0000        0.0000        0.0000        0.0000        0.0000        0.0000        0.0000        0.0000        0.0000        0.0000        0.0000        0.0000        0.0000        0.0000        0.0000        0.0000        0.0000        0.0000        0.0000        0.0000        0.0000        0.0000        0.0000        0.0000        0.0000        0.0000        0.0000        0.0000        0.0000        0.0000        0.0000        0.0000        0.0000        0.0000        0.0000        0.0000        0.0000        0.0000        0.0000        0.0000        0.0000        0.0000        0.0000        0.0000        0.0000        0.0000        0.0000        0.0000        0.0000        0.0000        0.0000        0.0000        0.0000        0.0000        0.0000        0.0000        0.0000        0.0000        0.0000        0.0000        0.0000        0.0000        0.0000        2.0697        2.1416        2.7077        3.0479        4.3566        0.0000        4.9050        4.1807        2.1816        1.8650        1.6984        2.0157        2.4376        2.6431        1.0867        0.9064        0.3945        0.4629        0.5652        0.4507        0.4853        0.4420        0.4506        0.4372        0.5035        0.4942        0.3090        0.2798        0.2963        0.1054        0.1259        0.2376        0.8217        1.0851        1.4770        1.8990        2.2187        2.5664        3.1251        3.6582        4.4804        4.5521        4.4474        4.1022        4.2558        3.8852        4.3549        5.3548        3.6290        2.6302        2.3542        2.6685        2.9258        2.7062        3.2473        4.8074        4.3723        3.5802        4.3118        6.4143       11.4524       13.3527       14.9598       16.1830       18.5908       21.5869        0.0000        0.0000        0.0000        0.0000
        0.0000        0.0000        0.0000        0.0000        0.0000        0.0000        0.0000        0.0000        0.0000        0.0000        0.0000        0.0000        0.0000        0.0000        0.0000        0.0000        0.0000        0.0000        0.0000        0.0000        0.0000        0.0000        0.0000        0.0000        0.0000        0.0000        0.0000        0.0000        0.0000        0.0000        0.0000        0.0000        0.0000        0.0000        0.0000        0.0000        0.0000       41.8341       39.5168       33.2356       29.5117       26.5407       24.6314       17.3338       16.8126       17.3095       14.5643       12.1732       13.8531       13.2002        8.4285        9.2180        9.7889       16.0889        9.3046       11.8560       10.4921       11.1605       16.1115       16.5659       11.2862        9.4086        7.2743       10.8043        9.5709        9.1335        8.7543        9.9275        8.7029        8.6848        7.7468        5.0859        3.7445        0.0000        0.0000        0.0000        0.0000        0.0000        0.0000        0.0000        0.0000        0.0000        0.0000        0.0000        0.0000        0.0000        0.0000        0.0000        0.0000        0.0000        0.0000        0.0000        0.0000        0.0000        0.0000        0.0000        0.0000        0.0000        0.0000        0.0000        0.0000        0.0000        0.0000        0.0000        0.0000        0.0000        0.0000        0.0000        0.0000        0.0000        0.0000        0.0000        0.0000        0.0000        0.0000        0.0000        0.0000        0.0000        0.0000        0.0000        0.0000        0.0000        0.0000        0.0000        0.0000        0.0000        0.0000        0.0000        0.0000        0.0000        0.0000        0.0000        0.0000        0.0000        0.0000        0.0000        0.0000        0.0000        0.0000        0.0000        0.0000        0.0000        0.0000        0.0000        0.0000        0.0000        0.0000        0.0000        0.0000        0.0000        0.0000        0.0000        0.0000        0.0000        0.0000        0.0000        0.0000        0.0000        0.0000        0.0000        0.0000        0.0000        0.0000        0.0000        0.0000        0.0000        0.0000        0.0000        0.0000        0.0000        0.0000        0.0000        0.0000        0.0000        0.0000        3.5534        3.0649        2.3367        2.5189        2.5427        2.6925        2.7394        3.1095        4.4307        5.0635        4.7197        3.8436        1.8773        1.5932        1.3184        1.5057        1.9290        1.2261        0.8491        1.4786        0.6636        0.5617        0.4628        0.3535        0.0648        0.0569        0.1977        0.4800        0.5106        0.5651        0.3558        0.2910        0.3707        0.2819        0.2395        0.3654        1.3195        1.4972        1.8424        2.1080        2.3133        2.5799        2.9237        3.3912        3.9550        4.3426        4.2733        4.1749        4.2176        4.6099        4.6428        4.6853        4.1867        3.5989        3.5096        4.8075        4.6763        4.7547        6.1124        5.4878        4.5743        4.4148        5.4813        6.5389       11.3132       14.0121       15.8768       17.7744       19.8269        0.0000        0.0000        0.0000        0.0000        0.0000
        0.0000        0.0000        0.0000        0.0000        0.0000        0.0000        0.0000        0.0000        0.0000        0.0000        0.0000        0.0000        0.0000        0.0000        0.0000        0.0000        0.0000        0.0000        0.0000        0.0000        0.0000        0.0000        0.0000        0.0000        0.0000        0.0000        0.0000        0.0000        0.0000        0.0000        0.0000        0.0000        0.0000        0.0000        0.0000        0.0000       39.3888       40.8192       37.6454       31.0192       26.9978       24.1585       21.3392       16.5140       16.8054       14.6110       12.7996       12.1322        7.9216        6.8853        6.6961        8.1470       12.1911       10.4897       11.9998       12.6589       17.3078       11.6802        6.8722        8.7621        7.5349        9.3101        7.8967        9.6577       10.5953        9.4287        9.1472        9.4062        9.1110        8.3870        7.7182        5.1600        0.0000        0.0000        0.0000        0.0000        0.0000        0.0000        0.0000        0.0000        0.0000        0.0000        0.0000        0.0000        0.0000        0.0000        0.0000        0.0000        0.0000        0.0000        0.0000        0.0000        0.0000        0.0000        0.0000        0.0000        0.0000        0.0000        0.0000        0.0000        0.0000        0.0000        0.0000        0.0000        0.0000        0.0000        0.0000        0.0000        0.0000        0.0000        0.0000        0.0000        0.0000        0.0000        0.0000        0.0000        0.0000        0.0000        0.0000        0.0000        0.0000        0.0000        0.0000        0.0000        0.0000        0.0000        0.0000        0.0000        0.0000        0.0000        0.0000        0.0000        0.0000        0.0000        0.0000        0.0000        0.0000        0.0000        0.0000        0.0000        0.0000        0.0000        0.0000        0.0000        0.0000        0.0000        0.0000        0.0000        0.0000        0.0000        0.0000        0.0000        0.0000        0.0000        0.0000        0.0000        0.0000        0.0000        0.0000        0.0000        0.0000        0.0000        0.0000        0.0000        0.0000        0.0000        0.0000        0.0000        0.0000        0.0000        0.0000        0.0000        2.9120        3.2033        3.0851        3.3354        3.0206        2.7396        2.8613        2.8541        2.7494        2.8308        3.2191        4.5925        4.9695        4.3757        3.5050        1.6104        1.5273        1.6482        1.7026        1.9686        1.6982        1.1117        0.9069        0.8014        0.6753        0.3381        0.1797        0.0735        0.0570        0.1876        0.1370        0.6260        0.4899        0.3659        0.3263        0.4981        0.5397        0.6603        1.0364        1.6050        1.7736        1.7664        1.8101        2.1213        2.4237        2.7578        3.3057        3.6176        4.3538        4.6231        5.0730        4.7326        4.3172        4.1638        4.1475        4.2877        3.6891        3.4921        4.5735        5.4795        6.9239        6.4965        5.5356        4.3614        3.9299        4.2432        5.5765       10.4825       12.9674       15.3691       18.9430       20.4006        0.0000        0.0000        0.0000        0.0000        0.0000
        0.0000        0.0000        0.0000        0.0000        0.0000        0.0000        0.0000        0.0000        0.0000        0.0000        0.0000        0.0000        0.0000        0.0000        0.0000        0.0000        0.0000        0.0000        0.0000        0.0000        0.0000        0.0000        0.0000        0.0000        0.0000        0.0000        0.0000        0.0000        0.0000        0.0000        0.0000        0.0000        0.0000        0.0000        0.0000       32.9109       30.8854       30.8735       30.3305       24.5219       22.2069       19.2443       17.6386       14.9196       17.3122       13.6539       12.0857       10.9861        7.9293        5.0973        5.8200        9.2516       12.9652        9.8437       18.2143       10.8640        8.3081        4.9118        5.3069        5.9117        7.7658        8.8755        6.2978        8.2104       10.0948        9.6125        8.9220        9.2045        8.9723        8.4416        7.3185        5.0725        0.0000        0.0000        0.0000        0.0000        0.0000        0.0000        0.0000        0.0000        0.0000        0.0000        0.0000        0.0000        0.0000        0.0000        0.0000        0.0000        0.0000        0.0000        0.0000        0.0000        0.0000        0.0000        0.0000        0.0000        0.0000        0.0000        0.0000        0.0000        0.0000        0.0000        0.0000        0.0000        0.0000        0.0000        0.0000        0.0000        0.0000        0.0000        0.0000        0.0000        0.0000        0.0000        0.0000        0.0000        0.0000        0.0000        0.0000        0.0000        0.0000        0.0000        0.0000        0.0000        0.0000        0.0000        0.0000        0.0000        0.0000        0.0000        0.0000        0.0000        0.0000        0.0000        0.0000        0.0000        0.0000        0.0000        0.0000        0.0000        0.0000        0.0000        0.0000        0.0000        0.0000        0.0000        0.0000        0.0000        0.0000        0.0000        0.0000        0.0000        0.0000        0.0000        0.0000        0.0000        0.0000        0.0000        0.0000        0.0000        0.0000        0.0000        0.0000        0.0000        0.0000        0.0000        0.0000        0.0000        0.0000        0.0000        0.0000        3.2228        2.9480        2.5554        2.4040        2.3831        2.1487        2.0562        2.5576        2.5138        2.3467        2.6040        2.9013        3.6291        4.1333        3.7649        3.0487        1.3318        1.5392        2.0956        2.0419        2.2838        1.7700        1.5682        1.1364        0.6686        0.3896        0.2930        0.1244        0.1859        0.5347        0.3852        0.2042        0.7216        0.5045        0.3757        0.3255        0.8230        1.1484        1.2523        1.1509        1.5539        1.4171        1.4611        1.6687        1.9845        2.2934        2.6052        3.0147        3.7377        4.2842        4.3927        4.3576        3.8436        3.6861        3.3987        3.2159        3.4131        3.6932        4.0233        4.5638        4.9593        4.7564        4.1269        4.1660        3.5527        3.6757        3.9248        5.3752        9.8519       11.8649       14.2632       17.7084       20.1985        0.0000        0.0000        0.0000        0.0000        0.0000
        0.0000        0.0000        0.0000        0.0000        0.0000        0.0000        0.0000        0.0000        0.0000        0.0000        0.0000        0.0000        0.0000        0.0000        0.0000        0.0000        0.0000        0.0000        0.0000        0.0000        0.0000        0.0000        0.0000        0.0000        0.0000        0.0000        0.0000        0.0000        0.0000        0.0000        0.0000        0.0000        0.0000        0.0000        0.0000       11.2367       11.5271       16.5325       12.1118       17.6530       19.0971       18.3225       17.4096       20.0096       16.1681       14.1197       14.4445       12.0628        9.0540        6.2504        7.6549        9.6946       11.5442       11.1004       12.7718        7.5953        4.7899        2.1590        1.8055        5.3802        7.2826       10.3065        8.9187        9.6884       10.0037        9.5682        8.8962        9.5213        8.9042        8.7555        7.4336        5.8059        0.0000        0.0000        0.0000        0.0000        0.0000        0.0000        0.0000        0.0000        0.0000        0.0000        0.0000        0.0000        0.0000        0.0000        0.0000        0.0000        0.0000        0.0000        0.0000        0.0000        0.0000        0.0000        0.0000        0.0000        0.0000        0.0000        0.0000        0.0000        0.0000        0.0000        0.0000        0.0000        0.0000        0.0000        0.0000        0.0000        0.0000        0.0000        0.0000        0.0000        0.0000        0.0000        0.0000        0.0000        0.0000        0.0000        0.0000        0.0000        0.0000        0.0000        0.0000        0.0000        0.0000        0.0000        0.0000        0.0000        0.0000        0.0000        0.0000        0.0000        0.0000        0.0000        0.0000        0.0000        0.0000        0.0000        0.0000        0.0000        0.0000        0.0000        0.0000        0.0000        0.0000        0.0000        0.0000        0.0000        0.0000        0.0000        0.0000        0.0000        0.0000        0.0000        0.0000        0.0000        0.0000        0.0000        0.0000        0.0000        0.0000        0.0000        0.0000        0.0000        0.0000        0.0000        0.0000        0.0000        0.0000        0.0000        2.6472        2.2589        2.0863        1.8777        2.4313        2.5379        2.1563        1.9891        2.0675        2.2699        2.1196        2.0313        2.0998        2.2583        2.4516        3.0094        2.2405        1.4084        1.7912        2.1680        1.6830        1.9745        1.6647        1.2688        0.9011        0.5232        0.5679        0.4661        0.2075        0.2073        0.6726        0.3687        1.0097        0.7809        0.5624        0.5219        1.0792        1.6625        1.5162        1.5207        1.6258        1.8521        1.5283        1.1372        1.4421        1.9521        2.2147        2.4112        2.9668        3.9199        4.5039        4.3818        4.0003        3.1097        3.0033        2.9316        3.0728        3.4932        4.2273        4.5969        4.7125        4.3132        3.8910        4.0082        4.7136        3.7865        4.0663        4.8311        6.8014        7.9943        9.1714       10.9915       13.3872        0.0000        0.0000        0.0000        0.0000        0.0000        0.0000
        0.0000        0.0000        0.0000        0.0000        0.0000        0.0000        0.0000        0.0000        0.0000        0.0000        0.0000        0.0000        0.0000        0.0000        0.0000        0.0000        0.0000        0.0000        0.0000        0.0000        0.0000        0.0000        0.0000        0.0000        0.0000        0.0000        0.0000        0.0000        0.0000        0.0000        0.0000        0.0000        0.0000        0.0000        0.0000       14.2083       18.0356       18.0934       17.6715       20.0228       12.2582       13.8671       14.2146       18.7129       13.9173       13.2128       15.1881        6.4045       11.3511        7.7910        6.4063        6.4579       13.7623       14.8330        8.3549        4.3552        1.9645        1.5421        1.7736        5.4142        6.8481        8.3002        8.3121       10.9330       10.8055        9.6773        8.8337       10.2768        9.3643        8.5745        7.7764        0.0000        0.0000        0.0000        0.0000        0.0000        0.0000        0.0000        0.0000        0.0000        0.0000        0.0000        0.0000        0.0000        0.0000        0.0000        0.0000        0.0000        0.0000        0.0000        0.0000        0.0000        0.0000        0.0000        0.0000        0.0000        0.0000        0.0000        0.0000        0.0000        0.0000        0.0000        0.0000        0.0000        0.0000        0.0000        0.0000        0.0000        0.0000        0.0000        0.0000        0.0000        0.0000        0.0000        0.0000        0.0000        0.0000        0.0000        0.0000        0.0000        0.0000        0.0000        0.0000        0.0000        0.0000        0.0000        0.0000        0.0000        0.0000        0.0000        0.0000        0.0000        0.0000        0.0000        0.0000        0.0000        0.0000        0.0000        0.0000        0.0000        0.0000        0.0000        0.0000        0.0000        0.0000        0.0000        0.0000        0.0000        0.0000        0.0000        0.0000        0.0000        0.0000        0.0000        0.0000        0.0000        0.0000        0.0000        0.0000        0.0000        0.0000        0.0000        0.0000        0.0000        0.0000        4.6886        4.0059        0.0000        3.3408        2.9760        2.9931        1.9897        1.6299        1.5548        1.6923        1.8722        1.4776        2.6462        2.4026        2.3504        2.0019        1.7144        1.5173        1.6740        1.7632        1.6844        2.3479        1.8039        2.3161        1.3822        0.9659        1.3139        1.0290        0.8170        0.8683        0.5211        0.5109        0.7077        0.3663        0.2445        0.3795        0.8184        0.5530        0.4132        0.5234        0.6997        0.8064        1.2429        1.3588        1.4070        1.5222        1.3547        1.2942        1.1002        1.3201        2.1050        2.8130        2.8703        2.9682        4.4341        4.6249        4.1473        3.8683        2.9091        3.1446        3.7439        4.8461        4.3010        4.2967        4.8993        5.1844        4.6540        4.8014        5.0782        5.1603        4.4830        4.2049        5.1626        6.6114        7.7729        9.0875       10.6104        0.0000        0.0000        0.0000        0.0000        0.0000        0.0000        0.0000
        0.0000        0.0000        0.0000        0.0000        0.0000        0.0000        0.0000        0.0000        0.0000        0.0000        0.0000        0.0000        0.0000        0.0000        0.0000        0.0000        0.0000        0.0000        0.0000        0.0000        0.0000        0.0000        0.0000        0.0000        0.0000        0.0000        0.0000        0.0000        0.0000       33.8468       27.3017       14.3624       11.5792       11.1993       10.6827       13.4501       14.5292       12.2282       18.3406       16.1274       11.8175       12.7774       14.2049       17.5551        7.8640        6.1713       14.9663        8.0100        5.6414        7.3536        6.0015        7.8276       10.0265        9.7573        7.4821        6.8519        3.5891        3.1449        4.2521        5.2316        6.3362        7.8298        8.7071       10.4688        8.1345        7.7815        7.3738        9.0414        8.7103        8.1985        7.3949        6.3826        7.0210        0.0000        0.0000        0.0000        0.0000        0.0000        0.0000        0.0000        0.0000        0.0000        0.0000        0.0000        0.0000        0.0000        0.0000        0.0000        0.0000        0.0000        0.0000        0.0000        0.0000        0.0000        0.0000        0.0000        0.0000        0.0000        0.0000        0.0000        0.0000        0.0000        0.0000        0.0000        0.0000        0.0000        0.0000        0.0000        0.0000        0.0000        0.0000        0.0000        0.0000        0.0000        0.0000        0.0000        0.0000        0.0000        0.0000        0.0000        0.0000        0.0000        0.0000        0.0000        0.0000        0.0000        0.0000        0.0000        0.0000        0.0000        0.0000        0.0000        0.0000        0.0000        0.0000        0.0000        0.0000        0.0000        0.0000        0.0000        0.0000        0.0000        0.0000        0.0000        0.0000        0.0000        0.0000        0.0000        0.0000        0.0000        0.0000        0.0000        0.0000        0.0000        0.0000        0.0000        0.0000        0.0000        0.0000        0.0000        0.0000        0.0000        0.0000        0.0000        3.9511        3.6618        4.3108        3.9706        3.6847        3.4462        3.0236        2.0125        1.8818        1.7703        1.6689        1.5504        1.6678        1.8612        1.8098        1.8325        1.7999        1.9632        1.4640        1.1244        1.0750        1.5887        1.9359        1.4297        0.9814        0.5676        0.4363        0.8102        0.9676        0.8039        0.6724        0.4825        0.6661        1.2620        0.3668        0.1985        0.3611        0.5861        0.4284        0.6272        0.7162        0.8331        0.9159        1.7805        1.7467        1.4145        1.2565        1.4475        1.1626        1.3443        1.5506        2.6296        3.1978        3.6171        3.4419        3.3995        3.0204        3.1570        3.1973        3.0671        2.7818        3.5675        4.6490        3.9545        4.1262        4.6835        4.7115        5.2488        6.1627        6.4444        6.2225        5.1505        5.6148        6.6534        7.1954        8.9814       10.7030        0.0000        0.0000        0.0000        0.0000        0.0000        0.0000        0.0000        0.0000
        0.0000        0.0000        0.0000        0.0000        0.0000        0.0000        0.0000        0.0000        0.0000        0.0000        0.0000        0.0000        0.0000        0.0000        0.0000        0.0000        0.0000        0.0000        0.0000        0.0000        0.0000        0.0000        0.0000        0.0000        0.0000        0.0000       34.7091       32.3177       30.8537       27.8373       22.7336       13.4724       10.6451        9.3833        8.4315       10.3477        8.9955        9.4837       11.0748       10.5584       11.8400       10.4101       12.3429       16.3077        8.2975        6.4477        9.3242        8.7161        7.8061        6.9989       10.4468       11.4389       13.8420       12.1082        7.3842        5.7089        2.7506        5.1029        5.8886        5.5468        4.5455        5.7063        7.9714        8.1180        7.5871        7.0418        7.9768        8.5487        8.0527        7.5090        7.0795        6.5153        6.5110        5.4614        4.0484        2.0043        1.4733        1.1603        0.9970        0.0097        0.0092        0.0000        0.0000        0.0000        0.0000        0.0000        0.0000        0.0000        0.0000        0.0000        0.0000        0.0000        0.0000        0.0000        0.0000        0.0000        0.0000        0.0000        0.0000        0.0000        0.0000        0.0000        0.0000        0.0000        0.0000        0.0000        0.0000        0.0000        0.0000        0.0000        0.0000        0.0000        0.0000        0.0000        0.0000        0.0000        0.0000        0.0000        0.0000        0.0000        0.0000        0.0000        0.0000        0.0000        0.0000        0.0000        0.0000        0.0000        0.0000        0.0000        0.0000        0.0000        0.0000        0.0000        0.0000        0.0000        0.0000        0.0000        0.0000        0.0000        0.0000        0.0000        0.0000        0.0000        0.0000        0.0000        0.0000        0.0000        0.0000        0.0000        0.0000        0.0000        0.0000        0.9547        0.8340        0.4305        0.4831        0.5987        0.0000        0.0000        0.0000        0.0000        1.9736        2.5754        2.7494        3.1144        2.7528        3.2768        3.0815        3.1108        2.6227        2.2304        2.2377        1.7044        1.5275        1.5389        2.1398        2.6378        2.0804        1.9074        2.0482        2.0446        1.4277        1.0906        1.2110        1.9247        1.5826        0.6145        0.5067        0.4322        0.5624        1.1005        0.9515        0.8050        0.7825        0.5999        1.0975        1.1859        0.3769        0.3651        0.4377        0.4845        0.3386        0.6219        0.6551        0.9062        1.2504        2.0629        2.1200        1.9067        1.3074        1.1944        1.3844        1.1898        1.3263        2.5659        3.2844        3.4503        3.7215        4.2480        3.5471        3.2975        3.4579        2.8574        2.6580        3.1596        4.1712        4.0832        4.6697        5.4584        6.3842        6.0844        6.5140        7.2161        7.2706        6.0994        6.4777        7.3442        8.6287       12.2597       13.1775        0.0000        0.0000        0.0000        0.0000        0.0000        0.0000        0.0000        0.0000
        0.0000        0.0000        0.0000        0.0000        0.0000        0.0000        0.0000        0.0000        0.0000        0.0000        0.0000        0.0000        0.0000        0.0000        0.0000        0.0000        0.0000        0.0000        0.0000        0.0000        0.0000        0.0000        0.0000        0.0000        0.0000       30.1597       27.1892       11.3407       10.8088        9.9157        8.4662        9.0163        9.1551        8.7139        6.5932        7.0766        6.1375        8.1298       10.4138       11.8319       10.5676       12.5274       19.9620       16.9037       17.1422       18.5928       15.8909        8.6209       13.9372       13.9001       16.1680       18.3700       16.7352       13.3011        9.0528        3.4914        5.5212        6.4330        5.9948        5.0011        5.2103        5.9102        6.1770        6.4615        6.9746        6.1242        5.5774        6.4757        6.5279        6.5487        6.5102        6.1694        5.6313        5.1516        4.0563        2.9951        2.2755        1.8310        1.9014        0.7397        0.6026        0.8065        0.5420        0.2631        0.0000        0.0000        0.0000        0.0000        0.0000        0.0000        0.0000        0.0000        0.0000        0.0000        0.0000        0.0000        0.0000        0.0000        0.0000        0.0000        0.0000        0.0000        0.0000        0.0000        0.0000        0.0000        0.0000        0.0000        0.0000        0.0000        0.0000        0.0000        0.0000        0.0000        0.0000        0.0000        0.0000        0.0000        0.0000        0.0000        0.0000        0.0000        0.0000        0.0000        0.0000        0.0000        0.0000        0.0000        0.0000        0.0000        0.0000        0.0000        0.0000        0.0000        0.0000        0.0000        0.0000        0.0000        0.0000        0.0000        0.0000        0.0000        0.0000        0.0000        0.0000        0.0000        0.0000        0.0000        0.0000        0.0000        0.0000        0.0000        1.3536        1.3521        1.2593        0.9471        0.9415        1.0914        1.2440        1.6887        1.8595        2.0855        2.2618        2.3542        2.5232        2.4315        2.3723        2.4633        2.6281        2.5261        2.4897        2.2666        2.4068        2.1988        1.8833        2.3448        2.3328        1.8155        1.7773        1.4216        1.3285        1.4259        1.2568        0.6336        0.8995        1.1755        0.7285        0.9010        0.9453        1.0478        1.0655        1.1695        0.8133        0.5513        0.7097        1.4098        1.5235        1.0413        0.7133        0.2461        0.3029        0.4809        0.3126        0.3805        0.6454        1.0634        1.2665        2.1712        2.8696        2.1837        1.2345        1.0187        0.8672        1.1708        1.6751        3.9876        4.0225        3.9929        3.8823        3.5261        3.7903        3.6498        3.9754        2.7880        2.8043        2.9992        3.5177        5.1698        7.2604        8.8358        8.1425        6.3730        6.8897        8.1516        0.0000        0.0000        9.7067       11.2382       13.5478       16.1272        0.0000        0.0000        0.0000        0.0000        0.0000        0.0000        0.0000        0.0000        0.0000
        0.0000        0.0000        0.0000        0.0000        0.0000        0.0000        0.0000        0.0000        0.0000        0.0000        0.0000        0.0000        0.0000        0.0000        0.0000        0.0000        0.0000        0.0000        0.0000        0.0000        0.0000        0.0000        0.0000        0.0000        0.0000        0.0000       20.7012        8.1454        6.7585        6.3132        5.7829        6.8175        6.7775        7.7750        5.8746        7.7983        7.5538        8.2895        9.5691       13.7861       10.2686        9.9548       12.2433        9.0044        7.5279        7.6538        8.2977        8.7862       11.5517       14.5577       13.9486       16.0812       15.5760       11.8141        9.4239        4.8548        3.6432        5.2756        5.7752        6.8051        6.0216        5.9395        4.9005        5.7136        6.5289        6.1656        5.5849        5.9507        6.0438        6.5559        6.0891        5.6807        5.3631        4.8035        4.3515        2.9428        2.5045        2.3682        2.0173        1.0499        1.8085        1.4044        0.8242        0.3103        0.1718        0.1130        0.0000        0.0000        0.0000        0.0000        0.0000        0.0000        0.0000        0.0000        0.0000        0.0000        0.0000        0.0000        0.0000        0.0000        0.0000        0.0000        0.0000        0.0000        0.0000        0.0000        0.0000        0.0000        0.0000        0.0000        0.0000        0.0000        0.0000        0.0000        0.0000        0.0000        0.0000        0.0000        0.0000        0.0000        0.0000        0.0000        0.0000        0.0000        0.0000        0.0000        0.0000        0.0000        0.0000        0.0000        0.0000        0.0000        0.0000        0.0000        0.0000        0.0000        0.0000        0.0000        0.0000        0.0000        0.0000        0.0000        0.0000        0.0000        0.0000        0.0000        0.0000        0.0000        0.0000        0.0000        0.0000        0.0000        1.2835        1.3222        1.4378        1.2305        1.3001        1.3991        1.6115        2.0586        2.2720        2.4542        2.8500        2.4173        2.3805        2.1969        2.2157        2.4340        2.5889        2.6031        2.4592        2.3717        2.4187        2.6108        2.5978        2.8815        2.4672        2.0883        1.6177        1.3516        1.2240        1.2773        1.5080        0.9632        1.4240        1.0312        1.3351        1.4765        0.7283        0.4334        0.7416        0.7679        0.8884        0.7582        1.0306        1.5471        1.2452        0.5858        0.5211        0.1686        0.1395        0.1935        0.3009        0.3476        0.3920        0.9680        1.4479        2.2981        2.8656        2.1097        1.3874        0.9020        1.6289        1.6924        2.4473        3.8268        4.5006        4.3279        3.9600        3.4111        3.5179        3.7109        3.7841        2.8754        2.6551        3.1490        4.6580        7.0836        8.6654        8.3936        8.1119        6.7256        7.2708        0.0000        0.0000        0.0000        0.0000        0.0000        0.0000        0.0000        0.0000        0.0000        0.0000        0.0000        0.0000        0.0000        0.0000        0.0000        0.0000
        0.0000        0.0000        0.0000        0.0000        0.0000        0.0000        0.0000        0.0000        0.0000        0.0000        0.0000        0.0000        0.0000        0.0000        0.0000        0.0000        0.0000        0.0000        0.0000        0.0000        0.0000        0.0000        0.0000        0.0000        0.0000        0.0000        0.0000        7.7368        6.5266        6.9464        6.8553        6.8355        6.6920        7.5719        5.0602        7.5258        7.5475        7.1532        7.3828        9.7621       11.9501        9.4363       10.4134       12.9205        6.8385        6.3434        7.7318       10.5753        8.7452        8.0785        8.8716       10.5072       12.5903       10.5954       10.2478        6.8890        6.0849        6.2452        7.8987        9.0001        7.7446        5.7748        4.1470        5.2311        5.9937        6.4895        5.8676        5.5617        5.7452        5.9591        5.4922        5.0773        5.4338        5.4679        4.8314        3.9147        2.9077        2.2541        2.1366        2.1720        2.0223        1.4085        1.0598        0.3144        0.2205        0.1194        0.0883        0.0000        0.0000        0.1394        0.0000        0.0000        0.0000        0.0000        0.0000        0.0000        0.0000        0.0000        0.0000        0.0000        0.0000        0.0000        0.0000        0.0000        0.0000        0.0000        0.0000        0.0000        0.0000        0.0000        0.0000        0.0000        0.0000        0.0000        0.0000        0.0000        0.0000        0.0000        0.0000        0.0000        0.0000        0.0000        0.0000        0.0000        0.0000        0.0000        0.0000        0.0000        0.0000        0.0000        0.0000        0.0000        0.0000        0.0000        0.0000        0.0000        0.0000        0.0000        0.0000        0.0000        0.0000        0.0000        0.0000        0.0000        0.0000        0.0000        0.0000        0.0000        0.0000        0.0000        0.0000        1.3695        1.4181        1.4839        1.4511        1.4866        1.7033        1.8541        2.1700        2.5818        2.4823        2.7473        2.7405        2.1559        2.1596        2.4177        2.6816        2.5975        2.7227        2.8085        2.4632        2.7568        3.0101        2.7579        2.5037        2.1548        1.7751        1.6931        1.4373        0.9734        0.9046        0.9987        0.8776        0.7395        0.6064        0.8243        0.7047        0.9211        1.2958        1.4613        1.5653        1.4589        1.2054        0.9200        1.4845        1.4014        1.3898        0.5949        0.5012        0.0953        0.2177        0.0663        0.0373        0.0408        0.0526        0.0856        0.1857        1.5313        1.9159        2.3480        2.5915        2.6129        3.0844        2.4433        2.2026        4.3788        4.4893        4.6442        4.3808        3.9661        4.0537        4.5917        4.5782        3.3017        3.2485        4.4152        5.2370        7.0737        7.4015        7.5470        7.8327        6.4347        6.4686        0.0000        0.0000        0.0000        0.0000        0.0000        0.0000        0.0000        0.0000        0.0000        0.0000        0.0000        0.0000        0.0000        0.0000        0.0000        0.0000
        0.0000        0.0000        0.0000        0.0000        0.0000        0.0000        0.0000        0.0000        0.0000        0.0000        0.0000        0.0000        0.0000        0.0000        0.0000        0.0000        0.0000        0.0000        0.0000        0.0000        0.0000        0.0000        0.0000        0.0000        0.0000        0.0000        0.0000       10.0642        9.5481        8.0738        7.7500        5.9015        5.8065        8.3412        5.3820        6.6531        7.5639        9.3004        7.5166        8.7520        9.8160        8.7984        7.5983        9.8403        6.4009        5.2819        6.4145        7.5157        7.1405        7.7031        8.1565        9.3329        5.6664        8.2317        8.3187        7.5742        8.6028        8.2469        6.5145        7.4932        5.6942        2.9289        3.9010        5.6127        5.3975        5.6197        5.2776        6.0583        6.1999        5.7343        5.9184        4.8977        4.9398        5.5841        5.5709        6.2604        4.5280        4.3802        4.7872        1.9035        2.4072        1.6752        1.2537        0.3679        0.4919        0.4047        0.2118        0.0239        0.0000        0.0000        0.0000        0.0000        0.0000        0.0000        0.0000        0.0000        0.0000        0.0000        0.0000        0.0000        0.0000        0.0000        0.0000        0.0000        0.0000        0.0000        0.0000        0.0000        0.0000        0.0000        0.0000        0.0000        0.0000        0.0000        0.0000        0.0000        0.0000        0.0000        0.0000        0.0000        0.0000        0.0000        0.0000        0.0000        0.0000        0.0000        0.0000        0.0000        0.0000        0.0000        0.0000        0.0000        0.0000        0.0000        0.0000        0.0000        0.0000        0.0000        0.0000        0.0000        0.0000        0.0000        0.0000        0.0000        0.0000        0.0000        0.0000        0.0000        0.0000        0.0000        0.0000        0.0000        1.3807        1.4564        1.6336        1.7756        2.0181        2.1785        2.4259        2.6407        2.5979        2.7632        2.5815        2.2104        2.1497        2.3602        2.5075        2.7711        3.1454        2.9266        3.1115        3.4415        2.9293        2.7964        2.4388        1.7733        1.3836        1.2994        1.1430        0.7785        1.0775        0.8189        0.6301        0.3787        0.2030        0.1975        0.4239        1.0025        1.1309        0.9394        0.7628        1.1997        0.9374        0.9948        0.5574        0.5450        0.6065        0.3795        0.4046        0.3085        0.0759        0.0596        0.1328        0.1050        0.1442        0.2514        0.8070        1.3273        1.5548        2.4000        3.3848        3.9079        3.4093        2.8363        2.6010        4.8917        5.2693        5.4076        5.2623        4.4327        4.3983        5.1125        5.9307        4.8036        4.8514        4.2343        4.5242        6.1307        6.2979        6.6323        6.4288        5.4658        5.3628        0.0000        0.0000        0.0000        0.0000        0.0000        0.0000        0.0000        0.0000        0.0000        0.0000        0.0000        0.0000        0.0000        0.0000        0.0000        0.0000
        0.0000        0.0000        0.0000        0.0000        0.0000        0.0000        0.0000        0.0000        0.0000        0.0000        0.0000        0.0000        0.0000        0.0000        0.0000        0.0000        0.0000        0.0000        0.0000        0.0000        0.0000        0.0000        0.0000        0.0000        0.0000        0.0000        0.0000        0.0000        7.9614        7.0754        7.0382        7.6186        5.8667        5.5907        7.8842       11.9714        9.5347        8.3681       10.1536       10.3599        9.2462        7.0033        5.0475        4.1842        3.9571        3.9438        4.7264        5.2614        5.2480        4.7704        4.7273        6.7517        5.6266        4.5868        5.5092        7.2180        8.6820        6.1779        5.0780        3.2396        1.0514        0.9268        2.3770        6.3879        5.4097        6.0458        6.9523        5.7949        5.8719        6.1073        5.2252        3.6465        4.2247        4.4481        4.8532        5.8546        6.0955        5.8604        4.6636        3.0405        2.8295        2.5058        2.5793        2.8333        2.0253        1.7825        1.0844        0.6083        0.1788        0.0416        0.2898        0.0000        0.0000        0.0000        0.0000        0.0000        0.0000        0.0000        0.0000        0.0000        0.0000        0.0000        0.0000        0.0000        0.0000        0.0000        0.0000        0.0000        0.0000        0.0000        0.0000        0.0000        0.0000        0.0000        0.0000        0.0000        0.0000        0.0000        0.0000        0.0000        0.0000        0.0000        0.0000        0.0000        0.0000        0.0000        0.0000        0.0000        0.0000        0.0000        0.0000        0.0000        0.0000        0.0000        0.0000        0.0000        0.0000        0.0000        0.0000        0.0000        0.0000        0.0000        0.0000        0.0000        0.0000        0.0000        0.0000        0.0000        0.0000        0.0000        0.0000        0.0000        0.0000        1.7206        1.7105        2.0135        2.3816        2.5330        3.1083        3.4414        3.5967        3.4818        3.1585        2.5410        2.5327        3.3420        3.5406        3.9684        3.5965        3.4993        3.8902        3.5927        2.8836        2.7178        2.3171        1.2399        0.9753        0.8972        0.7950        0.6680        0.9022        0.7725        0.4678        0.6691        0.6602        0.2500        0.1614        0.2269        0.2761        0.6619        0.5361        0.4387        0.4765        0.5648        0.5159        0.3268        0.3358        0.4482        0.3633        0.3734        0.3348        0.2533        0.1877        0.2878        0.4622        0.6123        1.0269        2.4231        2.8484        3.3452        4.4463        4.8633        4.3112        4.0625        4.2330        5.8009        6.6203        6.7560        6.6130        5.2834        5.8794        6.1566        6.7441        7.1714        6.5530        6.9575        7.2335        4.2672        3.8818        3.8074        4.0178        3.9873        3.9435        0.0000        0.0000        0.0000        0.0000        0.0000        0.0000        0.0000        0.0000        0.0000        0.0000        0.0000        0.0000        0.0000        0.0000        0.0000        0.0000
        0.0000        0.0000        0.0000        0.0000        0.0000        0.0000        0.0000        0.0000        0.0000        0.0000        0.0000        0.0000        0.0000        0.0000        0.0000        0.0000        0.0000        0.0000        0.0000        0.0000        0.0000        0.0000        0.0000        0.0000        0.0000        0.0000        0.0000        0.0000        7.9949        8.2867        9.6402       10.9270        9.0471        8.4676        8.4079        8.1752        9.0348        8.6818        9.6553       10.4092        7.2919        5.2109        3.5497        4.9430        3.8586        3.9473        4.1346        3.7550        4.1551        3.8608        3.6684        3.8719        3.9588        3.7141        3.9883        6.0637        8.7586        5.7555        3.8819        3.3741        2.3671        1.1251        1.1919        3.9470        5.2348        6.6786        6.8603        5.2993        5.2426        5.4713        5.1059        4.5763        4.1499        5.0143        4.7589        5.6022        5.7822        5.7148        4.5356        3.6130        3.1783        2.2739        2.6424        3.1970        2.2362        1.4783        1.0233        0.9156        0.2050        0.0591        0.0645        0.0000        0.0000        0.0000        0.0000        0.0000        0.0000        0.0000        0.0000        0.0000        0.0000        0.0000        0.0000        0.0000        0.0000        0.0000        0.0000        0.0000        0.0000        0.0000        0.0000        0.0000        0.0000        0.0000        0.0000        0.0000        0.0000        0.0000        0.0000        0.0000        0.0000        0.0000        0.0000        0.0000        0.0000        0.0000        0.0000        0.0000        0.0000        0.0000        0.0000        0.0000        0.0000        0.0000        0.0000        0.0000        0.0000        0.0000        0.0000        0.0000        0.0000        0.0000        0.0000        0.0000        0.0000        0.0000        0.0000        0.0000        0.0000        0.0000        0.0000        1.7053        1.8788        2.1587        2.2739        3.4209        3.0262        2.7717        3.3231        4.0479        3.4913        3.4634        3.7589        3.0325        3.2778        3.9565        4.2695        4.5082        3.6320        3.6215        3.3000        2.9918        3.2103        2.8134        2.2761        1.1943        0.9994        1.0687        0.8553        0.8095        0.5249        0.7307        0.4979        0.5383        0.3200        0.1609        0.2310        0.2788        0.3012        0.3946        0.3962        0.2809        0.2207        0.1316        0.1847        0.1495        0.2435        0.2388        0.3798        0.2867        0.1882        0.0420        0.1072        0.2374        0.4282        0.6902        1.0930        2.8332        3.1128        2.8793        2.9635        3.2085        3.6964        4.0608        4.8808        6.6909        8.4457        8.4282        8.8760        7.1658        6.0578        4.8649        5.6629        7.4086        8.0366        7.7315        7.0405        3.9727        2.8254        2.6324        3.2532        3.6073        4.5646        0.0000        0.0000        0.0000        0.0000        0.0000        0.0000        0.0000        0.0000        0.0000        0.0000        0.0000        0.0000        0.0000        0.0000        0.0000        0.0000
        0.0000        0.0000        0.0000        0.0000        0.0000        0.0000        0.0000        0.0000        0.0000        0.0000        0.0000        0.0000        0.0000        0.0000        0.0000        0.0000        0.0000        0.0000        0.0000        0.0000        0.0000        0.0000        0.0000        0.0000        0.0000        0.0000        0.0000        0.0000       10.8816       10.8779       10.4285       13.6114       10.1761        7.3823        7.2719        7.5854       10.7109        9.2021        5.7072        4.3733        3.9035        2.5419        2.8077        4.2699        3.9955        5.1267        4.4975        4.0601        3.5645        3.0417        3.1504        3.4002        4.3261        4.5301        3.9223        6.8696        5.4668        4.3745        3.8229        3.4530        2.9433        1.5265        0.5811        1.5314        1.5294        2.5345        3.6153        3.9523        4.4726        5.3781        5.2692        4.4318        4.2530        3.9029        4.6010        4.4290        5.1045        4.7779        4.3907        3.3902        2.4551        2.4829        1.9995        2.1254        2.1129        1.6801        1.1138        0.9132        0.3302        0.0407        0.0763        0.0834        0.0000        0.0000        0.0000        0.0000        0.0000        0.0000        0.0000        0.0000        0.0000        0.0000        0.0000        0.0000        0.0000        0.0000        0.0000        0.0000        0.0000        0.0000        0.0000        0.0000        0.0000        0.0000        0.0000        0.0000        0.0000        0.0000        0.0000        0.0000        0.0000        0.0000        0.0000        0.0000        0.0000        0.0000        0.0000        0.0000        0.0000        0.0000        0.0000        0.0000        0.0000        0.0000        0.0000        0.0000        0.0000        0.0000        0.0000        0.0000        0.0000        0.0000        0.0000        0.0000        0.0000        0.0000        0.0000        0.0000        0.0000        0.0000        2.0859        2.0433        2.0826        2.2963        2.6475        3.6388        4.1792        3.5836        3.9353        4.1599        3.7714        3.6442        3.4068        2.7594        3.7862        4.2648        4.0462        3.6958        3.2260        3.0864        2.9943        2.9360        2.9044        2.6337        2.1786        1.1674        0.8419        0.8429        0.7914        0.5772        0.4175        0.3641        0.6726        0.3755        0.2786        0.2502        0.2945        0.4331        0.6222        0.4510        0.4343        0.2024        0.0865        0.0235        0.0684        0.3556        0.1851        0.1520        0.0955        0.1457        0.0998        0.2282        0.1397        0.2750        0.4403        1.2748        2.2106        2.1818        2.8733        3.1814        3.8414        3.8162        4.5363        5.1009        6.3141        9.7920       10.3761       10.5857        9.2660        6.7991        7.1588        7.6272        7.0010        8.6817        8.5635        7.6549        6.4185        3.4504        2.6544        2.5209        3.0811        3.3668        4.1983        5.8839        0.0000        0.0000        0.0000        0.0000        0.0000        0.0000        0.0000        0.0000        0.0000        0.0000        0.0000        0.0000        0.0000        0.0000        0.0000
        0.0000        0.0000        0.0000        0.0000        0.0000        0.0000        0.0000        0.0000        0.0000        0.0000        0.0000        0.0000        0.0000        0.0000        0.0000        0.0000        0.0000        0.0000        0.0000        0.0000        0.0000        0.0000        0.0000        0.0000        0.0000        0.0000        0.0000        8.9355        7.8776        4.9475        5.0604        6.1001        6.7923        7.3023        8.2412        8.5682        7.9988        6.9464        5.6430        3.8446        3.5351        3.1426        3.2959        5.6112        5.3382        6.5921        6.2653        3.6556        2.4892        2.5702        2.7247        3.2598        4.0200        4.1720        2.6380        3.4236        3.0094        2.7273        2.8594        4.1536        3.9610        1.6496        1.0843        1.4752        1.3868        1.2945        1.1316        1.5762        3.2905        3.2047        3.0087        3.6556        3.3463        3.2897        3.4135        4.0229        3.7466        3.7676        3.2409        2.0512        1.9276        2.0719        2.4030        2.2120        2.0228        1.6895        1.5775        1.3716        0.2123        0.0584        0.2693        0.3110        0.2209        0.0000        0.0000        0.0000        0.0000        0.0000        0.0000        0.0000        0.0000        0.0000        0.0000        0.0000        0.0000        0.0000        0.0000        0.0000        0.0000        0.0000        0.0000        0.0000        0.0000        0.0000        0.0000        0.0000        0.0000        0.0000        0.0000        0.0000        0.0000        0.0000        0.0000        0.0000        0.0000        0.0000        0.0000        0.0000        0.0000        0.0000        0.0000        0.0000        0.0000        0.0000        0.0000        0.0000        0.0000        0.0000        0.0000        0.0000        0.0000        0.0000        0.0000        0.0000        0.0000        0.0000        0.0000        0.0000        0.0000        2.3474        2.0156        2.0468        2.4002        2.6904        2.6670        3.4264        3.5179        3.2988        3.1281        3.6774        3.4132        3.2407        3.1510        3.1292        2.9427        2.5414        3.5011        3.4225        3.0154        2.7485        2.3255        2.4361        2.5881        2.5838        2.1436        1.0259        0.7328        0.4825        0.4586        0.4119        0.5499        0.3313        0.3161        0.4245        0.3820        0.4454        0.4499        0.5099        0.5357        0.5108        0.4398        0.3497        0.2840        0.4082        0.3757        0.5516        0.6021        0.2065        0.1544        0.0000        0.0000        0.0000        0.0000        0.5801        1.3994        1.1525        1.1709        2.2459        2.4478        2.8295        3.8160        5.1061        7.0727        8.1081        9.7730       11.8044       12.2324       10.2380       10.6424        8.5575       10.1540        8.8021        8.0703        9.1654        8.6154        7.5452        6.4901        3.7934        2.9591        2.7174        3.1858        3.6099        4.7434        0.0000        0.0000        0.0000        0.0000        0.0000        0.0000        0.0000        0.0000        0.0000        0.0000        0.0000        0.0000        0.0000        0.0000        0.0000        0.0000
        0.0000        0.0000        0.0000        0.0000        0.0000        0.0000        0.0000        0.0000        0.0000        0.0000        0.0000        0.0000        0.0000        0.0000        0.0000        0.0000        0.0000        0.0000        0.0000        0.0000        0.0000        0.0000        0.0000        0.0000        0.0000        0.0000        0.0000        3.9973        3.8507        3.2590        2.8094        1.1167        1.9621        3.4719        4.8983        7.7172        4.4239        3.4777        2.5118        1.9349        2.2202        2.3119        1.6326        2.9491        4.0528        5.4162        5.5344        2.4423        1.6738        1.4263        1.5870        3.1137        3.4307        2.8439        2.0681        0.9292        0.7152        0.4932        0.4371        3.5325        4.5078        4.0689        3.1807        1.1336        0.5823        0.2195        0.0953        0.7786        1.0620        0.2073        0.6028        1.1068        1.6082        1.5863        2.1548        2.3589        2.8651        2.5549        2.0587        2.0768        0.9531        0.4981        0.7015        2.0822        1.8682        1.7784        1.9059        2.5036        0.5248        0.5119        0.8266        0.7557        0.6966        0.6969        0.5317        0.4527        0.3834        0.7298        1.1027        0.4871        0.3224        0.0000        0.0000        0.0000        0.0000        0.0000        0.0000        1.0631        0.9825        1.0119        1.1706        0.0000        0.0000        0.0000        0.0000        0.0000        0.0000        0.0000        0.0000        0.0000        0.0000        0.0000        0.0000        0.0000        0.0000        0.0000        0.0000        0.0000        0.0000        0.0000        0.0000        0.0000        0.0000        0.0000        0.0000        0.0000        0.0000        0.0000        0.0000        0.0000        0.0000        0.0000        0.0000        0.0000        0.0000        0.0000        0.0000        2.4555        2.7431        1.7833        1.7031        2.2693        2.4784        2.5829        2.9198        3.3431        3.6042        3.6883        3.3123        3.0060        3.1115        2.9684        2.7393        2.6155        2.7230        2.7933        2.8539        1.7121        1.3107        1.3032        1.3035        1.4018        1.6544        1.6192        1.3677        0.5751        0.5119        0.5077        0.5703        0.6322        0.6101        0.4008        0.4557        0.6795        0.5011        0.5266        0.4214        0.7104        0.5326        0.3543        0.3347        0.3795        0.6062        0.5389        0.5040        0.5576        0.5341        0.3347        0.0263        0.5781        0.5351        0.6109        0.7944        1.2698        1.1294        1.2549        1.6758        2.5357        2.8314        3.9478        6.1148        8.6043       10.3856       11.6652       12.2602       11.3166       12.3557       12.8538       12.8479       12.9515       12.8048       12.4732       11.6821        8.9618        7.7384        7.4545        7.0790        4.6182        3.9402        3.3762        3.2546        3.0962        3.8714        0.0000        0.0000        0.0000        0.0000        0.0000        0.0000        0.0000        0.0000        0.0000        0.0000        0.0000        0.0000        0.0000        0.0000        0.0000        0.0000
        0.0000        0.0000        0.0000        0.0000        0.0000        0.0000        0.0000        0.0000        0.0000        0.0000        0.0000        0.0000        0.0000        0.0000        0.0000        0.0000        0.0000        0.0000        0.0000        0.0000        0.0000        0.0000        0.0000        0.0000        0.0000        0.0000        5.3708        4.2961        3.6006        2.7494        1.8999        1.0002        1.2793        1.7041        5.0324        4.6547        3.3064        2.2576        1.4436        1.2328        1.3283        1.5641        1.5432        4.2239        3.2628        3.4968        4.4243        2.3624        1.2186        0.8275        0.5688        1.4557        2.3332        2.4503        1.9839        1.4669        0.8767        0.4271        0.2538        0.7147        0.9399        0.6146        1.1208        0.8954        0.9242        0.4101        0.5770        1.0647        0.4554        0.2057        0.0488        0.2834        0.0902        0.5609        0.9619        1.0208        1.2298        1.1430        0.9735        0.9387        0.6922        0.4053        0.6499        1.5896        1.6150        1.2500        1.2366        1.6709        0.4986        0.8161        0.5319        0.8414        0.6877        0.5625        0.4916        0.4587        0.4598        0.7106        0.7020        0.2930        0.2614        0.3280        0.6254        1.7408        1.5180        0.7416        0.6532        1.1112        1.2828        1.3005        1.3753        1.2594        1.2694        1.1149        1.0497        0.0000        0.0000        0.0000        0.0000        0.0000        0.0000        0.0000        0.0000        0.0000        0.0000        0.0000        0.0000        0.0000        0.0000        0.0000        0.0000        0.0000        0.0000        0.0000        0.0000        0.0000        0.5999        0.3864        0.5217        0.3900        0.5220        0.5802        0.8674        1.5842        1.7002        1.3420        1.4238        1.5312        1.7007        1.8286        1.8866        2.0005        2.1951        2.4291        2.5209        2.6952        3.2893        3.1032        2.7271        2.9877        3.7122        2.6535        2.3244        2.5381        3.2938        3.1728        2.4548        1.6651        1.5287        1.2665        1.1486        1.3312        1.1638        1.1571        1.1654        0.7226        0.6968        0.7498        0.6466        0.6618        0.5823        0.2112        0.2466        0.3018        0.8142        0.7475        0.5884        0.4222        0.3853        0.3612        0.3769        0.3688        0.3108        0.3531        0.3000        0.6332        0.4837        0.1166        0.1495        0.4447        0.8051        1.0894        1.0892        0.9588        1.1257        1.3934        2.1218        3.9949        4.7438        4.4910        6.1834        8.1450        9.6906       10.9824       11.7135       13.2186       14.5256       14.6832       14.6150       15.2622       15.5201       15.7499       15.6855       11.0635       10.7704        9.4812        8.1841        4.9825        4.0394        2.9698        2.9646        0.0000        0.0000        0.0000        0.0000        0.0000        0.0000        0.0000        0.0000        0.0000        0.0000        0.0000        0.0000        0.0000        0.0000        0.0000        0.0000        0.0000        0.0000
        0.0000        0.0000        0.0000        0.0000        0.0000        0.0000        0.0000        0.0000        0.0000        0.0000        0.0000        0.0000        0.0000        0.0000        0.0000        0.0000        0.0000        0.0000        0.0000        0.0000        0.0000        0.0000        0.0000        0.0000        0.0000        0.0000        5.8326        4.6706        2.6924        1.4391        0.8394        0.5225        0.5711        0.3830        0.9729        2.8575        3.0832        2.9314        0.8241        0.7949        0.7048        1.4704        1.4510        2.1765        1.6334        1.9422        3.0160        2.2693        1.7955        1.3026        0.7911        0.8194        2.0312        2.4200        2.2806        1.1372        0.9498        0.7283        0.5713        0.8377        0.1465        0.0406        0.0000        0.1708        0.1143        0.0000        0.0000        0.0074        0.0099        0.1502        0.5136        1.2809        0.3781        0.2878        0.3287        0.5014        0.6784        0.6659        0.6959        0.8195        0.6818        0.3400        0.3426        0.7369        1.2030        0.7320        0.6929        0.7364        0.3448        0.4052        0.3229        0.5933        0.7243        0.5389        0.4995        0.4443        0.4511        0.8690        0.5212        0.2774        0.2616        0.3293        0.5715        1.2242        0.4487        0.7768        0.8602        1.7850        1.5267        1.2511        1.0527        1.0049        1.0233        0.9299        0.8662        0.7177        0.6640        0.6432        0.0000        0.0000        0.0000        0.0000        0.0000        0.0000        0.0000        0.0000        0.0000        0.0000        0.0000        0.0000        1.2439        0.9714        0.7472        0.7972        0.7414        0.3682        0.3745        0.3969        0.2292        0.2734        0.5295        0.8509        0.9530        1.4580        1.3958        1.3305        1.3033        1.4846        1.8607        1.9345        2.0417        2.3023        2.5771        2.7603        3.0337        2.9977        2.9728        2.9543        2.8038        2.5829        2.5160        2.4838        2.4732        2.2118        1.4015        1.3932        1.2802        1.3742        1.9052        1.7106        1.6400        1.5419        1.2069        1.4458        1.4959        0.9388        0.8178        0.6097        0.2245        0.1934        0.1928        0.2331        0.3667        0.2587        0.2837        0.3328        0.4591        0.3335        0.3973        0.3376        0.3183        0.3806        0.3187        0.3329        0.2763        0.2200        0.1596        0.1620        0.4873        1.2653        1.4027        1.5347        1.7608        1.5378        1.5579        2.1732        3.4142        2.7389        3.1813        4.2403        5.9260        8.2559       10.7845       12.5664       13.5116       14.6071       15.4691       16.1839       16.7113       17.5165       18.3619       18.9439       16.5086       13.2852       12.0451        9.9835        8.6302        0.0000        3.9782        2.7782        2.8119        0.0000        0.0000        0.0000        0.0000        0.0000        0.0000        0.0000        0.0000        0.0000        0.0000        0.0000        0.0000        0.0000        0.0000        0.0000        0.0000        0.0000        0.0000
        0.0000        0.0000        0.0000        0.0000        0.0000        0.0000        0.0000        0.0000        0.0000        0.0000        0.0000        0.0000        0.0000        0.0000        0.0000        0.0000        0.0000        0.0000        0.0000        0.0000        0.0000        0.0000        0.0000        0.0000        0.0000        4.3485        4.1046        3.5120        1.9658        0.9093        0.7895        0.7276        0.9625        1.5812        1.6195        3.2440        3.0503        1.7731        1.2886        1.5407        1.2978        1.0549        1.1592        2.5642        2.7030        2.2554        1.1270        0.4731        0.2168        0.2579        0.2823        0.4898        0.9226        1.3051        1.1213        0.5866        1.7999        1.3922        0.5562        0.5561        0.5850        0.4996        0.4043        0.3582        0.0263        0.0262        0.0740        0.0405        0.2946        0.1950        0.0201        0.0509        0.0618        0.0814        0.1099        0.3699        0.3921        0.3679        0.4343        0.3522        0.2546        0.2872        0.2650        0.4911        0.6462        0.4231        0.4636        0.6303        0.5535        1.0918        0.5410        0.7140        0.7951        0.8296        0.9751        0.6018        0.6314        0.7012        0.4442        0.3413        0.3957        0.5057        1.3012        0.4471        0.2696        0.6119        0.4429        1.6206        0.9986        0.9428        0.8188        0.8824        0.8792        0.7921        0.7545        0.5893        0.6606        0.6849        0.6085        0.6280        0.6944        0.0000        0.0000        0.0000        0.0000        0.0000        0.0000        0.0000        0.0000        1.3525        1.2265        0.9023        0.7219        0.9718        0.9308        0.5247        0.2713        0.1879        0.2085        0.3457        0.5604        0.7742        0.8816        1.4797        1.0672        1.1475        1.3401        1.4633        1.6642        1.8947        2.1009        2.8062        3.0898        3.2077        3.3788        3.5694        3.5034        3.4272        3.1401        3.0004        2.7065        2.3660        2.3419        1.8703        2.0277        1.9813        1.8138        1.7019        1.7216        1.5354        1.3774        2.0580        1.9370        1.9366        1.6946        0.8395        0.4785        0.2203        0.1362        0.1722        0.1438        0.1487        0.1864        0.3187        0.3454        0.3851        0.3140        0.3566        0.4145        0.5456        0.4577        0.4338        0.3701        0.3518        0.1827        0.1744        0.1443        0.5664        0.6735        1.7284        2.3368        2.7133        3.2571        2.3418        2.2832        2.1962        2.2732        2.8827        3.4264        4.4154        6.3203        9.0738       11.1995       13.0369       14.1824       15.7504       17.3600       18.7596       19.3765       20.9878       26.1091       24.2874       20.9031       17.5903       15.4043        0.0000        0.0000        0.0000        0.0000        0.0000        0.0000        0.0000        0.0000        0.0000        0.0000        0.0000        0.0000        0.0000        0.0000        0.0000        0.0000        0.0000        0.0000        0.0000        0.0000        0.0000        0.0000        0.0000        0.0000
        0.0000        0.0000        0.0000        0.0000        0.0000        0.0000        0.0000        0.0000        0.0000        0.0000        0.0000        0.0000        0.0000        0.0000        0.0000        0.0000        0.0000        0.0000        0.0000        0.0000        0.0000        0.0000        3.3483        0.6993        1.1118        0.5603        0.9199        2.0464        2.0920        1.9238        1.4835        0.9475        0.7191        1.2991        1.7037        3.4015        3.9174        2.9354        2.2793        2.9614        3.0172        1.7145        2.1663        4.1851        4.0416        2.9090        1.0565        0.6706        0.5511        0.3249        0.3322        0.5454        0.9063        1.2840        0.9791        0.7783        0.8157        0.7950        0.3358        0.1824        0.1095        0.6005        0.9560        0.4160        0.0542        0.0159        0.0896        0.0334        0.0848        0.0433        0.0389        0.0172        0.0207        0.0564        0.1201        0.2140        0.2263        0.2360        1.2384        0.7865        0.4116        0.3149        0.3428        0.4080        0.4584        0.5625        0.7529        0.8717        0.8297        0.8157        0.8839        0.9216        0.9208        0.9718        0.7949        0.6573        0.5122        0.4744        0.4761        0.4660        0.4772        1.0421        0.8886        0.3140        0.5059        0.7382        0.6248        0.8735        0.8755        0.7978        0.7285        0.6934        0.6464        0.5971        0.5773        0.4118        0.5625        0.5716        0.4248        0.4710        0.3748        0.3180        0.3381        0.2790        0.2972        0.2984        0.5789        0.9995        1.0620        1.3664        1.4044        1.1010        0.7682        0.7043        0.8615        0.4748        0.2525        0.2707        0.3822        0.7911        1.1518        1.5146        1.4040        1.9052        1.3510        0.8726        0.9872        1.3484        1.5177        1.8438        2.2529        3.4226        3.9339        4.2933        4.2273        4.4527        4.5149        4.4818        4.1366        3.3993        3.1917        2.9460        2.8926        2.6166        2.4697        2.4703        2.4306        2.5847        2.6738        2.6733        2.3838        1.5835        1.3325        1.3162        1.0579        0.4827        0.5068        0.3667        0.2615        0.2799        0.1879        0.2952        0.3261        0.4689        0.8667        0.8072        0.3378        0.3900        0.4013        0.2934        0.3130        0.3270        0.2885        0.2255        0.1823        0.2414        0.2469        0.1514        0.1430        2.4105        3.1025        3.5070        3.6187        3.0610        3.0901        3.1881        3.3293        2.6226        3.0549        4.6761        6.0310       10.9812       13.3969       15.6441       17.4750       21.0547       23.2869       24.8622       26.0600       28.4080       33.8753       31.4537       28.6938       25.8996        0.0000        0.0000        0.0000        0.0000        0.0000        0.0000        0.0000        0.0000        0.0000        0.0000        0.0000        0.0000        0.0000        0.0000        0.0000        0.0000        0.0000        0.0000        0.0000        0.0000        0.0000        0.0000        0.0000        0.0000        0.0000
        0.0000        0.0000        0.0000        0.0000        0.0000        0.0000        0.0000        0.0000        0.0000        0.0000        0.0000        0.0000        0.0000        0.0000        0.0000        0.0000        0.0000        0.0000        2.6891        2.6537        2.1722        2.0084        1.7389        0.6792        0.2761        0.6802        1.4827        2.8452        2.7727        3.6173        3.3786        1.3755        0.6452        0.5674        0.9411        2.3391        2.8055        2.8314        1.8513        1.5648        1.7363        1.6753        1.4852        1.9053        1.1429        0.8026        0.8861        0.8075        0.8856        0.5796        0.4000        0.8173        0.8941        1.1299        0.9599        0.6830        0.5750        0.4747        0.3889        0.2082        0.1515        0.7523        1.0447        0.2308        0.0563        0.0530        0.0848        0.0508        0.0790        0.2339        0.1755        0.3379        0.1967        0.2029        0.1011        0.1834        0.2985        0.3937        0.4199        0.5273        0.3262        0.3862        0.4660        0.4413        0.5578        0.5835        0.6589        0.6032        1.0405        1.2376        0.8965        0.8811        0.9161        0.7096        0.7366        0.6326        0.6461        0.9570        0.8191        0.8793        1.5031        1.2545        0.7470        0.3722        0.3550        0.2917        0.2996        0.6831        0.8467        0.7930        0.6519        0.6384        0.8992        0.7148        0.6470        0.4460        0.4532        0.5485        0.5429        0.6132        0.4710        0.4725        0.2704        0.2065        0.2240        0.2266        0.3538        0.6478        0.6661        0.6457        0.7880        0.9592        0.9093        0.8490        0.6573        0.3895        0.3032        0.3401        0.6205        1.2660        1.1638        1.4910        1.2717        1.7761        0.9018        0.7818        0.8508        1.3830        1.6778        2.1351        2.4942        3.8498        4.3803        4.7087        4.7143        4.6331        4.7007        4.6990        4.2202        3.5319        3.1743        2.9028        2.8982        2.6434        2.8860        2.6999        2.9027        3.3392        3.1663        2.9678        2.7053        1.6096        1.2822        1.1877        1.2224        0.5889        0.3700        0.3292        0.2463        0.2374        0.3152        0.3535        0.6587        0.4738        0.4120        0.3853        0.4673        0.0975        0.1415        0.2354        0.2780        0.3092        0.5478        0.4792        0.4073        0.4978        0.4083        0.4614        0.9378        3.6972        4.1027        4.6395        4.9475        4.0250        3.7569        3.6620        3.9998        3.0465        3.0763        4.2170        6.1972       11.6050       14.6655       17.3456       19.4076       23.3287       25.7885       28.0056       30.2856       32.1904       33.2592        0.0000        0.0000        0.0000        0.0000        0.0000        0.0000        0.0000        0.0000        0.0000        0.0000        0.0000        0.0000        0.0000        0.0000        0.0000        0.0000        0.0000        0.0000        0.0000        0.0000        0.0000        0.0000        0.0000        0.0000        0.0000        0.0000        0.0000        0.0000
        0.0000        0.0000        0.0000        0.0000        0.0000        0.0000        0.0000        0.0000        0.0000        0.0000        0.0000        0.0000        0.0000        0.0000        0.0000        1.9107        1.3052        1.8104        2.1241        1.9656        1.1860        0.8260        0.5622        0.1841        0.3246        0.2666        0.2610        1.7510        1.4481        1.5080        1.3395        1.5210        1.9470        1.4220        0.8264        2.0667        1.6147        1.2175        1.2814        0.8504        1.1495        0.9224        0.5892        0.8916        0.7919        0.7662        0.8892        1.2359        2.2931        0.9752        0.8645        0.9203        0.8184        0.6381        0.7438        0.7867        0.8874        1.0568        0.9627        0.4903        0.2187        0.1254        0.1065        0.0420        0.0329        0.0318        0.0390        0.0376        0.0691        0.2309        0.3411        0.6393        0.0720        0.1000        0.0591        0.1630        0.1994        0.2380        0.5008        0.5325        0.3802        0.3369        0.3284        0.7128        0.7239        0.5263        0.5688        0.8770        0.8963        0.7314        0.7401        0.8226        0.6428        0.5468        0.5700        0.7462        0.7397        0.9024        1.0369        0.7133        1.2272        1.3694        0.4618        0.1862        0.2033        0.1950        0.1907        0.5890        0.7205        0.7651        0.6448        0.7467        1.4843        1.1026        0.8308        0.4431        0.5575        0.5096        0.6335        0.6006        0.4409        0.3196        0.2238        0.2677        0.2527        0.7155        0.7318        0.8403        0.9536        0.6818        0.8210        1.0519        0.7389        0.6346        0.5957        0.3870        0.3546        0.4433        0.6532        1.0079        0.8502        0.7325        0.3639        0.5286        0.7195        0.7458        0.9705        1.6662        1.8412        2.2633        2.9184        3.9774        4.5879        4.8715        4.8859        4.8451        4.9921        4.6250        4.2187        3.8015        3.4017        3.1598        3.1137        2.9695        2.6490        2.7178        2.8378        3.5295        3.6756        3.1495        2.7169        1.6421        1.3374        1.2327        1.0774        0.5844        0.4816        0.3929        0.3708        0.3532        0.4742        0.3305        0.3556        0.5060        0.5374        0.4957        0.5293        0.2146        0.0608        0.0866        0.4174        0.4063        0.4896        0.3430        0.1238        0.5252        0.2444        0.4426        0.7096        3.5469        4.5746        4.7648        4.4373        4.2051        4.3951        4.4880        4.6158        3.4248        3.3354        4.6550        6.5455       11.6056       14.5941       17.1268        0.0000       23.6334       25.5993       27.5232       28.7773       30.7677       33.0577        0.0000        0.0000        0.0000        0.0000        0.0000        0.0000        0.0000        0.0000        0.0000        0.0000        0.0000        0.0000        0.0000        0.0000        0.0000        0.0000        0.0000        0.0000        0.0000        0.0000        0.0000        0.0000        0.0000        0.0000        0.0000        0.0000        0.0000        0.0000
        0.0000        0.0000        0.0000        0.0000        0.0000        0.0000        0.0000        0.0000        0.0000        0.0000        0.0000        0.0000        0.0000        2.1351        3.1433        1.4827        1.4647        2.5917        2.1753        1.5487        0.8125        0.9095        0.8102        0.4941        0.5020        0.2658        0.4572        2.6467        2.0705        2.1700        2.0673        1.6691        1.4550        1.2656        0.5924        0.7274        0.7043        0.6507        0.6554        0.8623        0.7191        0.7674        0.5674        1.1336        1.1694        1.7038        1.6373        0.7987        0.5918        0.7344        0.6206        0.5415        0.9514        1.4330        1.2678        1.0433        0.5008        0.7701        1.0315        0.9914        0.3506        0.2180        0.1411        0.0744        0.0425        0.0482        0.0646        0.0658        0.0789        0.1160        0.2149        0.5987        0.7568        0.8309        0.6130        0.2629        0.1869        0.2340        0.6539        1.3778        0.9313        0.4506        0.4714        0.5113        0.4479        0.5066        0.7220        1.1107        1.4101        1.6549        1.3066        0.4925        0.4584        0.4306        0.3983        0.4789        0.7874        0.9274        0.9420        1.4732        2.6026        1.4728        0.5871        0.8557        1.0481        0.4473        0.7180        1.1445        0.9077        0.7541        0.7313        0.7165        0.8724        0.6935        0.6801        0.5710        0.7414        0.8949        0.6589        0.7198        0.6686        0.8393        0.5829        0.4137        0.6442        0.4364        0.2728        0.5758        0.6821        0.6903        0.5989        0.6172        0.5881        0.5526        0.6301        0.6972        0.8103        0.6318        0.6050        0.4985        0.2346        0.1744        0.0303        0.3522        0.5331        0.7317        0.8980        1.3680        1.7958        2.0862        2.5721        3.9668        4.4547        4.8124        4.7891        4.7013        4.6004        4.4281        4.2313        3.6581        3.5764        3.0757        3.0569        3.0881        3.2790        2.9491        2.5050        3.1444        3.4486        3.3458        3.0304        1.9945        2.0790        1.5289        1.5535        1.0117        0.6886        0.6164        0.5757        0.5708        0.7915        0.4860        0.5068        0.7023        0.7292        0.6724        0.5385        0.1479        0.1286        0.1301        0.0829        0.4453        0.6320        1.1194        0.2755        0.6597        0.6811        0.3638        1.7285        2.6641        4.6629        4.7256        4.6518        3.3455        4.1887        3.7299        4.2260        3.6640        4.4996        5.3660        6.4810       11.0189       13.1443        0.0000        0.0000        0.0000        0.0000        0.0000        0.0000        0.0000        0.0000        0.0000        0.0000        0.0000        0.0000        0.0000        0.0000        0.0000        0.0000        0.0000        0.0000        0.0000        0.0000        0.0000        0.0000        0.0000        0.0000        0.0000        0.0000        0.0000        0.0000        0.0000        0.0000        0.0000        0.0000        0.0000        0.0000        0.0000        0.0000
        0.0000        0.0000        0.0000        0.0000        0.0000        0.0000        0.0000        0.0000        0.0000       10.3561        0.0000        0.0000        1.9515        2.3264        1.8322        2.0116        3.0152        3.4938        2.6227        0.9708        0.9483        0.7231        1.3636        1.2561        1.9323        1.8820        1.9728        5.1396        6.1868        4.4345        3.6144        2.6499        0.9883        1.8725        1.8187        1.1975        1.1594        0.9762        0.4111        0.6075        1.0881        1.7084        1.6258        2.3404        5.2355        7.5621        3.2571        0.8080        0.1974        0.4592        0.8087        0.6526        0.8612        1.0529        0.9202        0.8719        0.7583        0.3290        0.1738        0.4391        0.3646        0.1635        0.1523        0.5320        0.0732        0.2100        0.4967        0.6798        1.1835        0.5007        0.2733        0.6364        0.2375        0.8212        0.5539        0.5837        0.8982        0.9953        0.3843        0.4634        0.0445        0.3524        0.5956        0.6021        1.0278        0.5416        0.1797        0.6859        0.6444        0.5717        0.3836        0.4480        0.6391        0.4179        0.2476        0.3728        0.7875        0.8150        0.9748        0.9619        1.0897        1.6827        1.0642        1.0333        0.8741        0.8702        0.9618        1.0427        0.6998        0.7214        0.7201        0.5781        0.6607        0.4736        0.5158        0.6311        0.6298        1.4584        1.2567        1.0713        1.0284        1.5380        1.0452        0.4172        0.2235        0.2688        0.4023        0.4298        0.4546        0.4551        0.5273        0.4761        0.4246        0.6371        0.7534        0.8431        0.8239        0.6626        0.5808        0.3794        0.2781        0.4746        0.6396        0.5465        0.6042        0.7447        1.0169        1.6625        1.9523        2.2286        2.8415        3.5146        3.8784        4.0816        4.0982        4.4486        4.4496        4.2797        4.0276        3.4647        3.1900        2.9421        2.7950        2.6165        2.2929        2.7458        3.0263        2.8375        3.0210        3.0774        2.7069        2.4676        2.3055        1.9245        1.7618        1.7599        1.7943        1.8896        1.6422        1.1164        1.2404        0.9860        1.0136        1.3738        1.3357        1.4336        0.8697        0.8262        0.2524        0.1750        2.0741        1.4402        0.6443        0.9725        1.1358        3.5332        2.7501        3.7797        2.6994        2.0527        3.5447        3.3999        3.2133        2.9505        2.8640        3.2464        3.9038        4.9650        5.5032        6.7562        8.1348        8.8329        0.0000        0.0000        0.0000        0.0000        0.0000        0.0000        0.0000        0.0000        0.0000        0.0000        0.0000        0.0000        0.0000        0.0000        0.0000        0.0000        0.0000        0.0000        0.0000        0.0000        0.0000        0.0000        0.0000        0.0000        0.0000        0.0000        0.0000        0.0000        0.0000        0.0000        0.0000        0.0000        0.0000        0.0000        0.0000        0.0000        0.0000
        0.0000        0.0000        0.0000        0.0000        0.0000       10.2291        7.0386        8.1956        8.6401        6.6817        4.4221        1.2120        1.1579        1.8063        1.5038        2.8394        2.4456        2.6954        1.8300        1.0652        1.8484        0.9570        1.0053        0.7971        0.6438        0.6455        0.6611        3.2157        1.3496        0.4143        1.9789        1.1762        0.7798        0.7022        0.4568        0.3034        0.2139        0.1209        0.3332        0.3790        0.2103        0.3264        0.0356        0.8138        1.5541        0.6158        1.3191        0.4948        0.4219        0.5937        0.1683        0.4572        0.6903        1.2020        1.4743        0.9706        1.0020        0.9732        0.7872        0.8469        0.6594        0.2208        0.1598        0.1484        0.2911        0.3221        0.6781        0.6509        0.6211        0.3209        0.3187        0.3202        0.2853        0.1398        0.9647        1.1369        1.6014        0.1163        0.0170        0.3028        0.2108        0.3900        0.4430        0.4141        0.3913        0.4520        0.3619        0.1515        0.0891        0.3249        0.1981        0.3698        1.1176        1.3741        0.9329        0.6170        0.8656        0.3390        0.6288        0.9565        1.2185        1.3779        1.5312        1.4940        0.9033        0.8278        1.0285        1.1628        1.2243        1.5995        1.0983        0.7617        0.7218        1.0066        1.1369        0.7489        0.9375        1.4903        1.7304        0.7598        0.9401        0.9553        0.7291        0.7131        0.6151        0.4096        0.4585        0.3590        0.3604        0.4447        0.5694        0.3908        0.5469        0.7103        0.4291        0.4976        0.7060        0.4819        0.2833        0.2161        0.2309        0.4020        0.7360        0.6033        0.6668        0.9489        1.2903        1.7578        1.8263        2.1513        2.7431        3.4873        3.6761        3.9046        4.0409        4.2348        4.2213        4.1303        3.8373        3.9028        3.4055        2.8743        3.4441        3.6142        2.5453        2.7322        2.4080        3.0284        2.9295        2.9368        2.8317        2.7040        2.3712        2.2299        2.0865        2.4035        2.2961        2.2639        2.0297        1.8562        1.6906        1.9757        1.2439        1.3565        1.3750        1.2919        1.0724        0.4454        0.3249        0.2330        1.8243        1.3240        0.0000        0.0000        5.3967        4.2043        1.1572        5.3598        4.4827        2.4535        2.7315        2.8336        2.8731        2.5776        2.9857        3.6421        4.2555        5.8360        6.6783        7.8270        8.9798        0.0000        0.0000        0.0000        0.0000        0.0000        0.0000        0.0000        0.0000        0.0000        0.0000        0.0000        0.0000        0.0000        0.0000        0.0000        0.0000        0.0000        0.0000        0.0000        0.0000        0.0000        0.0000        0.0000        0.0000        0.0000        0.0000        0.0000        0.0000        0.0000        0.0000        0.0000        0.0000        0.0000        0.0000        0.0000        0.0000        0.0000        0.0000
        0.0000        0.0000        0.0000        0.0000       12.5594        5.0010        5.7662        5.4570        5.6710        2.5650        1.5314        1.4311        1.9115        1.8935        3.7631        2.4649        2.4772        1.0793        1.3505        0.4948        0.3025        0.1812        0.2472        0.4465        0.7535        0.4394        0.5820        0.6854        0.5898        0.5800        0.2659        0.8120        0.8608        1.0162        0.8689        0.9781        0.5695        0.1382        0.2978        0.7328        0.8209        0.0186        0.0184        1.5637        0.6937        0.3995        0.7686        0.8316        0.1658        0.0665        0.0691        0.1513        0.0777        0.1213        0.1979        0.1663        0.5186        0.8019        0.6772        0.6393        0.9033        1.0041        0.3645        0.8768        0.4902        0.6354        0.7020        2.6278        1.4259        0.2315        0.5199        0.3390        1.0062        1.5074        1.1543        0.4834        0.9337        1.9408        2.0674        0.5557        0.1147        0.1583        0.3519        0.1100        0.4803        1.8121        0.4764        0.2728        0.5806        1.3513        1.0593        1.2445        1.0530        1.0063        1.5423        1.6044        1.5903        1.3382        2.0851        1.4646        0.6841        0.7110        0.9591        2.3808        1.6896        1.5162        1.4330        2.5312        3.4042        2.7080        2.2491        1.3428        1.1966        0.9244        0.9636        1.2875        1.1356        0.8575        1.7409        1.5138        0.8509        1.0201        1.1452        0.7523        0.3817        0.3989        0.4723        0.8226        1.0822        0.7880        0.7165        0.6895        0.6339        0.5504        0.6257        0.8166        0.7538        0.4127        0.4886        0.4330        0.4398        0.6932        0.8347        0.9048        1.0993        1.4237        1.7547        1.7707        2.0298        2.6195        3.4783        3.9529        4.1646        4.3132        3.8262        4.0952        3.9443        4.1458        4.3742        3.5312        3.0719        2.8651        2.8763        2.8183        2.3102        2.2416        2.3045        2.6782        3.2551        3.3806        3.0304        2.9229        2.9657        2.5878        3.0107        3.0036        2.8580        2.2383        1.8394        1.5047        1.9549        1.9160        1.6335        2.4063        1.6122        1.7281        1.2153        0.5087        0.4495        0.5750        0.4861        0.0000        0.0000        0.0000        8.2028        0.4234        2.0460        4.5044        4.4652        2.5851        3.8174        3.2665        2.9753        2.7274        3.4978        5.3304        6.6982        7.6705        0.0000        0.0000        0.0000        0.0000        0.0000        0.0000        0.0000        0.0000        0.0000        0.0000        0.0000        0.0000        0.0000        0.0000        0.0000        0.0000        0.0000        0.0000        0.0000        0.0000        0.0000        0.0000        0.0000        0.0000        0.0000        0.0000        0.0000        0.0000        0.0000        0.0000        0.0000        0.0000        0.0000        0.0000        0.0000        0.0000        0.0000        0.0000        0.0000        0.0000        0.0000
        0.0000        0.0000       20.8874       12.3916        6.8874        6.6481        3.7453        3.6954        1.8447        1.1805        1.5759        1.5591        2.2776        3.2949        2.3676        1.2931        1.2946        0.7957        0.6776        0.4238        0.0512        0.3793        0.7753        0.2186        0.2857        0.1979        0.2290        0.4470        1.2707        1.0447        1.6246        1.5887        0.3796        0.1189        0.1185        0.4435        0.7865        0.4533        0.2118        0.6846        0.6588        0.2031        0.4378        0.9006        0.6953        0.9495        0.2262        0.0628        0.0743        0.1753        0.1772        0.1073        0.1323        0.0566        0.0582        0.2979        0.6291        0.3953        0.0729        0.0656        0.0676        0.0842        0.2162        0.3101        0.7141        0.4694        0.3049        0.9256        0.2671        0.3060        1.4965        1.0801        0.6349        1.9555        3.5347        2.3845        2.5588        3.5363        3.9607        0.9682        0.5931        0.8820        1.4575        0.5097        0.2190        1.7436        0.8415        0.7922        0.3987        0.2262        0.4315        0.4584        0.3581        0.8891        0.9012        1.2121        1.7286        0.8924        1.6594        1.4050        0.8624        0.3567        0.9228        2.8205        1.5277        1.7466        2.1606        2.7046        3.7439        3.6490        2.6863        2.1668        2.3792        1.8787        1.7617        2.2204        1.7168        1.2273        2.3771        2.0874        1.4125        1.3394        1.0531        0.8581        0.4615        0.5008        1.0620        0.8699        0.9810        0.5785        0.4691        0.3892        0.4199        0.3614        0.3160        0.6310        0.7852        0.7127        0.9000        0.8896        1.3067        1.4205        1.2338        0.6460        0.9357        1.2850        1.5784        1.7283        1.7070        2.1612        2.5129        3.3130        3.2008        4.1883        4.1167        3.5528        3.4759        3.9567        4.0997        3.6679        3.7180        3.1394        2.7913        2.4947        2.6143        2.8221        3.4826        5.0962        6.4294        3.5253        2.7198        2.9274        2.8850        2.7469        2.2379        2.2947        2.1245        2.4536        1.8156        1.4831        1.3554        1.8920        1.5282        1.7784        1.7722        1.3892        1.3897        0.9078        0.7437        0.6469        0.0000        0.0000        0.0000        0.0000        0.0000        1.5143        1.9663        3.3249        4.3955        5.5186        3.5150        5.3848        3.0935        4.8565        4.9922        6.2136        6.6856        0.0000        0.0000        0.0000        0.0000        0.0000        0.0000        0.0000        0.0000        0.0000        0.0000        0.0000        0.0000        0.0000        0.0000        0.0000        0.0000        0.0000        0.0000        0.0000        0.0000        0.0000        0.0000        0.0000        0.0000        0.0000        0.0000        0.0000        0.0000        0.0000        0.0000        0.0000        0.0000        0.0000        0.0000        0.0000        0.0000        0.0000        0.0000        0.0000        0.0000        0.0000        0.0000
        0.0000       13.2687       10.8973       12.7938        5.4230        6.6808        3.2530        3.3817        2.1860        2.8053        2.6919        4.2349        4.1302        4.9328        3.4557        1.4237        1.5094        0.4083        0.3795        0.5118        0.4524        1.0429        0.8005        1.5005        1.4532        0.6627        0.7017        0.6842        0.8011        1.0661        0.7940        0.2831        0.1525        0.0332        0.0000        0.2200        0.3737        0.0000        0.2799        0.0228        0.0000        0.1494        0.6878        0.4121        0.0000        0.1838        0.2528        0.1562        0.3349        0.6088        0.3126        1.2749        0.6366        0.6016        0.0153        0.2791        0.3770        0.7678        0.2387        0.1065        0.0438        0.1402        0.2203        0.8525        0.9399        1.7043        1.5170        1.0094        0.7177        0.6750        0.9960        2.8329        3.6853        3.4843        2.9981        4.0269        4.2509        4.1929        2.4474        1.4920        2.1702        3.1511        1.3465        0.9182        1.0234        1.0504        0.7379        0.9077        0.1926        0.2349        0.5581        0.7484        0.6333        0.3954        0.9686        1.1886        1.3672        1.5339        1.5703        0.7916        0.7368        0.9726        0.2450        0.8890        2.9715        3.1187        2.6495        2.8074        3.3446        2.3666        2.8937        2.8770        2.4965        2.1026        2.5099        2.3898        3.6494        5.1174        5.1638        1.6268        1.0734        1.4605        1.1852        0.9307        0.6496        0.5084        0.6238        0.6758        0.6313        0.7245        1.2382        1.1437        0.8320        0.7479        0.6574        0.3709        0.4987        0.6592        0.6507        0.9865        1.1285        1.1823        1.0812        2.0348        2.1586        1.7667        1.6291        1.3474        2.1185        1.9828        1.9725        2.1186        2.9689        3.3034        3.2891        2.9798        2.5672        3.2157        3.0812        3.4136        3.1023        3.7943        2.9814        2.5531        2.3537        2.2373        2.2298        3.5324        3.8941        3.0270        2.5855        3.2090        2.4465        2.3055        2.1464        1.9442        1.7848        1.6426        1.7662        1.2277        1.1317        1.0816        1.1882        1.5501        1.4379        1.4078        1.8217        3.2715        0.0000        0.0000        0.0000        0.0000        1.8361        1.8686        2.6119        3.2438        9.5215       12.3314        8.0316        6.6756        4.0697        2.8852        6.5933        5.8742        6.0544        6.3993        0.0000        0.0000        0.0000        0.0000        0.0000        0.0000        0.0000        0.0000        0.0000        0.0000        0.0000        0.0000        0.0000        0.0000        0.0000        0.0000        0.0000        0.0000        0.0000        0.0000        0.0000        0.0000        0.0000        0.0000        0.0000        0.0000        0.0000        0.0000        0.0000        0.0000        0.0000        0.0000        0.0000        0.0000        0.0000        0.0000        0.0000        0.0000        0.0000        0.0000        0.0000        0.0000        0.0000
        0.0000        8.0922        5.5211        5.3548        5.1507        6.2896        3.7048        1.9445        1.7820        2.6065        4.3448        4.1566        3.8340        4.1827        3.8516        2.4399        0.9738        0.4794        0.5760        0.4685        0.4311        0.3978        0.3682        0.4268        0.5545        0.6879        0.7087        0.5420        0.3146        0.2184        0.5963        0.4605        0.1451        0.0335        0.0000        0.0000        0.1496        0.4755        0.2810        0.1985        0.2070        0.6490        0.3971        0.1575        0.1653        0.4593        0.4630        0.4634        1.0454        2.3028        1.4716        1.0866        1.3771        0.1844        0.0650        0.0192        0.0232        0.6249        0.7544        3.1159        0.3157        0.7796        0.8099        1.2519        1.0748        1.7181        1.7287        0.8602        1.4311        1.8500        2.7065        3.8777        2.2595        2.1898        2.6890        2.9325        1.5493        1.9290        0.4057        0.4155        0.3609        0.6868        0.8196        0.6489        0.7618        0.9528        1.3495        1.7880        0.2885        0.2693        0.2314        0.3809        0.3523        0.2031        0.2368        0.1320        0.1361        0.0778        0.0000        0.3882        0.2720        0.9337        0.7118        1.1622        1.2675        2.3470        3.6052        3.8239        4.0686        2.6260        2.8541        1.8270        1.9356        1.9272        2.1213        2.1441        4.5782        5.3466        2.9933        0.8832        0.8968        0.9799        0.7945        1.0353        1.0046        0.6310        0.6014        0.8471        0.8577        1.1748        0.9974        0.7648        1.0465        1.1637        0.7610        0.7949        1.3021        1.3479        1.2305        1.2895        1.2303        1.5611        1.9579        2.2633        1.5842        1.5174        1.3487        1.5488        1.6071        1.2049        1.2373        1.6908        3.0048        2.7823        2.0488        1.6581        1.5060        1.7275        1.5466        2.7116        2.1977        2.8141        2.9431        2.0891        2.6018        4.0048        2.3533        2.8389        2.5631        2.6356        4.3485        2.9866        2.4744        2.3344        2.1618        1.9566        2.5118        2.4642        2.6623        2.4528        3.4238        3.1429        1.5611        3.1688        2.2463        2.1918        0.0000        0.0000        0.0000        0.0000        0.0000        2.4418        3.8548        2.9913        2.9819        3.7560       14.0591       13.1910       14.3148        4.2627        1.7402        3.1637        4.5233        4.6667        0.0000        0.0000        0.0000        0.0000        0.0000        0.0000        0.0000        0.0000        0.0000        0.0000        0.0000        0.0000        0.0000        0.0000        0.0000        0.0000        0.0000        0.0000        0.0000        0.0000        0.0000        0.0000        0.0000        0.0000        0.0000        0.0000        0.0000        0.0000        0.0000        0.0000        0.0000        0.0000        0.0000        0.0000        0.0000        0.0000        0.0000        0.0000        0.0000        0.0000        0.0000        0.0000        0.0000        0.0000        0.0000
       10.0019        7.2476        5.5722        5.8017        3.4195        3.3846        2.0468        2.0479        1.5637        1.5170        3.8474        7.0521        3.5371        2.5214        4.0541        2.8975        1.5527        0.5096        0.5292        0.5065        0.5377        0.8639        0.3231        0.4448        0.6351        0.4498        0.7201        1.3730        1.1681        2.4261        1.6323        0.0000        0.0000        0.0000        0.0000        0.0000        0.0000        0.4022        0.1802        0.0230        0.0230        1.3436        0.9661        0.1077        0.2506        0.2160        0.3980        0.2178        0.7995        1.6912        3.6005        1.9727        1.4695        0.8576        0.5395        0.2580        0.5706        1.8738        2.1562        1.5800        1.0348        0.8672        1.3650        0.9178        0.4850        0.6946        0.8912        1.9775        3.4375        4.1820        3.3470        2.9045        3.1137        1.8758        2.0926        1.3550        1.7281        1.0892        1.2873        0.5388        0.8337        2.1461        1.7587        1.1905        1.0688        0.5325        0.5660        0.8200        0.6160        0.5000        0.4497        0.4743        0.5795        0.3493        0.4806        0.1696        0.1482        0.0437        0.0000        0.0290        0.1660        0.8741        1.3095        2.0590        1.3574        1.5962        3.1381        3.2393        3.6758        4.9069        2.7912        2.0090        1.2580        1.2947        2.7437        2.3028        2.7187        3.4186        2.1438        0.9172        0.9327        1.2350        1.9233        1.6026        1.3301        0.8506        0.7737        0.6693        0.7120        0.6533        1.2350        1.3356        1.4815        1.2418        0.4553        0.9815        1.2577        1.3114        1.1425        1.3451        1.6261        1.4825        1.4097        1.4960        1.5075        1.8308        1.9384        1.8480        1.4802        1.2053        1.4004        2.1027        2.0407        2.0170        1.7936        1.2987        1.2380        0.9076        1.0613        1.9736        2.9933        2.5948        2.7660        1.7235        1.8459        2.2402        1.9483        3.2306        2.6936        2.7542        2.9095        3.7054        3.1182        2.8742        2.6773        2.4078        2.1888        1.9706        1.6130        1.6310        1.4497        1.7869        1.1101        0.9515        0.8862        0.0000        0.0000        0.0000        0.0000        0.0000        0.0000        3.5034        3.2382        2.9744        3.0760        2.6421        5.7264        2.9718        2.2322        2.6792        3.4347        0.0000        0.0000        0.0000        0.0000        0.0000        0.0000        0.0000        0.0000        0.0000        0.0000        0.0000        0.0000        0.0000        0.0000        0.0000        0.0000        0.0000        0.0000        0.0000        0.0000        0.0000        0.0000        0.0000        0.0000        0.0000        0.0000        0.0000        0.0000        0.0000        0.0000        0.0000        0.0000        0.0000        0.0000        0.0000        0.0000        0.0000        0.0000        0.0000        0.0000        0.0000        0.0000        0.0000        0.0000        0.0000        0.0000        0.0000        0.0000
        7.4098        5.8114        7.5703       13.5910       11.3018        4.9032        4.4425        5.2688        3.7939        4.9498        9.3681        5.1347        3.0840        2.4878        2.0118        0.5847        1.1917        0.8070        0.2101        0.1361        0.1753        0.0000        0.0000        0.1860        0.5539        0.5946        0.3109        0.2936        0.8872        1.9712        1.6381        0.0000        0.0000        0.0000        0.0000        0.0000        0.5007        1.2786        0.3872        0.1231        0.5999        1.1346        1.0248        0.3903        0.3515        0.1850        0.7818        1.0572        3.5440        3.4306        2.9398        1.9151        1.7913        1.9322        2.1672        1.9363        3.8420        2.1158        1.3508        1.1138        0.6125        0.5278        0.7459        1.0257        0.7256        0.7929        1.1040        1.6846        1.5036        1.5715        2.2705        2.1828        2.5052        2.6542        2.6754        1.8282        1.5947        1.2033        0.8515        0.9974        0.9299        1.2767        0.8056        0.7151        1.2617        1.3309        1.4962        1.3866        1.0092        1.0357        0.9360        0.8872        0.7407        0.6003        0.4333        0.0441        0.2221        0.2555        0.1587        0.1109        0.2819        0.8984        1.7275        1.0837        1.8865        2.7904        1.7221        2.7470        3.4125        3.3099        3.3049        2.8155        2.5943        1.5574        1.2310        0.5830        0.6229        0.7774        0.8090        0.6956        0.7261        1.1873        0.7380        0.8649        1.4664        1.5141        0.8774        0.7837        0.7195        0.7692        1.2280        1.4198        1.1648        1.2230        0.5375        0.7668        1.0712        0.8049        0.7257        0.8924        1.0235        1.3006        1.1799        1.9425        1.6803        1.5459        1.9007        1.5690        1.7553        1.4296        1.5488        1.9896        2.4014        2.0510        1.7400        1.1661        0.9055        0.8697        1.0610        1.7182        2.3939        2.2997        2.2137        2.4085        2.0747        2.3236        1.9848        2.8970        4.1343        4.2185        3.9631        3.9884        4.0182        3.3726        3.1755        2.3976        2.4917        1.8263        1.8858        1.9864        2.2283        2.0578        2.4189        3.0887        0.0000        0.0000        0.0000        0.0000        0.0000        0.0000        0.0000        3.9814        3.9599        3.6859        3.6316        2.9738        2.6551        2.3979        2.4572        2.2850        2.6731        0.0000        0.0000        0.0000        0.0000        0.0000        0.0000        0.0000        0.0000        0.0000        0.0000        0.0000        0.0000        0.0000        0.0000        0.0000        0.0000        0.0000        0.0000        0.0000        0.0000        0.0000        0.0000        0.0000        0.0000        0.0000        0.0000        0.0000        0.0000        0.0000        0.0000        0.0000        0.0000        0.0000        0.0000        0.0000        0.0000        0.0000        0.0000        0.0000        0.0000        0.0000        0.0000        0.0000        0.0000        0.0000        0.0000        0.0000        0.0000
        7.2789       17.3438       23.3821       12.2434        9.0773        6.3663        6.0998        4.8897        4.3721        7.8683        7.4846        4.0223        6.1415        2.6549        1.5642        1.1461        0.2687        0.5491        0.4019        0.3485        0.1979        0.1810        0.4349        0.3135        0.1014        0.0000        0.0000        0.0000        0.3258        1.0376        0.4406        0.2186        0.0000        0.0000        0.0000        0.2918        1.0178        1.2531        1.1451        0.8543        1.0315        1.6317        1.3675        1.1291        1.0531        0.3241        0.4026        1.7277        2.0150        2.1564        4.7113        2.4621        3.4024        3.3241        5.2890        2.4329        1.4392        2.5228        1.5816        0.7022        0.6516        0.9739        1.6530        0.7593        0.6906        0.7100        0.9813        1.1015        1.0890        1.3274        1.3600        1.3104        1.3812        1.4775        1.6009        1.2830        1.2697        1.1129        0.8509        0.7704        0.8583        0.9540        0.9840        1.4252        1.7900        1.9315        2.2933        2.7755        2.9852        2.6886        2.3741        2.5725        2.4427        2.2181        1.9175        1.4217        1.0705        0.9866        0.7586        0.6556        0.7370        0.8177        0.7382        1.1408        1.3848        1.6476        1.6365        1.5618        1.7947        2.0516        1.8872        2.5338        2.5939        2.0347        1.3749        1.4604        0.8179        1.1376        0.7832        1.2122        0.6253        1.0701        0.8277        0.9051        0.8082        0.9525        0.9483        0.6232        0.7457        0.8829        1.1197        0.5767        0.8750        0.8202        0.4802        0.0398        0.5126        0.3760        0.5006        0.6467        1.0337        1.2113        1.5649        1.7664        2.4754        3.8476        4.5070        3.6683        2.6300        2.5635        2.7453        3.5520        3.8984        3.3964        2.7279        1.1966        0.8782        0.7699        0.9608        1.9178        2.4700        2.9107        2.6954        3.2283        3.1135        4.8046        3.5973        3.8486        5.1370        4.7170        4.2827        4.0290        4.6635        3.9028        3.4933        2.1964        2.6310        1.9386        1.9243        4.0313        4.8275        5.2434        0.0000        0.0000        0.0000        0.0000        0.0000        0.0000        0.0000        0.0000        3.3000        5.4230        5.4975        5.3049        4.7912        0.0000        0.0000        2.4000        3.8400        2.7000        2.9400        0.0000        0.0000        0.0000        0.0000        0.0000        0.0000        0.0000        0.0000        0.0000        0.0000        0.0000        0.0000        0.0000        0.0000        0.0000        0.0000        0.0000        0.0000        0.0000        0.0000        0.0000        0.0000        0.0000        0.0000        0.0000        0.0000        0.0000        0.0000        0.0000        0.0000        0.0000        0.0000        0.0000        0.0000        0.0000        0.0000        0.0000        0.0000        0.0000        0.0000        0.0000        0.0000        0.0000        0.0000        0.0000        0.0000        0.0000        0.0000
       38.9878       34.2217       17.5800       10.6402       13.3072        5.0561        2.4442        6.0500        5.6812        7.8123        7.4852        4.0048        5.5485        1.5054        2.9117        0.3222        0.5352        0.2726        0.1941        0.0000        0.0000        0.0000        0.0000        0.0000        0.1065        0.0000        0.0000        0.0000        0.3378        0.3378        0.0000        0.0000        0.0000        0.6295        0.0000        0.6419        1.0380        1.0372        1.1186        0.8716        0.6438        1.5747        1.7650        1.1982        1.1941        0.9445        1.2913        1.5268        1.7639        2.5289        4.6519        5.3533        8.3586        8.3387        2.3200        1.1334        0.6788        0.6186        0.7078        1.5906        1.8819        1.2092        0.5413        0.5682        0.7924        1.0866        0.9929        1.0414        1.3669        1.8756        1.9675        1.4434        1.5923        1.9415        1.8296        1.3745        1.7624        1.7376        0.8666        0.9469        0.9442        1.1694        1.1828        1.8227        2.0223        2.7693        3.4992        3.6385        4.1792        4.9918        4.7045        4.0493        3.9238        3.8296        3.7226        2.5746        1.8224        1.3220        1.3851        1.5510        1.6532        1.4670        1.3486        1.4899        1.4682        1.6677        1.7341        1.7433        2.4574        2.0465        2.0790        2.3559        2.8630        2.8508        1.6416        1.4763        1.2185        0.7947        0.7530        0.8402        0.8955        1.0290        1.1890        0.7585        0.8006        0.6452        0.6168        0.9126        0.8962        0.7323        1.1057        0.8880        0.8151        0.7012        0.5076        0.1110        0.3092        0.4671        0.5972        0.8495        1.4675        1.2340        1.3485        2.3548        2.4132        2.9342        3.4602        3.0127        3.6366        3.1728        3.5085        4.3358        3.9507        3.6942        2.8410        1.2954        1.2502        1.0906        0.9792        2.3597        2.5032        2.7394        3.1842        4.1718        6.5083        6.0584        4.5017        4.9121        6.0537        4.5859        4.0097        4.4583        5.3999        5.3048        4.0187        3.3416        2.5059        2.0394        2.2815        0.0000        0.0000        0.0000        0.0000        0.0000        0.0000        0.0000        0.0000        0.0000        0.0000        0.0000        5.1300        6.8727        7.2294        7.3203        0.0000        0.0000        0.0000        0.0000        0.0000        0.0000        0.0000        0.0000        0.0000        0.0000        0.0000        0.0000        0.0000        0.0000        0.0000        0.0000        0.0000        0.0000        0.0000        0.0000        0.0000        0.0000        0.0000        0.0000        0.0000        0.0000        0.0000        0.0000        0.0000        0.0000        0.0000        0.0000        0.0000        0.0000        0.0000        0.0000        0.0000        0.0000        0.0000        0.0000        0.0000        0.0000        0.0000        0.0000        0.0000        0.0000        0.0000        0.0000        0.0000        0.0000        0.0000        0.0000        0.0000        0.0000        0.0000
        0.0000        0.0000       26.3315       10.4968        0.0000        3.6802        5.9450       12.4737       14.8967       13.3973       11.7561        8.5548        7.2962        5.5463        0.8398        0.1978        0.2785        0.0000        0.0000        0.0000        0.0000        0.0000        0.0000        0.0000        0.0000        0.1711        0.1017        0.0000        0.0453        0.6494        0.8228        0.4760        0.5584        1.1952        0.2352        0.0000        0.1494        0.1492        0.7528        1.0492        1.2156        1.1661        0.6234        0.4574        1.2347        1.7646        0.6997        1.5824        0.8168        2.9142        4.5915        4.4959        5.9921        4.1175        1.3266        1.3718        1.4139        1.0029        0.3762        0.5458        0.1805        0.4441        0.3613        0.7056        1.0305        1.5236        1.6319        1.3828        2.3092        2.6328        1.8546        1.9935        1.9489        1.9084        1.3853        1.5743        1.9751        2.0959        1.3710        2.3527        2.2126        2.5687        2.3016        2.4732        2.9958        3.3413        3.8763        4.6972        5.3491        6.0837        5.5189        5.1738        4.8816        4.7522        4.0700        3.8363        3.5992        2.8530        2.9318        2.2766        2.1812        1.9339        1.9993        1.8012        1.8113        1.7464        1.8158        1.8236        2.3166        2.1569        2.2671        2.9296        2.3497        2.1453        1.7902        1.2908        1.8409        1.3379        1.2420        1.1219        1.0742        0.9038        0.7255        0.8202        0.6631        0.5429        0.5359        0.9214        0.9881        0.5175        0.3330        0.3844        0.8123        0.8116        1.0025        1.0107        0.9364        0.6625        0.4185        1.0469        1.6526        1.4463        1.9416        2.3086        2.4208        2.6644        3.0138        3.5561        3.2761        3.2878        3.9801        3.9285        3.8720        4.0203        2.9716        1.1541        1.0390        1.0440        1.4044        2.4669        2.5208        2.8226        3.4681        4.1695        5.2194        6.9258        5.2158        7.8525        5.9732        5.2447        3.7278        3.9952        3.8932        5.2816        3.1377        3.6029        3.4253        2.0855        2.1785        1.9140        0.0000        0.0000        2.6036        0.0000        0.0000        0.0000        0.0000        0.0000        0.0000        9.2700        9.7500       10.1024        0.0000        0.0000        0.0000        0.0000        0.0000        0.0000        0.0000        0.0000        0.0000        0.0000        0.0000        0.0000        0.0000        0.0000        0.0000        0.0000        0.0000        0.0000        0.0000        0.0000        0.0000        0.0000        0.0000        0.0000        0.0000        0.0000        0.0000        0.0000        0.0000        0.0000        0.0000        0.0000        0.0000        0.0000        0.0000        0.0000        0.0000        0.0000        0.0000        0.0000        0.0000        0.0000        0.0000        0.0000        0.0000        0.0000        0.0000        0.0000        0.0000        0.0000        0.0000        0.0000        0.0000        0.0000        0.0000        0.0000        0.0000
        0.0000        0.0000        0.0000        0.0000        0.0000       11.3396       19.5196       28.1190       26.4991       20.8118       14.3563       11.5144        9.5096        7.9956        4.3655        1.0445        0.5043        1.1966        1.7651        0.1996        0.0000        0.0000        0.0000        0.0000        0.0000        0.0653        0.0000        0.2199        0.2915        1.1844        1.0485        0.5365        0.6901        2.0556        0.5366        0.0000        0.0000        0.7540        1.0106        1.0484        0.6923        0.8335        2.8067        1.5991        2.0996        2.6391        2.1680        3.0206        3.4524        3.9927        4.1434        3.3294        3.5432        3.3420        3.0909        0.3952        0.1413        0.3208        0.1951        0.3694        0.6866        0.7859        0.7935        0.8707        1.2606        1.6759        2.1312        1.7628        2.1908        2.2649        2.3319        2.6465        2.0670        1.4712        2.0316        2.4194        2.6217        2.6333        3.1184        3.9544        3.9595        3.5647        2.8143        2.6030        3.0816        3.6294        4.1787        5.1196        5.1379        5.1430        5.4021        5.2403        5.0574        4.5586        4.6739        3.4154        2.7574        2.4301        2.3951        1.9233        2.1141        1.7802        1.8655        1.8915        1.8088        1.8415        1.8670        1.7283        1.8250        1.9049        2.8509        3.2920        2.9125        2.4705        2.2588        1.8277        1.5914        2.1448        2.0200        1.4323        1.7720        2.0622        1.3098        1.3979        1.3218        1.1230        1.4066        0.7823        0.6538        0.3908        0.7760        0.5595        1.5556        1.0972        0.7184        0.8938        0.6370        0.6765        0.4477        0.8579        1.1883        1.3470        1.6614        1.7389        2.4923        2.9345        2.9554        4.3878        3.2707        3.1506        3.6247        3.5933        3.5152        3.1643        2.6307        1.2206        1.5027        1.1867        1.3448        3.2303        2.6975        3.2330        3.7236        4.6225        7.7877        6.4021        4.9121        4.0390        4.5749        4.3751        4.6365        3.1248        3.4498        2.6739        3.5790        2.6216        2.1074        2.1365        2.3480        2.1618        2.3415        2.5734        2.9949        0.0000        0.0000        0.0000        0.0000        0.0000        3.2100        5.4600        5.6400        9.5118        0.0000        0.0000        0.0000        0.0000        0.0000        0.0000        0.0000        0.0000        0.0000        0.0000        0.0000        0.0000        0.0000        0.0000        0.0000        0.0000        0.0000        0.0000        0.0000        0.0000        0.0000        0.0000        0.0000        0.0000        0.0000        0.0000        0.0000        0.0000        0.0000        0.0000        0.0000        0.0000        0.0000        0.0000        0.0000        0.0000        0.0000        0.0000        0.0000        0.0000        0.0000        0.0000        0.0000        0.0000        0.0000        0.0000        0.0000        0.0000        0.0000        0.0000        0.0000        0.0000        0.0000        0.0000        0.0000        0.0000        0.0000
        0.0000        0.0000        0.0000        0.0000        0.0000       12.2849       13.3845       31.7821       34.3804       25.7985       14.5769       14.8561        8.6027       12.2781        6.4464        0.8578        0.0000        2.3639        4.3036        0.0003        0.0004        0.2103        0.5455        0.6041        0.8598        1.1270        1.1698        0.8800        1.2193        1.6835        0.5238        0.3805        0.1734        0.1007        0.7449        1.2052        0.2861        0.2898        0.9722        3.0648        1.8154        2.9515        5.9510        4.2428        1.7700        1.4255        2.6477        5.3372        5.6821        2.9775        4.4869        5.2776        5.0215        3.8702        1.9011        1.1708        2.1712        2.6653        2.5892        3.4723        2.4283        2.8289        2.1801        1.7272        2.6003        2.4144        2.5148        1.7774        1.6895        1.9054        1.6840        1.4411        1.1586        1.6664        1.9618        2.3119        1.1489        2.0848        3.1015        2.4704        2.4357        2.0641        2.2401        2.9531        3.1704        3.8971        3.9418        4.0203        4.5439        4.7446        4.5991        4.0337        3.6672        3.4917        3.1467        3.0800        2.8549        2.6438        2.5530        2.1224        1.9844        2.0411        2.1254        1.8728        1.8836        1.9392        1.9856        2.0898        2.1220        2.1560        2.5691        2.6790        2.4397        2.3773        2.3651        2.1313        2.0217        1.9202        1.9804        2.6868        2.7943        2.3182        1.5169        1.1215        1.2742        0.8805        0.9898        0.7449        0.8830        0.9817        0.6545        1.1878        1.2684        0.8874        0.9102        1.3397        0.8297        1.0688        1.2978        1.3995        1.2676        1.1970        2.0169        3.5623        2.5267        2.5855        2.9068        4.2207        3.1310        3.0552        3.0346        2.1334        2.0761        1.8918        1.8575        2.0496        2.1727        2.2573        2.6787        3.8355        2.9975        3.5790        5.4247        6.1349        6.2700        7.1824        5.5080        4.4279        5.9578        7.5538        7.1148        3.8237        7.5530        3.4936        4.3152        1.4583        1.9757        3.2022        2.2541        4.7427        4.0183        2.9649        3.4128        3.9933        0.0000        0.0000        0.0000        5.0885        5.1725        6.3542        7.0248       10.9226       12.1248        0.0000        0.0000        0.0000        0.0000        0.0000        0.0000        0.0000        0.0000        0.0000        0.0000        0.0000        0.0000        0.0000        0.0000        0.0000        0.0000        0.0000        0.0000        0.0000        0.0000        0.0000        0.0000        0.0000        0.0000        0.0000        0.0000        0.0000        0.0000        0.0000        0.0000        0.0000        0.0000        0.0000        0.0000        0.0000        0.0000        0.0000        0.0000        0.0000        0.0000        0.0000        0.0000        0.0000        0.0000        0.0000        0.0000        0.0000        0.0000        0.0000        0.0000        0.0000        0.0000        0.0000        0.0000        0.0000        0.0000
        0.0000        0.0000        0.0000        0.0000        0.0000       17.8906       14.2656       14.6907       16.7534       19.1207       13.0681       10.1016       13.9627        8.4314        8.3378        1.3414        1.4267        1.7528        0.1027        0.0005        2.0505        5.0113        4.2630        3.1468        2.1687        2.9037        1.8917        2.3516        1.1087        0.5092        0.5458        1.0252        0.7391        0.5371        0.3804        0.2616        0.4193        0.6323        1.8143        2.8511        0.5560        0.7914        3.6086        3.6673        2.9675        3.8359        3.9773        3.7945        6.3846        6.1330        5.6611        4.1984        3.3109        2.7367        3.2966        3.4716        2.4469        2.6423        3.5308        2.5030        1.3108        1.4062        2.3900        1.1995        1.0420        1.0909        1.0099        1.2927        1.7747        1.6369        1.5115        1.2132        1.1469        1.4042        1.1661        1.0338        1.4617        2.2848        2.2002        2.8090        2.8470        2.1371        2.4417        2.8793        3.5724        3.7521        4.0004        4.0089        4.2956        4.3987        3.9347        3.4631        3.2859        3.2891        3.2632        3.2140        3.2819        3.0460        2.6931        2.3135        2.2183        2.0556        1.8805        2.0079        1.9993        2.0176        2.0783        2.1456        2.2147        2.2444        2.2408        2.5546        2.6605        2.6600        2.5834        2.6327        2.8244        3.0552        2.5492        3.2429        3.6329        3.7787        2.5134        1.7107        0.7661        0.6680        0.3119        0.2233        0.5552        0.8169        1.3751        1.2796        1.1132        0.5032        0.1874        0.4131        0.5042        0.8968        0.9662        2.3427        2.5356        2.2210        1.9846        3.3366        3.3283        3.3349        4.2223        4.2302        4.9341        5.5425        3.8197        2.6961        2.1361        2.0807        1.7880        2.0249        1.6725        2.0687        1.9536        3.2554        3.0011        4.3658        3.9279        3.5231        4.9646        7.3241        7.2387        5.3884        5.7140        5.7221        7.3800        5.5948        3.5779        5.5887        3.4209        5.2985        3.1936        4.0579        3.5341        9.0193        4.6948        3.3354        3.8157        4.4351        0.0000        0.0000        5.5389        5.1240        5.2210        6.7936        7.4699       11.6034       13.0213       13.4723       13.1834        9.5920        9.9388        9.5412        0.0000        0.0000        0.0000        0.0000        0.0000        0.0000        0.0000        0.0000        0.0000        0.0000        0.0000        0.0000        0.0000        0.0000        0.0000        0.0000        0.0000        0.0000        0.0000        0.0000        0.0000        0.0000        0.0000        0.0000        0.0000        0.0000        0.0000        0.0000        0.0000        0.0000        0.0000        0.0000        0.0000        0.0000        0.0000        0.0000        0.0000        0.0000        0.0000        0.0000        0.0000        0.0000        0.0000        0.0000        0.0000        0.0000        0.0000        0.0000        0.0000        0.0000        0.0000
        0.0000        0.0000        0.0000        0.0000       10.3070       13.9363       16.2252       26.8772       26.2936       10.2852       13.7621       14.4090        7.6783        4.7812        4.0943        3.9121        4.1023        3.5307        2.7964        6.8554        8.2907        7.5139        5.3753        3.6000        2.2869        2.2048        2.5083        5.3015        1.3293        0.2196        0.0660        1.6877        0.7092        0.9673        0.1727        0.9692        2.4735        4.1412        3.0977        0.4522        0.6030        0.5552        1.2723        2.5105        2.6406        2.3246        4.1015        6.0316        8.8695        6.6738        2.2305        1.7333        1.7325        3.3314        1.7090        1.9648        2.7330        1.6478        1.9755        2.0137        1.4445        0.8370        1.4174        1.2123        1.2906        0.9003        1.3413        1.4937        2.2347        2.0448        1.3628        1.2417        1.1525        1.1282        1.1162        1.2388        1.3762        1.5987        2.2090        3.8264        3.9801        3.9762        1.7960        2.3961        2.7695        2.9146        3.4177        3.4723        3.5104        3.4242        3.3476        3.1697        3.0666        3.0019        2.9176        2.9262        2.9167        2.9334        2.6658        2.3492        2.0120        1.8305        1.7993        1.9292        2.0219        2.3211        2.2995        2.1950        2.2319        2.3225        2.3228        2.6700        2.7640        2.7966        2.7996        2.6772        2.5511        2.7916        3.2992        2.9597        2.8805        2.3964        1.7122        2.4114        1.0203        0.9905        0.6805        0.5523        0.6111        0.5655        1.4819        0.7667        0.5610        0.5051        0.0983        0.2191        0.5877        0.7138        0.3922        1.4293        1.7443        2.4528        2.2141        2.6040        3.4075        3.2387        2.7613        4.3477        4.6188        9.0400        6.9002        3.6693        2.9472        1.9499        1.8112        2.0078        2.1629        2.8094        2.8612        5.5714        3.1195        7.6918        5.7999        4.5592        4.9405        5.3248        5.4738        5.5111        3.7776        3.7379        3.5842        2.7888        3.9097        3.8507        3.1896        4.5750        4.7520        4.6141        3.3410        9.8058        4.6171        4.7984        4.6631        5.3528        0.0000        6.2363        6.4791        6.0649        9.9204       10.5237       10.3334       14.6223       14.7272       14.3959       13.7358        9.2616        8.7613        8.5271        9.2852        0.0000        0.0000        0.0000        0.0000        0.0000        0.0000        0.0000        0.0000        0.0000        0.0000        0.0000        0.0000        0.0000        0.0000        0.0000        0.0000        0.0000        0.0000        0.0000        0.0000        0.0000        0.0000        0.0000        0.0000        0.0000        0.0000        0.0000        0.0000        0.0000        0.0000        0.0000        0.0000        0.0000        0.0000        0.0000        0.0000        0.0000        0.0000        0.0000        0.0000        0.0000        0.0000        0.0000        0.0000        0.0000        0.0000        0.0000        0.0000        0.0000        0.0000
        0.0000        0.0000        0.0000        0.0000       12.3560       14.7468       20.6779       31.2857       10.3087        7.5036       20.4206       10.2361        3.4615        3.9020        6.9698        4.3973        4.7706        8.1368       10.2027        9.1246        9.4382        5.4563        3.0874        2.5409        3.4329        3.7209        2.1531        2.6826        1.8662        0.7216        1.1819        1.7960        3.4739        1.7668        2.1225        2.7674        2.5946        1.8245        1.2870        1.1424        0.6105        0.1589        0.5439        1.7626        2.6244        1.5176        1.8901        2.9492        1.8621        1.5853        1.6812        1.8108        1.3144        1.3757        2.7478        2.7055        2.0512        2.0602        1.5704        1.6614        1.7630        1.5377        1.0148        1.1074        1.6476        1.3184        0.9682        1.2780        1.4582        1.3948        1.5143        1.2338        1.1189        1.0516        0.9934        0.8904        0.8350        2.2582        3.4285        1.7738        1.6003        2.3441        2.6905        2.6664        2.2554        2.1690        2.5350        2.7602        2.6829        2.7271        2.7505        2.6136        2.4304        2.4280        2.4467        2.5031        2.5418        2.4173        2.2507        1.8908        1.7155        1.6142        1.5414        1.7200        1.6887        1.7545        1.8794        1.8959        2.2776        2.1740        2.2993        2.6445        2.8018        2.9362        3.1961        3.1718        2.9629        3.0665        2.6059        2.3801        2.6215        2.0588        1.7979        1.5667        1.0834        1.6451        1.1655        0.6865        1.1060        0.7140        0.8798        0.9921        0.1264        0.2604        0.3365        0.3274        0.5996        0.8555        0.7038        1.1898        1.7257        7.1297        2.6439        3.4739        3.4589        4.0142        4.3624        4.3905        3.9620        3.1537        4.3240        8.9383        3.8184        1.8384        1.6814        1.9916        2.0476        2.1764        2.2376        5.0440        3.3837        5.0220        3.9834        4.0962        4.5201        4.8647        4.3910        3.6727        4.3382        3.8181        3.8983        3.2343        3.2978        3.4067        5.0285        6.4143        5.4953        4.8388        4.9269       20.0285       11.4660        8.5342        5.9307        6.7439        8.2890       10.5409       10.8315       15.1857       17.3967       10.5416        9.1436       14.8797       15.5089       14.6972       13.4657        9.0839        8.5718        8.5946        9.1636        0.0000        0.0000        0.0000        0.0000        0.0000        0.0000        0.0000        0.0000        0.0000        0.0000        0.0000        0.0000        0.0000        0.0000        0.0000        0.0000        0.0000        0.0000        0.0000        0.0000        0.0000        0.0000        0.0000        0.0000        0.0000        0.0000        0.0000        0.0000        0.0000        0.0000        0.0000        0.0000        0.0000        0.0000        0.0000        0.0000        0.0000        0.0000        0.0000        0.0000        0.0000        0.0000        0.0000        0.0000        0.0000        0.0000        0.0000        0.0000        0.0000        0.0000
        0.0000        0.0000        0.0000        0.0000       11.5389       11.1476       19.8864       11.8516       10.2259       12.0223       10.1994        7.3082        6.0421        9.6370        8.7524       10.4486       15.1643       21.4370       19.4829       10.2649        4.0746        3.0361        5.9461        5.8437        6.4133        3.0601        0.6848        0.3386        1.9268        2.5809        0.5718        1.5225        2.5641        2.2275        2.6248        3.9186        2.6552        2.0020        0.4035        0.4936        0.3112        1.0217        1.6503        1.3389        1.6209        0.8451        0.8975        1.3666        1.8037        1.1300        1.3941        0.9174        1.4059        1.6067        1.6414        1.6686        1.7623        1.7316        1.2435        1.0616        0.7716        0.9981        1.8053        0.9398        1.9089        1.0624        0.7552        0.4726        0.4361        0.3239        0.7531        0.5338        0.4036        0.2744        0.2325        1.0228        1.3365        1.3979        0.9198        1.4669        1.0730        1.9943        4.9877        4.3797        6.5540        4.8295        5.1839        1.7676        1.3246        1.4334        1.4822        2.3250        1.3886        1.4261        1.6625        1.8511        1.8648        1.7724        1.6370        1.2457        1.1225        1.0448        1.1655        1.3287        1.1998        1.4457        1.2159        1.9485        2.1590        2.6214        2.5107        2.7962        2.8425        3.2893        3.2835        4.0394        2.8768        2.7142        4.1185        2.4236        2.0425        1.8387        1.6203        1.4946        1.2378        1.0436        1.1550        1.1046        0.8354        0.9046        0.9220        0.9208        0.4663        0.5585        0.3717        0.2404        0.2546        0.4674        0.5494        1.3647        2.4853        6.8337        2.0985        2.2948        3.4211        3.7340        2.6516        3.2453        3.4538        5.6409        9.8020       15.7555        7.7892        1.7822        3.1832        2.4176        2.4425        4.0226        3.1068        5.2027        3.8583        3.8631        3.5717        3.5795        3.1850        5.2515        7.3621        5.1766        6.9834        6.0186        6.3431        5.1936        7.2767        6.0869        7.4299        8.3804        8.5170        8.4473        7.6557        6.8559        7.1726        7.6931        9.4311        9.2363       12.3736       15.3503       12.3395       13.5232       15.4076       17.7018       17.5002       13.1236       12.9228       12.3055       10.8570        7.6388        8.5617        9.1487       10.7774        0.0000        0.0000        0.0000        0.0000        0.0000        0.0000        0.0000        0.0000        0.0000        0.0000        0.0000        0.0000        0.0000        0.0000        0.0000        0.0000        0.0000        0.0000        0.0000        0.0000        0.0000        0.0000        0.0000        0.0000        0.0000        0.0000        0.0000        0.0000        0.0000        0.0000        0.0000        0.0000        0.0000        0.0000        0.0000        0.0000        0.0000        0.0000        0.0000        0.0000        0.0000        0.0000        0.0000        0.0000        0.0000        0.0000        0.0000        0.0000        0.0000        0.0000
        0.0000        0.0000        0.0000        0.0000        0.0000        0.0000        0.0000        0.0000       18.2566       20.2539       14.2349       17.7930       20.4942       18.6735       15.6825       16.8880       21.6577       23.6603       10.0169        4.0636        4.0193        5.6717        0.9994        2.3361        1.2968        2.2707        2.3151        6.7607        3.3540        2.5623        2.2267        1.9335        1.7924        0.9578        2.5674        3.7808        3.6176        4.1240        3.8727        2.4963        2.6792        0.8802        1.1678        1.0268        0.1055        0.3284        0.9854        0.7512        0.7167        0.7167        0.9462        0.8084        0.9174        0.9174        0.9174        0.8472        0.8489        1.3071        1.2795        1.1670        0.8657        0.4839        0.4633        0.7126        0.1917        0.3123        0.6662        0.4991        0.2415        0.2705        0.5406        0.7080        2.2660        0.5551        0.3893        1.2711        1.3649        0.8353        0.7407        0.7009        0.6529        0.6323        1.8577        4.0405        4.7713        3.0332        2.6147        3.6570        2.7617        3.9599        1.9031        2.3789        4.0635        2.6209        1.4227        1.8037        2.1931        2.0017        2.6498        1.5803        1.2137        0.9710        0.9452        1.1211        1.4960        1.3538        1.4286        2.0740        2.9856        3.2266        2.9987        2.7932        2.9260        3.3240        3.4055        3.8483        4.1939        5.4070        3.5462        4.6382        2.3750        2.0252        1.8955        1.8239        1.6664        1.5906        1.5797        1.5406        1.4774        1.5295        1.5760        1.2164        0.6190        1.1428        0.9228        0.2906        0.2940        0.4324        0.6630        4.9995        3.8835        2.2213        1.9711        2.3489        2.6844        2.4095        2.7080        3.3129        4.2922        3.6346        2.6009        7.0974        4.3997        2.4245        2.6785        2.7587        2.7450        4.0993        3.1567        3.5386        3.4529        3.8413        3.8093        2.8776        7.2460        6.4054        6.5817        3.7981        3.3367        4.1444        3.6608        7.1742        7.6361        8.0750        6.6077        9.2760       11.7688       10.1020        8.8338       16.4965       16.5842        9.0955        9.9321       14.4406       13.4987       15.9564       13.4323       16.0535       19.9402       21.5114       20.5592       16.9574       15.9280       15.5070       15.0110       18.8176       16.6681        0.0000        0.0000        0.0000        0.0000        0.0000        0.0000        0.0000        0.0000        0.0000        0.0000        0.0000        0.0000        0.0000        0.0000        0.0000        0.0000        0.0000        0.0000        0.0000        0.0000        0.0000        0.0000        0.0000        0.0000        0.0000        0.0000        0.0000        0.0000        0.0000        0.0000        0.0000        0.0000        0.0000        0.0000        0.0000        0.0000        0.0000        0.0000        0.0000        0.0000        0.0000        0.0000        0.0000        0.0000        0.0000        0.0000        0.0000        0.0000        0.0000        0.0000        0.0000        0.0000
        0.0000        0.0000        0.0000        0.0000        0.0000        0.0000        0.0000        0.0000        0.0000        0.0000       18.2814       22.2632       21.2554       20.2951       14.8097       21.2128       32.1948       26.6253       10.3872       10.0144        7.1963        2.8669        0.2575        0.7146        1.9674        1.4616        3.1518        5.9908        2.6986        2.0799        2.4681        3.4835        0.9770        1.7473        1.8882        3.3169        4.3796        2.8779        3.1307        0.6805        0.8154        2.3075        2.2544        1.6254        0.0000        0.0528        0.0527        0.2521        0.4986        0.7340        1.2336        0.7110        0.8947        0.7224        0.4012        0.6694        0.1894        0.2453        0.3439        0.1343        0.1259        0.4089        0.6169        0.3339        1.4006        1.0149        0.8799        0.6389        0.6756        0.4602        0.7529        0.9129        0.9653        2.0579        1.5195        1.7893        2.0566        2.6707        1.4515        0.8733        0.7067        0.7369        0.6528        0.5051        0.5017        0.7558        1.7563        2.7149        4.5105        3.2388        3.9712        5.2775        5.1828        3.7417        5.5479        6.2819        2.7987        2.2069        2.6580        2.3463        1.3201        1.1037        1.3732        1.6041        1.5804        1.4492        1.5545        2.3007        2.7890        3.2589        3.0287        2.7171        2.9063        3.1240        3.9555        3.2835        3.8682        4.4977        4.1460        3.1488        3.0933        2.0791        2.0856        1.9501        2.6237        2.4586        1.5886        1.8573        2.1241        2.2356        1.6806        1.5171        0.7889        2.4977        1.2710        0.3672        0.3972        0.5119        0.8302       10.9766        6.7063        2.4761        2.2437        2.1715        2.3366        2.7733        2.4553        3.2010        3.4879        4.5037        4.5520        6.3960        3.2809        1.9498        2.2684        2.9108        3.2367        3.4708        3.5603        4.4165        4.8735        4.2461        3.7056        2.9706        3.1449        5.6948        8.9597        6.1276        3.2222        7.8828        4.1718        5.6913        8.1499        7.1096       13.7747       13.0659       12.9286       12.2439       16.7525       29.0229       16.9541       14.4551       14.8655       14.1698       18.7270       16.3184       16.1157       18.7872       21.3603       21.3898       21.1847       15.4963       18.1810       17.6872        0.0000        0.0000        0.0000        0.0000        0.0000        0.0000        0.0000        0.0000        0.0000        0.0000        0.0000        0.0000        0.0000        0.0000        0.0000        0.0000        0.0000        0.0000        0.0000        0.0000        0.0000        0.0000        0.0000        0.0000        0.0000        0.0000        0.0000        0.0000        0.0000        0.0000        0.0000        0.0000        0.0000        0.0000        0.0000        0.0000        0.0000        0.0000        0.0000        0.0000        0.0000        0.0000        0.0000        0.0000        0.0000        0.0000        0.0000        0.0000        0.0000        0.0000        0.0000        0.0000        0.0000        0.0000        0.0000
        0.0000        0.0000        0.0000        0.0000        0.0000        0.0000        0.0000        0.0000        0.0000        0.0000       20.8591       30.8477       16.9300       11.4081       15.5375       28.5615       16.3861        5.5005        7.9953        4.0857        0.7841        0.2083        0.2836        1.6859        1.3834        0.6098        0.9937        2.4888        3.9409        1.0302        1.1738        2.2048        0.6868        1.0011        1.3065        2.2601        1.9075        2.7967        0.6328        0.3230        1.5812        0.2055        0.8873        0.6580        0.6874        0.6934        1.1692        1.1398        1.0649        1.0017        0.9555        0.3911        0.2415        0.2300        0.3796        0.4059        0.6779        0.4109        0.3366        0.5788        0.6154        0.2828        0.1793        0.4786        0.6672        0.6117        0.3908        0.3764        0.3776        0.6508        1.1829        1.3612        1.0034        1.1651        1.0130        1.9536        1.6970        3.8305        2.8949        0.8112        1.2638        1.8720        0.8842        0.6560        0.6498        0.9208        0.9015        0.8845        0.8944        1.1162        1.1231        1.3314        1.4224        1.5651        1.8945        2.3353        2.6315        3.3424        3.0553        1.8628        1.5750        1.5489        1.5599        1.4266        1.8808        1.2614        1.4116        3.0909        3.4824        1.9729        2.1194        2.5415        2.4409        3.1420        2.9818        3.5605        3.8474        4.2464        6.8468        2.6066        2.3076        2.2861        2.0238        2.1185        3.9863        2.6517        1.8770        1.8703        1.9711        2.9485        2.3796        1.5730        0.6081        1.6411        1.0405        0.4988        0.5629        0.6489        0.8158        1.8586        2.3135        1.7105        2.2935        2.1353        2.2921        6.4703        3.5721        3.4170        5.3963        5.9017        8.8198        4.3385        2.9612        2.4204        2.7030        3.5081        3.9536        4.1618        4.8731        7.5214       10.7829       10.0115        3.7091        3.5076        6.8731        7.0268        9.2310       11.3271        7.6750        7.3462       14.1710       24.2346       18.1804        8.8823       13.6411       12.2362       14.4395       18.9461       16.1474       20.9733       23.9920       27.1884       20.6165       19.7151       15.3108       18.2480       19.7349       22.2169       24.1798       24.2209       26.3528       19.0287       21.0421        0.0000        0.0000        0.0000        0.0000        0.0000        0.0000        0.0000        0.0000        0.0000        0.0000        0.0000        0.0000        0.0000        0.0000        0.0000        0.0000        0.0000        0.0000        0.0000        0.0000        0.0000        0.0000        0.0000        0.0000        0.0000        0.0000        0.0000        0.0000        0.0000        0.0000        0.0000        0.0000        0.0000        0.0000        0.0000        0.0000        0.0000        0.0000        0.0000        0.0000        0.0000        0.0000        0.0000        0.0000        0.0000        0.0000        0.0000        0.0000        0.0000        0.0000        0.0000        0.0000        0.0000        0.0000        0.0000        0.0000
        0.0000        0.0000        0.0000        0.0000        0.0000        0.0000        0.0000        0.0000        0.0000        0.0000       18.2823       20.6844       22.0691       18.1280       15.3345       13.4090        4.7646        8.2182        3.4133        3.5687        1.9904        0.3438        0.2856        0.1616        0.1708        0.9344        3.5145        3.2153        0.7892        0.0000        1.0315        0.3697        0.0768        0.1099        0.5869        0.4347        0.3953        0.4461        0.2936        1.2857        0.5530        0.1094        0.0461        0.1117        0.5467        1.1233        0.5349        1.3584        1.7644        0.9406        0.9112        1.1583        1.1407        0.8290        0.8289        1.0998        1.8711        2.9319        2.3965        1.2686        0.8718        1.0921        0.5706        0.4679        0.6681        1.0004        0.5803        0.2819        0.2104        0.1102        0.3076        1.0716        1.6075        1.9310        2.0006        1.2378        1.3793        1.8156        2.4448        1.5029        1.6025        2.1624        1.5835        1.0698        1.0746        1.1145        1.0561        0.9377        1.0172        1.2832        1.6123        1.8082        1.8817        2.0797        2.1787        2.7961        3.0335        3.0685        2.6787        2.7051        2.5554        2.5189        2.2397        2.1371        1.9521        1.8910        1.9358        2.1857        2.0712        2.1967        3.6897        2.4083        2.3170        2.2786        2.4440        2.8832        2.9296        3.0156        3.1400        2.5435        2.6825        2.7927        3.7191        1.9336        2.1453        1.9576        1.7505        1.9645        1.6117        1.7155        1.6071        2.4349        0.6236        0.6256        0.6935        0.8905        1.0035        1.0330        1.2505        2.4783        1.6719        2.4692        2.8759        2.3206        4.3167        6.8944        5.3004        3.1284        3.2067        3.7186       11.6619        4.4220        2.7991        3.1211        5.0259        4.6577        5.2529        5.3222        5.3094       30.5575       41.2095        9.8252        6.1888        6.3304        7.9957       16.0926        9.2034       12.9749        5.6951       15.6655       25.1753       13.9538       17.2193       13.7427       11.7117       15.5490       13.4447       15.0895       19.1510       17.1685       17.2598       19.4562       19.4575       18.0002       19.5790       20.7713       21.5573       24.4482       28.8407       33.4116        0.0000        0.0000        0.0000        0.0000        0.0000        0.0000        0.0000        0.0000        0.0000        0.0000        0.0000        0.0000        0.0000        0.0000        0.0000        0.0000        0.0000        0.0000        0.0000        0.0000        0.0000        0.0000        0.0000        0.0000        0.0000        0.0000        0.0000        0.0000        0.0000        0.0000        0.0000        0.0000        0.0000        0.0000        0.0000        0.0000        0.0000        0.0000        0.0000        0.0000        0.0000        0.0000        0.0000        0.0000        0.0000        0.0000        0.0000        0.0000        0.0000        0.0000        0.0000        0.0000        0.0000        0.0000        0.0000        0.0000        0.0000        0.0000        0.0000
        0.0000        0.0000        0.0000        0.0000        0.0000        0.0000        0.0000        0.0000        0.0000        0.0000        0.0000       15.4938       16.4265       21.8046       23.3773       25.3812       10.8193        6.5273        5.9693        7.6422        3.9095        0.8997        0.3774        0.3115        0.1576        1.3137        1.1663        0.1685        1.4600        1.9927        1.6109        1.4944        1.5891        0.9380        0.8786        0.8939        0.6900        0.2599        0.2599        0.9803        0.9978        1.2235        1.2817        0.5529        0.6294        0.5176        0.9767        0.9707        1.8716        1.3355        0.6351        0.6998        0.6176        0.8939        1.3177        1.6947        3.2391        1.8309        0.3483        0.4443        0.1710        1.0202        0.3922        0.0723        0.0778        0.7090        1.1382        0.7004        0.8783        1.3897        0.3102        1.2294        1.5253        1.3113        0.9587        1.2300        1.3669        1.5325        1.7895        1.7338        1.8796        1.7390        1.5430        1.5540        1.6095        1.3648        1.5749        1.3184        1.2003        1.2760        1.4835        1.1900        1.3154        1.7949        2.3651        3.0120        3.2612        3.7176        3.6956        3.7140        3.7550        3.2512        3.0294        2.7879        2.4283        2.2111        2.0207        3.4822        3.5592        3.4890        2.6967        2.5463        2.2962        2.3917        2.4106        2.7965        3.5500        4.5786        3.7822        3.2676        3.2436        2.9237        9.2892        3.2462        2.1558        1.8816        1.7057        1.8400        2.0943        1.5564        1.3996        2.7347        0.7392        0.6719        0.7746        1.1273        1.1920        1.3032        1.3389        1.6273        3.0769        1.9161        1.9224        2.0043        2.1440        6.2546        9.8198        3.1439        3.3481        4.1194        3.4655        3.1533        3.7276        3.6254        4.4602        5.1729        5.6996        5.9066        5.5649       11.2497       14.8079        6.7592        6.2177       11.7503       14.8803        7.7301        8.4119        9.2787        9.1699        7.4821       11.7264       10.1069       10.4028       13.0657       12.1951       19.2767       14.1283       18.5228       20.7973       18.1318       22.1731       21.1922       20.4931       20.5805       21.2253       22.5862       23.7690       28.4296       40.3902        0.0000        0.0000        0.0000        0.0000        0.0000        0.0000        0.0000        0.0000        0.0000        0.0000        0.0000        0.0000        0.0000        0.0000        0.0000        0.0000        0.0000        0.0000        0.0000        0.0000        0.0000        0.0000        0.0000        0.0000        0.0000        0.0000        0.0000        0.0000        0.0000        0.0000        0.0000        0.0000        0.0000        0.0000        0.0000        0.0000        0.0000        0.0000        0.0000        0.0000        0.0000        0.0000        0.0000        0.0000        0.0000        0.0000        0.0000        0.0000        0.0000        0.0000        0.0000        0.0000        0.0000        0.0000        0.0000        0.0000        0.0000        0.0000        0.0000        0.0000
        0.0000        0.0000        0.0000        0.0000        0.0000        0.0000        0.0000        0.0000        0.0000        0.0000        0.0000        0.0000        0.0000        0.0000       33.6835       36.4188       28.2683       14.7918       10.8339        4.6386        2.3938        2.2317        0.8965        0.6477        0.7845        5.8458        4.8126        8.2128       11.7289        6.3266        4.6894        3.8989        5.6196        2.9446        2.3878        1.7027        1.3816        0.8940        0.1526        0.8597        0.8599        0.6173        1.0449        1.2712        1.4420        1.3008        1.8664        2.5437        2.1487        0.9706        0.5646        0.3175        0.5704        1.2296        1.8775        2.1614        2.6860        0.4366        0.2195        0.6932        0.3484        1.3443        1.4334        0.7227        0.2993        0.1888        0.2670        1.0199        0.7470        0.2833        0.1664        0.5669        0.5720        0.7007        0.8148        1.1903        1.2668        1.2409        1.4202        1.4696        1.6846        1.6283        1.7333        1.1902        1.2306        1.5545        1.9640        1.6046        1.5378        1.4877        1.5859        1.4223        1.6661        1.7900        2.6362        3.5163        3.7125        3.6075        3.6084        4.0730        3.6454        3.6079        3.9246        3.1668        2.6785        2.7075        2.3245        2.8500        2.5809        3.0078        2.4799        2.8056        3.2436        4.0025        3.0550        3.6314        3.8191        3.3982        3.1109        2.9081        2.9762        2.9014        2.8736        3.1939        2.6895        1.9863        1.6939        2.0932        2.3488        1.6736        1.4624        1.1838        0.8628        0.7710        0.8662        1.1439        1.3234        1.4599        1.4437        2.6327        2.0593        2.1498        2.3068        3.1616        2.6137        3.3321        4.6406        2.6477       10.0595        3.2451        3.8015        4.1272        3.7669        4.3148        4.3340        6.1456        6.1481        6.3846        6.3800        8.7148        8.0364        7.4001        6.7097        5.5327       16.7802       11.3998        6.3571        9.1177        9.7430       17.3644       14.8226       12.5770       12.7300       13.4049       17.0385       14.7996       15.5385       15.7725       17.9761       22.7289       20.9190       20.6393       23.3332       24.1322       23.0357       26.0143        0.0000        0.0000        0.0000        0.0000        0.0000        0.0000        0.0000        0.0000        0.0000        0.0000        0.0000        0.0000        0.0000        0.0000        0.0000        0.0000        0.0000        0.0000        0.0000        0.0000        0.0000        0.0000        0.0000        0.0000        0.0000        0.0000        0.0000        0.0000        0.0000        0.0000        0.0000        0.0000        0.0000        0.0000        0.0000        0.0000        0.0000        0.0000        0.0000        0.0000        0.0000        0.0000        0.0000        0.0000        0.0000        0.0000        0.0000        0.0000        0.0000        0.0000        0.0000        0.0000        0.0000        0.0000        0.0000        0.0000        0.0000        0.0000        0.0000        0.0000        0.0000        0.0000        0.0000
        0.0000        0.0000        0.0000        0.0000        0.0000        0.0000        0.0000        0.0000        0.0000        0.0000        0.0000        0.0000        0.0000        0.0000        0.0000        0.0000        0.0000        0.0000        8.9532        8.5915        9.2237        3.3941        7.3316        3.3975       11.1807       11.4708       18.0967       16.7294       15.0654        7.6944        7.4310        8.4549        9.0888        6.4826        1.1723        0.2624        0.0000        0.0552        1.1576        2.1941        1.8483        1.8492        1.7915        2.9041        4.1668        3.0991        2.8336        3.5237        3.1576        2.8506        2.1370        0.9119        0.9354        0.9531        1.3004        1.0554        0.8264        0.1324        0.3503        0.1741        0.4692        1.0462        0.3866        0.1859        1.8042        2.9237        2.6750        1.1813        0.3329        0.2310        0.2821        0.4985        0.5143        0.4966        0.5590        0.8391        0.9354        1.0113        1.1569        1.3388        1.4048        1.4811        1.4816        1.2616        1.5990        1.6008        2.3053        2.5916        3.0473        2.6906        1.8966        1.6217        1.7250        1.8423        2.2156        3.5201        4.1696        4.1850        4.3800        4.4393        4.7936        4.5858        3.7405        3.3011        3.0933        2.7428        2.6722        2.5897        2.9402        3.5951        3.2970        2.4855        2.4207        3.6733        3.6927        4.5343        3.3846        3.8650        3.7874        4.1528        3.7023        3.3563        3.5801        2.4837        1.8288        1.6877        1.9049        1.7235        1.7504        1.6491        1.4864        1.0855        1.1037        0.8615        0.9695        1.2181        1.1822        1.2604        1.3234        1.4894        1.7005        1.5559        2.6147        2.8111        2.8201        3.3297        2.4145        2.8776        2.9487        3.0851        3.1856        3.4966        3.6764        3.9247        4.4693        5.8900        6.4984        6.6167        6.2435        7.6939        7.0980        4.6157        4.9192        5.4692       14.6492       11.7000        9.2473       10.1241        6.9577       10.2582       11.8955       14.5358       14.6759       14.9717       17.9551       16.3000       17.0221       19.5835       20.1401       21.1245       28.3066       25.7480       24.8159       23.4060       23.2803       29.9301        0.0000        0.0000        0.0000        0.0000        0.0000        0.0000        0.0000        0.0000        0.0000        0.0000        0.0000        0.0000        0.0000        0.0000        0.0000        0.0000        0.0000        0.0000        0.0000        0.0000        0.0000        0.0000        0.0000        0.0000        0.0000        0.0000        0.0000        0.0000        0.0000        0.0000        0.0000        0.0000        0.0000        0.0000        0.0000        0.0000        0.0000        0.0000        0.0000        0.0000        0.0000        0.0000        0.0000        0.0000        0.0000        0.0000        0.0000        0.0000        0.0000        0.0000        0.0000        0.0000        0.0000        0.0000        0.0000        0.0000        0.0000        0.0000        0.0000        0.0000        0.0000        0.0000        0.0000
        0.0000        0.0000        0.0000        0.0000        0.0000        0.0000        0.0000        0.0000        0.0000        0.0000        0.0000        0.0000        0.0000        0.0000        0.0000        0.0000        0.0000        0.0000        0.0000       16.7376       13.4687       12.0383        7.0843       12.1259       21.1424       30.2251       27.8753       23.9281       11.9539        0.5399        1.3919        3.2341        2.1863        0.3397        0.2001        1.3758        1.3422        2.9197        5.8366        4.7916        2.3169        2.7996        3.8053        3.6113        2.6820        2.8380        2.3640        2.9160        2.1120        2.6640        2.9580        2.5980        3.0960        2.3700        1.9500        0.8839        2.4079        1.6672        1.7964        0.8853        0.6731        0.6368        0.9531        1.5167        2.6978        3.0777        3.0304        2.2658        2.4358        0.3108        1.1930        1.6325        1.7924        0.3751        0.3639        0.4789        0.5662        0.6567        0.7363        0.7217        0.8313        1.1090        1.1574        1.5817        2.1713        2.0684        2.1097        1.8615        1.9997        2.0983        2.1330        2.7695        2.9786        3.1565        3.4157        4.6774        4.9770        4.7007        4.5575        4.8199        4.7870        4.4290        4.0955        3.7814        3.5557        3.2508        2.8965        2.6179        3.0018        5.0610        3.2750        3.0454        2.6502        2.9386        5.5737        4.4167        4.9211        4.6275        4.6304        5.1305        4.6358        3.6113        3.3563        2.2517        2.1368        1.5387        1.5116        1.6288        1.6034        1.8330        1.4504        1.4054        1.2842        1.2425        1.2904        1.1962        1.2707        1.3353        1.3724        1.1748        1.1721        1.2359        1.2531        1.7545        2.2436        1.4410        1.6971       11.7418       10.3870        3.3451        3.4948        3.6410        3.7246        4.0499        4.6953        6.0800        7.2531        6.6930        6.7659       17.1472        8.9918        9.6515        8.1946       12.0278        6.3668       14.0056       17.0275       18.3943       19.6717       15.5387       20.3260       12.7851       17.2453       25.0447       18.2711       20.0418       23.0030       22.9884       46.4104       23.6547       31.1656       30.4980       29.9369       25.4071       25.5571       32.3288        0.0000        0.0000        0.0000        0.0000        0.0000        0.0000        0.0000        0.0000        0.0000        0.0000        0.0000        0.0000        0.0000        0.0000        0.0000        0.0000        0.0000        0.0000        0.0000        0.0000        0.0000        0.0000        0.0000        0.0000        0.0000        0.0000        0.0000        0.0000        0.0000        0.0000        0.0000        0.0000        0.0000        0.0000        0.0000        0.0000        0.0000        0.0000        0.0000        0.0000        0.0000        0.0000        0.0000        0.0000        0.0000        0.0000        0.0000        0.0000        0.0000        0.0000        0.0000        0.0000        0.0000        0.0000        0.0000        0.0000        0.0000        0.0000        0.0000        0.0000        0.0000        0.0000        0.0000
        0.0000        0.0000        0.0000        0.0000        0.0000        0.0000        0.0000        0.0000        0.0000        0.0000        0.0000        0.0000        0.0000        0.0000        0.0000        0.0000        0.0000        0.0000        0.0000       21.7795       10.9745       16.1344       22.2435       37.5334       27.9398       21.5488       17.1724        8.0640        0.3246        1.5353        1.2673        2.4297        2.2626        3.1259        5.7309        9.2526       10.4256       10.3248        4.5910        5.0325        5.1863        3.3687        4.0996        4.1760        4.1291        3.0350        2.7641        4.3051        1.5360        1.8840        2.0880        3.0720        2.0340        2.6460        1.9920        1.9158        1.9977        1.8168        0.8960        0.1303        0.4290        0.5564        1.5547        2.0454        1.7219        0.0512        0.0210        0.0663        0.0386        0.2758        0.4336        0.2108        0.1793        0.1888        0.2064        0.7162        0.9097        0.6482        1.1293        1.4252        1.9605        1.0511        1.0921        1.7982        2.1316        2.4191        2.9237        3.8285        2.1737        2.2509        2.3392        3.2133        3.3211        3.5451        3.9170        4.4351        4.8213        4.8813        4.9641        5.1862        4.5706        4.4542        4.2704        3.8706        3.7476        3.4241        3.3284        3.2894        4.9776        4.3780        4.5338        3.6292        4.9215        5.4001        5.7808        4.1232        4.6647        4.9782        3.9089        4.0387        4.4122        4.8163        4.4374        2.3483        1.9183        1.4287        1.3146        1.5492        1.5213        1.4901        1.4643        1.3823        1.3147        1.3140        1.3564        1.2572        1.2818        1.3935        1.4595        1.0487        0.9914        1.0683        1.1067        0.9276        0.9312        1.1530        1.3739       17.9253       16.2838       10.3041        3.7068        3.8839        5.6482        4.3292        8.5175        6.7305        7.4996        7.3221        6.7519        5.9524        5.6796        8.7328       14.0310       18.9921       18.2250       16.2038       17.5837       26.4420       26.4236       21.8617       14.2784       15.5654       17.2175       22.3799       23.7937       23.0234       27.6072       38.2824       28.3082       27.6282       20.3686       24.7240       33.4137       23.9571       29.7562       32.1540       29.5346       34.3345        0.0000        0.0000        0.0000        0.0000        0.0000        0.0000        0.0000        0.0000        0.0000        0.0000        0.0000        0.0000        0.0000        0.0000        0.0000        0.0000        0.0000        0.0000        0.0000        0.0000        0.0000        0.0000        0.0000        0.0000        0.0000        0.0000        0.0000        0.0000        0.0000        0.0000        0.0000        0.0000        0.0000        0.0000        0.0000        0.0000        0.0000        0.0000        0.0000        0.0000        0.0000        0.0000        0.0000        0.0000        0.0000        0.0000        0.0000        0.0000        0.0000        0.0000        0.0000        0.0000        0.0000        0.0000        0.0000        0.0000        0.0000        0.0000        0.0000        0.0000        0.0000
        0.0000        0.0000        0.0000        0.0000        0.0000        0.0000        0.0000        0.0000        0.0000        0.0000        0.0000        0.0000        0.0000        0.0000        0.0000        0.0000        0.0000        0.0000        0.0000        0.0000        8.8201       25.2955       35.2174       44.8786       23.0466       11.0541        8.3166        9.8720       12.5677        3.1697       11.8291        8.4795        7.6823       10.5879       16.8500       17.2822       11.7525        8.9497        4.3601        3.3656        3.5663        3.4150        1.0782        0.6888        1.6361        1.5370        2.3090        2.9611        1.5912        1.9620        2.7300        2.3160        0.8820        0.4320        0.0000        0.0408        0.3396        0.9034        0.9016        0.2817        1.2811        0.9137        1.5587        2.4982        0.9899        0.8891        0.6223        0.1474        0.3901        0.1722        0.0288        0.1572        0.1469        0.1492        0.2049        0.5268        0.4071        0.6381        0.9839        1.1988        1.2842        1.4321        1.2047        2.1829        2.4875        2.4882        2.5843        2.2195        2.2328        2.3142        2.3915        3.2662        3.4022        3.8678        4.0612        4.3571        4.4069        4.9610        5.2216        4.4479        4.3837        4.3128        4.1423        3.7937        3.5713        3.3606        3.6036        5.4126        5.4691        7.8674        6.5053        3.4476        3.5520        4.6827        4.3869        3.1060        3.9468        4.7462        4.8062        4.1982        4.0826        3.4131        3.4846        2.8385        2.9618        2.6278        1.1713        1.3636        1.4015        1.4288        1.4364        1.3806        1.3391        1.3507        1.4020        1.4270        1.5697        1.4716        1.4035        1.0297        1.0072        1.0724        1.1762        1.0141        1.0496        2.7768        3.6784        4.2219        4.5036        4.5426        5.7357        4.7191        7.2916        4.7264       10.0527        7.6936        7.9453        7.9301        7.4680        7.1920       11.1729       13.7080       12.7873       13.2876       15.6777       17.4082       26.2081       28.3473       28.0721       26.8008       19.5579       18.0307       19.7544       25.2216       34.8396       30.9992       34.0354       39.5227       22.1565       22.3301       26.0957       23.2716       25.8152       31.8216       33.3712       27.8553       26.3292       25.9259       33.4254        0.0000        0.0000        0.0000        0.0000        0.0000        0.0000        0.0000        0.0000        0.0000        0.0000        0.0000        0.0000        0.0000        0.0000        0.0000        0.0000        0.0000        0.0000        0.0000        0.0000        0.0000        0.0000        0.0000        0.0000        0.0000        0.0000        0.0000        0.0000        0.0000        0.0000        0.0000        0.0000        0.0000        0.0000        0.0000        0.0000        0.0000        0.0000        0.0000        0.0000        0.0000        0.0000        0.0000        0.0000        0.0000        0.0000        0.0000        0.0000        0.0000        0.0000        0.0000        0.0000        0.0000        0.0000        0.0000        0.0000        0.0000        0.0000        0.0000        0.0000
        0.0000        0.0000        0.0000        0.0000        0.0000        0.0000        0.0000        0.0000        0.0000        0.0000        0.0000        0.0000        0.0000        0.0000        0.0000        0.0000        0.0000        0.0000        0.0000        0.0000        0.0000       31.5272       25.4718       23.6479       12.8042       17.2111       12.8230        7.9931        7.4229       11.8368       23.0151       19.4431       11.7498       11.3276       13.5761       13.2366       10.6836        7.2820        3.9195        3.4979        5.0272        2.0929        3.1350        1.4905        1.8127        0.8870        1.7592        1.6807        1.6315        1.3980        1.7400        1.5660        0.7260        0.4140        0.3840        0.6488        0.4717        0.1408        0.0393        0.4664        1.7521        0.8137        1.6360        2.2106        0.9256        0.9323        0.3264        0.1632        0.0907        0.0412        0.0727        0.3153        0.4316        1.1139        0.5687        0.5839        0.3663        0.3781        0.5031        0.7631        1.1530        1.3924        2.2122        2.1962        2.7328        2.7214        2.7293        2.2044        2.2625        2.2928        2.3141        3.1383        3.4949        3.7054        3.6088        3.6722        3.6855        3.9769        4.0140        4.0264        4.0187        3.9694        3.7885        3.5230        3.3439        3.3825        3.9229        7.7552        6.0777        6.7675        5.0040        4.3994        6.3660        2.6217        3.5808        3.6938        3.9906        4.3953        3.2753        3.5631        3.5904        3.3570        2.7648        1.8025        1.7403        1.0487        0.8811        1.1851        1.2504        1.3017        1.2945        1.3319        1.3210        1.3795        1.5144        1.2753        1.5338        1.5081        1.4513        1.0801        1.1753        1.2965        1.6183        1.9673        1.4128        4.0470        4.0043        5.8098        4.7864        6.3254        9.3215        7.3508        5.1536       10.4811        8.6744        8.5376        8.8793        8.5253        8.6233       10.0992       11.1943       11.6338       17.4108       17.6428       18.4387       19.1873       29.5755       36.9485       33.1537       32.1423       25.6129       19.6593       23.0693       25.2810       26.3775       29.8100       23.9383       28.4176       34.4240       33.7544       24.2306       25.2605       32.0336       24.1226       26.8700       26.6852       31.4296       26.2458       26.5690       25.1775        0.0000        0.0000        0.0000        0.0000        0.0000        0.0000        0.0000        0.0000        0.0000        0.0000        0.0000        0.0000        0.0000        0.0000        0.0000        0.0000        0.0000        0.0000        0.0000        0.0000        0.0000        0.0000        0.0000        0.0000        0.0000        0.0000        0.0000        0.0000        0.0000        0.0000        0.0000        0.0000        0.0000        0.0000        0.0000        0.0000        0.0000        0.0000        0.0000        0.0000        0.0000        0.0000        0.0000        0.0000        0.0000        0.0000        0.0000        0.0000        0.0000        0.0000        0.0000        0.0000        0.0000        0.0000        0.0000        0.0000        0.0000        0.0000        0.0000
        0.0000        0.0000        0.0000        0.0000        0.0000        0.0000        0.0000        0.0000        0.0000        0.0000        0.0000        0.0000        0.0000        0.0000        0.0000        0.0000        0.0000        0.0000        0.0000        0.0000        0.0000       29.5027       25.1192       16.3429       15.0177       21.3836       17.5706        8.2935        6.1394       11.5192        9.9663       11.9592       10.7216        6.7026        4.8749        7.2719        4.5980        5.7927        6.6677        3.8001        2.8329        1.8623        0.7862        0.5269        0.2925        1.0732        1.5090        1.5584        2.5089        4.1105        2.3357        1.8105        2.4893        4.2787        3.4174        2.8661        2.8144        2.8784        2.0599        1.5875        1.8367        1.1515        0.2748        0.3113        0.2693        0.3080        0.3449        0.1764        0.1949        0.2488        0.2505        0.3886        0.6157        1.2293        1.5115        0.9159        0.2533        0.4288        1.1763        1.7199        0.6250        0.9096        4.1305        2.4404        2.5701        2.8139        2.8242        2.9183        3.0518        3.0922        3.0629        3.0006        3.0085        2.9827        3.6030        2.5926        2.5710        2.6211        2.6616        3.3771        3.4470        3.4247        3.3048        2.9616        2.8364        2.7551        2.6628        3.0558        3.6904        3.7782        3.7451        4.6261        4.5410        3.1316        3.2310        3.2677        3.5810        3.8776        4.0872        3.5231        3.1413        2.8054        2.3113        0.7203        0.4238        0.3017        0.3435        0.9345        1.0750        1.0980        1.0020        0.7048        0.7337        0.9838        0.9485        1.7094        4.6956        8.3515        1.6189        1.6072        2.5105        3.3766        3.3643        5.1681        4.9101        5.1515        5.4499        4.6961        4.6529        5.8698        7.7815        8.5999        9.3510        7.0355        7.7786        9.3200       10.6295       10.1967       10.6245       14.1042       10.2752       10.6315       20.5973       20.6996       22.2378       24.5067       31.7393       41.3921       44.4220       40.8621       36.5888       23.9089       21.8567       23.9637       24.0540       22.9470       18.8406       28.6856       34.6268       32.7496       25.2793       27.4763       30.7278       30.8375       21.9788       22.3016       21.7357       19.3348       19.4199       25.9006        0.0000        0.0000        0.0000        0.0000        0.0000        0.0000        0.0000        0.0000        0.0000        0.0000        0.0000        0.0000        0.0000        0.0000        0.0000        0.0000        0.0000        0.0000        0.0000        0.0000        0.0000        0.0000        0.0000        0.0000        0.0000        0.0000        0.0000        0.0000        0.0000        0.0000        0.0000        0.0000        0.0000        0.0000        0.0000        0.0000        0.0000        0.0000        0.0000        0.0000        0.0000        0.0000        0.0000        0.0000        0.0000        0.0000        0.0000        0.0000        0.0000        0.0000        0.0000        0.0000        0.0000        0.0000        0.0000        0.0000        0.0000        0.0000        0.0000
        0.0000        0.0000        0.0000        0.0000        0.0000        0.0000        0.0000        0.0000        0.0000        0.0000        0.0000        0.0000        0.0000        0.0000        0.0000        0.0000        0.0000        0.0000        0.0000        0.0000        0.0000        9.8919        5.8127        6.1397        1.8531        4.7562       19.1131        6.7132       10.8911        9.7174       12.2996       11.5672        6.8667        3.6613        6.8053        8.7893        7.3003        3.1636        2.9648        1.7449        0.3098        0.6253        0.3933        0.3711        1.1949        0.7847        0.7995        1.0459        0.7429        1.5976        0.7623        1.2570        0.5400        1.2832        1.3548        1.2536        2.0194        1.8531        2.1322        0.1424        0.5426        0.3460        0.4987        0.6445        0.9444        1.8912        1.8504        0.9894        0.4508        0.1892        0.4690        0.4680        0.4684        0.6197        0.3718        0.6070        1.5641        2.0719        8.6106        2.4693        3.2534        3.5569        2.2811        2.3298        2.7966        3.2426        3.1370        3.2844        3.2666        3.1947        3.3229        2.7315        2.8232        3.1099        3.3362        2.9271        2.1439        2.6747        2.6063        2.9849        3.1350        3.1492        3.0370        2.7397        2.6593        3.2637        3.7285        3.1506        4.1775        3.5209        3.7686        3.9751        4.2178        3.6422        3.8937        3.8440        4.5544        8.1211        7.6353        4.3053        3.0969        3.2302        2.4838        0.6651        0.5788        1.0730       11.5850        1.1596        1.0461        1.0816        0.9502        0.8734        1.0196        1.1176        1.2215        1.2878        1.2328        1.3453        1.5587        2.0849        2.3544        2.3362        2.6567        4.0171        4.0952        4.4585        4.1527        4.8568        5.8473       12.2207       10.3893       11.0986       10.0681        8.4168       10.8294        9.7222       10.1861       10.9933       11.7714       12.2795       11.8851       12.4529       12.8728       21.6380       27.3790       25.7025       30.3539       37.8466       45.9804       53.3524       43.5052       28.5146       33.3784       24.7728       28.0187       20.8672       25.2145       28.0992       49.6674       31.4437       31.2604       26.3862       22.2577       24.6870       25.1440       24.2363       21.4716       18.5951       22.1004       25.1514        0.0000        0.0000        0.0000        0.0000        0.0000        0.0000        0.0000        0.0000        0.0000        0.0000        0.0000        0.0000        0.0000        0.0000        0.0000        0.0000        0.0000        0.0000        0.0000        0.0000        0.0000        0.0000        0.0000        0.0000        0.0000        0.0000        0.0000        0.0000        0.0000        0.0000        0.0000        0.0000        0.0000        0.0000        0.0000        0.0000        0.0000        0.0000        0.0000        0.0000        0.0000        0.0000        0.0000        0.0000        0.0000        0.0000        0.0000        0.0000        0.0000        0.0000        0.0000        0.0000        0.0000        0.0000        0.0000        0.0000        0.0000        0.0000        0.0000
        0.0000        0.0000        0.0000        0.0000        0.0000        0.0000        0.0000        0.0000        0.0000        0.0000        0.0000        0.0000        0.0000        0.0000        0.0000        0.0000        0.0000        0.0000        0.0000        0.0000        0.0000        1.2276        0.5833        7.9067        1.4372        0.4003        1.0602        6.2557        5.5130        7.3481        7.5867        3.4514        3.1309        3.5597        5.6328        3.7337        1.2703        2.6777        1.2716        2.2168        3.0188        0.8465        0.5761        1.0780        3.7449        1.0091        0.9913        0.7105        0.5361        0.6359        0.5021        0.1555        0.4159        0.6703        0.5187        1.9143        1.5352        1.3294        1.5630        1.5170        0.4214        0.1050        0.1554        1.2265        2.0099        0.9341        1.2050        0.7508        0.3309        0.4211        0.8072        0.5793        0.5893        0.1986        0.1988        0.3530        2.6205        0.9083        2.0020        2.3766        4.5161        1.9056        2.0368        2.7493        2.9722        5.2788        4.3694        3.4878        3.6997        3.9319        3.6086        2.6529        2.5313        2.3544        3.0539        1.7577        2.1434        1.9658        2.1059        2.6094        2.7791        2.8447        2.8076        2.6678        3.2546        3.4747        3.7809        3.1058        3.4451        3.7522        4.6835        4.2957        3.3228        3.5413        3.1045        4.9320        4.8875        7.5666        7.0841        4.6131        4.1420        3.1317        2.5976        0.3539        0.2101        0.2014        0.6101        0.9379        1.2013        0.8827        0.8909        0.7204        1.1416        1.6793        1.7891        1.6989        1.6687        1.6917        1.7297        2.4958        2.4131        2.6597        2.9168        5.3516        7.5360        7.7025        5.0394        5.0562        6.2617        8.9371        7.5595        7.5583        8.4722       14.8855       16.5546       11.5629       11.5784       13.8993       12.3985       12.5562       13.0338       13.6767       14.1501       14.6458       18.0877       19.0949       32.7781       45.4503       43.7713       33.3209       31.0109       32.7871       27.2460       34.4233       34.6759       28.1868       19.0760       19.9180       26.4482       30.3661       30.6242       35.2334       27.0355       27.7894       19.9173       20.1966       17.0265       15.7833       14.4869       14.0175       15.5654        0.0000        0.0000        0.0000        0.0000        0.0000        0.0000        0.0000        0.0000        0.0000        0.0000        0.0000        0.0000        0.0000        0.0000        0.0000        0.0000        0.0000        0.0000        0.0000        0.0000        0.0000        0.0000        0.0000        0.0000        0.0000        0.0000        0.0000        0.0000        0.0000        0.0000        0.0000        0.0000        0.0000        0.0000        0.0000        0.0000        0.0000        0.0000        0.0000        0.0000        0.0000        0.0000        0.0000        0.0000        0.0000        0.0000        0.0000        0.0000        0.0000        0.0000        0.0000        0.0000        0.0000        0.0000        0.0000        0.0000        0.0000        0.0000
        0.0000        0.0000        0.0000        0.0000        0.0000        0.0000        0.0000        0.0000        0.0000        0.0000        0.0000        0.0000        0.0000        0.0000        0.0000        0.0000        0.0000        0.0000        0.0000        0.0000        0.0000        0.0000        0.8120        4.8757        1.1611        0.5380        2.4890        1.8290        2.5540        6.3819        3.6645        1.0599        1.1795        1.5256        0.5258        0.7230        0.5994        0.8210        0.9891        1.0109        0.8514        0.4112        0.4468        0.1082        0.6936        0.2670        0.7337        1.3436        1.4198        2.1649        1.3007        0.5653        0.3263        0.3048        0.8478        1.1605        1.9271        3.0652        1.9666        1.2847        0.1558        0.2894        1.8787        0.9327        0.6102        0.7488        0.9126        0.6376        0.7324        1.0140        1.0577        0.5857        0.3979        0.3506        0.4071        0.3887        0.7372        0.9047        1.2325        4.4738        2.8278        3.9065       10.1716        4.4742        5.2182        5.3089        4.3541        3.5028        3.4446        3.7408        3.4795        2.5788        2.3823        1.9730        2.5770        1.9469        2.7693        3.3040        2.0720        2.3553        2.6933        2.7600        3.2289        3.2196        2.9995        3.2752        3.6192        3.6234        4.3146        3.5673        6.3579        3.5391        3.4046        4.2888        3.8313        3.9408        5.2175        5.1513        7.1365        6.1584        7.6551        3.2684        2.6514        0.4434        0.2977        0.2558        0.2978        0.6755        0.8121        0.8229        0.8056        1.9553        2.8421        1.9814        2.2767        2.1844        2.2901        2.5882        2.5138        2.8622        3.1378        2.9570        3.1585        3.6145        5.9637        8.6142       10.7927        9.5056        6.2126        8.8346        7.1787        7.2214        9.1119       12.0740       13.8843       12.0648       12.2310       12.4056       12.7447       13.4454       13.9277       16.1210       19.6965       19.7787       21.2464       34.4244       30.1183       42.5227       42.5330       37.8573       25.3166       26.4373       26.6445       27.0425       27.0889       17.7123       18.6945       20.0583       20.9443       22.6422       21.5321       25.9100       20.5992       17.9883       19.8178       17.1069       18.7996       12.9516       12.7125       12.8575       13.2125        0.0000        0.0000        0.0000        0.0000        0.0000        0.0000        0.0000        0.0000        0.0000        0.0000        0.0000        0.0000        0.0000        0.0000        0.0000        0.0000        0.0000        0.0000        0.0000        0.0000        0.0000        0.0000        0.0000        0.0000        0.0000        0.0000        0.0000        0.0000        0.0000        0.0000        0.0000        0.0000        0.0000        0.0000        0.0000        0.0000        0.0000        0.0000        0.0000        0.0000        0.0000        0.0000        0.0000        0.0000        0.0000        0.0000        0.0000        0.0000        0.0000        0.0000        0.0000        0.0000        0.0000        0.0000        0.0000        0.0000        0.0000        0.0000
        0.0000        0.0000        0.0000        0.0000        0.0000        0.0000        0.0000        0.0000        0.0000        0.0000        0.0000        0.0000        0.0000        0.0000        0.0000        0.0000        0.0000        0.0000        0.0000        0.0000        0.0000        8.7356        7.4587        4.8608        3.2602        3.6102        5.8527        7.8608        7.4246        3.6851        0.9077        4.8907        3.4736        2.2433        2.7942        5.2138        3.1731        3.2994        2.3188        3.7127        4.8354        5.4431        3.7725        2.7384        3.7192        2.5350        2.0477        1.6654        1.6762        1.3951        1.9325        1.5936        1.3187        0.3549        0.1494        0.2615        0.2149        1.0405        1.3225        0.9634        2.0566        0.8058        0.7370        1.3927        1.4032        1.6904        2.1924        1.6089        1.4303        1.4231        1.3830        1.4528        1.3183        1.1017        1.1180        1.6491        2.4736        3.0837        3.2192        5.4928        4.8957        4.1426        5.7177        4.4589        4.4167        5.0669        4.1757        4.7440        3.8271        3.1525        2.5055        2.1997        2.6226        2.5394        2.8701        2.3885        3.7325       11.5906       10.1780        4.1920        2.9533        3.5272        3.5428        3.4430        3.2269        3.4252        4.1095        5.0447        6.3447        4.3023        5.3242        5.1223        5.2366        6.5004        6.4792        6.6732        9.2354        9.3669       14.7941        8.1895        3.7462        1.9086        1.9168        1.3737        1.2126        1.0493        0.9719        0.6718        0.6034        0.7816        1.1310        1.3972        1.7945        2.1670        2.3236        2.7152        2.8713        3.0972        3.0705        3.0464        2.8450        2.8947        2.9796        3.3431        3.9477        4.8631        8.7193        9.4220        4.2296        4.3509        7.2790        6.9537        7.5713        9.6288       11.4070       10.9222       10.1940       10.9099       11.2778       14.3432       14.9272       24.2885       20.6286       30.8546       28.4382       26.7192       35.4021       38.7819       51.6710       49.0542       35.5967       38.8831       47.7953       47.1100       28.9076       23.5962       24.1172       23.8144       28.0535       23.8638       21.7366       26.5973       14.5307       15.1361       14.7925       11.6095       11.3193       10.2616       10.0391        9.8470        9.8045        9.6177        0.0000        0.0000        0.0000        0.0000        0.0000        0.0000        0.0000        0.0000        0.0000        0.0000        0.0000        0.0000        0.0000        0.0000        0.0000        0.0000        0.0000        0.0000        0.0000        0.0000        0.0000        0.0000        0.0000        0.0000        0.0000        0.0000        0.0000        0.0000        0.0000        0.0000        0.0000        0.0000        0.0000        0.0000        0.0000        0.0000        0.0000        0.0000        0.0000        0.0000        0.0000        0.0000        0.0000        0.0000        0.0000        0.0000        0.0000        0.0000        0.0000        0.0000        0.0000        0.0000        0.0000        0.0000        0.0000        0.0000        0.0000
        0.0000        0.0000        0.0000        0.0000        0.0000        0.0000        0.0000        0.0000        0.0000        0.0000        0.0000        0.0000        0.0000        0.0000        0.0000        0.0000        0.0000        0.0000        0.0000        0.0000       13.4940       14.3921        9.3976        3.8424        1.9559        2.8675        4.7029        3.4561        0.2561        0.0511        1.1184        3.9368        1.9931        1.6040        2.2361        3.1132        1.1708        2.7429        2.3786        7.4898        7.9285        6.9345        7.1892        4.4211        4.9197        3.1568        2.3563        1.3573        1.1672        0.8489        0.6870        0.9687        1.2420        1.4140        1.3890        0.3265        0.3301        0.9128        0.3506        0.5882        0.7823        0.5831        0.6226        1.6181        1.5490        1.7836        1.8449        2.0782        1.5838        1.7217        1.9314        1.6892        1.4128        1.3026        1.9045        2.4728        2.7722        2.5983        3.4307        3.9141        4.5226        4.8252        4.7044        4.9112        4.8315        4.5260        4.2045        3.4507        3.6101        2.6082        2.3420        1.6138        2.2907        4.5669        9.2884        6.4519        4.2530        5.0580        4.6989        4.4394        4.1279        5.0095        4.5555        3.2279        4.8374        5.4910        5.3423        5.4453        6.6629        6.3166        8.0250        5.0671        5.1939        5.7023        5.6940        6.4048       10.0888        9.0253        8.2472        2.6283        2.2835        2.0560        2.0212        1.6027        1.5083        1.3477        1.2810        0.7392        0.5950        0.6756        1.1857        1.8931        2.2807        2.6577        2.8039        3.2662        3.5896        3.6090        3.6965        3.3227        3.0523        3.0784        3.0979        3.0548        3.6118        5.0361        7.1971        4.8793        4.6267        9.5103        7.7226        7.5251        9.2019        7.9608        9.5629       11.0211       11.3225       11.7381       11.6580       14.9113       15.6406       20.5301       24.6822       29.3033       29.1381       24.8514       30.4749       34.1832       31.9780       31.0846       32.4621       31.3341       21.4110       26.4765       25.2307       24.3978       24.0697       22.7520       28.7015       30.2797       23.3701       16.8825       12.8610       11.4049       10.4204        9.8138        9.2869        9.0544        8.8582        8.2949        8.3010        8.2998        8.0671        0.0000        0.0000        0.0000        0.0000        0.0000        0.0000        0.0000        0.0000        0.0000        0.0000        0.0000        0.0000        0.0000        0.0000        0.0000        0.0000        0.0000        0.0000        0.0000        0.0000        0.0000        0.0000        0.0000        0.0000        0.0000        0.0000        0.0000        0.0000        0.0000        0.0000        0.0000        0.0000        0.0000        0.0000        0.0000        0.0000        0.0000        0.0000        0.0000        0.0000        0.0000        0.0000        0.0000        0.0000        0.0000        0.0000        0.0000        0.0000        0.0000        0.0000        0.0000        0.0000        0.0000        0.0000        0.0000        0.0000
        0.0000        0.0000        0.0000        0.0000        0.0000        0.0000        0.0000        0.0000        0.0000        0.0000        0.0000        0.0000        0.0000        0.0000        0.0000        0.0000        0.0000        0.0000        0.0000        0.0000       18.9375       22.3804        9.7156        5.6581        6.2776        3.2988        2.7962        0.4530        0.5767        0.4466        1.3196        4.2162        2.8030        2.0624        3.3758        6.8787       10.1944       20.5853       15.3250       10.4981        9.0106       10.7192        9.8715        6.8410        6.5919        2.7093        1.4622        0.6630        1.2786        0.3657        0.1656        1.4743        0.6765        0.7990        1.0628        1.2096        0.8266        1.4608        3.4940        0.6874        1.0840        1.3429        2.3699        1.7331        1.7187        1.8840        1.9649        2.1397        1.9396        1.8209        1.8813        1.9312        1.8138        1.8539        1.9642        2.6815        2.3721        2.8655        3.2504        4.1664        5.0555        5.2924        5.1442        5.0198        4.7461        4.5379        4.0341        3.1720        3.1505        2.8156        2.2884        1.9741        2.3239        2.5604        2.5360        3.7098        2.4509        3.2097        3.4362        2.4835        4.2732        6.2343        3.9182        3.1427        4.2332        5.1099        6.1897        6.3139        6.2659        7.7271        4.5178       10.7247       10.3838        6.0091        6.6122        5.6945        5.8891        8.0485        5.6210        2.8541        2.1552        2.2188        2.4277        2.0817        1.9529        1.8800        1.6004        1.0466        0.8556        1.8683        1.6129        2.4068        2.8552        3.2756        3.4961        4.0934        4.3449        4.4835        4.3244        3.8918        3.6569        3.5785        3.5667        3.4663        3.9763        5.7003        6.1361        5.2712        4.8752        4.9517        5.8449        6.9180        7.1193        8.1747       10.0990       11.3146       11.1144       11.4726       12.0997       15.8478       18.4599       26.7209       27.8027       25.5152       29.6975       25.2069       34.7360       25.7663       24.8515       31.9654       35.8322       27.8559       24.8972       23.1676       21.9186       22.7675       23.2791       25.1401       27.2232       21.5962       19.9121       12.7323       12.0424       10.3981        9.6116        9.0146        8.6319        8.3328        8.3295        7.8149        7.8242        6.9072        8.3833        8.2187        0.0000        0.0000        0.0000        0.0000        0.0000        0.0000        0.0000        0.0000        0.0000        0.0000        0.0000        0.0000        0.0000        0.0000        0.0000        0.0000        0.0000        0.0000        0.0000        0.0000        0.0000        0.0000        0.0000        0.0000        0.0000        0.0000        0.0000        0.0000        0.0000        0.0000        0.0000        0.0000        0.0000        0.0000        0.0000        0.0000        0.0000        0.0000        0.0000        0.0000        0.0000        0.0000        0.0000        0.0000        0.0000        0.0000        0.0000        0.0000        0.0000        0.0000        0.0000        0.0000        0.0000        0.0000        0.0000
        0.0000        0.0000        0.0000        0.0000        0.0000        0.0000        0.0000        0.0000        0.0000        0.0000        0.0000        0.0000        0.0000        0.0000        0.0000        0.0000        0.0000        0.0000        0.0000        0.0000       20.0642       13.2606       12.6218        5.8263        4.5952        4.3790        3.2523        1.0087        0.8255        0.8881        1.0691        2.5833        2.3047        3.1724        3.7211       12.3568       12.5647        6.7236        3.9608        5.5436        9.4173       11.9745       11.1822        9.5162        6.2154        5.4500        3.7550        3.0638        0.4132        0.3777        0.6297        0.6098        0.2472        0.4156        1.2650        2.0145        2.8441        3.6646        6.6708        5.4946        2.1847        2.8146        1.5655        2.2217        2.2026        2.3961        2.0713        1.9724        2.9319        2.2373        2.1166        1.8698        1.6247        1.6354        1.7973        2.1863        2.4319        3.5150        4.2392        4.4028        5.0508        5.4225        5.1568        4.9278        4.5943        4.2644        3.8279        3.2693        2.8710        3.3134        2.2810        3.1625        3.0349        2.8573        2.0177        4.3464        2.5542        2.9624        2.8383        2.2174        3.1911        4.7465        4.5913        3.2952        3.5512        6.2014        5.2111        4.0757        5.9657        5.6579        6.4705       10.4586        9.0738        5.7710        6.4869        7.5985        8.6314        6.0491        2.5627        2.6547        3.7723        4.0234        3.2411        2.9729        2.7978        2.5787        2.3339        1.4855        1.5759        1.9012        2.4522        3.3531        3.5809        3.9530        4.3538        5.1079        5.4992        5.6341        5.3749        4.8876        4.5602        4.4477        4.5509        5.6873        4.7729        4.8911        5.3806        5.8041        5.7591        7.1985        6.3598        7.6329        8.4226        9.5308       11.5817       14.6612       14.3819       14.0026       13.7770       22.5694       22.8579       30.2157       59.5736       27.4058       25.3306       24.3270       23.9690       21.9151       31.4941       34.0982       33.5747       27.4042       20.6575       21.3296       20.8349       20.9017       21.0751       20.0613       18.9080       15.0793       13.5690       12.4935       11.9140       10.5819        9.8400        9.3641        8.9883        8.8136        8.8119        8.5433        9.7310        7.5305        8.0068        7.9979       11.0355        0.0000        0.0000        0.0000        0.0000        0.0000        0.0000        0.0000        0.0000        0.0000        0.0000        0.0000        0.0000        0.0000        0.0000        0.0000        0.0000        0.0000        0.0000        0.0000        0.0000        0.0000        0.0000        0.0000        0.0000        0.0000        0.0000        0.0000        0.0000        0.0000        0.0000        0.0000        0.0000        0.0000        0.0000        0.0000        0.0000        0.0000        0.0000        0.0000        0.0000        0.0000        0.0000        0.0000        0.0000        0.0000        0.0000        0.0000        0.0000        0.0000        0.0000        0.0000        0.0000        0.0000        0.0000
        0.0000        0.0000        0.0000        0.0000        0.0000        0.0000        0.0000        0.0000        0.0000        0.0000        0.0000        0.0000        0.0000        0.0000        0.0000        0.0000        0.0000        0.0000        0.0000        0.0000        0.0000       26.0862       23.9517       31.4082       25.9718       26.2969       19.6153       14.7382       12.7679       13.0079       11.2613       10.7173       12.5294       12.8419       16.1624       19.7439       17.1001       16.3237       19.0956       20.6758       19.7105       18.1681       17.1620        7.5954        7.2332        5.6301        4.0044        3.9772        1.4846        1.6196        1.9459        3.7911        4.3174        4.6226        2.2914        3.0158        4.3914        4.9532        6.1413        8.3965        5.8071        2.1434        1.5776        1.8815        3.8694        2.8070        3.6186        2.6607        2.6882        2.7656        2.5444        2.7293        2.6200        2.1040        2.2019        2.3809        2.7328        3.5175        3.7899        4.6355        5.2200        5.5210        4.9978        4.7605        4.5624        4.2922        3.8623        3.5871        2.8670        3.2399        2.7268        3.0097        2.9077        4.7799        8.9067        6.4214        3.2250        2.6216        2.4415        2.7402        1.8940        2.7936        3.9247        2.2544        3.5584        3.7610        7.2837        5.5178        5.3484        5.1762        6.6258        3.9412        5.1528        4.3287        4.4345        7.9733        4.6582        6.8130       10.3004        6.2071        5.7569        5.9845        5.2570        4.4273        4.2592        3.7974        3.5327        3.3549        4.4432        4.8490        4.3236        6.9842        5.2853        5.2462        5.8470        7.0541        7.6785        7.8115        7.3967        6.2693        5.8231        5.6386        7.3030        9.1394        6.5181        5.5828        6.0906        6.8324        6.2370        6.7281        7.3832        8.6936        9.8957       12.1432       14.7682       25.3274       18.7331       19.2768       21.8587       21.2292       18.2515       23.7233       25.7353       16.7391       16.8660       17.3266       21.0444       24.0414       32.7902       33.0556       32.8375       30.7243       32.4038       17.7449       20.3049       19.7767       20.9366       22.4094       18.1139       15.5231       16.1914       14.3033       14.6591       11.7707       13.4816       10.7019       10.7052        8.8692        9.6094       11.1005       10.7115        9.5525       10.3532       10.1285        9.7372        7.6200        0.0000        0.0000        0.0000        0.0000        0.0000        0.0000        0.0000        0.0000        0.0000        0.0000        0.0000        0.0000        0.0000        0.0000        0.0000        0.0000        0.0000        0.0000        0.0000        0.0000        0.0000        0.0000        0.0000        0.0000        0.0000        0.0000        0.0000        0.0000        0.0000        0.0000        0.0000        0.0000        0.0000        0.0000        0.0000        0.0000        0.0000        0.0000        0.0000        0.0000        0.0000        0.0000        0.0000        0.0000        0.0000        0.0000        0.0000        0.0000        0.0000        0.0000        0.0000        0.0000        0.0000
        0.0000        0.0000        0.0000        0.0000        0.0000        0.0000        0.0000        0.0000        0.0000        0.0000        0.0000        0.0000        0.0000        0.0000        0.0000        0.0000        0.0000        0.0000        0.0000        0.0000        0.0000       28.1402       25.6787       35.9742       36.1657       33.1957       26.9963       19.7911       16.8473       15.5470       14.8390       13.2250       14.6004       17.3482       17.5471       20.5030       22.9828       30.3741       30.9734       23.8534       20.6484       21.5489       20.6324       11.3693        9.7280        6.2083        3.4561        2.1115        2.7079        2.2678        1.9742        2.8796        6.5075        7.5285        3.9273        3.7595        7.3775        6.4532        3.3202        7.0065        7.4910        4.7656        1.9902        2.3828        3.2919        3.4684        3.9619        2.9550        2.8633        3.9908        2.2019        2.1288        2.5187        2.4019        2.9427        2.2711        2.5624        3.1386        3.6369        4.9154        5.6524        5.8385        5.5857        5.0240        6.0567        4.3219        3.6787        2.8882        2.5888        1.9601        1.9654        4.3133        3.0224        2.8406        4.8689        3.5185        4.0176        3.3452        4.1367        2.9015        2.2978        2.3158        2.1809        2.3340        3.0626        3.7910        3.5962        7.0180        4.9833        3.5478        4.9385        8.1756        4.9112        4.3797        2.0683        7.6236       17.1768       14.4144        6.8446        6.8483        6.7938        7.2894        7.0816        5.5109        5.0406        4.6609        4.3425        4.1683        4.2144        6.4436        4.9239        5.1779        5.5077        6.0480        6.8103        8.2210        8.9739        9.1166        8.5958        7.9245        7.3160        9.3548       15.8889        9.2139        6.2629        7.1172        7.0391        7.5834        8.2606        7.3128        7.9386       11.0022       12.2839       12.3230       19.0738       24.8472       23.2784       18.1650       17.9812       20.7581       19.2546       68.9575       21.1853       16.7020       21.4438       29.7510       21.9141       25.2901       27.6720       27.2205       26.3797       47.3768       16.2760       15.9030       20.8287       16.7940       20.5275       20.7481       17.6767       14.5614       13.8923       13.5156       13.0702       12.2699       11.5067       11.0751       10.6666        9.2016        9.2688       11.3649       13.5230       11.8317       11.9696       12.9856       11.8093        3.3000        0.0000        0.0000        0.0000        0.0000        0.0000        0.0000        0.0000        0.0000        0.0000        0.0000        0.0000        0.0000        0.0000        0.0000        0.0000        0.0000        0.0000        0.0000        0.0000        0.0000        0.0000        0.0000        0.0000        0.0000        0.0000        0.0000        0.0000        0.0000        0.0000        0.0000        0.0000        0.0000        0.0000        0.0000        0.0000        0.0000        0.0000        0.0000        0.0000        0.0000        0.0000        0.0000        0.0000        0.0000        0.0000        0.0000        0.0000        0.0000        0.0000        0.0000        0.0000        0.0000        0.0000
        0.0000        0.0000        0.0000        0.0000        0.0000        0.0000        0.0000        0.0000        0.0000        0.0000        0.0000        0.0000        0.0000        0.0000        0.0000        0.0000        0.0000        0.0000        0.0000        0.0000        0.0000       23.7981       26.2635       36.6051       35.8050       33.6644       28.7417       22.5222       18.9178       17.0275       16.7117       15.0650       15.0644       17.3838       18.8338       22.6063       26.1818       27.2731       28.3135       24.9484       23.2656       20.0348       15.2726        7.4027        6.4588        1.8859        4.5971        5.4926        5.4192        4.5911        3.3518        5.5019        5.6542        3.9098        1.5305        2.4595        6.6497       11.8179       18.7751       11.7885        8.1803        9.6770        4.1827        3.1068        3.0536        2.9860        2.8325        2.6176        2.1297        2.2016        1.9327        2.0160        1.8761        1.9591        2.2868        2.4513        2.6837        2.9863        3.6736        4.6016        5.3676        5.6985        5.3753        5.0683        4.6053        3.9767        3.4300        2.3785        1.9682        1.9402        2.3002        3.2164        2.4308        2.0672        2.2263        3.3892        3.9140        3.5328        2.3953        1.7095        2.8444        2.0013        2.7134        2.6458        4.4801        4.5650        2.1746        4.6349        7.8063        6.2884        6.2663        4.7931        9.0105       14.0419        4.0699        7.9354       10.7528       13.0684        6.6716        7.4735        7.8362        8.4158        8.0596        6.1741        5.6468        5.2232        4.8446        4.6687        4.6333        4.8377        5.3394        5.5807        5.9711        6.5714        7.4372        9.0851       10.7122       10.9129       10.3735        8.5531       10.0426        8.4428        7.9486        7.4985        7.4996        7.5643        7.8536        9.9707        8.8341        8.7952        9.6729       12.6380       13.5428       14.7651       16.6967       17.6845       21.9254       20.1374       19.5296       19.8049       18.8469       25.3304       21.2275       27.4542       27.2316       22.7973       20.5509       27.9614       30.0690       24.3103       25.7129       28.0262       15.3194       24.6407       24.7396       18.8284       17.7195       15.0116       14.8697       14.0655       14.0742       18.9997       17.5039       12.4068       12.1347       11.7644       12.9520       10.9560       10.7775       13.0048       13.3873       12.4743       13.1910       15.8109       19.3737        6.8700        0.0000        0.0000        0.0000        0.0000        0.0000        0.0000        0.0000        0.0000        0.0000        0.0000        0.0000        0.0000        0.0000        0.0000        0.0000        0.0000        0.0000        0.0000        0.0000        0.0000        0.0000        0.0000        0.0000        0.0000        0.0000        0.0000        0.0000        0.0000        0.0000        0.0000        0.0000        0.0000        0.0000        0.0000        0.0000        0.0000        0.0000        0.0000        0.0000        0.0000        0.0000        0.0000        0.0000        0.0000        0.0000        0.0000        0.0000        0.0000        0.0000        0.0000        0.0000        0.0000        0.0000
        0.0000        0.0000        0.0000        0.0000        0.0000        0.0000        0.0000        0.0000        0.0000        0.0000        0.0000        0.0000        0.0000        0.0000        0.0000        0.0000        0.0000        0.0000        0.0000        0.0000        0.0000       24.9023       26.9236       36.4504       36.5032       32.8105       26.5875       20.6808       21.1028       19.4335       18.1155       16.7534       16.7648       18.2109       19.3338       24.8178       26.8371       26.1955       25.4856       23.9720       18.9649       15.6020       11.2018        3.2640        6.6484        3.8450        3.7216        4.2751        4.7138        1.9623        4.3071        9.4664        9.0973        4.4133        6.6736        7.4157       11.9079       15.4736       10.0824       12.3646        5.7047        6.1434        9.3367        6.7701        3.3660        3.6061        2.6481        2.4827        2.1038        1.8490        1.6102        1.8245        1.8039        1.9164        2.1753        2.4273        2.8416        3.1434        3.6160        5.1037        5.4739        5.4420        5.2177        4.8708        4.1796        3.6390        3.1790        1.7948        1.5478        1.4734        1.4302        1.9781        2.1707        2.2308        2.3102        2.4731        2.6493        5.6685        6.0077        4.2037        3.8497        4.1328        3.0783        3.4082        7.2487        5.6265        4.4986        4.5529        4.0527        9.3107        5.6555        7.5681        6.6770        5.1224        3.7441       10.8769        7.9442        9.5826        6.0447        7.9627        8.9263        9.3806        8.3820        6.6916        6.0364        5.5004        5.1034        4.8780        5.2070        4.9385        5.5989        5.8098        6.2436        6.9815        7.9912        9.8569       10.8790       11.1915       10.7516        9.5785        9.6397        9.6000        9.8039        9.1045        9.1079        9.5110        9.7694       12.0782       11.0928       11.3713       12.2153       12.9279       14.4079       16.0207       17.0076       25.8446       27.6002       23.9611       22.7228       20.3517       21.4847       21.2598       23.4360       27.1621       24.4251       19.7612       27.9194       29.2812       28.4323       26.3846       22.1715       15.6081       14.5052       14.1122       18.3262       16.1448       14.4155       14.2758       14.4322       14.2096       14.5035       13.9081       15.5440       13.0883       13.9346       16.8581       13.3401       12.7287       15.4311       15.9972       18.7443       15.9869       15.4501       17.7190       20.1558        0.0000        0.0000        0.0000        0.0000        0.0000        0.0000        0.0000        0.0000        0.0000        0.0000        0.0000        0.0000        0.0000        0.0000        0.0000        0.0000        0.0000        0.0000        0.0000        0.0000        0.0000        0.0000        0.0000        0.0000        0.0000        0.0000        0.0000        0.0000        0.0000        0.0000        0.0000        0.0000        0.0000        0.0000        0.0000        0.0000        0.0000        0.0000        0.0000        0.0000        0.0000        0.0000        0.0000        0.0000        0.0000        0.0000        0.0000        0.0000        0.0000        0.0000        0.0000        0.0000        0.0000        0.0000
        0.0000        0.0000        0.0000        0.0000        0.0000        0.0000        0.0000        0.0000        0.0000        0.0000        0.0000        0.0000        0.0000        0.0000        0.0000        0.0000        0.0000        0.0000        0.0000        0.0000        0.0000        0.0000       51.2971       38.0608       40.3703       39.6412       31.7413       22.6998       19.8643       19.2327       20.5769       28.4332       30.2841       32.4963       35.6267       38.7793       40.5928       39.3083       34.4528       23.1374       19.3049       15.4519       11.2970        1.4132        2.9708        3.9960        3.3244        9.5512        3.9311        1.5236        6.5990        8.8359        4.6225        3.3182        2.3532        6.4119        4.1365        7.0149        7.6768        7.1460        7.2055        6.5051        5.5338        2.7295        3.1262        4.4485        4.6485        3.6592        2.4844        2.3151        2.3660        2.0568        2.0947        2.3557        3.1579        3.6906        4.4946        4.8470        5.3491        5.8234        6.1901        6.5065        7.0151        4.5299        3.4822        3.6756        2.9395        2.6861        2.3225        2.4109        2.0661        2.6305        2.5335        2.5534        2.4484        2.3446        3.2164        8.2846       27.7850       12.5233        5.6010        7.7533        4.1468        3.5381        4.9564        2.9264        3.8948        2.3473        5.7973        4.7133        4.6061        3.9798        7.6604        5.2743        3.3258       10.3353       11.9334       11.6528        9.2123       10.7597       17.1975        9.8090        8.6498        6.0388        5.4115        4.8601        4.5605        3.7137        3.6227        3.8010        4.3186        5.6662        6.1364        6.9745        8.1267       10.7439       11.9460       12.3916       12.0349       11.0585       12.4285       10.9311       10.7202       10.9700       11.3717       11.7982       12.7207       17.9963       24.1901       15.5964       20.9554       31.5268       29.9620       29.7331       27.8959       34.8757       41.0570       43.2421       36.6713       24.8513       22.4821       25.5680       22.0493       22.1985       18.8330       18.8215       22.0755       26.6413       28.0622       26.6849       25.5667       26.1304       12.4988       15.2318       17.1117       15.7252       12.6646       12.9508       12.6147       16.2892       17.3374       18.5275       31.9092       20.4158       14.9612       20.0143       25.3267       24.2015       27.0285       42.0918       38.7718       22.0765       23.7767       26.5882       28.2403       31.2685       38.5246       46.2154       48.7089        0.0000        0.0000        0.0000        0.0000        0.0000        0.0000        0.0000        0.0000        0.0000        0.0000        0.0000        0.0000        0.0000        0.0000        0.0000        0.0000        0.0000        0.0000        0.0000        0.0000        0.0000        0.0000        0.0000        0.0000        0.0000        0.0000        0.0000        0.0000        0.0000        0.0000        0.0000        0.0000        0.0000        0.0000        0.0000        0.0000        0.0000        0.0000        0.0000        0.0000        0.0000        0.0000        0.0000        0.0000        0.0000        0.0000        0.0000        0.0000        0.0000        0.0000
        0.0000        0.0000        0.0000        0.0000        0.0000        0.0000        0.0000        0.0000        0.0000        0.0000        0.0000        0.0000        0.0000        0.0000        0.0000        0.0000        0.0000        0.0000        0.0000        0.0000        0.0000        0.0000        0.0000        0.0000        0.0000        0.0000       29.7260       22.4427       19.3997       19.0316       21.2844       30.2987       33.2681       35.9803       37.4710       40.5240       42.6999       41.1790       35.0384       22.6946       18.1017       13.9118       10.2104        1.4747        1.9228        1.7392        5.1346       11.0099       10.9115        8.1631        9.3135       10.3338        5.8662        4.1930        4.0854        4.7804        3.7773        3.1958        6.0988        8.9079       10.4197        6.7130        5.8391        2.9976        3.7030        4.0279        2.5722        2.5342        2.1551        2.1725        2.1584        2.0328        2.1639        2.4243        3.0119        3.8498        4.5259        4.9743        5.3866        5.5810        5.9344        5.9461        5.2777        3.7150        3.1211        2.6053        3.0200        2.3197        2.2074        2.1660        2.2331        2.6472        2.7612        2.7369        2.5857        2.8049        5.0833        3.8874        7.7540        6.2776        6.4462       12.1968        3.6625        4.1523        6.2830        4.3455        5.2440        2.5302        2.8177        1.9157        2.4260        5.8479        5.1076        8.0494        8.5386        9.2930        9.3596        7.9873        9.0684        9.7719       10.8413       10.4001        9.3453        6.4925        5.7417        5.1168        4.8338        3.8602       15.1331       15.3650        4.3057        5.7492        6.2963        7.2114        8.5125       11.3528       12.7135       13.2854       13.0277       11.7730       14.2513       11.8120       14.8831       12.4193       13.0026       13.5628       20.1719       17.1198       21.5459       17.7728       21.0583       26.0745       24.5779       37.7919       33.4467       32.5251       37.9034       42.3872       36.7521       25.4813       21.9735       24.2293       19.6263       19.1718       19.5234       24.2139       23.0620       19.8795       19.3650       19.2382       19.5076       21.0199       16.2621       16.2694       12.0448       15.7226       12.4336       13.1410       11.6240       18.1473       20.1629       25.2125       27.8922       21.9435       28.2296       40.2400       44.7258       31.2588       31.7077       39.5985       43.6631       23.0871       25.2046       31.7623       38.5218       40.4751       44.9749       49.0159       44.8748        0.0000        0.0000        0.0000        0.0000        0.0000        0.0000        0.0000        0.0000        0.0000        0.0000        0.0000        0.0000        0.0000        0.0000        0.0000        0.0000        0.0000        0.0000        0.0000        0.0000        0.0000        0.0000        0.0000        0.0000        0.0000        0.0000        0.0000        0.0000        0.0000        0.0000        0.0000        0.0000        0.0000        0.0000        0.0000        0.0000        0.0000        0.0000        0.0000        0.0000        0.0000        0.0000        0.0000        0.0000        0.0000        0.0000        0.0000        0.0000        0.0000        0.0000
        0.0000        0.0000        0.0000        0.0000        0.0000        0.0000        0.0000        0.0000        0.0000        0.0000        0.0000        0.0000        0.0000        0.0000        0.0000        0.0000        0.0000        0.0000        0.0000        0.0000        0.0000        0.0000        0.0000        0.0000        0.0000        0.0000        0.0000       21.1636       18.3852       18.0593       20.5439       29.7679       33.2470       35.3346       36.2138       38.6317       39.9746       37.7137       31.9580       20.7802       16.0425       11.9503        8.7494        1.0693        2.7632        4.4996        4.1618        9.5155       13.8793        9.8505        8.0463       16.4294       11.0126       13.3535        7.8876        2.8977        2.0988        1.6470        3.6326        8.1787        8.7759        7.7000        7.3258        4.6987        3.9207        3.3047        4.7916        3.7718        4.2737        2.1751        1.9106        2.1473        2.2364        3.0686        2.6667        3.0419        3.5659        3.9326        4.1540        4.5600        4.9112        4.9000        4.3264        3.4801        2.7431        2.5604        2.6519        2.3518        2.3767        2.3772        2.5237        2.9040        3.0879        3.2639        2.9102        5.1915        2.5164        5.6213        3.4546        3.8757       15.1836        4.4811        1.7208        2.2382        2.3273        3.0534        2.8678        1.9734        2.1043        1.9494        2.5161        4.5524        5.5609       11.2380        6.5036        7.9446        8.8857        9.3040       10.2776       10.1971       10.9930       10.8777       10.1304        7.2699        6.6882       13.9782        5.8994        4.6672        4.3910        4.4297        4.8713        6.3776        6.7948        7.6615        8.9260       11.7773       13.0956       13.7064       13.5543       12.2549       12.4611       12.5147       14.4522       13.7769       14.0232       14.4674       24.3811       18.1145       21.1206       21.2203       22.2655       19.5997       19.0047       29.1707       30.6073       30.2791       26.0166       25.9412       22.3693       19.9604       19.2893       21.7217       19.1106       19.1319       22.5985       22.6656       19.9498       19.4275       19.3791       22.0677       21.2626       18.5816       15.6603       16.7745       17.6329       11.1587       15.0884       14.2925       12.4035       19.3123       28.8561       35.8508       43.5886       42.5121       38.3649       36.9709       43.2399       26.8024       29.3763       27.4300       27.3842       25.2380       29.2165       35.0999       41.3640       43.8741       45.8313       48.7527       45.0753       50.3400        0.0000        0.0000        0.0000        0.0000        0.0000        0.0000        0.0000        0.0000        0.0000        0.0000        0.0000        0.0000        0.0000        0.0000        0.0000        0.0000        0.0000        0.0000        0.0000        0.0000        0.0000        0.0000        0.0000        0.0000        0.0000        0.0000        0.0000        0.0000        0.0000        0.0000        0.0000        0.0000        0.0000        0.0000        0.0000        0.0000        0.0000        0.0000        0.0000        0.0000        0.0000        0.0000        0.0000        0.0000        0.0000        0.0000        0.0000        0.0000        0.0000
        0.0000        0.0000        0.0000        0.0000        0.0000        0.0000        0.0000        0.0000        0.0000        0.0000        0.0000        0.0000        0.0000        0.0000        0.0000        0.0000        0.0000        0.0000        0.0000        0.0000        0.0000        0.0000        0.0000        0.0000        0.0000        0.0000        0.0000        0.0000        0.0000        0.0000       19.9639       28.6723       30.1283       30.7335       31.0754       32.4286       33.0344       30.9238       26.0873       16.6326       12.8427        9.5593        7.0295        2.7546        2.0963        0.7785        0.6923        4.4850        7.1147        9.1504        9.0415       16.0419        8.2358       16.2660       10.2735        7.2470        5.8641        2.5926        2.3629        4.7002        5.8237        7.3231        5.1322        3.4629        2.5390        3.8061        2.0436        2.1375        2.5429        1.5193        1.6581        1.3708        1.1525        1.7034        1.7252        2.0644        2.4072        2.7576        3.1888        3.5860        3.9665        4.1164        3.7043        3.1502        2.4230        2.3606        2.6191        2.9598        4.0047        2.8926        2.9253        3.3330        3.4655        3.4644        3.1942        2.9265        2.7255        2.4896        2.8805        3.6126       10.7652        3.0486        4.0770        1.8755        2.1647        1.5552        2.5123        1.9417        2.1872        2.8030        2.8689        4.5365        6.1710        5.5639        6.6781        9.6241        7.6110        8.5189        9.5433        9.8360       10.7502       11.1297       10.9610        8.3628        8.2504        8.0334        7.6386        6.0833        5.7614        5.7582        5.9016        7.4508        7.5998        8.2109        9.2459       11.8821       12.9654       13.5144       15.3274       12.3228       12.2253       12.4964       13.6258       13.3368       17.5655       14.9727       16.0287       19.4510       32.9486       19.9498       22.8971       24.0640       20.8376       26.4461       25.9135       24.6309       22.5811       21.2552       21.3113       19.0519       17.3832       17.2287       18.2941       20.9473       19.5771       21.3657       21.4795       20.6455       23.9434       23.3228       21.4879       26.4960       21.0202       13.8858       30.1040       13.4990       15.6464       20.3972       17.4803       19.1635       36.7416       42.8200       43.8613       39.8331       40.5550       37.1006       31.6821       25.6944       32.8871       33.6926       28.6524       27.1248       28.6674       31.8125       36.0747       43.8762       46.7787       47.8512       47.0500       43.9200        0.0000        0.0000        0.0000        0.0000        0.0000        0.0000        0.0000        0.0000        0.0000        0.0000        0.0000        0.0000        0.0000        0.0000        0.0000        0.0000        0.0000        0.0000        0.0000        0.0000        0.0000        0.0000        0.0000        0.0000        0.0000        0.0000        0.0000        0.0000        0.0000        0.0000        0.0000        0.0000        0.0000        0.0000        0.0000        0.0000        0.0000        0.0000        0.0000        0.0000        0.0000        0.0000        0.0000        0.0000        0.0000        0.0000        0.0000        0.0000        0.0000
        0.0000        0.0000        0.0000        0.0000        0.0000        0.0000        0.0000        0.0000        0.0000        0.0000        0.0000        0.0000        0.0000        0.0000        0.0000        0.0000        0.0000        0.0000        0.0000        0.0000        0.0000        0.0000        0.0000        0.0000        0.0000        0.0000        0.0000        0.0000        0.0000        0.0000        0.0000       20.0827       21.2073        0.0000        0.0000       18.6954       18.6738       17.2449       14.4091        8.6275        6.5355        4.8285        3.4552        0.5163        0.3366        0.1746        0.3507        2.7373        3.5496        3.5196        2.7315        3.5365        1.9330        3.9541        2.4117        3.9980        3.6803        5.6085        7.1376        5.3585        5.8055        6.2225        4.3731        2.1480        2.9622        3.2241        1.8135        2.1667        0.3110        0.7881        1.2304        2.7575        1.4419        0.5009        0.9335        0.3820        0.3228        0.4034        0.7891        2.4882        3.9402        2.5598        2.7698        1.4202        2.5023        2.1552        4.0929        2.2090        4.3509        4.1815        3.6108        1.4621        1.8900        1.0278        0.7828        2.2621        2.0765        1.8420        5.9765        4.6464        4.2330        3.9092       10.1625        2.4350        1.2105        1.2765        2.7000        3.7737        2.6659        3.9928        3.9494        6.6100       10.2605        9.7938       11.1884        7.2220        7.0806        8.1137        7.8569       10.3886        8.5366        9.0786        9.4148       10.5706       11.1935       11.1102       10.6382        8.9076        8.5069        8.4520        8.4226        7.8277        7.7590        8.0855        8.7774       10.4901       14.0600       11.6034       11.6865       11.5210       11.9438       11.7734       11.9348       14.1318       15.0430       15.1680       46.6637       29.0365       70.2728       47.5822       20.0397       27.8749       29.8088       26.8559       25.2324       19.1925       23.2564       22.9715       16.4225       27.6613       24.1470       15.8709       19.3551       32.8131       22.7489       25.2449       28.9721       23.6460       24.3471       19.8059       21.7740       17.3848       30.9736       17.4790       17.4249       15.3335       21.9835       23.2955       26.4702       28.8895       44.4301       48.2164       41.0948       45.2960       40.4305       43.7638       35.6847       34.5458       37.1877       41.4508       51.6907       41.5866       40.7321       44.0896       48.6770       45.9066       54.2141       51.2214        0.0000        0.0000        0.0000        0.0000        0.0000        0.0000        0.0000        0.0000        0.0000        0.0000        0.0000        0.0000        0.0000        0.0000        0.0000        0.0000        0.0000        0.0000        0.0000        0.0000        0.0000        0.0000        0.0000        0.0000        0.0000        0.0000        0.0000        0.0000        0.0000        0.0000        0.0000        0.0000        0.0000        0.0000        0.0000        0.0000        0.0000        0.0000        0.0000        0.0000        0.0000        0.0000        0.0000        0.0000        0.0000        0.0000        0.0000        0.0000        0.0000        0.0000        0.0000
        0.0000        0.0000        0.0000        0.0000        0.0000        0.0000        0.0000        0.0000        0.0000        0.0000        0.0000        0.0000        0.0000        0.0000        0.0000        0.0000        0.0000        0.0000        0.0000        0.0000        0.0000        0.0000        0.0000        0.0000        0.0000        0.0000        0.0000        0.0000        0.0000        0.0000        0.0000        0.0000        0.0000        0.0000        0.0000        0.0000        0.0000       12.4038       10.2279        6.0446        4.4357        3.1883        2.3059        0.2159        0.3641        0.2530        0.4015        3.5236        4.3478        4.6805        3.8040        3.0852        3.2676        2.7733        2.5976        2.4853        4.2542        7.2766        8.6994        4.7956        5.4838        7.5888        6.8927        1.1330        0.9516        1.3167        1.6744        0.9301        1.4260        1.9539        2.4009        3.1409        9.4408        9.6599       10.5558        4.0880        2.5164        0.2385        0.3206        1.3496        2.4014        3.2486        4.9631        5.7957        5.1520        5.2473        4.4978        5.9697        3.9295        7.6723        3.0796        1.9245        1.5421        1.1220        1.0623        2.7851        2.3031        1.8143        5.2138        4.3821        3.7162        4.0473        3.2801        2.7254        1.8714        2.8857        2.2487        3.1098        4.3466        3.3672        4.3447        9.4250       11.9664       13.3326       12.1381       10.5596       11.0297       10.7987        7.9663       15.1247        8.5100        9.3067       10.5294       12.6848       13.7943       13.2796       12.5925       10.5847       10.0902        9.8911        9.6287        8.7968        8.4897        8.7039       13.2336       10.6767       11.1069       13.1334       14.5170       11.5355       11.6530       11.9451       12.1348       14.2831       17.7251       39.9989       38.7316       27.0946       44.2780       18.9751       15.5659       17.3750       31.9250       26.0017       25.2295       18.1503       21.6714       22.4115       17.5528       13.5274       14.8687       17.4057       19.6394       31.4915       23.1752       24.9692       24.6693       19.7930       20.7281       23.0301       24.8284       25.3580       18.7097       24.4787       27.1720       32.7081       27.0551       32.4204       33.6984       31.7656       49.6230       62.0666      129.7454       96.3659       36.6587       39.3876       32.9754       30.2869       34.9751       43.8099       60.3595       44.9428       45.8354       48.3171       52.2257       46.9254       48.9415        0.0000        0.0000        0.0000        0.0000        0.0000        0.0000        0.0000        0.0000        0.0000        0.0000        0.0000        0.0000        0.0000        0.0000        0.0000        0.0000        0.0000        0.0000        0.0000        0.0000        0.0000        0.0000        0.0000        0.0000        0.0000        0.0000        0.0000        0.0000        0.0000        0.0000        0.0000        0.0000        0.0000        0.0000        0.0000        0.0000        0.0000        0.0000        0.0000        0.0000        0.0000        0.0000        0.0000        0.0000        0.0000        0.0000        0.0000        0.0000        0.0000        0.0000        0.0000        0.0000
        0.0000        0.0000        0.0000        0.0000        0.0000        0.0000        0.0000        0.0000        0.0000        0.0000        0.0000        0.0000        0.0000        0.0000        0.0000        0.0000        0.0000        0.0000        0.0000        0.0000        0.0000        0.0000        0.0000        0.0000        0.0000        0.0000        0.0000        0.0000        0.0000        0.0000        0.0000        0.0000        0.0000        0.0000        0.0000        0.0000        0.0000        0.0000        0.0000        5.3977        3.9523        2.9290        2.4011        0.5417        0.5127        0.2334        0.3123        5.1938        6.3472        6.6237        5.4140        3.9949        3.4717        3.1437        3.8919        5.7685        6.5847        7.9767        5.3677        4.4942        4.5291        5.7813        3.6241        0.8137        0.6433        1.9693        1.6732        2.3115        2.0591        1.3678        0.1918        3.6686       11.4032       10.6352        4.0673        5.2022        2.8676        2.5117        2.6560        3.4029        2.5383        4.2057        7.6951        9.7576        2.3786        6.8225        9.8991        5.8208        4.1335        5.7098       11.2049        1.3691        4.8576        2.5885        1.1584        3.0347       10.8669        2.1854        3.0644        6.0434        6.0631        4.6120        4.5275        2.4001        2.8561        1.9203        3.5687        3.5167        2.3640        3.3655        3.7793        9.9279       13.5558       19.3695       13.8524        9.4719        9.7310        8.9812       10.4200       12.3870       10.1164        9.4478       11.1919       14.6409       15.9642       16.4489       15.8393       12.6298       12.2624       11.8093       20.9855       10.6005       10.7259        9.6938        9.9920       11.4484       11.7105       11.9261       12.0530       11.8207       12.7807       19.5532       12.7220       14.3944       26.6137       46.5365       49.8114       47.8270       38.8394       15.6401       15.6985       16.4874       25.5856       30.6458       35.0220       35.8104       29.9864       33.8581       33.2279       23.1703       20.1432       16.5208       15.2122       21.5710       20.7544       20.8809       19.8738       30.5765       22.6969       19.3846       18.7855       27.4194       14.1830       16.9353       38.2132       35.7719       35.7849       42.6012       41.6904       39.0823       46.1771       81.1750       76.1167       55.3269       35.2555       33.6277       33.0520       32.4792       37.3777       55.0594       66.2530       46.7499       50.5615       50.8650       50.7824       45.6538       48.4028        0.0000        0.0000        0.0000        0.0000        0.0000        0.0000        0.0000        0.0000        0.0000        0.0000        0.0000        0.0000        0.0000        0.0000        0.0000        0.0000        0.0000        0.0000        0.0000        0.0000        0.0000        0.0000        0.0000        0.0000        0.0000        0.0000        0.0000        0.0000        0.0000        0.0000        0.0000        0.0000        0.0000        0.0000        0.0000        0.0000        0.0000        0.0000        0.0000        0.0000        0.0000        0.0000        0.0000        0.0000        0.0000        0.0000        0.0000        0.0000        0.0000        0.0000        0.0000        0.0000
        0.0000        0.0000        0.0000        0.0000        0.0000        0.0000        0.0000        0.0000        0.0000        0.0000        0.0000        0.0000        0.0000        0.0000        0.0000        0.0000        0.0000        0.0000        0.0000        0.0000        0.0000        0.0000        0.0000        0.0000        0.0000        0.0000        0.0000        0.0000        0.0000        0.0000        0.0000        0.0000        0.0000        0.0000        0.0000        0.0000        0.0000        0.0000        0.0000        0.0000        4.8623        3.9744        3.7735        0.1592        0.4758        0.5967        0.5143        8.6900        9.3814        9.3932        8.5729        4.6818        4.1984        4.5374        3.8297        5.0977        6.4821        7.0786        3.8372        1.2171        1.6827        2.9773        2.5892        1.2093        0.7119        0.7228        1.9968        2.1676        2.1667        0.8297        0.8459        6.2274        6.1373        9.2856        8.6412        9.2661        6.7250        1.2960        0.6968        2.9954        5.4132        5.5745        6.6233       11.0977        9.5265       11.2661        7.8981        5.8259       20.9440       17.3232       14.7640        6.1961       13.1607        4.8910        3.2245        6.4280        4.3231        5.9688        8.9933        3.8140        8.8598        8.8372        9.3053        1.9109        2.0420        3.1156        5.6982        2.6020        2.4956        2.8155        4.3458       10.9740       12.1874       18.2471       14.1914        8.0574        7.1799        7.4407        8.2626       11.4678       13.6454       13.6888       11.9802       16.1434       18.9795       21.6881       19.7552       15.8947       15.0013       14.5297       13.8573       13.6122       12.7810       11.2438       11.3585       12.8493       12.9280       12.9698       12.8125       12.5104       12.3619       26.4673       46.3757       26.4963       17.6800       19.3283       21.8512       37.4360       22.9619       22.4335       32.1450       26.5769       34.3577       29.7437       37.6250       33.1646       44.8073       37.7714       33.4117       22.2588       21.0655       19.5826       18.2387       17.6419       21.6648       15.4219       15.6887       22.6334       26.5274       19.8942       25.4764       28.4974       35.6375       45.0514       47.3774       38.0362       29.7245       31.5967       42.7740       48.5324       44.6469       35.3796       38.1535       38.1774       40.7730       37.6632       40.0138       38.2208       45.8414       62.9525       57.5426       46.9681       49.3590       50.7897       51.9137       44.6549        0.0000        0.0000        0.0000        0.0000        0.0000        0.0000        0.0000        0.0000        0.0000        0.0000        0.0000        0.0000        0.0000        0.0000        0.0000        0.0000        0.0000        0.0000        0.0000        0.0000        0.0000        0.0000        0.0000        0.0000        0.0000        0.0000        0.0000        0.0000        0.0000        0.0000        0.0000        0.0000        0.0000        0.0000        0.0000        0.0000        0.0000        0.0000        0.0000        0.0000        0.0000        0.0000        0.0000        0.0000        0.0000        0.0000        0.0000        0.0000        0.0000        0.0000        0.0000        0.0000        0.0000
        0.0000        0.0000        0.0000        0.0000        0.0000        0.0000        0.0000        0.0000        0.0000        0.0000        0.0000        0.0000        0.0000        0.0000        0.0000        0.0000        0.0000        0.0000        0.0000        0.0000        0.0000        0.0000        0.0000        0.0000        0.0000        0.0000        0.0000        0.0000        0.0000        0.0000        0.0000        0.0000        0.0000        0.0000        0.0000        0.0000        0.0000        0.0000        0.0000        0.0000        0.0000        0.0000        0.0000        9.4380        9.4606       10.0118       11.0421       12.3793       13.2369       13.3557       12.8750       13.9917       13.4055       11.7175        9.0964        4.7050        3.5603        2.3037        2.9826        3.0248        2.6182        2.9300        2.6598        3.7805        3.3706        2.3856        2.3507        3.2661        3.5826        3.9888        5.0153        6.2794        7.0382        6.9717        3.1136        0.8139        6.8224        6.0906        3.7287        7.5604        6.7555        7.0402       12.3758       19.5826       22.7209       17.3554       17.2286       19.9298       30.1363       19.7073       19.9591       26.1106       24.3749       18.0003       21.3319       14.9209        7.8086        4.3991        8.2938        6.3193       11.7880       12.9741       19.8089        2.2412        1.9510        2.6785        1.2438        1.7568        2.1790        2.6640        3.4413        6.3253        8.0599       10.9523        9.3670        9.4803        7.7308        7.7365        9.0456       11.2446       11.8043       13.6358       27.0785       23.7719       21.8255       24.5618       26.3379       26.0565       24.5161       23.1252       21.5782       16.5117       15.1840       14.5379       14.5223       15.7152       20.3190       15.4112       15.0029       18.5971       26.5023       32.8640       47.5315       26.0808       20.8893       23.6143       31.0865       36.5684       22.2475       21.4704       27.6605       28.1108       24.5867       23.4969       24.9769       26.8273       33.0648       33.1973       33.2873       25.1723       25.0253       22.2433       22.8759       18.0422       19.3256       22.4169       20.6895       17.7545       21.5159       24.5730       23.4849       26.2645       41.5361       52.6663       39.0843       38.3324       28.8327       38.5847       45.3581       52.5437       50.5975       41.1996       41.9632       33.3774       32.3634       33.2368       43.9450       44.0594       48.4931       50.0475       54.1445       53.4100       46.8440       47.4604       46.3593       24.7200        0.0000        0.0000        0.0000        0.0000        0.0000        0.0000        0.0000        0.0000        0.0000        0.0000        0.0000        0.0000        0.0000        0.0000        0.0000        0.0000        0.0000        0.0000        0.0000        0.0000        0.0000        0.0000        0.0000        0.0000        0.0000        0.0000        0.0000        0.0000        0.0000        0.0000        0.0000        0.0000        0.0000        0.0000        0.0000        0.0000        0.0000        0.0000        0.0000        0.0000        0.0000        0.0000        0.0000        0.0000        0.0000        0.0000        0.0000        0.0000        0.0000        0.0000        0.0000        0.0000        0.0000
        0.0000        0.0000        0.0000        0.0000        0.0000        0.0000        0.0000        0.0000        0.0000        0.0000        0.0000        0.0000        0.0000        0.0000        0.0000        0.0000        0.0000        0.0000        0.0000        0.0000        0.0000        0.0000        0.0000        0.0000        0.0000        0.0000        0.0000        0.0000        0.0000        0.0000        0.0000        0.0000        0.0000        0.0000        0.0000        0.0000        0.0000        0.0000        0.0000        0.0000        0.0000        0.0000        0.0000        0.0000       13.0064       13.6973       14.5647       15.5006       16.2743       16.3708       15.9749       17.4375       16.9076       16.1614       12.7134        8.1489        6.0232        4.6309        5.0265        4.9892        4.3033        3.9878        3.4289        3.7159        2.8511        2.5742        2.3511        3.8883        4.8852        6.4954        6.5650        6.5954        7.3688        6.5523        5.4272        4.3064        9.9070        8.4767        9.7912       12.7020        8.3945       13.4580       13.7613       14.3420       21.1981       20.8176       23.6776       30.5497       33.5263       22.6057       25.4296       48.8230       39.1633       22.7695       26.7103       10.5426       12.3744       23.3577       16.6594       11.0530        6.1132        9.1349        9.9270        2.1034        0.6329        0.5298        1.8860        1.8682        2.2876        2.9284        3.6279        6.1283        7.9682        8.0304        9.5202       10.1664        8.4866       10.0056        8.8221       39.1962       14.3034       13.6991       18.1518       26.7439       23.3465       25.3320       26.9018       27.6441       28.3547       30.8121       24.8075       18.6621       17.1195       16.2399       16.0276       17.2504       16.9517       16.4884       15.8347       18.9100       27.3094       26.6471       33.6313       24.1047       20.1847       22.2817       52.7561       46.6062       23.2123       22.4802       23.4985       30.0696       25.1640       25.3211       23.3797       19.0021       30.8539       17.6529       16.2920       16.6551       15.8085       19.9283       23.6716       23.9888       23.0990       17.7094       15.6194       20.5868       19.0619       27.4195       29.3860       55.4929       74.7811       37.2057       38.1770       37.1035       36.7840       50.1817       46.6629       54.5376       51.1466       35.7667       44.9663       39.0473       34.8403       41.7971       46.6270       51.5086       50.0426       54.4876       51.7880       42.1801       42.9419       48.3790       42.8696       29.0400        0.0000        0.0000        0.0000        0.0000        0.0000        0.0000        0.0000        0.0000        0.0000        0.0000        0.0000        0.0000        0.0000        0.0000        0.0000        0.0000        0.0000        0.0000        0.0000        0.0000        0.0000        0.0000        0.0000        0.0000        0.0000        0.0000        0.0000        0.0000        0.0000        0.0000        0.0000        0.0000        0.0000        0.0000        0.0000        0.0000        0.0000        0.0000        0.0000        0.0000        0.0000        0.0000        0.0000        0.0000        0.0000        0.0000        0.0000        0.0000        0.0000        0.0000        0.0000        0.0000        0.0000
        0.0000        0.0000        0.0000        0.0000        0.0000        0.0000        0.0000        0.0000        0.0000        0.0000        0.0000        0.0000        0.0000        0.0000        0.0000        0.0000        0.0000        0.0000        0.0000        0.0000        0.0000        0.0000        0.0000        0.0000        0.0000        0.0000        0.0000        0.0000        0.0000        0.0000        0.0000        0.0000        0.0000        0.0000        0.0000        0.0000        0.0000        0.0000        0.0000        0.0000        0.0000        0.0000        0.0000        0.0000        0.0000        0.0000       16.5852       17.5093       18.7311       18.3911       17.5064       18.7935       17.8143       16.1611       13.6802        7.4625        5.6236        4.7917        5.2345        7.4955        5.7562        5.8734        4.9172        4.2898        2.6027        0.8732        0.9414        3.8964        5.3459        6.2098        6.4452        6.7615        7.0842        6.5022        5.0177        3.3176        4.9397        4.0078        3.0408        7.7452       15.0001       12.8997        8.6261       19.0832       21.4833       25.6032       28.9276       28.6165       30.0073       27.8047       28.3680       54.9120       69.4318       76.4831       95.1820       22.5144       49.7168       24.1941       37.6425       20.1612       18.5045       10.9846       11.0017        3.7343        2.5665        1.1535        1.8595        2.5926        2.9814        3.5700        3.9707        6.1813        7.0151       10.0715        8.4368        8.5826        8.8055        9.8220        9.1658       26.5274       10.9221       15.6683       18.9314       19.8273       25.3210       24.7514       27.2737       26.7357       27.9048       33.7373       25.4486       19.2354       17.8572       17.0116       16.7205       17.9328       29.5887       16.9445       16.8608       18.9052       27.5122       26.2111       26.9993       23.6758       21.7760       22.4824       31.6773       23.0559       21.2523       24.5863       24.3300       26.4205       29.1197       22.8991       27.8738       28.9579       23.7934       19.5288       15.4662       15.3867       15.8443       21.8486       18.3828       19.4442       19.4580       18.0476       18.1380       20.7965       21.8795       26.0374       32.1236       54.5586       43.6682       41.1861       29.4329       30.0066       28.8722       36.2047       36.6007       45.9764       45.7574       49.4580       39.2511       35.3500       40.0528       44.6978       50.1321       48.5544       54.0718       53.5020       52.7708       44.3030       44.7975       51.0358       48.0997       33.1200        0.0000        0.0000        0.0000        0.0000        0.0000        0.0000        0.0000        0.0000        0.0000        0.0000        0.0000        0.0000        0.0000        0.0000        0.0000        0.0000        0.0000        0.0000        0.0000        0.0000        0.0000        0.0000        0.0000        0.0000        0.0000        0.0000        0.0000        0.0000        0.0000        0.0000        0.0000        0.0000        0.0000        0.0000        0.0000        0.0000        0.0000        0.0000        0.0000        0.0000        0.0000        0.0000        0.0000        0.0000        0.0000        0.0000        0.0000        0.0000        0.0000        0.0000        0.0000        0.0000        0.0000
        0.0000        0.0000        0.0000        0.0000        0.0000        0.0000        0.0000        0.0000        0.0000        0.0000        0.0000        0.0000        0.0000        0.0000        0.0000        0.0000        0.0000        0.0000        0.0000        0.0000        0.0000        0.0000        0.0000        0.0000        0.0000        0.0000        0.0000        0.0000        0.0000        0.0000        0.0000        0.0000        0.0000        0.0000        0.0000        0.0000        0.0000        0.0000        0.0000        0.0000        0.0000        0.0000        0.0000        0.0000        0.0000        0.0000        0.0000       18.2764       19.4780       19.1795       17.6804       18.1688       16.4768       14.8300       13.3199        6.3655        5.6875        5.0601        4.5913        4.7720        3.9761        3.6429        3.2672        1.1879        0.8088        0.1977        0.1829        4.3639        5.4950        6.2786        6.6907        7.3869        7.9903        7.3555        6.4148        1.9983        1.1978        0.5136        0.4972        4.5492        5.1030        5.9516        9.2305       16.9777       18.2627       21.7073       32.0538       27.9601       24.0274       22.9276       23.0463       27.7028       40.8703       39.0371       55.6812       23.0779       20.8439        9.3573       12.0507       23.4214       16.6711       14.5398       12.1178        4.5681        2.3760        2.1387        3.8290        3.7873        3.9420        4.1371        4.5033        6.9443        9.2549        9.7221        7.9850        8.5479        8.1841        9.5286       10.6573       23.3105       15.2238       16.7599       16.0850       22.8930       24.0018       25.3913       26.5018       26.8678       27.3334       37.8662       32.5383       24.1366       23.5702       22.7804       24.4069       22.7732       21.4830       20.4439       20.6258       18.0078       21.4249       19.5361       19.2565       20.6393       16.4481       26.7013       16.4356       17.0568       21.4246       22.4822       19.3620       22.4364       26.5302       23.9139       22.1814       26.4187       24.0192       13.7759       14.7707       14.5307       13.9116       13.9218       15.4098       13.6556       25.0620       17.9458       22.5918       21.0072       20.9044       29.1508       29.1753       38.6078       38.4258       38.2275       35.5785       35.5733       37.4631       30.8107       43.1998       56.2948       53.6855       58.5724       45.4254       42.0923       50.2550       54.8488       56.4376       56.6979       58.1905       57.3372       53.6613       60.8428       52.6725       47.0321       56.4086        0.0000        0.0000        0.0000        0.0000        0.0000        0.0000        0.0000        0.0000        0.0000        0.0000        0.0000        0.0000        0.0000        0.0000        0.0000        0.0000        0.0000        0.0000        0.0000        0.0000        0.0000        0.0000        0.0000        0.0000        0.0000        0.0000        0.0000        0.0000        0.0000        0.0000        0.0000        0.0000        0.0000        0.0000        0.0000        0.0000        0.0000        0.0000        0.0000        0.0000        0.0000        0.0000        0.0000        0.0000        0.0000        0.0000        0.0000        0.0000        0.0000        0.0000        0.0000        0.0000        0.0000        0.0000
        0.0000        0.0000        0.0000        0.0000        0.0000        0.0000        0.0000        0.0000        0.0000        0.0000        0.0000        0.0000        0.0000        0.0000        0.0000        0.0000        0.0000        0.0000        0.0000        0.0000        0.0000        0.0000        0.0000        0.0000        0.0000        0.0000        0.0000        0.0000        0.0000        0.0000        0.0000        0.0000        0.0000        0.0000        0.0000        0.0000        0.0000        0.0000        0.0000        0.0000        0.0000        0.0000        0.0000        0.0000        0.0000        0.0000        0.0000        0.0000        0.0000        0.0000       20.2481       12.2807       10.6851        9.7309        9.3646       13.4818       13.1942       12.3721       11.6680       10.4429        9.7489        8.5748        6.8693        3.2833        2.1400        1.9300        0.0000        0.0000        5.0940        5.7287        6.1253        7.5537        7.7510        7.7693        7.3946        5.6100        4.9267        4.8385        6.6030        8.4023        6.7595        8.2977       10.6115       11.4919       16.8109       36.5324       31.7490       21.5870       17.9685        0.0000        0.0000        0.0000        0.0000       22.4827       22.5706        9.2995       10.6523        9.5237        0.0000       11.6303       13.8127        8.2349       10.8418        7.4040        5.3483        5.0337        5.7066        5.0241        5.0196        5.0304        4.9615        5.7191        6.8194        8.2754        7.1694       10.0198        9.0402       10.0481       10.9359       12.4474       10.9067        8.8187       12.8465       14.5061       14.8007       16.9790       17.4461       23.9729       22.7217       26.7518       34.1335       24.0458       23.3969       19.0410       19.5058       31.7666       24.9233       21.2317       21.6920       44.1214       37.4300       37.6684       29.8901       16.3529       18.5550       15.6662       22.5329       15.5021       18.9650       23.4552       23.2194       23.0331       25.9108       18.2012       14.3919       11.3137        7.7379        7.6418        7.0956        6.1984        7.1097        7.8893       11.0953       23.6326       32.0666       32.0906       22.4766       20.8494       27.4529       33.4444       30.6888       43.8032       38.3370       41.8846       41.2371       35.2677       30.4468       35.3957       50.2309       45.0765       43.8399       39.9678       45.2305       43.4564       48.8194       54.7416       57.4971       53.8787       59.1552       58.5947       59.3512       64.2062       44.8706        0.0000        0.0000        0.0000        0.0000        0.0000        0.0000        0.0000        0.0000        0.0000        0.0000        0.0000        0.0000        0.0000        0.0000        0.0000        0.0000        0.0000        0.0000        0.0000        0.0000        0.0000        0.0000        0.0000        0.0000        0.0000        0.0000        0.0000        0.0000        0.0000        0.0000        0.0000        0.0000        0.0000        0.0000        0.0000        0.0000        0.0000        0.0000        0.0000        0.0000        0.0000        0.0000        0.0000        0.0000        0.0000        0.0000        0.0000        0.0000        0.0000        0.0000        0.0000        0.0000        0.0000        0.0000        0.0000        0.0000
        0.0000        0.0000        0.0000        0.0000        0.0000        0.0000        0.0000        0.0000        0.0000        0.0000        0.0000        0.0000        0.0000        0.0000        0.0000        0.0000        0.0000        0.0000        0.0000        0.0000        0.0000        0.0000        0.0000        0.0000        0.0000        0.0000        0.0000        0.0000        0.0000        0.0000        0.0000        0.0000        0.0000        0.0000        0.0000        0.0000        0.0000        0.0000        0.0000        0.0000        0.0000        0.0000        0.0000        0.0000        0.0000        0.0000        0.0000        0.0000        0.0000        0.0000        0.0000        0.0000        0.0000        0.0000        0.0000       14.6959       15.4853       15.7402        0.0000        0.0000        0.0000       11.6958        9.9774        4.6347        2.8429        0.0000        0.0000        0.0000        0.0000        0.0000        0.0000        0.0000        7.9580        8.0998        8.1122        8.0412        6.7060        6.3584        7.3499        7.5143        7.5757       11.9128       25.0851       13.0958       21.1919       17.2361       21.3833       17.4349        0.0000        0.0000        0.0000        0.0000        0.0000        0.0000       30.9679       10.1220        0.0000        0.0000        0.0000        8.2550       13.5362        9.9431        7.6502        8.0041        6.8771        6.2752        6.1605        6.1306        6.7641        7.1192        6.9066        5.8311        5.8804        6.7435        6.7593       10.6730       10.3053       11.6162       12.3901        9.2185        9.4166       10.4835       10.9205       13.2359       13.5018       14.4016       15.3926       18.4179       24.6071       24.0968       27.4123       29.5221       24.9142       23.2602       21.7902       24.7394       27.9486       24.2013       22.5855       22.0795       20.2929       31.5479       19.0626       13.3758       17.7656       16.8656       17.2230       19.5164       20.2863       20.2860       27.3539       21.5746       15.8063       13.7638       13.2067        7.2294        5.5689        4.0251        4.3450        5.3997        7.9641        7.0066        9.4420       17.9091       42.4567       56.8129       49.7852       42.6693       29.1871       38.1218       37.9919       35.1209       45.0292       43.4459       31.7754       34.0678       31.1018       34.7891       43.0188       43.2052       42.0615       48.8973       51.8840       45.7173       52.0973       58.5702       59.3867       52.0987       59.1618       60.3419       67.2377       66.1813       54.1841        0.0000        0.0000        0.0000        0.0000        0.0000        0.0000        0.0000        0.0000        0.0000        0.0000        0.0000        0.0000        0.0000        0.0000        0.0000        0.0000        0.0000        0.0000        0.0000        0.0000        0.0000        0.0000        0.0000        0.0000        0.0000        0.0000        0.0000        0.0000        0.0000        0.0000        0.0000        0.0000        0.0000        0.0000        0.0000        0.0000        0.0000        0.0000        0.0000        0.0000        0.0000        0.0000        0.0000        0.0000        0.0000        0.0000        0.0000        0.0000        0.0000        0.0000        0.0000        0.0000        0.0000        0.0000        0.0000        0.0000
        0.0000        0.0000        0.0000        0.0000        0.0000        0.0000        0.0000        0.0000        0.0000        0.0000        0.0000        0.0000        0.0000        0.0000        0.0000        0.0000        0.0000        0.0000        0.0000        0.0000        0.0000        0.0000        0.0000        0.0000        0.0000        0.0000        0.0000        0.0000        0.0000        0.0000        0.0000        0.0000        0.0000        0.0000        0.0000        0.0000        0.0000        0.0000        0.0000        0.0000        0.0000        0.0000        0.0000        0.0000        0.0000        0.0000        0.0000        0.0000        0.0000        0.0000        0.0000        0.0000        0.0000        0.0000        0.0000        0.0000        0.0000        0.0000        0.0000        0.0000        0.0000       12.0289        9.9562        4.4174        3.1624        0.0000        0.0000        0.0000        0.0000        0.0000        0.0000        0.0000        0.0000        8.0140        7.8130        6.9884        6.3594        6.6620        8.5983       16.9966       12.3162        8.7587       11.2648       12.0304       13.0741        0.0000        0.0000        0.0000        0.0000        0.0000        0.0000        0.0000        0.0000        0.0000        0.0000        0.0000        0.0000        0.0000        0.0000        0.0000        8.9681       10.4458        8.1360        8.4200        7.5171        6.8103        6.5717        7.8139        6.1846        6.7098        6.3609        7.0101        6.1837        5.8068        6.0726        9.6758        9.6867       11.6275        8.8950        8.4525        8.7012        7.0603        7.9562       10.9599       13.3002       12.4642       13.1640       20.0073       19.0454       18.9986       26.8943       24.3905       18.2212       22.1692       22.0581       25.8211       33.0646       34.6907       19.7536       35.0837       46.2188       52.8683       18.6367       22.3775       34.2663       15.9874       18.7292       20.4426       23.9409       22.0700       15.9610       13.5264       13.6133       13.4929        8.9699        4.3147        3.7333        3.7006        4.2033        7.2616        7.3396       19.0055       25.8352       29.3624       49.2841       56.9803       49.0682       38.7034       44.2257       49.1088       39.5348       50.3927       44.5002       53.2476       79.1603       36.0280       38.0863       36.1889       41.8290       41.5577       45.3054       50.6240       56.9981       50.9661       55.8196       62.6715       64.0944       59.6732       61.0693       59.6406       67.6451       49.0030        0.0000        0.0000        0.0000        0.0000        0.0000        0.0000        0.0000        0.0000        0.0000        0.0000        0.0000        0.0000        0.0000        0.0000        0.0000        0.0000        0.0000        0.0000        0.0000        0.0000        0.0000        0.0000        0.0000        0.0000        0.0000        0.0000        0.0000        0.0000        0.0000        0.0000        0.0000        0.0000        0.0000        0.0000        0.0000        0.0000        0.0000        0.0000        0.0000        0.0000        0.0000        0.0000        0.0000        0.0000        0.0000        0.0000        0.0000        0.0000        0.0000        0.0000        0.0000        0.0000        0.0000        0.0000        0.0000        0.0000        0.0000
        0.0000        0.0000        0.0000        0.0000        0.0000        0.0000        0.0000        0.0000        0.0000        0.0000        0.0000        0.0000        0.0000        0.0000        0.0000        0.0000        0.0000        0.0000        0.0000        0.0000        0.0000        0.0000        0.0000        0.0000        0.0000        0.0000        0.0000        0.0000        0.0000        0.0000        0.0000        0.0000        0.0000        0.0000        0.0000        0.0000        0.0000        0.0000        0.0000        0.0000        0.0000        0.0000        0.0000        0.0000        0.0000        0.0000        0.0000        0.0000        0.0000        0.0000        0.0000        0.0000        0.0000        0.0000        0.0000        0.0000        0.0000        0.0000        0.0000        0.0000        0.0000        0.0000        9.3397        4.4044        0.0000        0.0000        0.0000        0.0000        0.0000        0.0000        0.0000        0.0000        0.0000        0.0000        7.5554        7.6987        7.1493        6.0304        9.0794       10.4893        6.6090        8.4774        9.6685        7.6286        0.0000        0.0000        0.0000        0.0000        0.0000        0.0000        0.0000        0.0000        0.0000        0.0000        0.0000        0.0000        0.0000        0.0000        0.0000        0.0000        0.0000       17.7024       13.8845        8.1155        7.5395        7.0772        7.4652       14.8890        6.4170        6.4791        5.6494        6.0555        5.8145        6.3452        6.5346        8.7861       10.1603        8.9181        9.0155       18.3406        8.8977        7.0771        8.0422       11.4287       11.2739       12.2329       12.5922       15.2638       16.7433       17.0986       19.0895       17.2717       17.9262       17.3674       17.5431       26.3461       25.3592       19.9762       19.8036       20.9730       41.2244       43.3012       65.0031       40.3843       43.4848       22.5730       21.3811       20.4602       20.3277       15.7456       15.6619       10.7372       10.7592        9.9446        9.4660        4.6505        4.0895        4.3376        5.1580        7.7275       21.7748       40.2723       39.8821       52.0893       60.7295       47.4199       51.7210       39.9475       47.4615       52.1011       52.1909       44.9806       46.3755       45.4951       60.3835       36.1402       32.6555       40.6117       50.6193       52.1164       54.2984       63.0426       65.4010       56.3063       61.6534       67.4453       69.9986       72.7577       65.9161       72.8941       64.1608        0.0000        0.0000        0.0000        0.0000        0.0000        0.0000        0.0000        0.0000        0.0000        0.0000        0.0000        0.0000        0.0000        0.0000        0.0000        0.0000        0.0000        0.0000        0.0000        0.0000        0.0000        0.0000        0.0000        0.0000        0.0000        0.0000        0.0000        0.0000        0.0000        0.0000        0.0000        0.0000        0.0000        0.0000        0.0000        0.0000        0.0000        0.0000        0.0000        0.0000        0.0000        0.0000        0.0000        0.0000        0.0000        0.0000        0.0000        0.0000        0.0000        0.0000        0.0000        0.0000        0.0000        0.0000        0.0000        0.0000        0.0000        0.0000
        0.0000        0.0000        0.0000        0.0000        0.0000        0.0000        0.0000        0.0000        0.0000        0.0000        0.0000        0.0000        0.0000        0.0000        0.0000        0.0000        0.0000        0.0000        0.0000        0.0000        0.0000        0.0000        0.0000        0.0000        0.0000        0.0000        0.0000        0.0000        0.0000        0.0000        0.0000        0.0000        0.0000        0.0000        0.0000        0.0000        0.0000        0.0000        0.0000        0.0000        0.0000        0.0000        0.0000        0.0000        0.0000        0.0000        0.0000        0.0000        0.0000        0.0000        0.0000        0.0000        0.0000        0.0000        0.0000        0.0000        0.0000        0.0000        0.0000        0.0000        0.0000        0.0000        0.0000        0.0000        0.0000        0.0000        0.0000        0.0000        0.0000        0.0000        0.0000        0.0000        0.0000        0.0000        6.2797        5.5577        5.5178        5.7608        6.1158        3.5689        4.6399        4.9877        4.9095        0.0000        0.0000        0.0000        0.0000        0.0000        0.0000        0.0000        0.0000        0.0000        0.0000        0.0000        0.0000        0.0000        0.0000        0.0000        0.0000        0.0000        0.0000       17.3398       18.6090       11.0655       10.6861       10.1290        9.4030        8.0504        7.5393        7.0292        6.7352        5.7504        5.3393        6.4087        5.5627        6.9236        7.4300        6.8525        7.4156        6.4512        5.7323        6.1028        7.1130       11.1988       10.9500       11.0603       11.7947       14.0540       15.2939       15.3634       15.6204       16.3506       15.8253       16.1428       16.2761       21.3142       17.2335       17.5891       17.1418       20.2546       29.0293       24.2620       26.3466       32.5064       21.8834       19.5941       18.5599       13.6368       12.9932       11.9759       11.4886        9.9734        9.0479        7.9340        7.6017        6.0393        5.1983        6.5267       10.5869       18.9691       39.1417       38.2010       33.4375       36.0017       33.2425       40.2555       38.0683       27.1198       28.3971       31.7849       30.1423       32.1881       28.4323       33.1428       36.9243       35.7597       38.2370       44.4492       55.9344       64.4151       70.2752       73.8528       78.0290       72.3903       74.0236       78.2607       78.5066       64.3527       68.8739       83.6411       74.7280        0.0000        0.0000        0.0000        0.0000        0.0000        0.0000        0.0000        0.0000        0.0000        0.0000        0.0000        0.0000        0.0000        0.0000        0.0000        0.0000        0.0000        0.0000        0.0000        0.0000        0.0000        0.0000        0.0000        0.0000        0.0000        0.0000        0.0000        0.0000        0.0000        0.0000        0.0000        0.0000        0.0000        0.0000        0.0000        0.0000        0.0000        0.0000        0.0000        0.0000        0.0000        0.0000        0.0000        0.0000        0.0000        0.0000        0.0000        0.0000        0.0000        0.0000        0.0000        0.0000        0.0000        0.0000        0.0000        0.0000        0.0000        0.0000
        0.0000        0.0000        0.0000        0.0000        0.0000        0.0000        0.0000        0.0000        0.0000        0.0000        0.0000        0.0000        0.0000        0.0000        0.0000        0.0000        0.0000        0.0000        0.0000        0.0000        0.0000        0.0000        0.0000        0.0000        0.0000        0.0000        0.0000        0.0000        0.0000        0.0000        0.0000        0.0000        0.0000        0.0000        0.0000        0.0000        0.0000        0.0000        0.0000        0.0000        0.0000        0.0000        0.0000        0.0000        0.0000        0.0000        0.0000        0.0000        0.0000        0.0000        0.0000        0.0000        0.0000        0.0000        0.0000        0.0000        0.0000        0.0000        0.0000        0.0000        0.0000        0.0000        0.0000        0.0000        0.0000        0.0000        0.0000        0.0000        0.0000        0.0000        0.0000        0.0000        0.0000        0.0000        0.0000        0.0000        0.0000        0.0000        0.0000        0.0000        0.0000        0.0000        0.0000        0.0000        0.0000        0.0000        0.0000        0.0000        0.0000        0.0000        0.0000        0.0000        0.0000        0.0000        0.0000        0.0000        0.0000        0.0000        0.0000        0.0000        0.0000        7.2102        7.6378       10.5781       10.7317       10.4206        9.8775        8.3738        7.3775        6.9889        6.5698        5.7383        5.3222        5.2062        5.2464        6.6042        6.6186        7.3848        6.9084        5.2791        5.3536        5.6040        6.8313        8.6369        9.6781       10.5074       11.2212       13.3605       14.1123       14.3326       14.2664       14.6389       14.8364       14.8591       14.3966       16.3755       21.6422       20.4317       24.7434       32.4196       26.4648       25.5519       20.8648       18.7096       17.4250       20.6941       12.6648       11.5776        9.7769       12.8365        9.0866        8.4271        7.9460        8.0015        7.8068        6.4505       10.1540       21.4356       23.5909       25.6417       38.5756       43.5751       39.7175       42.9889       27.7124       27.6652       27.3811       25.8775       25.5013       27.0752       28.3641       34.5046       34.9864       28.8355       32.7421       47.4579       53.2643       56.5209       66.2188       72.0530       70.7885       90.1556       92.5390       82.8383       82.0233       91.7597      103.9211       77.4458       81.7208       81.9645        0.0000        0.0000        0.0000        0.0000        0.0000        0.0000        0.0000        0.0000        0.0000        0.0000        0.0000        0.0000        0.0000        0.0000        0.0000        0.0000        0.0000        0.0000        0.0000        0.0000        0.0000        0.0000        0.0000        0.0000        0.0000        0.0000        0.0000        0.0000        0.0000        0.0000        0.0000        0.0000        0.0000        0.0000        0.0000        0.0000        0.0000        0.0000        0.0000        0.0000        0.0000        0.0000        0.0000        0.0000        0.0000        0.0000        0.0000        0.0000        0.0000        0.0000        0.0000        0.0000        0.0000        0.0000        0.0000        0.0000        0.0000        0.0000        0.0000
        0.0000        0.0000        0.0000        0.0000        0.0000        0.0000        0.0000        0.0000        0.0000        0.0000        0.0000        0.0000        0.0000        0.0000        0.0000        0.0000        0.0000        0.0000        0.0000        0.0000        0.0000        0.0000        0.0000        0.0000        0.0000        0.0000        0.0000        0.0000        0.0000        0.0000        0.0000        0.0000        0.0000        0.0000        0.0000        0.0000        0.0000        0.0000        0.0000        0.0000        0.0000        0.0000        0.0000        0.0000        0.0000        0.0000        0.0000        0.0000        0.0000        0.0000        0.0000        0.0000        0.0000        0.0000        0.0000        0.0000        0.0000        0.0000        0.0000        0.0000        0.0000        0.0000        0.0000        0.0000        0.0000        0.0000        0.0000        0.0000        0.0000        0.0000        0.0000        0.0000        0.0000        0.0000        0.0000        0.0000        0.0000        0.0000        0.0000        0.0000        0.0000        0.0000        0.0000        0.0000        0.0000        0.0000        0.0000        0.0000        0.0000        0.0000        0.0000        0.0000        0.0000        0.0000        0.0000        0.0000        0.0000        0.0000        0.0000        0.0000        0.0000        6.3723        6.6262        9.7964       10.1891       10.0509        9.3193        8.1053        7.5066        7.1657        6.8731        6.1382        5.8470        5.7495        5.7923        5.8298        5.7789        6.3319        6.8044        5.9554        6.0201        6.1236        6.8844        8.9539        9.8152       10.5347       11.0518       12.5824       13.3302       13.9097       13.5777       13.8466       13.3709       13.8384       14.5012       14.8666       15.1761       15.4597       15.4012       20.7022       30.5106       33.3613       30.1055       17.8151       17.4125       14.8680       11.1012        9.4830        8.6262        9.8166        8.7292        8.7713        8.3162        8.5428        8.5308        6.4899       12.9275       25.3621       31.1199       36.5030       27.7059       33.5360       30.7763       34.4849       32.7407       28.1636       27.0778       30.6729       28.7488       27.6534       32.0025       37.2312       31.4891       35.6671       39.6545       54.0945       58.1594       55.6606       56.4700       76.6631       86.1498       89.8292       98.1636       85.7840       88.1011       91.5718      105.7532       84.6720      105.1126      131.4362        0.0000        0.0000        0.0000        0.0000        0.0000        0.0000        0.0000        0.0000        0.0000        0.0000        0.0000        0.0000        0.0000        0.0000        0.0000        0.0000        0.0000        0.0000        0.0000        0.0000        0.0000        0.0000        0.0000        0.0000        0.0000        0.0000        0.0000        0.0000        0.0000        0.0000        0.0000        0.0000        0.0000        0.0000        0.0000        0.0000        0.0000        0.0000        0.0000        0.0000        0.0000        0.0000        0.0000        0.0000        0.0000        0.0000        0.0000        0.0000        0.0000        0.0000        0.0000        0.0000        0.0000        0.0000        0.0000        0.0000        0.0000        0.0000        0.0000
        0.0000        0.0000        0.0000        0.0000        0.0000        0.0000        0.0000        0.0000        0.0000        0.0000        0.0000        0.0000        0.0000        0.0000        0.0000        0.0000        0.0000        0.0000        0.0000        0.0000        0.0000        0.0000        0.0000        0.0000        0.0000        0.0000        0.0000        0.0000        0.0000        0.0000        0.0000        0.0000        0.0000        0.0000        0.0000        0.0000        0.0000        0.0000        0.0000        0.0000        0.0000        0.0000        0.0000        0.0000        0.0000        0.0000        0.0000        0.0000        0.0000        0.0000        0.0000        0.0000        0.0000        0.0000        0.0000        0.0000        0.0000        0.0000        0.0000        0.0000        0.0000        0.0000        0.0000        0.0000        0.0000        0.0000        0.0000        0.0000        0.0000        0.0000        0.0000        0.0000        0.0000        0.0000        0.0000        0.0000        0.0000        0.0000        0.0000        0.0000        0.0000        0.0000        0.0000        0.0000        0.0000        0.0000        0.0000        0.0000        0.0000        0.0000        0.0000        0.0000        0.0000        0.0000        0.0000        0.0000        0.0000        0.0000        0.0000        0.0000        4.7077        5.6943        5.7307        8.5717        9.0600        9.1437        8.7401        7.7895        7.6723        7.6299        7.5618        7.0251        6.9624        6.9782        7.0353        7.4611        7.5581        7.6790       11.3327        6.8062        6.6297        6.9598        7.5989        9.9895       10.7311       11.2986       11.3661       12.9329       13.2588       13.1794       12.5947       13.1114       12.6585       12.6481       12.1466       20.9662       14.0174       24.5579       16.5080       19.7931       24.5707       23.1532       19.5948       14.9372       11.2094       11.1623       10.0115        9.1141        9.8793        9.8957        8.9357        8.7088        8.9958        9.4307       12.0136       18.6847       22.1486       34.6517       39.3125       31.9369       38.5765       47.1007       41.1631       26.5986       28.3104       29.7097       30.3437       33.0493       29.0055       28.0572       27.7891       29.3714       37.4160       36.7346       41.9780       49.1346       49.1078       54.1550       58.7321       87.0979       92.8315       96.5093      101.2965       80.3894       77.3698       85.3912       93.8528      137.7643        0.0000        0.0000        0.0000        0.0000        0.0000        0.0000        0.0000        0.0000        0.0000        0.0000        0.0000        0.0000        0.0000      179.0100        0.0000        0.0000        0.0000      161.3100        0.0000        0.0000        0.0000        0.0000        0.0000        0.0000        0.0000        0.0000        0.0000        0.0000        0.0000        0.0000        0.0000        0.0000        0.0000        0.0000        0.0000        0.0000        0.0000        0.0000        0.0000        0.0000        0.0000        0.0000        0.0000        0.0000        0.0000        0.0000        0.0000        0.0000        0.0000        0.0000        0.0000        0.0000        0.0000        0.0000        0.0000        0.0000        0.0000        0.0000        0.0000        0.0000        0.0000
        0.0000        0.0000        0.0000        0.0000        0.0000        0.0000        0.0000        0.0000        0.0000        0.0000        0.0000        0.0000        0.0000        0.0000        0.0000        0.0000        0.0000        0.0000        0.0000        0.0000        0.0000        0.0000        0.0000        0.0000        0.0000        0.0000        0.0000        0.0000        0.0000        0.0000        0.0000        0.0000        0.0000        0.0000        0.0000        0.0000        0.0000        0.0000        0.0000        0.0000        0.0000        0.0000        0.0000        0.0000        0.0000        0.0000        0.0000        0.0000        0.0000        0.0000        0.0000        0.0000        0.0000        0.0000        0.0000        0.0000        0.0000        0.0000        0.0000        0.0000        0.0000        0.0000        0.0000        0.0000        0.0000        0.0000        0.0000        0.0000        0.0000        0.0000        0.0000        0.0000        0.0000        0.0000        0.0000        0.0000        0.0000        0.0000        0.0000        0.0000        0.0000        0.0000        0.0000        0.0000        0.0000        0.0000        0.0000        0.0000        0.0000        0.0000        0.0000        0.0000        0.0000        0.0000        0.0000        0.0000        0.0000        0.0000        0.0000        0.0000        3.7178        4.3851        4.7981        6.0879        6.5798        6.8056        7.1297       86.5002       19.4891        8.0629        8.2260        9.3731        9.4941        9.6318        9.7039       10.2111       10.3301       13.7281       10.4238       13.1482       11.1690       11.6522       12.1863       12.5800       13.1492       13.4289       13.5908       13.2031       13.3876       13.0843       12.1760        8.9176        8.9697        8.4070        9.4660       22.0972       18.3130       17.4168       17.9062       18.2706       18.2237       16.4168       15.8829       14.0303       11.4714       11.5274       10.0042        7.9321        8.5273        7.9005        8.6390        9.6940       10.3510       14.8469       35.4741       33.2948       33.2968       33.5579       28.2182       32.5363       39.3493       40.9540       35.6032       27.5048       25.6035       30.1808       28.1289       27.1804       28.5865       28.1723       27.2283       29.9552       36.7176       34.5446       36.6604       46.0199       50.9050       65.5269       68.6246       79.5534       87.2257       89.4627       78.5823       65.1828       67.2950       85.6432       87.3215      167.2882        0.0000        0.0000        0.0000        0.0000        0.0000        0.0000        0.0000        0.0000        0.0000        0.0000        0.0000        0.0000      168.4500      143.6100      142.6200        0.0000      146.4300      149.1300        0.0000        0.0000        0.0000        0.0000        0.0000        0.0000        0.0000        0.0000        0.0000        0.0000        0.0000        0.0000        0.0000        0.0000        0.0000        0.0000        0.0000        0.0000        0.0000        0.0000        0.0000        0.0000        0.0000        0.0000        0.0000        0.0000        0.0000        0.0000        0.0000        0.0000        0.0000        0.0000        0.0000        0.0000        0.0000        0.0000        0.0000        0.0000        0.0000        0.0000        0.0000        0.0000        0.0000
        0.0000        0.0000        0.0000        0.0000        0.0000        0.0000        0.0000        0.0000        0.0000        0.0000        0.0000        0.0000        0.0000        0.0000        0.0000        0.0000        0.0000        0.0000        0.0000        0.0000        0.0000        0.0000        0.0000        0.0000        0.0000        0.0000        0.0000        0.0000        0.0000        0.0000        0.0000        0.0000        0.0000        0.0000        0.0000        0.0000        0.0000        0.0000        0.0000        0.0000        0.0000        0.0000        0.0000        0.0000        0.0000        0.0000        0.0000        0.0000        0.0000        0.0000        0.0000        0.0000        0.0000        0.0000        0.0000        0.0000        0.0000        0.0000        0.0000        0.0000        0.0000        0.0000        0.0000        0.0000        0.0000        0.0000        0.0000        0.0000        0.0000        0.0000        0.0000        0.0000        0.0000        0.0000        0.0000        0.0000        0.0000        0.0000        0.0000        0.0000        0.0000        0.0000        0.0000        0.0000        0.0000        0.0000        0.0000        0.0000        0.0000        0.0000        0.0000        0.0000        0.0000        0.0000        0.0000        0.0000        0.0000        0.0000        0.0000        2.1826        2.8778        3.4821        4.0408        5.1965        5.6981        6.0883        7.2381       81.7607       36.5499        8.5622        8.9532       10.3586       10.8120       11.0779       11.3862       12.1167       12.8655       13.4483       21.9962       16.5650       13.1605       13.4055       13.7034       13.8858       14.4291       14.9622       13.9104       12.7460       12.5176       12.2650       11.5765        8.3027        6.8875        6.8549        9.1998       15.1051       21.1662       20.8593       22.6767       19.2947       17.8751       16.4518       13.7214       13.4077       11.6142       11.6844       10.1115        7.9001        7.5517        7.8174        8.7393       10.1916       16.5607       19.0062       22.1611       29.9549       30.7691       29.3133       28.5294       37.1116       35.7137       29.6333       28.5706       29.7326       27.1705       30.5476       33.8207       33.7501       29.7169       29.4098       30.2424       28.9634       37.3357       35.8673       42.5692       55.8096       68.7996       81.6227       80.0173       78.2203       95.4109       92.4138       75.4524       65.3307       74.3562       98.4871       92.1413      185.7686        0.0000        0.0000        0.0000        0.0000        0.0000        0.0000      205.5958      112.5300        0.0000        0.0000        0.0000        0.0000      130.4400      127.3800        0.0000        0.0000        0.0000        0.0000        0.0000        0.0000        0.0000        0.0000        0.0000        0.0000        0.0000        0.0000        0.0000        0.0000        0.0000        0.0000        0.0000        0.0000        0.0000        0.0000        0.0000        0.0000        0.0000        0.0000        0.0000        0.0000        0.0000        0.0000        0.0000        0.0000        0.0000        0.0000        0.0000        0.0000        0.0000        0.0000        0.0000        0.0000        0.0000        0.0000        0.0000        0.0000        0.0000        0.0000        0.0000        0.0000        0.0000
        0.0000        0.0000        0.0000        0.0000        0.0000        0.0000        0.0000        0.0000        0.0000        0.0000        0.0000        0.0000        0.0000        0.0000        0.0000        0.0000        0.0000        0.0000        0.0000        0.0000        0.0000        0.0000        0.0000        0.0000        0.0000        0.0000        0.0000        0.0000        0.0000        0.0000        0.0000        0.0000        0.0000        0.0000        0.0000        0.0000        0.0000        0.0000        0.0000        0.0000        0.0000        0.0000        0.0000        0.0000        0.0000        0.0000        0.0000        0.0000        0.0000        0.0000        0.0000        0.0000        0.0000        0.0000        0.0000        0.0000        0.0000        0.0000        0.0000        0.0000        0.0000        0.0000        0.0000        0.0000        0.0000        0.0000        0.0000        0.0000        0.0000        0.0000        0.0000        0.0000        0.0000        0.0000        0.0000        0.0000        0.0000        0.0000        0.0000        0.0000        0.0000        0.0000        0.0000        0.0000        0.0000        0.0000        0.0000        0.0000        0.0000        0.0000        0.0000        0.0000        0.0000        0.0000        0.0000        0.0000        0.0000        0.0000        0.2096        1.9080        2.7331        3.1591        3.8313        4.9246        5.4366        5.9522        6.5083        7.9823        8.7276        9.3585        9.8550       11.4973       12.0684       12.4521       14.1454       15.1895       20.2963       16.7541       19.1962       17.9925       16.6484       14.0105       13.6072       13.8828       13.7019       13.5731       13.2798       13.1260       12.9490       12.2234       12.4253        9.5467        8.5741        6.4914        9.4350        9.3622        9.4035       18.2088       17.3299       11.6686       14.0679       12.3866       11.4815       11.7475       10.6171       10.6736        9.8747        7.9449        7.5450        7.9061        8.9449       14.9875       39.2341       17.7654       26.5268       32.5781       30.6047       30.6638       33.3978       31.3004       37.6620       32.1289       28.1332       28.9769       26.9679       28.7159       32.1751       32.3629       35.3586       35.3248       38.9884       35.6428       38.9207       46.9952       50.4621       68.4287       68.3061       73.8292       71.3671       81.3187      103.6946       93.7733       75.6259       71.7776       87.9558       98.2737      106.8390        0.0000        0.0000        0.0000        0.0000        0.0000      144.9376      146.1301      135.4987       61.6800        0.0000        0.0000        0.0000        0.0000        0.0000        0.0000        0.0000        0.0000        0.0000        0.0000        0.0000        0.0000        0.0000        0.0000        0.0000        0.0000        0.0000        0.0000        0.0000        0.0000        0.0000        0.0000        0.0000        0.0000        0.0000        0.0000        0.0000        0.0000        0.0000        0.0000        0.0000        0.0000        0.0000        0.0000        0.0000        0.0000        0.0000        0.0000        0.0000        0.0000        0.0000        0.0000        0.0000        0.0000        0.0000        0.0000        0.0000        0.0000        0.0000        0.0000        0.0000        0.0000        0.0000
        0.0000        0.0000        0.0000        0.0000        0.0000        0.0000        0.0000        0.0000        0.0000        0.0000        0.0000        0.0000        0.0000        0.0000        0.0000        0.0000        0.0000        0.0000        0.0000        0.0000        0.0000        0.0000        0.0000        0.0000        0.0000        0.0000        0.0000        0.0000        0.0000        0.0000        0.0000        0.0000        0.0000        0.0000        0.0000        0.0000        0.0000        0.0000        0.0000        0.0000        0.0000        0.0000        0.0000        0.0000        0.0000        0.0000        0.0000        0.0000        0.0000        0.0000        0.0000        0.0000        0.0000        0.0000        0.0000        0.0000        0.0000        0.0000        0.0000        0.0000        0.0000        0.0000        0.0000        0.0000        0.0000        0.0000        0.0000        0.0000        0.0000        0.0000        0.0000        0.0000        0.0000        0.0000        0.0000        0.0000        0.0000        0.0000        0.0000        0.0000        0.0000        0.0000        0.0000        0.0000        0.0000        0.0000        0.0000        0.0000        0.0000        0.0000        0.0000        0.0000        0.0000        0.0000        0.0000        0.0000        0.0000        0.2927        0.2000        2.4394        3.0280        3.5590        4.1953        5.5055        6.0200        6.5339        7.2229        8.9142        9.8496       10.4854       10.9540       12.7463       13.3039       13.8831       13.6024       19.3703       14.7501       14.9059       14.3404       14.5269       16.1494       13.8523       12.2645       11.7777       11.7823       11.6964       11.5320       11.3775       11.5870       10.9215       13.5446       11.7456        9.8992        6.7801        7.1761       11.1702       13.9070       17.4073       12.6970       11.0152       12.9386       11.1302       10.8656       11.0445       10.5037        9.7819        9.6642        7.9807        7.7976        8.2920       12.4034       31.0862       26.4362       29.2120       41.3819       29.5207       31.0339       25.5425       23.3399       23.8792       25.0780       24.6759       30.2806       25.9344       32.4399       32.8141       31.3123       30.1443       36.0210       44.6127       42.5662       46.1708       50.9303       56.0849       56.7879       65.6768       79.1471       85.0033       85.7766       88.9157       94.6843       83.7945       71.2050       78.2504       92.6477       97.4510      128.1851        0.0000        0.0000        0.0000       44.9400      116.3700      122.5210      127.6602      122.2941       16.2900        0.0000        0.0000        0.0000        0.0000        0.0000        0.0000        0.0000        0.0000        0.0000        0.0000        0.0000        0.0000        0.0000        0.0000        0.0000        0.0000        0.0000        0.0000        0.0000        0.0000        0.0000        0.0000        0.0000        0.0000        0.0000        0.0000        0.0000        0.0000        0.0000        0.0000        0.0000        0.0000        0.0000        0.0000        0.0000        0.0000        0.0000        0.0000        0.0000        0.0000        0.0000        0.0000        0.0000        0.0000        0.0000        0.0000        0.0000        0.0000        0.0000        0.0000        0.0000        0.0000        0.0000
        0.0000        0.0000        0.0000        0.0000        0.0000        0.0000        0.0000        0.0000        0.0000        0.0000        0.0000        0.0000        0.0000        0.0000        0.0000        0.0000        0.0000        0.0000        0.0000        0.0000        0.0000        0.0000        0.0000        0.0000        0.0000        0.0000        0.0000        0.0000        0.0000        0.0000        0.0000        0.0000        0.0000        0.0000        0.0000        0.0000        0.0000        0.0000        0.0000        0.0000        0.0000        0.0000        0.0000        0.0000        0.0000        0.0000        0.0000        0.0000        0.0000        0.0000        0.0000        0.0000        0.0000        0.0000        0.0000        0.0000        0.0000        0.0000        0.0000        0.0000        0.0000        0.0000        0.0000        0.0000        0.0000        0.0000        0.0000        0.0000        0.0000        0.0000        0.0000        0.0000        0.0000        0.0000        0.0000        0.0000        0.0000        0.0000        0.0000        0.0000        0.0000        0.0000        0.0000        0.0000        0.0000        0.0000        0.0000        0.0000        0.0000        0.0000        0.0000        0.0000        0.0000        0.0000        0.0000        0.0000        1.9525       16.3641        4.4176        3.1927        3.7863        5.5543        5.3236        6.9591        7.6967        8.4924        9.4652       12.5448       13.6645       14.6803       15.1658       15.6881       16.3328       16.5138       16.1516       17.6647       19.0875       63.5503       29.4495       10.7114        9.3381        7.8292        7.8762        8.0530        7.8997        7.8485        7.9166        8.2502        8.2838        8.1299       11.3729       10.2019       12.6536        9.0853        9.3797        9.2295       16.4520       17.0032       10.4537        9.0556        9.0395        8.8462        8.5390       10.1793        8.1970        8.1066        8.1775        8.0236        7.8580       10.4803       17.4043       18.6038       26.9837       32.7987       28.4163       34.8326       29.9307       23.6306       28.5028       21.5113       25.2306       28.9645       27.5113       30.0616       30.9639       30.1622       31.3377       38.6004       40.0348       46.7110       56.7899       55.3232       71.4899       83.6477       72.0104       73.5664       79.1920       85.2105       87.9782       76.4217       75.6540       76.6457       70.2286       67.6294      160.2658      217.6402        0.0000        0.0000        0.0000        0.0000       73.2259       96.2689      100.4728      104.3073      104.5404       11.5500        0.0000        0.0000        0.0000        0.0000        0.0000        0.0000        0.0000        0.0000        0.0000        0.0000        0.0000        0.0000        0.0000        0.0000        0.0000        0.0000        0.0000        0.0000        0.0000        0.0000        0.0000        0.0000        0.0000        0.0000        0.0000        0.0000        0.0000        0.0000        0.0000        0.0000        0.0000        0.0000        0.0000        0.0000        0.0000        0.0000        0.0000        0.0000        0.0000        0.0000        0.0000        0.0000        0.0000        0.0000        0.0000        0.0000        0.0000        0.0000        0.0000        0.0000        0.0000        0.0000        0.0000
        0.0000        0.0000        0.0000        0.0000        0.0000        0.0000        0.0000        0.0000        0.0000        0.0000        0.0000        0.0000        0.0000        0.0000        0.0000        0.0000        0.0000        0.0000        0.0000        0.0000        0.0000        0.0000        0.0000        0.0000        0.0000        0.0000        0.0000        0.0000        0.0000        0.0000        0.0000        0.0000        0.0000        0.0000        0.0000        0.0000        0.0000        0.0000        0.0000        0.0000        0.0000        0.0000        0.0000        0.0000        0.0000        0.0000        0.0000        0.0000        0.0000        0.0000        0.0000        0.0000        0.0000        0.0000        0.0000        0.0000        0.0000        0.0000        0.0000        0.0000        0.0000        0.0000        0.0000        0.0000        0.0000        0.0000        0.0000        0.0000        0.0000        0.0000        0.0000        0.0000        0.0000        0.0000        0.0000        0.0000        0.0000        0.0000        0.0000        0.0000        0.0000        0.0000        0.0000        0.0000        0.0000        0.0000        0.0000        0.0000        0.0000        0.0000        0.0000        0.0000        0.0000        0.0000        0.0000        0.0000        2.8960        4.7879        3.7878        4.7286        5.1000        5.3469        6.0305        8.3107        8.6048       11.7620       10.6230       13.8621       15.1539       16.1564       16.8805       17.1708       17.6714       20.1570       17.0138       16.7291       16.4270       44.6206       61.2330        8.5311        7.2643        6.5646        6.5892        6.4979        6.3546        6.3274        6.4453        6.8049        6.9560        7.2289        7.3535        9.4762        9.1240        9.4569        9.5730        9.2186       15.6432       10.0112       10.9655        8.3956        8.6928        7.9968        7.7394        8.9330        8.6781        7.9041        8.2104        7.6616        8.4252       12.8421       15.3588       18.7389       21.7856       17.1820       18.6396       29.9547       25.4825       23.7804       26.9181       20.1149       22.1014       25.5721       31.1537       31.2041       27.8040       32.5107       33.3866       37.0049       42.1218       44.6615       52.0932       65.7077       70.4000       76.1966       70.6717       71.1134       81.3696       89.5786       80.7035       65.3469       73.8053       68.0644       67.2924        0.0000        0.0000        0.0000        0.0000        0.0000        0.0000       51.3772       58.8146       81.5183       89.2726       92.8255       98.1801        0.0000        0.0000        0.0000        0.0000        0.0000        0.0000        0.0000        0.0000        0.0000        0.0000        0.0000        0.0000        0.0000        0.0000        0.0000        0.0000        0.0000        0.0000        0.0000        0.0000        0.0000        0.0000        0.0000        0.0000        0.0000        0.0000        0.0000        0.0000        0.0000        0.0000        0.0000        0.0000        0.0000        0.0000        0.0000        0.0000        0.0000        0.0000        0.0000        0.0000        0.0000        0.0000        0.0000        0.0000        0.0000        0.0000        0.0000        0.0000        0.0000        0.0000        0.0000        0.0000        0.0000        0.0000
        0.0000        0.0000        0.0000        0.0000        0.0000        0.0000        0.0000        0.0000        0.0000        0.0000        0.0000        0.0000        0.0000        0.0000        0.0000        0.0000        0.0000        0.0000        0.0000        0.0000        0.0000        0.0000        0.0000        0.0000        0.0000        0.0000        0.0000        0.0000        0.0000        0.0000        0.0000        0.0000        0.0000        0.0000        0.0000        0.0000        0.0000        0.0000        0.0000        0.0000        0.0000        0.0000        0.0000        0.0000        0.0000        0.0000        0.0000        0.0000        0.0000        0.0000        0.0000        0.0000        0.0000        0.0000        0.0000        0.0000        0.0000        0.0000        0.0000        0.0000        0.0000        0.0000        0.0000        0.0000        0.0000        0.0000        0.0000        0.0000        0.0000        0.0000        0.0000        0.0000        0.0000        0.0000        0.0000        0.0000        0.0000        0.0000        0.0000        0.0000        0.0000        0.0000        0.0000        0.0000        0.0000        0.0000        0.0000        0.0000        0.0000        0.0000        0.0000        0.0000        0.0000        0.0000        0.0000        0.0000        3.5432        4.0570        4.3469        4.5963        5.1219        6.2494        6.6073        8.2914       11.4528       10.0677       10.8415       14.2538       15.2435       16.2721       16.5862       17.3824       18.5380       17.8577       16.4338       16.0604       15.9913       15.8633       24.4401        7.7008        6.3624        5.5543        5.5671        5.4443        5.3145        5.3826        5.6200        6.0791        6.3839        6.7317        7.1469        8.7423        9.3769        9.7450       12.5651       13.9359        9.0896        8.9243        9.4745        7.7980        7.9632        7.7707        7.1499        7.2687        7.9198        7.3351        7.5788        7.7412       10.9289       12.3025       13.5904       21.3615       20.3743       17.1189       17.2153       19.1395       19.4987       19.5845       21.4506       19.4262       21.4948       22.7998       29.1871       25.6653       27.2855       32.6746       36.0563       44.8805       44.1687       51.9565       60.5248       63.0110       73.9047       74.8979       77.9548       87.5070       88.0628       82.4811       79.6186       82.3794       73.7664       73.6630        0.0000        0.0000        0.0000        0.0000        0.0000        0.0000       35.9552       37.8084       51.9801       70.9310       76.3994       77.7741       75.1139        0.0000        0.0000        0.0000        0.0000        0.0000        0.0000        0.0000        0.0000        0.0000        0.0000        0.0000        0.0000        0.0000        0.0000        0.0000        0.0000        0.0000        0.0000        0.0000        0.0000        0.0000        0.0000        0.0000        0.0000        0.0000        0.0000        0.0000        0.0000        0.0000        0.0000        0.0000        0.0000        0.0000        0.0000        0.0000        0.0000        0.0000        0.0000        0.0000        0.0000        0.0000        0.0000        0.0000        0.0000        0.0000        0.0000        0.0000        0.0000        0.0000        0.0000        0.0000        0.0000        0.0000        0.0000
        0.0000        0.0000        0.0000        0.0000        0.0000        0.0000        0.0000        0.0000        0.0000        0.0000        0.0000        0.0000        0.0000        0.0000        0.0000        0.0000        0.0000        0.0000        0.0000        0.0000        0.0000        0.0000        0.0000        0.0000        0.0000        0.0000        0.0000        0.0000        0.0000        0.0000        0.0000        0.0000        0.0000        0.0000        0.0000        0.0000        0.0000        0.0000        0.0000        0.0000        0.0000        0.0000        0.0000        0.0000        0.0000        0.0000        0.0000        0.0000        0.0000        0.0000        0.0000        0.0000        0.0000        0.0000        0.0000        0.0000        0.0000        0.0000        0.0000        0.0000        0.0000        0.0000        0.0000        0.0000        0.0000        0.0000        0.0000        0.0000        0.0000        0.0000        0.0000        0.0000        0.0000        0.0000        0.0000        0.0000        0.0000        0.0000        0.0000        0.0000        0.0000        0.0000        0.0000        0.0000        0.0000        0.0000        0.0000        0.0000        0.0000        0.0000        0.0000        0.0000        0.0000        0.0000        0.0000        0.0000        0.0000        4.2049        4.7624        5.1350        5.8029        7.9567        7.1237        8.7925        9.7141       11.1018       14.2453       18.7263       14.1514       14.3547       14.7769       16.2420       19.6626       17.7966       15.8683       14.7595       13.2133       12.0494       11.3163        6.7895        5.3373        4.6980        4.8117        4.7507        4.7297        4.9318        5.3389        5.9485        6.4017        6.8266        7.2941        8.9661        9.6543        9.9839        9.8025        9.1638        8.9631        9.3508        8.2784        7.7041        7.8068        6.8373        6.8185        7.0243        6.9971        7.2651        9.4921       10.9857       12.4786       18.5262       19.7816       23.0853       14.9484       13.8262       15.8140       18.1192       18.1158       21.6536       26.6219       22.7750       21.8400       22.9082       23.9181       25.5113       27.0918       31.1093       37.4884       39.7245       47.1338       53.7707       61.9641       67.7852       77.8071       84.0308       79.6076       88.7033       84.3691       83.4404       86.8008       74.2097       90.8146        0.0000        0.0000        0.0000        0.0000        0.0000        0.0000        0.0000       31.0762       32.4191       43.3857       54.6637       63.2966       67.4254       70.1211        0.0000        0.0000        0.0000        0.0000        0.0000        0.0000        0.0000        0.0000        0.0000        0.0000        0.0000        0.0000        0.0000        0.0000        0.0000        0.0000        0.0000        0.0000        0.0000        0.0000        0.0000        0.0000        0.0000        0.0000        0.0000        0.0000        0.0000        0.0000        0.0000        0.0000        0.0000        0.0000        0.0000        0.0000        0.0000        0.0000        0.0000        0.0000        0.0000        0.0000        0.0000        0.0000        0.0000        0.0000        0.0000        0.0000        0.0000        0.0000        0.0000        0.0000        0.0000        0.0000        0.0000        0.0000
        0.0000        0.0000        0.0000        0.0000        0.0000        0.0000        0.0000        0.0000        0.0000        0.0000        0.0000        0.0000        0.0000        0.0000        0.0000        0.0000        0.0000        0.0000        0.0000        0.0000        0.0000        0.0000        0.0000        0.0000        0.0000        0.0000        0.0000        0.0000        0.0000        0.0000        0.0000        0.0000        0.0000        0.0000        0.0000        0.0000        0.0000        0.0000        0.0000        0.0000        0.0000        0.0000        0.0000        0.0000        0.0000        0.0000        0.0000        0.0000        0.0000        0.0000        0.0000        0.0000        0.0000        0.0000        0.0000        0.0000        0.0000        0.0000        0.0000        0.0000        0.0000        0.0000        0.0000        0.0000        0.0000        0.0000        0.0000        0.0000        0.0000        0.0000        0.0000        0.0000        0.0000        0.0000        0.0000        0.0000        0.0000        0.0000        0.0000        0.0000        0.0000        0.0000        0.0000        0.0000        0.0000        0.0000        0.0000        0.0000        0.0000        0.0000        0.0000        0.0000        0.0000        0.0000        0.0000        0.0000        4.7637        3.9940        4.5497        6.5158        0.0000        8.6009        8.8035       10.8600       10.6252       11.3502       12.3031       12.1170       12.0592       16.5853       11.4956       17.5987       26.8002       23.0291       17.4920       12.9970        9.2158        8.2894        7.0141        3.5271        2.9611        2.6499        2.8135        3.5294        3.6074        3.8959        4.3741        6.1478        6.8221        7.4888        7.9762        9.4692       10.2249       10.5243       13.4981        9.3753        9.0808        8.6879        8.1531        6.1871        6.3062        5.5371        5.6411        6.9552        7.0781        7.4907       10.2680        9.8360       13.5911       23.3268       29.0917       15.3594       13.0045       12.8136       12.9732       20.3820       21.6844       21.9114       33.7025       25.1019       23.7245       25.5390       27.2196       30.3385       76.4816       68.2546       44.1734       44.3896       53.1096       65.0871       71.8782       73.3168       75.8947       75.0595       91.5205       87.5767       72.4383       77.1335       68.2013        0.0000        0.0000        0.0000        0.0000        0.0000      189.3600      106.8900        0.0000       29.5694       26.7796       31.3962       38.3363       48.8220       56.4342       66.5183        0.0000        0.0000        0.0000        0.0000        0.0000        0.0000        0.0000        0.0000        0.0000        0.0000        0.0000        0.0000        0.0000        0.0000        0.0000        0.0000        0.0000        0.0000        0.0000        0.0000        0.0000        0.0000        0.0000        0.0000        0.0000        0.0000        0.0000        0.0000        0.0000        0.0000        0.0000        0.0000        0.0000        0.0000        0.0000        0.0000        0.0000        0.0000        0.0000        0.0000        0.0000        0.0000        0.0000        0.0000        0.0000        0.0000        0.0000        0.0000        0.0000        0.0000        0.0000        0.0000        0.0000        0.0000        0.0000
        0.0000        0.0000        0.0000        0.0000        0.0000        0.0000        0.0000        0.0000        0.0000        0.0000        0.0000        0.0000        0.0000        0.0000        0.0000        0.0000        0.0000        0.0000        0.0000        0.0000        0.0000        0.0000        0.0000        0.0000        0.0000        0.0000        0.0000        0.0000        0.0000        0.0000        0.0000        0.0000        0.0000        0.0000        0.0000        0.0000        0.0000        0.0000        0.0000        0.0000        0.0000        0.0000        0.0000        0.0000        0.0000        0.0000        0.0000        0.0000        0.0000        0.0000        0.0000        0.0000        0.0000        0.0000        0.0000        0.0000        0.0000        0.0000        0.0000        0.0000        0.0000        0.0000        0.0000        0.0000        0.0000        0.0000        0.0000        0.0000        0.0000        0.0000        0.0000        0.0000        0.0000        0.0000        0.0000        0.0000        0.0000        0.0000        0.0000        0.0000        0.0000        0.0000        0.0000        0.0000        0.0000        0.0000        0.0000        0.0000        0.0000        0.0000        0.0000        0.0000        0.0000        0.0000        0.0000        0.0000        0.0000        6.5091        0.0000        0.0000        0.0000        8.7805        9.3395       10.5830       11.0445       12.4883       11.5320       10.6713       10.9554       15.2211       10.7549        8.5970       16.9217       30.4122       29.3740        8.2730        7.2709        6.9425        5.5514        2.8775        2.3931        2.1522        2.3793        2.9580        3.1167        3.5299        4.1519        6.0486        6.8832        7.5701        8.1976        9.7620       10.5622       10.8261       10.4492        9.4514        9.0548        8.5457        7.8909        5.9654        5.4372        5.2639        5.4784        6.7723        9.2570        9.5846        8.3082       12.0512       19.4703       20.8940       15.0080        9.9062       10.2529       13.1654       13.9422       18.3438       25.2550       30.3823       23.3325       23.7241       24.1809       26.3395       28.3327       31.2693       67.3724       49.4810       51.0196       48.6200       50.6232       59.9570       64.1820       57.5351       63.8834       77.8043       84.7343       81.7290       79.4891       75.7305       80.1697        0.0000        0.0000        0.0000        0.0000        0.0000      121.0799       34.6800       10.6800       27.9688       24.5798       26.0669       30.6890       39.8068       45.6366       53.1113        0.0000        0.0000        0.0000        0.0000        0.0000        0.0000        0.0000        0.0000        0.0000        0.0000        0.0000        0.0000        0.0000        0.0000        0.0000        0.0000        0.0000        0.0000        0.0000        0.0000        0.0000        0.0000        0.0000        0.0000        0.0000        0.0000        0.0000        0.0000        0.0000        0.0000        0.0000        0.0000        0.0000        0.0000        0.0000        0.0000        0.0000        0.0000        0.0000        0.0000        0.0000        0.0000        0.0000        0.0000        0.0000        0.0000        0.0000        0.0000        0.0000        0.0000        0.0000        0.0000        0.0000        0.0000        0.0000
        0.0000        0.0000        0.0000        0.0000        0.0000        0.0000        0.0000        0.0000        0.0000        0.0000        0.0000        0.0000        0.0000        0.0000        0.0000        0.0000        0.0000        0.0000        0.0000        0.0000        0.0000        0.0000        0.0000        0.0000        0.0000        0.0000        0.0000        0.0000        0.0000        0.0000        0.0000        0.0000        0.0000        0.0000        0.0000        0.0000        0.0000        0.0000        0.0000        0.0000        0.0000        0.0000        0.0000        0.0000        0.0000        0.0000        0.0000        0.0000        0.0000        0.0000        0.0000        0.0000        0.0000        0.0000        0.0000        0.0000        0.0000        0.0000        0.0000        0.0000        0.0000        0.0000        0.0000        0.0000        0.0000        0.0000        0.0000        0.0000        0.0000        0.0000        0.0000        0.0000        0.0000        0.0000        0.0000        0.0000        0.0000        0.0000        0.0000        0.0000        0.0000        0.0000        0.0000        0.0000        0.0000        0.0000        0.0000        0.0000        0.0000        0.0000        0.0000        0.0000        0.0000        0.0000        0.0000        0.0000        0.0000        0.0000        0.0000        0.0000        0.0000        8.4622        8.9722       10.6739       10.3492       13.2757       10.0601       13.1249        8.1104       11.7394       14.3651       20.6729       22.2647       18.7823        7.0045        6.2433        5.9163        5.3343        4.7575        2.6027        2.2077        2.0629        2.3121        2.9760        3.1873        3.6417        4.3311        6.3763        7.3140        8.0194        8.5869       10.1017       10.8173       10.9582       10.3886        9.2869        8.7384        8.1568        7.5000        5.7594        7.9229        5.0583        5.3891        6.6780        7.1024       10.0118        9.7733       11.3391       16.4139       16.7088       13.6743        9.6263        9.6018       10.4715       12.1339       17.6968       27.5570       21.1816       21.6947       23.0587       23.6773       24.7350       27.4644       30.6730       34.0892       36.7794       43.0386       44.1620       49.6289       63.8124       66.6341       61.3520       63.8010       87.3848       82.4434       67.3871       83.2637        0.0000        0.0000        0.0000        0.0000        0.0000        0.0000      124.8300      120.7500       13.2300        2.9400       20.0194       20.0723       20.5571       24.7081       32.3388       37.7257       39.0659        0.0000        0.0000        0.0000        0.0000        0.0000        0.0000        0.0000        0.0000        0.0000        0.0000        0.0000        0.0000        0.0000        0.0000        0.0000        0.0000        0.0000        0.0000        0.0000        0.0000        0.0000        0.0000        0.0000        0.0000        0.0000        0.0000        0.0000        0.0000        0.0000        0.0000        0.0000        0.0000        0.0000        0.0000        0.0000        0.0000        0.0000        0.0000        0.0000        0.0000        0.0000        0.0000        0.0000        0.0000        0.0000        0.0000        0.0000        0.0000        0.0000        0.0000        0.0000        0.0000        0.0000        0.0000        0.0000
        0.0000        0.0000        0.0000        0.0000        0.0000        0.0000        0.0000        0.0000        0.0000        0.0000        0.0000        0.0000        0.0000        0.0000        0.0000        0.0000        0.0000        0.0000        0.0000        0.0000        0.0000        0.0000        0.0000        0.0000        0.0000        0.0000        0.0000        0.0000        0.0000        0.0000        0.0000        0.0000        0.0000        0.0000        0.0000        0.0000        0.0000        0.0000        0.0000        0.0000        0.0000        0.0000        0.0000        0.0000        0.0000        0.0000        0.0000        0.0000        0.0000        0.0000        0.0000        0.0000        0.0000        0.0000        0.0000        0.0000        0.0000        0.0000        0.0000        0.0000        0.0000        0.0000        0.0000        0.0000        0.0000        0.0000        0.0000        0.0000        0.0000        0.0000        0.0000        0.0000        0.0000        0.0000        0.0000        0.0000        0.0000        0.0000        0.0000        0.0000        0.0000        0.0000        0.0000        0.0000        0.0000        0.0000        0.0000        0.0000        0.0000        0.0000        0.0000        0.0000        0.0000        0.0000        0.0000        0.0000        0.0000        0.0000        0.0000        0.0000        0.0000        0.0000        7.6610        9.8174        9.2060        8.7305        8.1772        7.3829        7.1046        6.6384        7.0891        8.7703       12.6082       11.9368        5.3832        5.3259        4.9524        4.6857        4.4230        2.5557        2.3893        2.3573        2.5880        3.6152        3.7986        4.2224        4.8985        7.1038        8.0305        8.6358        8.9878       10.3233       10.8023       10.9379       10.4882        8.7666        7.9290        7.3182        6.7257        5.2669        4.6828        4.7469        7.8828        6.4708        7.9389        7.8263       10.6068       11.5578       12.8875       12.4790       12.9497        9.5092        9.4848       10.1244       11.9874       20.0713       20.0425       19.6841       20.4057       21.5396       22.0718       25.9552       23.7551       26.8208       28.7047       35.9666       38.3111       43.5438       57.2292       64.7333       62.1654       57.3690       65.5296       75.1821       67.9464       82.5977       98.4446        0.0000        0.0000        0.0000        0.0000        0.0000        0.0000        0.0000       78.4200       44.0100        5.7900       14.4107       13.9936       19.0793       20.8269       26.8097       32.1800       35.2482        0.0000        0.0000        0.0000        0.0000        0.0000        0.0000        0.0000        0.0000        0.0000        0.0000        0.0000        0.0000        0.0000        0.0000        0.0000        0.0000        0.0000        0.0000        0.0000        0.0000        0.0000        0.0000        0.0000        0.0000        0.0000        0.0000        0.0000        0.0000        0.0000        0.0000        0.0000        0.0000        0.0000        0.0000        0.0000        0.0000        0.0000        0.0000        0.0000        0.0000        0.0000        0.0000        0.0000        0.0000        0.0000        0.0000        0.0000        0.0000        0.0000        0.0000        0.0000        0.0000        0.0000        0.0000        0.0000
        0.0000        0.0000        0.0000        0.0000        0.0000        0.0000        0.0000        0.0000        0.0000        0.0000        0.0000        0.0000        0.0000        0.0000        0.0000        0.0000        0.0000        0.0000        0.0000        0.0000        0.0000        0.0000        0.0000        0.0000        0.0000        0.0000        0.0000        0.0000        0.0000        0.0000        0.0000        0.0000        0.0000        0.0000        0.0000        0.0000        0.0000        0.0000        0.0000        0.0000        0.0000        0.0000        0.0000        0.0000        0.0000        0.0000        0.0000        0.0000        0.0000        0.0000        0.0000        0.0000        0.0000        0.0000        0.0000        0.0000        0.0000        0.0000        0.0000        0.0000        0.0000        0.0000        0.0000        0.0000        0.0000        0.0000        0.0000        0.0000        0.0000        0.0000        0.0000        0.0000        0.0000        0.0000        0.0000        0.0000        0.0000        0.0000        0.0000        0.0000        0.0000        0.0000        0.0000        0.0000        0.0000        0.0000        0.0000        0.0000        0.0000        0.0000        0.0000        0.0000        0.0000        0.0000        0.0000        0.0000        0.0000        0.0000        0.0000        0.0000        0.0000        0.0000        0.0000       14.1458        6.8924        6.6400        6.1485        4.5920        4.1683        4.2376        5.0861        5.4325        5.5784        5.4265        5.5779        7.0904        3.3646        2.8881        3.1012       12.2774        6.5109        5.9904        6.3935        6.5259        6.8115        7.5012        8.6071        0.0000        0.0000       11.9887       12.1466       12.2499       12.4756       12.0284       10.8100        7.1646        6.2933        5.6751        5.2203        3.9177        3.4300        3.4733        3.9452        8.4039        7.4336        8.2299       13.1957        9.9443       11.6134       11.2500       11.5897       10.3402       10.2887       11.4899       12.8837       16.2314       15.5364       16.6070       17.3107       25.7293       23.9960       38.8409       21.6432       12.6683       13.3251       16.9476       16.3882       42.2717       47.9344       51.2145       45.1003       35.8966       42.5392       42.0208        0.0000        0.0000        0.0000        0.0000        0.0000        0.0000        0.0000        0.0000        0.0000        0.0000        0.0000        0.0000        0.0000        5.4316        4.8204        5.4648        7.0574       17.1400       22.4933        0.0000        0.0000        0.0000        0.0000        0.0000        0.0000        0.0000        0.0000        0.0000        0.0000        0.0000        0.0000        0.0000        0.0000        0.0000        0.0000        0.0000        0.0000        0.0000        0.0000        0.0000        0.0000        0.0000        0.0000        0.0000        0.0000        0.0000        0.0000        0.0000        0.0000        0.0000        0.0000        0.0000        0.0000        0.0000        0.0000        0.0000        0.0000        0.0000        0.0000        0.0000        0.0000        0.0000        0.0000        0.0000        0.0000        0.0000        0.0000        0.0000        0.0000        0.0000        0.0000        0.0000        0.0000        0.0000        0.0000
        0.0000        0.0000        0.0000        0.0000        0.0000        0.0000        0.0000        0.0000        0.0000        0.0000        0.0000        0.0000        0.0000        0.0000        0.0000        0.0000        0.0000        0.0000        0.0000        0.0000        0.0000        0.0000        0.0000        0.0000        0.0000        0.0000        0.0000        0.0000        0.0000        0.0000        0.0000        0.0000        0.0000        0.0000        0.0000        0.0000        0.0000        0.0000        0.0000        0.0000        0.0000        0.0000        0.0000        0.0000        0.0000        0.0000        0.0000        0.0000        0.0000        0.0000        0.0000        0.0000        0.0000        0.0000        0.0000        0.0000        0.0000        0.0000        0.0000        0.0000        0.0000        0.0000        0.0000        0.0000        0.0000        0.0000        0.0000        0.0000        0.0000        0.0000        0.0000        0.0000        0.0000        0.0000        0.0000        0.0000        0.0000        0.0000        0.0000        0.0000        0.0000        0.0000        0.0000        0.0000        0.0000        0.0000        0.0000        0.0000        0.0000        0.0000        0.0000        0.0000        0.0000        0.0000        0.0000        0.0000        0.0000        0.0000        0.0000        0.0000        0.0000        0.0000        0.0000        5.9812        5.1875        6.3818        5.0361        3.3405        3.1882        4.8766        3.5952       10.9716       16.2611        4.3402        9.0274        2.4928        2.2239        8.4900        7.2680        7.1452        8.9701        7.0100        7.3403        7.5801        7.8190        8.4683        0.0000        0.0000        0.0000        0.0000        0.0000        0.0000       12.4211       11.7266       10.5949        6.5293        5.4803        4.7756        4.3697        3.2506        2.7247        2.8373        3.4051        6.1885        7.1534        7.9980        8.6657        9.6354       12.7424       11.3140       10.8197       10.0427       10.5017       10.5597       11.8082       13.0154       14.0046       14.8999       15.7364       27.8914       23.0944       25.6832       18.1263        9.3378       11.3393       10.1695       22.0026       38.2756       40.6139       43.4061       51.7878       40.5378        0.0000        0.0000        0.0000        0.0000        0.0000        0.0000        0.0000        0.0000        0.0000        0.0000        0.0000        0.0000        0.0000        0.0000        0.0000        4.6572        3.0155        3.2496        5.6214       12.5486       16.2710       52.2302        0.0000        0.0000        0.0000        0.0000        0.0000        0.0000        0.0000        0.0000        0.0000        0.0000        0.0000        0.0000        0.0000        0.0000        0.0000        0.0000        0.0000        0.0000        0.0000        0.0000        0.0000        0.0000        0.0000        0.0000        0.0000        0.0000        0.0000        0.0000        0.0000        0.0000        0.0000        0.0000        0.0000        0.0000        0.0000        0.0000        0.0000        0.0000        0.0000        0.0000        0.0000        0.0000        0.0000        0.0000        0.0000        0.0000        0.0000        0.0000        0.0000        0.0000        0.0000        0.0000        0.0000        0.0000        0.0000
        0.0000        0.0000        0.0000        0.0000        0.0000        0.0000        0.0000        0.0000        0.0000        0.0000        0.0000        0.0000        0.0000        0.0000        0.0000        0.0000        0.0000        0.0000        0.0000        0.0000        0.0000        0.0000        0.0000        0.0000        0.0000        0.0000        0.0000        0.0000        0.0000        0.0000        0.0000        0.0000        0.0000        0.0000        0.0000        0.0000        0.0000        0.0000        0.0000        0.0000        0.0000        0.0000        0.0000        0.0000        0.0000        0.0000        0.0000        0.0000        0.0000        0.0000        0.0000        0.0000        0.0000        0.0000        0.0000        0.0000        0.0000        0.0000        0.0000        0.0000        0.0000        0.0000        0.0000        0.0000        0.0000        0.0000        0.0000        0.0000        0.0000        0.0000        0.0000        0.0000        0.0000        0.0000        0.0000        0.0000        0.0000        0.0000        0.0000        0.0000        0.0000        0.0000        0.0000        0.0000        0.0000        0.0000        0.0000        0.0000        0.0000        0.0000        0.0000        0.0000        0.0000        0.0000        0.0000        0.0000        0.0000        0.0000        0.0000        0.0000        0.0000        0.0000        0.0000        3.8681        4.0704        3.9107        3.9214        6.3695        6.2282       10.7862        6.6408        7.6131        5.7910        4.0669        6.5871        2.0407        1.7761        0.0000        4.2299        5.2174        0.0000        0.0000        9.4983        7.2097        0.0000        0.0000        0.0000        0.0000        0.0000        0.0000        0.0000        0.0000       11.1494       10.8420        9.4584        5.7030        4.7084        4.1254        3.9015        3.0320        2.6208        2.7797        4.1359        6.0616        6.9888        7.7149        8.2877       10.9680        9.9037       10.4761       10.6480        9.6169        9.8291       10.5754       10.4787       11.8356       12.5328       13.2898       14.1362       22.9963       19.0945       22.4906       22.2946        8.3355        9.0041       10.4854       36.6268        0.0000        0.0000        0.0000        0.0000        0.0000        0.0000        0.0000        0.0000        0.0000        0.0000        0.0000        0.0000        0.0000        0.0000        0.0000        0.0000        0.0000        0.0000        0.0000        0.0000        5.0062        1.9993        2.4378        3.5310       11.8566        0.0000        0.0000        0.0000        0.0000        0.0000        0.0000        0.0000        0.0000        0.0000        0.0000        0.0000        0.0000        0.0000        0.0000        0.0000        0.0000        0.0000        0.0000        0.0000        0.0000        0.0000        0.0000        0.0000        0.0000        0.0000        0.0000        0.0000        0.0000        0.0000        0.0000        0.0000        0.0000        0.0000        0.0000        0.0000        0.0000        0.0000        0.0000        0.0000        0.0000        0.0000        0.0000        0.0000        0.0000        0.0000        0.0000        0.0000        0.0000        0.0000        0.0000        0.0000        0.0000        0.0000        0.0000        0.0000        0.0000        0.0000
        0.0000        0.0000        0.0000        0.0000        0.0000        0.0000        0.0000        0.0000        0.0000        0.0000        0.0000        0.0000        0.0000        0.0000        0.0000        0.0000        0.0000        0.0000        0.0000        0.0000        0.0000        0.0000        0.0000        0.0000        0.0000        0.0000        0.0000        0.0000        0.0000        0.0000        0.0000        0.0000        0.0000        0.0000        0.0000        0.0000        0.0000        0.0000        0.0000        0.0000        0.0000        0.0000        0.0000        0.0000        0.0000        0.0000        0.0000        0.0000        0.0000        0.0000        0.0000        0.0000        0.0000        0.0000        0.0000        0.0000        0.0000        0.0000        0.0000        0.0000        0.0000        0.0000        0.0000        0.0000        0.0000        0.0000        0.0000        0.0000        0.0000        0.0000        0.0000        0.0000        0.0000        0.0000        0.0000        0.0000        0.0000        0.0000        0.0000        0.0000        0.0000        0.0000        0.0000        0.0000        0.0000        0.0000        0.0000        0.0000        0.0000        0.0000        0.0000        0.0000        0.0000        0.0000        0.0000        0.0000        0.0000        0.0000        0.0000        0.0000        0.0000        0.0000        0.0000        3.5349        3.3339        4.3651        5.9418        6.1861        5.8183        1.9876        2.0271        2.9648        3.3190        3.6052        0.0000        0.0000        0.0000        0.0000        0.0000        0.0000        0.0000        0.0000        0.0000        0.0000        0.0000        0.0000        0.0000        0.0000        0.0000        0.0000        0.0000        0.0000        0.0000        8.5037        7.2133        4.6828        3.9949        3.7211        3.7867        3.1809        2.9812        3.1651        3.5442        7.0013        6.8039        7.2838        9.2670        9.7505        8.9288        9.7646        9.6841        8.8313        9.6637        9.0309        9.6826       10.5014       10.9246       11.5128       15.2391       14.9455       17.5244       17.9638       20.5138       14.5338       12.6621       17.1155        0.0000        0.0000        0.0000        0.0000        0.0000        0.0000        0.0000        0.0000        0.0000        0.0000        0.0000        0.0000        0.0000        0.0000        0.0000        0.0000        0.0000        0.0000        0.0000        0.0000        0.0000        0.0000        3.4579        3.6704        5.2063        0.0000       17.9510       45.2756        0.0000        0.0000        0.0000        0.0000        0.0000        0.0000        0.0000        0.0000        0.0000        0.0000        0.0000        0.0000        0.0000        0.0000        0.0000        0.0000        0.0000        0.0000        0.0000        0.0000        0.0000        0.0000        0.0000        0.0000        0.0000        0.0000        0.0000        0.0000        0.0000        0.0000        0.0000        0.0000        0.0000        0.0000        0.0000        0.0000        0.0000        0.0000        0.0000        0.0000        0.0000        0.0000        0.0000        0.0000        0.0000        0.0000        0.0000        0.0000        0.0000        0.0000        0.0000        0.0000        0.0000        0.0000        0.0000
        0.0000        0.0000        0.0000        0.0000        0.0000        0.0000        0.0000        0.0000        0.0000        0.0000        0.0000        0.0000        0.0000        0.0000        0.0000        0.0000        0.0000        0.0000        0.0000        0.0000        0.0000        0.0000        0.0000        0.0000        0.0000        0.0000        0.0000        0.0000        0.0000        0.0000        0.0000        0.0000        0.0000        0.0000        0.0000        0.0000        0.0000        0.0000        0.0000        0.0000        0.0000        0.0000        0.0000        0.0000        0.0000        0.0000        0.0000        0.0000        0.0000        0.0000        0.0000        0.0000        0.0000        0.0000        0.0000        0.0000        0.0000        0.0000        0.0000        0.0000        0.0000        0.0000        0.0000        0.0000        0.0000        0.0000        0.0000        0.0000        0.0000        0.0000        0.0000        0.0000        0.0000        0.0000        0.0000        0.0000        0.0000        0.0000        0.0000        0.0000        0.0000        0.0000        0.0000        0.0000        0.0000        0.0000        0.0000        0.0000        0.0000        0.0000        0.0000        0.0000        0.0000        0.0000        0.0000        0.0000        0.0000        0.0000        0.0000        0.0000        0.0000        0.0000        0.0000        0.0000        0.0000        6.7792        3.2905        1.3582        1.1996        3.3230        1.4475        2.8112        7.7666       12.3461        2.8045        0.0000        0.0000        0.0000        0.0000        0.0000        0.0000        0.0000        0.0000        0.0000        0.0000        0.0000        0.0000        0.0000        0.0000        0.0000        0.0000        0.0000        0.0000        2.2253        2.2365        3.2603        2.7082        2.8363        3.1716        4.9554        5.1931        7.3109        6.1505        6.1759        6.3732        9.3091        8.1564        6.0135       13.9868        6.8182        6.8511        7.3052        7.3839        7.5735        7.6007        6.5098        6.4791        6.6988       11.4561       14.2199       14.4976       15.8549       15.1796       20.8800       35.8200        0.0000        0.0000        0.0000        0.0000        0.0000        0.0000        0.0000        0.0000        0.0000        0.0000        0.0000        0.0000        0.0000        0.0000        0.0000        0.0000        0.0000        0.0000        0.0000        0.0000        0.0000        0.0000        0.0000        0.0000       12.1236       13.4551        0.0000       18.0600       37.7400        0.0000        0.0000        0.0000        0.0000        0.0000        0.0000        0.0000        0.0000        0.0000        0.0000        0.0000        0.0000        0.0000        0.0000        0.0000        0.0000        0.0000        0.0000        0.0000        0.0000        0.0000        0.0000        0.0000        0.0000        0.0000        0.0000        0.0000        0.0000        0.0000        0.0000        0.0000        0.0000        0.0000        0.0000        0.0000        0.0000        0.0000        0.0000        0.0000        0.0000        0.0000        0.0000        0.0000        0.0000        0.0000        0.0000        0.0000        0.0000        0.0000        0.0000        0.0000        0.0000        0.0000        0.0000        0.0000
        0.0000        0.0000        0.0000        0.0000        0.0000        0.0000        0.0000        0.0000        0.0000        0.0000        0.0000        0.0000        0.0000        0.0000        0.0000        0.0000        0.0000        0.0000        0.0000        0.0000        0.0000        0.0000        0.0000        0.0000        0.0000        0.0000        0.0000        0.0000        0.0000        0.0000        0.0000        0.0000        0.0000        0.0000        0.0000        0.0000        0.0000        0.0000        0.0000        0.0000        0.0000        0.0000        0.0000        0.0000        0.0000        0.0000        0.0000        0.0000        0.0000        0.0000        0.0000        0.0000        0.0000        0.0000        0.0000        0.0000        0.0000        0.0000        0.0000        0.0000        0.0000        0.0000        0.0000        0.0000        0.0000        0.0000        0.0000        0.0000        0.0000        0.0000        0.0000        0.0000        0.0000        0.0000        0.0000        0.0000        0.0000        0.0000        0.0000        0.0000        0.0000        0.0000        0.0000        0.0000        0.0000        0.0000        0.0000        0.0000        0.0000        0.0000        0.0000        0.0000        0.0000        0.0000        0.0000        0.0000        0.0000        0.0000        0.0000        0.0000        0.0000        0.0000        0.0000        0.0000        0.0000        0.0000        1.3878        1.0000        0.9007        0.9839        1.2678        2.3594        7.9971        2.7971        2.3861        0.0000        0.0000        0.0000        0.0000        0.0000        0.0000        0.0000        0.0000        0.0000        0.0000        0.0000        0.0000        0.0000        0.0000        0.0000        0.0000        0.0000        0.0000        0.0000        0.0000        2.2183        2.1149        2.4468        2.9470        5.1809        6.1185        6.5985        7.2836        6.2654        6.4461       10.9820        6.0211        5.3754        6.2715        5.6854        5.7013        6.2432        6.3873        6.5650        6.7036       10.3777        5.5918        6.0948       11.5289       11.1398        0.0000        0.0000       25.0874        0.0000        0.0000        0.0000        0.0000        0.0000        0.0000        0.0000        0.0000        0.0000        0.0000        0.0000        0.0000        0.0000        0.0000        0.0000        0.0000        0.0000        0.0000        0.0000        0.0000        0.0000        0.0000        0.0000        0.0000        0.0000        0.0000       18.7006       18.9074        0.0000        0.0000        0.0000        0.0000        0.0000        0.0000        0.0000        0.0000        0.0000        0.0000        0.0000        0.0000        0.0000        0.0000        0.0000        0.0000        0.0000        0.0000        0.0000        0.0000        0.0000        0.0000        0.0000        0.0000        0.0000        0.0000        0.0000        0.0000        0.0000        0.0000        0.0000        0.0000        0.0000        0.0000        0.0000        0.0000        0.0000        0.0000        0.0000        0.0000        0.0000        0.0000        0.0000        0.0000        0.0000        0.0000        0.0000        0.0000        0.0000        0.0000        0.0000        0.0000        0.0000        0.0000        0.0000        0.0000        0.0000        0.0000
[truncated: 212,709 more chars]
