# Supplementary material for: Multidimensional evaluation of the TRMM 3B43V7 satellite-based precipitation product in mainland China from 1998–2016
Source: PeerJ. 2020 Feb 20;8:e8615. doi: 10.7717/peerj.8615 (PMC7036276; doi:10.7717/peerj.8615)
Supplement: Supplemental Information 2 [file peerj-08-8615-s002.zip › TRMM_3B43 data/TRMM 3B43 data-Year-Month/2007-01.txt]

ncols         249
nrows         175
xllcorner     73.250
yllcorner     6.500
cellsize      0.25000
        0.0000        0.0000        0.0000        0.0000        0.0000        0.0000        0.0000        0.0000        0.0000        0.0000        0.0000        0.0000        0.0000        0.0000        0.0000        0.0000        0.0000        0.0000        0.0000        0.0000        0.0000        0.0000        0.0000        0.0000        0.0000        0.0000        0.0000        0.0000        0.0000        0.0000        0.0000        0.0000        0.0000        0.0000        0.0000        0.0000        0.0000        0.0000        0.0000        0.0000        0.0000        0.0000        0.0000        0.0000        0.0000        0.0000        0.0000        0.0000        0.0000        0.0000        0.0000        0.0000        0.0000        0.0000        0.0000        0.0000        0.0000        0.0000        0.0000        0.0000        0.0000        0.0000        0.0000        0.0000        0.0000        0.0000        0.0000        0.0000        0.0000        0.0000        0.0000        0.0000        0.0000        0.0000        0.0000        0.0000        0.0000        0.0000        0.0000        0.0000        0.0000        0.0000        0.0000        0.0000        0.0000        0.0000        0.0000        0.0000        0.0000        0.0000        0.0000        0.0000        0.0000        0.0000        0.0000        0.0000        0.0000        0.0000        0.0000        0.0000        0.0000        0.0000        0.0000        0.0000        0.0000        0.0000        0.0000        0.0000        0.0000        0.0000        0.0000        0.0000        0.0000        0.0000        0.0000        0.0000        0.0000        0.0000        0.0000        0.0000        0.0000        0.0000        0.0000        0.0000        0.0000        0.0000        0.0000        0.0000        0.0000        0.0000        0.0000        0.0000        0.0000        0.0000        0.0000        0.0000        0.0000        0.0000        0.0000        0.0000        0.0000        0.0000        0.0000        0.0000        0.0000        0.0000        0.0000        0.0000        0.0000        0.0000        0.0000        0.0000        0.0000        0.0000        0.0000        0.0000        0.0000        0.0000        0.0000        0.0000        0.0000        0.0000        0.0000        0.0000        0.0000        0.0000        0.0000        0.0000        0.0000        0.0000        0.0000        0.0000        0.0000        7.4935        5.7920        6.3921        0.0000        0.0000        0.0000        7.1546        7.4130        7.7907        8.2199        9.2512       10.9987       10.1045        9.1328        9.5606        9.5362        9.1320       10.5735        9.5772        7.1494        7.1110        6.4161        5.6988        4.9142        4.4002        5.5805        7.4955        8.1391        7.3160        4.9562        5.9190        5.9250        6.0599        5.6796        5.4108        5.6916        5.0193        5.6079        6.1924        6.8069        6.5149        6.8364        6.3672        6.2310        6.3063        6.4795        0.0000        0.0000        0.0000        0.0000        0.0000        0.0000        0.0000        0.0000        0.0000        0.0000        0.0000        0.0000        0.0000        0.0000        0.0000        0.0000        0.0000        0.0000        0.0000        0.0000        0.0000        0.0000        0.0000        0.0000        0.0000        0.0000        0.0000        0.0000        0.0000        0.0000
        0.0000        0.0000        0.0000        0.0000        0.0000        0.0000        0.0000        0.0000        0.0000        0.0000        0.0000        0.0000        0.0000        0.0000        0.0000        0.0000        0.0000        0.0000        0.0000        0.0000        0.0000        0.0000        0.0000        0.0000        0.0000        0.0000        0.0000        0.0000        0.0000        0.0000        0.0000        0.0000        0.0000        0.0000        0.0000        0.0000        0.0000        0.0000        0.0000        0.0000        0.0000        0.0000        0.0000        0.0000        0.0000        0.0000        0.0000        0.0000        0.0000        0.0000        0.0000        0.0000        0.0000        0.0000        0.0000        0.0000        0.0000        0.0000        0.0000        0.0000        0.0000        0.0000        0.0000        0.0000        0.0000        0.0000        0.0000        0.0000        0.0000        0.0000        0.0000        0.0000        0.0000        0.0000        0.0000        0.0000        0.0000        0.0000        0.0000        0.0000        0.0000        0.0000        0.0000        0.0000        0.0000        0.0000        0.0000        0.0000        0.0000        0.0000        0.0000        0.0000        0.0000        0.0000        0.0000        0.0000        0.0000        0.0000        0.0000        0.0000        0.0000        0.0000        0.0000        0.0000        0.0000        0.0000        0.0000        0.0000        0.0000        0.0000        0.0000        0.0000        0.0000        0.0000        0.0000        0.0000        0.0000        0.0000        0.0000        0.0000        0.0000        0.0000        0.0000        0.0000        0.0000        0.0000        0.0000        0.0000        0.0000        0.0000        0.0000        0.0000        0.0000        0.0000        0.0000        0.0000        0.0000        0.0000        0.0000        0.0000        0.0000        0.0000        0.0000        0.0000        0.0000        0.0000        0.0000        0.0000        0.0000        0.0000        0.0000        0.0000        0.0000        0.0000        0.0000        0.0000        0.0000        0.0000        0.0000        0.0000        0.0000        0.0000        0.0000        0.0000        0.0000        0.0000        0.0000        0.0000        0.0000        0.0000        0.0000        0.0000        5.2738        5.0555        5.4032        6.1473        5.8275        4.9211        5.2808        6.7200        7.5920        7.9710        8.1446        8.9362       10.7440        9.2492        9.2432       10.5069        9.0401       10.0920        8.4044        7.6431        6.4755        5.8946        5.4396        4.3235        4.4118        4.4236        5.5313        7.5434        8.3912        5.0969        3.8124        4.7545        5.8112        6.0816        5.6820        5.4490        5.7197        6.0983        5.8906        6.3990        7.0861        7.0207        7.0070        7.2510        6.2696        5.9968        6.3577        7.4456        7.4530        7.1758        6.6417        6.4485        5.6998        5.3051        0.0000        0.0000        0.0000        0.0000        0.0000        0.0000        0.0000        0.0000        0.0000        0.0000        0.0000        0.0000        0.0000        0.0000        0.0000        0.0000        0.0000        0.0000        0.0000        0.0000        0.0000        0.0000        0.0000
        0.0000        0.0000        0.0000        0.0000        0.0000        0.0000        0.0000        0.0000        0.0000        0.0000        0.0000        0.0000        0.0000        0.0000        0.0000        0.0000        0.0000        0.0000        0.0000        0.0000        0.0000        0.0000        0.0000        0.0000        0.0000        0.0000        0.0000        0.0000        0.0000        0.0000        0.0000        0.0000        0.0000        0.0000        0.0000        0.0000        0.0000        0.0000        0.0000        0.0000        0.0000        0.0000        0.0000        0.0000        0.0000        0.0000        0.0000        0.0000        0.0000        0.0000        0.0000        0.0000        0.0000        0.0000        0.0000       12.3033        0.0000       14.6835        7.1220        0.0000        0.0000        0.0000        0.0000        0.0000        0.0000        0.0000        0.0000        0.0000        0.0000        0.0000        0.0000        0.0000        0.0000        0.0000        0.0000        0.0000        0.0000        0.0000        0.0000        0.0000        0.0000        0.0000        0.0000        0.0000        0.0000        0.0000        0.0000        0.0000        0.0000        0.0000        0.0000        0.0000        0.0000        0.0000        0.0000        0.0000        0.0000        0.0000        0.0000        0.0000        0.0000        0.0000        0.0000        0.0000        0.0000        0.0000        0.0000        0.0000        0.0000        0.0000        0.0000        0.0000        0.0000        0.0000        0.0000        0.0000        0.0000        0.0000        0.0000        0.0000        0.0000        0.0000        0.0000        0.0000        0.0000        0.0000        0.0000        0.0000        0.0000        0.0000        0.0000        0.0000        0.0000        0.0000        0.0000        0.0000        0.0000        0.0000        0.0000        0.0000        0.0000        0.0000        0.0000        0.0000        0.0000        0.0000        0.0000        0.0000        0.0000        0.0000        0.0000        0.0000        0.0000        0.0000        0.0000        0.0000        0.0000        0.0000        0.0000        0.0000        0.0000        0.0000        0.0000        0.0000        0.0000        0.0000        0.0000        0.0000        0.0000        0.0000        0.0000        5.1924        6.2609        4.3306        4.7754        5.4859        5.3991        5.2404        5.4749        8.2171        7.7811        8.0824        8.4479        9.1157        9.4990       10.0274        9.9879       10.8295       10.6868        9.9742        8.1572        5.2216        6.9013        4.3575        4.6200        3.7306        3.4330        3.4725        4.4603        7.6470        8.4970        5.3488        4.1042        4.9606        6.2285        5.8426        5.4109        5.5706        6.0350        7.3611        5.6677        6.2450        6.1755        6.2919        6.7606        6.5623        6.5747        6.1618        6.7705        7.6983        7.9134        7.3551        6.5861        5.4470        5.0534        4.4239        3.4860        0.0000        0.0000        0.0000        0.0000        0.0000        0.0000        0.0000        0.0000        0.0000        0.0000        0.0000        0.0000        0.0000        0.0000        0.0000        0.0000        0.0000        0.0000        0.0000        0.0000        0.0000        0.0000
        0.0000        0.0000        0.0000        0.0000        0.0000        0.0000        0.0000        0.0000        0.0000        0.0000        0.0000        0.0000        0.0000        0.0000        0.0000        0.0000        0.0000        0.0000        0.0000        0.0000        0.0000        0.0000        0.0000        0.0000        0.0000        0.0000        0.0000        0.0000        0.0000        0.0000        0.0000        0.0000        0.0000        0.0000        0.0000        0.0000        0.0000        0.0000        0.0000        0.0000        0.0000        0.0000        0.0000        0.0000        0.0000        0.0000        0.0000        0.0000        0.0000        0.0000        0.0000        0.0000        0.0000       18.6967       16.0113       12.8012       10.8661       10.3060       16.0715        7.8888        0.0000        0.0000        0.0000        0.0000        0.0000        0.0000        0.0000        0.0000        0.0000        0.0000        0.0000        0.0000        0.0000        0.0000        0.0000        0.0000        0.0000        0.0000        0.0000        0.0000        0.0000        0.0000        0.0000        0.0000        0.0000        0.0000        0.0000        0.0000        0.0000        0.0000        0.0000        0.0000        0.0000        0.0000        0.0000        0.0000        0.0000        0.0000        0.0000        0.0000        0.0000        0.0000        0.0000        0.0000        0.0000        0.0000        0.0000        0.0000        0.0000        0.0000        0.0000        0.0000        0.0000        0.0000        0.0000        0.0000        0.0000        0.0000        0.0000        0.0000        0.0000        0.0000        0.0000        0.0000        0.0000        0.0000        0.0000        0.0000        0.0000        0.0000        0.0000        0.0000        0.0000        0.0000        0.0000        0.0000        0.0000        0.0000        0.0000        0.0000        0.0000        0.0000        0.0000        0.0000        0.0000        0.0000        0.0000        0.0000        0.0000        0.0000        0.0000        0.0000        0.0000        0.0000        0.0000        0.0000        0.0000        0.0000        0.0000        0.0000        0.0000        0.0000        0.0000        0.0000        0.0000        0.0000        0.0000        0.0000        0.0000        0.0000        3.9813        5.2496        4.0722        4.0846        4.3074        5.3084        4.6066        5.6417        6.2681        7.9953        9.4095        9.1752        9.6116        9.5907        9.4479       11.0694        9.7514       11.6342       11.9097        9.5343        8.6908        4.7650        5.1864        4.3841        3.9119        3.6502        3.2572        3.2103        4.2409        9.3225        7.4871        5.6665        5.6912        7.5917        6.7196        6.3504        5.9495        6.3966        6.1532        5.0342        5.1464        5.2664        5.3711        5.6926        6.2271        5.8482        6.0345        6.6314        7.1217        8.0427        7.9769        7.6178        7.0427        6.3630        5.2916        4.6626        3.9789        2.9493        1.8243        0.0000        0.0000        0.0000        0.0000        0.0000        0.0000        0.0000        0.0000        0.0000        0.0000        0.0000        0.0000        0.0000        0.0000        0.0000        0.0000        0.0000        0.0000        0.0000        0.0000
        0.0000        0.0000        0.0000        0.0000        0.0000        0.0000        0.0000        0.0000        0.0000        0.0000        0.0000        0.0000        0.0000        0.0000        0.0000        0.0000        0.0000        0.0000        0.0000        0.0000        0.0000        0.0000        0.0000        0.0000        0.0000        0.0000        0.0000        0.0000        0.0000        0.0000        0.0000        0.0000        0.0000        0.0000        0.0000        0.0000        0.0000        0.0000        0.0000        0.0000        0.0000        0.0000        0.0000        0.0000        0.0000        0.0000        0.0000        0.0000        0.0000        0.0000        0.0000        0.0000        0.0000       17.6385       15.8072       15.9193       14.3043       16.7094       19.1389       13.7312        0.0000        0.0000        0.0000        0.0000        0.0000        0.0000        0.0000        0.0000        0.0000        0.0000        0.0000        0.0000        0.0000        0.0000        0.0000        0.0000        0.0000        0.0000        0.0000        0.0000        0.0000        0.0000        0.0000        0.0000        0.0000        0.0000        0.0000        0.0000        0.0000        0.0000        0.0000        0.0000        0.0000        0.0000        0.0000        0.0000        0.0000        0.0000        0.0000        0.0000        0.0000        0.0000        0.0000        0.0000        0.0000        0.0000        0.0000        0.0000        0.0000        0.0000        0.0000        0.0000        0.0000        0.0000        0.0000        0.0000        0.0000        0.0000        0.0000        0.0000        0.0000        0.0000        0.0000        0.0000        0.0000        0.0000        0.0000        0.0000        0.0000        0.0000        0.0000        0.0000        0.0000        0.0000        0.0000        0.0000        0.0000        0.0000        0.0000        0.0000        0.0000        0.0000        0.0000        0.0000        0.0000        0.0000        0.0000        0.0000        0.0000        0.0000        0.0000        0.0000        0.0000        0.0000        0.0000        0.0000        0.0000        0.0000        0.0000        0.0000        0.0000        0.0000        0.0000        0.0000        0.0000        0.0000        0.0000        0.0000        0.0000        0.0000        4.4239        4.3459        3.4410        3.3820        4.0890        4.8356        5.0493        5.2902        6.0802        8.8006        8.2764        9.2391        8.6358        9.8215        9.5882        9.6309        9.8880        7.9857        9.3647        8.5514        5.7690        4.2304        3.7445        3.4460        3.4864        3.0659        3.0725        3.3112        3.6988        6.7463        7.3135        5.6324        4.1095        5.3309        5.2918        4.9846        4.7963        3.9568        4.0548        3.8358        3.7076        4.0298        4.1642        4.4134        4.5646        5.1294        5.5069        6.0235        6.5405        7.4056        7.4169        6.9912        6.2431        5.2915        4.4175        3.7305        3.7280        0.5570        0.2171        0.4594        0.2736        0.0000        0.0000        0.0000        0.0000        0.0000        0.0000        0.0000        0.0000        0.0000        0.0000        0.0000        0.0000        0.0000        0.0000        0.0000        0.0000        0.0000        0.0000
        0.0000        0.0000        0.0000        0.0000        0.0000        0.0000        0.0000        0.0000        0.0000        0.0000        0.0000        0.0000        0.0000        0.0000        0.0000        0.0000        0.0000        0.0000        0.0000        0.0000        0.0000        0.0000        0.0000        0.0000        0.0000        0.0000        0.0000        0.0000        0.0000        0.0000        0.0000        0.0000        0.0000        0.0000        0.0000        0.0000        0.0000        0.0000        0.0000        0.0000        0.0000        0.0000        0.0000        0.0000        0.0000        0.0000        0.0000        0.0000        0.0000        0.0000       22.9249       21.3454       20.9271       19.6219       17.7732       17.6150       15.5218       14.3007       14.3159       10.6194        4.1247        1.9138        0.0000        0.0000        0.0000        0.0000        0.0000        0.0000        0.0000        0.0000        0.0000        0.0000        0.0000        0.0000        0.0000        0.0000        0.0000        0.0000        0.0000        0.0000        0.0000        0.0000        0.0000        0.0000        0.0000        0.0000        0.0000        0.0000        0.0000        0.0000        0.0000        0.0000        0.0000        0.0000        0.0000        0.0000        0.0000        0.0000        0.0000        0.0000        0.0000        0.0000        0.0000        0.0000        0.0000        0.0000        0.0000        0.0000        0.0000        0.0000        0.0000        0.0000        0.0000        0.0000        0.0000        0.0000        0.0000        0.0000        0.0000        0.0000        0.0000        0.0000        0.0000        0.0000        0.0000        0.0000        0.0000        0.0000        0.0000        0.0000        0.0000        0.0000        0.0000        0.0000        0.0000        0.0000        0.0000        0.0000        0.0000        0.0000        0.0000        0.0000        0.0000        0.0000        0.0000        0.0000        0.0000        0.0000        0.0000        0.0000        0.0000        0.0000        0.0000        0.0000        0.0000        0.0000        0.0000        0.0000        0.0000        0.0000        0.0000        0.0000        0.0000        0.0000        0.0000        0.0000        0.0000        0.0000        0.0000        3.6331        3.6708        3.0991        3.2811        2.6611        2.9125        3.3592        4.3239        5.2424        5.4939        7.6560        7.5461        7.7141        8.8618       10.0647        9.6792        9.6853        9.2008        7.9153        9.2901        9.5327        5.9190        4.6193        7.1753        4.2279        4.0128        3.3817        3.4295        3.4535        3.6644        4.4961        7.4344        5.2237        4.4113        6.0868        5.4060        5.0613        4.8581        3.8324        3.5186        3.5429        3.3323        3.7415        4.1537        4.2899        4.7903        5.2785        5.7114        6.5699        7.1790        7.6745        7.6347        7.4414        6.8483        5.8701        4.8971        3.7126        3.4155        1.1337        0.5872        0.7293        0.4858        0.0000        0.0000        0.0000        0.0000        0.0000        0.0000        0.0000        0.0000        0.0000        0.0000        0.0000        0.0000        0.0000        0.0000        6.7204        8.1387        7.0525        0.0000
        0.0000        0.0000        0.0000        0.0000        0.0000        0.0000        0.0000        0.0000        0.0000        0.0000        0.0000        0.0000        0.0000        0.0000        0.0000        0.0000        0.0000        0.0000        0.0000        0.0000        0.0000        0.0000        0.0000        0.0000        0.0000        0.0000        0.0000        0.0000        0.0000        0.0000        0.0000        0.0000        0.0000        0.0000        0.0000        0.0000        0.0000        0.0000        0.0000        0.0000        0.0000        0.0000        0.0000        0.0000        0.0000        0.0000        0.0000        0.0000       23.0548       23.2785       22.8545       20.9276       20.3853       19.4775       17.7277       17.4926       14.8807       12.4367       10.7086        6.6690        3.0181        2.0397        1.6285        0.0000        0.0000        0.0000        0.0000        0.0000        0.0000        0.0000        0.0000        0.0000        0.0000        0.0000        0.0000        0.0000        0.0000        0.0000        0.0000        0.0000        0.0000        0.0000        0.0000        0.0000        0.0000        0.0000        0.0000        0.0000        0.0000        0.0000        0.0000        0.0000        0.0000        0.0000        0.0000        0.0000        0.0000        0.0000        0.0000        0.0000        0.0000        0.0000        0.0000        0.0000        0.0000        0.0000        0.0000        0.0000        0.0000        0.0000        0.0000        0.0000        0.0000        0.0000        0.0000        0.0000        0.0000        0.0000        0.0000        0.0000        0.0000        0.0000        0.0000        0.0000        0.0000        0.0000        0.0000        0.0000        0.0000        0.0000        0.0000        0.0000        0.0000        0.0000        0.0000        0.0000        0.0000        0.0000        0.0000        0.0000        0.0000        0.0000        0.0000        0.0000        0.0000        0.0000        0.0000        0.0000        0.0000        0.0000        0.0000        0.0000        0.0000        0.0000        0.0000        0.0000        0.0000        0.0000        0.0000        0.0000        0.0000        0.0000        0.0000        0.0000        0.0000        0.0000        0.0000        0.0000        2.6228        2.6763        2.3860        1.8406        2.3467        2.7463        3.0361        4.6596        4.9469        5.4104        5.5162        6.9785        7.6200        7.6546        9.2759       10.5212        9.6793        9.6392        9.0218        8.4618       11.8085       10.3014        7.2304        4.8326        4.6075        5.3101        6.4664        4.8806        5.0106        3.9857        4.3255        4.3033        6.3064        5.7006        6.4809        6.3737        5.4722        4.7015        4.4865        3.7845        3.4357        3.4305        3.6106        4.0565        4.2237        4.6084        5.4684        6.0984        7.0011        7.8130        7.0543        7.8704        8.2518        7.8889        7.3133        6.5169        4.9651        4.0321        3.4408        1.8123        1.1709        1.5226        0.7130        0.4251        0.0000        0.0000        0.0000        0.0000        0.0000        0.0000        0.0000        0.0000        0.0000        2.6021        4.4804        5.2511        6.4936        8.9098        9.6684        7.7144        8.8288
        0.0000        0.0000        0.0000        0.0000        0.0000        0.0000        0.0000        0.0000        0.0000        0.0000        0.0000        0.0000        0.0000        0.0000        0.0000        0.0000        0.0000        0.0000        0.0000        0.0000        0.0000        0.0000        0.0000        0.0000        0.0000        0.0000        0.0000        0.0000        0.0000        0.0000        0.0000        0.0000        0.0000        0.0000        0.0000        0.0000        0.0000        0.0000        0.0000        0.0000        0.0000        0.0000        0.0000        0.0000        0.0000        0.0000        0.0000        0.0000       20.7253       20.7498       19.6635       18.4109       17.4744       16.8818       15.1183       14.7733       11.9023        9.8003        8.1214        4.8949        3.1540        2.3323        1.7355        1.3599        1.0040        0.9822        2.1362        0.0000        0.0000        0.0000        0.0000        0.0000        0.0000        0.0000        0.0000        0.0000        0.0000        0.0000        0.0000        0.0000        0.0000        0.0000        0.0000        0.0000        0.0000        0.0000        0.0000        0.0000        0.0000        0.0000        0.0000        0.0000        0.0000        0.0000        0.0000        0.0000        0.0000        0.0000        0.0000        0.0000        0.0000        0.0000        0.0000        0.0000        0.0000        0.0000        0.0000        0.0000        0.0000        0.0000        0.0000        0.0000        0.0000        0.0000        0.0000        0.0000        0.0000        0.0000        0.0000        0.0000        0.0000        0.0000        0.0000        0.0000        0.0000        0.0000        0.0000        0.0000        0.0000        0.0000        0.0000        0.0000        0.0000        0.0000        0.0000        0.0000        0.0000        0.0000        0.0000        0.0000        0.0000        0.0000        0.0000        0.0000        0.0000        0.0000        0.0000        0.0000        0.0000        0.0000        0.0000        0.0000        0.0000        0.0000        0.0000        0.0000        0.0000        0.0000        0.0000        0.0000        0.0000        0.0000        0.0000        0.0000        0.0000        0.0000        0.0000        0.0000        2.3849        2.1283        2.0318        2.4352        3.2502        3.5981        3.9094        4.3475        4.2145        4.3141        4.8302        6.7382        7.2752        7.9270        7.9404       10.8275       11.5408       11.3115        9.8344        7.5784        8.6003       10.2769        8.1350        6.5374        3.2241        3.3166        7.0137        5.3750        5.1626        5.4483        5.8205        5.3148        7.1515        9.4967       11.6328        7.9068        6.0410        5.0822        4.6203        3.8146        3.5672        3.6716        4.2996        4.7750        4.8751        5.7313        7.1711        8.2977        9.0382       10.3497        8.0119        8.8698       10.2380        9.1145        8.1630        7.0203        6.2781        4.9896        4.1963        1.8949        1.7627        1.1729        1.5428        0.0000        0.0000        0.0000        0.0000        0.0000        0.0000        1.6894        2.4393        1.2910        1.9856        3.7305        6.0048        7.2153        7.7573        8.3059        7.8826        0.0000        0.0000
        0.0000        0.0000        0.0000        0.0000        0.0000        0.0000        0.0000        0.0000        0.0000        0.0000        0.0000        0.0000        0.0000        0.0000        0.0000        0.0000        0.0000        0.0000        0.0000        0.0000        0.0000        0.0000        0.0000        0.0000        0.0000        0.0000        0.0000        0.0000        0.0000        0.0000        0.0000        0.0000        0.0000        0.0000        0.0000        0.0000        0.0000        0.0000        0.0000        0.0000        0.0000        0.0000        0.0000        0.0000        0.0000        0.0000        0.0000        0.0000       15.4605       14.9346       13.9524       13.3882       12.2741       11.3798        9.7400        5.9996        5.6196        4.6071        3.4674        5.5567        4.0977        3.5276        2.5868        2.2943        1.8410        1.8330        1.7840        1.6547        1.7971        0.0000        0.0000        0.0000        0.0000        0.0000        0.0000        0.0000        0.0000        0.0000        0.0000        0.0000        0.0000        0.0000        0.0000        0.0000        0.0000        0.0000        0.0000        0.0000        0.0000        0.0000        0.0000        0.0000        0.0000        0.0000        0.0000        0.0000        0.0000        0.0000        0.0000        0.0000        0.0000        0.0000        0.0000        0.0000        0.0000        0.0000        0.0000        0.0000        0.0000        0.0000        0.0000        0.0000        0.0000        0.0000        0.0000        0.0000        0.0000        0.0000        0.0000        0.0000        0.0000        0.0000        0.0000        0.0000        0.0000        0.0000        0.0000        0.0000        0.0000        0.0000        0.0000        0.0000        0.0000        0.0000        0.0000        0.0000        0.0000        0.0000        0.0000        0.0000        0.0000        0.0000        0.0000        0.0000        0.0000        0.0000        0.0000        0.0000        0.0000        0.0000        0.0000        0.0000        0.0000        0.0000        0.0000        0.0000        0.0000        0.0000        0.0000        0.0000        0.0000        0.0000        0.0000        0.0000        0.0000        0.0000        0.0000        0.0000        1.6842        1.8029        2.2453        3.1074        2.8841        2.8049        3.4725        4.0467        4.3961        4.8999        5.1364        5.0416        5.0324        6.1843        6.9873        7.9153       10.4812       10.2193        8.7665        8.7854        9.2581       10.5451        9.7857        3.4453        3.3742        4.1615        4.1002        5.0484        5.1818        5.2802        5.5922        5.5921       11.0379       11.4344       12.6563        8.0620        7.2770        6.6237        5.5552        4.0653        3.6383        4.0831        4.5665        4.6830        5.1763        6.2760        7.3863        7.9020        7.9937        8.7227        8.7834       10.7401       10.0930        9.7450        8.3421        7.5838        7.6806        5.6336        4.0414        4.2358        3.4181        2.8473        2.9739        4.4909        5.6228        6.1929        6.7693        7.4361        8.8807        7.8880        8.3575        6.1277        7.1839        9.9044       11.0021       10.0570        9.7599       10.3850       10.9706        0.0000        0.0000
        0.0000        0.0000        0.0000        0.0000        0.0000        0.0000        0.0000        0.0000        0.0000        0.0000        0.0000        0.0000        0.0000        0.0000        0.0000        0.0000        0.0000        0.0000        0.0000        0.0000        0.0000        0.0000        0.0000        0.0000        0.0000        0.0000        0.0000        0.0000        0.0000        0.0000        0.0000        0.0000        0.0000        0.0000        0.0000        0.0000        0.0000        0.0000        0.0000        0.0000        0.0000        0.0000        0.0000        0.0000        0.0000        0.0000        0.0000        0.0000       14.8108       14.5816       12.7205       12.8906       11.4508       10.6502        9.0054        5.6288        3.4794        3.6696        2.6488        3.5082        3.2710        3.9916        2.9132        2.8440        2.0953        1.9424        1.7628        1.8533        1.8977        1.7611        0.0000        0.0000        0.0000        0.0000        0.0000        0.0000        0.0000        0.0000        0.0000        0.0000        0.0000        0.0000        0.0000        0.0000        0.0000        0.0000        0.0000        0.0000        0.0000        0.0000        0.0000        0.0000        0.0000        0.0000        0.0000        0.0000        0.0000        0.0000        0.0000        0.0000        0.0000        0.0000        0.0000        0.0000        0.0000        0.0000        0.0000        0.0000        0.0000        0.0000        0.0000        0.0000        0.0000        0.0000        0.0000        0.0000        0.0000        0.0000        0.0000        0.0000        0.0000        0.0000        0.0000        0.0000        0.0000        0.0000        0.0000        0.0000        0.0000        0.0000        0.0000        0.0000        0.0000        0.0000        0.0000        0.0000        0.0000        0.0000        0.0000        0.0000        0.0000        0.0000        0.0000        0.0000        0.0000        0.0000        0.0000        0.0000        0.0000        0.0000        0.0000        0.0000        0.0000        0.0000        0.0000        0.0000        0.0000        0.0000        0.0000        0.0000        0.0000        0.0000        0.0000        0.0000        0.0000        0.0000        0.0000        0.0000        0.0000        1.5523        1.5271        1.7043        2.5711        3.1918        0.0000        3.8505        4.3588        4.4559        0.0000        0.0000        0.0000        5.6997        6.3009        7.1779        7.9769        8.2924        7.6572        8.4753        8.3064        8.4222        6.7610        3.5259        3.4710        3.5524        5.2588        5.4179        5.4154        5.5031        5.9038        7.6958       15.3996       11.7924        6.3499        6.2521        8.7259        9.6423        7.8646        6.3141        5.1607        5.5989        5.6133        6.5893        6.9410        7.1173        8.2540        8.3727        9.0785        9.9342       13.4534       11.9430       12.9193       12.5994       11.0045       10.6636       10.0561        7.6621        6.6880        5.7764        5.3444        4.4256        4.2710        6.4692        7.4722        8.9720        8.6896        8.9672        9.9899        9.6710        9.9467        8.0096        7.9764        8.6527        8.6404        9.3114       10.3175       11.1484       11.2668        0.0000        0.0000
        0.0000        0.0000        0.0000        0.0000        0.0000        0.0000        0.0000        0.0000        0.0000        0.0000        0.0000        0.0000        0.0000        0.0000        0.0000        0.0000        0.0000        0.0000        0.0000        0.0000        0.0000        0.0000        0.0000        0.0000        0.0000        0.0000        0.0000        0.0000        0.0000        0.0000        0.0000        0.0000        0.0000        0.0000        0.0000        0.0000        0.0000        0.0000       12.0670       12.4446       11.7605        0.0000        0.0000        0.0000        0.0000        0.0000        0.0000        0.0000       14.6541       12.3576       12.0700       11.8779       12.8324       12.0087       10.0064        7.8782        4.8599        4.0446        3.1741        3.7330        3.5977        2.9600        2.5850        2.4487        2.1632        2.0880        2.0507        2.4214        2.2947        2.0594        0.0000        0.0000        0.0000        0.0000        0.0000        0.0000        0.0000        0.0000        0.0000        0.0000        0.0000        0.0000        0.0000        0.0000        0.0000        0.0000        0.0000        0.0000        0.0000        0.0000        0.0000        0.0000        0.0000        0.0000        0.0000        0.0000        0.0000        0.0000        0.0000        0.0000        0.0000        0.0000        0.0000        0.0000        0.0000        0.0000        0.0000        0.0000        0.0000        0.0000        0.0000        0.0000        0.0000        0.0000        0.0000        0.0000        0.0000        0.0000        0.0000        0.0000        0.0000        0.0000        0.0000        0.0000        0.0000        0.0000        0.0000        0.0000        0.0000        0.0000        0.0000        0.0000        0.0000        0.0000        0.0000        0.0000        0.0000        0.0000        0.0000        0.0000        0.0000        0.0000        0.0000        0.0000        0.0000        0.0000        0.0000        0.0000        0.0000        0.0000        0.0000        0.0000        0.0000        0.0000        0.0000        0.0000        0.0000        0.0000        0.0000        0.0000        0.0000        0.0000        0.0000        0.0000        0.0000        0.0000        0.0000        0.0000        0.0000        0.0000        0.0000        0.0000        0.0000        0.0000        0.0000        0.0000        0.0000        0.0000        0.0000        0.0000        0.0000        0.0000        0.0000        5.8692        7.6434        7.0444        7.6812        8.4299        8.9574        8.5141        6.0461        4.0124        5.2572        5.1328        5.1122        5.0791        5.3550        5.8539        6.1975       11.9636       11.7764        7.9283        6.6977        8.4569       10.2253        9.5306        9.6016       10.7856        8.4281        6.8852        6.5815        6.7845        6.9262        7.3315        8.9349        9.7652       10.5639       13.8776       17.3767       15.9126       13.2400       17.7155       15.5122       14.7534       14.6273       11.5823       10.4728        8.6547        8.4217        7.2629        8.2487       10.4458       10.6792       11.2295       11.8031       11.6819       11.7134       12.0919       12.3108        9.3481        8.8666        9.1441       10.0794       11.0172       11.3825       11.9237        0.0000        0.0000        0.0000
        0.0000        0.0000        0.0000        0.0000        0.0000        0.0000        0.0000        0.0000        0.0000        0.0000        0.0000        0.0000        0.0000        0.0000        0.0000        0.0000        0.0000        0.0000        0.0000        0.0000        0.0000        0.0000        0.0000        0.0000        0.0000        0.0000        0.0000        0.0000        0.0000        0.0000        0.0000        0.0000        0.0000        0.0000        0.0000        0.0000        0.0000        0.0000       20.0559       14.6456       12.1560       11.9687       13.9797       20.1202       22.2614       18.4220       13.7247       11.5349       11.5656       10.1195       10.5190       13.4310       14.5239       12.9651       17.2081       14.8565        8.8886        3.6785        2.4809        3.1761        2.6918        2.1789        2.5234        2.5798        2.5297        2.4078        2.4633        2.6080        2.6088        2.4944        2.2723        2.0062        0.0000        0.0000        0.0000        0.0000        0.0000        0.0000        0.0000        0.0000        0.0000        0.0000        0.0000        0.0000        0.0000        0.0000        0.0000        0.0000        0.0000        0.0000        0.0000        0.0000        0.0000        0.0000        0.0000        0.0000        0.0000        0.0000        0.0000        0.0000        0.0000        0.0000        0.0000        0.0000        0.0000        0.0000        0.0000        0.0000        0.0000        0.0000        0.0000        0.0000        0.0000        0.0000        0.0000        0.0000        0.0000        0.0000        0.0000        0.0000        0.0000        0.0000        0.0000        0.0000        0.0000        0.0000        0.0000        0.0000        0.0000        0.0000        0.0000        0.0000        0.0000        0.0000        0.0000        0.0000        0.0000        0.0000        0.0000        0.0000        0.0000        0.0000        0.0000        0.0000        0.0000        0.0000        0.0000        0.0000        0.0000        0.0000        0.0000        0.0000        0.0000        0.0000        0.0000        0.0000        0.0000        0.0000        0.0000        0.0000        0.0000        0.0000        0.0000        0.0000        0.0000        0.0000        0.0000        0.0000        0.0000        0.0000        0.0000        0.0000        0.0000        0.0000        0.0000        0.0000        0.0000        0.0000        0.0000        0.0000        0.0000        0.0000        0.0000        0.0000        7.2764        7.7765        7.1485        7.5153        7.8229        9.3639        9.6342        7.3175        5.4175        5.1079        4.5116        5.1742        5.3265        5.5761        7.6756       10.7532        8.9601        7.1234        7.2962        7.7986        8.3101        9.9577        8.4766        7.0975        6.0254        6.1935        7.6242        7.0517        7.9989        8.3599        8.7411       10.1784       12.4935       16.3083       15.4391       15.3153       17.0201       17.4772       17.6767       15.5784       16.6789       15.5870       14.0607       14.4798       13.1252       13.7883       13.0031       15.8792       15.5242       16.1796       15.6449       15.6315       16.5197       15.7997       16.0365       12.9559       12.4427       11.4845       11.0836       11.4984       11.2005        0.0000        0.0000        0.0000        0.0000
        0.0000        0.0000        0.0000        0.0000        0.0000        0.0000        0.0000        0.0000        0.0000        0.0000        0.0000        0.0000        0.0000        0.0000        0.0000        0.0000        0.0000        0.0000        0.0000        0.0000        0.0000        0.0000        0.0000        0.0000        0.0000        0.0000        0.0000        0.0000        0.0000        0.0000        0.0000        0.0000        0.0000        0.0000        0.0000        0.0000        0.0000       21.6649       20.4400       18.7514       17.9786       14.3988       13.9519       17.4313       18.2550       13.4468       10.6910       12.6883       11.3976       10.0126        8.1250       11.1290        8.4022        7.2690        6.1210        6.6868       12.2212        8.5270        2.7487        1.8889        1.6543        1.5420        0.7833        2.9976        2.6671        2.6618        2.6333        3.2991        3.4137        3.1808        3.0115        1.8367        0.0000        0.0000        0.0000        0.0000        0.0000        0.0000        0.0000        0.0000        0.0000        0.0000        0.0000        0.0000        0.0000        0.0000        0.0000        0.0000        0.0000        0.0000        0.0000        0.0000        0.0000        0.0000        0.0000        0.0000        0.0000        0.0000        0.0000        0.0000        0.0000        0.0000        0.0000        0.0000        0.0000        0.0000        0.0000        0.0000        0.0000        0.0000        0.0000        0.0000        0.0000        0.0000        0.0000        0.0000        0.0000        0.0000        0.0000        0.0000        0.0000        0.0000        0.0000        0.0000        0.0000        0.0000        0.0000        0.0000        0.0000        0.0000        0.0000        0.0000        0.0000        0.0000        0.0000        0.0000        0.0000        0.0000        0.0000        0.0000        0.0000        0.0000        0.0000        0.0000        0.0000        0.0000        0.0000        0.0000        0.0000        0.0000        0.0000        0.0000        0.0000        0.0000        0.0000        0.0000        0.0000        0.0000        0.0000        0.0000        0.0000        0.0000        0.0000        0.0000        0.0000        0.0000        0.0000        0.0000        0.0000        0.0000        0.0000        0.0000        0.0000        0.0000        0.0000        0.0000        0.0000        0.0000        0.0000        4.9877        5.2138        6.6301        7.2169        8.5432        0.0000        8.5493        8.5546        5.7591        4.8918        5.4194        5.5015        4.0279        3.3352        2.6062        2.2504        5.0909        5.5486        6.4082        7.4230        7.2244        7.4981        7.3852        7.5430        7.8192        8.1363        8.5186        8.7780        6.3280        5.8025        5.7334        7.2369        8.3167        8.7266        9.1411        9.6519       10.7495       11.8582       12.2298       13.2853       14.8905       15.2817       16.1571       15.8754       14.4347       16.1632       16.0708       15.9043       14.7304       14.9579       17.6248       17.3953       20.2114       19.9402       19.9383       20.6789       23.8857       24.6158       23.7445       22.3771       19.0009       16.7593       14.5118       13.4863       11.4060       11.3790        0.0000        0.0000        0.0000        0.0000
        0.0000        0.0000        0.0000        0.0000        0.0000        0.0000        0.0000        0.0000        0.0000        0.0000        0.0000        0.0000        0.0000        0.0000        0.0000        0.0000        0.0000        0.0000        0.0000        0.0000        0.0000        0.0000        0.0000        0.0000        0.0000        0.0000        0.0000        0.0000        0.0000        0.0000        0.0000        0.0000        0.0000        0.0000        0.0000        0.0000        0.0000       22.9556       23.6875       19.5979       20.3260       19.6854       14.7803       16.8825       16.2335       11.0723        9.5991       12.6754        9.5196        7.7487        6.7734        6.6743        6.0689        5.5582        4.7762        6.4019        7.2205        2.5644        2.5085        1.3814        1.6502        1.5414        1.0423        2.3487        2.6808        2.8500        2.9619        3.7089        3.8778        3.6984        3.2229        1.7172        1.5566        0.0000        0.0000        0.0000        0.0000        0.0000        0.0000        0.0000        0.0000        0.0000        0.0000        0.0000        0.0000        0.0000        0.0000        0.0000        0.0000        0.0000        0.0000        0.0000        0.0000        0.0000        0.0000        0.0000        0.0000        0.0000        0.0000        0.0000        0.0000        0.0000        0.0000        0.0000        0.0000        0.0000        0.0000        0.0000        0.0000        0.0000        0.0000        0.0000        0.0000        0.0000        0.0000        0.0000        0.0000        0.0000        0.0000        0.0000        0.0000        0.0000        0.0000        0.0000        0.0000        0.0000        0.0000        0.0000        0.0000        0.0000        0.0000        0.0000        0.0000        0.0000        0.0000        0.0000        0.0000        0.0000        0.0000        0.0000        0.0000        0.0000        0.0000        0.0000        0.0000        0.0000        0.0000        0.0000        0.0000        0.0000        0.0000        0.0000        0.0000        0.0000        0.0000        0.0000        0.0000        0.0000        0.0000        0.0000        0.0000        0.0000        0.0000        0.0000        0.0000        0.0000        0.0000        0.0000        0.0000        0.0000        0.0000        0.0000        0.0000        0.0000        0.0000        3.2708        2.5961        3.4780        3.6669        4.5132        4.8185        5.1474        7.0362       10.0563       10.7463       10.0618        9.5347        6.0704        4.5756        4.1250        4.2799        2.8061        2.9624        3.1900        5.0068        5.8704        6.7236        7.1973        7.5824        7.9543        8.3691        8.6549        8.4246        7.7120        8.2992        7.2735        6.8944        8.1179        7.1415        6.5547        7.9914        9.3829        8.0054        9.7053        9.9692       10.6852       11.4112       12.2839       12.6518       13.7035       13.4334       13.8018       15.3255       14.9685       14.9691       15.5018       17.6966       19.0777       19.4420       19.6902       19.0464       22.7598       23.6392       24.2931       24.4843       27.1168       27.7483       26.5694       24.2826       20.6747       18.0051       16.1976       14.3582       11.9981        0.0000        0.0000        0.0000        0.0000        0.0000
        0.0000        0.0000        0.0000        0.0000        0.0000        0.0000        0.0000        0.0000        0.0000        0.0000        0.0000        0.0000        0.0000        0.0000        0.0000        0.0000        0.0000        0.0000        0.0000        0.0000        0.0000        0.0000        0.0000        0.0000        0.0000        0.0000        0.0000        0.0000        0.0000        0.0000        0.0000        0.0000        0.0000        0.0000        0.0000        0.0000       22.8813       20.7223       26.5802       22.0985       18.8271       19.6426       14.4864       14.7975       12.1345        8.7297        7.7332        9.3150       10.3281        8.3607        6.3021        5.5614        6.0763        7.2528        5.8325        3.8630        3.1649        2.0897        1.7833        2.4829        2.8180        1.7597        0.9765        2.8515        3.3802        3.5865        3.5769        4.3621        4.5301        4.3245        3.7585        2.0072        0.0000        0.0000        0.0000        0.0000        0.0000        0.0000        0.0000        0.0000        0.0000        0.0000        0.0000        0.0000        0.0000        0.0000        0.0000        0.0000        0.0000        0.0000        0.0000        0.0000        0.0000        0.0000        0.0000        0.0000        0.0000        0.0000        0.0000        0.0000        0.0000        0.0000        0.0000        0.0000        0.0000        0.0000        0.0000        0.0000        0.0000        0.0000        0.0000        0.0000        0.0000        0.0000        0.0000        0.0000        0.0000        0.0000        0.0000        0.0000        0.0000        0.0000        0.0000        0.0000        0.0000        0.0000        0.0000        0.0000        0.0000        0.0000        0.0000        0.0000        0.0000        0.0000        0.0000        0.0000        0.0000        0.0000        0.0000        0.0000        0.0000        0.0000        0.0000        0.0000        0.0000        0.0000        0.0000        0.0000        0.0000        0.0000        0.0000        0.0000        0.0000        0.0000        0.0000        0.0000        0.0000        0.0000        0.0000        0.0000        0.0000        0.0000        0.0000        0.0000        0.0000        0.0000        0.0000        0.0000        0.0000        0.0000        0.0000        0.0000        2.1969        2.9871        4.6881        4.1353        4.0798        3.9598        4.1924        4.1729        4.4540        5.1389        7.3081       10.6055        9.8035        9.7127        8.1513        5.2569        3.8456        3.2249        3.7426        2.1969        4.4156        6.7024        6.2966        6.4108        7.2847        8.1923        7.8514        7.4397        7.5781        7.3909        7.2789        6.1279        5.6056        5.7027        6.7065        7.8626        7.6504        7.6778        6.9859        9.4269        9.4869        9.7695       10.0292       10.9479       10.8656       10.9981       11.6227       11.5077       12.3665       13.8274       16.9304       14.8242       14.3215       15.8657       18.7975       21.9878       22.0665       21.9785       22.4552       24.4901       25.1392       25.8291       26.4607       29.8019       29.2520       27.6333       24.8848       20.1194       18.4356       16.9492       15.6248       12.1266        0.0000        0.0000        0.0000        0.0000        0.0000
        0.0000        0.0000        0.0000        0.0000        0.0000        0.0000        0.0000        0.0000        0.0000        0.0000        0.0000        0.0000        0.0000        0.0000        0.0000        0.0000        0.0000        0.0000        0.0000        0.0000        0.0000        0.0000        0.0000        0.0000        0.0000        0.0000        0.0000        0.0000        0.0000        0.0000        0.0000        0.0000        0.0000        0.0000        0.0000       19.2409       20.0007       17.0450       19.7615       18.1706       14.7344       17.4793       16.1198        9.6846        8.8957        6.8788        6.9903        7.6126        9.1734       11.4861       11.9392       12.9683        9.6404        7.0576        8.1908        7.2467        3.7655        2.7648        2.5192        2.6549        2.9753        2.1797        1.4180        4.1191        4.3530        4.5643        4.4439        5.3225        5.4276        5.2408        4.6182        2.5128        0.0000        0.0000        0.0000        0.0000        0.0000        0.0000        0.0000        0.0000        0.0000        0.0000        0.0000        0.0000        0.0000        0.0000        0.0000        0.0000        0.0000        0.0000        0.0000        0.0000        0.0000        0.0000        0.0000        0.0000        0.0000        0.0000        0.0000        0.0000        0.0000        0.0000        0.0000        0.0000        0.0000        0.0000        0.0000        0.0000        0.0000        0.0000        0.0000        0.0000        0.0000        0.0000        0.0000        0.0000        0.0000        0.0000        0.0000        0.0000        0.0000        0.0000        0.0000        0.0000        0.0000        0.0000        0.0000        0.0000        0.0000        0.0000        0.0000        0.0000        0.0000        0.0000        0.0000        0.0000        0.0000        0.0000        0.0000        0.0000        0.0000        0.0000        0.0000        0.0000        0.0000        0.0000        0.0000        0.0000        0.0000        0.0000        0.0000        0.0000        0.0000        0.0000        0.0000        0.0000        0.0000        0.0000        0.0000        0.0000        0.0000        0.0000        0.0000        0.0000        0.0000        0.0000        0.0000        0.0000        0.0000        0.0000        0.0000        2.4553        2.4775        3.6791        4.6857        3.8495        3.5305        3.3671        3.5819        3.7802        3.7377        4.3233        5.2963        7.7485        9.8382        8.7868        7.7735        5.5797        3.3759        2.2816        2.7501        3.5674        6.6757        8.7136        6.7066        5.8692        6.8366        7.7210        7.2344        6.6813        6.7163        6.9287        6.8484        6.1602        5.6250        5.2501        5.7564        6.3985        6.4938        7.1749        9.6979       12.2624       11.3388        9.6519       10.4062       10.3368       10.5407       10.2608       10.3716       10.7472       10.6025       10.9841       10.6695       11.3343       12.0324       11.7864       14.4353       17.7582       19.0186       20.0058       20.3934       23.6942       22.7637       23.0432       23.9499       26.2496       26.5381       26.2049       24.3621       20.2459       18.3314       17.1423       16.0147       13.0114        0.0000        0.0000        0.0000        0.0000        0.0000
        0.0000        0.0000        0.0000        0.0000        0.0000        0.0000        0.0000        0.0000        0.0000        0.0000        0.0000        0.0000        0.0000        0.0000        0.0000        0.0000        0.0000        0.0000        0.0000        0.0000        0.0000        0.0000        0.0000        0.0000        0.0000        0.0000        0.0000        0.0000        0.0000        0.0000        0.0000        0.0000        0.0000        0.0000        0.0000       11.6238       14.5725       11.9439        9.9929       11.4064        9.9500       10.7247       10.8874        7.3028        6.5139        5.9335        5.8165        8.9731        9.3836       10.8100        9.8666       10.0486        9.9582        9.6718        7.5687       10.6749        8.5442        4.5776        5.5738        6.4274        6.5335        7.2206        6.4123        6.3286        6.0538        6.2798        5.7555        6.7486        6.8383        6.8014        5.8153        4.3978        0.0000        0.0000        0.0000        0.0000        0.0000        0.0000        0.0000        0.0000        0.0000        0.0000        0.0000        0.0000        0.0000        0.0000        0.0000        0.0000        0.0000        0.0000        0.0000        0.0000        0.0000        0.0000        0.0000        0.0000        0.0000        0.0000        0.0000        0.0000        0.0000        0.0000        0.0000        0.0000        0.0000        0.0000        0.0000        0.0000        0.0000        0.0000        0.0000        0.0000        0.0000        0.0000        0.0000        0.0000        0.0000        0.0000        0.0000        0.0000        0.0000        0.0000        0.0000        0.0000        0.0000        0.0000        0.0000        0.0000        0.0000        0.0000        0.0000        0.0000        0.0000        0.0000        0.0000        0.0000        0.0000        0.0000        0.0000        0.0000        0.0000        0.0000        0.0000        0.0000        0.0000        0.0000        0.0000        0.0000        0.0000        0.0000        0.0000        0.0000        0.0000        0.0000        0.0000        0.0000        0.0000        0.0000        0.0000        0.0000        0.0000        0.0000        0.0000        0.0000        0.0000        0.0000        0.0000        0.0000        0.0000        0.0000        3.2014        2.5618        2.4336        2.5104        2.8328        2.3044        2.6547        2.8525        3.0933        2.7866        2.6870        3.0598        4.3334        4.7110        4.6100        3.6181        4.1115        2.4020        1.8232        1.8887        2.5633        3.9035        4.8346        4.2063        4.5508        5.1006        6.1659        7.5798        6.7908        6.3918        6.5337        5.9863        5.6653        5.5353        4.8290        5.0191        5.1115        6.1782        6.0994        7.3406        9.4588       13.7605       12.9563       11.4617        9.4111        8.9593       10.3973        9.2776        9.7776        9.9502       10.3159        9.9357       10.3111       13.7449       12.9501       12.9522       14.3781       16.2439       16.7089       17.5808       17.7050       19.1912       18.8065       18.4996       19.7361       20.8291       21.2687       21.1729       19.7090       20.8952       18.6461       18.0138       16.9156        0.0000        0.0000        0.0000        0.0000        0.0000        0.0000
        0.0000        0.0000        0.0000        0.0000        0.0000        0.0000        0.0000        0.0000        0.0000        0.0000        0.0000        0.0000        0.0000        0.0000        0.0000        0.0000        0.0000        0.0000        0.0000        0.0000        0.0000        0.0000        0.0000        0.0000        0.0000        0.0000        0.0000        0.0000        0.0000        0.0000        0.0000        0.0000        0.0000        0.0000        0.0000        9.6088       12.6741       13.4400        8.0976        8.5912        9.0523       10.8444        9.0610        6.4779        5.6919        5.6522        7.8322       12.2012        7.2648        7.6408       10.6475       10.5875       11.7249        9.7821        9.3629       11.5005        6.3776        6.2558        4.4938        8.9701        8.6380        8.9541        7.0952        7.1831        6.9034        7.0332        6.6287        7.7589        7.9376        7.4720        6.9891        0.0000        0.0000        0.0000        0.0000        0.0000        0.0000        0.0000        0.0000        0.0000        0.0000        0.0000        0.0000        0.0000        0.0000        0.0000        0.0000        0.0000        0.0000        0.0000        0.0000        0.0000        0.0000        0.0000        0.0000        0.0000        0.0000        0.0000        0.0000        0.0000        0.0000        0.0000        0.0000        0.0000        0.0000        0.0000        0.0000        0.0000        0.0000        0.0000        0.0000        0.0000        0.0000        0.0000        0.0000        0.0000        0.0000        0.0000        0.0000        0.0000        0.0000        0.0000        0.0000        0.0000        0.0000        0.0000        0.0000        0.0000        0.0000        0.0000        0.0000        0.0000        0.0000        0.0000        0.0000        0.0000        0.0000        0.0000        0.0000        0.0000        0.0000        0.0000        0.0000        0.0000        0.0000        0.0000        0.0000        0.0000        0.0000        0.0000        0.0000        0.0000        0.0000        0.0000        0.0000        0.0000        0.0000        0.0000        0.0000        0.0000        0.0000        0.0000        0.0000        0.0000        0.0000        3.3057        3.8872        0.0000        3.8439        3.7052        3.5328        2.9095        2.4483        2.3154        2.3778        1.9068        2.2420        2.2488        2.3285        2.5651        2.4920        2.6284        2.7812        3.4044        3.8088        3.3618        2.9846        1.7919        1.7793        1.9538        3.0241        5.2081        5.9459        5.6453        7.2641        7.3851        8.0610       10.1181       10.5843        7.5554        7.0800        5.7174        5.4724        5.6525        5.0918        4.4864        4.8571        5.7855        5.6952        5.9943        7.5501       11.2920       12.0085       10.2562        9.0933        8.5486        9.5425       10.1086       10.5256       13.5713       11.7674       10.4965       10.5761       12.9534       13.9386       13.6762       15.5865       16.2830       17.1088       17.4539       17.0332       17.2480       17.2528       16.7327       17.4714       19.0689       19.4988       18.4977       17.8529       19.2380       18.0593       17.7735        0.0000        0.0000        0.0000        0.0000        0.0000        0.0000        0.0000
        0.0000        0.0000        0.0000        0.0000        0.0000        0.0000        0.0000        0.0000        0.0000        0.0000        0.0000        0.0000        0.0000        0.0000        0.0000        0.0000        0.0000        0.0000        0.0000        0.0000        0.0000        0.0000        0.0000        0.0000        0.0000        0.0000        0.0000        0.0000        0.0000       39.1512       32.9313       20.8195       16.7539       15.0626       13.4172        9.5115        8.6784        9.0676        8.3825        8.2764        8.5377        9.3235        9.1202        7.0793        5.8368        5.1841        5.3710        6.0799        5.9046        7.1543        8.2350        7.4383        8.5652        8.8598        8.4653        7.5988        5.8782        4.8947        4.5575       12.3338        9.9965        8.5184        7.3390        7.9863        7.7068        7.8316        7.8148        9.0045        8.8978        8.4068        7.3668        5.9095        4.8789        0.0000        0.0000        0.0000        0.0000        0.0000        0.0000        0.0000        0.0000        0.0000        0.0000        0.0000        0.0000        0.0000        0.0000        0.0000        0.0000        0.0000        0.0000        0.0000        0.0000        0.0000        0.0000        0.0000        0.0000        0.0000        0.0000        0.0000        0.0000        0.0000        0.0000        0.0000        0.0000        0.0000        0.0000        0.0000        0.0000        0.0000        0.0000        0.0000        0.0000        0.0000        0.0000        0.0000        0.0000        0.0000        0.0000        0.0000        0.0000        0.0000        0.0000        0.0000        0.0000        0.0000        0.0000        0.0000        0.0000        0.0000        0.0000        0.0000        0.0000        0.0000        0.0000        0.0000        0.0000        0.0000        0.0000        0.0000        0.0000        0.0000        0.0000        0.0000        0.0000        0.0000        0.0000        0.0000        0.0000        0.0000        0.0000        0.0000        0.0000        0.0000        0.0000        0.0000        0.0000        0.0000        0.0000        0.0000        0.0000        0.0000        0.0000        0.0000        2.8209        3.0862        3.2312        3.5509        3.5410        3.5682        3.3242        2.7328        2.3656        2.1995        2.5261        2.3909        2.4128        2.1801        2.2889        2.2424        3.2183        4.0740        4.9058        5.0589        3.8728        5.0162        3.4827        1.5356        1.6993        2.5078        4.4221        5.6062        6.8256        6.6755        6.8600        7.1785        6.8676        7.7413        7.8471        7.3845        6.2415        6.5012        7.0543        5.9085        5.0420        4.3635        4.5846        6.1967        5.7467        6.4093        7.0391        9.7389        9.5429        9.5476        9.0218        9.1573        9.5870        9.7052       10.9425       13.1041       12.2164       11.3878       10.9083       11.9625       13.6505       14.1322       15.1355       17.7079       19.2909       18.9121       18.6073       18.3355       18.0838       16.9391       17.2155       18.6131       18.9042       18.3845       17.2252       17.9725       17.5710        0.0000        0.0000        0.0000        0.0000        0.0000        0.0000        0.0000        0.0000
        0.0000        0.0000        0.0000        0.0000        0.0000        0.0000        0.0000        0.0000        0.0000        0.0000        0.0000        0.0000        0.0000        0.0000        0.0000        0.0000        0.0000        0.0000        0.0000        0.0000        0.0000        0.0000        0.0000        0.0000        0.0000        0.0000       34.0844       36.7267       33.9823       37.4610       33.4679       19.9374       15.4847       13.5551       15.6057       13.0889        9.5375        7.1887        7.8293        7.5653        8.2414        9.4413        7.5614        5.6107        5.2385        4.9188        5.6820        8.2984        7.8363        9.0493        8.2320        7.3421        9.0665        9.5629        9.4452        7.4857        5.4851        4.4600        5.8866       10.9841        9.6200        8.1080        7.6552        9.0717        8.5353        8.7828       10.5594       12.1242       11.1480       10.3100        8.2172        6.3494        5.3604        4.3260        3.6105        2.4507        2.2101        1.8175        1.7680        1.6606        1.5110        1.4804        0.0000        0.0000        0.0000        0.0000        0.0000        0.0000        0.0000        0.0000        0.0000        0.0000        0.0000        0.0000        0.0000        0.0000        0.0000        0.0000        0.0000        0.0000        0.0000        0.0000        0.0000        0.0000        0.0000        0.0000        0.0000        0.0000        0.0000        0.0000        0.0000        0.0000        0.0000        0.0000        0.0000        0.0000        0.0000        0.0000        0.0000        0.0000        0.0000        0.0000        0.0000        0.0000        0.0000        0.0000        0.0000        0.0000        0.0000        0.0000        0.0000        0.0000        0.0000        0.0000        0.0000        0.0000        0.0000        0.0000        0.0000        0.0000        0.0000        0.0000        0.0000        0.0000        0.0000        0.0000        0.0000        0.0000        0.0000        0.0000        0.0000        0.0000        0.0000        1.2914        1.4093        1.6032        1.1823        1.0789        0.0000        0.0000        0.0000        0.0000        1.7396        2.1773        2.4512        2.6290        2.7600        3.2826        3.3395        3.4675        3.2939        2.6977        2.2523        2.1077        2.3591        3.4416        4.1971        3.5722        4.0626        5.8919        5.8446        5.8392        6.3412        5.8500        4.7861        4.2334        2.9480        2.3961        2.6770        2.7630        3.9841        5.6155        5.6555        4.6011        4.7608        4.6580        4.8191        4.5829        4.6038        3.5306        6.0208        7.4208        6.8075        4.9466        5.0607        4.6942        4.4356        5.4369        5.2664        6.6277        6.5923        7.7667        8.4151        8.9186        9.4256       10.1621       10.1398        9.1191       10.5104       11.0806       11.3006       11.6382       12.6584       12.9751       14.1237       14.2961       16.5142       18.5415       20.2184       20.7000       19.8817       19.5411       19.0380       19.0561       18.7346       19.4305       19.5853       19.7193       18.0584       18.2886       18.0030        0.0000        0.0000        0.0000        0.0000        0.0000        0.0000        0.0000        0.0000
        0.0000        0.0000        0.0000        0.0000        0.0000        0.0000        0.0000        0.0000        0.0000        0.0000        0.0000        0.0000        0.0000        0.0000        0.0000        0.0000        0.0000        0.0000        0.0000        0.0000        0.0000        0.0000        0.0000        0.0000        0.0000       28.4743       28.2691       21.4746       21.0796       19.7344       17.9425       19.1806       16.5348       14.1942       13.8752       11.0769       14.5961        9.6400        7.1341        7.1707        8.8711        8.4162        7.3237        6.5906        5.4789        5.7747        5.6300        8.3179        8.9309        8.3592        8.0306        8.6254       10.0802       11.0815       12.9667       10.5241        9.6720        9.2579       10.2050       13.6358       11.8735       10.0982        9.9895        9.2150       10.5072        9.2952        9.3352       10.4152       12.1268       10.9408       11.3606        9.0843        5.2822        4.5226        3.7141        2.2344        3.5161        2.5139        2.5660        1.2128        0.6376        1.0418        0.8092        0.5500        0.0000        0.0000        0.0000        0.0000        0.0000        0.0000        0.0000        0.0000        0.0000        0.0000        0.0000        0.0000        0.0000        0.0000        0.0000        0.0000        0.0000        0.0000        0.0000        0.0000        0.0000        0.0000        0.0000        0.0000        0.0000        0.0000        0.0000        0.0000        0.0000        0.0000        0.0000        0.0000        0.0000        0.0000        0.0000        0.0000        0.0000        0.0000        0.0000        0.0000        0.0000        0.0000        0.0000        0.0000        0.0000        0.0000        0.0000        0.0000        0.0000        0.0000        0.0000        0.0000        0.0000        0.0000        0.0000        0.0000        0.0000        0.0000        0.0000        0.0000        0.0000        0.0000        0.0000        0.0000        0.0000        0.0000        0.0000        0.0000        1.4353        1.9140        1.1541        1.3028        1.3214        1.2519        1.3299        1.4722        1.5997        1.7692        1.8276        1.5129        1.6429        2.1392        2.8322        3.4735        3.5075        3.5931        3.2366        2.4288        2.3110        2.3481        3.0581        3.2238        3.6108        3.0321        2.5805        2.2197        2.0873        2.2946        2.6705        1.9596        1.8021        1.8319        1.6757        1.7507        1.6826        1.6817        1.6407        1.9174        1.7775        1.7248        1.8449        1.9355        1.8906        2.1387        2.1205        2.1924        2.6300        3.6207        4.1218        4.6643        4.2730        4.4473        4.9499        5.9044        5.9703        5.5838        8.1616        7.0333        7.6053        9.1974        9.2053       11.7046       12.6309       10.9542       10.6817       11.9170       14.3517       12.8712       13.7085       15.8148       16.9384       17.0005       18.6354       21.2663       22.9890       24.3048       23.7752       22.6698       22.0537       21.5429        0.0000        0.0000       21.3914       21.7272       19.4330       16.8777        0.0000        0.0000        0.0000        0.0000        0.0000        0.0000        0.0000        0.0000        0.0000
        0.0000        0.0000        0.0000        0.0000        0.0000        0.0000        0.0000        0.0000        0.0000        0.0000        0.0000        0.0000        0.0000        0.0000        0.0000        0.0000        0.0000        0.0000        0.0000        0.0000        0.0000        0.0000        0.0000        0.0000        0.0000        0.0000       26.3451       21.3208       18.2063       18.4430       14.2721       16.3031       15.6569       14.4878       12.9343       11.2057        9.8546       12.4692        6.7762        6.5630        8.0137        7.1740        7.6850        7.1219        5.5754        7.2940        7.4060       10.5090       10.3465       11.4075       10.1683       15.5002       12.9258       10.9216       11.3826       11.3995        8.9085        9.1180       10.6139       15.5305       12.4053       12.6158       12.6087       10.7077        9.7786        9.3424        9.8433       10.5966       11.0362       12.0249       10.2404        7.4036        5.7989        4.8331        4.0547        3.1520        2.4102        2.8068        2.1665        0.7715        1.1736        1.4734        0.8301        0.4984        0.5354        0.3328        0.0000        0.0000        0.0000        0.0000        0.0000        0.0000        0.0000        0.0000        0.0000        0.0000        0.0000        0.0000        0.0000        0.0000        0.0000        0.0000        0.0000        0.0000        0.0000        0.0000        0.0000        0.0000        0.0000        0.0000        0.0000        0.0000        0.0000        0.0000        0.0000        0.0000        0.0000        0.0000        0.0000        0.0000        0.0000        0.0000        0.0000        0.0000        0.0000        0.0000        0.0000        0.0000        0.0000        0.0000        0.0000        0.0000        0.0000        0.0000        0.0000        0.0000        0.0000        0.0000        0.0000        0.0000        0.0000        0.0000        0.0000        0.0000        0.0000        0.0000        0.0000        0.0000        0.0000        0.0000        0.0000        0.0000        1.1109        1.1857        1.8907        1.3824        1.2304        1.4653        1.2892        1.6035        1.6679        1.8040        1.9838        1.8405        2.3226        2.3378        3.0890        2.8115        3.0260        3.3203        3.1636        2.4955        2.2318        2.1184        2.3804        2.3444        2.6423        2.4024        2.4034        1.8772        1.7143        1.7242        1.7009        1.3475        1.4484        1.5689        1.4210        1.3700        1.7565        1.5058        1.7542        1.7498        1.5187        1.6318        1.7997        1.8687        1.5455        1.4913        1.3959        1.7633        2.0972        2.7619        3.3320        4.4731        4.2005        5.5332        4.2025        4.8639        4.7902        5.4651        6.6649        7.0481        7.4722        8.7857        8.8161       10.3302       10.4898       10.5080       10.0750       12.2660       16.4337       13.5719       16.0275       16.7019       18.1443       16.8918       18.2560       22.3444       24.4009       25.5360       25.7244       25.0722       24.2265        0.0000        0.0000        0.0000        0.0000        0.0000        0.0000        0.0000        0.0000        0.0000        0.0000        0.0000        0.0000        0.0000        0.0000        0.0000        0.0000
        0.0000        0.0000        0.0000        0.0000        0.0000        0.0000        0.0000        0.0000        0.0000        0.0000        0.0000        0.0000        0.0000        0.0000        0.0000        0.0000        0.0000        0.0000        0.0000        0.0000        0.0000        0.0000        0.0000        0.0000        0.0000        0.0000        0.0000       21.5649       20.8438       14.5258       16.7415       15.9427       15.2379       14.7338       12.1534       14.6094        9.7236       14.2926        8.9254        7.1011        8.5881        7.0153        6.5581        8.2992        7.8528       13.7590       10.9651       14.0974       13.0922       10.4686        9.8322        9.4157        8.7026       10.1670       10.3655       11.4189        9.9538        9.0490        9.0137       11.4125       11.3996       11.7681       11.4952       11.4376       11.0351       10.3379        9.2888       12.6527       14.4941       14.0089       11.0235        7.9894        5.0111        4.1704        3.9036        2.9970        2.4319        2.1705        2.0858        1.4618        2.9240        2.2412        0.9630        0.4637        0.4984        0.2924        0.3892        0.7534        1.2685        0.3812        0.0000        0.0000        0.0000        0.0000        0.0000        0.0000        0.0000        0.0000        0.0000        0.0000        0.0000        0.0000        0.0000        0.0000        0.0000        0.0000        0.0000        0.0000        0.0000        0.0000        0.0000        0.0000        0.0000        0.0000        0.0000        0.0000        0.0000        0.0000        0.0000        0.0000        0.0000        0.0000        0.0000        0.0000        0.0000        0.0000        0.0000        0.0000        0.0000        0.0000        0.0000        0.0000        0.0000        0.0000        0.0000        0.0000        0.0000        0.0000        0.0000        0.0000        0.0000        0.0000        0.0000        0.0000        0.0000        0.0000        0.0000        0.0000        0.0000        0.0000        0.0000        0.9049        1.0050        1.0532        1.1899        2.1157        2.0935        1.9641        1.5777        1.7489        2.0768        2.2861        2.7477        2.3203        2.0133        1.8902        1.8440        2.1105        2.3924        2.7842        2.6026        2.4738        2.2392        2.0054        2.0238        2.2700        3.0394        2.8987        2.5429        1.7260        1.5935        1.4712        1.4990        1.2042        1.2370        1.5457        2.3612        0.9180        1.0405        1.1795        1.9279        1.7994        1.7772        2.0582        2.0893        1.8620        1.4158        0.9444        1.1083        1.5434        1.6955        2.0111        2.4075        2.4570        3.6369        3.3807        4.2601        4.9220        5.3885        6.2322        7.5541        7.5963        7.9375        8.6399        9.8459       11.0493       10.0932       10.1552       10.9572       12.4617       16.8812       13.8406       18.3806       17.2652       17.1269       20.2668       19.5731       24.3627       27.1250       28.6946       28.5874       28.1055       27.7750        0.0000        0.0000        0.0000        0.0000        0.0000        0.0000        0.0000        0.0000        0.0000        0.0000        0.0000        0.0000        0.0000        0.0000        0.0000        0.0000
        0.0000        0.0000        0.0000        0.0000        0.0000        0.0000        0.0000        0.0000        0.0000        0.0000        0.0000        0.0000        0.0000        0.0000        0.0000        0.0000        0.0000        0.0000        0.0000        0.0000        0.0000        0.0000        0.0000        0.0000        0.0000        0.0000        0.0000       16.6974       14.9928       19.0592       14.4028       18.0127       16.5355       14.7709       13.2376       20.3271       15.6420       14.4686       11.5131        9.0210        6.6627        6.2546        5.5372       10.0502        9.6215       10.5525       11.5163       13.2815       10.4547       11.5878        8.9794        7.9351        8.2620        8.3086        8.7479        8.5995        9.2512        8.4958        7.9640       10.2209        9.8280        9.8070        9.8452        9.4007        9.7153        9.1124        7.9261       12.1465       13.1238       13.4315       12.2330        6.9670        4.1256        3.5349        3.1581        2.2212        2.0524        1.9114        1.7869        0.9206        2.3865        3.0885        1.4337        0.3702        0.5668        0.3671        0.4783        1.4855        0.5530        0.5324        0.0000        0.0000        0.0000        0.0000        0.0000        0.0000        0.0000        0.0000        0.0000        0.0000        0.0000        0.0000        0.0000        0.0000        0.0000        0.0000        0.0000        0.0000        0.0000        0.0000        0.0000        0.0000        0.0000        0.0000        0.0000        0.0000        0.0000        0.0000        0.0000        0.0000        0.0000        0.0000        0.0000        0.0000        0.0000        0.0000        0.0000        0.0000        0.0000        0.0000        0.0000        0.0000        0.0000        0.0000        0.0000        0.0000        0.0000        0.0000        0.0000        0.0000        0.0000        0.0000        0.0000        0.0000        0.0000        0.0000        0.0000        0.0000        0.0000        0.0000        0.0000        0.0000        0.9610        0.9891        1.1647        1.5367        1.7749        1.7821        2.4236        2.5513        2.5923        2.8606        2.3957        1.8848        1.9129        1.7824        1.6611        2.0392        2.1843        2.4307        2.7569        2.8662        2.6182        2.0405        1.8726        1.6771        1.9751        1.8437        1.8976        1.5588        1.7362        1.8526        1.5979        1.5928        2.1383        2.1614        0.9153        0.8031        1.1111        1.4898        1.9898        1.7134        2.0350        2.2855        2.6124        2.7665        1.6402        1.0222        1.2125        1.5394        1.5481        1.8996        2.7510        2.8230        3.5219        3.4332        4.1111        5.8584        8.0087        8.2096        7.8839        8.2828        9.5892        9.0371        9.7081       10.8403       10.1568       11.3851       13.6968       17.8297       17.0445       13.7244       17.4354       17.6636       17.8465       20.0367       21.9863       27.5906       30.4977       32.4291       33.4161       33.1745       33.6157        0.0000        0.0000        0.0000        0.0000        0.0000        0.0000        0.0000        0.0000        0.0000        0.0000        0.0000        0.0000        0.0000        0.0000        0.0000        0.0000
        0.0000        0.0000        0.0000        0.0000        0.0000        0.0000        0.0000        0.0000        0.0000        0.0000        0.0000        0.0000        0.0000        0.0000        0.0000        0.0000        0.0000        0.0000        0.0000        0.0000        0.0000        0.0000        0.0000        0.0000        0.0000        0.0000        0.0000        0.0000       20.6249       18.1939       14.4188       20.0080       22.3468       19.1694       16.6226       23.4273       21.0366       18.7199       14.3923       12.5049       11.1458        7.7198        7.3945        9.5127        5.6860        6.1429        7.7405        9.6235       12.5313       11.3886        8.0838        8.9621        9.1035        9.8205        9.7813       11.2188       11.7097       11.4111       10.6581        9.4255        8.6694       10.0281        9.9495        7.4613        8.1989        7.6361        7.0864        9.7144       10.6707        9.8593        8.8914        2.9426        1.6269        1.2309        1.2264        2.1814        1.9980        1.9859        1.8997        2.1948        2.6393        2.1815        1.5642        0.9972        0.8231        0.6468        0.5611        0.7906        1.7042        1.7105        2.2535        0.0000        0.0000        0.0000        0.0000        0.0000        0.0000        0.0000        0.0000        0.0000        0.0000        0.0000        0.0000        0.0000        0.0000        0.0000        0.0000        0.0000        0.0000        0.0000        0.0000        0.0000        0.0000        0.0000        0.0000        0.0000        0.0000        0.0000        0.0000        0.0000        0.0000        0.0000        0.0000        0.0000        0.0000        0.0000        0.0000        0.0000        0.0000        0.0000        0.0000        0.0000        0.0000        0.0000        0.0000        0.0000        0.0000        0.0000        0.0000        0.0000        0.0000        0.0000        0.0000        0.0000        0.0000        0.0000        0.0000        0.0000        0.0000        0.0000        0.0000        0.0000        0.0000        0.9203        1.0987        1.3573        1.5163        1.7634        2.6588        3.2888        3.4366        3.0967        2.5226        1.9616        2.0451        2.2271        2.2516        2.4290        2.5024        2.6949        2.6647        2.2126        1.7599        1.5013        1.3388        1.0002        0.9837        1.1005        1.0099        1.0792        1.2679        1.3895        1.3485        1.5315        1.8048        1.0204        1.0585        2.1400        1.3544        1.4923        1.4513        1.8595        1.8521        2.0085        2.1829        2.5004        1.7847        1.4572        1.8282        2.0683        2.3457        3.0067        3.5778        3.9384        4.4013        5.6269        9.2487       12.3065       13.3251        9.8084        9.7139       11.7611       13.0419       13.9335       15.1864       13.5529       12.1166       12.2492       19.4312       16.8962       13.7157       10.7865       17.0307       18.5387       18.6646       21.9813       25.7505       33.8771       36.7935       39.3973       42.0587       43.8005       43.5247        0.0000        0.0000        0.0000        0.0000        0.0000        0.0000        0.0000        0.0000        0.0000        0.0000        0.0000        0.0000        0.0000        0.0000        0.0000        0.0000
        0.0000        0.0000        0.0000        0.0000        0.0000        0.0000        0.0000        0.0000        0.0000        0.0000        0.0000        0.0000        0.0000        0.0000        0.0000        0.0000        0.0000        0.0000        0.0000        0.0000        0.0000        0.0000        0.0000        0.0000        0.0000        0.0000        0.0000        0.0000       27.5085       22.8970       14.6110       17.1387       21.2544       21.9717       20.3853       20.2453       19.4885       17.1606       12.1572        8.9340        7.4833        8.0336        6.1499        6.2206        5.3642        4.8528        5.2793        7.2341        8.6226        6.5624        6.8913        7.9346        8.4642       12.7845       10.2196       10.4203       11.3384       11.0614        9.9496        8.4444        9.2344       11.3942       10.1474        7.3227        7.0079        6.4628        7.9077        9.1262        9.0115        8.5865        6.6841        2.6506        1.3546        1.1288        1.4165        2.3270        2.1394        3.3180        3.1454        4.9284        2.1860        1.7372        1.3219        1.0733        0.8298        0.5557        0.5522        1.6480        3.0323        2.3188        2.7196        0.0000        0.0000        0.0000        0.0000        0.0000        0.0000        0.0000        0.0000        0.0000        0.0000        0.0000        0.0000        0.0000        0.0000        0.0000        0.0000        0.0000        0.0000        0.0000        0.0000        0.0000        0.0000        0.0000        0.0000        0.0000        0.0000        0.0000        0.0000        0.0000        0.0000        0.0000        0.0000        0.0000        0.0000        0.0000        0.0000        0.0000        0.0000        0.0000        0.0000        0.0000        0.0000        0.0000        0.0000        0.0000        0.0000        0.0000        0.0000        0.0000        0.0000        0.0000        0.0000        0.0000        0.0000        0.0000        0.0000        0.0000        0.0000        0.0000        0.0000        0.7303        0.8472        1.1175        1.1750        1.7746        2.7207        3.2788        3.4513        3.3733        3.4363        3.5961        2.9138        2.4257        2.1295        2.0450        2.0909        2.2509        2.2755        2.0556        1.8870        1.8370        1.5970        1.4500        1.3347        0.8546        0.7475        0.9408        0.8780        0.9395        1.2041        1.2920        1.3592        1.7651        1.9788        2.1484        2.4729        2.7239        2.0706        1.5157        1.6773        1.8691        2.3085        2.0919        2.3501        1.9896        1.7607        1.6060        1.8408        2.6462        2.7577        3.5300        3.7565        4.9307        6.3542        6.8569        9.0478       12.5048       12.0280       10.1050       10.6006       12.4952       13.6695       15.7137       16.0258       14.5612       14.1355       18.5539       21.1553       14.4795       11.2318       11.2649       14.1916       18.1284       19.4408       20.5398       26.2403       34.8943       40.6473       43.9849       47.1250       48.2704       48.7039        0.0000        0.0000        0.0000        0.0000        0.0000        0.0000        0.0000        0.0000        0.0000        0.0000        0.0000        0.0000        0.0000        0.0000        0.0000        0.0000
        0.0000        0.0000        0.0000        0.0000        0.0000        0.0000        0.0000        0.0000        0.0000        0.0000        0.0000        0.0000        0.0000        0.0000        0.0000        0.0000        0.0000        0.0000        0.0000        0.0000        0.0000        0.0000        0.0000        0.0000        0.0000        0.0000        0.0000        0.0000       17.7831       13.9686       12.9485       17.6226       22.2461       19.8657       16.1217       12.6988       12.6196       11.5922        9.2240        6.9236        8.2846        6.4541        5.7255        4.2558        4.4143        7.9978        7.7982       10.0616        5.6368        4.8462        6.1467        7.8392        8.3659        7.6379        7.4006        9.2815       10.1655        9.4571        9.0183       10.5297        8.9163        9.8641       10.4856        9.2907        5.6017        5.5732        9.0239        9.0633        8.5320        7.0813        4.3010        1.8698        1.2423        0.5870        0.9953        1.7256        1.7876        2.1774        3.4100        2.1951        1.6439        1.6374        1.2635        0.8506        1.3380        0.6884        0.5871        1.1940        1.9337        1.8009        0.6358        0.4110        0.0000        0.0000        0.0000        0.0000        0.0000        0.0000        0.0000        0.0000        0.0000        0.0000        0.0000        0.0000        0.0000        0.0000        0.0000        0.0000        0.0000        0.0000        0.0000        0.0000        0.0000        0.0000        0.0000        0.0000        0.0000        0.0000        0.0000        0.0000        0.0000        0.0000        0.0000        0.0000        0.0000        0.0000        0.0000        0.0000        0.0000        0.0000        0.0000        0.0000        0.0000        0.0000        0.0000        0.0000        0.0000        0.0000        0.0000        0.0000        0.0000        0.0000        0.0000        0.0000        0.0000        0.0000        0.0000        0.0000        0.0000        0.0000        0.2838        0.6425        0.8144        0.9419        1.0191        1.3217        1.5310        1.8319        2.1518        2.4578        2.5164        3.0086        2.8017        2.4209        2.0857        1.9244        1.9809        2.1310        2.0939        2.0634        1.7418        1.4962        1.6737        1.5733        1.2792        0.7707        0.5500        0.6034        0.6585        0.6716        0.9444        0.7726        0.7096        1.4866        1.6107        1.7787        1.8996        2.1148        2.3426        1.1072        2.8763        1.4435        3.1472        2.6702        3.1367        1.2118        1.7031        1.6873        1.9068        3.0302        3.4803        4.0083        4.5175        5.0936        6.4843        7.1929        8.0775       11.0522        9.9606        9.8071       10.5739       10.5583       12.3838       16.6353       15.6534       14.5061       16.6842       16.1216       16.7760       14.9647       12.1995       11.7449       13.8319       19.0350       19.6423       19.6863       24.8021       36.1383       42.3023       47.1809       51.1389       51.5926       54.0887       51.2317        0.0000        0.0000        0.0000        0.0000        0.0000        0.0000        0.0000        0.0000        0.0000        0.0000        0.0000        0.0000        0.0000        0.0000        0.0000
        0.0000        0.0000        0.0000        0.0000        0.0000        0.0000        0.0000        0.0000        0.0000        0.0000        0.0000        0.0000        0.0000        0.0000        0.0000        0.0000        0.0000        0.0000        0.0000        0.0000        0.0000        0.0000        0.0000        0.0000        0.0000        0.0000        0.0000       14.3589       13.7199       12.5118       11.8690       15.7187       14.7704       15.0169       13.3716       10.6005        8.5274        8.3605        7.8888        7.6890        5.1948        3.9731        3.8767        3.4769        3.7824        4.5432        6.6483        4.3310        5.1204        4.4344        4.2554        5.4008        5.4168        6.0459        5.9759        7.0271        7.6123        7.6990        6.7020        7.3621        8.4166        7.2136        7.2186        4.0608        3.7535        3.7011        6.3169        5.8733        4.5639        3.2529        2.5981        0.9203        0.6061        0.5312        0.8045        1.3852        1.3075        1.8390        2.9333        2.9896        2.0318        1.5689        1.2312        0.9415        0.9329        1.5355        1.0885        0.6507        0.8955        0.3518        0.4332        0.4085        0.5536        0.0000        0.0000        0.0000        0.0000        0.0000        0.0000        0.0000        0.0000        0.0000        0.0000        0.0000        0.0000        0.0000        0.0000        0.0000        0.0000        0.0000        0.0000        0.0000        0.0000        0.0000        0.0000        0.0000        0.0000        0.0000        0.0000        0.0000        0.0000        0.0000        0.0000        0.0000        0.0000        0.0000        0.0000        0.0000        0.0000        0.0000        0.0000        0.0000        0.0000        0.0000        0.0000        0.0000        0.0000        0.0000        0.0000        0.0000        0.0000        0.0000        0.0000        0.0000        0.0000        0.0000        0.0000        0.0000        0.0000        0.2822        0.3167        0.6654        0.8949        0.9520        0.9453        1.0978        1.3592        1.2475        1.4764        1.8254        1.8982        2.1610        2.9460        2.2283        2.0304        1.9245        1.7084        1.8682        1.8978        2.0028        1.9397        1.6527        1.6067        1.9030        1.5420        0.7609        0.5467        0.4799        0.6103        0.7182        1.1791        0.6225        0.5476        1.2750        1.6044        1.7363        1.6077        1.8037        2.0714        0.9246        1.2332        1.7625        2.7307        3.0788        3.6509        1.2639        1.7595        1.8200        2.4026        3.6360        3.8948        5.1017        5.1200        6.0236        6.6864        6.6112        7.2930        9.6111        9.5277        9.1630       10.5868       10.7423       12.0796       14.5465       14.1009       15.2157       14.4320       12.4449       14.4421       17.1384       13.5233       13.1084       12.7415       17.3673       17.4937       18.9715       23.2698       36.3512       41.8757       46.6612       51.1663       55.2794       57.7743        0.0000        0.0000        0.0000        0.0000        0.0000        0.0000        0.0000        0.0000        0.0000        0.0000        0.0000        0.0000        0.0000        0.0000        0.0000        0.0000
        0.0000        0.0000        0.0000        0.0000        0.0000        0.0000        0.0000        0.0000        0.0000        0.0000        0.0000        0.0000        0.0000        0.0000        0.0000        0.0000        0.0000        0.0000        0.0000        0.0000        0.0000        0.0000        0.0000        0.0000        0.0000        0.0000        0.0000       17.1983       14.9897       13.3291       17.6058       10.3620       11.1181       12.0494        8.8809        5.8432        5.4817        4.9154        3.4873        7.8514        4.9836        3.8560        4.3078        3.8680        2.7771        2.6326        2.6904        1.6407        1.9512        1.8460        1.8282        1.3101        1.4884        2.0022        2.0235        3.5865        3.5397        3.4462        3.3208        6.1610        5.0827        4.2621        2.0002        0.4509        0.4283        1.0668        2.4828        1.6980        1.3429        1.1745        0.8630        0.6466        0.5080        0.6761        0.9065        1.0700        1.1937        2.6786        3.1627        3.2207        3.4675        2.9046        2.5088        2.2078        1.2090        0.6639        0.5721        0.6730        0.4266        1.5839        0.1827        0.1331        0.1357        0.0064        0.1041        0.2995        0.6152        0.1635        0.5590        0.0922        0.0600        0.0000        0.0000        0.0000        0.0000        0.0000        0.0000        0.4836        0.6541        0.6068        0.6581        0.0000        0.0000        0.0000        0.0000        0.0000        0.0000        0.0000        0.0000        0.0000        0.0000        0.0000        0.0000        0.0000        0.0000        0.0000        0.0000        0.0000        0.0000        0.0000        0.0000        0.0000        0.0000        0.0000        0.0000        0.0000        0.0000        0.0000        0.0000        0.0000        0.0000        0.0000        0.0000        0.0000        0.0000        0.0000        0.0000        0.1961        0.2254        0.2364        0.2613        0.6838        1.0459        1.1490        1.0114        0.8460        0.9078        0.9117        1.0274        1.0836        1.2257        1.2428        1.3728        1.9357        1.8070        1.5913        1.5386        1.6237        1.7811        2.0584        2.2386        2.0464        1.6866        1.6874        1.7133        0.8548        0.5863        0.5051        0.7662        0.8326        1.9363        0.6398        2.1226        1.2315        1.1451        1.3644        1.0971        1.1369        1.3332        0.3630        0.3846        1.2042        1.4555        2.1562        2.7918        1.2700        1.5563        2.1519        2.6709        4.3993        4.4686        5.1332        5.6700        5.3294        5.9810        6.3968        6.7157        7.3451        7.9467        9.0325        9.6473       14.7947       15.5271       17.0651       17.7670       16.3945       15.6185       15.9755       15.3062       15.0394       14.6305       13.4473       14.5718       14.2365       15.4757       20.2054       23.4637       33.1249       38.3106       41.4463       47.1487       57.7758       62.7986        0.0000        0.0000        0.0000        0.0000        0.0000        0.0000        0.0000        0.0000        0.0000        0.0000        0.0000        0.0000        0.0000        0.0000        0.0000        0.0000
        0.0000        0.0000        0.0000        0.0000        0.0000        0.0000        0.0000        0.0000        0.0000        0.0000        0.0000        0.0000        0.0000        0.0000        0.0000        0.0000        0.0000        0.0000        0.0000        0.0000        0.0000        0.0000        0.0000        0.0000        0.0000        0.0000       10.0609        9.2182       11.6161       11.8931       11.9168        8.1063        9.0699        7.3889        6.0532        3.6714        3.3859        4.0222        3.4309        3.6965        3.0547        5.7938        6.7899        4.0845        2.4112        2.3019        3.0188        1.6481        1.9378        1.9462        1.3280        1.1601        1.2062        1.6832        1.9345        1.8748        1.8900        2.1732        4.1991        3.9764        1.6888        1.5154        1.1734        1.7634        2.9566        2.9655        0.4842        1.3192        3.2213        1.3121        0.4494        0.5846        0.6501        1.2007        1.5267        1.6666        1.2278        1.3953        3.1963        1.9996        2.1453        3.6124        1.6714        1.6865        1.7488        0.6750        0.9255        0.2227        0.2034        0.2172        0.0993        0.1129        0.0734        0.0244        0.0869        0.3385        0.3719        0.7513        0.2644        0.4362        0.0587        0.0411        0.1092        0.4096        1.1505        0.9591        1.2995        0.5396        0.4195        0.4914        0.5145        0.4217        0.4305        0.5764        0.6654        0.0000        0.0000        0.0000        0.0000        0.0000        0.0000        0.0000        0.0000        0.0000        0.0000        0.0000        0.0000        0.0000        0.0000        0.0000        0.0000        0.0000        0.0000        0.0000        0.0000        0.0000        1.6716        1.6054        1.8008        1.3823        1.3519        0.9444        0.6791        0.4030        0.2492        0.1887        0.1906        0.1891        0.2508        0.2399        0.2609        0.7085        1.0944        1.0842        0.9730        0.8710        0.8088        0.9793        1.0036        0.9770        0.9796        1.0535        1.1350        1.3716        1.5550        1.7752        1.7117        1.6477        1.7983        1.8015        1.9538        1.9408        1.6560        1.4665        1.5254        0.9210        0.7209        0.4595        0.5533        0.7167        1.6426        0.5350        0.6027        0.9807        0.7954        0.6389        0.6631        0.4255        0.3176        0.2925        0.4619        1.4733        1.7217        2.3996        2.9925        1.1960        1.6292        2.1932        2.7873        4.1997        5.0944        5.7541        5.7622        5.7679        5.8901        6.1688        6.1383        7.0856        9.8542        9.5575        9.6650       13.8833       16.2401       17.2602       17.4752       17.1902       16.8670       16.1179       15.9357       14.6812       14.0358       13.2327       14.2935       13.7510       14.9471       18.9208       22.8491       31.0110       36.1581       41.5357       46.4077        0.0000        0.0000        0.0000        0.0000        0.0000        0.0000        0.0000        0.0000        0.0000        0.0000        0.0000        0.0000        0.0000        0.0000        0.0000        0.0000        0.0000        0.0000
        0.0000        0.0000        0.0000        0.0000        0.0000        0.0000        0.0000        0.0000        0.0000        0.0000        0.0000        0.0000        0.0000        0.0000        0.0000        0.0000        0.0000        0.0000        0.0000        0.0000        0.0000        0.0000        0.0000        0.0000        0.0000        0.0000        8.8140        7.3728       10.3249       10.9576       13.1039        9.9535        7.1104        4.8247        3.8977        3.4088        2.8495        2.8313        2.9576        3.1547        3.6756        4.8305        4.4350        3.0834        2.4227        2.3093        1.7295        1.0774        1.0707        1.4893        1.3283        0.9082        1.0877        1.2945        0.5361        1.0224        1.0137        1.0060        2.4385        1.4852        1.8359        2.4166        1.3521        1.5887        3.5014        3.3683        0.6706        0.5666        0.6040        0.5381        0.5027        0.7649        0.7501        0.8688        0.3354        0.6099        0.6356        0.6727        1.3699        2.0249        2.3228        0.8931        0.7530        1.0823        1.0266        0.6395        0.4340        0.2232        0.1359        0.1509        0.1255        0.1534        0.0550        0.0458        0.1196        0.2255        0.2020        0.3645        0.1608        0.1120        0.2562        0.0960        0.3134        1.4889        0.5246        0.8343        1.2826        0.4025        0.3383        0.4187        0.4595        0.3020        0.3446        0.3940        0.4154        0.4316        0.4335        0.4849        0.0000        0.0000        0.0000        0.0000        0.0000        0.0000        0.0000        0.0000        0.0000        0.0000        0.0000        0.0000        2.1334        2.1869        1.2590        1.6166        1.0717        1.1232        1.2639        1.5195        1.3049        1.4558        1.3855        1.4088        0.9504        0.4959        0.3848        0.2799        0.2745        0.2558        0.2687        0.2689        0.3287        0.8472        1.1531        1.2796        1.0897        0.8945        0.9621        1.1049        1.0516        0.8350        0.8478        0.8838        1.0045        1.5492        1.9451        1.8575        1.8561        1.8467        1.9369        1.8337        1.6544        1.6920        1.5934        1.4418        1.1939        0.7820        0.6224        0.6137        0.4919        0.4555        0.6520        0.3823        0.4284        0.3454        0.5199        0.5382        0.4207        0.3498        0.3636        0.3624        0.4133        0.7349        1.3098        1.5558        0.9463        2.4824        2.9633        3.5713        4.6665        5.3077        5.8150        6.5658        6.8830        6.5293        6.4665        6.1757        6.7765        7.0416        8.7828        9.2374        9.4791       12.8502       15.5184       17.8385       16.8318       16.3596       16.2171       15.7545       15.5155       15.5924       13.7959       14.0588       12.9420       13.8769       13.8495       15.5511       20.8963        0.0000       34.3167       43.1909       46.7759        0.0000        0.0000        0.0000        0.0000        0.0000        0.0000        0.0000        0.0000        0.0000        0.0000        0.0000        0.0000        0.0000        0.0000        0.0000        0.0000        0.0000        0.0000
        0.0000        0.0000        0.0000        0.0000        0.0000        0.0000        0.0000        0.0000        0.0000        0.0000        0.0000        0.0000        0.0000        0.0000        0.0000        0.0000        0.0000        0.0000        0.0000        0.0000        0.0000        0.0000        0.0000        0.0000        0.0000        5.6968        6.8299        6.5167        8.5903        8.8104        7.9353        6.6611        4.3268        3.6347        4.1321        3.4612        3.5344        2.2713        2.1780        2.6452        2.5095        2.3074        2.1466        2.2325        2.1502        2.1497        1.3785        0.8455        0.9063        0.6046        0.7639        1.1313        1.1129        2.2267        0.6531        0.7182        0.8529        0.9299        2.3991        1.3357        0.8331        1.0413        1.9713        1.9599        0.3884        0.5469        2.4645        1.9228        2.3897        1.4573        0.7830        1.4564        1.9523        1.0888        0.9763        0.8245        0.6984        0.7893        1.5650        1.2150        0.6813        1.0510        0.6582        0.5975        0.4811        0.6454        0.3606        0.1648        0.1665        0.2158        0.1557        0.0858        0.0613        0.0428        0.0613        0.1725        0.3062        0.7702        0.2041        0.0536        0.1008        0.2556        0.7644        0.3107        0.2546        0.6433        1.2567        0.5024        0.4130        0.2879        0.2908        0.2582        0.3122        0.5317        0.3671        0.2729        0.3025        0.3500        0.4270        0.7040        0.8166        0.0000        0.0000        0.0000        0.0000        0.0000        0.0000        0.0000        0.0000        2.7767        2.6643        1.8757        1.2961        1.4323        1.3569        1.3759        1.0200        1.3304        1.0985        1.1626        1.4042        1.1667        0.9973        0.6474        0.6413        0.4771        0.4803        0.4726        0.3595        0.4460        0.4507        1.1111        1.5180        1.6076        1.3900        1.0312        1.0095        1.0749        1.2214        1.1226        0.8798        0.8559        0.9169        1.5257        1.6234        1.5714        2.0945        2.0861        1.9503        1.7342        1.7959        1.6573        1.5948        1.4526        1.1785        0.6261        0.4546        0.3962        0.3056        0.3742        0.3561        0.3283        0.3411        0.2886        0.3724        0.4330        0.4102        0.3593        0.4526        0.3000        0.2034        0.5623        0.9241        0.9804        1.9702        1.9262        2.0261        2.7292        3.7681        5.9155        6.8790        7.7617        8.7349        7.6828        7.2450        7.2393        7.4800        7.6777        7.9599        8.4252        9.1726       13.1260       14.7994       15.2969       16.1798       16.2222       15.2294       14.8239       14.3928       13.5325       14.9996       14.2937       12.8220       11.1761       11.9387        0.0000        0.0000        0.0000        0.0000        0.0000        0.0000        0.0000        0.0000        0.0000        0.0000        0.0000        0.0000        0.0000        0.0000        0.0000        0.0000        0.0000        0.0000        0.0000        0.0000        0.0000        0.0000        0.0000        0.0000
        0.0000        0.0000        0.0000        0.0000        0.0000        0.0000        0.0000        0.0000        0.0000        0.0000        0.0000        0.0000        0.0000        0.0000        0.0000        0.0000        0.0000        0.0000        0.0000        0.0000        0.0000        0.0000        6.2966        6.5234        7.3620        4.1965        5.1714        7.2705        4.4751        5.1919        3.6352        4.9114        4.9458        3.6369        5.3919        5.3546        4.1355        2.5006        2.0934        3.1226        2.1034        1.4971        1.1690        4.4613        6.2328        6.3861        2.9200        1.7550        1.0061        1.3106        1.7809        2.5983        2.2331        2.0980        1.0660        0.8441        0.9242        2.4616        0.9608        0.8465        1.1150        0.5045        0.4763        0.5614        0.6754        0.5064        0.5122        0.5948        0.9736        3.4117        1.5900        6.2526        7.4833        4.1283        4.5331        2.1559        0.9019        1.5777        0.8995        0.7539        0.7234        0.5791        0.5878        0.4708        0.4304        0.4073        0.3799        0.2564        0.3369        0.3006        0.2177        0.0924        0.0341        0.0128        0.0449        0.0904        0.2921        0.5944        0.1838        0.0804        0.1029        0.1643        0.2406        0.1419        0.2041        0.7411        0.6641        0.2360        0.2843        0.2807        0.2206        0.2961        0.2732        0.3043        0.3319        0.2902        0.2914        0.2890        0.3240        0.3313        0.5439        0.4483        0.4583        0.5275        0.6512        0.6502        1.2666        2.2278        2.7810        2.0053        1.7973        1.8952        2.4859        2.4430        1.9710        1.3840        1.1209        1.1233        1.2446        1.4906        1.4991        1.3179        1.2208        1.2617        1.2901        1.0047        1.0060        0.8143        0.7317        0.9100        1.0387        1.6349        1.9701        2.2978        1.8904        1.4575        1.6123        1.6625        1.9423        1.4582        1.1877        1.0884        1.1756        1.3487        1.3666        1.3936        1.6019        2.5286        2.6874        2.5797        2.3193        1.4619        1.1807        0.9678        0.6951        0.2263        0.1570        0.1215        0.0869        0.0246        0.1207        0.1885        0.2303        0.2356        0.2861        0.3290        0.5297        1.0881        1.1202        0.8357        1.0017        1.0318        1.1062        1.3323        1.5299        2.1862        2.8206        4.2229        6.2925        9.5289       10.1742       11.6235       12.1274       11.8312       10.4752       10.3260       10.7681       10.2833       10.9225       11.3081       12.1923       14.1046       14.2441       14.2249       14.3114       13.5196       13.2062       12.8548       11.9555       12.3614       12.2692       11.7016       13.4726        9.3959        0.0000        0.0000        0.0000        0.0000        0.0000        0.0000        0.0000        0.0000        0.0000        0.0000        0.0000        0.0000        0.0000        0.0000        0.0000        0.0000        0.0000        0.0000        0.0000        0.0000        0.0000        0.0000        0.0000        0.0000        0.0000
        0.0000        0.0000        0.0000        0.0000        0.0000        0.0000        0.0000        0.0000        0.0000        0.0000        0.0000        0.0000        0.0000        0.0000        0.0000        0.0000        0.0000        0.0000        3.2922        3.0170        3.7263        4.3880        3.0909        3.1120        3.7869        2.4712        2.6548        1.9459        5.7031        6.8621        4.9976        3.8333        3.0965        2.8637        3.0333        4.4928        6.8533        6.9450        4.0373        2.5379        2.6673        2.0093        1.3197        3.5811        2.6446        2.8698        4.0175        1.2585        0.8053        1.1201        1.2099        1.5667        1.7078        1.2046        0.8833        0.8033        1.0986        2.1118        0.9271        1.0369        1.0394        0.6654        0.4475        0.4424        0.3195        0.3714        0.2144        0.2546        0.3961        1.3998        1.6009        5.5702        4.5873        1.9517        1.9733        0.8189        0.8993        1.6556        1.0513        0.5904        0.5256        0.4850        0.4244        0.3992        0.3603        0.3353        0.2960        0.3141        0.6900        0.2423        0.2873        0.0880        0.0534        0.0427        0.0518        0.0598        0.1394        0.9685        0.4866        0.5904        0.4327        0.1722        0.0630        0.1123        0.0878        0.1251        0.5829        0.4491        0.2159        0.1823        0.2759        0.1926        0.2023        0.2839        0.2775        0.2630        0.2316        0.2312        0.2282        0.2003        0.2473        0.3064        0.2998        0.3221        0.3636        0.7148        0.7056        1.7866        1.9869        2.2572        2.1790        2.1049        2.1844        2.1468        2.0769        1.4212        1.2632        1.2103        1.4356        1.5684        1.6012        1.5265        1.4821        1.5286        1.4658        1.5863        1.2432        1.0034        0.8962        1.0983        1.3302        1.9317        2.3029        2.4038        2.3673        2.1426        1.7537        1.6781        2.1281        1.3167        1.1775        1.2676        1.1638        1.1785        1.1987        1.4006        1.5590        2.5639        2.8026        2.7299        2.3726        1.5303        0.9552        0.7479        0.5594        0.1738        0.0894        0.0628        0.1380        0.0102        0.0704        0.1915        0.4958        0.2624        0.1871        0.3364        0.8319        1.2211        0.9692        1.0913        0.6552        0.8740        0.8715        1.0511        1.6794        2.4874        3.6918        7.4984        8.0555       12.0732       13.9748       14.2859       14.6706       12.5691       11.3386       11.6014       12.1707       11.2953       11.7201       11.9287       12.8450       13.2762       13.4473       13.3393       13.6200       13.0449       12.1559       11.4852       11.0540       11.2562       10.6056        0.0000        0.0000        0.0000        0.0000        0.0000        0.0000        0.0000        0.0000        0.0000        0.0000        0.0000        0.0000        0.0000        0.0000        0.0000        0.0000        0.0000        0.0000        0.0000        0.0000        0.0000        0.0000        0.0000        0.0000        0.0000        0.0000        0.0000        0.0000
        0.0000        0.0000        0.0000        0.0000        0.0000        0.0000        0.0000        0.0000        0.0000        0.0000        0.0000        0.0000        0.0000        0.0000        0.0000        2.4717        2.7755        2.8874        2.6497        2.6025        1.4924        1.2866        1.7973        2.9038        2.3383        1.1360        1.3236        1.7963        3.5181        7.4399        4.1369        3.6550        3.5797        2.1053        2.3659        3.0534        4.4919        4.8197        1.7388        2.4707        4.0694        1.1989        0.3732        1.3203        2.7781        1.5123        1.2237        0.8134        1.1291        0.9162        1.4341        2.2556        1.3607        1.1217        0.9589        0.7205        0.7422        0.7541        0.7345        1.4752        1.9899        1.5153        1.1274        0.5822        0.5695        0.8108        0.9541        0.3742        0.2660        0.6093        1.7752        1.8350        1.1720        0.3954        0.4164        0.4597        0.6250        0.7428        1.3608        1.4030        0.7271        0.5055        0.3712        0.3334        0.2923        0.2528        0.2392        0.7270        0.4628        0.2928        0.3697        0.0863        0.0799        0.0734        0.0654        0.3485        0.9665        0.6123        1.0731        1.5202        0.6253        0.1509        0.5788        0.9638        0.3406        0.1760        0.3049        0.9794        1.2012        0.2124        0.1755        0.1712        0.1677        0.1746        0.2008        0.2019        0.1988        0.2218        0.2519        0.1687        0.1550        0.1898        0.2531        0.3196        0.3731        0.7672        1.1275        1.5699        2.0423        2.1639        1.9371        2.1441        2.5299        2.2822        1.6424        1.3717        1.5117        1.4265        1.4946        1.7987        1.5913        1.6937        1.8278        1.7286        1.5690        1.4443        1.3619        1.2018        1.0317        1.0788        1.2860        2.0907        2.3885        2.3082        2.2545        2.0927        1.7177        2.1689        1.7089        1.5498        1.5430        1.1600        1.0743        1.1706        1.2374        1.4659        1.7207        2.3760        2.5809        2.5606        2.1426        1.2939        0.8011        0.5456        0.4140        0.0900        0.0452        0.0733        0.1201        0.0288        0.0485        0.1777        0.3793        0.4098        0.2555        0.5521        0.7357        0.6411        0.5181        0.6094        0.5305        1.8139        1.8598        0.6952        1.8545        3.2786        6.5542        7.8461        8.9109       11.9244       14.0369       14.0514       13.8099       12.1537       12.4759       13.4526       13.6055       12.6562       12.7123       13.2982       12.8632       12.5903       12.7577       12.4547        0.0000       12.0311       11.4953       11.1748        9.8949       10.4260        9.3991        0.0000        0.0000        0.0000        0.0000        0.0000        0.0000        0.0000        0.0000        0.0000        0.0000        0.0000        0.0000        0.0000        0.0000        0.0000        0.0000        0.0000        0.0000        0.0000        0.0000        0.0000        0.0000        0.0000        0.0000        0.0000        0.0000        0.0000        0.0000
        0.0000        0.0000        0.0000        0.0000        0.0000        0.0000        0.0000        0.0000        0.0000        0.0000        0.0000        0.0000        0.0000        1.8456        1.6739        2.0947        3.0373        2.3568        1.6172        1.0423        1.0892        1.2795        1.9199        1.4792        1.8656        1.2431        1.0572        2.1598        1.4968        2.3074        6.2607        4.6252        2.1706        1.5711        1.3828        1.3344        1.5052        0.9007        0.7913        1.9567        2.6430        1.7154        2.3051        4.9018        0.6041        0.6026        0.9917        1.1012        1.1856        0.8048        1.0638        2.2520        1.3044        1.3374        1.0227        1.2468        0.6850        0.5167        0.4713        0.5413        1.3113        0.7211        0.6166        1.5454        2.4903        1.7760        2.4319        0.7563        0.4781        0.1914        1.2235        1.0143        0.2692        0.2624        0.2348        0.3894        0.3292        0.3255        0.6434        1.4120        0.6044        0.3845        0.3026        0.3587        0.2388        0.2459        0.3422        0.7205        0.8263        0.3605        0.1860        0.0367        0.0303        0.1269        0.1420        0.5508        0.5922        0.4228        0.4950        0.5516        1.2141        1.3245        0.4163        0.2774        1.0549        1.3581        1.2531        0.6852        1.0552        0.2465        0.1974        0.1993        0.2803        0.3263        0.5038        0.4423        0.3311        0.3796        0.3854        0.2339        0.2186        0.4705        0.2453        0.3040        0.5974        1.1187        1.5231        1.4327        2.1379        2.1340        1.6785        1.7887        2.6388        2.0564        1.2519        1.7118        1.6996        1.4931        1.4295        1.7070        1.4938        1.4455        1.5125        1.7733        1.5220        1.4407        1.3311        1.1469        1.0708        1.1461        1.2775        2.0297        2.3113        2.1492        2.1713        2.0577        1.7841        2.0387        1.6071        1.4461        1.1186        0.9219        0.9479        1.2048        1.2124        1.4438        1.2212        1.9404        2.1729        2.0138        1.6552        0.9594        0.6080        0.4443        0.2977        0.0720        0.1142        0.1861        0.1842        0.0928        0.0277        0.1983        0.4152        0.3310        0.4259        0.7381        0.5401        0.8250        0.8869        0.7441        0.7977        1.1965        1.4396        2.5974        1.8631        3.4629        4.4856        6.1108        7.3133       10.5809       12.7912       13.4259       13.7967       12.6250       13.5558       13.8827       13.5896       13.2672       13.8988       13.7421       12.7870       11.8447       11.5816        0.0000        0.0000        0.0000        0.0000        0.0000        0.0000        0.0000        0.0000        0.0000        0.0000        0.0000        0.0000        0.0000        0.0000        0.0000        0.0000        0.0000        0.0000        0.0000        0.0000        0.0000        0.0000        0.0000        0.0000        0.0000        0.0000        0.0000        0.0000        0.0000        0.0000        0.0000        0.0000        0.0000        0.0000        0.0000        0.0000
        0.0000        0.0000        0.0000        0.0000        0.0000        0.0000        0.0000        0.0000        0.0000        2.1436        0.0000        0.0000        3.0375        3.7207        3.2818        2.6577        3.0497        1.8510        1.2519        0.6061        0.5530        1.0405        0.7351        1.7917        1.7109        0.8737        0.6396        4.6634        8.0843        8.6667       10.4617        3.7838        3.6925        3.3500        1.2468        0.8873        0.7979        1.0582        1.9834        4.0418        4.0019        4.3524        4.2881        4.2471        2.9957        3.7526        2.2195        1.5697        1.1086        1.7589        0.9127        0.6908        1.8141        1.5344        1.9056        1.8572        1.0810        0.8699        1.0450        0.5983        1.0399        0.9187        0.4231        0.5263        1.3205        2.4037        1.7208        1.2900        0.9747        0.3080        1.1700        1.5811        0.1066        0.6024        0.7336        1.0652        1.2407        1.0021        0.2452        0.2688        0.0626        0.1115        0.2590        0.1988        0.5394        0.8585        0.9478        0.2124        0.1991        0.4144        0.4476        0.1195        0.1557        0.1253        0.2952        0.2809        0.4402        0.4479        0.3912        0.6363        0.9970        0.9917        1.8292        1.5455        1.4448        2.4848        3.3224        3.2319        1.5164        1.6159        0.2956        0.2689        0.4358        0.6250        0.8082        0.7559        0.9876        1.1421        0.7152        0.8983        0.9450        1.2616        1.5123        2.0722        2.7548        2.8764        2.1343        1.7575        1.6266        1.1034        1.0087        0.7026        0.7260        0.6745        0.9911        0.8509        0.6742        0.7754        0.5781        1.3343        1.2654        1.1457        1.2049        1.6048        1.7051        1.5943        1.3913        1.0723        0.9215        1.1783        1.3017        1.6605        1.6410        1.5936        1.5812        1.8133        1.9020        1.9191        1.4052        1.0961        0.7378        0.5974        0.8067        0.8960        0.9623        1.0935        0.9983        1.0461        1.1316        1.0698        0.9374        0.3681        0.2035        0.2760        0.0933        0.5336        0.6330        0.3981        0.4656        0.2167        0.0452        0.0922        0.4382        1.1283        1.0532        1.2062        0.9773        1.5597        1.6295        1.3949        1.0824        1.4389        1.5219        1.9142        2.2697        3.3997        4.6508        7.6647        8.9821       11.2629       12.0776       12.3871       12.9239       14.4963       14.7896       15.8303       15.5584       16.6187       16.7398       16.4633       15.2581        9.5737        0.0000        0.0000        0.0000        0.0000        0.0000        0.0000        0.0000        0.0000        0.0000        0.0000        0.0000        0.0000        0.0000        0.0000        0.0000        0.0000        0.0000        0.0000        0.0000        0.0000        0.0000        0.0000        0.0000        0.0000        0.0000        0.0000        0.0000        0.0000        0.0000        0.0000        0.0000        0.0000        0.0000        0.0000        0.0000        0.0000        0.0000
        0.0000        0.0000        0.0000        0.0000        0.0000        8.6186        4.5223        2.1442        1.7045        1.3223        2.2137        2.7446        2.5551        1.6406        1.2162        1.3846        1.1348        1.2725        1.7190        1.4273        2.0168        0.6408        0.8804        2.0923        1.7812        0.5729        1.4968        4.6238        7.4760        4.0753        7.9470        5.8251        8.2705        3.6470        2.2332        3.1832        1.3759        0.7951        0.4817        0.7210        1.2695        0.7184        0.9525        2.6107        3.8335        2.5830        0.6926        0.4189        0.3806        0.5233        0.9932        1.1575        1.5626        1.4048        1.3482        2.1177        1.7913        1.0881        0.8959        1.6400        1.7716        0.9382        1.9018        1.4191        0.7926        3.6969        2.6344        3.1012        2.2634        1.4159        1.5079        0.7156        0.2540        0.3169        0.3979        0.9836        0.7253        2.1947        2.9940        0.5619        0.3688        0.1454        0.4382        0.5285        0.8662        0.8987        1.0211        0.2104        0.1183        0.1431        0.2901        0.2772        0.4373        0.8314        0.7522        0.4398        0.4029        0.3629        0.2993        0.4646        1.3824        1.1183        1.2687        1.4692        0.8305        1.5808        3.2478        2.3034        0.5529        0.3376        0.4516        0.4117        0.4299        0.5811        0.7968        1.0554        2.0698        2.9633        3.5857        3.5041        4.5073        6.0808        5.3764        4.3155        2.6776        2.3792        2.2723        1.9490        0.9209        0.6774        0.5430        0.4099        0.6090        0.9173        1.0624        0.7887        0.7494        0.6986        0.4327        1.0434        1.3142        1.3195        1.0468        1.3431        1.4243        1.6522        1.3676        0.9873        0.9329        1.0147        1.2798        1.6015        2.0357        1.8488        1.4377        1.4842        1.7187        1.3068        1.3539        0.7760        0.6497        0.6890        0.6653        0.7396        0.8497        0.9842        0.8112        0.7992        0.8243        0.7685        0.8021        0.3665        0.2005        0.2943        0.4498        0.4516        0.4476        0.6218        0.6280        0.2782        0.0888        0.1559        0.1908        0.2298        0.2380        0.7206        0.7219        1.0084        0.9801        0.7221        0.9059        1.9663        0.0000        0.0000        2.2343        3.1625        3.5644        7.0817       10.6290       11.2566       11.9467       12.0443       13.4637       15.1047       15.8789       16.8795       16.1054       16.9867       17.3034       16.4076       15.8730        0.0000        0.0000        0.0000        0.0000        0.0000        0.0000        0.0000        0.0000        0.0000        0.0000        0.0000        0.0000        0.0000        0.0000        0.0000        0.0000        0.0000        0.0000        0.0000        0.0000        0.0000        0.0000        0.0000        0.0000        0.0000        0.0000        0.0000        0.0000        0.0000        0.0000        0.0000        0.0000        0.0000        0.0000        0.0000        0.0000        0.0000        0.0000
        0.0000        0.0000        0.0000        0.0000        7.6451        4.9760        6.5429        4.3312        2.9258        2.1346        1.8258        1.2628        1.2227        1.1122        1.0063        0.9405        1.1286        1.7175        2.2978        0.4736        0.1829        0.6147        1.5670        1.7160        2.2638        2.0543        0.8011        2.0939        1.7824        0.5971        2.8580        6.6955        6.6581        4.3743        3.9121        5.3743        1.7395        0.7544        1.6789        3.3453        1.7808        0.2847        1.0632        0.5264        1.5638        0.3192        0.1796        0.3077        0.3379        0.2631        0.2985        0.5975        0.5912        0.7125        0.8572        1.5507        0.9210        0.8606        0.7679        1.3002        0.7922        0.5490        0.1756        0.1723        1.1284        4.0508        2.7018        5.1864        2.8396        0.2221        0.1919        0.2031        0.4680        2.7124        3.2858        2.1524        3.1157        3.0708        4.9020        1.5255        1.3558        0.7715        0.7522        1.2697        0.9440        0.5114        1.3321        0.1067        0.1656        0.5180        0.3852        0.8308        0.5727        0.5787        1.2973        1.5611        0.8456        1.0104        1.2628        0.9890        1.0350        1.7744        1.7317        2.1647        1.7405        1.7004        2.4512        2.2017        1.5598        0.7192        0.5259        0.3448        0.5498        0.7618        0.7240        0.7576        1.6365        3.3527        5.4084        4.5349        2.4061        1.8722        1.2733        1.8621        1.8826        1.4827        0.9530        0.8002        0.4119        0.5998        0.6597        0.5045        0.5974        0.7611        0.8082        0.9349        1.3811        1.5342        1.1905        1.1949        1.6094        1.7231        0.9454        1.1497        1.3686        1.6287        1.2715        1.0002        0.9028        1.0317        1.0240        1.2006        1.3541        1.6987        1.3256        1.3062        1.3165        1.1585        0.9757        0.6122        0.7832        0.6773        0.5999        0.7830        0.9456        0.9394        0.7925        0.7869        0.7810        0.6407        0.6043        0.2489        0.1348        0.3129        0.0170        0.2164        0.2369        0.2379        0.2986        0.0368        0.0481        0.1978        0.2149        0.2000        0.4051        0.5683        0.8594        0.6963        0.9546        1.0098        1.5733        0.0000        0.0000        0.0000        4.8571        2.2481        5.7759        8.7785        8.2403       11.1022       13.6664       12.3601       14.6195       16.0611       16.4072       16.5411       16.0743       16.6976        0.0000        0.0000        0.0000        0.0000        0.0000        0.0000        0.0000        0.0000        0.0000        0.0000        0.0000        0.0000        0.0000        0.0000        0.0000        0.0000        0.0000        0.0000        0.0000        0.0000        0.0000        0.0000        0.0000        0.0000        0.0000        0.0000        0.0000        0.0000        0.0000        0.0000        0.0000        0.0000        0.0000        0.0000        0.0000        0.0000        0.0000        0.0000        0.0000        0.0000        0.0000
        0.0000        0.0000        5.9748        5.4786        6.2327        5.2073        4.2889        3.0498        2.3624        3.5417        2.5947        1.0604        1.2145        1.7675        1.0227        0.9656        1.5380        0.8665        0.3164        0.0000        0.0000        0.1214        0.6218        0.4348        0.1160        0.2210        0.4039        0.3667        0.5860        1.9733        3.8326        2.0125        1.3411        1.3589        1.9287        2.2361        1.1930        1.0579        0.7265        2.1068        2.3391        0.5008        1.4878        1.0535        0.3029        0.1365        0.0424        0.7139        1.0135        0.7984        0.6611        0.7960        0.5842        0.8755        1.1119        1.4394        1.2562        1.1872        2.2818        3.2029        1.2851        1.3948        0.7173        0.6515        1.8273        2.5889        0.5142        0.0382        0.3325        0.1752        0.2036        0.7765        1.5758        4.0795        3.2697        3.8472        4.1287        3.0454        5.1359        3.4120        4.0289        4.0127        2.7851        2.1613        0.5945        1.5167        0.2421        0.0838        0.1548        0.1094        0.2462        0.1051        0.1337        0.1818        0.4226        0.3300        0.3728        0.6925        1.1967        1.2431        1.4770        1.7089        3.0588        4.5299        2.9935        2.2580        3.5499        2.6641        1.6368        1.4564        1.5278        1.2860        1.8769        2.8690        2.8845        2.6808        1.9804        3.1520        5.1787        5.7076        4.9121        2.3838        1.7704        1.5227        2.4451        1.2781        0.8891        0.8116        1.1934        1.3828        1.5975        1.1483        1.0721        1.1345        1.2867        1.4751        1.0257        0.7426        1.1399        1.6125        1.4263        1.6393        1.6988        1.4263        1.2146        1.3583        1.2913        1.0018        0.8510        0.9304        0.9484        1.1021        1.2108        1.2732        1.1740        1.1121        0.9654        0.9009        0.9345        0.8475        0.7609        0.7759        0.7527        0.9101        1.1161        1.3068        1.0779        1.0027        0.7717        0.6988        0.4843        0.0778        0.1506        0.0695        0.0506        0.3547        0.4450        0.5536        0.4920        0.0000        0.0388        0.1459        0.2621        0.4079        0.8348        0.2787        0.7802        1.0407        0.7900        1.3506        0.0000        0.0000        0.0000        2.2697        4.7297        3.5888        3.5109        4.3702        6.2794       10.1731       14.3887       15.0487       15.0189       16.9026       16.3078       16.2993       14.8810        0.0000        0.0000        0.0000        0.0000        0.0000        0.0000        0.0000        0.0000        0.0000        0.0000        0.0000        0.0000        0.0000        0.0000        0.0000        0.0000        0.0000        0.0000        0.0000        0.0000        0.0000        0.0000        0.0000        0.0000        0.0000        0.0000        0.0000        0.0000        0.0000        0.0000        0.0000        0.0000        0.0000        0.0000        0.0000        0.0000        0.0000        0.0000        0.0000        0.0000        0.0000        0.0000
        0.0000        3.4774        3.3498        6.0685        7.3227        6.7020        4.8317        5.2978        3.5544        4.8376        2.6685        1.4587        0.9856        1.6827        1.2188        2.6604        1.4873        0.3548        0.1331        0.2260        0.0000        0.0471        0.1149        0.0677        0.2941        0.3348        0.0000        0.0867        0.3659        2.3826        8.2937        8.4690        4.7071        1.3529        0.1380        0.1918        0.2357        0.1185        0.1680        0.7895        1.5418        0.2913        1.9939        3.3231        0.4000        0.0000        0.0000        0.9819        0.7363        0.4739        0.6021        0.9986        0.9178        0.9878        2.4711        1.8330        1.3106        2.2305        3.0985        5.1103        3.3820        2.3001        1.1435        1.4165        1.2971        1.0257        0.5801        0.4307        0.7613        1.1362        2.0188        4.1888        5.0884        5.2659        3.6317        3.5543        4.3281        5.4275        3.2660        2.4449        2.2205        3.6197        3.3192        1.0443        1.2270        1.6067        1.0679        0.3992        0.4073        0.7760        1.0251        1.3462        1.2961        0.9010        1.4216        1.0572        1.1367        1.3258        2.0882        2.0035        1.3366        1.7494        2.6131        3.2591        3.8721        4.9176        4.5203        3.2457        3.1608        4.0738        4.1279        4.1787        3.5786        4.2460        4.6391        3.2944        2.5028        2.3774        2.9790        2.3610        3.0101        1.6492        1.6797        1.6094        1.3446        0.7287        0.7192        1.3643        2.0502        2.2071        1.7485        2.0547        2.4955        2.2748        1.3206        1.1939        0.4999        0.3569        0.6418        0.7175        0.7436        0.8574        0.9585        0.7009        0.7084        0.8252        0.7833        1.0997        0.9818        1.0805        0.9689        1.3390        1.2715        1.1650        1.0028        0.4537        0.4185        0.5252        0.5551        1.0702        1.2161        1.4272        1.4327        1.5507        1.6893        1.4508        1.2108        0.8147        0.6487        0.4651        0.3647        0.3072        0.2925        0.2460        0.4002        0.7686        0.9746        1.0983        0.7365        0.3790        0.3686        0.2471        0.3988        0.2095        0.1000        0.2563        0.2209        1.1306        0.0000        0.0000        0.0000        0.0000        4.7051        3.6676        5.2209        6.4042        4.2151        6.4308        7.6761        9.7611       12.9529       16.6283       15.3084       16.5013       17.4798       16.8561        0.0000        0.0000        0.0000        0.0000        0.0000        0.0000        0.0000        0.0000        0.0000        0.0000        0.0000        0.0000        0.0000        0.0000        0.0000        0.0000        0.0000        0.0000        0.0000        0.0000        0.0000        0.0000        0.0000        0.0000        0.0000        0.0000        0.0000        0.0000        0.0000        0.0000        0.0000        0.0000        0.0000        0.0000        0.0000        0.0000        0.0000        0.0000        0.0000        0.0000        0.0000        0.0000        0.0000
        0.0000        1.6018        1.3417        2.4459        2.3413        3.9106        3.4554        3.0544        2.6518        4.3417        1.6687        1.4754        1.7519        1.8084        2.1995        1.3406        1.0032        0.3226        0.9158        1.2250        0.8621        1.4797        0.0456        0.1066        0.3483        0.0000        0.0000        0.1745        0.0754        1.5647        3.4338        4.6706        3.0001        1.2610        0.0653        0.0811        0.0749        0.0911        0.1713        1.1045        0.9883        1.7536        1.8634        1.8757        0.7966        0.1873        1.3603        1.0613        1.3350        1.4581        2.8165        2.8831        2.3453        1.1754        2.2225        1.2026        0.7726        1.6439        2.8196        1.6208        0.6510        0.6262        0.6835        0.9525        0.4395        0.1748        0.4872        1.1262        1.5682        2.0576        3.3781        3.2835        2.7129        2.1510        1.7949        1.3769        1.6506        0.6374        0.5168        0.8720        0.5791        0.4514        0.5839        0.5244        0.8889        1.0612        0.0419        0.0841        0.1009        0.0614        0.0725        0.1032        0.1648        0.1568        0.3228        0.6037        0.7849        0.8372        1.1195        1.0366        1.2345        1.5341        1.0614        1.6462        1.8462        2.6095        3.9341        3.6579        4.5153        4.0796        3.9086        2.7956        1.8265        2.5780        2.6296        3.7137        4.0671        1.7143        1.9665        1.7187        2.2515        2.6944        1.1671        0.9504        0.7712        0.7142        0.4897        0.3004        0.5237        2.0601        2.9186        1.6516        2.4205        2.4862        1.1663        1.0872        0.4826        0.8486        0.8837        0.9271        1.1231        1.0932        0.9197        0.7918        0.7178        0.7122        0.7385        0.8630        0.8836        0.9763        1.0564        1.2069        1.1218        1.0225        0.8899        0.5016        0.3456        0.3967        0.3993        1.2859        1.6901        1.6198        1.4863        1.6152        1.6229        1.5058        1.2941        1.1001        0.6243        0.3966        0.3381        0.3112        0.3441        0.4181        0.6624        1.0448        1.3002        1.4802        1.1725        0.5311        0.4100        0.3457        0.3350        0.0732        0.0682        0.0992        0.0000        0.0000        0.0000        0.0000        0.0000        3.2381        2.6472        3.2540        2.9053        3.7001        6.3012        6.4863        8.7743       12.2803       16.1530       14.4204       12.5869       14.6072        0.0000        0.0000        0.0000        0.0000        0.0000        0.0000        0.0000        0.0000        0.0000        0.0000        0.0000        0.0000        0.0000        0.0000        0.0000        0.0000        0.0000        0.0000        0.0000        0.0000        0.0000        0.0000        0.0000        0.0000        0.0000        0.0000        0.0000        0.0000        0.0000        0.0000        0.0000        0.0000        0.0000        0.0000        0.0000        0.0000        0.0000        0.0000        0.0000        0.0000        0.0000        0.0000        0.0000        0.0000        0.0000
        0.6546        0.9222        1.2368        2.4601        0.2954        0.6068        1.7946        1.8603        1.5405        1.5599        1.3376        3.7143        4.8401        2.8436        1.3372        0.8280        2.1119        1.6828        1.0495        1.8420        1.3583        1.3497        1.1631        0.0000        0.1277        0.2244        0.3594        0.1651        0.0823        0.2276        1.3425        1.4030        0.9285        1.1297        0.3193        0.3831        0.1896        0.3310        1.2617        1.4356        1.3546        1.8433        1.5955        1.6635        1.1200        0.9991        0.5119        0.1394        0.2008        3.1055        4.7632        3.3717        3.0468        1.9907        1.9001        2.0518        1.4452        1.1789        0.6035        0.2618        0.4931        0.4829        0.2215        0.1254        0.3182        0.1205        0.1489        1.1829        1.9869        3.1240        4.5936        2.5459        2.8746        2.8849        1.2633        0.6484        1.1084        1.1419        1.7264        1.2861        0.4220        0.2592        0.5534        0.5663        0.1088        0.1098        0.0554        0.1059        0.1089        0.0584        0.0640        0.1128        0.2865        0.2629        0.3163        0.5082        0.7730        0.8659        0.8379        0.8764        0.9761        1.0561        1.4949        1.2422        1.5982        2.0971        1.8551        1.7208        0.9602        1.7862        2.7907        2.8899        3.2667        3.5960        4.1006        4.3964        2.9442        4.7405        3.3595        2.5168        2.4056        3.0143        3.8768        1.6065        1.6482        0.8495        0.6730        0.5223        0.5982        0.7255        1.3744        1.8338        1.6015        1.8279        0.8917        0.4649        0.5280        1.0255        1.3742        1.1427        1.2373        0.9853        0.8676        0.8026        0.8080        0.8635        0.9004        1.0076        0.9649        0.9686        0.9141        1.0506        1.1156        1.0594        0.9188        0.4828        0.3891        0.2646        0.4254        1.2087        1.4135        1.5279        1.6612        1.7845        1.6192        1.4825        1.2898        0.8870        0.6985        0.3507        0.3824        0.4629        0.5167        0.4733        0.7141        1.1064        1.5859        1.7929        1.5981        1.4386        0.8220        0.5406        0.3134        0.1371        0.1182        0.0000        0.0000        0.0000        0.0000        0.0000        0.0000        2.8522        2.7191        2.8324        3.4976        3.7820        3.1458        4.2737        5.1262        9.0608       13.2366        0.0000        0.0000        0.0000        0.0000        0.0000        0.0000        0.0000        0.0000        0.0000        0.0000        0.0000        0.0000        0.0000        0.0000        0.0000        0.0000        0.0000        0.0000        0.0000        0.0000        0.0000        0.0000        0.0000        0.0000        0.0000        0.0000        0.0000        0.0000        0.0000        0.0000        0.0000        0.0000        0.0000        0.0000        0.0000        0.0000        0.0000        0.0000        0.0000        0.0000        0.0000        0.0000        0.0000        0.0000        0.0000        0.0000        0.0000        0.0000
        1.4664        0.8281        0.5067        1.4819        0.9510        0.8586        1.1276        1.8409        2.4412        2.4774        3.9936        5.1561        3.9879        1.5876        0.5090        0.4898        1.4732        0.0724        0.0837        0.6872        0.9905        1.0720        0.9173        0.1644        0.0000        0.1545        0.0989        0.1010        0.4486        1.5902        0.9340        0.3407        0.1155        0.8600        0.5663        0.3495        0.5935        0.8761        1.4535        1.9007        2.2363        1.8973        1.9664        2.1503        0.8791        1.6008        2.4563        2.2514        1.6108        1.6774        4.4172        3.0629        2.7529        1.8842        1.0120        1.3243        3.3077        2.4275        0.4413        0.3673        0.0872        0.0370        0.1332        0.3611        0.7883        1.1808        0.8337        2.2157        2.4573        3.4644        2.1503        2.3937        1.3705        1.9065        1.1813        3.5015        2.4925        1.2127        0.4178        0.2851        0.1962        0.2235        0.1656        0.0322        0.0361        0.0256        0.0533        0.0723        0.0863        0.0472        0.0166        0.0864        0.2412        0.4155        0.5173        0.5992        0.4997        0.5303        0.6657        0.7331        0.9030        0.9656        0.9847        1.0648        1.1329        1.4586        1.5968        1.6642        1.7782        1.8625        1.8263        1.5910        1.5803        2.2694        3.1902        3.3857        2.4667        3.4815        2.5311        2.7968        2.9088        3.7583        2.2795        1.3882        1.8717        2.2291        1.2930        1.0254        1.2090        0.9202        0.9954        1.4522        2.4903        1.9496        0.7994        0.4846        0.5230        0.8737        0.9444        0.9618        1.0816        0.8955        0.8692        0.7738        0.8686        0.8269        0.9953        1.0936        1.0730        1.3877        1.0315        1.2681        1.2106        1.0913        0.8858        0.4016        0.4496        0.2781        0.4095        1.1966        1.3858        1.5160        1.6637        1.7595        1.4985        1.5464        1.2187        0.6079        0.4376        0.3466        0.3412        0.4925        0.5842        0.5909        0.6684        1.1570        1.4762        1.2738        1.2647        0.7111        0.6867        0.6319        0.5408        0.2930        0.0000        0.0000        0.0000        0.0000        0.0000        0.0000        0.0000        3.1023        3.0573        3.2321        3.2864        3.0645        2.9694        3.9948        4.4940        7.3209        8.2034        0.0000        0.0000        0.0000        0.0000        0.0000        0.0000        0.0000        0.0000        0.0000        0.0000        0.0000        0.0000        0.0000        0.0000        0.0000        0.0000        0.0000        0.0000        0.0000        0.0000        0.0000        0.0000        0.0000        0.0000        0.0000        0.0000        0.0000        0.0000        0.0000        0.0000        0.0000        0.0000        0.0000        0.0000        0.0000        0.0000        0.0000        0.0000        0.0000        0.0000        0.0000        0.0000        0.0000        0.0000        0.0000        0.0000        0.0000        0.0000
        2.8920        4.5275        2.8632        1.7374        1.6304        1.0476        0.2237        3.3752        3.4120        6.8497        8.3671        5.2408        3.4148        2.3555        2.4801        0.3427        0.1251        0.1443        0.1409        0.7430        0.4978        0.0474        0.0000        0.1896        0.0798        0.1228        0.1864        0.2563        0.3122        0.7324        1.7974        0.7866        0.1365        0.8438        1.5493        0.2840        1.1173        0.8526        1.2570        2.3644        1.7892        1.9034        1.4023        2.5373        3.1123        1.6878        1.6209        4.7024        8.4155        6.0752        4.5107        8.3902        7.4811        3.4824        3.1999        3.9110        1.7572        0.4059        0.2317        0.0608        0.4942        1.0263        2.3848        1.3799        0.2928        0.2728        0.3463        0.3103        0.2066        0.2208        0.2086        0.2055        0.1967        0.2071        0.2007        0.2224        0.2225        0.1864        0.2218        0.2431        0.2368        0.2273        0.2176        0.1771        0.1445        0.1329        0.1537        0.3215        0.2916        0.4028        0.2285        0.0891        0.1102        0.3846        0.4090        0.2302        0.1300        0.0386        0.0580        0.2720        0.3177        0.3614        0.4179        0.8777        0.9719        0.9802        1.2597        1.0070        1.1473        1.1175        2.3401        1.9016        1.7641        2.1084        2.1228        1.7602        2.2954        2.3026        1.6733        3.0172        3.1752        1.9952        2.6181        1.6127        1.6346        2.0677        1.1900        1.5509        1.7803        1.1998        1.1458        1.9005        2.5038        2.3147        1.2458        1.0336        0.9096        0.9498        0.8883        1.1004        1.1807        1.3762        1.7987        1.0606        0.9736        1.0527        1.1991        1.4953        1.3619        1.3799        1.5959        1.6983        1.6789        1.4969        1.1802        0.4888        0.3166        0.4733        0.7840        1.5482        1.7519        1.9480        1.5321        1.2129        1.2087        1.0606        0.8109        0.7613        0.5071        0.4153        0.4070        0.5436        0.5542        1.1173        1.1918        1.1457        1.0899        1.1691        1.2620        1.5662        1.6783        1.6391        0.0000        0.0000        0.0000        0.0000        0.0000        0.0000        0.0000        0.0000        0.0000        5.0032        5.0888        5.2697        5.2433        0.1200        0.0000        1.0800        0.2100        0.7200        4.1100        0.0000        0.0000        0.0000        0.0000        0.0000        0.0000        0.0000        0.0000        0.0000        0.0000        0.0000        0.0000        0.0000        0.0000        0.0000        0.0000        0.0000        0.0000        0.0000        0.0000        0.0000        0.0000        0.0000        0.0000        0.0000        0.0000        0.0000        0.0000        0.0000        0.0000        0.0000        0.0000        0.0000        0.0000        0.0000        0.0000        0.0000        0.0000        0.0000        0.0000        0.0000        0.0000        0.0000        0.0000        0.0000        0.0000        0.0000        0.0000
        4.5471        7.4702        4.4710        1.5829        1.7546        1.3827        0.5559        3.1144        8.5886        4.7672        4.3439        2.2828        2.0751        1.2138        1.5825        0.5702        0.5450        0.4835        0.4326        0.3063        0.0000        0.0000        0.0000        0.0793        0.1109        0.1650        0.2417        0.3780        0.6701        1.0471        0.8614        1.4957        2.1124        1.7340        0.5980        0.0661        0.3584        1.1866        0.8326        0.6236        1.4342        2.0292        1.5071        2.1462        2.5724        4.6749        5.7067       10.5246        9.6243        9.1077        4.1749        5.8396        7.0913        6.3857        4.6144        3.0727        0.9223        0.1562        1.4271        1.5524        0.2180        0.1068        0.1919        0.1463        0.1110        0.1602        0.2399        0.1800        0.3471        0.8883        0.2941        0.2192        0.2637        0.2446        0.1995        0.2126        0.2371        0.1948        0.2295        0.2303        0.2155        0.2140        0.2175        0.2359        0.2114        0.2785        0.3665        0.2991        0.3369        1.1455        0.3947        0.1468        0.0889        0.2868        0.2291        0.2286        0.3422        0.2628        0.1286        0.1802        0.2018        0.2552        0.3844        0.7952        0.9174        0.9705        0.9312        0.7375        0.8343        0.7644        0.9712        0.9345        1.0725        1.4243        2.4360        1.8055        2.1340        2.3941        2.0602        2.2529        1.4688        1.8251        1.8563        1.4442        1.3123        1.7757        1.6991        2.1407        1.4754        1.1551        1.1813        0.9260        1.2525        1.6201        1.6889        2.6363        1.6366        1.0815        2.2009        2.6686        2.8808        2.2995        2.1893        1.5154        1.6426        1.4770        1.8501        1.9313        2.3421        1.5195        1.6435        1.7720        1.7224        1.4969        1.1608        0.3128        0.4289        0.4602        0.9456        1.5128        1.7898        2.0130        1.7943        1.3859        1.6312        1.3649        0.8130        0.5279        0.4316        0.4796        0.4636        0.5733        0.6786        1.2409        1.4427        1.5498        1.0752        1.2895        1.5656        0.0000        0.0000        0.0000        0.0000        0.0000        0.0000        0.0000        0.0000        0.0000        0.0000        0.0000        0.0000        5.3887        5.6051        5.6306        0.0000        0.0000        0.0000        0.0000        0.0000        0.0000        0.0000        0.0000        0.0000        0.0000        0.0000        0.0000        0.0000        0.0000        0.0000        0.0000        0.0000        0.0000        0.0000        0.0000        0.0000        0.0000        0.0000        0.0000        0.0000        0.0000        0.0000        0.0000        0.0000        0.0000        0.0000        0.0000        0.0000        0.0000        0.0000        0.0000        0.0000        0.0000        0.0000        0.0000        0.0000        0.0000        0.0000        0.0000        0.0000        0.0000        0.0000        0.0000        0.0000        0.0000        0.0000        0.0000        0.0000        0.0000        0.0000
        0.0000        0.0000        3.5998        0.2504        0.0000        0.8378        1.5453        3.2404        4.1387        3.0382        2.4012        1.6796        2.3699        1.6993        0.9860        1.2145        0.7438        1.3433        0.5324        0.1548        0.0000        0.0000        0.0000        0.1269        0.1683        0.2614        0.3090        0.3526        0.4770        0.8149        0.5436        1.0005        0.8100        0.1312        0.4401        0.8945        0.0072        0.0578        0.5690        0.2904        0.2550        1.0487        2.3238        3.4283        2.8449        5.1214        6.4725        6.3902        4.4816        4.0619        4.2223        3.1665        2.6241        1.7576        0.6258        0.2752        0.6828        0.7598        0.6807        0.1315        0.1573        0.2058        0.0300        0.0795        0.1256        0.1753        0.1888        0.3128        1.7481        2.5980        2.0463        1.7910        0.4160        0.3100        0.2633        0.3420        0.3440        0.2512        0.2281        0.2240        0.2016        0.2320        0.3164        0.4860        0.3494        0.2968        0.3088        0.2141        0.2828        0.7857        0.4077        0.2581        0.2526        0.2510        0.1803        0.1326        0.6093        0.1206        0.0678        0.1174        0.1440        0.2024        0.2958        0.7163        0.9992        1.0109        0.9786        0.7607        0.7311        0.7404        0.8708        1.2329        1.2049        1.4009        2.4662        1.9654        1.7470        1.4528        1.1152        1.3267        1.9181        2.4665        3.6047        1.8935        1.6450        1.5879        1.6214        1.6659        1.7146        1.4581        1.0029        0.9825        1.3034        1.5995        1.5168        2.0532        2.0896        1.5847        1.3344        1.6004        2.1770        1.8085        1.4857        1.3884        1.3801        1.6704        1.8123        2.5181        2.2933        1.5411        1.5083        1.6227        1.5669        1.3883        1.0773        0.2576        0.3172        0.4479        0.3761        1.1276        1.7792        2.5440        1.7130        1.0976        0.9353        0.7558        0.6465        0.4760        0.4822        0.3672        0.4247        0.6032        0.5699        0.7599        1.0294        1.4273        1.0816        1.3314        1.5642        2.2143        0.0000        0.0000        1.8239        0.0000        0.0000        0.0000        0.0000        0.0000        0.0000        0.0000        0.0000        5.0940        0.0000        0.0000        0.0000        0.0000        0.0000        0.0000        0.0000        0.0000        0.0000        0.0000        0.0000        0.0000        0.0000        0.0000        0.0000        0.0000        0.0000        0.0000        0.0000        0.0000        0.0000        0.0000        0.0000        0.0000        0.0000        0.0000        0.0000        0.0000        0.0000        0.0000        0.0000        0.0000        0.0000        0.0000        0.0000        0.0000        0.0000        0.0000        0.0000        0.0000        0.0000        0.0000        0.0000        0.0000        0.0000        0.0000        0.0000        0.0000        0.0000        0.0000        0.0000        0.0000        0.0000        0.0000        0.0000        0.0000        0.0000
        0.0000        0.0000        0.0000        0.0000        0.0000        0.7604        0.9291        3.2238        4.0198        2.6774        1.2212        1.4678        4.1937        1.6489        0.9975        1.2425        1.9613        2.3280        2.2435        0.2864        0.0277        0.0255        0.0000        0.1991        0.2508        0.5971        0.7016        0.4161        0.4795        0.5535        0.5388        1.1961        0.1037        0.0928        1.7825        1.3435        0.0674        0.0077        1.5406        1.2229        1.8529        2.5097        5.8281        4.2411        3.9149        5.4881        5.6214        7.3396        5.5375        6.7079        6.9762        3.5755        1.6519        3.5087        2.1491        1.7552        0.8054        0.4101        0.0481        0.0420        0.0090        0.0778        0.1324        0.1722        0.1840        0.1817        0.2520        0.7181        1.0982        0.4883        0.7617        0.7856        1.0986        0.2857        0.2415        0.2997        0.2773        0.2729        0.5020        0.6861        0.4073        1.1564        1.4010        0.8573        0.5469        0.2175        0.2584        0.2671        0.3514        0.6699        0.7922        0.5332        0.2764        0.1545        0.1527        0.1988        0.2187        0.1321        0.1616        0.1986        0.2269        0.2514        0.3076        0.7829        1.0016        1.0309        0.9830        0.7576        0.7783        0.8375        0.9291        1.2408        1.3980        1.5296        1.6978        1.9837        2.2593        1.3949        1.9828        1.8279        1.7395        3.3234        1.3472        1.0812        0.8003        0.9361        1.8417        1.3604        1.1960        0.9468        1.0837        1.1893        1.2230        1.2724        1.7566        2.0443        2.6937        2.2247        2.1841        2.2285        2.0805        1.5900        1.6652        1.7384        1.4549        1.8555        2.3284        1.4140        1.5396        1.4510        1.2608        1.3463        1.3224        1.3897        1.0809        0.2463        0.1497        0.3006        0.2463        0.8784        1.2005        1.8061        1.1164        0.8350        0.5520        0.4494        0.4398        0.3696        0.4380        0.5066        0.4063        0.4555        0.3755        0.4546        0.6425        1.1551        1.0224        1.2534        1.6429        2.5831        2.2676        1.7736        1.8488        0.8680        0.0000        0.0000        0.0000        0.0000        0.0000        0.5400        0.0000        5.2798        0.0000        0.0000        0.0000        0.0000        0.0000        0.0000        0.0000        0.0000        0.0000        0.0000        0.0000        0.0000        0.0000        0.0000        0.0000        0.0000        0.0000        0.0000        0.0000        0.0000        0.0000        0.0000        0.0000        0.0000        0.0000        0.0000        0.0000        0.0000        0.0000        0.0000        0.0000        0.0000        0.0000        0.0000        0.0000        0.0000        0.0000        0.0000        0.0000        0.0000        0.0000        0.0000        0.0000        0.0000        0.0000        0.0000        0.0000        0.0000        0.0000        0.0000        0.0000        0.0000        0.0000        0.0000        0.0000        0.0000        0.0000
        0.0000        0.0000        0.0000        0.0000        0.0000        1.4229        2.6374        6.5621        5.0583        1.7120        2.1488        3.3017        1.9941        1.7117        0.8549        0.6239        1.4344        2.9011        3.7436        1.3929        1.0008        0.3333        0.5263        0.3225        0.3941        0.4681        0.5446        0.4366        0.6292        0.9676        0.5029        0.0965        0.0950        0.0863        1.1165        1.3325        1.7739        1.1182        1.0041        3.2798        4.1409        3.8794        5.9957        5.0526        2.3651        2.7822        2.4131        5.0822        3.1510        2.7961        0.5253        0.7164        1.0136        0.0843        0.1573        0.2584        0.2973        0.5948        0.0672        0.0515        0.0295        0.0030        0.0223        0.0990        0.1152        0.1528        0.2898        0.4891        0.3174        0.3949        0.3143        0.6047        0.4353        0.2763        0.2686        0.3099        0.3169        0.2674        0.2443        0.0506        0.0338        0.1945        0.2110        0.1261        0.1131        0.1309        0.2125        0.2968        0.4278        0.2199        0.1499        0.0541        0.0484        0.0756        0.0795        0.1232        0.1050        0.1506        0.1346        0.0614        0.0672        0.0750        0.0580        0.7431        0.8424        0.9345        0.9867        0.9271        0.9874        1.0964        1.2720        1.7281        1.9414        2.0300        2.0225        1.8140        1.8283        2.0687        2.4112        3.3206        3.4730        3.3462        3.1628        1.7607        1.2181        1.0966        1.3559        0.8132        1.2752        0.8350        1.1482        1.1053        0.9955        1.4401        2.0233        2.0056        2.3694        2.6314        2.3456        2.3357        2.6552        1.7273        1.7489        1.3704        1.1607        1.2817        1.4503        1.0279        0.9167        1.5059        0.8971        1.1255        1.0494        0.8549        0.7820        0.8682        0.5462        0.4861        0.5812        0.7309        0.8728        0.9646        0.8143        0.1103        0.1598        0.0961        0.1018        0.3117        0.4127        0.3008        0.2602        0.1141        0.1817        0.1945        0.2733        0.8315        1.2029        1.5179        1.7962        2.1380        2.2208        1.4513        2.8275        3.0812        0.0000        0.0000        0.0000        2.4072        2.4021        4.9171        3.8034        3.9318        4.1783        0.0000        0.0000        0.0000        0.0000        0.0000        0.0000        0.0000        0.0000        0.0000        0.0000        0.0000        0.0000        0.0000        0.0000        0.0000        0.0000        0.0000        0.0000        0.0000        0.0000        0.0000        0.0000        0.0000        0.0000        0.0000        0.0000        0.0000        0.0000        0.0000        0.0000        0.0000        0.0000        0.0000        0.0000        0.0000        0.0000        0.0000        0.0000        0.0000        0.0000        0.0000        0.0000        0.0000        0.0000        0.0000        0.0000        0.0000        0.0000        0.0000        0.0000        0.0000        0.0000        0.0000        0.0000        0.0000        0.0000
        0.0000        0.0000        0.0000        0.0000        0.0000        1.9889        4.4521        8.0970        3.2755        3.3917        3.5168        4.0511        1.7340        3.7793        5.0099        2.0559        0.6547        4.3095        2.1419        1.7309        2.1416        2.2489        2.6414        2.4080        1.4187        0.9160        1.5223        0.9119        0.8580        1.0213        0.7681        0.1079        0.9631        0.4680        0.1561        1.0168        2.5534        1.2132        1.7230        2.9336        1.8297        2.0968        5.2626        2.9049        2.3195        3.3710        2.8589        2.7833        2.4462        1.7264        1.1939        1.3224        0.8936        0.1515        0.1178        1.0950        0.0392        0.0784        0.0504        0.0967        0.0917        0.0430        0.1184        0.3120        0.5488        0.4120        0.2610        0.2772        0.3313        0.3135        0.2562        0.2491        0.2780        0.3952        1.2603        2.2921        1.3817        0.3735        0.2879        0.9852        1.1960        0.1963        0.1203        0.1006        0.1210        0.2564        0.2298        0.1599        0.1347        0.1842        0.1044        0.0717        0.0484        0.0894        0.1146        0.1089        0.1128        0.1261        0.1315        0.0693        0.0654        0.0713        0.0677        0.5718        0.7628        0.8992        0.9905        0.9793        1.0504        1.2158        1.4560        2.0019        2.2852        2.4152        2.4152        2.1565        2.1511        2.0678        2.0419        1.9965        2.8427        3.1925        3.8105        3.9262        2.6730        2.9198        2.1435        0.7522        1.5707        1.5768        1.8197        1.7331        1.6079        1.5842        1.5629        1.7678        1.8549        1.7691        2.5731        3.0980        2.2208        1.9450        2.0294        1.5910        1.4981        1.1983        1.2434        1.2763        0.8676        0.8927        0.9540        1.5063        0.9305        1.2695        0.8734        1.4121        1.5919        0.7131        0.5602        0.5725        0.6395        0.8275        0.5854        0.1649        0.1105        0.0555        0.0730        0.1661        0.1905        0.2276        0.2098        0.0689        0.0641        0.1348        0.2609        1.1220        1.4227        1.4493        1.6816        2.2038        2.5688        2.0889        1.1303        0.8907        0.0000        0.0000        1.1011        2.1520        2.5932        4.7775        4.4069        3.4760        3.6698        4.0105        3.9645        3.5676        3.5501        3.2976        0.0000        0.0000        0.0000        0.0000        0.0000        0.0000        0.0000        0.0000        0.0000        0.0000        0.0000        0.0000        0.0000        0.0000        0.0000        0.0000        0.0000        0.0000        0.0000        0.0000        0.0000        0.0000        0.0000        0.0000        0.0000        0.0000        0.0000        0.0000        0.0000        0.0000        0.0000        0.0000        0.0000        0.0000        0.0000        0.0000        0.0000        0.0000        0.0000        0.0000        0.0000        0.0000        0.0000        0.0000        0.0000        0.0000        0.0000        0.0000        0.0000        0.0000        0.0000
        0.0000        0.0000        0.0000        0.0000        1.8241        2.6846        8.1893        5.2159        3.4815        2.8302        6.0376        2.5788        1.3391        0.4607        0.3286        3.7679        2.1203        0.4104        0.0220        0.2461        0.4871        2.0660        1.9544        0.8671        1.9664        2.0120        2.1426        2.7514        4.5649        4.3065        2.5750        2.5225        0.3952        0.4242        0.5039        3.4947        2.2494        2.1730        3.3894        3.9965        2.2501        0.6832        1.3307        0.9061        0.9308        0.2012        1.1240        0.6638        1.6375        0.5894        0.6007        0.5441        0.3758        0.1512        0.1906        0.2971        0.2466        0.4317        0.1344        0.1642        0.2210        0.3628        0.8149        0.5847        0.5928        0.5515        0.2409        0.3556        0.2996        0.2883        0.2973        0.3270        0.4317        0.3987        0.6359        1.8616        2.1017        1.7776        0.9090        0.8213        0.9082        0.6247        1.2245        0.6165        0.6203        0.1781        0.0935        0.0514        0.1249        0.4974        0.0628        0.0347        0.0483        0.0347        0.0503        0.1189        0.1581        0.1620        0.1170        0.0441        0.0538        0.0597        0.0626        0.4788        0.6624        0.8012        0.9817        0.9117        1.0128        1.2147        1.4924        2.1053        2.4422        2.6288        2.6402        2.4370        2.4772        2.3347        2.1963        1.9118        2.1688        1.5584        1.2810        1.8465        2.8302        3.4874        1.7066        1.2265        1.5976        1.4429        1.9415        1.3633        1.3293        1.7416        1.3951        1.8462        2.3534        2.7694        2.6561        2.5586        2.2009        2.0331        1.7278        1.2354        1.1939        1.1828        1.4185        1.1872        0.8205        0.7073        0.5841        0.4928        0.3506        0.2932        0.3309        0.4654        0.4825        0.7295        0.6915        0.5509        0.4587        0.4088        0.3653        0.1437        0.0602        0.0124        0.0434        0.1132        0.2030        0.2374        0.1762        0.0567        0.0585        0.1283        0.2757        1.0253        1.0746        1.2260        1.4690        3.2158        2.1788        1.3118        1.2368        0.6688        0.0000        0.8092        1.1317        2.6367        3.7875        5.3743        4.9133        3.5288        3.2202        3.6933        3.3416        2.6789        2.6547        2.6475        2.6469        0.0000        0.0000        0.0000        0.0000        0.0000        0.0000        0.0000        0.0000        0.0000        0.0000        0.0000        0.0000        0.0000        0.0000        0.0000        0.0000        0.0000        0.0000        0.0000        0.0000        0.0000        0.0000        0.0000        0.0000        0.0000        0.0000        0.0000        0.0000        0.0000        0.0000        0.0000        0.0000        0.0000        0.0000        0.0000        0.0000        0.0000        0.0000        0.0000        0.0000        0.0000        0.0000        0.0000        0.0000        0.0000        0.0000        0.0000        0.0000        0.0000        0.0000
        0.0000        0.0000        0.0000        0.0000        0.9381        4.5351       11.3780        5.6086        2.6922        8.0032        2.8894        1.9525        0.4186        0.3339        0.2430        0.5886        1.6119        1.8197        2.1560        5.3347        6.0155        1.6405        0.8514        1.4781        1.1271        2.4109        2.5686        2.9947        4.1020        5.2789        3.8349        3.9009        4.0133        3.3758        3.7235        4.9503        2.4412        2.4165        2.4986        2.8811        1.5313        1.7035        2.2331        0.2291        0.3640        1.1230        0.5323        0.3031        0.1290        0.3420        0.4429        0.6171        0.6228        0.6847        0.5385        0.5608        0.6227        1.0216        0.4149        0.3605        0.3498        0.7219        0.6793        0.6599        0.5549        0.4488        0.8032        1.1377        1.2185        0.7340        0.7022        0.6899        0.3857        0.3508        0.7343        1.4002        1.1803        1.2214        1.2122        0.9752        1.3750        1.9855        2.8656        1.7439        0.8655        0.5363        0.0551        0.1082        0.3042        0.8413        0.1945        0.1500        0.1265        0.1228        0.2673        0.2162        0.2383        0.2381        0.2278        0.1494        0.2086        0.3698        0.5798        0.5280        0.6024        0.7028        0.7743        0.8163        0.9440        1.2253        1.6149        2.1524        2.5158        2.7207        2.8001        2.6619        2.6999        2.6247        2.3673        2.5149        2.0744        1.6501        1.3509        0.8748        0.7061        1.0166        0.8340        0.5672        0.2522        0.5264        1.4638        1.4130        1.8129        2.0409        2.3464        3.2572        2.8052        2.4550        2.5274        2.5662        2.4941        2.1414        1.7846        1.3094        1.1101        1.0681        1.1107        1.1354        0.8868        0.7277        0.6337        0.4257        0.2759        0.2428        0.3038        0.3639        0.3548        0.3521        0.3609        0.3576        0.3692        0.3374        0.4851        0.0770        0.0563        0.0627        0.0221        0.1166        0.1658        0.2534        0.1254        0.0459        0.0454        0.0720        0.3311        0.7738        1.1952        1.3064        1.7079        1.1260        1.5411        1.4020        0.9307        0.7031        0.7326        0.9114        1.8849        3.2123        5.1186        4.3439        3.4492        5.3701        3.4508        3.0486        2.8850        4.3627        2.6778        2.6535        2.6483        0.0000        0.0000        0.0000        0.0000        0.0000        0.0000        0.0000        0.0000        0.0000        0.0000        0.0000        0.0000        0.0000        0.0000        0.0000        0.0000        0.0000        0.0000        0.0000        0.0000        0.0000        0.0000        0.0000        0.0000        0.0000        0.0000        0.0000        0.0000        0.0000        0.0000        0.0000        0.0000        0.0000        0.0000        0.0000        0.0000        0.0000        0.0000        0.0000        0.0000        0.0000        0.0000        0.0000        0.0000        0.0000        0.0000        0.0000        0.0000        0.0000        0.0000
        0.0000        0.0000        0.0000        0.0000        1.0518        5.1234        7.9175        3.1132        3.5023        2.7641        1.9583        0.0000        0.2424        1.5174        3.0755        4.0069        2.4127        4.7218        6.7958        2.4330        1.2154        1.1180        2.5263        3.3428        1.5210        1.2459        2.5523        1.9944        1.0590        1.6993        1.0838        1.1298        2.9691        4.2750        4.7127        3.3198        1.7010        0.3226        0.9919        1.2510        1.2123        1.3802        1.6955        1.7265        1.1622        0.2581        0.0821        0.6026        0.6883        0.3152        0.1604        0.4815        0.3381        0.2694        0.8603        1.0154        0.9063        0.9351        0.4472        1.6487        1.6030        0.5471        0.6748        1.4206        0.7200        0.7335        1.2021        1.9537        1.4579        0.9231        0.2319        0.5652        0.2155        0.2502        0.1954        0.1538        0.0261        1.5299        1.0385        1.5909        1.6219        2.9404        1.7351        1.1530        2.1294        3.2637        1.5976        1.2877        0.8079        0.8306        0.8120        0.2366        0.2267        0.3637        0.1856        0.2023        0.1366        0.1865        0.1075        0.1911        0.3152        0.4468        0.4565        0.6363        0.5627        0.4633        0.2621        0.7717        1.1750        1.2381        0.9936        1.7193        2.1277        2.3420        2.4387        2.3145        2.3967        2.2106        1.9834        1.6886        1.5163        1.2256        1.0263        0.5457        0.2147        0.2799        0.7028        1.1843        1.3181        1.2490        1.4577        1.8804        2.2963        2.7740        2.9684        2.9905        2.8304        2.8247        2.7420        2.5910        2.3623        2.1186        1.8267        1.1036        0.9692        1.5522        1.1137        1.4384        1.3323        1.1770        0.9315        0.3239        0.2488        0.1382        0.2425        0.2183        0.2450        0.1767        0.1243        0.2572        0.3586        0.7443        0.2730        0.0027        0.0000        0.0022        0.0064        0.0503        0.0048        0.0047        0.0000        0.0683        0.0089        0.0116        0.3150        0.2744        0.8093        0.9718        0.1899        0.3385        0.2585        0.5269        0.6940        1.3214        2.4039        2.3108        2.3553        2.5307        3.1835        3.2253        3.1334        1.7164        1.7855        1.2225        1.4000        2.3252        2.5200        2.5232        2.5029        0.0000        0.0000        0.0000        0.0000        0.0000        0.0000        0.0000        0.0000        0.0000        0.0000        0.0000        0.0000        0.0000        0.0000        0.0000        0.0000        0.0000        0.0000        0.0000        0.0000        0.0000        0.0000        0.0000        0.0000        0.0000        0.0000        0.0000        0.0000        0.0000        0.0000        0.0000        0.0000        0.0000        0.0000        0.0000        0.0000        0.0000        0.0000        0.0000        0.0000        0.0000        0.0000        0.0000        0.0000        0.0000        0.0000        0.0000        0.0000        0.0000        0.0000
        0.0000        0.0000        0.0000        0.0000        0.0000        0.0000        0.0000        0.0000        5.0786        5.1907        1.1326        0.0000        0.8840        7.7402        6.3507        6.3361        4.9733        9.3487        7.6650        1.5217        2.4363        3.3535        4.3630        5.4388        1.9941        1.5872        1.6925        3.8358        3.6087        2.6313        2.8368        5.2975        3.7841        1.8268        1.4016        0.6907        1.8128        1.9433        2.0736        1.2644        0.2334        0.8290        0.2107        0.3167        0.4047        1.1618        1.3028        1.7979        1.3317        0.9407        0.7053        1.2740        0.6135        0.4874        1.2109        2.5109        1.1590        0.6135        1.0156        1.8906        1.3385        0.4207        0.4048        0.5590        0.2249        0.1429        0.1893        1.5112        1.2216        0.9730        0.5709        0.9085        0.4933        0.4375        0.1868        0.2407        0.0953        0.2334        0.1872        0.1797        0.2485        0.6359        1.2359        2.2721        3.3031        3.0229        4.4316        4.0230        3.4820        3.8659        3.0324        2.2506        3.6392        1.1432        0.5077        0.2240        0.3503        0.2362        0.4094        0.3733        0.4200        0.4205        0.4717        0.5876        0.5552        0.4392        1.1122        2.2316        2.2528        1.0448        0.9667        1.5999        1.9744        2.3142        2.5179        2.4566        2.4164        2.4376        2.0102        1.5551        1.1300        1.0976        1.1280        0.3774        0.2339        0.2437        0.2935        0.9131        1.1246        1.4946        1.7338        2.3097        2.6338        3.0958        3.1478        2.9632        3.3625        3.4165        2.9308        2.8193        2.9777        2.3278        2.0934        1.2514        1.0714        1.0513        0.9761        1.5919        1.5155        1.3183        1.0269        0.3162        0.1754        0.0874        0.0831        0.1126        0.0635        0.0792        0.0890        0.1645        0.7308        0.1699        0.1225        0.0000        0.0075        0.0069        0.1052        0.1644        0.3104        0.4787        0.1078        0.0120        0.2201        0.0432        0.0961        0.2342        0.2842        0.0641        0.0493        0.1032        0.1423        0.2343        0.4192        2.0137        1.6008        4.2753        2.0834        2.8932        3.0565        3.0639        2.7829        1.1711        0.9455        0.9690        1.2353        2.1067        3.7217        0.0000        0.0000        0.0000        0.0000        0.0000        0.0000        0.0000        0.0000        0.0000        0.0000        0.0000        0.0000        0.0000        0.0000        0.0000        0.0000        0.0000        0.0000        0.0000        0.0000        0.0000        0.0000        0.0000        0.0000        0.0000        0.0000        0.0000        0.0000        0.0000        0.0000        0.0000        0.0000        0.0000        0.0000        0.0000        0.0000        0.0000        0.0000        0.0000        0.0000        0.0000        0.0000        0.0000        0.0000        0.0000        0.0000        0.0000        0.0000        0.0000        0.0000        0.0000        0.0000
        0.0000        0.0000        0.0000        0.0000        0.0000        0.0000        0.0000        0.0000        0.0000        0.0000        1.5019        1.4818        4.6652        8.8704        6.0412       11.5202       16.9552       13.9820        2.0183        0.7500        4.0220        2.8377        3.5031        2.1445        1.8716        1.9639        3.4219        5.5230        4.5572        3.3460        1.6366        1.8826        0.4920        0.5550        1.0574        0.5622        0.4174        0.3585        0.5119        0.1334        0.0594        0.1267        1.3038        1.8079        2.2605        2.2431        2.1902        2.3624        1.8206        1.0038        0.9925        1.2567        1.6133        0.8201        1.6133        1.6188        0.3840        1.6933        1.5384        1.6253        0.3738        0.9140        0.4674        0.6866        0.1669        0.1237        0.1026        0.1633        0.9352        0.9996        0.3068        0.2273        0.4720        0.2741        0.1919        0.2111        0.4343        0.7244        0.5600        0.3549        0.5431        0.5391        1.1789        2.0976        1.7219        1.5937        2.6243        2.9089        3.4992        3.3492        5.4609        3.3336        2.1710        1.8856        4.4715        1.8174        0.6359        0.8387        2.7391        0.2936        0.1649        0.2873        0.4983        0.3859        0.5312        0.6975        0.7209        2.2478        2.4664        2.3527        1.8346        1.6205        1.8772        2.2105        2.3116        2.2663        2.4693        2.1847        2.0000        1.4386        1.2427        1.0491        0.8238        0.2386        0.2223        0.3582        0.2981        1.0370        1.4442        1.8167        2.1160        2.6997        3.1728        3.3583        3.5781        3.5462        3.6404        3.8224        3.8417        3.1560        3.0729        2.9236        2.5163        1.4730        1.1793        0.8214        0.7867        1.5259        1.4705        1.2513        0.9502        0.3210        0.2120        0.1113        0.0672        0.0529        0.0427        0.0424        0.0672        0.3571        0.1266        0.1258        0.0823        0.0000        0.0977        0.0000        0.0426        0.1282        0.4843        0.0077        0.0020        0.4699        0.1069        0.6803        0.1637        0.2075        0.2814        0.2806        0.0993        0.7240        0.6953        0.9855        0.9873        1.7997        4.5605        1.8530        2.3257        2.8413        3.2973        3.3635        3.0946        1.2320        1.1460        1.2851        0.0000        0.0000        0.0000        0.0000        0.0000        0.0000        0.0000        0.0000        0.0000        0.0000        0.0000        0.0000        0.0000        0.0000        0.0000        0.0000        0.0000        0.0000        0.0000        0.0000        0.0000        0.0000        0.0000        0.0000        0.0000        0.0000        0.0000        0.0000        0.0000        0.0000        0.0000        0.0000        0.0000        0.0000        0.0000        0.0000        0.0000        0.0000        0.0000        0.0000        0.0000        0.0000        0.0000        0.0000        0.0000        0.0000        0.0000        0.0000        0.0000        0.0000        0.0000        0.0000        0.0000        0.0000        0.0000
        0.0000        0.0000        0.0000        0.0000        0.0000        0.0000        0.0000        0.0000        0.0000        0.0000        2.4409       11.1332        5.7726        5.9340       17.9576       24.1387       13.3105        0.7240        4.7639        2.5855        0.2918        1.6445        1.5799        3.2879        3.4331        3.8044        3.2058        4.4950        4.2419        2.7256        3.3681        1.8070        1.2082        0.9746        2.7618        1.7512        1.0363        1.5147        0.4594        0.3387        0.4063        0.9267        1.9011        1.8759        1.6226        2.3054        2.3997        1.3482        0.6848        0.7480        0.7595        1.2781        1.4744        0.7365        1.9588        0.8458        0.4889        0.9093        0.1782        0.4549        0.2423        0.2887        0.4449        0.3038        0.3729        0.1204        0.0818        0.5036        1.2611        0.5425        0.6217        0.2769        0.5043        0.3316        0.2177        0.2054        0.6842        0.9626        1.1398        0.6195        0.6091        0.6382        0.6422        0.4072        0.4067        0.4615        0.2588        0.2099        0.4149        0.5545        0.4969        1.0261        0.3584        0.3531        1.7345        1.7373        0.7841        1.9480        0.5405        0.2113        0.1792        0.3063        0.3860        0.1703        0.2990        0.6615        0.7360        3.1075        3.4828        2.0501        0.9011        2.3743        2.5908        2.2459        2.8589        2.4100        2.1443        2.3891        2.1520        1.5010        1.3190        1.0765        0.9281        0.3291        0.2821        0.4035        0.4279        1.2694        1.5919        1.9353        2.2212        2.9007        3.2863        3.7748        4.0718        4.0338        4.7626        4.5622        3.9092        3.2504        3.0960        2.9184        2.3351        1.2480        0.9110        0.7339        0.6550        1.2602        1.1757        1.0168        0.8192        0.2687        0.5604        0.0926        0.0901        0.0311        0.1103        0.1275        0.4292        0.1439        0.2731        0.0821        0.4271        0.0000        0.0000        0.0085        0.0000        0.1019        0.0046        0.0069        0.0148        0.2862        0.1174        0.2369        0.4940        0.7561        0.7547        0.0242        0.0090        0.1769        0.1465        0.6102        0.5934        1.1144        1.5747        2.4110        2.6488        3.5614        3.8482        3.8411        3.4652        1.6497        2.6350        0.0000        0.0000        0.0000        0.0000        0.0000        0.0000        0.0000        0.0000        0.0000        0.0000        0.0000        0.0000        0.0000        0.0000        0.0000        0.0000        0.0000        0.0000        0.0000        0.0000        0.0000        0.0000        0.0000        0.0000        0.0000        0.0000        0.0000        0.0000        0.0000        0.0000        0.0000        0.0000        0.0000        0.0000        0.0000        0.0000        0.0000        0.0000        0.0000        0.0000        0.0000        0.0000        0.0000        0.0000        0.0000        0.0000        0.0000        0.0000        0.0000        0.0000        0.0000        0.0000        0.0000        0.0000        0.0000        0.0000
        0.0000        0.0000        0.0000        0.0000        0.0000        0.0000        0.0000        0.0000        0.0000        0.0000        5.6170        3.7383        8.8999       19.3276       29.6813       13.3522       10.8138       10.8863        5.1421        3.0932        1.7745        0.5570        2.2466        4.2479        6.5455       10.7021        6.0351        4.6270        2.9631        2.8777        3.7667        2.7894        2.1616        1.4751        3.3683        2.2037        1.2754        0.6222        1.0216        0.8096        1.7566        1.6353        1.2433        0.9834        1.0695        1.2209        0.9610        0.7937        1.0171        0.9113        0.7407        1.6234        1.3348        0.4819        0.8408        0.7585        0.3585        0.1645        0.2116        0.2351        0.5996        0.3291        0.2351        0.1554        0.1382        0.3456        1.1993        2.4866        0.3155        0.2159        0.4154        0.1843        0.1745        0.0903        0.0999        0.5010        0.6176        0.7519        0.6108        0.4429        0.3441        0.4417        0.4244        0.3289        0.1646        0.1309        0.0881        0.0757        0.0741        0.1498        0.1905        0.2495        0.2545        0.2245        0.2614        0.4322        0.2304        0.5177        0.6779        0.5392        0.4075        0.4416        0.3315        0.2004        0.1130        0.1224        0.2042        0.2679        0.9894        3.6073        4.9118        1.6399        2.2872        2.8077        2.6953        2.0279        3.8547        3.0153        2.0541        1.5287        1.5842        1.3195        1.1664        0.8644        1.2160        1.4719        1.2409        1.5040        1.7032        2.5372        2.4665        3.0095        3.0277        3.2811        3.7469        3.9081        5.0110        4.5103        3.8039        4.1064        3.9248        3.5365        2.7940        1.0877        0.7645        0.5140        0.4637        0.5872        0.5338        0.5827        0.7067        0.0907        0.1093        0.0000        0.0325        0.2002        0.4651        0.2419        0.8250        0.7490        0.0315        0.0048        0.0131        0.1948        0.0182        0.0069        0.0069        0.5353        0.7349        0.7292        2.5211        0.5015        0.0686        0.3721        1.2409        0.8024        1.0747        0.6361        0.2079        0.1617        0.1744        0.6696        0.7320        1.2693        1.7188        2.2508        2.9047        3.9878        4.6582        4.7252        0.0000        0.0000        0.0000        0.0000        0.0000        0.0000        0.0000        0.0000        0.0000        0.0000        0.0000        0.0000        0.0000        0.0000        0.0000        0.0000        0.0000        0.0000        0.0000        0.0000        0.0000        0.0000        0.0000        0.0000        0.0000        0.0000        0.0000        0.0000        0.0000        0.0000        0.0000        0.0000        0.0000        0.0000        0.0000        0.0000        0.0000        0.0000        0.0000        0.0000        0.0000        0.0000        0.0000        0.0000        0.0000        0.0000        0.0000        0.0000        0.0000        0.0000        0.0000        0.0000        0.0000        0.0000        0.0000        0.0000        0.0000        0.0000        0.0000
        0.0000        0.0000        0.0000        0.0000        0.0000        0.0000        0.0000        0.0000        0.0000        0.0000        0.0000        4.2282        9.7372        7.4690       11.3213       23.4931       16.1005        7.5611        3.8346        3.7818        3.8491        5.2989        7.2404        7.3409        4.2032        2.3054        3.8834        3.6600        2.1191        4.1958        4.2722        0.7838        1.7625        2.5209        2.0323        1.7743        1.4331        0.9501        1.5106        1.0363        1.4938        1.1651        0.7675        0.5732        0.4003        0.2279        0.4326        0.4705        0.2470        0.2117        0.2822        0.5822        0.2881        0.1999        0.4175        0.2940        0.1411        0.1529        0.1646        0.1764        0.3293        0.5821        0.2881        0.1902        0.1902        1.0617        0.3113        0.1331        0.4439        1.1286        1.1065        0.2381        0.2153        0.2024        0.2184        0.5853        0.5687        0.4479        0.3385        0.2551        0.2254        0.1097        0.1082        0.1439        0.0966        0.0609        0.0403        0.0340        0.0450        0.0733        0.1447        0.1432        0.1432        0.2152        0.2669        0.1239        0.1601        0.2692        0.6318        0.4844        0.5474        0.5202        0.7062        0.2688        0.2637        0.1032        0.1389        1.4056        3.7215        1.6088        2.9884        2.2834        1.7858        1.8627        2.6026        2.4377        2.7013        2.9662        2.9330        1.6004        1.8547        1.4238        2.0959        2.2758        1.3337        1.0417        1.2869        1.7353        3.5764        2.8298        2.7898        3.2957        3.2120        3.5022        4.0771        4.9272        6.2424        7.2103        5.5828        5.0530        4.3575        3.9290        3.0310        1.1575        1.0269        1.9392        0.4614        0.7106        0.3930        0.3109        0.2260        0.0943        0.0077        0.0377        0.0221        0.0351        0.0000        0.0771        0.4478        0.0804        0.6008        0.0238        0.0000        0.0000        0.0424        0.0181        0.0139        0.7002        0.9929        0.9993        0.7503        0.0217        0.1425        0.0660        0.0378        0.2933        0.1874        0.2158        0.4883        0.2105        0.2246        0.6040        0.6852        4.4473        1.8141        2.4392        3.1183        4.3842        5.0998        0.0000        0.0000        0.0000        0.0000        0.0000        0.0000        0.0000        0.0000        0.0000        0.0000        0.0000        0.0000        0.0000        0.0000        0.0000        0.0000        0.0000        0.0000        0.0000        0.0000        0.0000        0.0000        0.0000        0.0000        0.0000        0.0000        0.0000        0.0000        0.0000        0.0000        0.0000        0.0000        0.0000        0.0000        0.0000        0.0000        0.0000        0.0000        0.0000        0.0000        0.0000        0.0000        0.0000        0.0000        0.0000        0.0000        0.0000        0.0000        0.0000        0.0000        0.0000        0.0000        0.0000        0.0000        0.0000        0.0000        0.0000        0.0000        0.0000        0.0000
        0.0000        0.0000        0.0000        0.0000        0.0000        0.0000        0.0000        0.0000        0.0000        0.0000        0.0000        0.0000        0.0000        0.0000        7.0643        9.0711        5.4822        5.2301        5.2090        6.1831        8.9917        8.3513        3.1470        1.5902        4.1340        6.6282        4.4000        4.1100        4.4808        3.8800        5.3160        1.0698        0.5054        0.1609        0.0951        0.9820        2.5658        2.1355        0.4380        0.2530        0.1914        0.1875        0.2817        0.1909        0.1891        0.2342        0.1859        0.2294        0.1353        0.1059        0.3823        0.4000        0.1706        0.2470        0.2470        0.3175        0.2235        0.1882        0.1470        0.3823        0.3764        0.3824        0.1765        0.1904        0.0519        0.0865        0.1038        0.2332        0.5948        1.5535        0.2331        0.0856        0.2713        0.2551        0.1874        0.3083        0.1125        0.2060        0.2505        0.2390        0.2121        0.1262        0.0662        0.0457        0.0303        0.2338        0.0169        0.0214        0.2507        0.0499        0.0498        0.0750        0.0871        0.1053        0.1202        0.3836        0.3958        0.3098        0.3863        0.5027        0.4333        0.5489        0.7535        0.1325        0.1175        0.1218        0.0934        1.5446        1.1340        0.5807        0.5758        2.9359        2.8034        2.3897        2.5064        2.5684        3.2825        2.7403        2.4815        2.0103        1.5049        1.3972        1.7904        3.2178        2.2601        1.7753        1.5592        3.0643        3.7843        2.9837        3.9071        3.0591        3.3930        3.7338        4.0602        5.0256        6.5416        5.8800        5.1594        4.8375        4.2256        3.8254        2.9002        1.0780        0.5926        0.4050        0.4108        0.4503        1.1809        0.2939        0.2246        0.1087        0.0571        0.3940        0.2006        0.0863        0.0347        0.0542        0.0132        0.1025        0.0141        0.0137        0.0000        0.0125        0.0546        0.0964        0.0498        0.7961        1.0673        4.0854        0.8819        0.8390        0.5002        0.9029        2.3095        3.7571        2.8335        0.0564        0.3191        0.2539        0.0000        0.8354        0.0000        1.1813        2.6167        2.2351        0.0000        0.0000        0.0000        0.0000        0.0000        0.0000        0.0000        0.0000        0.0000        0.0000        0.0000        0.0000        0.0000        0.0000        0.0000        0.0000        0.0000        0.0000        0.0000        0.0000        0.0000        0.0000        0.0000        0.0000        0.0000        0.0000        0.0000        0.0000        0.0000        0.0000        0.0000        0.0000        0.0000        0.0000        0.0000        0.0000        0.0000        0.0000        0.0000        0.0000        0.0000        0.0000        0.0000        0.0000        0.0000        0.0000        0.0000        0.0000        0.0000        0.0000        0.0000        0.0000        0.0000        0.0000        0.0000        0.0000        0.0000        0.0000        0.0000        0.0000        0.0000        0.0000        0.0000
        0.0000        0.0000        0.0000        0.0000        0.0000        0.0000        0.0000        0.0000        0.0000        0.0000        0.0000        0.0000        0.0000        0.0000        0.0000        0.0000        0.0000        0.0000        6.5314        7.1550        9.8852        6.6986        4.9596        2.8990        1.7300        0.3875        0.4630        0.2146        0.1492        0.3368        2.1179        0.8046        1.6145        0.5792        0.7917        0.2583        2.3841        3.8409        0.1411        0.1862        0.2117        0.3247        0.3981        0.2132        0.2183        0.1630        0.2092        0.1412        0.1059        0.1059        0.3649        0.2707        0.1177        0.4825        0.3942        0.5767        0.2941        0.2294        0.6296        0.8415        0.3354        0.3235        0.2059        0.1211        0.0981        0.1962        0.1731        0.5171        1.1916        0.5618        0.1890        0.1474        0.2821        0.2885        0.2722        0.1308        0.0793        0.0883        0.1177        0.1502        0.1641        0.1472        0.1245        0.0755        0.0342        0.4107        0.2398        0.3500        0.0174        0.0328        0.0699        0.1115        0.3427        0.5742        0.5934        0.4874        0.6572        0.9459        0.8907        0.8311        0.8656        0.7808        0.6313        0.0784        0.1279        0.1066        0.0585        0.8182        0.8737        0.8619        2.3824        4.2043        3.4269        3.4105        3.2316        4.0316        2.7602        3.0068        3.2357        1.9723        1.9598        1.6192        1.9638        4.0764        1.5444        2.0593        2.7506        2.2493        2.7885        4.5880        5.0419        3.5537        3.8670        4.0474        4.0408        5.0434        6.0747        5.1065        3.9266        4.0983        3.9632        3.0546        2.3207        0.8857        0.5857        0.2758        0.2791        0.4419        1.3673        0.3992        0.3586        0.0607        0.0582        0.0317        0.0386        0.0144        0.0071        0.0072        0.0000        0.0397        0.0236        0.0077        0.0000        0.2279        0.0648        0.0363        0.1664        0.8678        0.9969        1.0461        0.8400        0.3965        0.2818        0.0223        0.8608        2.1268        1.1281        3.0878        0.0000        1.9526        0.2940        2.3148        1.2193        0.8492        1.1868        1.6610        0.0000        0.0000        0.0000        0.0000        0.0000        0.0000        0.0000        0.0000        0.0000        0.0000        0.0000        0.0000        0.0000        0.0000        0.0000        0.0000        0.0000        0.0000        0.0000        0.0000        0.0000        0.0000        0.0000        0.0000        0.0000        0.0000        0.0000        0.0000        0.0000        0.0000        0.0000        0.0000        0.0000        0.0000        0.0000        0.0000        0.0000        0.0000        0.0000        0.0000        0.0000        0.0000        0.0000        0.0000        0.0000        0.0000        0.0000        0.0000        0.0000        0.0000        0.0000        0.0000        0.0000        0.0000        0.0000        0.0000        0.0000        0.0000        0.0000        0.0000        0.0000        0.0000        0.0000
        0.0000        0.0000        0.0000        0.0000        0.0000        0.0000        0.0000        0.0000        0.0000        0.0000        0.0000        0.0000        0.0000        0.0000        0.0000        0.0000        0.0000        0.0000        0.0000       11.1687       11.1763        7.8669        6.1641        5.9796        3.1848        1.0377        0.2926        0.1293        0.6415        0.8526        1.1390        0.9043        1.9040        1.6183        1.5588        0.8499        0.7477        0.2293        0.2221        0.4119        0.5886        0.7181        0.5591        0.3540        0.3000        0.3420        0.3840        0.3960        0.3480        0.6540        0.8940        0.6540        1.6620        0.9960        0.9600        0.7241        0.7830        1.3188        1.2953        1.0126        0.5415        0.6181        0.4826        0.6065        0.6690        0.4364        0.3286        0.4589        0.9081        0.5026        0.4260        0.2226        0.5069        0.5634        0.7849        0.3649        0.2648        0.2169        0.4002        0.7270        0.4358        0.5518        0.3182        0.8527        0.3867        0.5750        0.4675        0.8902        0.5053        1.0644        1.1193        1.3220        1.5740        1.7809        1.4463        1.3251        1.6516        2.1056        2.0894        1.3056        1.2288        1.0770        1.2457        1.7525        1.9495        2.1161        2.2347        2.7981        4.2386        7.0007        6.6942        5.7192        5.8815        6.5160        7.0934        3.5324        3.3954        3.4672        5.1474        5.2716        3.2095        1.7110        2.5331        5.1436        4.9158        6.1093        3.9739        1.7757        2.5190        2.9057        5.9136        4.1134        4.5645        4.4173        4.6041        4.5700        4.8343        4.8162        4.2341        2.1239        1.7946        1.3777        0.9464        0.0278        0.0000        0.1133        0.0548        0.6258        0.9843        0.6461        0.5277        0.4560        0.3643        0.3621        0.3226        0.7128        0.5671        0.9116        0.7112        0.0473        0.2522        0.2393        0.0147        0.0411        1.7107        0.0740        0.0338        0.4150        0.5910        0.6305        1.9889        2.0142        4.0120        1.7967        0.7444        1.2660        4.0829        2.0584        6.7439        1.4858        1.0680        3.1958        4.7347        0.0485        0.0353        0.1491        0.0000        0.0000        0.0000        0.0000        0.0000        0.0000        0.0000        0.0000        0.0000        0.0000        0.0000        0.0000        0.0000        0.0000        0.0000        0.0000        0.0000        0.0000        0.0000        0.0000        0.0000        0.0000        0.0000        0.0000        0.0000        0.0000        0.0000        0.0000        0.0000        0.0000        0.0000        0.0000        0.0000        0.0000        0.0000        0.0000        0.0000        0.0000        0.0000        0.0000        0.0000        0.0000        0.0000        0.0000        0.0000        0.0000        0.0000        0.0000        0.0000        0.0000        0.0000        0.0000        0.0000        0.0000        0.0000        0.0000        0.0000        0.0000        0.0000        0.0000        0.0000        0.0000        0.0000
        0.0000        0.0000        0.0000        0.0000        0.0000        0.0000        0.0000        0.0000        0.0000        0.0000        0.0000        0.0000        0.0000        0.0000        0.0000        0.0000        0.0000        0.0000        0.0000        9.7669        8.2548        6.9661        5.5869        4.5733        3.4289        1.9943        0.7482        0.1880        0.0856        0.3025        0.8032        1.4569        2.2406        1.5913        1.9478        1.0523        0.6742        0.4789        0.2694        1.5342        0.8302        1.6022        0.5888        0.2940        0.2040        0.2760        0.3300        0.3960        0.3600        0.3540        0.6300        0.7500        0.9780        0.6360        0.3120        0.2767        0.2826        0.6772        1.0012        0.6887        0.1942        0.2413        0.1353        0.4988        0.6805        0.3117        0.1813        0.3337        0.3280        0.3282        0.3610        0.4849        0.5615        0.3775        0.5041        0.2179        0.2033        0.1885        0.3645        0.7061        0.2770        0.2338        0.4636        1.3601        0.9557        0.4985        1.0984        1.9188        1.1814        1.2989        1.5000        1.7937        1.8140        1.8798        1.8813        1.9218        2.3317        2.0337        1.6775        1.2731        1.2517        1.3692        1.6541        2.4366        2.8590        2.9205        3.1324        3.5590        6.9041        8.3150       10.2798        7.3982       14.3114       15.1869        7.6283        5.1255        5.5538        4.8284        3.7950        3.5378        3.8859        6.7129        5.5594        5.0677        5.9816        3.7553        3.5793        4.3402        1.9926        2.3969        2.8051        3.4449        3.9668        4.3413        4.5358        4.4387        4.5628        4.3716        3.7196        1.6577        1.1628        0.8631        0.6283        0.1127        0.2095        0.1758        0.0319        1.4979        0.7613        1.5296        0.7073        0.6073        0.5355        0.4569        0.4508        0.7773        0.7816        1.4892        1.0159        0.0000        0.0346        0.0596        0.0000        0.0000        0.3212        0.4930        0.6857        0.5103        0.4604        0.5435        0.5818        1.3573        2.7593        1.3378        1.6797        0.0287        5.7713        3.7702        9.2194        3.4682        8.9076        4.0073        0.1141        0.0678        0.3545        0.2465        0.6289        1.8935        0.0000        0.0000        0.0000        0.0000        0.0000        0.0000        0.0000        0.0000        0.0000        0.0000        0.0000        0.0000        0.0000        0.0000        0.0000        0.0000        0.0000        0.0000        0.0000        0.0000        0.0000        0.0000        0.0000        0.0000        0.0000        0.0000        0.0000        0.0000        0.0000        0.0000        0.0000        0.0000        0.0000        0.0000        0.0000        0.0000        0.0000        0.0000        0.0000        0.0000        0.0000        0.0000        0.0000        0.0000        0.0000        0.0000        0.0000        0.0000        0.0000        0.0000        0.0000        0.0000        0.0000        0.0000        0.0000        0.0000        0.0000        0.0000        0.0000        0.0000        0.0000
        0.0000        0.0000        0.0000        0.0000        0.0000        0.0000        0.0000        0.0000        0.0000        0.0000        0.0000        0.0000        0.0000        0.0000        0.0000        0.0000        0.0000        0.0000        0.0000        0.0000        8.5574        8.4091        6.9591        5.2971        4.0137        3.4031        2.9731        1.9570        1.7135        3.0645        5.5659        2.3727        3.6137        4.2103        3.8027        1.4201        2.8008        1.8308        1.9114        1.3771        0.8303        0.2826        0.4534        0.3540        0.3060        0.1860        0.2820        0.3960        0.1920        0.1560        0.3120        0.2820        0.2340        2.9040        0.0900        0.2885        0.1708        0.6185        0.2297        0.1120        0.0707        0.0177        0.0412        0.0794        0.2155        0.1984        0.1984        0.1805        0.2956        0.2683        0.3784        0.2121        0.5891        0.6206        0.2603        0.2004        0.1836        0.1425        0.0720        0.0869        0.1684        1.1669        1.4714        0.7573        0.5820        0.8022        1.2490        0.7801        1.7055        1.2499        2.0962        1.6357        1.6275        1.8641        2.2795        2.1414        2.1368        2.7140        1.9036        1.5926        1.5979        1.8043        2.3215        3.3024        3.3367        3.6024        4.2308        4.2575        4.1948       11.0877       15.3426        7.9953        8.3895       12.6138       11.9088        5.7718        8.7673        8.6054        5.2495        4.8320        3.9508        2.8706        3.2900        8.9140       17.5747       15.0153        4.1767        2.1237        3.3335        3.0729        2.7127        3.2733        3.6895        3.9892        4.1840        4.0931        4.1875        3.9037        3.3512        1.3409        1.1823        1.1399        1.0006        0.6479        0.7462        0.8189        0.7306        1.1566        1.9760        1.3795        1.1415        0.9081        0.7533        0.5987        0.5588        0.9069        0.8180        0.8353        0.5283        0.0000        0.0000        0.0093        0.0000        0.0100        0.0298        0.0100        0.0102        0.3026        0.3634        0.4469        0.5124        1.4325        0.9534        0.8820        1.1152        0.4552        2.4054        2.0746        2.5284        4.1882        0.1278        0.0876        0.0605        0.0000        0.8367        0.9971        0.9540        2.4378        6.8807        0.0000        0.0000        0.0000        0.0000        0.0000        0.0000        0.0000        0.0000        0.0000        0.0000        0.0000        0.0000        0.0000        0.0000        0.0000        0.0000        0.0000        0.0000        0.0000        0.0000        0.0000        0.0000        0.0000        0.0000        0.0000        0.0000        0.0000        0.0000        0.0000        0.0000        0.0000        0.0000        0.0000        0.0000        0.0000        0.0000        0.0000        0.0000        0.0000        0.0000        0.0000        0.0000        0.0000        0.0000        0.0000        0.0000        0.0000        0.0000        0.0000        0.0000        0.0000        0.0000        0.0000        0.0000        0.0000        0.0000        0.0000        0.0000        0.0000        0.0000
        0.0000        0.0000        0.0000        0.0000        0.0000        0.0000        0.0000        0.0000        0.0000        0.0000        0.0000        0.0000        0.0000        0.0000        0.0000        0.0000        0.0000        0.0000        0.0000        0.0000        0.0000        8.8389        8.3508        7.3228        5.8319        5.3645        5.2938        4.6497        1.8500        3.2449        5.6622        2.7293        1.3603        1.5727        1.2817        1.1112        1.0306        1.1969        1.1191        1.3433        0.7655        0.4828        0.3768        0.2220        0.0900        0.0960        0.0660        0.0480        0.0480        0.0480        0.0780        0.7860        1.3380        4.1820        2.4240        0.0883        0.1472        0.1120        0.1121        0.3482        0.3363        0.8486        0.0883        0.1078        0.1361        0.1191        0.0851        0.1204        0.1533        0.3123        0.3400        0.2041        0.2063        0.1767        0.1690        0.1320        0.1232        0.0462        0.1770        0.3650        0.8506        0.5372        0.2516        0.3915        0.8494        0.6358        0.8301        1.0209        1.5767        0.9120        1.1455        1.3266        1.6254        2.1403        2.0953        1.9345        2.2087        2.3567        2.6440        1.9798        2.3398        2.5559        2.5915        3.4549        4.2107        4.7162        5.0600        4.1850        5.2353        9.1663        9.9974        8.8633        9.9010       11.8252       10.9964        9.2048       10.2203        9.2114        5.8210        3.2119        2.2586        2.2450        2.7497        2.1521       11.0590       20.3953        6.2626        2.8454        5.0892        2.2592        2.3423        2.8970        3.2603        3.4601        3.5119        3.3483        3.5582        3.5643        3.1365        1.7373        1.7918        1.8758        1.7781        1.4151        1.4703        1.6082        1.5395        2.1043        2.1630        2.0775        1.8268        1.4261        1.1117        0.8206        0.6894        1.5303        0.6932        0.4911        0.3719        0.0000        0.0000        0.0000        0.0000        0.0000        0.0921        0.0230        0.0000        0.1860        0.2725        0.3202        0.3667        0.6058        0.6746        0.6322        0.4991        1.6747        5.2402        7.5979        1.1035        0.0141        0.0000        0.0000        0.0000        2.4387        3.6915        1.9258        4.0289        5.9025        6.1965        2.8683        0.0000        0.0000        0.0000        0.0000        0.0000        0.0000        0.0000        0.0000        0.0000        0.0000        0.0000        0.0000        0.0000        0.0000        0.0000        0.0000        0.0000        0.0000        0.0000        0.0000        0.0000        0.0000        0.0000        0.0000        0.0000        0.0000        0.0000        0.0000        0.0000        0.0000        0.0000        0.0000        0.0000        0.0000        0.0000        0.0000        0.0000        0.0000        0.0000        0.0000        0.0000        0.0000        0.0000        0.0000        0.0000        0.0000        0.0000        0.0000        0.0000        0.0000        0.0000        0.0000        0.0000        0.0000        0.0000        0.0000        0.0000        0.0000        0.0000
        0.0000        0.0000        0.0000        0.0000        0.0000        0.0000        0.0000        0.0000        0.0000        0.0000        0.0000        0.0000        0.0000        0.0000        0.0000        0.0000        0.0000        0.0000        0.0000        0.0000        0.0000       17.7234       20.2514       12.2490       10.5561        4.7767        2.2622        5.4848        5.6894        0.5127        0.1895        0.2555        0.3256        0.2587        0.2485        7.5047        1.3297        0.7991        0.4287        0.1470        0.0177        0.0765        0.0353        0.1080        0.2040        0.1860        0.5340        0.2296        0.2237        0.5063        0.0000        1.2012        0.0000        1.2133        0.0648        1.3950        2.7141        0.8060        1.1366        1.0232        0.7279        0.7969        0.5434        0.8295        0.2006        0.0666        0.1138        0.2573        0.3785        0.5169        0.5209        0.5234        1.2937        1.2138        1.1413        0.6529        0.3900        0.3295        0.1719        1.1766        1.2354        1.1547        1.2550        1.2355        0.5381        0.7305        0.6148        0.3472        0.3945        0.4264        0.5468        1.1139        1.4837        1.6282        2.1078        1.8456        2.3612        3.3093        2.6460        2.9594        3.1965        3.4807        3.7578        3.7721        4.0883        4.4536        5.1841        5.0777        5.6893        6.2691        7.8743        5.7878        6.5941        6.4628        6.2555        3.8586        2.9454        3.2366        4.1288        5.8124        2.8667        3.0182        2.0509        2.1124        1.3512        7.5761       13.2968       25.2147       17.0886        3.1143        0.9241        1.7933        1.8948        1.8426        2.3016        2.8919        7.1847        8.2016        3.9535        3.6739        3.8784        3.8886        3.4575        2.7799        2.9406        2.6568        2.8746        3.6447        4.3697        5.6845        6.0827        3.3943        2.2051        1.6647        1.0909        0.1253        0.3083        0.0125        0.0485        0.0750        0.0000        0.0000        0.0000        0.5093        0.0282        0.0000        0.0000        0.0000        0.0108        0.3375        0.4069        0.4836        1.6977        0.0135        0.0000        9.8818        0.6914        0.7202        3.4455        6.1293        7.6456        5.8224        2.4200        2.0189        1.2149        3.4787        4.2377        4.2481        4.3493        4.0928        0.0000        0.0000        0.0000        0.0000        0.0000        0.0000        0.0000        0.0000        0.0000        0.0000        0.0000        0.0000        0.0000        0.0000        0.0000        0.0000        0.0000        0.0000        0.0000        0.0000        0.0000        0.0000        0.0000        0.0000        0.0000        0.0000        0.0000        0.0000        0.0000        0.0000        0.0000        0.0000        0.0000        0.0000        0.0000        0.0000        0.0000        0.0000        0.0000        0.0000        0.0000        0.0000        0.0000        0.0000        0.0000        0.0000        0.0000        0.0000        0.0000        0.0000        0.0000        0.0000        0.0000        0.0000        0.0000        0.0000        0.0000        0.0000        0.0000
        0.0000        0.0000        0.0000        0.0000        0.0000        0.0000        0.0000        0.0000        0.0000        0.0000        0.0000        0.0000        0.0000        0.0000        0.0000        0.0000        0.0000        0.0000        0.0000        0.0000        0.0000       13.3682        8.8073        5.3049        3.6702        3.4153        5.5120        3.0934        2.8434        3.8046        2.0621        1.7563        1.4777        0.6856        0.3834        1.5515        0.2013        0.0314        0.1866        0.0060        0.0000        0.0000        0.0000        0.0480        0.0180        0.0000        0.2040        0.9302        4.3327        0.0647        0.2354        1.4189        1.6900        0.0000        0.0000        1.6425        0.1909        1.6754        3.8319        0.4551        2.8977        3.0567        2.6296        0.7110        1.4501        0.5297        3.7375        2.3048        0.5963        0.5017        0.3382        0.3847        0.3025        0.2603        0.9001        1.0189        1.7741        1.1853        2.7217        3.2978        3.4170        2.6442        2.0787        1.3196        1.2719        0.7712        0.6368        0.6579        0.5624        0.5611        0.6457        1.0904        1.4749        1.6634        1.8066        2.1155        2.1869        2.3294        2.5749        3.3780        3.7879        4.2740        4.5027        4.4939        5.1746        6.2018        6.5094        7.5305        8.8932        8.4171        7.1889        6.4370        6.6355        6.2090        5.4173        3.2775        3.4569        2.8412        3.3608        4.0754        2.1307        5.0335        2.8834        3.5693        4.3273       26.7528      117.8094       10.4449        5.5144        3.5002        6.2068        2.6769        3.3380        6.2326        3.6074        2.7444        3.0585        4.6789        4.3971        4.2950        4.2385        4.1626        4.0663        4.8691        3.8617        5.9070        4.7304        4.9097        5.3932        4.9649        4.4304        3.2838        3.4772        2.1335        1.5662        0.2719        0.0740        0.1617        0.4096        0.4528        0.0243        0.0240        0.0000        0.0000        0.0000        0.0000        0.0000        0.0000        0.0000        0.3015        0.6707        0.0000        0.0145        1.1057        2.8923        0.0064        2.9488        2.7074        5.7457        5.0413        4.1747        3.4298        3.3295        2.7128        3.2431        5.5787        4.9463        4.5369        4.6697        5.9618        0.0000        0.0000        0.0000        0.0000        0.0000        0.0000        0.0000        0.0000        0.0000        0.0000        0.0000        0.0000        0.0000        0.0000        0.0000        0.0000        0.0000        0.0000        0.0000        0.0000        0.0000        0.0000        0.0000        0.0000        0.0000        0.0000        0.0000        0.0000        0.0000        0.0000        0.0000        0.0000        0.0000        0.0000        0.0000        0.0000        0.0000        0.0000        0.0000        0.0000        0.0000        0.0000        0.0000        0.0000        0.0000        0.0000        0.0000        0.0000        0.0000        0.0000        0.0000        0.0000        0.0000        0.0000        0.0000        0.0000        0.0000        0.0000        0.0000
        0.0000        0.0000        0.0000        0.0000        0.0000        0.0000        0.0000        0.0000        0.0000        0.0000        0.0000        0.0000        0.0000        0.0000        0.0000        0.0000        0.0000        0.0000        0.0000        0.0000        0.0000       10.6169       10.5657       26.0831       21.7707        9.1829        6.6143        7.4048        6.5505        3.8408        3.5493        3.2498        2.6682        0.8962        0.2165        0.0340        0.1085        0.0842        0.1214        0.0000        0.0000        0.0530        0.0883        0.0240        0.0480        0.0360        0.0660        0.1825        0.1236        0.0530        0.0412        0.0000        0.0000        0.0000        0.0000        2.2856        0.2369        0.5205        1.9611        3.4317        0.8841        3.5895        3.5858        4.2762        3.8889        3.4195        3.5286        3.4988        0.4060        0.2467        0.3621        0.1490        0.0535        0.0251        0.3627        1.4202        2.1517        0.3010        1.0936        3.7812        2.2435        1.9042        1.3638        1.1974        1.8402        0.9932        0.8730        0.6674        0.6987        0.5524        0.5808        1.0516        1.5139        1.7976        2.0419        2.1598        2.1889        2.3728        2.6935        3.6181        4.1081        4.7678        5.4160        5.0393        5.4560        5.3357        5.4925        6.1661        7.5780        9.8489       10.3339        6.6165        7.3620        6.9715        5.9957        5.0562        4.6052        3.9737        3.8911        6.3715        3.3435        3.1001        2.7990        1.8614        5.5081        1.7864       11.4375       22.2889       10.1560        3.1556        4.8351        5.0144        4.3687        4.5055        3.2902        3.3711        3.3190        3.5308        3.7406        4.2769        4.4979        4.8430        4.6686        5.3322        6.6531        5.2884        6.2275        6.8707        7.5832        8.1279        8.6374        7.5185        3.6611        2.2427        1.6889        1.5757        7.3856        1.4649        0.0987        0.0296        0.0263        0.0652        0.0000        0.0000        0.0000        0.0000        0.0000        0.0000        0.0000        0.3157        0.0521        0.0597        0.0756        0.0613        6.3434       11.2394        6.2289        4.2265        1.1054        2.7287        3.6227        4.0649        4.0364        3.6524        3.7071        3.7398        3.8973        4.0272        3.4017        4.6781        5.6284        0.0000        0.0000        0.0000        0.0000        0.0000        0.0000        0.0000        0.0000        0.0000        0.0000        0.0000        0.0000        0.0000        0.0000        0.0000        0.0000        0.0000        0.0000        0.0000        0.0000        0.0000        0.0000        0.0000        0.0000        0.0000        0.0000        0.0000        0.0000        0.0000        0.0000        0.0000        0.0000        0.0000        0.0000        0.0000        0.0000        0.0000        0.0000        0.0000        0.0000        0.0000        0.0000        0.0000        0.0000        0.0000        0.0000        0.0000        0.0000        0.0000        0.0000        0.0000        0.0000        0.0000        0.0000        0.0000        0.0000        0.0000        0.0000
        0.0000        0.0000        0.0000        0.0000        0.0000        0.0000        0.0000        0.0000        0.0000        0.0000        0.0000        0.0000        0.0000        0.0000        0.0000        0.0000        0.0000        0.0000        0.0000        0.0000        0.0000        0.0000        9.3383       15.3786        6.4434        4.0748        9.5387        8.7392        3.4799        0.3104        2.2102        2.0650        3.3015        1.0823        0.3283        1.6108        0.0000        0.2397        0.6537        0.0883        0.0530        0.0353        0.0883        0.0000        0.0000        0.0000        0.0120        0.0235        0.0412        0.0000        0.0235        0.0412        0.0000        0.1942        0.8123        1.3005        0.0694        0.0061        0.1163        1.8646        1.7156        0.8612        1.4006        0.2115        0.0991        0.5335        3.9642        1.5605        0.7863        0.1597        0.1393        0.0281        0.0809        0.0000        0.0346        0.0372        0.9111        1.2447        0.9589        1.9376        1.7261        2.8483        0.8280        0.9307        0.5197        0.6150        0.6016        0.4888        0.7515        0.7056        0.9624        1.2307        0.9866        1.2087        1.5808        1.8034        2.2263        3.0130        3.4052        3.6708        3.9734        4.3847        4.8559        4.6208        5.2438        5.9512        6.8538        6.5518        9.8125       13.7785       18.0082        8.1067        8.3812       14.8134       17.4457        7.4557        4.6745        4.1945        5.4936        7.9169        6.0804        2.9956        2.2403        1.8378        2.0872        9.4412        3.4159        5.4932        6.6639        2.8286        3.1704        3.4485        3.7298        3.8105        4.1058        4.1323        4.1750        4.0805        4.2148        4.5901        4.8595        5.2831        5.5069        8.8539        7.4053        7.1602        7.0070        9.0722       10.0231       11.4912       10.8612        5.5680        3.6603        2.7637        2.3829        1.0798        0.7436        0.5651        0.4486        0.4921        0.4189        0.6592        0.1106        1.7668        0.0126        0.0497        0.0000        0.0000        0.0000        0.0000        0.0000        0.0156        0.6558        0.5091        3.1848        1.3696        0.1851        0.2208        0.5535        4.4013        5.2578        5.7791        5.9630        4.2726        4.2854        4.4388        4.5967        3.7522        3.8259        3.8634        5.1160        0.0000        0.0000        0.0000        0.0000        0.0000        0.0000        0.0000        0.0000        0.0000        0.0000        0.0000        0.0000        0.0000        0.0000        0.0000        0.0000        0.0000        0.0000        0.0000        0.0000        0.0000        0.0000        0.0000        0.0000        0.0000        0.0000        0.0000        0.0000        0.0000        0.0000        0.0000        0.0000        0.0000        0.0000        0.0000        0.0000        0.0000        0.0000        0.0000        0.0000        0.0000        0.0000        0.0000        0.0000        0.0000        0.0000        0.0000        0.0000        0.0000        0.0000        0.0000        0.0000        0.0000        0.0000        0.0000        0.0000        0.0000        0.0000
        0.0000        0.0000        0.0000        0.0000        0.0000        0.0000        0.0000        0.0000        0.0000        0.0000        0.0000        0.0000        0.0000        0.0000        0.0000        0.0000        0.0000        0.0000        0.0000        0.0000        0.0000       23.8908       19.0075        8.6391       15.5356       28.9786       18.0075       14.9428       14.5532       21.0445        7.5853       20.2091        8.1250        3.5987        2.4893        6.0739        4.5065        1.8259        0.0000        0.2081        0.5001        0.8305        0.3832        0.8073        0.9823        0.1633        0.0000        0.0000        0.0000        0.0765        0.0000        0.0792        0.8674        0.9071        2.0511        0.7831        0.7601        2.3029        2.7085        2.8293        4.2256        4.8114        1.4309        1.3671        0.3609        0.3546        0.2463        1.5402        0.6604        1.2504        2.5273        1.5485        0.8618        0.5543        0.0198        0.0000        0.4548        0.4744        1.0137        1.2540        0.6358        0.3839        0.5488        1.2116        1.4086        1.1590        1.2735        1.7883        1.9423        2.2019        1.8086        1.1495        1.0353        1.5089        1.9587        2.1250        2.3130        6.8223       10.0522        6.6189        5.1889        4.7266        5.3328        4.9571        5.2759        5.8309        7.7181       12.2506       14.3646       13.1634       10.9897       12.0177       12.0050       18.3688       19.3146       12.9187       11.4929        9.2393        7.7224        5.8111        4.8972        5.8671        2.8026        2.8675        1.9850        2.0516        2.5850        5.7986        8.8938        6.2800        8.2090        6.7397        6.4322        6.3081        5.3646        4.5387        4.9070        5.2175        4.8650        4.2763        4.4866        4.6813        4.8611        5.8619        6.1458        6.3605        6.8243        8.1430        8.8091        8.3153        7.1638        4.5276        3.9207        3.2128        2.6538        3.1414        4.7630        3.3350        2.5951        3.1226        2.9366        4.5713        1.6604        1.5347        2.1198        2.6760        2.6395        1.1087        1.1873        1.3017        1.4551        1.6209        1.7957        3.5549        3.3136        3.9296        3.4950        5.0431        4.8170        6.0134        6.8241        7.3431        7.5408        7.8119        8.0585        8.0939        8.3787        8.5215        8.5172        9.9246       12.7404       18.8506        0.0000        0.0000        0.0000        0.0000        0.0000        0.0000        0.0000        0.0000        0.0000        0.0000        0.0000        0.0000        0.0000        0.0000        0.0000        0.0000        0.0000        0.0000        0.0000        0.0000        0.0000        0.0000        0.0000        0.0000        0.0000        0.0000        0.0000        0.0000        0.0000        0.0000        0.0000        0.0000        0.0000        0.0000        0.0000        0.0000        0.0000        0.0000        0.0000        0.0000        0.0000        0.0000        0.0000        0.0000        0.0000        0.0000        0.0000        0.0000        0.0000        0.0000        0.0000        0.0000        0.0000        0.0000        0.0000        0.0000        0.0000
        0.0000        0.0000        0.0000        0.0000        0.0000        0.0000        0.0000        0.0000        0.0000        0.0000        0.0000        0.0000        0.0000        0.0000        0.0000        0.0000        0.0000        0.0000        0.0000        0.0000       32.2617       28.4216       22.3160       10.6114        8.7375        6.3176        6.9211        8.5734       19.6373       10.7858        3.3507        8.1530       17.7212        8.3837        1.4645       10.8146        5.7795        1.8317        0.7372        0.0213        0.1615        0.0000        0.7301        0.8235        0.5563        0.0153        0.0000        0.0000        0.0164        0.0655        0.1636        1.1000        0.1642        0.3287        0.2775        0.1756        0.5104        0.9763        2.9897        3.9128        4.6577        4.0789        1.8012        0.8028        0.4643        0.6443        0.1979        0.2594        0.3901        0.6539        1.5873        0.8171        0.7012        0.8789        0.2572        0.0109        0.0817        0.0178        0.0135        0.0813        0.1066        0.0185        0.4481        1.1042        1.3241        1.2336        1.0898        2.4066        1.5027        0.9420        0.8186        1.4016        1.1531        1.0229        2.0995        2.6932        1.4593        2.7397        7.1678        6.4035        5.3212        8.3031        8.7035        5.0992        5.7724        6.2337        8.1391        9.2567       10.5315       11.9208       12.2801       13.7916       14.1977       11.8177       13.3929       12.8623       17.1751       14.9898        7.8400        6.0999        6.2335        3.3769        3.2799        5.0745        5.9663       11.4228        6.0408        6.8759        5.5835        7.3600        9.9295        8.8127        7.7968       10.8992        9.5610        5.3713        7.0982        5.7533        4.9486        4.3140        4.5233        4.8785        5.1544        6.6275        6.7622        7.3889        8.2675       10.0553       10.4001        9.6120        8.4711        5.5567        4.6810        5.1319        3.2040        3.2170        1.9714        1.9164        2.8058        3.6796        3.8456        4.3712        4.3615        4.3881        4.6445        3.6847        1.7126        2.0646        2.1235        3.2238        2.4925        6.8369        6.2602       11.9465        3.4152        4.5930        5.7348        5.4645        6.2297       10.0371        8.6382        9.0623        9.3295        9.7131        9.8087       10.0594       10.4139       10.5277       11.5562       12.6408       16.5647       23.0934       27.3964        0.0000        0.0000        0.0000        0.0000        0.0000        0.0000        0.0000        0.0000        0.0000        0.0000        0.0000        0.0000        0.0000        0.0000        0.0000        0.0000        0.0000        0.0000        0.0000        0.0000        0.0000        0.0000        0.0000        0.0000        0.0000        0.0000        0.0000        0.0000        0.0000        0.0000        0.0000        0.0000        0.0000        0.0000        0.0000        0.0000        0.0000        0.0000        0.0000        0.0000        0.0000        0.0000        0.0000        0.0000        0.0000        0.0000        0.0000        0.0000        0.0000        0.0000        0.0000        0.0000        0.0000        0.0000        0.0000        0.0000
        0.0000        0.0000        0.0000        0.0000        0.0000        0.0000        0.0000        0.0000        0.0000        0.0000        0.0000        0.0000        0.0000        0.0000        0.0000        0.0000        0.0000        0.0000        0.0000        0.0000       36.0558       30.5734       24.6462       12.0000        8.7994        5.7014        5.2025        8.0791       16.7411       20.3622       18.6774       14.9218        9.9061        2.9822        4.9672       11.7441       22.9953       14.9424        4.8559        3.1370        3.1868        2.3502        2.9578        3.0125        2.3137        1.0944        1.0779        0.0873        2.2153        2.1485        1.3952        0.9065        1.6736        0.4137        1.1236        1.3232        2.0525        3.1490        4.0769        5.4878        6.8343        7.3201        6.2923        4.3862        3.4824        3.7330        6.5822        5.1765        5.5767        2.5754        3.2476        0.3128        0.4510        0.2500        0.5853        0.2571        0.0243        0.1357        0.5116        0.0405        0.6417        0.1174        0.0743        0.5011        0.7928        0.7265        0.9908        2.0550        1.7265        1.6933        1.3345        0.5246        0.5158        1.4074        1.1804        1.3307        1.6745        1.9511        2.1646        3.6062        4.1738        5.8649        5.9182        5.1547        6.4652        7.6254        9.6003       10.6793       12.2362       15.6069       13.1560       13.8736       16.8539       13.1908       13.4030       19.7730       27.2664       11.2006       11.0801        8.5372        8.2383        5.5994        5.9852        3.3890        3.1733        5.9955        7.1001        8.2969        7.1533        9.1189       12.1951       10.1826        9.9550       10.7271        9.0598        7.1437        6.2499        5.9780        5.9728        5.2985        5.3273        5.8590        6.1866        7.8754        8.9102        9.4186       11.4300       11.7850       12.4840       11.7844       10.8744        7.1700        5.9893        8.0218        4.6982        3.9699        5.9218        4.6368        4.6883        5.2460        5.1226        4.7299        3.8733        4.9143        6.8929        7.9889        4.6394        4.1749        4.8179        7.2050        6.0859        5.2921        6.2585        5.3812        5.8178        7.3931        7.6956        8.2999        9.3506       11.1921       12.9497       13.4790       13.2724       13.7339       13.9417       16.2718       15.4685       15.3184       14.6804       16.5844       19.7738       25.4604       28.5660       28.3283        0.0000        0.0000        0.0000        0.0000        0.0000        0.0000        0.0000        0.0000        0.0000        0.0000        0.0000        0.0000        0.0000        0.0000        0.0000        0.0000        0.0000        0.0000        0.0000        0.0000        0.0000        0.0000        0.0000        0.0000        0.0000        0.0000        0.0000        0.0000        0.0000        0.0000        0.0000        0.0000        0.0000        0.0000        0.0000        0.0000        0.0000        0.0000        0.0000        0.0000        0.0000        0.0000        0.0000        0.0000        0.0000        0.0000        0.0000        0.0000        0.0000        0.0000        0.0000        0.0000        0.0000        0.0000        0.0000
        0.0000        0.0000        0.0000        0.0000        0.0000        0.0000        0.0000        0.0000        0.0000        0.0000        0.0000        0.0000        0.0000        0.0000        0.0000        0.0000        0.0000        0.0000        0.0000        0.0000       32.5189       29.9642       25.7446       13.4337       11.0896        9.1398        7.8500       10.3971       10.7209       10.0240        9.7656        7.9742        4.0276        7.4622        6.4937       13.6447        5.9594        5.4334        2.5442        0.8713        1.8789        4.7428        4.1148        1.9083        3.9569        3.9392        5.0363        1.7140        2.2688        2.4373        1.1496        0.8107        2.2341        1.1748        1.7211        2.3372        1.9500        4.6074        5.6184        6.5213        7.0095        5.2956        2.7996        1.4823        4.0822        5.2621        3.7555        2.7910        3.4875        0.6892        1.0277        0.9702        0.2624        0.3346        0.3971        0.0356        0.0178        0.0906        0.5667        0.8529        2.7482        2.2649        0.1124        0.7316        1.0239        1.1495        1.1539        1.2311        1.2211        1.3487        1.2841        0.7003        0.7405        1.5125        0.8289        1.3948        2.0874        2.4312        3.1065        3.0416        4.3560        5.5536        5.9887        5.5611        6.3147        8.0017        7.9746        6.8331        9.1606       11.6089       11.3894       14.6081       11.2421       11.0991       13.2387       12.6774       11.8385        9.5066        7.4787        8.6497        8.0555       13.3146        6.5436        5.4192        4.3676        4.9292        8.3433        7.7994        8.9952        9.8551       12.6077       10.4071       10.8929       10.7359       10.2431        8.6135        7.9736        7.7030        7.7832        6.8000        7.0391        7.8907        9.1727       13.9076       12.3156       10.4478       11.8122       13.0355       13.6737       13.6829       12.7106       10.0745        8.5584        7.5882        6.8822        6.4317        5.9562        5.1924        5.6901        6.8249        6.2860        4.7483       20.0770        5.5824        5.7426        6.4848        6.9780        9.3505       10.2054       10.4421        8.7083        9.1561       10.0067       10.5937        9.8719       11.9002       12.0412       12.6783       14.2877       16.6009       17.7556       18.3332       18.9895       20.2658       21.5149       21.5036       28.0015       22.2305       21.2950       22.1444       23.9343       26.8640       28.7154       28.5044       29.6699        0.0000        0.0000        0.0000        0.0000        0.0000        0.0000        0.0000        0.0000        0.0000        0.0000        0.0000        0.0000        0.0000        0.0000        0.0000        0.0000        0.0000        0.0000        0.0000        0.0000        0.0000        0.0000        0.0000        0.0000        0.0000        0.0000        0.0000        0.0000        0.0000        0.0000        0.0000        0.0000        0.0000        0.0000        0.0000        0.0000        0.0000        0.0000        0.0000        0.0000        0.0000        0.0000        0.0000        0.0000        0.0000        0.0000        0.0000        0.0000        0.0000        0.0000        0.0000        0.0000        0.0000        0.0000
        0.0000        0.0000        0.0000        0.0000        0.0000        0.0000        0.0000        0.0000        0.0000        0.0000        0.0000        0.0000        0.0000        0.0000        0.0000        0.0000        0.0000        0.0000        0.0000        0.0000        0.0000       42.7849       40.1322       57.8735       54.4810       49.4920       42.5219       34.9288       30.0109       23.3635       17.8180        4.7423        3.4929        5.5364        5.9876        4.9943        3.2731        3.6106        2.0429        1.7083        3.4859        3.6925        2.3900        3.7514        6.7504        4.7877        5.9429        6.4161        4.1858        1.8161        2.6060        3.4062        3.5237        4.8157        4.0851        3.5275        4.8108        3.6817        3.1635        8.3387        7.5378        5.9116        4.3184        4.6930        4.6730        3.1397        0.3490        1.5133        1.1112        1.4253        1.9514        1.2788        1.3411        0.7164        0.4051        0.4711        1.3274        2.5905        3.9737        1.8109        0.7137        4.1423        4.0512        1.5645        0.6689        0.4655        0.5600        0.9536        1.0149        1.0763        0.9405        1.6924        0.9742        0.7885        2.4136        1.9379        1.6542        3.4067        4.7862        4.0810        5.6107        7.0111        7.6990        4.9309        6.6898        7.5223       12.4151        8.9139       10.2487        8.6905        9.8514        6.9738        9.8865        9.2156        8.8500        9.5415        8.1151        8.7925        7.6400        9.2637       10.3993       10.6217        9.6438       11.1329        9.0468        6.5735        7.8432       10.3359       16.2916       14.3032       13.4491       19.0797       15.0556       14.7402       13.9387       12.1325       11.4015       10.8059       11.2956        9.7720       10.6601       12.1361       16.1383       26.8835       14.7476       11.8974       12.6056       13.7725       15.4526       14.5860       14.2403       20.4350       25.4558       21.1714       16.1011       23.8624       17.9522       15.1629       12.6523       16.1308       17.3807       16.9689       17.2149       18.6334       15.6892       19.0290       23.5158       35.0537       32.1946       42.3419       31.6288       27.7512       29.2889       34.0659       25.1567       20.7380       20.8548       22.0986       24.1666       29.2610       30.6321       31.8200       38.5714       48.5354       42.7602       38.2807       37.6695       33.2266       30.4523       31.8788       30.6074       32.4288       32.1611       29.8484       29.2176        8.3100        0.0000        0.0000        0.0000        0.0000        0.0000        0.0000        0.0000        0.0000        0.0000        0.0000        0.0000        0.0000        0.0000        0.0000        0.0000        0.0000        0.0000        0.0000        0.0000        0.0000        0.0000        0.0000        0.0000        0.0000        0.0000        0.0000        0.0000        0.0000        0.0000        0.0000        0.0000        0.0000        0.0000        0.0000        0.0000        0.0000        0.0000        0.0000        0.0000        0.0000        0.0000        0.0000        0.0000        0.0000        0.0000        0.0000        0.0000        0.0000        0.0000        0.0000        0.0000        0.0000        0.0000
        0.0000        0.0000        0.0000        0.0000        0.0000        0.0000        0.0000        0.0000        0.0000        0.0000        0.0000        0.0000        0.0000        0.0000        0.0000        0.0000        0.0000        0.0000        0.0000        0.0000        0.0000       44.7085       43.2698       66.3493       68.4467       65.0909       59.7135       53.2744       48.6704       30.4339       22.2125        6.1736        3.4017        3.4148        4.2830        3.8954        4.6664        4.0922        4.0208        3.4119        3.9685        4.2753        2.6293        6.3974        8.2966        8.5021        4.0475        1.8266        1.3138        3.4370        3.6925        2.7132        2.4974        4.4811        4.1082        6.5150        8.0303        6.6511        5.8585        8.0650        9.7791       10.1640        7.5748        3.3769        6.3019        1.5501        0.4763        0.3432        0.5507        1.8669        5.8809        4.3967        2.1405        1.7229        2.7331        2.3197        3.2117        2.5944        4.3851        1.4333        0.3175        0.6358        1.7390        2.4179        1.8901        0.8772        0.5463        0.8751        1.0720        1.1365        0.9761        0.8770        0.7356        0.7871        1.4234        2.8292        3.1403        4.6152        4.4911        3.9910        4.6929        5.1161        6.0711        5.4698        5.6433        5.6022        5.3090        6.9743        7.0115        7.0221        8.4261        9.5710        7.5322        7.0042        6.6714        8.3131        9.4089        7.9925        7.9816       12.9736       16.0724       11.8986       11.7502        7.5020        7.3644        9.6924       12.8590       12.2659       17.0515       18.9323       15.6882       17.5258       17.7840       17.3757       16.5168       14.3942       13.6141       12.9026       12.4463       11.7597       12.2539       26.8877       56.5796       18.6576       11.8645       14.3326       15.2218       19.2236       23.6545       16.6974       15.7045       18.5052       22.0549       17.1783       18.5243       19.3883       23.7813       14.5567       13.5606       14.4351       16.8081       33.4320       24.1847       30.8449       34.4339       37.8935       55.9617       44.4061       34.3323       49.5109       28.5356       48.0465       44.8046       42.2517       40.7180       30.4514       38.1263       35.0256       36.9472       34.5625       44.8874       41.2105       49.2566       45.3269       47.5061       56.3076       55.1144       43.0702       38.5245       43.0772       41.3828       40.0236       35.9371       35.4197       31.6705       12.0000        0.0000        0.0000        0.0000        0.0000        0.0000        0.0000        0.0000        0.0000        0.0000        0.0000        0.0000        0.0000        0.0000        0.0000        0.0000        0.0000        0.0000        0.0000        0.0000        0.0000        0.0000        0.0000        0.0000        0.0000        0.0000        0.0000        0.0000        0.0000        0.0000        0.0000        0.0000        0.0000        0.0000        0.0000        0.0000        0.0000        0.0000        0.0000        0.0000        0.0000        0.0000        0.0000        0.0000        0.0000        0.0000        0.0000        0.0000        0.0000        0.0000        0.0000        0.0000        0.0000        0.0000
        0.0000        0.0000        0.0000        0.0000        0.0000        0.0000        0.0000        0.0000        0.0000        0.0000        0.0000        0.0000        0.0000        0.0000        0.0000        0.0000        0.0000        0.0000        0.0000        0.0000        0.0000       38.1222       40.0145       65.8985       70.8300       71.6397       62.1700       63.5262       45.1476       30.0640       20.3400        0.0434        1.1490        2.5716        4.0045        1.8383        5.3023        4.3471        1.4692        2.5432        1.0986        4.1438        3.4486        2.7173        3.2079        3.4364        4.4925        5.0683       10.5841       10.2782        6.3308        8.4075        9.2684        4.2119        6.8918        9.0075       10.4910       12.1303       12.4776       10.4977        9.3433       10.5963       14.4231       10.0668        6.5890        2.8246        1.7370        0.3335        0.6468        1.1073        3.7297        3.1535        1.1340        0.3307        1.7635        1.4421        2.1450        3.4821        2.9360        0.7015        0.6203        1.0827        1.2604        1.4143        1.6936        1.2444        0.7871        1.2200        1.6548        1.1786        1.2557        1.1063        0.8940        1.7708        3.8880        4.6263        2.0124        2.7878        3.2276        3.7448        9.9523        3.8068        4.5383        4.4798        5.8441        4.6790        4.6669        6.9110        9.1293       11.2984        9.5428        7.0307        6.3028        7.4360        8.6287        7.8414       10.6426        7.6456        8.4950       10.6413       12.1459       11.5614       15.7475       10.2108        8.5589       10.9515       10.7098       13.8869       15.6218       16.6218       17.3653       19.6420       19.9739       19.3990       18.5064       16.4558       15.8170       15.1646       14.6657       13.2024       12.8407       13.6654       13.8239       13.1960       13.7515       15.2364       16.5225       22.1774       21.8996       17.5146       17.3054       21.4421       19.2294       20.5327       18.6053       18.8279       22.7641       14.9493       16.8034       15.6905       16.6104       20.5022       17.9665       23.0040       39.5766       59.9982       63.8305       59.7100       49.1428       62.1893       58.8881       70.4577       48.7300       52.5580       74.5049       54.0816       57.1353       53.2662       57.0652       59.4852       61.9953       50.2842       56.9855       57.5400       56.8578       63.1447       61.2008       50.2186       42.9337       42.5137       47.8088       40.4564       38.6184       39.1315       36.6915       16.3800        0.0000        0.0000        0.0000        0.0000        0.0000        0.0000        0.0000        0.0000        0.0000        0.0000        0.0000        0.0000        0.0000        0.0000        0.0000        0.0000        0.0000        0.0000        0.0000        0.0000        0.0000        0.0000        0.0000        0.0000        0.0000        0.0000        0.0000        0.0000        0.0000        0.0000        0.0000        0.0000        0.0000        0.0000        0.0000        0.0000        0.0000        0.0000        0.0000        0.0000        0.0000        0.0000        0.0000        0.0000        0.0000        0.0000        0.0000        0.0000        0.0000        0.0000        0.0000        0.0000        0.0000
        0.0000        0.0000        0.0000        0.0000        0.0000        0.0000        0.0000        0.0000        0.0000        0.0000        0.0000        0.0000        0.0000        0.0000        0.0000        0.0000        0.0000        0.0000        0.0000        0.0000        0.0000       33.2469       36.2090       57.1421       61.8399       59.5043       50.2203       43.6875       37.9430       30.7764       19.5139        2.1311        5.2645        5.9459        4.4669        3.2296        1.2743        1.2976        0.8839        0.9925        1.3660        2.2549        1.3643        0.7476        2.8804        3.5081        2.7675        4.8708        8.1611        5.7295        4.3336        5.5216        8.5048        4.3864        6.3029        9.3820        7.8043        7.4780        9.1873       10.1749        9.3366        8.5567       15.5367       11.3966        5.5997        5.9553        6.3272        2.9477        2.9908        3.5727        1.8192        3.8584        1.6507        0.7411        0.7283        2.6887        3.3215        3.9916        1.7248        1.8119        1.9744        2.2108        2.5009        2.3693        1.7900        1.2978        1.2138        2.0759        2.1975        1.8672        1.5229        1.4118        1.5156        1.2104        2.8185        2.3646        3.4848        3.9557        6.6654        3.0650        4.1496        4.2525        3.6606        3.8586        7.0664        6.0189        3.2179        4.1612        4.6407        7.5884        6.7406       11.2329        6.1430        5.2823        7.5054        9.3924        9.2357       13.6362        9.1836       10.6681       11.9548       15.5119       11.4846        9.5697        9.4425       13.8400       14.8202       14.7623       16.5719       17.8542       18.8233       20.4429       20.7805       20.9250       20.0704       18.0582       17.5220       17.1644       16.8422       15.5840       15.3077       15.4559       15.7978       15.8059       16.1987       16.8654       17.8675       20.2001       21.0484       21.0034       20.9109       23.4926       22.2506       20.5542       20.7088       19.0000       17.8396       18.0007       19.3004       22.6245       23.1237       23.4004       24.3383       43.5289       41.9598       58.6013       59.5631       58.4479       56.9217       67.9468       74.4112       85.7203       89.3909       68.7049       64.7903       60.7190       65.7553       67.1193       72.5483       69.2620       61.6457       68.8322       74.5377       68.3397       69.1167       66.7477       57.3759       70.7340       50.5910       47.9975       47.3747       42.2954       39.3470       42.1764       38.9747        0.0000        0.0000        0.0000        0.0000        0.0000        0.0000        0.0000        0.0000        0.0000        0.0000        0.0000        0.0000        0.0000        0.0000        0.0000        0.0000        0.0000        0.0000        0.0000        0.0000        0.0000        0.0000        0.0000        0.0000        0.0000        0.0000        0.0000        0.0000        0.0000        0.0000        0.0000        0.0000        0.0000        0.0000        0.0000        0.0000        0.0000        0.0000        0.0000        0.0000        0.0000        0.0000        0.0000        0.0000        0.0000        0.0000        0.0000        0.0000        0.0000        0.0000        0.0000        0.0000        0.0000        0.0000
        0.0000        0.0000        0.0000        0.0000        0.0000        0.0000        0.0000        0.0000        0.0000        0.0000        0.0000        0.0000        0.0000        0.0000        0.0000        0.0000        0.0000        0.0000        0.0000        0.0000        0.0000        0.0000       33.8620       55.5258       62.6401       60.0524       47.9793       17.8654       13.5561        9.7847        6.9635        0.5150        1.7453        1.5316        1.1995        0.3852        0.0317        0.1544        0.1522        0.7422        1.0225        1.4036        1.3435        2.0425        2.8894        2.2472        3.6864        7.3948        7.5099        5.4704        4.6815        6.8761        5.7313        6.8107        3.3419        2.3094        3.2168        5.2171        4.4699        8.5559        8.1730        5.1133        4.6055        3.6944        2.3447        2.0756        2.0753        3.6099        2.4806        1.6405        1.3936        0.6147        0.5912        0.7386        1.5448        3.4205        3.8100        3.7637        3.6093        3.4390        3.7222        3.9832        3.9930        3.2745        2.9147        2.1445        2.0076        3.2140        3.3921        3.8526        2.0347        2.1399        1.7572        1.5832        1.2754        1.7166        3.5717       10.9513       13.9064        5.8328        2.0947        4.0694        3.8381        2.6647        2.6604        2.4023        5.1496        2.7283        7.1182        6.9165        3.9467        3.3348        7.7817        4.7273        5.4619       10.3568       11.1209       12.3908       12.7238       15.0055       16.2809       13.8933       13.4181       13.3812       11.3468       16.6638       26.7613       19.8371       18.4454       19.8619       20.3801       21.1716       21.7722       21.3899       21.5553       20.6298       22.4595       20.7834       21.0174       19.0639       20.3902       22.3543       19.7560       20.3427       21.2988       25.6590       25.3529       33.3585       26.8584       27.4321       26.6257       23.1990       23.9373       25.1208       23.0324       23.6640       20.8238       21.9420       23.9659       32.5957       38.3696       41.1418       43.0297       62.5171       53.3971       79.2750       80.5857       65.6004       68.4136       82.0916       95.0122      107.7068      101.8521       91.4467       88.7191       73.2436       88.7981      100.1419       83.7483       69.2885       69.7019       71.4000       72.7380       63.9069       68.9118       63.6435       70.3393       62.4798       60.5069       56.0910       52.7961       48.4953       50.3024       50.4346       49.6841       45.5640       48.6998       51.4584       54.1132        0.0000        0.0000        0.0000        0.0000        0.0000        0.0000        0.0000        0.0000        0.0000        0.0000        0.0000        0.0000        0.0000        0.0000        0.0000        0.0000        0.0000        0.0000        0.0000        0.0000        0.0000        0.0000        0.0000        0.0000        0.0000        0.0000        0.0000        0.0000        0.0000        0.0000        0.0000        0.0000        0.0000        0.0000        0.0000        0.0000        0.0000        0.0000        0.0000        0.0000        0.0000        0.0000        0.0000        0.0000        0.0000        0.0000        0.0000        0.0000        0.0000        0.0000
        0.0000        0.0000        0.0000        0.0000        0.0000        0.0000        0.0000        0.0000        0.0000        0.0000        0.0000        0.0000        0.0000        0.0000        0.0000        0.0000        0.0000        0.0000        0.0000        0.0000        0.0000        0.0000        0.0000        0.0000        0.0000        0.0000       38.3137       13.3966        8.5345        5.4001        4.2420        0.1824        1.1436        0.8777        0.7757        0.4648        0.1572        0.1809        0.1957        1.0020        1.5277        1.9343        1.4494        1.7512        2.7572        2.9799        4.0082        8.6307        8.2689        7.1689        8.9016       10.6543        5.9067        5.5634        5.1213        4.8513        3.7615        6.3161        7.6113       10.1334        6.8465        3.2543        3.0578        2.6467        2.3053        1.3235        1.4585        3.7789        1.1605        1.0442        1.3199        1.1977        1.2975        1.6967        2.5786        2.7110        4.1390        3.9981        4.4707        4.4980        4.7257        4.6428        4.0593        3.1927        2.7351        2.3121        2.2527        3.4892        2.9296        2.5933        2.4353        3.0216        2.3169        3.4332        1.7700        2.2086        3.9885        6.5667       20.5301        8.9612        2.9120       10.2316        4.2498        0.9891        1.4295        1.7395        3.3232        1.3755        3.6966        2.9125        1.9211        7.2301        4.7749        8.7752        6.1951        8.7484        9.0104       11.9435       17.7603       14.1331       17.1091       15.1128       14.5143       12.6364       12.5245       16.4145       28.8519       27.1765       19.4773       22.1679       21.2201       21.8580       22.4391       22.6057       22.8174       22.1234       23.4619       24.2177       23.9792       22.3157       22.0556       21.8834       23.9156       29.6803       30.1695       32.9459       28.0186       33.1159       33.5121       41.9551       33.9655       28.4406       27.1728       24.9094       24.9953       24.5805       24.8181       26.2601       31.3523       42.1924       53.1372       54.7418       59.8124       72.8022       60.8648       70.8017       60.3132       55.9154       70.8865       80.2917       51.1479       76.4208       61.7460       72.5286       73.1143       77.3501       85.1191       82.9408       78.4545       69.0443       83.8978       91.2371       91.1413       79.6919       78.4463       76.4446       71.5440       67.2766       69.9674       69.9593       64.2130       54.3858       56.0032       59.5631       60.8711       48.2705       52.9644       44.3176       56.2710        0.0000        0.0000        0.0000        0.0000        0.0000        0.0000        0.0000        0.0000        0.0000        0.0000        0.0000        0.0000        0.0000        0.0000        0.0000        0.0000        0.0000        0.0000        0.0000        0.0000        0.0000        0.0000        0.0000        0.0000        0.0000        0.0000        0.0000        0.0000        0.0000        0.0000        0.0000        0.0000        0.0000        0.0000        0.0000        0.0000        0.0000        0.0000        0.0000        0.0000        0.0000        0.0000        0.0000        0.0000        0.0000        0.0000        0.0000        0.0000        0.0000        0.0000
        0.0000        0.0000        0.0000        0.0000        0.0000        0.0000        0.0000        0.0000        0.0000        0.0000        0.0000        0.0000        0.0000        0.0000        0.0000        0.0000        0.0000        0.0000        0.0000        0.0000        0.0000        0.0000        0.0000        0.0000        0.0000        0.0000        0.0000       11.8765        7.1090        3.9344        2.3722        0.0228        0.0130        0.0443        0.0109        0.0000        0.0111        0.0571        0.0544        1.4137        2.1387        2.1163        1.9596        2.8188        3.2947        3.7329        4.2779        5.6672        5.6903        7.6707        9.5033       10.2729        2.9703        5.2717        7.2934        4.8761        3.8474        3.1977        2.9524        6.1678        5.1779        4.1888        2.7923        1.9661        3.3440        2.4997        2.1236        4.7390        3.9664        3.2351        2.5286        0.8426        1.1418        1.8321        2.5694        3.4766        3.6145        4.0776        4.3840        4.3226        4.5197        4.2171        3.6752        2.8165        2.2384        2.1959        2.2747        2.8573        3.6073        2.5603        2.2934        2.0996        2.4115        1.9033        1.4876        1.0521        2.3169        6.0543        2.9686        2.4107        3.3140        7.5883        2.1812        0.9355        0.7938        1.3367        1.4439        1.7411        2.1154        2.0199        2.0010        3.0413        4.4321        5.9810        4.6622        8.8950        9.7304       13.4621       14.7819       13.8070       15.2397       15.7335       15.4046       13.4890       13.3822       14.0248       15.4205       18.4789       19.9479       20.9058       21.4755       21.9548       22.4425       23.1834       23.4365       23.5275       23.5931       23.9279       24.8749       25.5363       23.5748       25.4080       27.8916       30.7657       29.9904       27.7273       29.9478       36.3457       39.9258       37.8260       34.0615       29.0055       29.4502       37.6531       30.3662       29.6271       33.0694       37.2510       40.5496       56.2853       53.0288       64.5005       62.3634       57.9113       64.8444       63.6528       68.2224       67.8009       52.8579       55.9100       41.9898       64.2720       71.8939       61.9505       65.4414       70.9011       85.7673       95.2633       84.9801       74.5308       79.8751      106.5850      101.1124       91.9767       78.0173       79.0007       71.9687       69.3690       70.8691       69.8491       71.0434       57.6041       58.2656       63.1030       69.8473       46.8939       44.4081       49.2492       58.4732       55.7400        0.0000        0.0000        0.0000        0.0000        0.0000        0.0000        0.0000        0.0000        0.0000        0.0000        0.0000        0.0000        0.0000        0.0000        0.0000        0.0000        0.0000        0.0000        0.0000        0.0000        0.0000        0.0000        0.0000        0.0000        0.0000        0.0000        0.0000        0.0000        0.0000        0.0000        0.0000        0.0000        0.0000        0.0000        0.0000        0.0000        0.0000        0.0000        0.0000        0.0000        0.0000        0.0000        0.0000        0.0000        0.0000        0.0000        0.0000        0.0000        0.0000
        0.0000        0.0000        0.0000        0.0000        0.0000        0.0000        0.0000        0.0000        0.0000        0.0000        0.0000        0.0000        0.0000        0.0000        0.0000        0.0000        0.0000        0.0000        0.0000        0.0000        0.0000        0.0000        0.0000        0.0000        0.0000        0.0000        0.0000        0.0000        0.0000        0.0000        3.2217        0.9214        0.6188        0.2029        0.1295        0.0466        0.0000        0.0000        0.0522        1.3899        1.7724        2.0468        1.8934        2.4586        3.9998        1.7774        1.4630        3.4115        5.3247        5.9081        4.5666        5.9908        7.2650        6.7814        6.1103        5.5182        4.1467        3.7945        3.7328        4.6032        4.1434        1.7557        1.3425        1.8274        1.1528        1.3911        2.1822        3.4775        2.4154        1.8101        1.4521        0.6835        0.6140        1.0528        1.5595        3.0271        3.7437        3.4740        3.7170        3.6512        4.0832        3.9544        3.3547        2.2142        1.8842        2.2128        2.2808        4.2563        4.6309        4.1657        2.6474        2.4966        2.1846        1.9086        2.6868        1.1709        0.8440        0.3811        2.7004        8.4334        3.5572        3.0042        7.1488        2.1223        3.7526        4.0105        7.2888        2.9636        3.3908        3.8005        2.4925        2.7791        5.5752        4.8108        4.5164       12.2816       13.6730       16.9200       15.6634       13.8003       15.4046       16.1181       15.8664       21.1515       20.2959       14.4355       18.5567       18.4677       19.8357       20.6583       21.1366       21.6767       22.2673       22.5768       23.1464       23.3163       24.0485       24.4712       27.3240       24.7499       25.3369       27.2872       27.6567       28.9041       29.6465       40.5199       66.2721       52.0423       43.3688       37.6751       36.4610       35.5152       33.2400       33.3404       34.6630       36.8139       38.8579       43.8242       48.0766       57.2249       56.1337       56.8867       58.0812       53.4285       62.4396       61.1444       59.2538       51.0432       41.0887       41.3830       42.4430       50.0090       49.1421       62.8436       71.0089       86.5355       89.5073       81.5928       90.2159       97.9058       96.5293      103.6910       88.0532       84.0507       83.5560       95.5053       77.6645       72.6726       71.5797       67.9688       71.9555       59.8289       56.1947       53.2584       64.4335       41.0947       41.1211       48.7147       64.9631       60.8700        0.0000        0.0000        0.0000        0.0000        0.0000        0.0000        0.0000        0.0000        0.0000        0.0000        0.0000        0.0000        0.0000        0.0000        0.0000        0.0000        0.0000        0.0000        0.0000        0.0000        0.0000        0.0000        0.0000        0.0000        0.0000        0.0000        0.0000        0.0000        0.0000        0.0000        0.0000        0.0000        0.0000        0.0000        0.0000        0.0000        0.0000        0.0000        0.0000        0.0000        0.0000        0.0000        0.0000        0.0000        0.0000        0.0000        0.0000        0.0000        0.0000
        0.0000        0.0000        0.0000        0.0000        0.0000        0.0000        0.0000        0.0000        0.0000        0.0000        0.0000        0.0000        0.0000        0.0000        0.0000        0.0000        0.0000        0.0000        0.0000        0.0000        0.0000        0.0000        0.0000        0.0000        0.0000        0.0000        0.0000        0.0000        0.0000        0.0000        0.0000        0.4915        0.2122        0.0000        0.0000        0.0531        0.0057        0.0339        0.0393        1.4488        1.9509        1.9594        1.4034        0.4045        0.3517        0.1476        0.3126        0.7633        0.3871        0.1316        0.1845        2.1800        3.7600        1.9483        1.7299        1.1323        1.0527        1.6888        3.1338        2.9065        3.0777        1.0510        1.1451        1.1531        0.7683        2.0340        1.1216        1.5648        2.5285        1.0357        0.8669        1.6911        0.7540        1.2013        1.9832        4.2800        3.8657        2.7064        1.6178        1.5029        2.9064        2.1779        2.2702        2.5543        3.2609        3.0719        2.4785        6.5306        2.5739        2.1185        2.0597        2.1324        2.1084        1.4792        0.9425        1.8096        4.2459        4.5112        9.2570        9.8741        8.3964        3.9853        9.6633        4.7717        4.0185        4.1903        4.5779        5.2700        5.5631        6.7948        7.5741        5.0612        4.3929        4.7571        5.9143        9.8714        8.9233       10.7507       13.4780       13.7930       15.2303       16.1138       15.9407       16.6140       16.6700       16.8350       16.9206       17.9358       17.1522       17.9289       18.4912       19.1124       19.7930       20.5556       20.9138       22.6621       23.5198       24.3234       25.0593       30.5861       27.5117       29.9088       30.0613       31.1690       35.1796       40.2996       41.4974       38.0287       39.4915       40.0696       38.7977       40.1843       39.2708       41.1670       44.6481       52.8754       58.0396       59.8935       61.3432       76.3171      104.8678       70.1989       71.3906       99.5347       65.8189       72.4310       69.8715       60.7858       49.4921       54.3405       54.8786       50.4984       80.2104       58.1901       78.8333       82.3801      118.7441      119.8230      120.3225       90.9343       82.7235       81.2388       92.2836       95.1522       92.8436       85.2352       78.5351       77.4156       76.3270       75.6661       76.9135       64.9139       59.8478       54.2932       55.0316       47.7400       42.6866       56.5563        0.0000        0.0000        0.0000        0.0000        0.0000        0.0000        0.0000        0.0000        0.0000        0.0000        0.0000        0.0000        0.0000        0.0000        0.0000        0.0000        0.0000        0.0000        0.0000        0.0000        0.0000        0.0000        0.0000        0.0000        0.0000        0.0000        0.0000        0.0000        0.0000        0.0000        0.0000        0.0000        0.0000        0.0000        0.0000        0.0000        0.0000        0.0000        0.0000        0.0000        0.0000        0.0000        0.0000        0.0000        0.0000        0.0000        0.0000        0.0000        0.0000        0.0000        0.0000
        0.0000        0.0000        0.0000        0.0000        0.0000        0.0000        0.0000        0.0000        0.0000        0.0000        0.0000        0.0000        0.0000        0.0000        0.0000        0.0000        0.0000        0.0000        0.0000        0.0000        0.0000        0.0000        0.0000        0.0000        0.0000        0.0000        0.0000        0.0000        0.0000        0.0000        0.0000        0.0000        0.0000        0.0000        0.0000        0.0000        0.0000        0.0035        0.0000        1.4844        2.1027        2.1240        1.5291        0.1742        0.2833        0.2347        0.4019        0.2403        0.2952        0.1711        0.3157        2.2933        2.4121        1.7839        1.8568        2.1875        1.6079        2.0339        1.8815        1.0240        1.2371        1.0687        1.3006        0.8782        0.7236        0.8070        1.3532        2.7192        1.8942        1.9172        0.8826        2.0202        1.7025        3.9674        3.9114        4.5641        1.3927        1.0569        1.0550        1.0681        2.2926        2.8485        2.5101        3.1248        1.9878        3.3531        2.4088        3.8760        2.9775        3.0564        1.8785        1.6728        1.0511        0.8944        0.9569        1.1803        2.6889        5.4199        9.7596        9.4348        4.0459        4.3875        6.5428        7.4360        7.7360        5.4095        6.1639        7.3804        8.7056        8.2434        7.3649        7.7566        5.6014        5.3429        6.7059        9.4796       12.3766       12.1748       12.2974       15.1948       16.8872       16.7105       16.4358       14.4505       14.4709       14.9374       15.7875       16.2783       17.0520       17.6964       18.3240       19.3094       19.8204       20.5541       21.2151       22.9338       23.9709       32.7982       40.7456       32.6400       31.6649       31.7466       35.4849       34.9020       35.4363       37.4650       38.7910       39.8845       41.1120       39.6003       47.1635       48.8458       48.0293       48.9468       52.3083       58.3616       54.5415       53.4519       61.5648       68.7592       78.1175       62.9725       64.7541      107.5330       74.9412       70.6836       73.7209       58.3173       54.2993       49.2775       59.5678       58.3726       46.7554       53.7532       54.2475       71.6372      127.1096      125.2024      124.8244       97.2338       77.7244       92.5169      127.6590      126.6025       77.5696       69.1955       83.4722       77.7345       78.5613       75.7952       73.8401       64.1723       60.6816       53.1868       54.4041       42.9676       42.6883        0.0000        0.0000        0.0000        0.0000        0.0000        0.0000        0.0000        0.0000        0.0000        0.0000        0.0000        0.0000        0.0000        0.0000        0.0000        0.0000        0.0000        0.0000        0.0000        0.0000        0.0000        0.0000        0.0000        0.0000        0.0000        0.0000        0.0000        0.0000        0.0000        0.0000        0.0000        0.0000        0.0000        0.0000        0.0000        0.0000        0.0000        0.0000        0.0000        0.0000        0.0000        0.0000        0.0000        0.0000        0.0000        0.0000        0.0000        0.0000        0.0000        0.0000        0.0000        0.0000
        0.0000        0.0000        0.0000        0.0000        0.0000        0.0000        0.0000        0.0000        0.0000        0.0000        0.0000        0.0000        0.0000        0.0000        0.0000        0.0000        0.0000        0.0000        0.0000        0.0000        0.0000        0.0000        0.0000        0.0000        0.0000        0.0000        0.0000        0.0000        0.0000        0.0000        0.0000        0.0000        0.0000        0.0000        0.0000        0.0000        0.0000        0.0000        0.0000        1.6913        2.2146        2.1765        1.6744        0.2746        0.1079        0.1335        0.0887        0.1815        0.2211        0.4130        0.2734        1.9828        1.3283        1.7976        1.8992        1.7897        1.0716        0.5669        0.5619        0.8987        1.0888        1.2209        0.5090        0.1228        0.2937        0.7958        1.3000        2.7789        1.5402        0.2676        0.1738        3.5298        5.5003        2.7776        3.6837        2.9596        2.6542        2.2665        1.9233        1.8374        2.2436        3.1245        3.4158        3.9154        2.1975        4.3966        4.4618        6.5082        5.6803        6.7031        7.1546        1.0117        1.8381        1.3885        1.5878        2.4762        4.8824        0.5540        1.7243       10.0254        5.7513        6.0142        5.7559        4.8444        7.6558        5.1134        5.2357        8.8338        9.0366        9.9615        9.0895        7.6057        7.4768        8.5042        8.4765        9.1076        8.8554       10.2336       11.8084       17.1595       16.7151       17.1239       16.9663       14.8420       15.0824       15.6244       16.6075       17.1590       18.0152       18.5783       19.0924       19.7911       20.2320       21.0546       21.8777       23.7644       24.9982       33.8426       30.2402       32.0612       31.2118       32.8414       34.9526       36.8647       38.6725       41.9156       40.3946       42.1806       45.5544       49.3916       50.5910       46.8698       48.2344       52.9838       56.0312       54.5339       59.0062       61.2017       79.9548       78.5601       62.7564       71.7868       61.5276       74.9032       84.2864       80.3211       73.9272       84.3752       73.3331       64.4525       53.9146       81.6702       63.8284       76.4877       54.9712       63.8915       99.1535      120.4555      143.8137      107.4387       83.1394      105.8627      129.0312       84.4359       70.7960       67.4217       66.8103       69.6400       67.8263       68.4013       74.6121       63.3103       59.1779       55.7761       48.7483       41.7593       43.7809        0.0000        0.0000        0.0000        0.0000        0.0000        0.0000        0.0000        0.0000        0.0000        0.0000        0.0000        0.0000        0.0000        0.0000        0.0000        0.0000        0.0000        0.0000        0.0000        0.0000        0.0000        0.0000        0.0000        0.0000        0.0000        0.0000        0.0000        0.0000        0.0000        0.0000        0.0000        0.0000        0.0000        0.0000        0.0000        0.0000        0.0000        0.0000        0.0000        0.0000        0.0000        0.0000        0.0000        0.0000        0.0000        0.0000        0.0000        0.0000        0.0000        0.0000        0.0000        0.0000
        0.0000        0.0000        0.0000        0.0000        0.0000        0.0000        0.0000        0.0000        0.0000        0.0000        0.0000        0.0000        0.0000        0.0000        0.0000        0.0000        0.0000        0.0000        0.0000        0.0000        0.0000        0.0000        0.0000        0.0000        0.0000        0.0000        0.0000        0.0000        0.0000        0.0000        0.0000        0.0000        0.0000        0.0000        0.0000        0.0000        0.0000        0.0000        0.0000        0.0000        2.3188        2.1898        1.6650        0.0764        0.0671        0.1216        0.1183        0.2931        0.0931        0.1245        0.2268        1.9323        1.7875        2.6043        2.0780        1.2714        1.5775        0.8982        0.7014        1.2988        1.0472        0.4923        0.8482        0.1721        0.5328        1.0889        1.6235        3.0183        1.0351        0.2716        0.3431        1.6819        3.1305        2.9955        4.4667        6.8774        2.2312        2.3902        3.7588        3.5275        2.6633        2.6406        3.7763        3.1314        3.9784       10.4407        8.4936        5.6428       18.2500       16.6062       12.7231        5.5451        2.3701        2.2497        0.6285        1.3194        3.6941        0.5267        0.5767        1.8868        6.6010        6.8752        9.6260        4.1795        3.9718        3.9064        6.4359        8.3048       10.2864        9.3599       10.0431        7.9920        9.0809        9.2583        5.3748        6.7863        8.6203       11.0345       10.6361       13.9004       16.9219       15.8426       16.5188       15.1728       16.3788       16.6572       17.9420       18.8129       19.9649       20.5607       20.9642       21.9750       22.4076       22.1375       26.6525       30.0603       38.6685       32.5664       31.2894       33.8829       34.0650       36.0379       36.7536       37.5254       38.9337       40.5571       42.1723       48.5347       49.0462       54.3818       54.3190       54.7923       60.4766       54.5268       58.0780       62.1377       59.7762       70.2517       86.3638       76.0053       76.8209       81.4845       78.6889       81.4137       67.8982       81.8204       73.1227       73.4206       74.3006       83.9071       63.9012      131.3864      157.6151      162.5300       65.7255       62.3080       73.4584      115.3006      129.0470      102.7257       89.2527       77.5152       73.7596       77.1891       75.4029       72.2845       62.7385       62.5450       58.9466       58.8100       66.2330       60.9874       54.2248       56.5353       45.2899       38.2849        0.0000        0.0000        0.0000        0.0000        0.0000        0.0000        0.0000        0.0000        0.0000        0.0000        0.0000        0.0000        0.0000        0.0000        0.0000        0.0000        0.0000        0.0000        0.0000        0.0000        0.0000        0.0000        0.0000        0.0000        0.0000        0.0000        0.0000        0.0000        0.0000        0.0000        0.0000        0.0000        0.0000        0.0000        0.0000        0.0000        0.0000        0.0000        0.0000        0.0000        0.0000        0.0000        0.0000        0.0000        0.0000        0.0000        0.0000        0.0000        0.0000        0.0000        0.0000        0.0000        0.0000
        0.0000        0.0000        0.0000        0.0000        0.0000        0.0000        0.0000        0.0000        0.0000        0.0000        0.0000        0.0000        0.0000        0.0000        0.0000        0.0000        0.0000        0.0000        0.0000        0.0000        0.0000        0.0000        0.0000        0.0000        0.0000        0.0000        0.0000        0.0000        0.0000        0.0000        0.0000        0.0000        0.0000        0.0000        0.0000        0.0000        0.0000        0.0000        0.0000        0.0000        0.0000        0.0000        0.0000        0.5366        0.3176        0.3271        0.5753        1.6109        2.0454        2.7768        3.8991        7.1193        8.7345        8.2323        5.7960        1.1365        1.3017        0.6413        0.7106        0.7222        0.5406        0.6682        1.0956        1.7151        1.8682        3.6857        4.0499        2.4903        1.2345        1.2033        1.5633        4.8712        6.5746        5.8976        4.5245        4.4389        3.1342        2.2634        2.1880        5.3630        5.0761        7.3060        8.9164       18.8033       21.6741       20.0402       18.0888       20.3121       40.1086       16.2204       13.1926       25.8797       16.8495       11.6406        7.9746        3.4376        2.8191        2.7750        4.5269        8.3874       11.2596       14.7679       17.9364        2.9914        3.4151        4.1646        4.0769        7.1854        8.5580        8.8503        7.7535        4.3026        3.5907        4.2381        5.0646        6.1274        9.6993        9.9131        9.3108       11.7751       15.2244       14.9087       15.6515       17.0455       17.6919       19.0733       20.8824       23.1902       24.8775       26.8227       25.7425       23.3085       23.3962       24.5381       24.7645       27.5677       29.8980       30.8989       33.4279       34.2680       49.8519       46.7930       39.6471       50.8141       45.5389       48.1133       54.1584       63.0144       69.6910       67.3274       63.5455       68.9113       64.7781       67.6403       67.0188       71.3072       67.1829       76.0281       74.6421       76.0540       77.2315       86.4501       82.4428       76.2226       74.3368       66.5296       66.3472       63.9758       70.8210       81.8425       71.9255       71.3349       99.8267       94.6699       77.7059       75.1134       67.7816       82.3094       84.8045       75.7429       79.2216       83.4709       80.0912       78.0103       76.3464       64.4015       62.4838       53.3760       54.8500       59.7383       63.6732       70.9029       66.3046       67.4325       46.4737       28.4400        0.0000        0.0000        0.0000        0.0000        0.0000        0.0000        0.0000        0.0000        0.0000        0.0000        0.0000        0.0000        0.0000        0.0000        0.0000        0.0000        0.0000        0.0000        0.0000        0.0000        0.0000        0.0000        0.0000        0.0000        0.0000        0.0000        0.0000        0.0000        0.0000        0.0000        0.0000        0.0000        0.0000        0.0000        0.0000        0.0000        0.0000        0.0000        0.0000        0.0000        0.0000        0.0000        0.0000        0.0000        0.0000        0.0000        0.0000        0.0000        0.0000        0.0000        0.0000        0.0000        0.0000
        0.0000        0.0000        0.0000        0.0000        0.0000        0.0000        0.0000        0.0000        0.0000        0.0000        0.0000        0.0000        0.0000        0.0000        0.0000        0.0000        0.0000        0.0000        0.0000        0.0000        0.0000        0.0000        0.0000        0.0000        0.0000        0.0000        0.0000        0.0000        0.0000        0.0000        0.0000        0.0000        0.0000        0.0000        0.0000        0.0000        0.0000        0.0000        0.0000        0.0000        0.0000        0.0000        0.0000        0.0000        0.3979        0.4597        0.7915        2.2081        2.8665        3.8578        5.2471        9.6415       11.5267       11.2719        8.2699        1.4031        1.1652        1.2143        1.4375        1.5887        1.0767        0.5707        1.1970        2.9782        2.4691        2.5261        3.1158        3.2192        3.9078        2.9730        4.6331        6.7803        5.7251        6.3919        7.2622        8.4907        9.4833        8.9920        3.8786        9.2728        6.7074       12.1882       14.6020       21.3296       25.8708       25.2191       23.0681       29.6776       25.0570       20.1738       19.7852       23.2497       25.1902       22.0808       27.4016        8.6638        7.9470       11.4579        9.7731        8.8763        7.8020        9.5423       12.7193        4.4455        3.4955        3.7632        5.7118        7.8181        9.2808        9.5339        8.2239        5.3617        3.8844        3.6775        4.7943        7.0502        7.1555        7.7343        8.8957       13.3603       14.8422       14.0633       15.2613       19.0722       18.6077       20.4188       22.7829       24.9605       26.9972       27.8466       27.6286       24.1809       24.4629       24.9838       28.0694       32.7658       32.2227       31.6678       33.4681       34.2384       46.0329       43.9018       49.4076       53.3031       53.2908       54.6135       58.0673       64.1221       56.8854       63.8740       64.5611       67.4898       70.0843       76.2912       73.7553       74.3287       86.3476       79.9047       84.1362       74.1724       74.2058       74.8096       70.1264       73.7408       72.4420       64.5395       68.1173       76.4995       64.4134       67.3388       74.0068       72.3878       97.9382       72.9969       82.4960       68.8675       61.6067       67.9466       74.8002       75.6458       76.8849       78.0790       76.1227       70.9528       69.4955       62.4789       59.8823       51.3561       55.8412       57.3975       56.9618       57.6079       56.1066       54.7311       46.3531       62.3700        0.0000        0.0000        0.0000        0.0000        0.0000        0.0000        0.0000        0.0000        0.0000        0.0000        0.0000        0.0000        0.0000        0.0000        0.0000        0.0000        0.0000        0.0000        0.0000        0.0000        0.0000        0.0000        0.0000        0.0000        0.0000        0.0000        0.0000        0.0000        0.0000        0.0000        0.0000        0.0000        0.0000        0.0000        0.0000        0.0000        0.0000        0.0000        0.0000        0.0000        0.0000        0.0000        0.0000        0.0000        0.0000        0.0000        0.0000        0.0000        0.0000        0.0000        0.0000        0.0000        0.0000
        0.0000        0.0000        0.0000        0.0000        0.0000        0.0000        0.0000        0.0000        0.0000        0.0000        0.0000        0.0000        0.0000        0.0000        0.0000        0.0000        0.0000        0.0000        0.0000        0.0000        0.0000        0.0000        0.0000        0.0000        0.0000        0.0000        0.0000        0.0000        0.0000        0.0000        0.0000        0.0000        0.0000        0.0000        0.0000        0.0000        0.0000        0.0000        0.0000        0.0000        0.0000        0.0000        0.0000        0.0000        0.0000        0.0000        0.9054        2.4887        3.1680        4.0682        5.2834        9.4294       11.1926       10.6911        7.8791        0.8965        0.8852        0.9790        1.7643        1.8160        2.0690        2.4423        1.7722        4.8193        4.8882        1.9029        0.5465        1.5174        2.5707        2.1250        2.5240        2.4671        3.7117        6.4862        5.8362        7.1894        4.6740        6.1323        3.2545        7.2970       11.9838       10.3176       11.6930       25.1278       25.7918       24.3159       24.0329       22.5109       24.6636       20.0607       14.8823       19.2641       52.6713       29.0902       52.4821       12.1140       13.7492        4.3055        9.3652        9.3916       13.2514       12.1270       13.3418        7.4644        4.9299        4.4102        6.2667        9.2696       10.5214       10.3782        9.1032        5.4369        5.8500        5.1068        5.8167        6.5600        6.6970        8.5045        9.1444       12.3283       13.7727       14.3257       15.0628       17.5075       19.8770       22.5839       25.1565       33.8718       28.2394       29.0144       28.4623       25.3263       28.2505       26.8326       28.9920       29.7526       34.7183       35.2080       34.6668       35.6422       38.0864       44.0158       44.3572       49.7013       52.1871       50.2173       57.6341       67.5504       64.0636       61.9388       64.1953       79.1778       78.9028       75.0965       72.5937       76.6777       79.5429       85.8817       73.9242      105.0844       96.3584       92.4731       75.3245       84.2510       71.4262       81.0487       66.9334       61.6370       62.4218       71.7939       67.5299       77.3085       74.2694       72.6401       68.0604       65.3528       64.5031       66.4100       72.9410       74.6149       80.3653       80.4953       73.6166       70.3243       68.4867       58.3141       52.6098       51.5113       52.7683       50.5567       45.2834       44.9595       44.1128       50.8029       44.1041       69.8400        0.0000        0.0000        0.0000        0.0000        0.0000        0.0000        0.0000        0.0000        0.0000        0.0000        0.0000        0.0000        0.0000        0.0000        0.0000        0.0000        0.0000        0.0000        0.0000        0.0000        0.0000        0.0000        0.0000        0.0000        0.0000        0.0000        0.0000        0.0000        0.0000        0.0000        0.0000        0.0000        0.0000        0.0000        0.0000        0.0000        0.0000        0.0000        0.0000        0.0000        0.0000        0.0000        0.0000        0.0000        0.0000        0.0000        0.0000        0.0000        0.0000        0.0000        0.0000        0.0000        0.0000
        0.0000        0.0000        0.0000        0.0000        0.0000        0.0000        0.0000        0.0000        0.0000        0.0000        0.0000        0.0000        0.0000        0.0000        0.0000        0.0000        0.0000        0.0000        0.0000        0.0000        0.0000        0.0000        0.0000        0.0000        0.0000        0.0000        0.0000        0.0000        0.0000        0.0000        0.0000        0.0000        0.0000        0.0000        0.0000        0.0000        0.0000        0.0000        0.0000        0.0000        0.0000        0.0000        0.0000        0.0000        0.0000        0.0000        0.0000        2.2864        2.8650        3.5097        4.1868        7.1066        8.1675        7.6237        5.6483        0.2447        0.1859        0.0924        0.2609        0.4402        0.3552        0.3430        0.4444        1.3629        3.0930        0.7229        0.0150        0.8571        0.9966        1.2241        1.6347        2.9674        3.3274        3.1840        3.2411        5.2394        2.7429        0.9297        1.9743        6.1844        5.4677        7.1978       10.0462       17.6128       22.6381       21.4361       22.5359       22.1642       22.9050       20.5000       11.5086       12.6316        7.8983        6.6187       40.8113       14.4437       22.2170        6.7881       16.9616       19.4399       22.7064       21.3557       21.6092       10.7940        5.9183        5.7704       12.8823       11.6435       12.3424       11.5331        9.9790        5.2332        5.4481        4.8318        5.3306        6.9676        7.4277        8.2585        9.2842       11.2819       12.9429       13.0643       14.4321       17.3789       19.4473       21.3324       24.3807       30.9150       30.7317       30.2516       28.8087       25.1704       26.3196       26.4151       26.9066       29.6940       35.0473       32.9721       33.6423       35.9216       36.8728       49.9251       47.6691       50.3649       49.8400       56.7902       58.4428       71.1871       66.0758       69.2613       68.5106       78.4817       76.6173       77.8520       71.3382       78.7382       82.0950       77.5363       96.8833       96.6430       82.6085       97.8545       94.8380       86.7422       72.8416       63.5498       59.3204       59.3169       67.2523       68.2645       66.8489       73.0308       70.9380       66.3618       65.3074       65.6086       67.9527       65.3406       83.9827       90.7046       97.0097       86.6037       72.5325       65.2201       58.3367       50.7720       50.3352       44.2915       41.1132       37.3575       43.3177       56.1939       57.2530       40.0733       55.3613        0.0000        0.0000        0.0000        0.0000        0.0000        0.0000        0.0000        0.0000        0.0000        0.0000        0.0000        0.0000        0.0000        0.0000        0.0000        0.0000        0.0000        0.0000        0.0000        0.0000        0.0000        0.0000        0.0000        0.0000        0.0000        0.0000        0.0000        0.0000        0.0000        0.0000        0.0000        0.0000        0.0000        0.0000        0.0000        0.0000        0.0000        0.0000        0.0000        0.0000        0.0000        0.0000        0.0000        0.0000        0.0000        0.0000        0.0000        0.0000        0.0000        0.0000        0.0000        0.0000        0.0000        0.0000
        0.0000        0.0000        0.0000        0.0000        0.0000        0.0000        0.0000        0.0000        0.0000        0.0000        0.0000        0.0000        0.0000        0.0000        0.0000        0.0000        0.0000        0.0000        0.0000        0.0000        0.0000        0.0000        0.0000        0.0000        0.0000        0.0000        0.0000        0.0000        0.0000        0.0000        0.0000        0.0000        0.0000        0.0000        0.0000        0.0000        0.0000        0.0000        0.0000        0.0000        0.0000        0.0000        0.0000        0.0000        0.0000        0.0000        0.0000        0.0000        0.0000        0.0000        1.4568        0.0127        0.0531        0.1990        0.0315        1.6297        0.9782        0.6854        0.8680        1.5638        1.8252        1.8969        1.8999        2.0819        1.3191        1.2238        0.0000        0.0000        2.5846        3.0949        3.3098        3.6927        4.2876        4.0738        3.6581        1.7577        1.3455        1.7297        3.1659        5.5827        6.9735        8.5477       11.0984       11.6596       13.0588       15.1053       13.1337       11.4469       11.7008        0.0000        0.0000        0.0000        0.0000        4.2507        3.4297        6.0880       14.6313        9.0375        0.0000       20.6505       23.0249       19.4192       21.4527       12.2121       10.6090       10.8061       10.7983       10.1531       11.0397       12.3019       12.0033        8.2047        6.8788        6.2431        6.7157        9.8646       10.0937       10.0345       12.6860       11.8045       12.2284       11.9948       12.3233       16.0590       18.0079       20.1800       22.6916       27.2411       29.7598       29.4935       31.8987       26.9171       25.8166       26.4156       27.3395       33.4174       32.5117       31.9545       33.1484       35.9206       38.6131       43.2423       45.2906       48.6482       51.0974       56.7984       60.2893       80.3492       91.8020       91.0927       84.1631       80.0629       74.5634       69.0719       81.1618       75.9831       64.6467       64.1904       70.2450       83.1820       86.4438      103.8481       88.5019       85.5257       68.0336       82.8016       58.4062       57.6695       67.5988       73.8996       66.5129       66.7551       64.6659       50.6142       60.7450       76.1779       85.6941       82.9611       87.2854       84.3203       75.9515       78.8498       78.0507       63.8102       54.3183       55.0307       57.4570       47.8830       42.8919       44.9731       53.6659       76.6988       55.3976        0.0000        0.0000        0.0000        0.0000        0.0000        0.0000        0.0000        0.0000        0.0000        0.0000        0.0000        0.0000        0.0000        0.0000        0.0000        0.0000        0.0000        0.0000        0.0000        0.0000        0.0000        0.0000        0.0000        0.0000        0.0000        0.0000        0.0000        0.0000        0.0000        0.0000        0.0000        0.0000        0.0000        0.0000        0.0000        0.0000        0.0000        0.0000        0.0000        0.0000        0.0000        0.0000        0.0000        0.0000        0.0000        0.0000        0.0000        0.0000        0.0000        0.0000        0.0000        0.0000        0.0000        0.0000        0.0000        0.0000
        0.0000        0.0000        0.0000        0.0000        0.0000        0.0000        0.0000        0.0000        0.0000        0.0000        0.0000        0.0000        0.0000        0.0000        0.0000        0.0000        0.0000        0.0000        0.0000        0.0000        0.0000        0.0000        0.0000        0.0000        0.0000        0.0000        0.0000        0.0000        0.0000        0.0000        0.0000        0.0000        0.0000        0.0000        0.0000        0.0000        0.0000        0.0000        0.0000        0.0000        0.0000        0.0000        0.0000        0.0000        0.0000        0.0000        0.0000        0.0000        0.0000        0.0000        0.0000        0.0000        0.0000        0.0000        0.0000        0.9428        0.8746        0.9812        0.0000        0.0000        0.0000        2.6871        2.4437        1.7089        1.6404        0.0000        0.0000        0.0000        0.0000        0.0000        0.0000        0.0000        4.3364        4.4026        4.2354        2.4971        2.8368        2.5444        3.2583        6.0312        7.3846        8.9276       12.4833       10.0590       11.3724       10.7704       12.0585        6.8753        0.0000        0.0000        0.0000        0.0000        0.0000        0.0000       17.3010        6.6735        0.0000        0.0000        0.0000       16.1105       22.4960       22.5715       18.5589       14.6586       13.1019       12.0864       12.7123       14.1634       13.2830       13.1184       12.2499       10.3875       11.6538        9.7560        7.7101       12.8598       10.4642       11.5383       15.3325        9.5992       10.7219       11.7720       12.1589       16.9573       18.8534       21.0100       22.9751       26.0978       29.9170       31.1377       37.5221       30.1834       26.2377       26.8549       27.7032       31.4272       30.8851       31.9215       33.6355       35.7731       38.5319       42.1558       46.6079       52.8354       57.7941       59.9772       63.0472       87.1427      108.2441      118.2080       90.5448       74.8185       74.7574       80.8720       85.1992       73.2873       63.3055       74.5182       72.4795       67.9959       97.0426       82.1685       72.9529       87.5794       73.6401       86.9640       68.9617       56.3528       66.8042       73.0282       77.7395       75.1576       89.6442       84.1112       93.9795       87.0590       90.5442       90.2986       84.6516       76.7828       66.8612       71.2811       73.4940       57.7653       58.5276       55.3015       50.4136       42.6921       40.6251       44.6505       55.0005       73.7748       60.1875        0.0000        0.0000        0.0000        0.0000        0.0000        0.0000        0.0000        0.0000        0.0000        0.0000        0.0000        0.0000        0.0000        0.0000        0.0000        0.0000        0.0000        0.0000        0.0000        0.0000        0.0000        0.0000        0.0000        0.0000        0.0000        0.0000        0.0000        0.0000        0.0000        0.0000        0.0000        0.0000        0.0000        0.0000        0.0000        0.0000        0.0000        0.0000        0.0000        0.0000        0.0000        0.0000        0.0000        0.0000        0.0000        0.0000        0.0000        0.0000        0.0000        0.0000        0.0000        0.0000        0.0000        0.0000        0.0000        0.0000
        0.0000        0.0000        0.0000        0.0000        0.0000        0.0000        0.0000        0.0000        0.0000        0.0000        0.0000        0.0000        0.0000        0.0000        0.0000        0.0000        0.0000        0.0000        0.0000        0.0000        0.0000        0.0000        0.0000        0.0000        0.0000        0.0000        0.0000        0.0000        0.0000        0.0000        0.0000        0.0000        0.0000        0.0000        0.0000        0.0000        0.0000        0.0000        0.0000        0.0000        0.0000        0.0000        0.0000        0.0000        0.0000        0.0000        0.0000        0.0000        0.0000        0.0000        0.0000        0.0000        0.0000        0.0000        0.0000        0.0000        0.0000        0.0000        0.0000        0.0000        0.0000        2.5807        2.3265        1.4142        1.1735        0.0000        0.0000        0.0000        0.0000        0.0000        0.0000        0.0000        0.0000        3.9429        3.8432        2.0320        1.6385        1.9216        3.1624        9.0029        8.9241        7.9191        9.9877        9.1718        9.2921        0.0000        0.0000        0.0000        0.0000        0.0000        0.0000        0.0000        0.0000        0.0000        0.0000        0.0000        0.0000        0.0000        0.0000        0.0000       29.2476       25.9394       15.8207       15.8739       14.3863       13.3295       14.1161       15.4416       13.6131       14.3844       12.7781       10.7823       10.1301       10.9130       12.3982       15.2195       13.4429       11.3693       11.9369       13.2943       14.3644       12.0647       12.7436       17.1187       18.7501       20.6853       22.8737       26.2134       29.7960       29.5743       30.5023       29.7790       28.0076       26.8546       28.3098       30.4218       32.2456       34.5141       37.4904       37.0075       40.9954       46.5406       47.7623       54.9775       57.2008       61.0219       69.8090       82.6723       87.3401      107.2607       90.2977       87.7281       79.9674       77.4603       77.8763       75.5461       72.9934       83.4471       77.5969       79.8149       78.9407       91.1126       91.8397       74.5275       58.2219       56.1805       54.6947       70.3035       77.9485       85.6410       85.5234       96.0892      101.3673       83.5228      104.2586       90.8012      103.0535       93.5194       79.5313       67.7362       63.5449       60.3838       64.8401       55.8514       54.7159       46.7486       49.9685       43.0878       40.3621       49.7873       46.5601       45.9863        0.0000        0.0000        0.0000        0.0000        0.0000        0.0000        0.0000        0.0000        0.0000        0.0000        0.0000        0.0000        0.0000        0.0000        0.0000        0.0000        0.0000        0.0000        0.0000        0.0000        0.0000        0.0000        0.0000        0.0000        0.0000        0.0000        0.0000        0.0000        0.0000        0.0000        0.0000        0.0000        0.0000        0.0000        0.0000        0.0000        0.0000        0.0000        0.0000        0.0000        0.0000        0.0000        0.0000        0.0000        0.0000        0.0000        0.0000        0.0000        0.0000        0.0000        0.0000        0.0000        0.0000        0.0000        0.0000        0.0000        0.0000
        0.0000        0.0000        0.0000        0.0000        0.0000        0.0000        0.0000        0.0000        0.0000        0.0000        0.0000        0.0000        0.0000        0.0000        0.0000        0.0000        0.0000        0.0000        0.0000        0.0000        0.0000        0.0000        0.0000        0.0000        0.0000        0.0000        0.0000        0.0000        0.0000        0.0000        0.0000        0.0000        0.0000        0.0000        0.0000        0.0000        0.0000        0.0000        0.0000        0.0000        0.0000        0.0000        0.0000        0.0000        0.0000        0.0000        0.0000        0.0000        0.0000        0.0000        0.0000        0.0000        0.0000        0.0000        0.0000        0.0000        0.0000        0.0000        0.0000        0.0000        0.0000        0.0000        1.6455        1.1224        0.0000        0.0000        0.0000        0.0000        0.0000        0.0000        0.0000        0.0000        0.0000        0.0000        2.9192        2.1244        2.0742        1.9709        2.9423        6.1200        7.5820        6.6153        7.2404        5.9695        0.0000        0.0000        0.0000        0.0000        0.0000        0.0000        0.0000        0.0000        0.0000        0.0000        0.0000        0.0000        0.0000        0.0000        0.0000        0.0000        0.0000       34.1381       29.3212       16.1961       15.1432       14.1349       17.5288       19.6220       13.6635       11.7375       11.4623       12.4355       10.3770        9.3608       10.8224       20.0725       20.1047       21.2180       20.6788       18.9453       12.4942       12.6773       14.1375       19.0147       20.1542       21.4871       22.9712       29.0005       41.6921       43.9492       31.8472       25.4649       26.0805       26.7211       27.7170       30.3655       34.4270       41.1004       37.5945       42.7856       39.3334       45.5901       47.5221       62.3724       73.3549       73.2635       68.2431       71.9560       70.3176       79.5538       79.9174       74.3696       72.2203       74.0276       73.8275       87.7176       74.9436       84.6849       78.1659       80.6993       67.0007       67.4127       75.8446       80.0803       75.2384       55.5335       66.4066       72.1433       80.3607       76.2315       85.7437      106.1102       98.1538       91.6976       80.7542       93.4359       86.8844       74.9950       71.4476       61.4909       57.5663       54.0512       55.7639       50.6688       49.9003       44.0766       44.2875       43.5228       47.6557       52.9059       45.1443        0.0000        0.0000        0.0000        0.0000        0.0000        0.0000        0.0000        0.0000        0.0000        0.0000        0.0000        0.0000        0.0000        0.0000        0.0000        0.0000        0.0000        0.0000        0.0000        0.0000        0.0000        0.0000        0.0000        0.0000        0.0000        0.0000        0.0000        0.0000        0.0000        0.0000        0.0000        0.0000        0.0000        0.0000        0.0000        0.0000        0.0000        0.0000        0.0000        0.0000        0.0000        0.0000        0.0000        0.0000        0.0000        0.0000        0.0000        0.0000        0.0000        0.0000        0.0000        0.0000        0.0000        0.0000        0.0000        0.0000        0.0000        0.0000
        0.0000        0.0000        0.0000        0.0000        0.0000        0.0000        0.0000        0.0000        0.0000        0.0000        0.0000        0.0000        0.0000        0.0000        0.0000        0.0000        0.0000        0.0000        0.0000        0.0000        0.0000        0.0000        0.0000        0.0000        0.0000        0.0000        0.0000        0.0000        0.0000        0.0000        0.0000        0.0000        0.0000        0.0000        0.0000        0.0000        0.0000        0.0000        0.0000        0.0000        0.0000        0.0000        0.0000        0.0000        0.0000        0.0000        0.0000        0.0000        0.0000        0.0000        0.0000        0.0000        0.0000        0.0000        0.0000        0.0000        0.0000        0.0000        0.0000        0.0000        0.0000        0.0000        0.0000        0.0000        0.0000        0.0000        0.0000        0.0000        0.0000        0.0000        0.0000        0.0000        0.0000        0.0000        1.0675        0.8316        0.7992        1.1042        1.7811        2.3709        2.9014        2.9964        3.5415        0.0000        0.0000        0.0000        0.0000        0.0000        0.0000        0.0000        0.0000        0.0000        0.0000        0.0000        0.0000        0.0000        0.0000        0.0000        0.0000        0.0000        0.0000       36.1311       50.8697       24.3854       23.1024       21.5131       22.3819       19.6045       17.1125       15.9839       15.2372       18.3052       16.1813       16.3567       15.9453       22.1497       24.0671       23.9387       24.3119       22.2885       17.8163       16.7634       17.8660       23.2639       20.6259       22.3285       25.3865       25.3606       28.6070       36.9975       32.9810       30.3905       30.6093       29.0404       29.3270       37.5117       36.6897       43.2130       44.8651       46.2606       47.3799       50.5297       62.9006       81.6509       82.8235       87.8685       90.3959       72.6559       74.2971       80.3899       81.5645       87.8316       75.2191       76.4809       76.5452       81.0666       91.2749       78.9331       85.8550       71.0843       68.2231       80.9700       69.6340      112.0707       97.7234       95.5753       80.7086       72.3260       72.3032       78.7342       85.6538       80.3252       80.4612       80.0079       79.5641       69.1645       66.5098       62.0056       58.3484       55.4949       53.8729       48.3253       48.9091       50.4944       50.1994       49.2428       50.3386       48.5870       49.0797       65.0493       56.6640        0.0000        0.0000        0.0000        0.0000        0.0000        0.0000        0.0000        0.0000        0.0000        0.0000        0.0000        0.0000        0.0000        0.0000        0.0000        0.0000        0.0000        0.0000        0.0000        0.0000        0.0000        0.0000        0.0000        0.0000        0.0000        0.0000        0.0000        0.0000        0.0000        0.0000        0.0000        0.0000        0.0000        0.0000        0.0000        0.0000        0.0000        0.0000        0.0000        0.0000        0.0000        0.0000        0.0000        0.0000        0.0000        0.0000        0.0000        0.0000        0.0000        0.0000        0.0000        0.0000        0.0000        0.0000        0.0000        0.0000        0.0000        0.0000
        0.0000        0.0000        0.0000        0.0000        0.0000        0.0000        0.0000        0.0000        0.0000        0.0000        0.0000        0.0000        0.0000        0.0000        0.0000        0.0000        0.0000        0.0000        0.0000        0.0000        0.0000        0.0000        0.0000        0.0000        0.0000        0.0000        0.0000        0.0000        0.0000        0.0000        0.0000        0.0000        0.0000        0.0000        0.0000        0.0000        0.0000        0.0000        0.0000        0.0000        0.0000        0.0000        0.0000        0.0000        0.0000        0.0000        0.0000        0.0000        0.0000        0.0000        0.0000        0.0000        0.0000        0.0000        0.0000        0.0000        0.0000        0.0000        0.0000        0.0000        0.0000        0.0000        0.0000        0.0000        0.0000        0.0000        0.0000        0.0000        0.0000        0.0000        0.0000        0.0000        0.0000        0.0000        0.0000        0.0000        0.0000        0.0000        0.0000        0.0000        0.0000        0.0000        0.0000        0.0000        0.0000        0.0000        0.0000        0.0000        0.0000        0.0000        0.0000        0.0000        0.0000        0.0000        0.0000        0.0000        0.0000        0.0000        0.0000        0.0000        0.0000       23.8557       22.5159       23.7648       23.9022       22.5888       20.8890       17.7412       17.5704       16.5347       14.9053       16.5124       16.7817       19.0503       18.3023       24.2015       26.8498       21.9759       23.4207       21.7354       22.2497       20.2878       20.1231       24.6563       23.7193       22.6582       24.6577       25.9618       26.8424       27.9009       32.5501       29.9503       28.9381       33.0740       39.1398       41.8812       36.4258       36.1246       44.2160       48.3141       49.3823       51.2027       64.4563       84.9957       79.7328       67.7623       68.7683       83.2092       69.6400       76.5969       76.7291       79.3134       74.9761       76.1082       68.7867       73.4137       73.3069       72.0762       84.2654       82.4882       80.4289       92.6498      105.4793      120.6946      107.8755       84.6698       84.3705       68.5017       58.6944       66.8021       81.9245       64.5780       66.8694       69.8769       70.8487       65.6574       61.5241       56.4042       57.1641       47.5033       43.8169       52.0577       51.1259       51.5317       50.9491       49.0190       66.8996       53.2514       48.9770       59.9760        0.0000        0.0000        0.0000        0.0000        0.0000        0.0000        0.0000        0.0000        0.0000        0.0000        0.0000        0.0000        0.0000        0.0000        0.0000        0.0000        0.0000        0.0000        0.0000        0.0000        0.0000        0.0000        0.0000        0.0000        0.0000        0.0000        0.0000        0.0000        0.0000        0.0000        0.0000        0.0000        0.0000        0.0000        0.0000        0.0000        0.0000        0.0000        0.0000        0.0000        0.0000        0.0000        0.0000        0.0000        0.0000        0.0000        0.0000        0.0000        0.0000        0.0000        0.0000        0.0000        0.0000        0.0000        0.0000        0.0000        0.0000        0.0000        0.0000
        0.0000        0.0000        0.0000        0.0000        0.0000        0.0000        0.0000        0.0000        0.0000        0.0000        0.0000        0.0000        0.0000        0.0000        0.0000        0.0000        0.0000        0.0000        0.0000        0.0000        0.0000        0.0000        0.0000        0.0000        0.0000        0.0000        0.0000        0.0000        0.0000        0.0000        0.0000        0.0000        0.0000        0.0000        0.0000        0.0000        0.0000        0.0000        0.0000        0.0000        0.0000        0.0000        0.0000        0.0000        0.0000        0.0000        0.0000        0.0000        0.0000        0.0000        0.0000        0.0000        0.0000        0.0000        0.0000        0.0000        0.0000        0.0000        0.0000        0.0000        0.0000        0.0000        0.0000        0.0000        0.0000        0.0000        0.0000        0.0000        0.0000        0.0000        0.0000        0.0000        0.0000        0.0000        0.0000        0.0000        0.0000        0.0000        0.0000        0.0000        0.0000        0.0000        0.0000        0.0000        0.0000        0.0000        0.0000        0.0000        0.0000        0.0000        0.0000        0.0000        0.0000        0.0000        0.0000        0.0000        0.0000        0.0000        0.0000        0.0000        0.0000       19.1832       20.4899       22.2720       23.2982       23.9784       22.2888       18.7313       16.8076       19.8284       21.3024       22.9657       22.6024       23.1528       23.6441       25.9872       25.0692       21.6449       24.0969       21.0729       20.0040       19.0503       21.4212       24.8431       25.8585       26.1656       24.9016       25.8228       27.7360       28.5633       33.2810       34.2838       29.4837       28.6479       33.9683       37.1656       36.9110       41.9104       49.0537       46.0499       40.5238       46.2571       57.4724       68.9023       67.2887       76.9662       72.2780       81.3017       80.7416       74.6771       71.2158       77.7739       68.9361       64.1158       65.2845       80.1741       77.0391       81.5127       77.7121       77.9635      101.3719       94.7545      112.2904      116.0734      104.0888       80.2224       79.1181       65.1615       65.8574       57.8304       68.8871       56.8942       61.7127       56.0475       64.1260       62.9851       61.1105       56.0886       51.3387       50.7085       47.2835       48.2067       49.1776       50.4811       50.4085       54.7022       76.3398       58.0570       99.1672       75.1179        0.0000        0.0000        0.0000        0.0000        0.0000        0.0000        0.0000        0.0000        0.0000        0.0000        0.0000        0.0000        0.0000        0.0000        0.0000        0.0000        0.0000        0.0000        0.0000        0.0000        0.0000        0.0000        0.0000        0.0000        0.0000        0.0000        0.0000        0.0000        0.0000        0.0000        0.0000        0.0000        0.0000        0.0000        0.0000        0.0000        0.0000        0.0000        0.0000        0.0000        0.0000        0.0000        0.0000        0.0000        0.0000        0.0000        0.0000        0.0000        0.0000        0.0000        0.0000        0.0000        0.0000        0.0000        0.0000        0.0000        0.0000        0.0000        0.0000
        0.0000        0.0000        0.0000        0.0000        0.0000        0.0000        0.0000        0.0000        0.0000        0.0000        0.0000        0.0000        0.0000        0.0000        0.0000        0.0000        0.0000        0.0000        0.0000        0.0000        0.0000        0.0000        0.0000        0.0000        0.0000        0.0000        0.0000        0.0000        0.0000        0.0000        0.0000        0.0000        0.0000        0.0000        0.0000        0.0000        0.0000        0.0000        0.0000        0.0000        0.0000        0.0000        0.0000        0.0000        0.0000        0.0000        0.0000        0.0000        0.0000        0.0000        0.0000        0.0000        0.0000        0.0000        0.0000        0.0000        0.0000        0.0000        0.0000        0.0000        0.0000        0.0000        0.0000        0.0000        0.0000        0.0000        0.0000        0.0000        0.0000        0.0000        0.0000        0.0000        0.0000        0.0000        0.0000        0.0000        0.0000        0.0000        0.0000        0.0000        0.0000        0.0000        0.0000        0.0000        0.0000        0.0000        0.0000        0.0000        0.0000        0.0000        0.0000        0.0000        0.0000        0.0000        0.0000        0.0000        0.0000        0.0000        0.0000        0.0000       20.3317       22.8164       17.0343       20.1476       21.5698       22.9506       21.1355       19.6132       17.4025       19.6457       24.5143       22.6726       26.6457       28.4055       25.3431       26.5954       23.7967       22.1331       24.5032       28.2351       26.2698       21.4875       23.7426       24.8591       27.7885       26.8219       27.5261       27.2789       28.7410       31.4994       28.6361       27.0261       28.0485       31.9219       31.3950       35.0351       36.2267       42.6878       47.6449       51.1772       54.4093       52.7697       61.5210       78.5572       94.0702       94.0287       82.4950       76.0992       75.4509       64.7603       64.9521       68.8352       66.9432       71.0604       77.0315       98.4963       92.7836       81.5104       76.7859       92.7943       98.1088       94.1394       86.3102       80.0032       89.1416       68.2343       65.5175       60.4223       56.4058       59.3075       62.1959       63.8615       56.3378       62.8454       72.0128       62.8977       59.8854       58.7606       56.1686       48.3717       53.9773       49.9986       45.9887       44.2434       43.6892       61.0264       68.0120       69.3360        0.0000        0.0000        0.0000        0.0000        0.0000        0.0000        0.0000        0.0000        0.0000        0.0000        0.0000        0.0000        0.0000      181.8000        0.0000        0.0000        0.0000      115.1700        0.0000        0.0000        0.0000        0.0000        0.0000        0.0000        0.0000        0.0000        0.0000        0.0000        0.0000        0.0000        0.0000        0.0000        0.0000        0.0000        0.0000        0.0000        0.0000        0.0000        0.0000        0.0000        0.0000        0.0000        0.0000        0.0000        0.0000        0.0000        0.0000        0.0000        0.0000        0.0000        0.0000        0.0000        0.0000        0.0000        0.0000        0.0000        0.0000        0.0000        0.0000        0.0000        0.0000
        0.0000        0.0000        0.0000        0.0000        0.0000        0.0000        0.0000        0.0000        0.0000        0.0000        0.0000        0.0000        0.0000        0.0000        0.0000        0.0000        0.0000        0.0000        0.0000        0.0000        0.0000        0.0000        0.0000        0.0000        0.0000        0.0000        0.0000        0.0000        0.0000        0.0000        0.0000        0.0000        0.0000        0.0000        0.0000        0.0000        0.0000        0.0000        0.0000        0.0000        0.0000        0.0000        0.0000        0.0000        0.0000        0.0000        0.0000        0.0000        0.0000        0.0000        0.0000        0.0000        0.0000        0.0000        0.0000        0.0000        0.0000        0.0000        0.0000        0.0000        0.0000        0.0000        0.0000        0.0000        0.0000        0.0000        0.0000        0.0000        0.0000        0.0000        0.0000        0.0000        0.0000        0.0000        0.0000        0.0000        0.0000        0.0000        0.0000        0.0000        0.0000        0.0000        0.0000        0.0000        0.0000        0.0000        0.0000        0.0000        0.0000        0.0000        0.0000        0.0000        0.0000        0.0000        0.0000        0.0000        0.0000        0.0000        0.0000        0.0000       14.9396       12.6710       13.5058       17.3811       21.3796       20.7428       24.6004       78.7110       27.9824       27.7968       29.9150       26.2635       28.2429       27.7470       24.3490       22.7118       20.7264       19.2145       19.5401       22.1112       22.4541       25.5195       29.9300       34.8677       37.2451       32.2778       34.5132       35.4720       31.6028       33.0381       37.7314       36.8055       30.7816       30.4239       43.6145       44.2750       36.6628       40.5705       42.4270       48.9027       48.7541       66.6300       68.4978       83.5556       94.7943       91.4529       80.1587       74.7794       90.4342       88.0965       87.2898       89.4876       73.7988       76.8943       88.8810      101.3444       94.7894       95.7787       89.7266       91.4227       76.1434      104.1892       70.5256       71.6117       64.5914       68.1745       63.7023       53.6227       59.3701       62.1364       55.2666       60.6186       61.4489       58.7778       66.9631       63.9984       58.8463       56.1596       49.4707       47.3655       46.6622       43.6931       40.7571       36.0449       36.1267       39.7630       45.2080      101.5513        0.0000        0.0000        0.0000        0.0000        0.0000        0.0000        0.0000        0.0000        0.0000        0.0000        0.0000        0.0000      206.4900      150.5100      143.9700        0.0000      149.5500      146.1000        0.0000        0.0000        0.0000        0.0000        0.0000        0.0000        0.0000        0.0000        0.0000        0.0000        0.0000        0.0000        0.0000        0.0000        0.0000        0.0000        0.0000        0.0000        0.0000        0.0000        0.0000        0.0000        0.0000        0.0000        0.0000        0.0000        0.0000        0.0000        0.0000        0.0000        0.0000        0.0000        0.0000        0.0000        0.0000        0.0000        0.0000        0.0000        0.0000        0.0000        0.0000        0.0000        0.0000
        0.0000        0.0000        0.0000        0.0000        0.0000        0.0000        0.0000        0.0000        0.0000        0.0000        0.0000        0.0000        0.0000        0.0000        0.0000        0.0000        0.0000        0.0000        0.0000        0.0000        0.0000        0.0000        0.0000        0.0000        0.0000        0.0000        0.0000        0.0000        0.0000        0.0000        0.0000        0.0000        0.0000        0.0000        0.0000        0.0000        0.0000        0.0000        0.0000        0.0000        0.0000        0.0000        0.0000        0.0000        0.0000        0.0000        0.0000        0.0000        0.0000        0.0000        0.0000        0.0000        0.0000        0.0000        0.0000        0.0000        0.0000        0.0000        0.0000        0.0000        0.0000        0.0000        0.0000        0.0000        0.0000        0.0000        0.0000        0.0000        0.0000        0.0000        0.0000        0.0000        0.0000        0.0000        0.0000        0.0000        0.0000        0.0000        0.0000        0.0000        0.0000        0.0000        0.0000        0.0000        0.0000        0.0000        0.0000        0.0000        0.0000        0.0000        0.0000        0.0000        0.0000        0.0000        0.0000        0.0000        0.0000        0.0000        0.0000       15.9495       12.0465       11.5016       15.1338       16.1634       18.0643       22.3897       28.7388       77.9951       34.3771       22.4491       28.6583       22.6546       25.0116       24.2166       23.3058       20.1885       19.1825       18.6468       19.0865       20.0804       20.6564       22.5431       30.7700       37.4023       35.9830       33.1363       31.5287       31.9529       35.1137       44.0468       54.2974       39.5340       39.7618       32.8218       39.9340       44.0055       45.1428       46.8093       43.8074       45.8501       51.1106       64.7638       59.0983       60.1613       77.3871       75.4090       79.9806       97.5240       95.2600      105.8443      107.6821      104.9691      110.1292       92.7946       97.4981      100.3438       94.9599       92.0410       96.4199       94.0254       90.4914       69.9754       65.5838       53.3265       51.9622       51.9829       59.4549       55.4804       60.7631       61.6516       66.0827       53.9026       61.4860       57.4125       65.1987       56.7161       57.2332       52.9202       46.4745       46.0668       48.5054       42.5348       39.2681       32.6868       33.5499       54.5864       47.3088      105.3034        0.0000        0.0000        0.0000        0.0000        0.0000        0.0000      109.6154      130.6200        0.0000        0.0000        0.0000        0.0000      160.7400      130.5900        0.0000        0.0000        0.0000        0.0000        0.0000        0.0000        0.0000        0.0000        0.0000        0.0000        0.0000        0.0000        0.0000        0.0000        0.0000        0.0000        0.0000        0.0000        0.0000        0.0000        0.0000        0.0000        0.0000        0.0000        0.0000        0.0000        0.0000        0.0000        0.0000        0.0000        0.0000        0.0000        0.0000        0.0000        0.0000        0.0000        0.0000        0.0000        0.0000        0.0000        0.0000        0.0000        0.0000        0.0000        0.0000        0.0000        0.0000
        0.0000        0.0000        0.0000        0.0000        0.0000        0.0000        0.0000        0.0000        0.0000        0.0000        0.0000        0.0000        0.0000        0.0000        0.0000        0.0000        0.0000        0.0000        0.0000        0.0000        0.0000        0.0000        0.0000        0.0000        0.0000        0.0000        0.0000        0.0000        0.0000        0.0000        0.0000        0.0000        0.0000        0.0000        0.0000        0.0000        0.0000        0.0000        0.0000        0.0000        0.0000        0.0000        0.0000        0.0000        0.0000        0.0000        0.0000        0.0000        0.0000        0.0000        0.0000        0.0000        0.0000        0.0000        0.0000        0.0000        0.0000        0.0000        0.0000        0.0000        0.0000        0.0000        0.0000        0.0000        0.0000        0.0000        0.0000        0.0000        0.0000        0.0000        0.0000        0.0000        0.0000        0.0000        0.0000        0.0000        0.0000        0.0000        0.0000        0.0000        0.0000        0.0000        0.0000        0.0000        0.0000        0.0000        0.0000        0.0000        0.0000        0.0000        0.0000        0.0000        0.0000        0.0000        0.0000        0.0000        0.0000       10.1670       10.3336       15.3258       11.3905       11.4417       12.6744       14.5014       17.5770       26.2673       40.0313       21.2685       20.3703       22.2051       23.1158       22.7745       22.3546       21.6311       23.0942       19.7626       17.7866       17.8879       19.6588       20.8473       23.5370       23.2145       29.2830       33.4962       34.7767       33.5770       32.0734       32.8052       48.1450       65.0307       69.4182       47.1690       40.5734       31.7343       38.8653       52.8133       49.1146       55.3596       53.6566       54.3545       52.7118       53.2914       54.6193       66.6003       69.1652       85.9980       93.4033      101.4421       97.7551      107.6787      103.0721      112.4705      105.6126       94.3057       98.2220       89.4050       79.0094       76.3501       71.7115       73.0897       84.9986       73.6665       62.4534       60.2736       54.4558       51.0367       49.5617       58.8677       57.4309       61.7444       55.0610       50.0566       53.3056       64.7770       59.8183       54.7046       46.8455       50.5346       47.2727       45.7933       47.9978       40.5888       39.7559       33.7565       42.0757       60.2857       53.6490        0.0000        0.0000        0.0000        0.0000        0.0000       78.9772       76.8740       78.2489       67.2000        0.0000        0.0000        0.0000        0.0000        0.0000        0.0000        0.0000        0.0000        0.0000        0.0000        0.0000        0.0000        0.0000        0.0000        0.0000        0.0000        0.0000        0.0000        0.0000        0.0000        0.0000        0.0000        0.0000        0.0000        0.0000        0.0000        0.0000        0.0000        0.0000        0.0000        0.0000        0.0000        0.0000        0.0000        0.0000        0.0000        0.0000        0.0000        0.0000        0.0000        0.0000        0.0000        0.0000        0.0000        0.0000        0.0000        0.0000        0.0000        0.0000        0.0000        0.0000        0.0000        0.0000
        0.0000        0.0000        0.0000        0.0000        0.0000        0.0000        0.0000        0.0000        0.0000        0.0000        0.0000        0.0000        0.0000        0.0000        0.0000        0.0000        0.0000        0.0000        0.0000        0.0000        0.0000        0.0000        0.0000        0.0000        0.0000        0.0000        0.0000        0.0000        0.0000        0.0000        0.0000        0.0000        0.0000        0.0000        0.0000        0.0000        0.0000        0.0000        0.0000        0.0000        0.0000        0.0000        0.0000        0.0000        0.0000        0.0000        0.0000        0.0000        0.0000        0.0000        0.0000        0.0000        0.0000        0.0000        0.0000        0.0000        0.0000        0.0000        0.0000        0.0000        0.0000        0.0000        0.0000        0.0000        0.0000        0.0000        0.0000        0.0000        0.0000        0.0000        0.0000        0.0000        0.0000        0.0000        0.0000        0.0000        0.0000        0.0000        0.0000        0.0000        0.0000        0.0000        0.0000        0.0000        0.0000        0.0000        0.0000        0.0000        0.0000        0.0000        0.0000        0.0000        0.0000        0.0000        0.0000        0.0000        0.0000       15.8954        9.6694        8.1995       14.3975       16.6906       15.4191       19.8966       17.3946       39.0670       29.5788       20.4291       19.4705       19.5810       18.8691       20.7379       20.3584       19.6930       23.4674       21.5422       19.1680       20.1985       20.8240       22.5947       20.5464       22.2198       29.0224       31.8440       34.5475       30.5512       35.5134       31.3088       39.6950       44.0157       46.8152       47.7773       42.2322       43.7245       35.8680       47.8631       62.8594       64.7899       58.8246       48.3885       54.2325       53.4799       63.7261       76.9074       85.3114       80.0662       89.5773       92.8833       85.2683       90.9694       85.2256       82.6601       87.4900       78.2600       79.9632       81.4828       68.4869       66.8518       69.1363       61.7434       65.0829       52.9276       50.2251       45.0922       42.3970       46.0105       46.5300       51.6679       55.3213       55.5758       59.5434       49.9522       46.1338       53.6676       51.1881       51.6996       56.2481       54.5669       50.0658       47.4313       46.5418       44.7774       46.0286       42.6637       48.7408       48.3231       59.3271        0.0000        0.0000        0.0000       33.6900       68.3464       70.9051       75.0841       76.8823       28.1100        0.0000        0.0000        0.0000        0.0000        0.0000        0.0000        0.0000        0.0000        0.0000        0.0000        0.0000        0.0000        0.0000        0.0000        0.0000        0.0000        0.0000        0.0000        0.0000        0.0000        0.0000        0.0000        0.0000        0.0000        0.0000        0.0000        0.0000        0.0000        0.0000        0.0000        0.0000        0.0000        0.0000        0.0000        0.0000        0.0000        0.0000        0.0000        0.0000        0.0000        0.0000        0.0000        0.0000        0.0000        0.0000        0.0000        0.0000        0.0000        0.0000        0.0000        0.0000        0.0000        0.0000
        0.0000        0.0000        0.0000        0.0000        0.0000        0.0000        0.0000        0.0000        0.0000        0.0000        0.0000        0.0000        0.0000        0.0000        0.0000        0.0000        0.0000        0.0000        0.0000        0.0000        0.0000        0.0000        0.0000        0.0000        0.0000        0.0000        0.0000        0.0000        0.0000        0.0000        0.0000        0.0000        0.0000        0.0000        0.0000        0.0000        0.0000        0.0000        0.0000        0.0000        0.0000        0.0000        0.0000        0.0000        0.0000        0.0000        0.0000        0.0000        0.0000        0.0000        0.0000        0.0000        0.0000        0.0000        0.0000        0.0000        0.0000        0.0000        0.0000        0.0000        0.0000        0.0000        0.0000        0.0000        0.0000        0.0000        0.0000        0.0000        0.0000        0.0000        0.0000        0.0000        0.0000        0.0000        0.0000        0.0000        0.0000        0.0000        0.0000        0.0000        0.0000        0.0000        0.0000        0.0000        0.0000        0.0000        0.0000        0.0000        0.0000        0.0000        0.0000        0.0000        0.0000        0.0000        0.0000        0.0000        6.1561        9.1911        4.0585        6.7672       10.6970       14.8471       15.9449       16.5625       22.3820       23.2653       25.5842       21.7662       24.1212       23.6785       23.4308       26.1454       20.7157       20.7234       18.7837       22.0013       26.3156       58.7420       31.1639       20.8966       18.7520       18.8682       24.3346       30.4804       33.3193       32.2864       32.8952       35.0494       42.4510       44.1227       47.8928       49.8768       42.9688       36.2705       31.4941       43.3493       49.9299       48.7770       57.6759       67.9374       64.0667       73.1406       76.7651       73.7063       76.8464       74.6716       79.5190       75.9218       74.4457       77.7168       72.8487       70.4191       65.7084       68.0909       65.9601       76.6060       76.2167       64.7279       61.6334       52.5436       47.9631       45.1432       47.9920       40.4961       38.5391       40.7189       42.1248       44.5060       53.4459       53.6691       51.7196       44.6314       41.5203       46.2293       44.9624       43.6444       46.5252       46.8412       42.5095       36.9975       37.5204       41.3629       40.1110       37.1665       55.2521       55.6200        0.0000        0.0000        0.0000        0.0000       47.2191       61.7628       69.1495       65.6551       67.0425       38.7300        0.0000        0.0000        0.0000        0.0000        0.0000        0.0000        0.0000        0.0000        0.0000        0.0000        0.0000        0.0000        0.0000        0.0000        0.0000        0.0000        0.0000        0.0000        0.0000        0.0000        0.0000        0.0000        0.0000        0.0000        0.0000        0.0000        0.0000        0.0000        0.0000        0.0000        0.0000        0.0000        0.0000        0.0000        0.0000        0.0000        0.0000        0.0000        0.0000        0.0000        0.0000        0.0000        0.0000        0.0000        0.0000        0.0000        0.0000        0.0000        0.0000        0.0000        0.0000        0.0000        0.0000
        0.0000        0.0000        0.0000        0.0000        0.0000        0.0000        0.0000        0.0000        0.0000        0.0000        0.0000        0.0000        0.0000        0.0000        0.0000        0.0000        0.0000        0.0000        0.0000        0.0000        0.0000        0.0000        0.0000        0.0000        0.0000        0.0000        0.0000        0.0000        0.0000        0.0000        0.0000        0.0000        0.0000        0.0000        0.0000        0.0000        0.0000        0.0000        0.0000        0.0000        0.0000        0.0000        0.0000        0.0000        0.0000        0.0000        0.0000        0.0000        0.0000        0.0000        0.0000        0.0000        0.0000        0.0000        0.0000        0.0000        0.0000        0.0000        0.0000        0.0000        0.0000        0.0000        0.0000        0.0000        0.0000        0.0000        0.0000        0.0000        0.0000        0.0000        0.0000        0.0000        0.0000        0.0000        0.0000        0.0000        0.0000        0.0000        0.0000        0.0000        0.0000        0.0000        0.0000        0.0000        0.0000        0.0000        0.0000        0.0000        0.0000        0.0000        0.0000        0.0000        0.0000        0.0000        0.0000        0.0000       16.0933        6.8534        0.7145        4.5213        9.8218       16.7972       13.9879       18.0440       24.4331       25.9280       23.7563       27.9143       25.9886       26.8790       31.0208       36.0422       32.0124       20.6596       19.3781       21.0903       22.6241       47.9559       59.8457       16.9248       16.8711       21.7871       22.9955       23.8582       28.2597       31.3786       33.9419       44.2541       52.8834       49.6420       41.1110       43.3141       31.0445       33.1744       34.3914       38.1952       41.7454       46.1929       61.3887       51.8224       54.3385       45.3016       48.1420       60.4769       61.1556       59.1853       65.8081       62.1173       70.7470       74.4505       66.1954       61.1205       77.1769       65.5884       70.1372       62.4331       61.2996       59.5911       55.1554       46.7877       42.6562       39.7673       38.1831       41.4080       35.1128       38.7471       36.0441       39.7961       43.9862       46.6390       41.0115       36.4405       37.4007       36.7510       42.2843       41.7648       44.4153       40.9324       43.1581       37.1040       35.9224       37.5942       40.0230        0.0000        0.0000        0.0000        0.0000        0.0000        0.0000       40.3088       51.4782       63.2683       62.1825       59.9082       66.4115        0.0000        0.0000        0.0000        0.0000        0.0000        0.0000        0.0000        0.0000        0.0000        0.0000        0.0000        0.0000        0.0000        0.0000        0.0000        0.0000        0.0000        0.0000        0.0000        0.0000        0.0000        0.0000        0.0000        0.0000        0.0000        0.0000        0.0000        0.0000        0.0000        0.0000        0.0000        0.0000        0.0000        0.0000        0.0000        0.0000        0.0000        0.0000        0.0000        0.0000        0.0000        0.0000        0.0000        0.0000        0.0000        0.0000        0.0000        0.0000        0.0000        0.0000        0.0000        0.0000        0.0000        0.0000
        0.0000        0.0000        0.0000        0.0000        0.0000        0.0000        0.0000        0.0000        0.0000        0.0000        0.0000        0.0000        0.0000        0.0000        0.0000        0.0000        0.0000        0.0000        0.0000        0.0000        0.0000        0.0000        0.0000        0.0000        0.0000        0.0000        0.0000        0.0000        0.0000        0.0000        0.0000        0.0000        0.0000        0.0000        0.0000        0.0000        0.0000        0.0000        0.0000        0.0000        0.0000        0.0000        0.0000        0.0000        0.0000        0.0000        0.0000        0.0000        0.0000        0.0000        0.0000        0.0000        0.0000        0.0000        0.0000        0.0000        0.0000        0.0000        0.0000        0.0000        0.0000        0.0000        0.0000        0.0000        0.0000        0.0000        0.0000        0.0000        0.0000        0.0000        0.0000        0.0000        0.0000        0.0000        0.0000        0.0000        0.0000        0.0000        0.0000        0.0000        0.0000        0.0000        0.0000        0.0000        0.0000        0.0000        0.0000        0.0000        0.0000        0.0000        0.0000        0.0000        0.0000        0.0000        0.0000        0.0000       20.7873        4.3512        1.3772        7.1518        8.1529       23.1104       15.1027       19.2913       24.8253       36.5816       25.0468       21.9039       26.1491       32.7010       29.3479       36.1919       22.5889       20.1935       24.4876       30.5057       19.0059       26.0686       50.4995       15.8726       20.4886       16.8895       25.5619       31.0607       33.1281       35.9604       28.8946       37.5279       40.7670       48.9923       48.0075       38.9340       26.4848       36.3244       38.3967       39.0342       49.1042       37.9491       44.0040       58.6500       52.8850       51.9960       41.0278       44.9400       47.0672       54.1765       58.7145       58.8697       57.6979       62.4756       62.6519       59.6206       53.3763       59.5539       58.0083       60.9400       55.6079       53.7673       49.9440       42.5101       38.5094       35.8068       39.4625       33.2345       32.3477       32.6892       36.6429       41.6817       41.6613       40.2461       41.1020       38.6250       37.2285       40.7549       47.1769       43.9683       43.2339       40.2859       46.3054       37.2180       37.3432       39.7141        0.0000        0.0000        0.0000        0.0000        0.0000        0.0000       35.7305       36.5488       49.7789       58.6264       56.4135       57.3129       59.8032        0.0000        0.0000        0.0000        0.0000        0.0000        0.0000        0.0000        0.0000        0.0000        0.0000        0.0000        0.0000        0.0000        0.0000        0.0000        0.0000        0.0000        0.0000        0.0000        0.0000        0.0000        0.0000        0.0000        0.0000        0.0000        0.0000        0.0000        0.0000        0.0000        0.0000        0.0000        0.0000        0.0000        0.0000        0.0000        0.0000        0.0000        0.0000        0.0000        0.0000        0.0000        0.0000        0.0000        0.0000        0.0000        0.0000        0.0000        0.0000        0.0000        0.0000        0.0000        0.0000        0.0000        0.0000
        0.0000        0.0000        0.0000        0.0000        0.0000        0.0000        0.0000        0.0000        0.0000        0.0000        0.0000        0.0000        0.0000        0.0000        0.0000        0.0000        0.0000        0.0000        0.0000        0.0000        0.0000        0.0000        0.0000        0.0000        0.0000        0.0000        0.0000        0.0000        0.0000        0.0000        0.0000        0.0000        0.0000        0.0000        0.0000        0.0000        0.0000        0.0000        0.0000        0.0000        0.0000        0.0000        0.0000        0.0000        0.0000        0.0000        0.0000        0.0000        0.0000        0.0000        0.0000        0.0000        0.0000        0.0000        0.0000        0.0000        0.0000        0.0000        0.0000        0.0000        0.0000        0.0000        0.0000        0.0000        0.0000        0.0000        0.0000        0.0000        0.0000        0.0000        0.0000        0.0000        0.0000        0.0000        0.0000        0.0000        0.0000        0.0000        0.0000        0.0000        0.0000        0.0000        0.0000        0.0000        0.0000        0.0000        0.0000        0.0000        0.0000        0.0000        0.0000        0.0000        0.0000        0.0000        0.0000        0.0000        0.0000        8.8641        4.7878        7.0542        6.8881       14.8391       11.9116       17.1113       27.1216       23.6446       24.9135       25.3461       27.1824       27.7281       27.4473       36.2091       20.7680       21.5836       20.8581       19.5000       18.0765       20.2654       18.3041       20.7259       22.5620       25.5637       28.5989       35.5991       33.9216       26.0644       28.2769       32.6178       36.3295       37.5203       37.3579       27.0928       19.4023       19.8709       23.5105       30.6399       25.7787       32.5571       31.6293       32.3622       34.2859       42.9459       44.0532       39.5738       41.5437       43.8332       51.8757       50.7971       51.2420       61.1476       48.1926       47.3812       46.4536       51.8341       53.6851       50.0451       50.6731       49.3645       46.0742       39.2048       35.5928       33.2817       41.9820       36.5996       35.9706       35.7608       32.3429       38.8531       37.9322       38.5758       40.2507       38.8062       35.5311       40.7941       42.5379       39.4462       37.0656       39.2592       48.3261       36.6768       37.5181        0.0000        0.0000        0.0000        0.0000        0.0000        0.0000        0.0000       35.9368       39.4554       48.5886       53.3100       54.6981       54.4941       56.5017        0.0000        0.0000        0.0000        0.0000        0.0000        0.0000        0.0000        0.0000        0.0000        0.0000        0.0000        0.0000        0.0000        0.0000        0.0000        0.0000        0.0000        0.0000        0.0000        0.0000        0.0000        0.0000        0.0000        0.0000        0.0000        0.0000        0.0000        0.0000        0.0000        0.0000        0.0000        0.0000        0.0000        0.0000        0.0000        0.0000        0.0000        0.0000        0.0000        0.0000        0.0000        0.0000        0.0000        0.0000        0.0000        0.0000        0.0000        0.0000        0.0000        0.0000        0.0000        0.0000        0.0000        0.0000
        0.0000        0.0000        0.0000        0.0000        0.0000        0.0000        0.0000        0.0000        0.0000        0.0000        0.0000        0.0000        0.0000        0.0000        0.0000        0.0000        0.0000        0.0000        0.0000        0.0000        0.0000        0.0000        0.0000        0.0000        0.0000        0.0000        0.0000        0.0000        0.0000        0.0000        0.0000        0.0000        0.0000        0.0000        0.0000        0.0000        0.0000        0.0000        0.0000        0.0000        0.0000        0.0000        0.0000        0.0000        0.0000        0.0000        0.0000        0.0000        0.0000        0.0000        0.0000        0.0000        0.0000        0.0000        0.0000        0.0000        0.0000        0.0000        0.0000        0.0000        0.0000        0.0000        0.0000        0.0000        0.0000        0.0000        0.0000        0.0000        0.0000        0.0000        0.0000        0.0000        0.0000        0.0000        0.0000        0.0000        0.0000        0.0000        0.0000        0.0000        0.0000        0.0000        0.0000        0.0000        0.0000        0.0000        0.0000        0.0000        0.0000        0.0000        0.0000        0.0000        0.0000        0.0000        0.0000        0.0000       16.0195        1.1044        2.7926        7.4513        0.0000       10.9044       17.5629       17.9758       14.8518       19.3610       22.7864       20.6003       24.7358       20.0809       22.1011       31.9002       28.3498       15.5953       27.4053       22.3079       26.7930       23.6110       21.2190       23.6600       27.6187       30.4054       43.4767       39.0613       34.4310       28.0884       26.1281       27.9568       31.5022       26.7863       23.7750       18.6656       17.0455       18.0946       22.9879       33.4349       30.9751       31.3399       24.2142       24.7366       33.3474       27.8041       31.1159       34.8022       34.7804       36.3621       36.3788       44.1216       38.7939       44.5770       48.3812       33.2066       32.4583       32.8031       34.5070       44.9285       46.4344       45.6344       42.7265       36.2768       32.8380       31.6016       30.0821       29.7472       74.3162       53.0650       31.1918       35.7126       37.6286       38.8352       38.8464       36.2499       35.5835       33.5912       34.1584       31.1380       31.7914       33.5407       35.4998        0.0000        0.0000        0.0000        0.0000        0.0000       32.9400       17.7000        0.0000       44.8415       45.2299       49.3220       56.0368       60.7061       56.3345       58.9671        0.0000        0.0000        0.0000        0.0000        0.0000        0.0000        0.0000        0.0000        0.0000        0.0000        0.0000        0.0000        0.0000        0.0000        0.0000        0.0000        0.0000        0.0000        0.0000        0.0000        0.0000        0.0000        0.0000        0.0000        0.0000        0.0000        0.0000        0.0000        0.0000        0.0000        0.0000        0.0000        0.0000        0.0000        0.0000        0.0000        0.0000        0.0000        0.0000        0.0000        0.0000        0.0000        0.0000        0.0000        0.0000        0.0000        0.0000        0.0000        0.0000        0.0000        0.0000        0.0000        0.0000        0.0000        0.0000
        0.0000        0.0000        0.0000        0.0000        0.0000        0.0000        0.0000        0.0000        0.0000        0.0000        0.0000        0.0000        0.0000        0.0000        0.0000        0.0000        0.0000        0.0000        0.0000        0.0000        0.0000        0.0000        0.0000        0.0000        0.0000        0.0000        0.0000        0.0000        0.0000        0.0000        0.0000        0.0000        0.0000        0.0000        0.0000        0.0000        0.0000        0.0000        0.0000        0.0000        0.0000        0.0000        0.0000        0.0000        0.0000        0.0000        0.0000        0.0000        0.0000        0.0000        0.0000        0.0000        0.0000        0.0000        0.0000        0.0000        0.0000        0.0000        0.0000        0.0000        0.0000        0.0000        0.0000        0.0000        0.0000        0.0000        0.0000        0.0000        0.0000        0.0000        0.0000        0.0000        0.0000        0.0000        0.0000        0.0000        0.0000        0.0000        0.0000        0.0000        0.0000        0.0000        0.0000        0.0000        0.0000        0.0000        0.0000        0.0000        0.0000        0.0000        0.0000        0.0000        0.0000        0.0000        0.0000        0.0000        0.0000        0.8719        0.0000        0.0000        0.0000        8.9612       20.7057       25.1744       19.9503       23.2910       22.6343       15.2973       15.9615       18.3461       16.4308       20.4340       11.8015       11.8260       26.3084       23.5013       22.3988       34.5625       24.5619       27.7225       28.7881       29.7542       28.4060       24.4973       25.8331       25.1060       24.5983       26.1372       23.1051       26.0878       21.8461       19.5456       17.9247       15.6076       16.5291       16.9812       22.9581       23.7371       20.1977       21.0341       22.1335       26.5297       26.1715       26.5127       27.9986       29.4246       32.7709       34.2954       36.0611       35.3639       36.4109       33.4745       26.9642       27.5813       29.4659       39.2338       41.6125       41.3404       39.1263       33.0988       30.0674       29.1602       28.0837       26.8753       49.5505       43.3516       29.6653       35.0801       36.7019       38.0751       39.6919       37.8732       35.4586       34.7883       34.2866       33.0425       33.0422       34.7802       26.8678        0.0000        0.0000        0.0000        0.0000        0.0000       37.3500       25.2600       15.6900       45.8410       49.1243       54.8563       55.8292       51.2543       53.5995       57.8036        0.0000        0.0000        0.0000        0.0000        0.0000        0.0000        0.0000        0.0000        0.0000        0.0000        0.0000        0.0000        0.0000        0.0000        0.0000        0.0000        0.0000        0.0000        0.0000        0.0000        0.0000        0.0000        0.0000        0.0000        0.0000        0.0000        0.0000        0.0000        0.0000        0.0000        0.0000        0.0000        0.0000        0.0000        0.0000        0.0000        0.0000        0.0000        0.0000        0.0000        0.0000        0.0000        0.0000        0.0000        0.0000        0.0000        0.0000        0.0000        0.0000        0.0000        0.0000        0.0000        0.0000        0.0000        0.0000
        0.0000        0.0000        0.0000        0.0000        0.0000        0.0000        0.0000        0.0000        0.0000        0.0000        0.0000        0.0000        0.0000        0.0000        0.0000        0.0000        0.0000        0.0000        0.0000        0.0000        0.0000        0.0000        0.0000        0.0000        0.0000        0.0000        0.0000        0.0000        0.0000        0.0000        0.0000        0.0000        0.0000        0.0000        0.0000        0.0000        0.0000        0.0000        0.0000        0.0000        0.0000        0.0000        0.0000        0.0000        0.0000        0.0000        0.0000        0.0000        0.0000        0.0000        0.0000        0.0000        0.0000        0.0000        0.0000        0.0000        0.0000        0.0000        0.0000        0.0000        0.0000        0.0000        0.0000        0.0000        0.0000        0.0000        0.0000        0.0000        0.0000        0.0000        0.0000        0.0000        0.0000        0.0000        0.0000        0.0000        0.0000        0.0000        0.0000        0.0000        0.0000        0.0000        0.0000        0.0000        0.0000        0.0000        0.0000        0.0000        0.0000        0.0000        0.0000        0.0000        0.0000        0.0000        0.0000        0.0000        0.0000        0.0000        0.0000        0.0000        0.0000       17.4742       33.0020       30.5069       26.4905       15.2530       21.5941       16.6661       16.0721       12.2557       12.1963        9.0651        9.7347       10.9613       17.3704       28.1966       22.9996       18.7258       29.0335       37.1081       28.2970       33.1336       26.1357       24.3846       26.2615       24.1222       25.8984       26.5592       22.8327       17.4537       14.7930       13.8107       13.4910       13.6797       14.3320       14.5776       15.2115       16.0938       17.0865       17.8727       16.8978       20.0737       19.5046       24.8237       27.1300       26.0115       28.6621       30.7387       29.2878       29.3697       28.3777       24.6674       24.0768       24.8198       26.3758       35.3881       37.7363       37.6633       35.6738       30.3619       27.7936       26.5307       26.4135       25.7407       25.5889       26.8839       29.4879       34.6414       37.3959       39.4340       41.7593       39.2267       36.5306       39.2640       38.7126       33.9804       33.4613        0.0000        0.0000        0.0000        0.0000        0.0000        0.0000       38.5800       51.0300       12.2400       10.0500       33.8453       42.7884       39.3145       40.6269       45.5821       47.9040       51.0509        0.0000        0.0000        0.0000        0.0000        0.0000        0.0000        0.0000        0.0000        0.0000        0.0000        0.0000        0.0000        0.0000        0.0000        0.0000        0.0000        0.0000        0.0000        0.0000        0.0000        0.0000        0.0000        0.0000        0.0000        0.0000        0.0000        0.0000        0.0000        0.0000        0.0000        0.0000        0.0000        0.0000        0.0000        0.0000        0.0000        0.0000        0.0000        0.0000        0.0000        0.0000        0.0000        0.0000        0.0000        0.0000        0.0000        0.0000        0.0000        0.0000        0.0000        0.0000        0.0000        0.0000        0.0000        0.0000
        0.0000        0.0000        0.0000        0.0000        0.0000        0.0000        0.0000        0.0000        0.0000        0.0000        0.0000        0.0000        0.0000        0.0000        0.0000        0.0000        0.0000        0.0000        0.0000        0.0000        0.0000        0.0000        0.0000        0.0000        0.0000        0.0000        0.0000        0.0000        0.0000        0.0000        0.0000        0.0000        0.0000        0.0000        0.0000        0.0000        0.0000        0.0000        0.0000        0.0000        0.0000        0.0000        0.0000        0.0000        0.0000        0.0000        0.0000        0.0000        0.0000        0.0000        0.0000        0.0000        0.0000        0.0000        0.0000        0.0000        0.0000        0.0000        0.0000        0.0000        0.0000        0.0000        0.0000        0.0000        0.0000        0.0000        0.0000        0.0000        0.0000        0.0000        0.0000        0.0000        0.0000        0.0000        0.0000        0.0000        0.0000        0.0000        0.0000        0.0000        0.0000        0.0000        0.0000        0.0000        0.0000        0.0000        0.0000        0.0000        0.0000        0.0000        0.0000        0.0000        0.0000        0.0000        0.0000        0.0000        0.0000        0.0000        0.0000        0.0000        0.0000        0.0000       22.6079       19.1097       16.8181       12.1458       18.0198       16.6008       10.9086        9.9379        9.3893        8.3869        9.5112       11.6530       17.0924       19.9914       19.8195       22.3951       30.0656       22.9543       38.7710       42.2398       31.8375       27.8429       26.3352       23.5734       20.3571       20.9848       17.4361       15.3345       12.7458       14.2295       11.5739       11.7160       12.2085       12.3784       12.8712       13.6623       14.6402       13.8507       14.4963       20.6553       17.4022       23.9251       26.0304       28.9277       27.6664       26.8536       28.2373       28.8135       28.6175       24.6706       24.2261       24.9028       25.8387       33.9784       35.4351       35.1419       33.6324       28.6493       26.4741       26.4197       25.8742       25.6187       25.9192       27.7097       30.6383       36.1172       44.7000       42.2093       43.4092       38.0359       38.1950       39.6209       40.2137       26.8630       25.3052        0.0000        0.0000        0.0000        0.0000        0.0000        0.0000        0.0000       54.1200       23.4300        8.5500       26.9878       30.0964       29.2493       33.1209       35.6404       42.0749       47.2842        0.0000        0.0000        0.0000        0.0000        0.0000        0.0000        0.0000        0.0000        0.0000        0.0000        0.0000        0.0000        0.0000        0.0000        0.0000        0.0000        0.0000        0.0000        0.0000        0.0000        0.0000        0.0000        0.0000        0.0000        0.0000        0.0000        0.0000        0.0000        0.0000        0.0000        0.0000        0.0000        0.0000        0.0000        0.0000        0.0000        0.0000        0.0000        0.0000        0.0000        0.0000        0.0000        0.0000        0.0000        0.0000        0.0000        0.0000        0.0000        0.0000        0.0000        0.0000        0.0000        0.0000        0.0000        0.0000
        0.0000        0.0000        0.0000        0.0000        0.0000        0.0000        0.0000        0.0000        0.0000        0.0000        0.0000        0.0000        0.0000        0.0000        0.0000        0.0000        0.0000        0.0000        0.0000        0.0000        0.0000        0.0000        0.0000        0.0000        0.0000        0.0000        0.0000        0.0000        0.0000        0.0000        0.0000        0.0000        0.0000        0.0000        0.0000        0.0000        0.0000        0.0000        0.0000        0.0000        0.0000        0.0000        0.0000        0.0000        0.0000        0.0000        0.0000        0.0000        0.0000        0.0000        0.0000        0.0000        0.0000        0.0000        0.0000        0.0000        0.0000        0.0000        0.0000        0.0000        0.0000        0.0000        0.0000        0.0000        0.0000        0.0000        0.0000        0.0000        0.0000        0.0000        0.0000        0.0000        0.0000        0.0000        0.0000        0.0000        0.0000        0.0000        0.0000        0.0000        0.0000        0.0000        0.0000        0.0000        0.0000        0.0000        0.0000        0.0000        0.0000        0.0000        0.0000        0.0000        0.0000        0.0000        0.0000        0.0000        0.0000        0.0000        0.0000        0.0000        0.0000        0.0000        0.0000        9.8523       16.3735       10.9659       19.4096       10.1596        8.3356        6.9894        7.4656        9.8471       12.0407       14.4854       13.8811       15.3434       17.7916       18.4335       24.3671       20.3631       29.9799       28.5697       26.0951       26.8260       24.5184       22.7724       21.4209        0.0000        0.0000       12.1860       10.6083       10.9423       10.4004       10.4198       10.6907        9.5935        9.8930       12.3931       13.1645       11.0908       11.7140       16.2196       14.7654       19.3141       21.4767       23.2488       25.3074       28.9401       30.8354       31.6531       34.1120       31.1576       30.5374       30.7927       31.4365       31.3042       31.6214       31.2205       29.9604       29.4710       29.7871       27.3058       25.7346       26.9076       27.8140       32.2042       35.4675       41.5501       45.7483       49.0130       47.7161       37.6998       40.9194       24.1916        0.0000        0.0000        0.0000        0.0000        0.0000        0.0000        0.0000        0.0000        0.0000        0.0000        0.0000        0.0000        0.0000       10.4138       10.7073       12.2071       13.1260       21.9563       25.3516        0.0000        0.0000        0.0000        0.0000        0.0000        0.0000        0.0000        0.0000        0.0000        0.0000        0.0000        0.0000        0.0000        0.0000        0.0000        0.0000        0.0000        0.0000        0.0000        0.0000        0.0000        0.0000        0.0000        0.0000        0.0000        0.0000        0.0000        0.0000        0.0000        0.0000        0.0000        0.0000        0.0000        0.0000        0.0000        0.0000        0.0000        0.0000        0.0000        0.0000        0.0000        0.0000        0.0000        0.0000        0.0000        0.0000        0.0000        0.0000        0.0000        0.0000        0.0000        0.0000        0.0000        0.0000        0.0000        0.0000
        0.0000        0.0000        0.0000        0.0000        0.0000        0.0000        0.0000        0.0000        0.0000        0.0000        0.0000        0.0000        0.0000        0.0000        0.0000        0.0000        0.0000        0.0000        0.0000        0.0000        0.0000        0.0000        0.0000        0.0000        0.0000        0.0000        0.0000        0.0000        0.0000        0.0000        0.0000        0.0000        0.0000        0.0000        0.0000        0.0000        0.0000        0.0000        0.0000        0.0000        0.0000        0.0000        0.0000        0.0000        0.0000        0.0000        0.0000        0.0000        0.0000        0.0000        0.0000        0.0000        0.0000        0.0000        0.0000        0.0000        0.0000        0.0000        0.0000        0.0000        0.0000        0.0000        0.0000        0.0000        0.0000        0.0000        0.0000        0.0000        0.0000        0.0000        0.0000        0.0000        0.0000        0.0000        0.0000        0.0000        0.0000        0.0000        0.0000        0.0000        0.0000        0.0000        0.0000        0.0000        0.0000        0.0000        0.0000        0.0000        0.0000        0.0000        0.0000        0.0000        0.0000        0.0000        0.0000        0.0000        0.0000        0.0000        0.0000        0.0000        0.0000        0.0000        0.0000       10.1861       11.1899       11.1668       12.1398        6.7408        5.6833        5.3965        6.3949        8.8886       10.1475       11.8504       14.3769       14.6159       16.7231       19.9847       24.0962       17.1130       21.9306       25.0147       25.9525       27.3887       24.4911       21.5736        0.0000        0.0000        0.0000        0.0000        0.0000        0.0000        8.5275        8.2582        8.3385        7.3409        7.4648        7.9173        8.6793       12.0738        9.0406       11.3712       12.8709       16.5150       18.5933       22.1308       25.0638       28.7906       31.0173       31.9059       31.2390       30.9488       30.8323       30.7146       30.4911       29.7773       29.4180       28.3797       28.7789       30.0589       25.8914       24.0211       24.8513       27.6309       30.5217       33.0504       38.2828       46.8707       54.7827       58.9259       59.2963       27.3596        0.0000        0.0000        0.0000        0.0000        0.0000        0.0000        0.0000        0.0000        0.0000        0.0000        0.0000        0.0000        0.0000        0.0000        0.0000        7.7956        6.3713        6.4187        7.9894       17.2654       18.7684       45.4311        0.0000        0.0000        0.0000        0.0000        0.0000        0.0000        0.0000        0.0000        0.0000        0.0000        0.0000        0.0000        0.0000        0.0000        0.0000        0.0000        0.0000        0.0000        0.0000        0.0000        0.0000        0.0000        0.0000        0.0000        0.0000        0.0000        0.0000        0.0000        0.0000        0.0000        0.0000        0.0000        0.0000        0.0000        0.0000        0.0000        0.0000        0.0000        0.0000        0.0000        0.0000        0.0000        0.0000        0.0000        0.0000        0.0000        0.0000        0.0000        0.0000        0.0000        0.0000        0.0000        0.0000        0.0000        0.0000
        0.0000        0.0000        0.0000        0.0000        0.0000        0.0000        0.0000        0.0000        0.0000        0.0000        0.0000        0.0000        0.0000        0.0000        0.0000        0.0000        0.0000        0.0000        0.0000        0.0000        0.0000        0.0000        0.0000        0.0000        0.0000        0.0000        0.0000        0.0000        0.0000        0.0000        0.0000        0.0000        0.0000        0.0000        0.0000        0.0000        0.0000        0.0000        0.0000        0.0000        0.0000        0.0000        0.0000        0.0000        0.0000        0.0000        0.0000        0.0000        0.0000        0.0000        0.0000        0.0000        0.0000        0.0000        0.0000        0.0000        0.0000        0.0000        0.0000        0.0000        0.0000        0.0000        0.0000        0.0000        0.0000        0.0000        0.0000        0.0000        0.0000        0.0000        0.0000        0.0000        0.0000        0.0000        0.0000        0.0000        0.0000        0.0000        0.0000        0.0000        0.0000        0.0000        0.0000        0.0000        0.0000        0.0000        0.0000        0.0000        0.0000        0.0000        0.0000        0.0000        0.0000        0.0000        0.0000        0.0000        0.0000        0.0000        0.0000        0.0000        0.0000        0.0000        0.0000        8.3508        9.1810        8.8832        8.3078        5.7790        4.8285        4.6963        5.5899        8.3690        9.9196       10.4227       15.0744       16.1467       15.5111        0.0000       21.3445       20.8190        0.0000        0.0000       15.0108       20.6101        0.0000        0.0000        0.0000        0.0000        0.0000        0.0000        0.0000        0.0000        6.7602        6.4571        6.3429        5.4213        5.4333        5.9384        7.8349       11.6842        7.5354        9.5760       11.5661       15.8177       18.1264       20.6545       21.6094       25.7849       28.4660       30.3119       31.0904       30.5132       30.7702       30.4092       29.7362       28.1180       27.3439       26.6054       26.8666       25.0148       23.5116       23.4324       24.7311       28.3568       31.9665       35.8103       43.1257        0.0000        0.0000        0.0000        0.0000        0.0000        0.0000        0.0000        0.0000        0.0000        0.0000        0.0000        0.0000        0.0000        0.0000        0.0000        0.0000        0.0000        0.0000        0.0000        0.0000        3.0979        3.7727        4.6650        7.5865       12.5481        0.0000        0.0000        0.0000        0.0000        0.0000        0.0000        0.0000        0.0000        0.0000        0.0000        0.0000        0.0000        0.0000        0.0000        0.0000        0.0000        0.0000        0.0000        0.0000        0.0000        0.0000        0.0000        0.0000        0.0000        0.0000        0.0000        0.0000        0.0000        0.0000        0.0000        0.0000        0.0000        0.0000        0.0000        0.0000        0.0000        0.0000        0.0000        0.0000        0.0000        0.0000        0.0000        0.0000        0.0000        0.0000        0.0000        0.0000        0.0000        0.0000        0.0000        0.0000        0.0000        0.0000        0.0000        0.0000        0.0000        0.0000
        0.0000        0.0000        0.0000        0.0000        0.0000        0.0000        0.0000        0.0000        0.0000        0.0000        0.0000        0.0000        0.0000        0.0000        0.0000        0.0000        0.0000        0.0000        0.0000        0.0000        0.0000        0.0000        0.0000        0.0000        0.0000        0.0000        0.0000        0.0000        0.0000        0.0000        0.0000        0.0000        0.0000        0.0000        0.0000        0.0000        0.0000        0.0000        0.0000        0.0000        0.0000        0.0000        0.0000        0.0000        0.0000        0.0000        0.0000        0.0000        0.0000        0.0000        0.0000        0.0000        0.0000        0.0000        0.0000        0.0000        0.0000        0.0000        0.0000        0.0000        0.0000        0.0000        0.0000        0.0000        0.0000        0.0000        0.0000        0.0000        0.0000        0.0000        0.0000        0.0000        0.0000        0.0000        0.0000        0.0000        0.0000        0.0000        0.0000        0.0000        0.0000        0.0000        0.0000        0.0000        0.0000        0.0000        0.0000        0.0000        0.0000        0.0000        0.0000        0.0000        0.0000        0.0000        0.0000        0.0000        0.0000        0.0000        0.0000        0.0000        0.0000        0.0000        0.0000        7.0271        8.2579        7.5523        6.9930        5.8406        4.2173        4.3675        5.1762        8.0501        8.9936       11.0452        0.0000        0.0000        0.0000        0.0000        0.0000        0.0000        0.0000        0.0000        0.0000        0.0000        0.0000        0.0000        0.0000        0.0000        0.0000        0.0000        0.0000        0.0000        0.0000        4.7601        4.7234        4.0040        3.9824        4.6102        9.8809       10.6852        9.3781        8.9014       10.3455       14.4219       16.5394       18.2058       20.4546       24.3789       27.2782       28.5107       28.8077       29.2933       29.6518       29.3316       29.2558       26.8199       26.1750       24.8646       24.3087       22.6782       21.6448       23.0280       24.7246       31.9130       31.5346       31.1885        0.0000        0.0000        0.0000        0.0000        0.0000        0.0000        0.0000        0.0000        0.0000        0.0000        0.0000        0.0000        0.0000        0.0000        0.0000        0.0000        0.0000        0.0000        0.0000        0.0000        0.0000        0.0000        4.7716        4.1749        7.0852        0.0000       18.4044       35.2141        0.0000        0.0000        0.0000        0.0000        0.0000        0.0000        0.0000        0.0000        0.0000        0.0000        0.0000        0.0000        0.0000        0.0000        0.0000        0.0000        0.0000        0.0000        0.0000        0.0000        0.0000        0.0000        0.0000        0.0000        0.0000        0.0000        0.0000        0.0000        0.0000        0.0000        0.0000        0.0000        0.0000        0.0000        0.0000        0.0000        0.0000        0.0000        0.0000        0.0000        0.0000        0.0000        0.0000        0.0000        0.0000        0.0000        0.0000        0.0000        0.0000        0.0000        0.0000        0.0000        0.0000        0.0000        0.0000
        0.0000        0.0000        0.0000        0.0000        0.0000        0.0000        0.0000        0.0000        0.0000        0.0000        0.0000        0.0000        0.0000        0.0000        0.0000        0.0000        0.0000        0.0000        0.0000        0.0000        0.0000        0.0000        0.0000        0.0000        0.0000        0.0000        0.0000        0.0000        0.0000        0.0000        0.0000        0.0000        0.0000        0.0000        0.0000        0.0000        0.0000        0.0000        0.0000        0.0000        0.0000        0.0000        0.0000        0.0000        0.0000        0.0000        0.0000        0.0000        0.0000        0.0000        0.0000        0.0000        0.0000        0.0000        0.0000        0.0000        0.0000        0.0000        0.0000        0.0000        0.0000        0.0000        0.0000        0.0000        0.0000        0.0000        0.0000        0.0000        0.0000        0.0000        0.0000        0.0000        0.0000        0.0000        0.0000        0.0000        0.0000        0.0000        0.0000        0.0000        0.0000        0.0000        0.0000        0.0000        0.0000        0.0000        0.0000        0.0000        0.0000        0.0000        0.0000        0.0000        0.0000        0.0000        0.0000        0.0000        0.0000        0.0000        0.0000        0.0000        0.0000        0.0000        0.0000        0.0000        0.0000        4.8320        4.4392        5.1028        4.8147        5.2124        6.4303        8.2750        7.2931       10.0487        8.6024        0.0000        0.0000        0.0000        0.0000        0.0000        0.0000        0.0000        0.0000        0.0000        0.0000        0.0000        0.0000        0.0000        0.0000        0.0000        0.0000        0.0000        0.0000        0.4749        0.4817        1.1612        1.6063        5.2170        6.2914       14.9910       14.5261       22.7516       14.1397       15.5994       15.6813       17.6390       20.8873       25.5897       47.8141       26.0902       28.5064       27.2187       27.2518       26.8537       26.0295       23.6832       22.2077       22.3141       23.9420       24.1760       23.9662       26.9390       20.5224       32.5500       43.5900        0.0000        0.0000        0.0000        0.0000        0.0000        0.0000        0.0000        0.0000        0.0000        0.0000        0.0000        0.0000        0.0000        0.0000        0.0000        0.0000        0.0000        0.0000        0.0000        0.0000        0.0000        0.0000        0.0000        0.0000        2.3679        3.3993        0.0000       22.6500       55.9500        0.0000        0.0000        0.0000        0.0000        0.0000        0.0000        0.0000        0.0000        0.0000        0.0000        0.0000        0.0000        0.0000        0.0000        0.0000        0.0000        0.0000        0.0000        0.0000        0.0000        0.0000        0.0000        0.0000        0.0000        0.0000        0.0000        0.0000        0.0000        0.0000        0.0000        0.0000        0.0000        0.0000        0.0000        0.0000        0.0000        0.0000        0.0000        0.0000        0.0000        0.0000        0.0000        0.0000        0.0000        0.0000        0.0000        0.0000        0.0000        0.0000        0.0000        0.0000        0.0000        0.0000        0.0000        0.0000
        0.0000        0.0000        0.0000        0.0000        0.0000        0.0000        0.0000        0.0000        0.0000        0.0000        0.0000        0.0000        0.0000        0.0000        0.0000        0.0000        0.0000        0.0000        0.0000        0.0000        0.0000        0.0000        0.0000        0.0000        0.0000        0.0000        0.0000        0.0000        0.0000        0.0000        0.0000        0.0000        0.0000        0.0000        0.0000        0.0000        0.0000        0.0000        0.0000        0.0000        0.0000        0.0000        0.0000        0.0000        0.0000        0.0000        0.0000        0.0000        0.0000        0.0000        0.0000        0.0000        0.0000        0.0000        0.0000        0.0000        0.0000        0.0000        0.0000        0.0000        0.0000        0.0000        0.0000        0.0000        0.0000        0.0000        0.0000        0.0000        0.0000        0.0000        0.0000        0.0000        0.0000        0.0000        0.0000        0.0000        0.0000        0.0000        0.0000        0.0000        0.0000        0.0000        0.0000        0.0000        0.0000        0.0000        0.0000        0.0000        0.0000        0.0000        0.0000        0.0000        0.0000        0.0000        0.0000        0.0000        0.0000        0.0000        0.0000        0.0000        0.0000        0.0000        0.0000        0.0000        0.0000        0.0000        5.7706        3.9896        5.5512        6.0606        4.8138        5.6701        6.3664        6.9066        8.5078        0.0000        0.0000        0.0000        0.0000        0.0000        0.0000        0.0000        0.0000        0.0000        0.0000        0.0000        0.0000        0.0000        0.0000        0.0000        0.0000        0.0000        0.0000        0.0000        0.0000        1.0786        2.0076        2.6195        2.3394        9.4389       18.6582       27.5409       18.0087       14.8053       16.4610       22.5005       18.2742       23.4752       35.9543       23.9311       31.6867       25.9859       25.7199       25.4839       29.9376       21.2713       21.3889       23.8521       21.4068       13.9514        0.0000        0.0000       25.2126        0.0000        0.0000        0.0000        0.0000        0.0000        0.0000        0.0000        0.0000        0.0000        0.0000        0.0000        0.0000        0.0000        0.0000        0.0000        0.0000        0.0000        0.0000        0.0000        0.0000        0.0000        0.0000        0.0000        0.0000        0.0000        0.0000        6.9415       10.4719        0.0000        0.0000        0.0000        0.0000        0.0000        0.0000        0.0000        0.0000        0.0000        0.0000        0.0000        0.0000        0.0000        0.0000        0.0000        0.0000        0.0000        0.0000        0.0000        0.0000        0.0000        0.0000        0.0000        0.0000        0.0000        0.0000        0.0000        0.0000        0.0000        0.0000        0.0000        0.0000        0.0000        0.0000        0.0000        0.0000        0.0000        0.0000        0.0000        0.0000        0.0000        0.0000        0.0000        0.0000        0.0000        0.0000        0.0000        0.0000        0.0000        0.0000        0.0000        0.0000        0.0000        0.0000        0.0000        0.0000        0.0000        0.0000
[truncated: 212,709 more chars]
