# Supplementary material for: Multidimensional evaluation of the TRMM 3B43V7 satellite-based precipitation product in mainland China from 1998–2016
Source: PeerJ. 2020 Feb 20;8:e8615. doi: 10.7717/peerj.8615 (PMC7036276; doi:10.7717/peerj.8615)
Supplement: Supplemental Information 2 [file peerj-08-8615-s002.zip › TRMM_3B43 data/TRMM 3B43 data-Year-Month/2007-02.txt]

ncols         249
nrows         175
xllcorner     73.250
yllcorner     6.500
cellsize      0.25000
        0.0000        0.0000        0.0000        0.0000        0.0000        0.0000        0.0000        0.0000        0.0000        0.0000        0.0000        0.0000        0.0000        0.0000        0.0000        0.0000        0.0000        0.0000        0.0000        0.0000        0.0000        0.0000        0.0000        0.0000        0.0000        0.0000        0.0000        0.0000        0.0000        0.0000        0.0000        0.0000        0.0000        0.0000        0.0000        0.0000        0.0000        0.0000        0.0000        0.0000        0.0000        0.0000        0.0000        0.0000        0.0000        0.0000        0.0000        0.0000        0.0000        0.0000        0.0000        0.0000        0.0000        0.0000        0.0000        0.0000        0.0000        0.0000        0.0000        0.0000        0.0000        0.0000        0.0000        0.0000        0.0000        0.0000        0.0000        0.0000        0.0000        0.0000        0.0000        0.0000        0.0000        0.0000        0.0000        0.0000        0.0000        0.0000        0.0000        0.0000        0.0000        0.0000        0.0000        0.0000        0.0000        0.0000        0.0000        0.0000        0.0000        0.0000        0.0000        0.0000        0.0000        0.0000        0.0000        0.0000        0.0000        0.0000        0.0000        0.0000        0.0000        0.0000        0.0000        0.0000        0.0000        0.0000        0.0000        0.0000        0.0000        0.0000        0.0000        0.0000        0.0000        0.0000        0.0000        0.0000        0.0000        0.0000        0.0000        0.0000        0.0000        0.0000        0.0000        0.0000        0.0000        0.0000        0.0000        0.0000        0.0000        0.0000        0.0000        0.0000        0.0000        0.0000        0.0000        0.0000        0.0000        0.0000        0.0000        0.0000        0.0000        0.0000        0.0000        0.0000        0.0000        0.0000        0.0000        0.0000        0.0000        0.0000        0.0000        0.0000        0.0000        0.0000        0.0000        0.0000        0.0000        0.0000        0.0000        0.0000        0.0000        0.0000        0.0000        0.0000        0.0000        0.0000        0.0000        0.0000        0.0000        0.0000        0.0000        0.0000        0.0000        2.4251        2.3847        2.3563        0.0000        0.0000        0.0000        1.8436        2.6283        2.5034        2.1432        3.1099        3.0350        3.5548        4.1158        4.6221        4.3257        4.2298        4.6904        4.6552        5.1803        4.6776        3.8121        3.8951        3.8717        3.7027        3.4780        2.4295        2.3078        2.2899        3.2246        3.5408        4.5502        5.7133        5.8925        7.1013        7.9285       10.5020       12.5084       13.6855       14.7598       15.9194       16.3809       16.3481       17.4474       19.7370       21.5591        0.0000        0.0000        0.0000        0.0000        0.0000        0.0000        0.0000        0.0000        0.0000        0.0000        0.0000        0.0000        0.0000        0.0000        0.0000        0.0000        0.0000        0.0000        0.0000        0.0000        0.0000        0.0000        0.0000        0.0000        0.0000        0.0000        0.0000        0.0000        0.0000        0.0000
        0.0000        0.0000        0.0000        0.0000        0.0000        0.0000        0.0000        0.0000        0.0000        0.0000        0.0000        0.0000        0.0000        0.0000        0.0000        0.0000        0.0000        0.0000        0.0000        0.0000        0.0000        0.0000        0.0000        0.0000        0.0000        0.0000        0.0000        0.0000        0.0000        0.0000        0.0000        0.0000        0.0000        0.0000        0.0000        0.0000        0.0000        0.0000        0.0000        0.0000        0.0000        0.0000        0.0000        0.0000        0.0000        0.0000        0.0000        0.0000        0.0000        0.0000        0.0000        0.0000        0.0000        0.0000        0.0000        0.0000        0.0000        0.0000        0.0000        0.0000        0.0000        0.0000        0.0000        0.0000        0.0000        0.0000        0.0000        0.0000        0.0000        0.0000        0.0000        0.0000        0.0000        0.0000        0.0000        0.0000        0.0000        0.0000        0.0000        0.0000        0.0000        0.0000        0.0000        0.0000        0.0000        0.0000        0.0000        0.0000        0.0000        0.0000        0.0000        0.0000        0.0000        0.0000        0.0000        0.0000        0.0000        0.0000        0.0000        0.0000        0.0000        0.0000        0.0000        0.0000        0.0000        0.0000        0.0000        0.0000        0.0000        0.0000        0.0000        0.0000        0.0000        0.0000        0.0000        0.0000        0.0000        0.0000        0.0000        0.0000        0.0000        0.0000        0.0000        0.0000        0.0000        0.0000        0.0000        0.0000        0.0000        0.0000        0.0000        0.0000        0.0000        0.0000        0.0000        0.0000        0.0000        0.0000        0.0000        0.0000        0.0000        0.0000        0.0000        0.0000        0.0000        0.0000        0.0000        0.0000        0.0000        0.0000        0.0000        0.0000        0.0000        0.0000        0.0000        0.0000        0.0000        0.0000        0.0000        0.0000        0.0000        0.0000        0.0000        0.0000        0.0000        0.0000        0.0000        0.0000        0.0000        0.0000        0.0000        0.0000        2.7363        2.1766        1.4856        0.7586        0.7071        0.6549        0.5746        0.9369        1.6646        2.1789        2.2502        3.3235        3.0097        2.5157        3.4269        4.1565        3.9647        3.7902        3.7280        4.5072        4.0066        3.7296        2.7789        3.3699        3.1242        3.1111        3.4248        3.9737        3.6124        3.9285        2.6141        3.4562        3.4479        4.1886        4.7880        6.6025        7.9345        9.7162       12.4811       14.5584       14.3423       15.5738       15.6304       16.4276       18.1721       19.8335       22.5619       23.3534       24.2317       25.1601       26.0923       25.0951       26.3912       29.2926        0.0000        0.0000        0.0000        0.0000        0.0000        0.0000        0.0000        0.0000        0.0000        0.0000        0.0000        0.0000        0.0000        0.0000        0.0000        0.0000        0.0000        0.0000        0.0000        0.0000        0.0000        0.0000        0.0000
        0.0000        0.0000        0.0000        0.0000        0.0000        0.0000        0.0000        0.0000        0.0000        0.0000        0.0000        0.0000        0.0000        0.0000        0.0000        0.0000        0.0000        0.0000        0.0000        0.0000        0.0000        0.0000        0.0000        0.0000        0.0000        0.0000        0.0000        0.0000        0.0000        0.0000        0.0000        0.0000        0.0000        0.0000        0.0000        0.0000        0.0000        0.0000        0.0000        0.0000        0.0000        0.0000        0.0000        0.0000        0.0000        0.0000        0.0000        0.0000        0.0000        0.0000        0.0000        0.0000        0.0000        0.0000        0.0000       21.2651        0.0000       13.2306        9.3754        0.0000        0.0000        0.0000        0.0000        0.0000        0.0000        0.0000        0.0000        0.0000        0.0000        0.0000        0.0000        0.0000        0.0000        0.0000        0.0000        0.0000        0.0000        0.0000        0.0000        0.0000        0.0000        0.0000        0.0000        0.0000        0.0000        0.0000        0.0000        0.0000        0.0000        0.0000        0.0000        0.0000        0.0000        0.0000        0.0000        0.0000        0.0000        0.0000        0.0000        0.0000        0.0000        0.0000        0.0000        0.0000        0.0000        0.0000        0.0000        0.0000        0.0000        0.0000        0.0000        0.0000        0.0000        0.0000        0.0000        0.0000        0.0000        0.0000        0.0000        0.0000        0.0000        0.0000        0.0000        0.0000        0.0000        0.0000        0.0000        0.0000        0.0000        0.0000        0.0000        0.0000        0.0000        0.0000        0.0000        0.0000        0.0000        0.0000        0.0000        0.0000        0.0000        0.0000        0.0000        0.0000        0.0000        0.0000        0.0000        0.0000        0.0000        0.0000        0.0000        0.0000        0.0000        0.0000        0.0000        0.0000        0.0000        0.0000        0.0000        0.0000        0.0000        0.0000        0.0000        0.0000        0.0000        0.0000        0.0000        0.0000        0.0000        0.0000        0.0000        2.2189        2.5077        2.0726        1.5890        0.3923        0.2767        0.2568        0.5332        0.8995        1.6249        2.0003        2.7268        2.7541        2.2700        1.9803        2.3202        2.6324        3.1369        2.9844        2.5305        2.7468        3.1028        2.5290        2.1151        2.4312        2.3752        2.2145        2.6599        3.6351        3.1274        3.2930        2.3474        3.0459        3.4929        3.9031        5.4299        7.0774        8.6028       10.4380       13.4055       14.4964       14.4909       13.9064       15.2140       16.0811       18.0061       18.9116       21.5848       22.3003       23.6331       23.6601       25.6126       25.7504       26.1361       27.9317       32.3079        0.0000        0.0000        0.0000        0.0000        0.0000        0.0000        0.0000        0.0000        0.0000        0.0000        0.0000        0.0000        0.0000        0.0000        0.0000        0.0000        0.0000        0.0000        0.0000        0.0000        0.0000        0.0000
        0.0000        0.0000        0.0000        0.0000        0.0000        0.0000        0.0000        0.0000        0.0000        0.0000        0.0000        0.0000        0.0000        0.0000        0.0000        0.0000        0.0000        0.0000        0.0000        0.0000        0.0000        0.0000        0.0000        0.0000        0.0000        0.0000        0.0000        0.0000        0.0000        0.0000        0.0000        0.0000        0.0000        0.0000        0.0000        0.0000        0.0000        0.0000        0.0000        0.0000        0.0000        0.0000        0.0000        0.0000        0.0000        0.0000        0.0000        0.0000        0.0000        0.0000        0.0000        0.0000        0.0000       27.8702       25.4111       20.7889       16.4603       12.6072        9.2066        2.2657        0.0000        0.0000        0.0000        0.0000        0.0000        0.0000        0.0000        0.0000        0.0000        0.0000        0.0000        0.0000        0.0000        0.0000        0.0000        0.0000        0.0000        0.0000        0.0000        0.0000        0.0000        0.0000        0.0000        0.0000        0.0000        0.0000        0.0000        0.0000        0.0000        0.0000        0.0000        0.0000        0.0000        0.0000        0.0000        0.0000        0.0000        0.0000        0.0000        0.0000        0.0000        0.0000        0.0000        0.0000        0.0000        0.0000        0.0000        0.0000        0.0000        0.0000        0.0000        0.0000        0.0000        0.0000        0.0000        0.0000        0.0000        0.0000        0.0000        0.0000        0.0000        0.0000        0.0000        0.0000        0.0000        0.0000        0.0000        0.0000        0.0000        0.0000        0.0000        0.0000        0.0000        0.0000        0.0000        0.0000        0.0000        0.0000        0.0000        0.0000        0.0000        0.0000        0.0000        0.0000        0.0000        0.0000        0.0000        0.0000        0.0000        0.0000        0.0000        0.0000        0.0000        0.0000        0.0000        0.0000        0.0000        0.0000        0.0000        0.0000        0.0000        0.0000        0.0000        0.0000        0.0000        0.0000        0.0000        0.0000        0.0000        0.0000        2.2068        2.8217        3.0737        2.7146        2.2262        0.6997        0.4793        0.8318        0.4860        1.0017        1.2868        1.9003        1.8393        2.1450        2.1372        2.0093        1.9600        2.4150        2.4971        2.3204        1.8885        1.4211        2.2508        2.7013        1.5591        1.6365        1.6277        2.0378        2.1781        2.8608        3.1564        3.0697        3.1079        4.1133        4.8401        5.0092        5.6635        8.3701        8.9974       11.4652       11.0794       12.1420       11.9308       12.4707       13.5163       15.8685       17.2481       17.9119       19.8293       21.1119       22.5854       23.7473       25.3427       25.0069       25.4172       27.7079       30.9567       32.1020       32.1856        0.0000        0.0000        0.0000        0.0000        0.0000        0.0000        0.0000        0.0000        0.0000        0.0000        0.0000        0.0000        0.0000        0.0000        0.0000        0.0000        0.0000        0.0000        0.0000        0.0000
        0.0000        0.0000        0.0000        0.0000        0.0000        0.0000        0.0000        0.0000        0.0000        0.0000        0.0000        0.0000        0.0000        0.0000        0.0000        0.0000        0.0000        0.0000        0.0000        0.0000        0.0000        0.0000        0.0000        0.0000        0.0000        0.0000        0.0000        0.0000        0.0000        0.0000        0.0000        0.0000        0.0000        0.0000        0.0000        0.0000        0.0000        0.0000        0.0000        0.0000        0.0000        0.0000        0.0000        0.0000        0.0000        0.0000        0.0000        0.0000        0.0000        0.0000        0.0000        0.0000        0.0000       28.9411       25.6287       23.0066       19.3608       14.9528       11.0492        6.0393        0.0000        0.0000        0.0000        0.0000        0.0000        0.0000        0.0000        0.0000        0.0000        0.0000        0.0000        0.0000        0.0000        0.0000        0.0000        0.0000        0.0000        0.0000        0.0000        0.0000        0.0000        0.0000        0.0000        0.0000        0.0000        0.0000        0.0000        0.0000        0.0000        0.0000        0.0000        0.0000        0.0000        0.0000        0.0000        0.0000        0.0000        0.0000        0.0000        0.0000        0.0000        0.0000        0.0000        0.0000        0.0000        0.0000        0.0000        0.0000        0.0000        0.0000        0.0000        0.0000        0.0000        0.0000        0.0000        0.0000        0.0000        0.0000        0.0000        0.0000        0.0000        0.0000        0.0000        0.0000        0.0000        0.0000        0.0000        0.0000        0.0000        0.0000        0.0000        0.0000        0.0000        0.0000        0.0000        0.0000        0.0000        0.0000        0.0000        0.0000        0.0000        0.0000        0.0000        0.0000        0.0000        0.0000        0.0000        0.0000        0.0000        0.0000        0.0000        0.0000        0.0000        0.0000        0.0000        0.0000        0.0000        0.0000        0.0000        0.0000        0.0000        0.0000        0.0000        0.0000        0.0000        0.0000        0.0000        0.0000        0.0000        0.0000        2.9648        3.7282        3.8524        3.4370        2.8046        2.6936        2.6174        2.1792        1.8904        1.2848        1.2514        1.8922        1.8866        2.0958        1.7215        1.8688        2.0861        2.0811        1.8049        1.3736        1.1885        0.3203        1.6622        2.5630        1.2662        0.9025        0.7326        0.6647        0.4652        1.7496        2.9874        3.8356        5.7023        5.4834        5.2895        6.1239        7.2235        8.5635       10.5430       12.3379       10.7862       11.5492       11.2224       11.6073       14.1328       16.7217       17.4413       17.9735       19.6158       21.0490       24.1310       26.8749       26.0337       25.7392       25.6781       27.6054       31.8335       31.6624       30.0180       31.1939       32.5780        0.0000        0.0000        0.0000        0.0000        0.0000        0.0000        0.0000        0.0000        0.0000        0.0000        0.0000        0.0000        0.0000        0.0000        0.0000        0.0000        0.0000        0.0000
        0.0000        0.0000        0.0000        0.0000        0.0000        0.0000        0.0000        0.0000        0.0000        0.0000        0.0000        0.0000        0.0000        0.0000        0.0000        0.0000        0.0000        0.0000        0.0000        0.0000        0.0000        0.0000        0.0000        0.0000        0.0000        0.0000        0.0000        0.0000        0.0000        0.0000        0.0000        0.0000        0.0000        0.0000        0.0000        0.0000        0.0000        0.0000        0.0000        0.0000        0.0000        0.0000        0.0000        0.0000        0.0000        0.0000        0.0000        0.0000        0.0000        0.0000       27.4793       27.2860       25.8696       26.5495       22.8630       23.9707       21.4630       16.9333       12.2761        6.6680        3.8707        2.3877        0.0000        0.0000        0.0000        0.0000        0.0000        0.0000        0.0000        0.0000        0.0000        0.0000        0.0000        0.0000        0.0000        0.0000        0.0000        0.0000        0.0000        0.0000        0.0000        0.0000        0.0000        0.0000        0.0000        0.0000        0.0000        0.0000        0.0000        0.0000        0.0000        0.0000        0.0000        0.0000        0.0000        0.0000        0.0000        0.0000        0.0000        0.0000        0.0000        0.0000        0.0000        0.0000        0.0000        0.0000        0.0000        0.0000        0.0000        0.0000        0.0000        0.0000        0.0000        0.0000        0.0000        0.0000        0.0000        0.0000        0.0000        0.0000        0.0000        0.0000        0.0000        0.0000        0.0000        0.0000        0.0000        0.0000        0.0000        0.0000        0.0000        0.0000        0.0000        0.0000        0.0000        0.0000        0.0000        0.0000        0.0000        0.0000        0.0000        0.0000        0.0000        0.0000        0.0000        0.0000        0.0000        0.0000        0.0000        0.0000        0.0000        0.0000        0.0000        0.0000        0.0000        0.0000        0.0000        0.0000        0.0000        0.0000        0.0000        0.0000        0.0000        0.0000        0.0000        0.0000        0.0000        0.0000        0.0000        3.0756        3.0543        3.5160        3.7357        3.2823        2.8060        3.1721        3.0283        2.6792        2.3851        1.5061        1.4815        1.7755        1.8554        1.8983        1.7238        1.7436        1.8725        1.6478        1.4054        1.2601        0.9559        0.4843        0.8500        1.5786        1.6741        0.6706        0.6017        0.5636        0.8680        3.1030        3.1658        5.7244        5.8097        5.5178        5.5935        6.0655        7.1630        9.4983       10.7087        9.6801       11.0300       10.5178       10.6414       12.3260       13.6931       15.1849       15.7079       18.1196       19.1224       21.4363       22.7209       24.2330       25.1275       23.7593       24.3591       26.6579       31.9645       31.4961       32.2898       33.7229       33.8725        0.0000        0.0000        0.0000        0.0000        0.0000        0.0000        0.0000        0.0000        0.0000        0.0000        0.0000        0.0000        0.0000        0.0000       41.7836       41.4341       36.4180        0.0000
        0.0000        0.0000        0.0000        0.0000        0.0000        0.0000        0.0000        0.0000        0.0000        0.0000        0.0000        0.0000        0.0000        0.0000        0.0000        0.0000        0.0000        0.0000        0.0000        0.0000        0.0000        0.0000        0.0000        0.0000        0.0000        0.0000        0.0000        0.0000        0.0000        0.0000        0.0000        0.0000        0.0000        0.0000        0.0000        0.0000        0.0000        0.0000        0.0000        0.0000        0.0000        0.0000        0.0000        0.0000        0.0000        0.0000        0.0000        0.0000       24.8688       25.4955       26.6492       25.5471       24.7252       23.7940       22.4074       22.1079       19.0848       15.6170       12.0693        6.5337        3.9977        2.9496        2.5349        0.0000        0.0000        0.0000        0.0000        0.0000        0.0000        0.0000        0.0000        0.0000        0.0000        0.0000        0.0000        0.0000        0.0000        0.0000        0.0000        0.0000        0.0000        0.0000        0.0000        0.0000        0.0000        0.0000        0.0000        0.0000        0.0000        0.0000        0.0000        0.0000        0.0000        0.0000        0.0000        0.0000        0.0000        0.0000        0.0000        0.0000        0.0000        0.0000        0.0000        0.0000        0.0000        0.0000        0.0000        0.0000        0.0000        0.0000        0.0000        0.0000        0.0000        0.0000        0.0000        0.0000        0.0000        0.0000        0.0000        0.0000        0.0000        0.0000        0.0000        0.0000        0.0000        0.0000        0.0000        0.0000        0.0000        0.0000        0.0000        0.0000        0.0000        0.0000        0.0000        0.0000        0.0000        0.0000        0.0000        0.0000        0.0000        0.0000        0.0000        0.0000        0.0000        0.0000        0.0000        0.0000        0.0000        0.0000        0.0000        0.0000        0.0000        0.0000        0.0000        0.0000        0.0000        0.0000        0.0000        0.0000        0.0000        0.0000        0.0000        0.0000        0.0000        0.0000        0.0000        0.0000        3.3975        3.6772        3.7357        4.2703        3.5512        3.3470        3.1200        3.6036        3.1945        2.9415        2.5014        1.8051        1.8545        1.5585        1.4362        1.6401        1.8233        1.9888        1.9930        1.8374        1.8445        1.5908        1.2143        0.5676        1.0990        1.5117        1.5708        0.6896        0.6408        0.5915        0.8839        3.8755        5.5503        6.0950        6.3221        5.2807        5.6140        6.8486        7.7343        9.1901        8.4690        9.0147        9.3025       10.5676       10.9601       13.4945       14.5219       15.5045       15.9091       17.3663       18.7172       20.4250       22.6536       24.0694       23.6659       23.3627       25.5811       26.9816       30.0704       30.7425       35.7041       35.7322       34.8901       31.5882        0.0000        0.0000        0.0000        0.0000        0.0000        0.0000        0.0000        0.0000        0.0000       49.8557       45.4150       44.6570       44.0905       43.6073       41.1129       36.8369       36.2434
        0.0000        0.0000        0.0000        0.0000        0.0000        0.0000        0.0000        0.0000        0.0000        0.0000        0.0000        0.0000        0.0000        0.0000        0.0000        0.0000        0.0000        0.0000        0.0000        0.0000        0.0000        0.0000        0.0000        0.0000        0.0000        0.0000        0.0000        0.0000        0.0000        0.0000        0.0000        0.0000        0.0000        0.0000        0.0000        0.0000        0.0000        0.0000        0.0000        0.0000        0.0000        0.0000        0.0000        0.0000        0.0000        0.0000        0.0000        0.0000       22.7071       23.1026       22.8967       22.0865       23.8660       22.2819       20.8413       19.0204       15.2092       12.1792        9.6912        6.0449        4.3618        3.2722        2.9246        2.4806        2.1448        1.8907        1.6513        0.0000        0.0000        0.0000        0.0000        0.0000        0.0000        0.0000        0.0000        0.0000        0.0000        0.0000        0.0000        0.0000        0.0000        0.0000        0.0000        0.0000        0.0000        0.0000        0.0000        0.0000        0.0000        0.0000        0.0000        0.0000        0.0000        0.0000        0.0000        0.0000        0.0000        0.0000        0.0000        0.0000        0.0000        0.0000        0.0000        0.0000        0.0000        0.0000        0.0000        0.0000        0.0000        0.0000        0.0000        0.0000        0.0000        0.0000        0.0000        0.0000        0.0000        0.0000        0.0000        0.0000        0.0000        0.0000        0.0000        0.0000        0.0000        0.0000        0.0000        0.0000        0.0000        0.0000        0.0000        0.0000        0.0000        0.0000        0.0000        0.0000        0.0000        0.0000        0.0000        0.0000        0.0000        0.0000        0.0000        0.0000        0.0000        0.0000        0.0000        0.0000        0.0000        0.0000        0.0000        0.0000        0.0000        0.0000        0.0000        0.0000        0.0000        0.0000        0.0000        0.0000        0.0000        0.0000        0.0000        0.0000        0.0000        0.0000        0.0000        0.0000        3.7405        4.3136        4.3486        4.3920        4.1656        3.9560        3.4509        3.5505        3.4850        3.0710        2.5101        1.7582        1.8519        1.4958        1.7715        2.0520        2.3696        2.7719        2.6755        2.4917        2.7398        2.4776        1.9540        1.3606        1.0922        2.0697        0.8027        0.8025        0.7532        0.9338        1.2780        5.0804        6.2606        6.2598        6.2657        6.1839        6.3332        6.9187        6.9230        7.8763        7.8099        8.3525        9.6483       10.7882       12.0086       14.4456       14.6045       15.4729       16.2524       17.1028       18.5058       20.1938       21.0158       21.6130       22.7754       22.1459       23.8348       23.9628       27.0411       28.7998       31.7010       31.7619       30.6294        0.0000        0.0000        0.0000        0.0000        0.0000        0.0000       40.6337       41.8416       47.3632       49.3273       45.6133       43.8695       43.1192       42.9310       43.2209       41.0406        0.0000        0.0000
        0.0000        0.0000        0.0000        0.0000        0.0000        0.0000        0.0000        0.0000        0.0000        0.0000        0.0000        0.0000        0.0000        0.0000        0.0000        0.0000        0.0000        0.0000        0.0000        0.0000        0.0000        0.0000        0.0000        0.0000        0.0000        0.0000        0.0000        0.0000        0.0000        0.0000        0.0000        0.0000        0.0000        0.0000        0.0000        0.0000        0.0000        0.0000        0.0000        0.0000        0.0000        0.0000        0.0000        0.0000        0.0000        0.0000        0.0000        0.0000       19.6602       18.1009       17.4935       20.3371       18.2982       16.7088       18.0180       13.2226        9.6939        7.0889        5.6881        7.1880        5.5158        5.0573        4.7807        5.6703        4.6004        3.9758        3.2743        2.7497        2.2751        0.0000        0.0000        0.0000        0.0000        0.0000        0.0000        0.0000        0.0000        0.0000        0.0000        0.0000        0.0000        0.0000        0.0000        0.0000        0.0000        0.0000        0.0000        0.0000        0.0000        0.0000        0.0000        0.0000        0.0000        0.0000        0.0000        0.0000        0.0000        0.0000        0.0000        0.0000        0.0000        0.0000        0.0000        0.0000        0.0000        0.0000        0.0000        0.0000        0.0000        0.0000        0.0000        0.0000        0.0000        0.0000        0.0000        0.0000        0.0000        0.0000        0.0000        0.0000        0.0000        0.0000        0.0000        0.0000        0.0000        0.0000        0.0000        0.0000        0.0000        0.0000        0.0000        0.0000        0.0000        0.0000        0.0000        0.0000        0.0000        0.0000        0.0000        0.0000        0.0000        0.0000        0.0000        0.0000        0.0000        0.0000        0.0000        0.0000        0.0000        0.0000        0.0000        0.0000        0.0000        0.0000        0.0000        0.0000        0.0000        0.0000        0.0000        0.0000        0.0000        0.0000        0.0000        0.0000        0.0000        0.0000        0.0000        0.0000        4.8677        5.3010        5.1751        5.4715        5.8798        5.0303        4.7019        3.7704        3.4238        2.5446        1.7793        1.9212        1.7736        1.0605        1.1037        2.9632        3.5581        4.1425        3.8776        4.4415        5.0424        4.6699        4.2822        2.9503        2.2756        1.8619        2.0260        2.8948        3.4866        4.0510        4.8937        7.5067        7.3252        6.8464        6.4911        6.9407        7.3129        7.1495        6.8926        7.5632        8.6146        9.8586       11.4356       13.2399       15.8412       15.5711       16.2893       16.7621       16.1976       18.5089       22.1876       20.8647       22.0486       25.7239       21.8079       20.8434       24.1241       25.9287       28.0511       26.7019       25.2381       25.1293       26.2969       25.3046       29.6151       31.6946       32.4531       34.1977       34.3626       34.3891       34.6295       38.8338       37.2470       36.2673       34.7476       33.4795       33.2116       36.7891       36.1004        0.0000        0.0000
        0.0000        0.0000        0.0000        0.0000        0.0000        0.0000        0.0000        0.0000        0.0000        0.0000        0.0000        0.0000        0.0000        0.0000        0.0000        0.0000        0.0000        0.0000        0.0000        0.0000        0.0000        0.0000        0.0000        0.0000        0.0000        0.0000        0.0000        0.0000        0.0000        0.0000        0.0000        0.0000        0.0000        0.0000        0.0000        0.0000        0.0000        0.0000        0.0000        0.0000        0.0000        0.0000        0.0000        0.0000        0.0000        0.0000        0.0000        0.0000       14.2602       13.5117       14.2490       18.2742       15.1585       16.9556       14.0809       11.0806        8.5707        6.5418        5.5948        8.1591        7.2363        6.6406        6.1406        6.7606        6.0234        5.4623        4.4727        3.8069        2.8793        2.2971        0.0000        0.0000        0.0000        0.0000        0.0000        0.0000        0.0000        0.0000        0.0000        0.0000        0.0000        0.0000        0.0000        0.0000        0.0000        0.0000        0.0000        0.0000        0.0000        0.0000        0.0000        0.0000        0.0000        0.0000        0.0000        0.0000        0.0000        0.0000        0.0000        0.0000        0.0000        0.0000        0.0000        0.0000        0.0000        0.0000        0.0000        0.0000        0.0000        0.0000        0.0000        0.0000        0.0000        0.0000        0.0000        0.0000        0.0000        0.0000        0.0000        0.0000        0.0000        0.0000        0.0000        0.0000        0.0000        0.0000        0.0000        0.0000        0.0000        0.0000        0.0000        0.0000        0.0000        0.0000        0.0000        0.0000        0.0000        0.0000        0.0000        0.0000        0.0000        0.0000        0.0000        0.0000        0.0000        0.0000        0.0000        0.0000        0.0000        0.0000        0.0000        0.0000        0.0000        0.0000        0.0000        0.0000        0.0000        0.0000        0.0000        0.0000        0.0000        0.0000        0.0000        0.0000        0.0000        0.0000        0.0000        0.0000        0.0000        4.8029        4.9564        6.4602        6.3523        5.8274        0.0000        3.5385        2.6945        2.1778        0.0000        0.0000        0.0000        0.8621        1.3179        3.2813        3.9264        4.7324        4.9786        5.7715        6.0607        5.7719        5.1718        3.6632        2.9387        2.4098        3.0534        3.8332        4.1667        5.0307        5.9842        7.4928        6.5432        5.7949        6.3916        6.9627        6.6857        6.9000        7.0279        7.7896        8.8098       10.0366       12.3779       16.0079       16.2030       13.8309       15.5045       14.6021       16.2918       19.2649       18.8935       17.7184       20.6999       20.1069       18.8369       19.4579       21.4113       23.4361       29.7490       23.7626       22.1802       21.6133       23.1062       23.8015       27.5168       29.3842       30.4994       33.6892       34.3352       33.8496       34.2029       38.6575       37.1246       36.4236       34.0822       32.4881       32.6191       36.6468       36.4012        0.0000        0.0000
        0.0000        0.0000        0.0000        0.0000        0.0000        0.0000        0.0000        0.0000        0.0000        0.0000        0.0000        0.0000        0.0000        0.0000        0.0000        0.0000        0.0000        0.0000        0.0000        0.0000        0.0000        0.0000        0.0000        0.0000        0.0000        0.0000        0.0000        0.0000        0.0000        0.0000        0.0000        0.0000        0.0000        0.0000        0.0000        0.0000        0.0000        0.0000       36.3016       31.2931       32.9373        0.0000        0.0000        0.0000        0.0000        0.0000        0.0000        0.0000       14.3883       12.4648       11.2497       13.7866       14.2898       15.5516       12.3492        9.5959        8.5996        9.0301        6.8746        9.9263        8.4245        7.5856        6.6890        8.3274        7.2568        6.3599        5.5065        4.6992        3.7605        3.0048        0.0000        0.0000        0.0000        0.0000        0.0000        0.0000        0.0000        0.0000        0.0000        0.0000        0.0000        0.0000        0.0000        0.0000        0.0000        0.0000        0.0000        0.0000        0.0000        0.0000        0.0000        0.0000        0.0000        0.0000        0.0000        0.0000        0.0000        0.0000        0.0000        0.0000        0.0000        0.0000        0.0000        0.0000        0.0000        0.0000        0.0000        0.0000        0.0000        0.0000        0.0000        0.0000        0.0000        0.0000        0.0000        0.0000        0.0000        0.0000        0.0000        0.0000        0.0000        0.0000        0.0000        0.0000        0.0000        0.0000        0.0000        0.0000        0.0000        0.0000        0.0000        0.0000        0.0000        0.0000        0.0000        0.0000        0.0000        0.0000        0.0000        0.0000        0.0000        0.0000        0.0000        0.0000        0.0000        0.0000        0.0000        0.0000        0.0000        0.0000        0.0000        0.0000        0.0000        0.0000        0.0000        0.0000        0.0000        0.0000        0.0000        0.0000        0.0000        0.0000        0.0000        0.0000        0.0000        0.0000        0.0000        0.0000        0.0000        0.0000        0.0000        0.0000        0.0000        0.0000        0.0000        0.0000        0.0000        0.0000        0.0000        0.0000        0.0000        0.0000        0.0000        4.3127        5.4910        5.6304        5.3785        5.7777        6.1815        6.1317        5.6830        3.4191        3.5171        5.0750        4.5744        3.7087        3.7176        4.3776        5.8048        5.8441        6.5460        6.7691        7.1584        6.7951        6.5510        6.9635        7.5151        8.0810        8.8404       11.5297       13.1484       14.2956       16.4968       15.6678       15.8744       15.0892       16.6956       17.9981       17.4252       17.4317       18.1108       17.5903       16.8979       18.1982       23.0183       26.9131       31.8493       25.3729       22.6521       22.2865       23.4579       23.3989       26.8771       29.2883       30.6588       31.5282       30.6597       32.4891       34.1398       37.5613       39.2319       37.5266       36.5815       33.9788       37.9044       39.7827        0.0000        0.0000        0.0000
        0.0000        0.0000        0.0000        0.0000        0.0000        0.0000        0.0000        0.0000        0.0000        0.0000        0.0000        0.0000        0.0000        0.0000        0.0000        0.0000        0.0000        0.0000        0.0000        0.0000        0.0000        0.0000        0.0000        0.0000        0.0000        0.0000        0.0000        0.0000        0.0000        0.0000        0.0000        0.0000        0.0000        0.0000        0.0000        0.0000        0.0000        0.0000       33.9699       25.2607       20.3444       20.1650       26.0388       28.1370       24.8442       25.1034       22.0059       15.4420       13.6172       12.9258       14.7382       16.1059       12.9919       11.9959        7.5601        8.6870        9.1543        7.9003        7.4881        8.4356        8.7630        8.6187        6.6351        7.7373        7.3037        6.7031        5.9375        5.4456        4.4875        4.4585        3.0809        1.5051        0.0000        0.0000        0.0000        0.0000        0.0000        0.0000        0.0000        0.0000        0.0000        0.0000        0.0000        0.0000        0.0000        0.0000        0.0000        0.0000        0.0000        0.0000        0.0000        0.0000        0.0000        0.0000        0.0000        0.0000        0.0000        0.0000        0.0000        0.0000        0.0000        0.0000        0.0000        0.0000        0.0000        0.0000        0.0000        0.0000        0.0000        0.0000        0.0000        0.0000        0.0000        0.0000        0.0000        0.0000        0.0000        0.0000        0.0000        0.0000        0.0000        0.0000        0.0000        0.0000        0.0000        0.0000        0.0000        0.0000        0.0000        0.0000        0.0000        0.0000        0.0000        0.0000        0.0000        0.0000        0.0000        0.0000        0.0000        0.0000        0.0000        0.0000        0.0000        0.0000        0.0000        0.0000        0.0000        0.0000        0.0000        0.0000        0.0000        0.0000        0.0000        0.0000        0.0000        0.0000        0.0000        0.0000        0.0000        0.0000        0.0000        0.0000        0.0000        0.0000        0.0000        0.0000        0.0000        0.0000        0.0000        0.0000        0.0000        0.0000        0.0000        0.0000        0.0000        0.0000        0.0000        0.0000        0.0000        0.0000        0.0000        0.0000        0.0000        0.0000        5.5557        5.8164        5.4794        5.9918        5.9324        5.5420        5.2053        3.3120        3.7952        4.1063        3.5991        4.0414        4.0563        4.8569        5.1891        5.7474        6.3761        6.7416        7.7458        6.7070        6.3206        6.6859        6.9426        8.5067       10.6921       12.0599       12.5009       13.7085       15.0621       16.3659       17.3784       19.2327       17.6014       17.8721       16.4754       17.3605       17.1749       13.6052       13.8959       17.9504       22.7920       29.1815       34.0549       22.4925       21.1989       23.7992       23.1399       22.3081       26.1951       28.7028       29.4519       29.3978       29.7784       31.0088       33.4694       37.5070       41.7029       42.0249       40.7122       40.8341       44.0915        0.0000        0.0000        0.0000        0.0000
        0.0000        0.0000        0.0000        0.0000        0.0000        0.0000        0.0000        0.0000        0.0000        0.0000        0.0000        0.0000        0.0000        0.0000        0.0000        0.0000        0.0000        0.0000        0.0000        0.0000        0.0000        0.0000        0.0000        0.0000        0.0000        0.0000        0.0000        0.0000        0.0000        0.0000        0.0000        0.0000        0.0000        0.0000        0.0000        0.0000        0.0000       37.5425       31.8154       25.4834       21.8553       17.6994       15.4552       13.2790       12.0762       13.2176       17.4021       21.0342       27.2573       23.6607       18.4314       15.0174       13.4472       15.3708       12.4164       16.2356       12.9874       11.5289        7.8533        9.0776        8.9620        9.7145        6.7075        7.9865        7.7206        7.1044        6.4708        6.3847        6.8751        5.7641        4.0723        2.1863        0.0000        0.0000        0.0000        0.0000        0.0000        0.0000        0.0000        0.0000        0.0000        0.0000        0.0000        0.0000        0.0000        0.0000        0.0000        0.0000        0.0000        0.0000        0.0000        0.0000        0.0000        0.0000        0.0000        0.0000        0.0000        0.0000        0.0000        0.0000        0.0000        0.0000        0.0000        0.0000        0.0000        0.0000        0.0000        0.0000        0.0000        0.0000        0.0000        0.0000        0.0000        0.0000        0.0000        0.0000        0.0000        0.0000        0.0000        0.0000        0.0000        0.0000        0.0000        0.0000        0.0000        0.0000        0.0000        0.0000        0.0000        0.0000        0.0000        0.0000        0.0000        0.0000        0.0000        0.0000        0.0000        0.0000        0.0000        0.0000        0.0000        0.0000        0.0000        0.0000        0.0000        0.0000        0.0000        0.0000        0.0000        0.0000        0.0000        0.0000        0.0000        0.0000        0.0000        0.0000        0.0000        0.0000        0.0000        0.0000        0.0000        0.0000        0.0000        0.0000        0.0000        0.0000        0.0000        0.0000        0.0000        0.0000        0.0000        0.0000        0.0000        0.0000        0.0000        0.0000        0.0000        0.0000        0.0000        3.1669        3.1032        3.3131        4.0311        5.7518        0.0000        6.4610        6.3896        4.7990        4.4344        4.1735        3.7877        3.2031        3.2410        2.2152        2.5136        3.7791        4.6329        5.4322        5.4109        5.5861        5.8021        6.8062        7.2688        6.6640        6.3187        6.5561        7.2147        8.4074       10.1852       10.3064       10.7384       14.9978       16.7461       18.1803       21.5185       20.6120       20.0713       20.0754       18.7605       16.1021       13.4418       11.7745       13.1223       13.2699       15.6989       24.6215       25.7962       24.1812       24.7703       26.5294       26.4943       22.6013       26.3331       27.3922       30.8745       29.0973       28.4645       30.3305       33.0271       39.9208       38.2748       39.0919       44.6902       51.4443       55.7297        0.0000        0.0000        0.0000        0.0000
        0.0000        0.0000        0.0000        0.0000        0.0000        0.0000        0.0000        0.0000        0.0000        0.0000        0.0000        0.0000        0.0000        0.0000        0.0000        0.0000        0.0000        0.0000        0.0000        0.0000        0.0000        0.0000        0.0000        0.0000        0.0000        0.0000        0.0000        0.0000        0.0000        0.0000        0.0000        0.0000        0.0000        0.0000        0.0000        0.0000        0.0000       38.8531       33.6881       23.8793       20.2166       16.2700       16.0251       12.2721        9.9423        8.9067       10.1081       10.2531       13.3652       11.9192        9.5864        8.5973        6.6634        7.1324        7.8220        7.0669        5.6758        4.7268        4.0773        6.5702        8.3511        5.9448        6.8071       10.0084        9.1941        8.3339        6.8615        6.9206        6.1587        5.4218        4.2763        2.9113        1.2685        0.0000        0.0000        0.0000        0.0000        0.0000        0.0000        0.0000        0.0000        0.0000        0.0000        0.0000        0.0000        0.0000        0.0000        0.0000        0.0000        0.0000        0.0000        0.0000        0.0000        0.0000        0.0000        0.0000        0.0000        0.0000        0.0000        0.0000        0.0000        0.0000        0.0000        0.0000        0.0000        0.0000        0.0000        0.0000        0.0000        0.0000        0.0000        0.0000        0.0000        0.0000        0.0000        0.0000        0.0000        0.0000        0.0000        0.0000        0.0000        0.0000        0.0000        0.0000        0.0000        0.0000        0.0000        0.0000        0.0000        0.0000        0.0000        0.0000        0.0000        0.0000        0.0000        0.0000        0.0000        0.0000        0.0000        0.0000        0.0000        0.0000        0.0000        0.0000        0.0000        0.0000        0.0000        0.0000        0.0000        0.0000        0.0000        0.0000        0.0000        0.0000        0.0000        0.0000        0.0000        0.0000        0.0000        0.0000        0.0000        0.0000        0.0000        0.0000        0.0000        0.0000        0.0000        0.0000        0.0000        0.0000        0.0000        0.0000        0.0000        0.0000        0.0000        3.5301        3.3500        3.3493        3.2594        3.6183        3.4307        3.7422        4.1556        5.7391        6.6069        6.7915        6.1954        4.3271        4.5024        4.5328        4.3385        2.9969        1.8592        1.7183        2.0890        4.2450        4.9176        4.9761        5.3606        5.4069        5.3839        6.1828        6.3238        6.3858        5.7429        5.9320        6.5823        6.9542        8.0083        9.5658       10.6756       15.5886       16.8729       18.0636       16.8202       17.8350       18.3373       18.8673       18.8079       13.6390       10.0212        9.5226       13.4067       15.1016       14.9183       18.6155       20.4041       21.9870       26.1307       27.1701       28.2947       25.5163       27.9883       28.4674       27.4971       27.8424       28.5548       31.5637       34.5773       39.8099       38.5843       42.7677       45.1891       56.4493        0.0000        0.0000        0.0000        0.0000        0.0000
        0.0000        0.0000        0.0000        0.0000        0.0000        0.0000        0.0000        0.0000        0.0000        0.0000        0.0000        0.0000        0.0000        0.0000        0.0000        0.0000        0.0000        0.0000        0.0000        0.0000        0.0000        0.0000        0.0000        0.0000        0.0000        0.0000        0.0000        0.0000        0.0000        0.0000        0.0000        0.0000        0.0000        0.0000        0.0000        0.0000       38.3293       32.6465       27.3056       20.4141       17.3422       14.1764       12.2824       10.4835        8.8261        6.6455        9.8508        5.6982        2.7039        1.7937        2.6010        3.1896        3.6696        4.2272        4.1918        1.8921        1.5782        1.7829        2.2242        4.4743        5.6213        5.0992        4.9520        6.9119        8.1693        7.8657        6.6693        6.3320        5.7729        5.3312        4.3714        2.2284        0.0000        0.0000        0.0000        0.0000        0.0000        0.0000        0.0000        0.0000        0.0000        0.0000        0.0000        0.0000        0.0000        0.0000        0.0000        0.0000        0.0000        0.0000        0.0000        0.0000        0.0000        0.0000        0.0000        0.0000        0.0000        0.0000        0.0000        0.0000        0.0000        0.0000        0.0000        0.0000        0.0000        0.0000        0.0000        0.0000        0.0000        0.0000        0.0000        0.0000        0.0000        0.0000        0.0000        0.0000        0.0000        0.0000        0.0000        0.0000        0.0000        0.0000        0.0000        0.0000        0.0000        0.0000        0.0000        0.0000        0.0000        0.0000        0.0000        0.0000        0.0000        0.0000        0.0000        0.0000        0.0000        0.0000        0.0000        0.0000        0.0000        0.0000        0.0000        0.0000        0.0000        0.0000        0.0000        0.0000        0.0000        0.0000        0.0000        0.0000        0.0000        0.0000        0.0000        0.0000        0.0000        0.0000        0.0000        0.0000        0.0000        0.0000        0.0000        0.0000        0.0000        0.0000        0.0000        0.0000        0.0000        0.0000        0.0000        0.0000        4.9166        4.2932        4.0786        3.7705        3.2501        3.1609        3.0495        3.4220        3.4492        4.1768        4.4914        5.8590        6.2895        6.2909        5.8255        4.3641        4.1651        4.7669        4.0993        2.0447        1.9982        1.7295        2.4754        4.4539        4.9520        5.2800        5.2352        4.9915        4.7064        5.2267        6.1809        6.9383        7.4117        6.2513        6.4606        8.0601        8.9129        8.6351       10.4689       14.5996       18.1384       17.1896       16.4197       17.6005       18.6737       18.7921       16.3647       10.7100        9.5254        9.3957       13.9694       11.2186       12.6526       13.4313       16.3407       19.9936       28.6348       28.2517       31.3537       27.0106       27.4029       26.9894       28.0303       28.8471       30.8969       33.1115       35.0479       42.0879       40.9360       44.5839       48.1534       51.0428        0.0000        0.0000        0.0000        0.0000        0.0000
        0.0000        0.0000        0.0000        0.0000        0.0000        0.0000        0.0000        0.0000        0.0000        0.0000        0.0000        0.0000        0.0000        0.0000        0.0000        0.0000        0.0000        0.0000        0.0000        0.0000        0.0000        0.0000        0.0000        0.0000        0.0000        0.0000        0.0000        0.0000        0.0000        0.0000        0.0000        0.0000        0.0000        0.0000        0.0000       36.2011       34.0177       28.5587       22.1379       17.1804       14.4015       12.1671       10.4826        8.5248        7.2512        5.5255        5.1943        3.4505        2.1642        1.3850        1.4335        1.4935        1.6017        2.0287        2.3884        1.2253        1.3079        1.3479        1.7405        4.2790        4.5144        4.1591        4.1151        6.7353        6.0440        5.7354        5.1787        5.2862        6.2748        4.9386        3.6593        1.7138        0.0000        0.0000        0.0000        0.0000        0.0000        0.0000        0.0000        0.0000        0.0000        0.0000        0.0000        0.0000        0.0000        0.0000        0.0000        0.0000        0.0000        0.0000        0.0000        0.0000        0.0000        0.0000        0.0000        0.0000        0.0000        0.0000        0.0000        0.0000        0.0000        0.0000        0.0000        0.0000        0.0000        0.0000        0.0000        0.0000        0.0000        0.0000        0.0000        0.0000        0.0000        0.0000        0.0000        0.0000        0.0000        0.0000        0.0000        0.0000        0.0000        0.0000        0.0000        0.0000        0.0000        0.0000        0.0000        0.0000        0.0000        0.0000        0.0000        0.0000        0.0000        0.0000        0.0000        0.0000        0.0000        0.0000        0.0000        0.0000        0.0000        0.0000        0.0000        0.0000        0.0000        0.0000        0.0000        0.0000        0.0000        0.0000        0.0000        0.0000        0.0000        0.0000        0.0000        0.0000        0.0000        0.0000        0.0000        0.0000        0.0000        0.0000        0.0000        0.0000        0.0000        0.0000        0.0000        0.0000        0.0000        0.0000        0.0000        4.5175        4.0222        4.1685        4.0813        3.7391        2.8412        2.7715        2.7823        3.2195        3.1083        3.7663        3.9270        4.9345        5.3611        5.4352        4.8001        3.9626        3.5084        3.5347        3.5669        1.6700        1.2616        2.1000        3.3562        4.1218        4.6684        4.6350        4.5010        4.5953        4.9953        5.4411        5.4601        5.8941        5.9428        6.2239        6.6620        8.8249        8.3678        8.7577       10.4721       14.4482       16.5937       18.3557       18.5556       18.7233       19.6348       15.9239       14.4478        9.6496        9.4710        8.3353        8.3083        8.4169       10.0536       11.7201       16.6323       23.4386       30.4914       31.6189       32.8165       26.5308       27.7402       29.3528       31.5846       30.5176       31.1259       30.3060       33.1248       39.8480       43.4942       48.7218       42.9899       49.9392        0.0000        0.0000        0.0000        0.0000        0.0000
        0.0000        0.0000        0.0000        0.0000        0.0000        0.0000        0.0000        0.0000        0.0000        0.0000        0.0000        0.0000        0.0000        0.0000        0.0000        0.0000        0.0000        0.0000        0.0000        0.0000        0.0000        0.0000        0.0000        0.0000        0.0000        0.0000        0.0000        0.0000        0.0000        0.0000        0.0000        0.0000        0.0000        0.0000        0.0000       22.9912       18.4170       16.5239       14.4243       13.8426       12.2968       10.2761        9.4548        6.4466        5.0752        3.8415        3.1194        3.0637        4.0038        2.8959        3.7742        4.9680        4.4684        4.1399        3.6742        1.5909        1.4238        1.4438        1.7901        4.4819        5.1866        4.7865        4.6299        4.5081        3.8999        3.3517        3.0610        3.1869        2.7570        2.4790        2.3073        1.5870        0.0000        0.0000        0.0000        0.0000        0.0000        0.0000        0.0000        0.0000        0.0000        0.0000        0.0000        0.0000        0.0000        0.0000        0.0000        0.0000        0.0000        0.0000        0.0000        0.0000        0.0000        0.0000        0.0000        0.0000        0.0000        0.0000        0.0000        0.0000        0.0000        0.0000        0.0000        0.0000        0.0000        0.0000        0.0000        0.0000        0.0000        0.0000        0.0000        0.0000        0.0000        0.0000        0.0000        0.0000        0.0000        0.0000        0.0000        0.0000        0.0000        0.0000        0.0000        0.0000        0.0000        0.0000        0.0000        0.0000        0.0000        0.0000        0.0000        0.0000        0.0000        0.0000        0.0000        0.0000        0.0000        0.0000        0.0000        0.0000        0.0000        0.0000        0.0000        0.0000        0.0000        0.0000        0.0000        0.0000        0.0000        0.0000        0.0000        0.0000        0.0000        0.0000        0.0000        0.0000        0.0000        0.0000        0.0000        0.0000        0.0000        0.0000        0.0000        0.0000        0.0000        0.0000        0.0000        0.0000        0.0000        0.0000        3.0514        2.8699        3.3838        3.2008        3.3677        3.6046        3.0966        2.6497        2.6334        2.4534        2.5573        2.8305        3.0417        2.6203        2.9595        2.9499        2.7128        2.0052        1.6763        3.7239        2.1949        2.2503        2.7835        2.8163        2.7822        4.2564        4.3066        4.3660        4.5343        5.3574        5.1602        5.8823        7.0508        5.6242        5.1451        6.0872        5.9351       10.6634       11.3343       12.7512       13.1924       17.0454       17.4278       20.9526       21.1336       19.5148       19.0181       15.8845       13.5370        9.5118        9.0266       10.1104       10.7057        9.7899       12.4511       15.3081       25.4019       28.1357       33.0922       34.9681       33.4911       28.9839       32.8827       33.8627       32.5049       28.4958       29.5255       31.1365       34.3497       44.1089       46.5948       50.0134       45.2499        0.0000        0.0000        0.0000        0.0000        0.0000        0.0000
        0.0000        0.0000        0.0000        0.0000        0.0000        0.0000        0.0000        0.0000        0.0000        0.0000        0.0000        0.0000        0.0000        0.0000        0.0000        0.0000        0.0000        0.0000        0.0000        0.0000        0.0000        0.0000        0.0000        0.0000        0.0000        0.0000        0.0000        0.0000        0.0000        0.0000        0.0000        0.0000        0.0000        0.0000        0.0000       18.5367       15.7833       13.1063       10.9680       12.9635       11.4165        9.2764        9.0808        5.9412        4.4604        3.0100        2.4392        2.9564        3.6112        4.0713        4.5851        6.2344        4.8703        4.3598        4.0361        1.4222        1.4990        1.5113        2.1744        5.1125        5.0940        4.6842        4.4537        3.9291        2.8246        3.0453        2.2676        2.4429        2.3485        2.2521        1.6962        0.0000        0.0000        0.0000        0.0000        0.0000        0.0000        0.0000        0.0000        0.0000        0.0000        0.0000        0.0000        0.0000        0.0000        0.0000        0.0000        0.0000        0.0000        0.0000        0.0000        0.0000        0.0000        0.0000        0.0000        0.0000        0.0000        0.0000        0.0000        0.0000        0.0000        0.0000        0.0000        0.0000        0.0000        0.0000        0.0000        0.0000        0.0000        0.0000        0.0000        0.0000        0.0000        0.0000        0.0000        0.0000        0.0000        0.0000        0.0000        0.0000        0.0000        0.0000        0.0000        0.0000        0.0000        0.0000        0.0000        0.0000        0.0000        0.0000        0.0000        0.0000        0.0000        0.0000        0.0000        0.0000        0.0000        0.0000        0.0000        0.0000        0.0000        0.0000        0.0000        0.0000        0.0000        0.0000        0.0000        0.0000        0.0000        0.0000        0.0000        0.0000        0.0000        0.0000        0.0000        0.0000        0.0000        0.0000        0.0000        0.0000        0.0000        0.0000        0.0000        0.0000        0.0000        3.0304        2.8751        0.0000        2.4503        2.3194        2.5351        2.5084        3.2781        2.8168        2.7227        3.1205        3.2953        2.7280        2.4251        2.5599        2.3688        2.5124        2.5853        2.5870        2.1540        2.2909        2.4548        2.0124        1.4169        1.6646        1.6863        2.5120        3.0099        2.6337        3.1660        3.6995        4.2852        4.5606        4.6890        4.7440        4.9173        5.0401        6.3877        5.0566        4.6364        5.1710        6.4740        9.5267       11.7437       13.5635       13.9382       15.5970       18.1495       18.8397       19.9928       17.8084       15.3076       15.1199       16.4252       10.6641        9.0890       10.4560       11.8368        8.8310        9.8772       18.9058       29.5212       27.7290       32.8296       33.7445       33.5851       30.4395       33.5646       33.6749       33.6030       30.6913       33.9834       35.3562       37.2461       42.5977       45.8177       45.5638        0.0000        0.0000        0.0000        0.0000        0.0000        0.0000        0.0000
        0.0000        0.0000        0.0000        0.0000        0.0000        0.0000        0.0000        0.0000        0.0000        0.0000        0.0000        0.0000        0.0000        0.0000        0.0000        0.0000        0.0000        0.0000        0.0000        0.0000        0.0000        0.0000        0.0000        0.0000        0.0000        0.0000        0.0000        0.0000        0.0000       31.8480       30.1329       25.6463       22.9504       19.9115       21.5852       16.4536       12.7464       11.1827       13.7972       11.9455       11.7930       10.2254        8.4480        5.2054        3.2872        3.0171        2.1592        2.4825        4.4639        4.6688        5.3855        5.4498        4.7775        4.6597        4.0397        1.8172        2.4073        2.5877        2.5921        5.2766        5.1368        4.6359        4.0499        2.9773        2.6661        2.3745        2.4404        2.7665        2.4020        1.9366        1.5826        1.1257        1.1551        0.0000        0.0000        0.0000        0.0000        0.0000        0.0000        0.0000        0.0000        0.0000        0.0000        0.0000        0.0000        0.0000        0.0000        0.0000        0.0000        0.0000        0.0000        0.0000        0.0000        0.0000        0.0000        0.0000        0.0000        0.0000        0.0000        0.0000        0.0000        0.0000        0.0000        0.0000        0.0000        0.0000        0.0000        0.0000        0.0000        0.0000        0.0000        0.0000        0.0000        0.0000        0.0000        0.0000        0.0000        0.0000        0.0000        0.0000        0.0000        0.0000        0.0000        0.0000        0.0000        0.0000        0.0000        0.0000        0.0000        0.0000        0.0000        0.0000        0.0000        0.0000        0.0000        0.0000        0.0000        0.0000        0.0000        0.0000        0.0000        0.0000        0.0000        0.0000        0.0000        0.0000        0.0000        0.0000        0.0000        0.0000        0.0000        0.0000        0.0000        0.0000        0.0000        0.0000        0.0000        0.0000        0.0000        0.0000        0.0000        0.0000        0.0000        0.0000        3.3507        2.9508        3.0904        2.7211        2.4828        2.8060        2.9740        3.2650        2.9818        2.4870        2.3150        2.5922        3.7640        2.8756        2.1617        2.2098        2.1511        2.3196        2.4116        2.4084        1.8140        1.6741        1.7366        2.1571        1.2166        0.6343        1.6056        2.0697        2.7868        3.5097        7.2057        3.3029        3.7566        3.4588        4.0257        4.0741        4.1334        4.1437        4.0294        5.4725        5.6437        5.7303        6.4403       12.6300        7.3619       10.5769       11.6518       14.0012       16.8113       18.4908       19.3857       16.9791       15.2974       16.4875       14.5952       13.8917       11.1593       12.9613       12.2584       10.8147       14.3937       21.6732       26.4584       25.4915       28.3907       29.6971       32.8466       30.7662       32.4927       33.2768       36.3489       37.2305       37.0881       38.6961       39.9680       44.1947       45.6380        0.0000        0.0000        0.0000        0.0000        0.0000        0.0000        0.0000        0.0000
        0.0000        0.0000        0.0000        0.0000        0.0000        0.0000        0.0000        0.0000        0.0000        0.0000        0.0000        0.0000        0.0000        0.0000        0.0000        0.0000        0.0000        0.0000        0.0000        0.0000        0.0000        0.0000        0.0000        0.0000        0.0000        0.0000       27.7836       29.0593       30.2184       28.4941       27.7099       21.4646       20.3350       18.7746       19.5327       14.6481       10.3996       12.8619       12.3563       10.9460       11.1946        9.7198        8.2063        5.5495        3.7649        4.4966        2.7850        4.0802        4.5826        5.4172        7.5538        9.7454        5.4081        4.9982        4.4602        2.2759        2.6884        2.7693        2.6348        5.4280        5.0819        4.6311        4.0578        3.4494        2.7748        2.9540        3.3733        2.8477        2.5201        2.0961        1.9434        1.6714        1.5217        1.2654        1.1377        0.4580        0.3369        0.2520        0.2518        0.7745        0.9635        0.9479        0.0000        0.0000        0.0000        0.0000        0.0000        0.0000        0.0000        0.0000        0.0000        0.0000        0.0000        0.0000        0.0000        0.0000        0.0000        0.0000        0.0000        0.0000        0.0000        0.0000        0.0000        0.0000        0.0000        0.0000        0.0000        0.0000        0.0000        0.0000        0.0000        0.0000        0.0000        0.0000        0.0000        0.0000        0.0000        0.0000        0.0000        0.0000        0.0000        0.0000        0.0000        0.0000        0.0000        0.0000        0.0000        0.0000        0.0000        0.0000        0.0000        0.0000        0.0000        0.0000        0.0000        0.0000        0.0000        0.0000        0.0000        0.0000        0.0000        0.0000        0.0000        0.0000        0.0000        0.0000        0.0000        0.0000        0.0000        0.0000        0.0000        0.0000        0.0000        2.3538        2.3165        2.1269        2.3492        2.7675        0.0000        0.0000        0.0000        0.0000        3.7420        3.4282        3.1319        2.8965        3.0929        2.7597        3.4830        4.1660        3.5898        3.3010        2.7257        2.4658        2.4854        3.4158        2.2095        1.8008        1.7772        1.7043        1.6659        1.9460        1.6491        1.6002        1.3111        1.3522        1.8653        1.3840        1.8114        0.7957        2.5800        2.6972        3.3703        4.1192       17.4216        2.1644        2.1731        2.1517        2.0652        2.0621        1.8683        2.0254        2.6465        5.2277        4.5858        3.9009        4.4940        5.9997        6.7617        8.5735       10.3398       12.1761       14.6500       16.6925       16.0335       16.3102       16.6326       12.6191       12.0181       13.2989       12.5349       12.3442       15.4270       13.6431       14.7329       20.6523       27.6932       26.7652       27.2722       29.0505       31.5834       30.6862       32.3154       33.3610       38.9104       39.9324       45.7372       47.4635       45.2284       48.1672       48.9213        0.0000        0.0000        0.0000        0.0000        0.0000        0.0000        0.0000        0.0000
        0.0000        0.0000        0.0000        0.0000        0.0000        0.0000        0.0000        0.0000        0.0000        0.0000        0.0000        0.0000        0.0000        0.0000        0.0000        0.0000        0.0000        0.0000        0.0000        0.0000        0.0000        0.0000        0.0000        0.0000        0.0000       32.5478       33.3398       21.0618       19.0044       17.6352       17.2910       15.2643       15.1970       11.7458       11.3818       13.1205        9.0627       12.8970       13.8439       13.3635       13.3162       12.3617        8.8198        5.8965        5.3441        4.3064        6.8994        6.4657        7.2705        9.1505        9.3665       10.9985        8.6130        7.3595        8.2180        6.9170        5.7799        5.9363        5.6369        7.2340        6.4633        5.8147        5.7502        4.2226        5.4062        6.8850        3.9754        3.7240        3.2780        3.2343        3.0336        3.7392        3.0998        2.2635        1.8539        2.1419        1.7257        2.0289        1.8642        3.0110        4.2322        2.7816        1.7472        0.9160        0.0000        0.0000        0.0000        0.0000        0.0000        0.0000        0.0000        0.0000        0.0000        0.0000        0.0000        0.0000        0.0000        0.0000        0.0000        0.0000        0.0000        0.0000        0.0000        0.0000        0.0000        0.0000        0.0000        0.0000        0.0000        0.0000        0.0000        0.0000        0.0000        0.0000        0.0000        0.0000        0.0000        0.0000        0.0000        0.0000        0.0000        0.0000        0.0000        0.0000        0.0000        0.0000        0.0000        0.0000        0.0000        0.0000        0.0000        0.0000        0.0000        0.0000        0.0000        0.0000        0.0000        0.0000        0.0000        0.0000        0.0000        0.0000        0.0000        0.0000        0.0000        0.0000        0.0000        0.0000        0.0000        0.0000        0.0000        0.0000        2.4643        1.9343        1.6806        1.6753        2.4610        2.5825        2.6473        3.7271        3.9926        4.6385        4.9059        4.0872        3.4307        2.9751        2.8427        2.4746        2.5689        2.9028        3.2320        3.2325        3.3250        2.8573        3.5487        2.9340        2.6854        2.3849        2.1087        1.7639        1.7124        1.6219        1.6304        0.9601        1.0064        0.9006        0.8091        0.8255        0.8573        1.0596        1.1970        1.0658        1.6603        1.9818        0.8548        0.3485        0.8181        0.9734       14.5113        0.4736        0.6678        3.8218        3.3831        2.5952        2.7434        4.4094        4.8733        6.3470        8.0818        9.9241        9.6568       10.0194       14.9138       15.6298       16.4693       18.2275       16.8625       17.3240       13.5242       13.1621       12.3626       14.7181       13.0313       15.4455       19.6873       24.1756       28.6047       23.6631       25.6352       29.5140       32.4792       33.6495       35.0183       37.9233        0.0000        0.0000       63.6502       63.8640       62.4128       54.8199        0.0000        0.0000        0.0000        0.0000        0.0000        0.0000        0.0000        0.0000        0.0000
        0.0000        0.0000        0.0000        0.0000        0.0000        0.0000        0.0000        0.0000        0.0000        0.0000        0.0000        0.0000        0.0000        0.0000        0.0000        0.0000        0.0000        0.0000        0.0000        0.0000        0.0000        0.0000        0.0000        0.0000        0.0000        0.0000       27.9179       16.8960       14.9209       13.9109       11.0957        7.0109        6.6081        7.9658        9.6938       10.6390       13.4568       16.2505       17.1281       17.0393       15.8149       13.1084       11.0798        9.9170        6.7586        7.5653        8.4788        6.9702        7.4763       10.7199       10.3199       10.0513        7.7434        9.0296        8.8192        7.7353        6.6728        6.5346        6.5431        7.2275        7.1028        6.5608        6.0861        6.2698        5.8223        5.5704        3.9595        3.8755        3.7126        3.7629        4.0568        4.1243        3.0545        2.5774        2.6271        3.3055        3.1419        2.3200        1.7501        1.9604        2.0053        1.3463        0.8887        0.8064        0.7793        1.0875        0.0000        0.0000        0.0000        0.0000        0.0000        0.0000        0.0000        0.0000        0.0000        0.0000        0.0000        0.0000        0.0000        0.0000        0.0000        0.0000        0.0000        0.0000        0.0000        0.0000        0.0000        0.0000        0.0000        0.0000        0.0000        0.0000        0.0000        0.0000        0.0000        0.0000        0.0000        0.0000        0.0000        0.0000        0.0000        0.0000        0.0000        0.0000        0.0000        0.0000        0.0000        0.0000        0.0000        0.0000        0.0000        0.0000        0.0000        0.0000        0.0000        0.0000        0.0000        0.0000        0.0000        0.0000        0.0000        0.0000        0.0000        0.0000        0.0000        0.0000        0.0000        0.0000        0.0000        0.0000        0.0000        0.0000        1.5839        1.8382        1.4825        1.9213        2.2376        2.4961        3.2599        4.0306        4.3571        4.7628        4.4090        4.2231        4.1736        3.6129        3.5672        2.1858        2.3277        2.2033        2.4288        2.8234        3.0545        2.8820        2.4633        2.4588        2.6788        2.5263        2.8546        2.6220        1.7669        1.5455        1.6178        1.3228        1.3828        1.0026        0.8315        0.2830        0.5401        0.5906        0.6449        0.8323        0.5357       13.0121        1.0396        0.8737        1.6100        0.6968        0.2120        0.6467        0.5978        2.4756        1.1546        2.2291        2.9687        3.8763        3.8993        5.6246        6.7726        7.3677        8.4211       14.4731       15.9612       16.4138       17.3974       19.9231       14.4217       15.4363       14.2743       14.0745       15.0364       18.8805       18.6992       17.2997       16.0987       19.3531       19.3678       20.1576       23.8285       28.3059       31.6986       33.4883       38.6563        0.0000        0.0000        0.0000        0.0000        0.0000        0.0000        0.0000        0.0000        0.0000        0.0000        0.0000        0.0000        0.0000        0.0000        0.0000        0.0000
        0.0000        0.0000        0.0000        0.0000        0.0000        0.0000        0.0000        0.0000        0.0000        0.0000        0.0000        0.0000        0.0000        0.0000        0.0000        0.0000        0.0000        0.0000        0.0000        0.0000        0.0000        0.0000        0.0000        0.0000        0.0000        0.0000        0.0000       12.8997        9.9335        7.8573        7.1742        4.7909        3.7475        4.9813       16.3176       18.1789       14.6808       15.5647       19.7619       17.6375       18.3336       16.4017       11.4782        8.4872        8.8584       10.6508        9.7761        9.5884        9.6422       10.3028        8.7179        7.8692        7.5929        9.6831        8.2468        8.2041        8.0656        7.6869        5.4408        6.6797        7.1467        6.5717        7.7169        7.6801        5.8264        4.3029        3.2252        3.6032        4.0775        4.1113        3.3605        2.6574        2.0002        1.6290        1.5249        1.7109        1.9227        1.6718        1.4580        1.2937        1.2006        0.9337        0.6456        0.5373        0.3588        0.3241        0.4742        0.6574        1.0056        0.8248        0.0000        0.0000        0.0000        0.0000        0.0000        0.0000        0.0000        0.0000        0.0000        0.0000        0.0000        0.0000        0.0000        0.0000        0.0000        0.0000        0.0000        0.0000        0.0000        0.0000        0.0000        0.0000        0.0000        0.0000        0.0000        0.0000        0.0000        0.0000        0.0000        0.0000        0.0000        0.0000        0.0000        0.0000        0.0000        0.0000        0.0000        0.0000        0.0000        0.0000        0.0000        0.0000        0.0000        0.0000        0.0000        0.0000        0.0000        0.0000        0.0000        0.0000        0.0000        0.0000        0.0000        0.0000        0.0000        0.0000        0.0000        0.0000        0.0000        0.0000        0.0000        1.6022        1.3279        1.5296        1.3954        1.6342        2.3184        3.0673        3.8250        4.1896        4.5770        4.5776        4.9545        4.9665        4.4444        3.6145        2.9581        1.9321        1.4937        1.9980        2.0892        2.5412        3.0538        3.1408        2.7240        2.5301        2.9415        2.7918        2.8058        3.1376        2.1314        1.5631        1.5453        1.3897        1.1603        0.8828        0.3409        0.0637        0.5225        0.4715        0.7852       10.1076       20.1698        2.9107        3.0346        2.7080        1.5998        0.6812        1.0384        1.3852        1.8489        1.0911        1.0971        2.4185        3.1907        9.5594       10.7134        6.4297        7.8227        8.6046        8.6477       12.6347       14.7283       14.5820       13.7560       14.4768       13.5980       19.2840       17.9395       13.8291       13.7242       18.2806       20.4117       16.2415       16.9641       19.9793       17.1114       20.7675       25.7230       29.1874       32.5877       34.2888       39.6960        0.0000        0.0000        0.0000        0.0000        0.0000        0.0000        0.0000        0.0000        0.0000        0.0000        0.0000        0.0000        0.0000        0.0000        0.0000        0.0000
        0.0000        0.0000        0.0000        0.0000        0.0000        0.0000        0.0000        0.0000        0.0000        0.0000        0.0000        0.0000        0.0000        0.0000        0.0000        0.0000        0.0000        0.0000        0.0000        0.0000        0.0000        0.0000        0.0000        0.0000        0.0000        0.0000        0.0000       14.9277       13.0651        8.3664       10.7101        6.3469        6.8971        7.5555        8.6501        5.3941       15.4438       15.4454       20.8175       22.3060       15.4955       13.6977       10.9338        7.3433        6.5018        9.5781        9.8520       10.9599       12.5136       11.5795       10.2199        9.8065        8.0149        7.1706        7.6032        8.3484        7.7522        6.1330        5.5673        6.5177        6.2622        5.5287        4.9971        4.4088        3.8211        3.1351        3.0585        4.0130        3.6378        3.1855        2.6043        1.9309        1.6212        1.3203        1.5188        2.0149        1.7900        1.8339        1.6745        1.3992        1.2416        0.7180        0.5520        0.4114        0.2376        0.1059        0.2334        0.1604        0.2136        0.1172        0.0000        0.0000        0.0000        0.0000        0.0000        0.0000        0.0000        0.0000        0.0000        0.0000        0.0000        0.0000        0.0000        0.0000        0.0000        0.0000        0.0000        0.0000        0.0000        0.0000        0.0000        0.0000        0.0000        0.0000        0.0000        0.0000        0.0000        0.0000        0.0000        0.0000        0.0000        0.0000        0.0000        0.0000        0.0000        0.0000        0.0000        0.0000        0.0000        0.0000        0.0000        0.0000        0.0000        0.0000        0.0000        0.0000        0.0000        0.0000        0.0000        0.0000        0.0000        0.0000        0.0000        0.0000        0.0000        0.0000        0.0000        0.0000        0.0000        0.0000        0.0000        0.0000        2.2965        2.0673        1.8283        2.1211        2.2812        2.6181        3.0466        3.8060        4.0455        4.1352        4.1684        3.8247        3.5358        3.4566        2.8539        1.8683        1.3021        1.7929        2.0655        2.5805        2.8065        3.3396        3.1215        2.7522        3.0511        2.7739        2.4481        2.7599        2.1519        1.3700        1.4088        1.4855        1.5204        0.2215        0.2264        0.5006        1.1011        2.3491        2.1888        6.0846        6.7975        2.4080        2.2694        2.2259        1.3065        0.9736        0.7094        1.7606        1.8939        2.9313        1.8516        2.9100        3.5681        4.3467        9.0237        7.3648        7.8713        8.0776       12.1018       15.6451       16.5656       14.5546       15.1714       12.3719       16.9766       18.2997       14.8025       12.6929       12.2411       14.2101       16.5378       16.3375       19.6241       19.5649       16.8030       21.5197       26.0633       29.2084       34.4263       36.9631       44.4698        0.0000        0.0000        0.0000        0.0000        0.0000        0.0000        0.0000        0.0000        0.0000        0.0000        0.0000        0.0000        0.0000        0.0000        0.0000        0.0000
        0.0000        0.0000        0.0000        0.0000        0.0000        0.0000        0.0000        0.0000        0.0000        0.0000        0.0000        0.0000        0.0000        0.0000        0.0000        0.0000        0.0000        0.0000        0.0000        0.0000        0.0000        0.0000        0.0000        0.0000        0.0000        0.0000        0.0000        0.0000       10.9357        8.7427       10.4213        4.2526        5.3374        3.9147        3.0725        5.2725        9.0222        8.5704       12.1296       11.3822       12.6232        8.7671        4.8177        6.7352        6.8712        8.7020       11.7741       11.5982       10.2933        5.9462        6.7182        8.5333        8.7135        9.1427        8.0620        8.4891        8.2030        7.6425        7.6021        6.2072        4.7843        4.3126        3.8205        4.0378        3.5862        3.4429        3.9447        4.4862        3.6920        3.4723        2.8069        2.7941        1.4329        1.1611        1.0131        1.6311        1.8144        1.8852        1.7432        1.6164        1.6934        1.2886        0.9487        0.4274        0.2548        0.2793        0.3441        0.4010        0.2307        0.2197        0.1816        0.0000        0.0000        0.0000        0.0000        0.0000        0.0000        0.0000        0.0000        0.0000        0.0000        0.0000        0.0000        0.0000        0.0000        0.0000        0.0000        0.0000        0.0000        0.0000        0.0000        0.0000        0.0000        0.0000        0.0000        0.0000        0.0000        0.0000        0.0000        0.0000        0.0000        0.0000        0.0000        0.0000        0.0000        0.0000        0.0000        0.0000        0.0000        0.0000        0.0000        0.0000        0.0000        0.0000        0.0000        0.0000        0.0000        0.0000        0.0000        0.0000        0.0000        0.0000        0.0000        0.0000        0.0000        0.0000        0.0000        0.0000        0.0000        0.0000        0.0000        0.0000        0.0000        2.1284        2.0487        2.6236        2.6950        3.0260        3.3576        3.7568        4.0752        3.9132        3.5123        2.5472        2.6742        2.2834        2.5287        3.8263        2.1902        1.4389        1.5187        1.7450        2.7941        3.5067        3.4648        2.7725        2.5065        2.3488        2.0928        2.6044        2.1046        0.9529        1.0570        1.3841        0.9699        0.5305        1.0556        1.6025        2.1404        2.8546        2.5186        1.9887        2.5060        2.9174        2.2303        1.6863        1.0693        1.0231        1.3693        2.6818        2.6912        3.4685        3.6476        4.4877        5.2025        7.7406        8.4421       10.4007        8.7938       14.0130       13.9296       12.3558       14.5144       15.1956       12.6263       14.6059       17.7696       17.7663       13.9449       13.3340       14.2375       13.9472       17.6040       19.0116       22.2322       20.3627       16.6613       23.6329       28.7482       32.4152       37.7515       46.3856       55.0358        0.0000        0.0000        0.0000        0.0000        0.0000        0.0000        0.0000        0.0000        0.0000        0.0000        0.0000        0.0000        0.0000        0.0000        0.0000        0.0000
        0.0000        0.0000        0.0000        0.0000        0.0000        0.0000        0.0000        0.0000        0.0000        0.0000        0.0000        0.0000        0.0000        0.0000        0.0000        0.0000        0.0000        0.0000        0.0000        0.0000        0.0000        0.0000        0.0000        0.0000        0.0000        0.0000        0.0000        0.0000        7.4184       11.6171       10.0556        5.6716        3.1672        2.5591        2.7057        5.6066        6.5969        9.3774        8.1341        8.5350        9.0902        6.7953        8.4896        9.8850        7.4995        7.6034       10.6941        7.6731        4.9371        4.4698        5.0521        6.7894        7.3058        8.3358        6.9254        8.0003        7.9037        7.7915        7.0372        5.7079        4.7189        3.3730        3.2688        3.6028        3.9744        3.8315        3.5941        4.2275        3.9986        3.8117        2.8700        1.8493        1.1431        0.3900        0.5187        1.3108        1.5500        1.4232        1.2668        1.2240        1.2557        1.2599        1.1657        0.9491        0.4342        0.3581        0.2056        0.1869        0.1878        0.0912        0.1607        0.0000        0.0000        0.0000        0.0000        0.0000        0.0000        0.0000        0.0000        0.0000        0.0000        0.0000        0.0000        0.0000        0.0000        0.0000        0.0000        0.0000        0.0000        0.0000        0.0000        0.0000        0.0000        0.0000        0.0000        0.0000        0.0000        0.0000        0.0000        0.0000        0.0000        0.0000        0.0000        0.0000        0.0000        0.0000        0.0000        0.0000        0.0000        0.0000        0.0000        0.0000        0.0000        0.0000        0.0000        0.0000        0.0000        0.0000        0.0000        0.0000        0.0000        0.0000        0.0000        0.0000        0.0000        0.0000        0.0000        0.0000        0.0000        0.0000        0.0000        3.3130        2.2088        2.6869        2.6041        3.0773        3.5089        4.4181        5.6720        4.4489        4.5423        4.2887        3.6271        2.5715        3.1342        3.2933        2.6097        2.9828        1.9128        1.3764        1.5001        1.9586        2.1129        2.0786        2.6050        2.6169        1.9448        1.4201        1.4010        2.1083        1.6490        1.3256        0.7407        1.6884        1.6610        1.3128        1.4713        2.2110        2.6057        2.7532        2.5971        1.4172        2.2245       13.3806       18.7508        1.8640        0.9564        1.7198        1.9244        3.5692        3.9069        4.8478        5.1474        5.2824        6.2128        8.3834        9.1880       10.0564       20.9064       12.1603       12.0807        8.8193        9.7922       15.3673       17.3863       19.2028       18.8911       19.0707       15.5711       13.2076       14.4727       11.7406       15.6268       19.4961       19.2883       17.2767       17.7360       23.1931       27.7413       33.2692       40.9732       52.1776       59.4834        0.0000        0.0000        0.0000        0.0000        0.0000        0.0000        0.0000        0.0000        0.0000        0.0000        0.0000        0.0000        0.0000        0.0000        0.0000        0.0000
        0.0000        0.0000        0.0000        0.0000        0.0000        0.0000        0.0000        0.0000        0.0000        0.0000        0.0000        0.0000        0.0000        0.0000        0.0000        0.0000        0.0000        0.0000        0.0000        0.0000        0.0000        0.0000        0.0000        0.0000        0.0000        0.0000        0.0000        0.0000        8.8061       15.5533       16.4900        7.7884        9.4338        6.5021        3.9997        5.5846        9.6905        5.4559        6.8616        4.0100        4.6238        5.2831        8.3901        8.3086        7.0274       10.9381        9.6794        5.4042        4.5796        3.8704        4.5003        5.7469        5.4083        5.4567        5.7836        6.7167        6.9979        7.2964        5.9555        4.8608        3.7035        3.2952        3.2345        3.4524        3.8894        3.2921        3.5151        4.2623        4.5968        2.6511        1.6721        0.7157        0.6563        0.6579        0.5219        1.2954        1.4800        1.2749        1.1444        1.0016        1.2093        1.3209        1.0982        0.5367        0.2271        0.1687        0.1751        0.3308        0.2897        0.4138        0.5366        0.4772        0.0000        0.0000        0.0000        0.0000        0.0000        0.0000        0.0000        0.0000        0.0000        0.0000        0.0000        0.0000        0.0000        0.0000        0.0000        0.0000        0.0000        0.0000        0.0000        0.0000        0.0000        0.0000        0.0000        0.0000        0.0000        0.0000        0.0000        0.0000        0.0000        0.0000        0.0000        0.0000        0.0000        0.0000        0.0000        0.0000        0.0000        0.0000        0.0000        0.0000        0.0000        0.0000        0.0000        0.0000        0.0000        0.0000        0.0000        0.0000        0.0000        0.0000        0.0000        0.0000        0.0000        0.0000        0.0000        0.0000        0.0000        0.0000        4.0794        4.2796        3.2610        2.9932        2.9982        3.6525        4.8981        5.5797        4.7300        5.1190        5.2029        4.6569        3.9835        7.0783        2.2333        4.4171        5.4833        1.5596        1.4469        2.5470        1.4495        2.2856        1.7592        2.0539        1.9276        1.5839        1.5310        1.5552        1.4366        1.5318        1.7766        1.4093        5.1965        1.8091        2.3924        9.7636        1.4654        1.9057        1.4332       10.1590        7.2848        1.3398        0.8841        2.2766        1.8798        2.2565        3.7484        2.6588        2.3161        4.7597        6.3282        5.2898        7.1336        8.2970        8.9893       12.2016       17.8618       10.0380       12.1548       14.1744       11.3483        7.4297       11.0275       19.9691       18.1669       20.0812       20.4345       17.3133       17.1868       17.3578       16.0475       15.6985       19.2120       18.6997       17.5532       17.2546       20.6854       24.7220       26.8165       33.0892       44.0730       52.2507       60.2562       64.8337        0.0000        0.0000        0.0000        0.0000        0.0000        0.0000        0.0000        0.0000        0.0000        0.0000        0.0000        0.0000        0.0000        0.0000        0.0000
        0.0000        0.0000        0.0000        0.0000        0.0000        0.0000        0.0000        0.0000        0.0000        0.0000        0.0000        0.0000        0.0000        0.0000        0.0000        0.0000        0.0000        0.0000        0.0000        0.0000        0.0000        0.0000        0.0000        0.0000        0.0000        0.0000        0.0000       13.1959       20.1969       13.1651       11.2736        7.4169        7.1321        3.7909        4.2006        5.8417        8.1897        6.9223        4.5517        4.3222        7.5724        7.7326        8.6308       11.4763        6.8574        7.7525        5.8526        4.8563        3.5111        3.0688        3.5202        4.5114        4.0193        3.7289        3.9653        5.1006        6.0544        5.8434        5.0307        3.6734        2.7927        2.7368        2.7249        3.7357        4.7957        3.0431        2.1676        2.4050        2.1706        1.4028        0.9525        0.5805        0.5522        0.3482        0.3419        0.8557        0.8499        0.9690        0.9107        0.9532        1.1142        0.9979        0.6951        0.2583        0.1505        0.7093        0.8494        0.7153        0.4555        0.5312        0.5304        0.5197        0.5468        0.0000        0.0000        0.0000        0.0000        0.0000        0.0000        0.0000        0.0000        0.0000        0.0000        0.0000        0.0000        0.0000        0.0000        0.0000        0.0000        0.0000        0.0000        0.0000        0.0000        0.0000        0.0000        0.0000        0.0000        0.0000        0.0000        0.0000        0.0000        0.0000        0.0000        0.0000        0.0000        0.0000        0.0000        0.0000        0.0000        0.0000        0.0000        0.0000        0.0000        0.0000        0.0000        0.0000        0.0000        0.0000        0.0000        0.0000        0.0000        0.0000        0.0000        0.0000        0.0000        0.0000        0.0000        0.0000        0.0000        1.8961        2.9967        3.0175        3.0938        2.9999        3.2536        4.2897        4.7286        5.2988        4.9351        5.6672        6.0023        5.6734        4.9291        8.3223        3.4552        3.1345        2.7412        2.1321        2.1535        2.2047        2.3612        2.8538        2.9080        3.2287        2.8352        2.0716        2.0553        1.7168        1.6458        2.1584        1.8210        1.3625        6.2790        3.2540        3.8361        4.2370        2.2962        1.6154        0.7922        0.7557        1.3063        1.0586        0.4346        1.0734        1.6388        5.1007        5.8993        2.9375        1.2800        3.6727        4.2700        6.5181        7.4374        8.2594       12.3420       12.5399       18.4535       13.6312       12.2690       14.2403       14.1065        9.8680       10.4108       18.2516       18.7002       26.2350       24.0174       17.8912       16.7548       17.3274       16.3249       14.3632       14.8613       15.6515       13.5172       12.1495       17.0435       22.1977       26.9141       33.5325       39.2154       56.3298       60.6168        0.0000        0.0000        0.0000        0.0000        0.0000        0.0000        0.0000        0.0000        0.0000        0.0000        0.0000        0.0000        0.0000        0.0000        0.0000        0.0000
        0.0000        0.0000        0.0000        0.0000        0.0000        0.0000        0.0000        0.0000        0.0000        0.0000        0.0000        0.0000        0.0000        0.0000        0.0000        0.0000        0.0000        0.0000        0.0000        0.0000        0.0000        0.0000        0.0000        0.0000        0.0000        0.0000        0.0000        8.0459       12.0079       13.9700       18.4526        6.8025        3.2698        2.0945        6.8108       12.2817       10.2715        7.6237        7.0881        8.9085        8.9497        6.7254       10.4932       12.5978       10.8655        4.8268        3.4450        2.3271        2.0969        1.7208        3.3164        2.8144        2.0504        1.0705        0.9231        2.5645        5.1367        4.1122        2.6918        2.1706        2.0457        1.3150        3.3542        5.3959        5.4512        2.9934        3.3584        2.0383        1.3324        0.7769        0.4314        0.0000        0.0161        0.1529        0.1070        0.4710        0.6750        0.8711        1.2290        1.7293        1.1144        0.4641        0.3624        0.3085        0.1862        0.1200        0.0835        0.2126        0.8036        0.9792        1.0652        1.0375        1.0055        0.6283        0.1956        0.1594        0.2511        0.4239        0.3596        0.2968        0.6510        0.0000        0.0000        0.0000        0.0000        0.0000        0.0000        0.2987        0.3876        0.4295        0.7223        0.0000        0.0000        0.0000        0.0000        0.0000        0.0000        0.0000        0.0000        0.0000        0.0000        0.0000        0.0000        0.0000        0.0000        0.0000        0.0000        0.0000        0.0000        0.0000        0.0000        0.0000        0.0000        0.0000        0.0000        0.0000        0.0000        0.0000        0.0000        0.0000        0.0000        0.0000        0.0000        0.0000        0.0000        0.0000        0.0000        1.5782        1.5473        2.5224        3.6931        4.2009        4.0089        6.8900        6.8196        6.2590        6.9584        7.5095        7.0363        6.4684        6.7899        6.1505        5.3187        5.1441        5.1885        4.4354        4.2251        4.4335        4.0693        4.1599        4.3104        4.8758        5.2660        5.1856        5.3537        5.0282        5.0632        4.7528        4.8175        4.9604        5.3551        4.0277        3.7878        4.0618        4.3963        4.5126        4.0841        1.7449        1.6600        1.3762        1.2815        1.7992        1.3943        1.7280        2.9262        1.5410        2.7339        3.2173        2.7186        8.9920       13.6918        7.8602       10.4812       14.0681       18.0886       14.1988       13.8665       16.0050       15.8140       17.4111       16.7183       11.6289       13.6240       19.9384       20.6245       19.0794       19.5266       22.8690       22.3361       19.9432       17.7579       19.2295       16.5919       14.6053       12.5958       13.9774       16.9328       20.4434       27.7151       33.9528       44.6683       52.6100       59.8846        0.0000        0.0000        0.0000        0.0000        0.0000        0.0000        0.0000        0.0000        0.0000        0.0000        0.0000        0.0000        0.0000        0.0000        0.0000        0.0000
        0.0000        0.0000        0.0000        0.0000        0.0000        0.0000        0.0000        0.0000        0.0000        0.0000        0.0000        0.0000        0.0000        0.0000        0.0000        0.0000        0.0000        0.0000        0.0000        0.0000        0.0000        0.0000        0.0000        0.0000        0.0000        0.0000        3.7373        9.0367       12.6770       14.1633       17.8407        7.0172        2.1465        3.2057        7.3348        4.9172        2.4003        4.3792        4.6879        5.2994        4.6512        4.2011        5.3328        8.1120        4.6744        3.3213        2.9373        2.0152        1.8658        1.9132        3.5003        2.7945        1.5981        0.7099        0.9152        1.9400        2.8795        2.7318        1.6195        0.8990        1.1282        0.9739        0.6634        0.6744        1.0815        0.4609        0.2383        0.4826        0.5664        0.6276        0.2505        0.0152        0.0315        0.0771        0.3762        0.6555        0.9738        0.5100        0.7382        1.0710        0.9610        0.3870        0.2171        0.2658        0.2409        0.0855        0.0744        0.1066        0.4154        1.1223        1.3958        0.9586        0.7344        0.3297        0.0810        0.2066        0.4852        0.7589        1.2368        0.5379        0.5448        0.3292        0.4527        2.2462        0.9912        1.1555        0.5054        0.3285        0.3240        0.3379        0.5044        0.5606        0.6385        0.9137        1.2183        0.0000        0.0000        0.0000        0.0000        0.0000        0.0000        0.0000        0.0000        0.0000        0.0000        0.0000        0.0000        0.0000        0.0000        0.0000        0.0000        0.0000        0.0000        0.0000        0.0000        0.0000        2.7964        3.0233        2.8794        2.8611        2.8199        3.4025        3.8574        2.7397        1.4846        1.5269        1.7699        2.0670        2.8547        3.0758        3.5647        5.9124        8.1169        9.6979        8.5675        7.5966        7.6758        7.3137        6.7445        6.7600        5.8960        5.6652        5.3110        4.5340        4.3702        4.5762        4.3620        4.8078        6.2924        4.8376        5.2240        5.6916        5.7812        6.0670        6.0686        6.0740        6.1368        6.0989        5.8959        5.4977        5.6918        5.4310        4.9515        5.1654        4.7719        9.0752        5.4448        2.4575        1.6618        1.1376        0.5327        0.9370        1.3641        1.3961        1.3454       19.6326       26.9608        1.7847        2.2557       23.0833       24.7890        9.8647       11.8375       14.9980       17.6768       17.3476       17.1146       18.4728       21.1798       21.5305       19.3086       17.3436       20.2532       19.7088       16.3978       21.2506       19.7531       19.5802       21.8657       25.1151       16.9683       17.4215       20.9650       17.0371       12.6789       16.6188       20.2398       21.8622       29.6964       37.2387       46.1858        0.0000        0.0000        0.0000        0.0000        0.0000        0.0000        0.0000        0.0000        0.0000        0.0000        0.0000        0.0000        0.0000        0.0000        0.0000        0.0000        0.0000        0.0000
        0.0000        0.0000        0.0000        0.0000        0.0000        0.0000        0.0000        0.0000        0.0000        0.0000        0.0000        0.0000        0.0000        0.0000        0.0000        0.0000        0.0000        0.0000        0.0000        0.0000        0.0000        0.0000        0.0000        0.0000        0.0000        0.0000        9.8453        9.9307       17.0493       11.1069       12.1189        3.5983        3.9630        6.4074        4.5097        3.1697        2.3439        2.9939        3.8131        3.5414        2.8079        3.7898        3.6626        4.2780        2.4802        2.9928        2.9637        1.6219        0.9244        0.9399        1.4584        1.6234        0.6513        0.4447        0.4545        1.2353        1.2222        1.3452        1.3052        0.9515        1.0556        0.9632        0.2290        0.1222        0.1040        0.0889        0.0773        0.3916        0.2998        0.1919        0.0667        0.1810        0.1489        0.1988        0.6306        0.4812        0.2840        0.2103        0.2377        0.1272        0.1388        0.3429        0.2029        0.2169        0.1335        0.1609        0.1373        0.1634        0.9978        1.1056        1.0499        0.9340        0.5956        0.4618        0.3259        0.1134        0.1657        0.3593        1.1037        0.4588        0.3762        0.3858        0.6948        2.0312        1.5845        1.1394        0.8589        0.4521        0.4826        0.4087        0.6730        1.0048        1.1783        1.4484        1.6427        2.5909        3.0299        3.0532        0.0000        0.0000        0.0000        0.0000        0.0000        0.0000        0.0000        0.0000        0.0000        0.0000        0.0000        0.0000        4.3076        4.2025        4.0016        4.5394        5.7038        4.2668        3.7783        3.7678        3.0294        2.3396        2.7591        2.8490        2.0090        2.4117        2.4187        1.9559        2.3177        3.6465        5.3856        7.5389        6.6307        9.5925       11.4452       10.2122        8.3202        8.8193        8.1661        8.5093        7.6120        7.1472        6.6598        5.6628        5.5400        4.7945        4.0188        3.8203        4.8274        4.5811        4.9306        4.7664        4.8713        5.4301        5.9767        6.1294        6.2383        6.4860        6.5877        6.5951        6.5689        6.3868        6.2038        5.6193        5.1340        5.6537        5.1848        5.3470        4.1742        2.3029        2.1941        1.5983        1.6213        3.7569        1.3555        1.9416        1.0741        2.3207        2.6407        2.6559        3.3537        8.5108        8.0774        9.2182       10.9000       16.7026       17.9654       19.7914       22.8198       23.7138       25.9199       27.7309       22.5247       19.1489       18.7901       19.1593       17.1043       21.3759       20.7500       22.6629       25.5466       29.7080       21.0400       23.7297       23.6981       18.4515       17.5361       20.6110       18.9903        0.0000       32.9284       43.5187       46.0571        0.0000        0.0000        0.0000        0.0000        0.0000        0.0000        0.0000        0.0000        0.0000        0.0000        0.0000        0.0000        0.0000        0.0000        0.0000        0.0000        0.0000        0.0000
        0.0000        0.0000        0.0000        0.0000        0.0000        0.0000        0.0000        0.0000        0.0000        0.0000        0.0000        0.0000        0.0000        0.0000        0.0000        0.0000        0.0000        0.0000        0.0000        0.0000        0.0000        0.0000        0.0000        0.0000        0.0000        6.1696        8.8728       14.6608       11.2313        9.0380       11.1774        4.1066        4.2839        4.6503        4.2527        2.2061        2.5716        3.0311        3.2990        2.9823        2.2805        2.3726        1.6459        1.7617        2.0967        2.1957        1.8209        1.3419        0.8312        0.5983        0.9220        1.2852        0.4034        0.3454        0.2547        0.4737        0.5627        0.5329        0.6835        0.9964        0.3512        0.4528        0.1993        0.1585        0.1719        0.1569        0.1954        0.4233        0.2039        0.4436        0.3051        0.5270        0.2621        0.1697        0.0634        0.2186        0.3903        0.2510        0.2512        0.2194        0.2917        0.3200        0.1308        0.1551        0.1697        0.1818        0.2037        0.3286        1.2176        1.1788        1.4866        1.0104        0.5822        0.7642        0.8653        0.4737        0.4031        0.4664        0.8496        0.5062        0.6210        0.6171        0.7917        1.1518        1.2023        0.8285        0.4164        0.3481        0.4728        0.4764        1.0628        1.4957        1.3319        1.8947        2.2862        3.2718        3.8182        3.3956        3.4794        3.5656        3.7327        0.0000        0.0000        0.0000        0.0000        0.0000        0.0000        0.0000        0.0000        5.6234        4.4482        4.1036        4.1267        3.1941        3.9100        4.2789        4.8341        6.4738        4.3248        3.4819        3.0684        3.6482        4.2438        3.9415        4.9216        5.5365        6.5610        5.5395        6.7070        8.7948        8.4839       11.8519       11.3512       10.9395       10.2440        9.7840        8.2481        7.6551        7.7362        7.4739        6.6789        5.5070        5.4613        4.4499        3.9985        3.7841        3.6814        4.2500        4.3012        4.5273        4.8837        5.0766        5.3367        5.6062        5.7440        6.0107        6.2134        6.2814        6.2379        6.0373        5.7391        5.3732        6.1034        6.2207        6.3742        5.9123        5.9283        4.5741        5.1655        4.4524        2.3243        1.3720        3.8808        2.1915        1.7618        1.7152        1.9455        1.6011        2.8653        7.3376        8.6521       11.9732       11.9640       14.3868       17.7238       22.4862       23.6339       23.3700       25.3589       22.7200       21.4474       17.8132       18.1425       20.0771       21.8579       24.5895       23.4535       26.3772       27.3144       35.5403       28.4998       20.2148       16.6930       19.0381       17.4314        0.0000        0.0000        0.0000        0.0000        0.0000        0.0000        0.0000        0.0000        0.0000        0.0000        0.0000        0.0000        0.0000        0.0000        0.0000        0.0000        0.0000        0.0000        0.0000        0.0000        0.0000        0.0000        0.0000        0.0000
        0.0000        0.0000        0.0000        0.0000        0.0000        0.0000        0.0000        0.0000        0.0000        0.0000        0.0000        0.0000        0.0000        0.0000        0.0000        0.0000        0.0000        0.0000        0.0000        0.0000        0.0000        0.0000        3.6090        1.4996        1.1220        2.1437        4.9403        8.3631        4.7188        6.9417       11.6629        5.6538        5.5655        4.5569        4.2409        2.4015        2.8493        3.6394        2.6584        3.4307        3.3445        2.9445        2.2050        3.0919        3.8057        6.3685        4.7168        2.3119        1.1921        1.1449        1.0947        1.4118        1.4510        1.3114        1.2573        0.7315        0.8859        1.2368        0.8324        0.9355        0.6784        0.6213        0.3888        0.4752        0.3135        0.3467        0.5080        0.6940        0.2681        0.7836        0.7737        1.1424        0.3555        0.3563        0.5746        0.8959        0.6340        0.3070        0.2363        0.3464        0.4197        0.4490        0.4619        0.6995        0.7499        0.6851        0.5838        0.6878        0.8604        0.5395        0.3504        0.2945        0.3334        0.2161        0.2489        0.1698        0.5022        0.6868        0.9753        0.7101        0.7846        0.4742        0.4246        0.9422        0.4566        0.2900        0.1551        0.4881        0.7169        0.8332        1.0658        2.4763        2.0859        2.6865        3.0470        3.7742        4.1226        4.3266        4.3374        3.5780        3.5243        3.7274        3.4598        3.2790        3.2392        4.0472        2.8585        3.5462        4.4297        5.5227        4.5129        4.4639        5.3608        5.6156        5.2697        4.2303        4.5518        5.2753        4.7355        4.4919        3.9945        4.3450        6.0373        7.4658        9.4947        9.2912        9.8007       11.3340       12.7055       14.5653       13.3391       13.6354       13.2145       11.4780       10.7229        9.8072        8.3195        7.9465        7.9227        6.9311        6.3530        5.2843        4.9518        4.2907        3.5392        3.5181        3.6356        4.0009        4.2841        4.3241        4.5850        4.2268        4.1351        4.4432        4.9602        5.8347        5.9535        5.7067        5.5246        5.5353        5.7834        5.8938        6.1025        6.1816        6.8105        6.0966        5.5936        5.4077        3.4189        1.4797        1.2597        1.3972        0.2875        1.0137        1.8412        2.2465        3.8445        5.9671        8.1814       10.1143       10.9174       13.0419       14.8364       17.3097       21.7115       28.1754       23.1298       24.9614       24.2999       24.1755       21.2475       18.1493       18.4805       23.9490       30.4474       26.5935       26.0559       27.5283       26.4613       33.5394       27.5516       17.5914       15.0853       16.4920        0.0000        0.0000        0.0000        0.0000        0.0000        0.0000        0.0000        0.0000        0.0000        0.0000        0.0000        0.0000        0.0000        0.0000        0.0000        0.0000        0.0000        0.0000        0.0000        0.0000        0.0000        0.0000        0.0000        0.0000        0.0000
        0.0000        0.0000        0.0000        0.0000        0.0000        0.0000        0.0000        0.0000        0.0000        0.0000        0.0000        0.0000        0.0000        0.0000        0.0000        0.0000        0.0000        0.0000        7.4786        2.9824        1.6901        2.4065        2.5414        0.6345        1.8175        2.7886        3.3237        4.7183        3.3325        5.5859        5.8270        4.0702        4.1877        3.9134        3.4334        3.4027        2.1467        1.7459        1.0026        0.2984        0.6620        2.8363        1.0554        1.9532        4.5714        2.8822        1.8623        1.3959        1.0450        1.0084        1.7806        1.9949        1.6082        1.2719        1.0021        0.5584        0.9093        0.8903        0.7427        0.4464        0.4962        0.2090        0.1881        0.2834        0.2365        0.4642        0.5178        0.7538        0.2055        0.2259        0.7333        1.1270        0.7317        0.9207        1.2202        1.0865        0.6172        0.6139        0.6205        0.6664        0.6542        0.5980        0.5933        0.9142        1.4150        1.3758        1.2656        1.1924        0.5629        0.3805        0.2794        0.0770        0.2283        0.1325        0.1157        0.5487        0.9830        0.9125        0.7447        0.7883        0.6045        0.4438        0.5588        0.8849        0.2864        0.3867        0.2279        0.6054        0.5632        1.1301        1.5691        2.3810        2.6394        2.6412        3.4374        4.1138        4.1885        4.7935        4.5678        4.1767        4.4470        3.9328        3.3398        2.7638        4.4482        4.4349        3.7563        4.3026        4.8714        4.6443        3.7528        4.9456        5.9976        6.7791        8.9151        8.6576        6.2939        5.3064        4.7108        5.7249        4.5885        4.0020        6.9246        7.7969        7.2659        8.3043        9.8850       12.5303       11.9694       12.8993       11.9756       11.8850       13.6376       12.7832       11.8251       10.2497        9.9310        8.4967        8.0642        7.4227        6.0293        5.1724        4.8989        4.0965        3.4975        3.1809        3.6162        4.2793        4.5611        4.4781        4.1423        4.6358        3.4502        3.5073        3.8464        5.0206        5.3554        5.5016        5.2123        4.9801        5.8329        5.2429        6.1360        6.6764        5.0535        5.3919        5.0633        3.4681        1.8872        1.4139        1.3202        1.9701        0.8339        0.4861        0.9360        2.8322        3.7273        7.1670        9.8341       10.2795       12.8258       14.4209       17.5766       18.9992       22.0207       26.9735       25.8784       25.7757       23.4550       22.4133       24.3924       24.2357       19.2890       23.7198       28.8248       25.6633       22.6876       22.8220       22.4344       18.9448       20.5682        0.0000        0.0000        0.0000        0.0000        0.0000        0.0000        0.0000        0.0000        0.0000        0.0000        0.0000        0.0000        0.0000        0.0000        0.0000        0.0000        0.0000        0.0000        0.0000        0.0000        0.0000        0.0000        0.0000        0.0000        0.0000        0.0000        0.0000        0.0000
        0.0000        0.0000        0.0000        0.0000        0.0000        0.0000        0.0000        0.0000        0.0000        0.0000        0.0000        0.0000        0.0000        0.0000        0.0000        3.5749        3.4488        4.0421        3.0999        1.6491        2.1353        2.3172        2.1998        1.3942        1.6873        1.2173        1.1056        2.2811        2.6987        3.6834        4.7351        3.7162        4.2493        3.4008        2.7402        1.8632        1.5126        1.0975        0.9615        0.3452        0.0808        0.7448        0.5794        1.5542        3.6839        0.3065        0.6818        1.1048        0.7652        0.7991        0.8213        1.4572        2.0809        1.1582        0.8405        0.7268        0.7414        0.5790        0.6404        0.4803        0.3001        0.1502        0.3659        0.4098        0.4453        0.6092        0.8694        0.5106        0.6651        0.6132        0.4975        0.8955        0.9474        1.1431        0.6626        0.8791        1.1722        0.9238        1.0842        0.5553        0.7730        0.8172        0.9511        1.5000        1.3537        1.1926        1.9098        1.1097        1.0585        0.9640        1.0544        0.6235        0.5362        0.3947        0.6416        0.8921        0.5006        0.7111        0.6502        0.7433        0.6149        0.4244        0.5900        1.1427        0.6730        0.7350        0.5030        0.5059        0.7087        1.3422        1.3569        2.0045        2.8253        3.3642        3.4369        3.8563        4.5625        4.6812        4.7638        4.8001        4.4774        5.1374        4.7976        6.1232        4.9782        4.8075        3.4943        4.1483        8.0052        6.9668        5.9103        6.1631       11.2671       15.3114       10.1025        7.0778        5.6832        6.2295        6.5890        5.7889        4.4210        4.7706        9.5256        8.3006        6.4952        5.7147        6.9031        9.3642       11.2499       12.4439       12.2556       13.1123       14.8164       13.8287       11.8814       10.1240        9.4356        8.6474        8.0338        6.7424        6.5785        6.3013        4.9301        4.2991        3.3350        3.1062        3.1654        4.2161        3.5515        3.8414        4.0364        3.8758        2.7539        2.9345        3.5423        4.3408        4.5369        5.0494        4.9144        4.6391        5.0201        4.7691        4.9621        5.0544        4.5463        4.8504        4.2711        3.5979        2.4504        2.5276        2.2079        0.4397        0.8956        0.9557        3.1118        6.6915        4.2398        6.1702        8.2462       11.1449       14.6603       17.4480       21.1273       23.8986       25.1102       27.1994       29.3297       24.9716       21.7809       22.9249       22.3299       19.6318       18.6008       19.8827        0.0000       21.0197       20.7242       21.1303       18.7168       18.2720       15.7196        0.0000        0.0000        0.0000        0.0000        0.0000        0.0000        0.0000        0.0000        0.0000        0.0000        0.0000        0.0000        0.0000        0.0000        0.0000        0.0000        0.0000        0.0000        0.0000        0.0000        0.0000        0.0000        0.0000        0.0000        0.0000        0.0000        0.0000        0.0000
        0.0000        0.0000        0.0000        0.0000        0.0000        0.0000        0.0000        0.0000        0.0000        0.0000        0.0000        0.0000        0.0000        4.1445        4.5615        2.0750        2.5257        2.6921        2.8044        1.4890        1.7438        1.9491        2.9327        1.9068        1.5238        0.7919        1.5064        1.3935        2.6672        3.3682        2.7738        2.4837        2.9612        2.2591        1.7676        1.1337        0.8345        0.9643        0.6789        0.4655        0.3112        0.4817        0.6477        1.1147        0.7883        0.3636        0.6026        0.8992        0.9970        0.8883        0.7383        1.3809        1.0378        0.7857        0.8148        0.8303        0.4181        0.3028        0.2503        0.2768        0.4341        0.4243        0.3370        1.1527        0.9500        0.8835        0.8893        0.5015        0.5178        0.2705        0.2359        0.2368        1.1561        1.4757        2.4770        2.3426        1.5138        1.2832        1.5466        1.3361        1.2962        1.5438        1.0682        1.9631        1.6991        1.5012        1.0746        0.9542        1.7629        1.2383        0.9322        0.4435        0.3359        0.1466        0.1271        0.2225        0.5787        1.0709        0.9721        0.7452        0.4727        1.0047        1.0385        1.8267        1.0102        0.7950        0.9439        1.0404        1.6300        1.6059        1.3625        2.2401        3.0578        3.9292        3.8416        4.2689        4.2408        4.0354        4.2302        4.0374        3.3811        3.9424        4.4005        4.1562        6.5838        5.9294        4.4106        3.8974        7.3229        8.0615        8.0688       16.1415       22.0748       11.4893        6.0670        5.8539        7.0928        9.0925       12.2159       13.1704        9.1244        6.6660        6.7794        6.6546        6.2860        7.1750        7.3021       10.5464       11.5703       13.3334       11.9664       12.8998       14.0082       13.7798       12.0174        9.8657        9.1844        8.5690        7.6946        6.4991        5.6244        4.8395        4.3835        4.9649        2.5734        2.4466        2.2139        2.9247        2.7394        2.6330        2.9639        2.3535        2.3355        2.4303        3.3646        5.3938        4.2260        4.6759        4.0227        3.9833        3.7215        3.8452        3.4773        3.4531        3.4439        4.2490        4.1738        2.4219        2.8731        3.4487        1.6051        1.3457        0.4437        0.6762        1.1911        5.5696        6.2238        6.3325        8.1514       14.4307       19.5506       23.5329       27.3403       28.1882       27.6646       27.8455       25.1599       23.5668       23.1805       25.6199       25.6927       24.6058       18.9188        0.0000        0.0000        0.0000        0.0000        0.0000        0.0000        0.0000        0.0000        0.0000        0.0000        0.0000        0.0000        0.0000        0.0000        0.0000        0.0000        0.0000        0.0000        0.0000        0.0000        0.0000        0.0000        0.0000        0.0000        0.0000        0.0000        0.0000        0.0000        0.0000        0.0000        0.0000        0.0000        0.0000        0.0000        0.0000        0.0000
        0.0000        0.0000        0.0000        0.0000        0.0000        0.0000        0.0000        0.0000        0.0000        6.3820        0.0000        0.0000        7.1900        7.2058        5.6703        3.1078        2.9074        2.7149        2.5856        0.9868        0.9749        3.7497        3.9261        1.8859        0.2080        0.2242        1.2619        0.5670        0.8755        2.3251        1.6660        2.2941        2.2875        1.6484        0.0000        0.4562        0.4856        0.4158        0.3661        0.2907        0.8057        0.4162        0.2353        0.4481        0.9583        0.1005        0.1100        0.4558        0.9311        0.9477        0.5229        0.6064        0.3188        0.2847        0.5225        0.2683        0.1877        0.3562        0.1688        0.1030        0.3674        0.2401        0.1264        0.4195        0.5727        0.7520        1.0620        0.8639        0.4226        0.1271        0.3306        1.1907        2.1056        2.5598        3.8317        2.9627        1.2976        0.9342        1.5699        1.3907        1.6901        1.7049        1.1556        1.1591        1.1885        0.8982        0.4578        0.4809        0.9536        0.7541        0.5407        0.1799        0.1067        0.0989        0.1414        0.1726        0.2907        0.2913        0.4841        1.1278        0.7011        0.6808        0.5583        0.7355        0.7970        0.7191        0.8694        1.4395        1.4151        1.6985        1.9894        3.3183        4.2865        4.6337        4.3276        3.8669        3.8329        3.8116        3.9685        3.8001        4.6472        5.1111        5.0217        4.1036        3.0967        5.4455        6.6819        7.2870        6.6673        9.4247       12.7253       12.7304        9.9069        6.4494        6.2141        8.0541       10.6400       12.2481       12.5347        8.2127        7.2622        9.1998       10.5921       10.1458       10.8057       10.2396        9.7036       11.9012       11.7880       12.1403       12.9885       12.5549       13.0259       11.5813       10.4946       10.6370       10.5602        9.2153        7.8435       11.2464        9.8308        5.2476        4.3164        4.4280        1.8499        1.7380        1.8031        1.0925        1.6414        1.6981        1.6064        2.2382        2.5499        2.7837        2.7330        2.9597        3.1564        3.5235        3.6295        3.5955        3.9454        3.4942        3.1913        3.2212        2.5896        2.4136        2.0444        1.1229        1.0316        1.6509        0.7913        0.7003        0.6483        0.9350        1.5521        6.6437        5.7462        6.8982        9.5624       19.3300       25.2382       31.8490       31.2755       28.6813       29.5128       27.8268       25.1345       24.2371       26.1327       28.8921       28.2371       30.6663        0.0000        0.0000        0.0000        0.0000        0.0000        0.0000        0.0000        0.0000        0.0000        0.0000        0.0000        0.0000        0.0000        0.0000        0.0000        0.0000        0.0000        0.0000        0.0000        0.0000        0.0000        0.0000        0.0000        0.0000        0.0000        0.0000        0.0000        0.0000        0.0000        0.0000        0.0000        0.0000        0.0000        0.0000        0.0000        0.0000        0.0000
        0.0000        0.0000        0.0000        0.0000        0.0000        8.3531        6.6565        4.3006        8.5715        7.5099        5.9586        4.2434        3.7482        4.8210        5.8183        2.5312        1.6778        1.4431        1.5365        0.3264        0.5015        1.7574        0.0000        0.0000        0.5848        0.9937        2.4663        0.7794        1.1444        1.7222        1.0747        1.0039        1.4098        0.5536        0.1376        0.6075        0.4652        0.4026        0.3888        0.4730        0.5433        0.3977        0.3793        0.3932        0.3114        0.1105        0.1165        0.5312        0.6113        0.4592        0.5005        0.4960        0.2296        0.4110        0.5525        0.7161        0.3390        0.5130        0.2743        0.0806        0.2772        0.3507        0.5530        0.5020        0.7176        1.5085        1.6223        2.2848        1.4569        0.7345        0.9032        1.0089        4.0749        3.4195        2.8768        2.6837        2.2140        1.8535        1.8653        0.9216        0.9056        1.4584        2.0252        2.4083        1.7713        0.8691        0.5166        0.6731        0.8527        0.8342        0.6616        0.5660        0.4846        0.4574        0.5248        0.5379        0.3371        0.3164        0.3734        0.6942        0.8361        0.5806        0.6427        0.5184        0.4062        0.6788        1.6646        1.7795        2.6291        2.6128        2.4812        3.9982        4.2100        4.5331        4.1368        3.6036        3.8367        4.1967        4.4520        4.5275        4.4342        4.9750        5.4498        3.5832        3.0430        3.9986        4.6669        5.4450        7.9942       11.1233       13.4201       11.0208        7.3882        8.1802        7.8154        7.7605        9.3152        8.6652        8.2237        9.4860        8.3576        8.1717       11.2109       11.8242        8.7022        9.3497        9.6424       11.8549       13.2392       14.6357       13.9087       12.7069       12.6984       13.4722       12.0889       11.0651       10.6057        9.6578        9.5328        7.0920        5.6553        6.4992        5.8419        4.1073        1.7729        1.5645        1.3584        1.3891        1.5311        1.7281        1.6637        2.6083        2.2993        2.2699        1.9407        2.1701        2.4527        2.8737        3.1089        3.0488        3.1249        3.0648        3.3006        3.3529        2.8089        2.5644        2.0239        1.7019        4.5372        1.3024        0.9745        0.8049        0.0000        0.0000        1.7086        3.4080        4.3197        6.0387       12.4525       21.9582       24.9986       27.7690       27.4468       27.1835       28.5280       27.4525       27.5482       26.3750       28.9267       29.5870       31.0832        0.0000        0.0000        0.0000        0.0000        0.0000        0.0000        0.0000        0.0000        0.0000        0.0000        0.0000        0.0000        0.0000        0.0000        0.0000        0.0000        0.0000        0.0000        0.0000        0.0000        0.0000        0.0000        0.0000        0.0000        0.0000        0.0000        0.0000        0.0000        0.0000        0.0000        0.0000        0.0000        0.0000        0.0000        0.0000        0.0000        0.0000        0.0000
        0.0000        0.0000        0.0000        0.0000       14.1077       10.7537        6.8476        6.4813        5.7781        5.2094        2.1209        3.9413        5.3378        6.5118        3.8780        1.7875        0.8173        0.9109        1.4689        0.3821        0.5327        0.0000        0.0000        0.2267        0.9233        1.2016        1.8724        0.9570        0.0072        0.0064        0.1425        0.5644        0.8249        0.5976        1.2182        0.7280        0.6959        0.6792        0.4825        0.4990        0.5627        0.6545        0.7928        0.9073        0.9161        0.6741        0.9939        0.7277        0.5177        1.2405        0.6589        0.3386        0.2184        0.2585        0.1128        0.4768        0.7652        0.9709        0.4614        0.2012        0.0779        0.2266        0.1850        0.5724        1.7603        2.7433        2.8234        2.6627        2.1768        1.2224        1.1218        1.7573        3.7034        3.4851        3.8831        3.4332        2.9887        2.5098        1.4573        0.7313        0.5433        0.6956        1.5800        1.1158        1.4424        1.5880        1.4364        1.3393        1.1960        1.1834        0.9904        0.8568        0.9960        1.3726        1.6338        1.6553        1.0957        0.7954        0.7322        0.6650        0.9968        0.6535        0.6471        0.8523        1.0197        2.1715        2.0726        1.5989        1.5473        2.0529        2.2876        2.9835        3.5215        4.3456        3.9575        3.4066        3.2783        3.3482        3.9471        3.4409        4.0719        4.3963        3.8228        3.6586        4.9308        5.6888        6.7396        8.0252        9.5943       10.2913        8.2167        8.0213        6.4814        7.4082        8.6478        8.5771        9.0701        9.7812       10.2363       10.5515        9.3524        8.6950       11.3054       11.6413        9.4514       10.9588       10.1408       12.2480       13.0068       13.1971       12.9999       12.4278       12.5428       11.7912       11.8639       11.5915        9.9399        9.8074        9.3552        7.2099        6.4335        5.8627        4.8139        4.6344        4.6641        2.8874        1.9955        1.4369        1.0785        3.1855        7.8413        1.0201        1.1160        1.7267        1.9158        2.4431        2.2252        2.4720        2.6389        2.6407        2.6936        3.2393        2.5673        3.1478        2.3724        2.7786        2.3685        7.1902        1.4068        2.4229        1.1708        0.0000        0.0000        0.0000        2.5890        3.6938        6.0572       11.1487       12.2088       15.6261       18.2467       23.0478       23.6564       26.3488       25.9396       26.9801       27.2573       26.2836        0.0000        0.0000        0.0000        0.0000        0.0000        0.0000        0.0000        0.0000        0.0000        0.0000        0.0000        0.0000        0.0000        0.0000        0.0000        0.0000        0.0000        0.0000        0.0000        0.0000        0.0000        0.0000        0.0000        0.0000        0.0000        0.0000        0.0000        0.0000        0.0000        0.0000        0.0000        0.0000        0.0000        0.0000        0.0000        0.0000        0.0000        0.0000        0.0000        0.0000        0.0000
        0.0000        0.0000       17.3175       16.5418       12.8820        7.7380        8.3584        2.8337        2.9310        2.4002        2.2309        2.7734        1.4998        1.0536        1.0215        0.5825        0.5244        0.4190        0.3877        0.0863        0.0000        0.0000        0.0000        0.2620        0.3434        0.1764        0.5956        0.0645        0.0395        0.1172        0.1729        0.2794        0.4359        0.1295        0.1323        0.6156        0.8041        0.5807        0.5998        0.7959        0.9234        0.8614        1.0627        1.0157        0.9212        0.9249        0.4564        0.5959        0.5941        0.9646        0.7074        0.7545        0.4249        0.2312        0.4842        0.6478        0.5424        0.3947        0.3757        0.4733        0.1532        0.1799        0.1247        0.7942        1.6609        1.9983        1.9520        1.9460        1.5764        1.6537        1.3339        1.2413        2.9829        5.1607        5.2919        5.0804        3.9591        3.5541        2.7350        1.4604        0.8800        1.0074        1.5072        1.2125        1.5404        2.1178        1.3520        1.0028        1.2744        1.7305        2.1686        1.4466        2.4621        2.7761        3.0466        2.2121        1.6135        1.2615        0.9049        0.6328        0.9849        1.0771        1.7563        3.0849        1.6893        1.3720        1.6517        2.9601        1.7870        1.4844        1.2989        1.9972        2.4263        2.6138        2.7397        2.7797        2.8445        2.8408        2.6104        2.7920        3.4250        4.6359        4.6043        3.8737        5.6720        5.9641        5.5699       12.0606        8.4133        8.0515        6.7336        7.1039        7.5349        8.3555        7.6432       10.8152       12.7690       12.5204       12.4948       10.0549        8.8442       11.9433       13.8000       14.3146       13.8495       11.9662       13.0621       13.6956       13.4717       13.6820       13.5614       12.5346       11.7173       11.0865       10.5273       10.1054        9.8654        9.6418        9.7495        8.0584        7.7344        7.3750        7.2550        6.4289        3.5686        2.1883        3.1849        1.0572        1.1728        3.3579        0.7328        0.9742        1.0587        1.1890        1.3074        1.5322        3.0744        3.4201        4.3842        4.0015        4.5461        4.6220        2.4483        2.4684        2.1615        2.0915        2.1235        1.3082        1.2100        1.3299        0.0000        0.0000        0.0000        1.8333        2.9522        4.6666        5.2747        6.6419       10.3598       15.0937       16.4115       21.6319       21.9613       22.4473       23.5021       26.0210       25.9175        0.0000        0.0000        0.0000        0.0000        0.0000        0.0000        0.0000        0.0000        0.0000        0.0000        0.0000        0.0000        0.0000        0.0000        0.0000        0.0000        0.0000        0.0000        0.0000        0.0000        0.0000        0.0000        0.0000        0.0000        0.0000        0.0000        0.0000        0.0000        0.0000        0.0000        0.0000        0.0000        0.0000        0.0000        0.0000        0.0000        0.0000        0.0000        0.0000        0.0000        0.0000        0.0000
        0.0000        7.4964        7.5345       15.7039        9.6269        7.1156        5.6413        4.0168        3.9037        3.5190        2.5553        2.0385        2.0334        2.4684        0.9382        0.3280        0.3046        0.2313        0.1421        0.1424        0.1880        0.1052        0.1627        0.1740        0.2471        0.2212        0.1738        0.0800        0.1020        0.1025        0.4304        0.2531        0.3164        0.9487        0.8578        0.7310        0.9488        0.9946        0.9925        1.2172        1.1811        1.3377        1.4234        1.2047        1.0608        0.6226        0.5200        0.5827        0.3022        0.3509        1.1415        0.2636        0.1194        0.2071        1.0705        0.9368        0.6887        0.5569        1.3475        1.2973        0.3908        0.2581        0.1894        0.9848        1.2002        0.6458        0.6500        0.9160        1.1020        1.2081        1.9042        1.1056        1.6779        1.6819        1.1269        1.8411        1.8005        2.2767        2.9074        1.8500        1.5450        1.0364        2.0922        1.9665        2.3971        3.0728        2.3753        3.2667        2.2784        2.8425        2.0857        1.5931        3.3876        3.6015        3.7304        2.3451        1.4625        1.0526        1.1983        1.2661        1.1073        1.0197        1.3653        1.2782        1.1885        1.2925        1.8174        3.0942        2.5811        1.5942        0.9834        0.8392        0.6212        0.5818        0.6143        0.9146        1.6157        1.8887        2.1516        2.7462        3.0755        4.7265        4.7642        4.4580        5.5188        6.2766        6.5149        6.3683        6.9937        9.9221        9.7486        7.7687        8.8272       13.6044       11.8905       14.1876       16.6810       18.7492       15.3573       13.5132       15.4722       16.6332       15.8158       12.8739       14.7281       14.8911       13.7177       15.6264       16.8687       15.8144       15.2101       12.3598       11.9733       13.0196       12.3026       11.4363        8.9082        9.4747       10.0244       12.3828       12.1730       12.8360        9.6674        5.3014        3.8395        3.9618        4.6742        2.2526        1.1691        0.7483        0.6116        2.6875        2.4146        1.7466        1.1235        1.4557        2.6780        2.1405        2.8393        5.5566        5.6315        3.8724        2.7933        5.1953        2.8465        2.1729        1.9941        0.0000        0.0000        0.0000        0.0000        0.0000        2.8120        3.1963        3.7259        7.1042       14.0027        7.9825        6.8071       14.2478       16.4864       19.5988       19.6322       19.0854       21.3939       21.7334        0.0000        0.0000        0.0000        0.0000        0.0000        0.0000        0.0000        0.0000        0.0000        0.0000        0.0000        0.0000        0.0000        0.0000        0.0000        0.0000        0.0000        0.0000        0.0000        0.0000        0.0000        0.0000        0.0000        0.0000        0.0000        0.0000        0.0000        0.0000        0.0000        0.0000        0.0000        0.0000        0.0000        0.0000        0.0000        0.0000        0.0000        0.0000        0.0000        0.0000        0.0000        0.0000        0.0000
        0.0000        7.5598        7.4988       13.2981        7.5777        8.5349        5.6467        3.6888        2.7846        1.9892        2.2531        1.5192        1.5317        1.8468        1.7757        0.5606        0.3309        0.2696        0.2434        0.1582        0.1414        0.2254        0.3786        0.2721        0.3000        0.3137        0.2729        0.1969        0.3530        0.0768        0.0000        0.0020        0.2873        0.6033        0.5057        0.8897        0.7069        0.6657        0.8272        1.0766        0.8683        0.7419        0.9286        1.5432        1.2598        0.8310        0.7905        0.1527        0.1821        0.6755        1.1886        0.6440        0.1948        0.0875        0.1866        0.2508        0.3570        0.6786        1.1609        0.9731        0.4080        0.8480        1.4030        1.8028        0.8794        0.3811        0.2701        0.5812        1.0827        2.1511        2.3906        1.9918        2.1004        2.0912        1.5411        1.8350        2.2075        2.5027        2.0186        1.7819        1.5675        1.4909        1.4755        1.5613        1.6824        2.4902        2.1738        3.6588        3.5355        1.9313        1.4700        1.7521        1.2375        2.3046        1.9749        0.6123        0.4745        0.8101        0.8232        1.0114        1.3252        1.0766        0.8875        1.1589        1.3562        1.4806        0.8989        1.4971        2.9686        3.3755        2.2985        2.9510        1.8607        1.2839        0.3983        0.8043        1.4283        3.0810        2.5340        2.4340        2.4191        3.0503        4.1562        7.1528        7.4250       15.7202        9.3043        6.2515        6.3771       11.1589       12.9630        8.4722        7.7338        9.1832        9.7503       11.3464       15.1804       17.6810       19.3401       17.9485       18.2384       17.8592       18.0538       19.0704       16.6351       15.0511       12.8895       13.5480       13.9622       14.5136       14.4464       13.3998       12.6027       12.9436       10.3164        9.0822        9.4600       10.3575        9.8183       12.7043       13.9887       15.0210       11.9741        6.0440        5.7555        5.7684        3.3704        1.0277        1.1918        1.0384        2.1076        0.9041        2.0982        1.5009        1.0551        0.8716        0.9953        2.1211        2.2592        6.8677        6.1992        2.5287        4.6651        4.9655        3.0005        2.9736        0.0000        0.0000        0.0000        0.0000        0.0000        3.0516        3.8012        4.2247        5.5283       17.3805       10.0977        5.2586        7.0005       14.3358       17.3294       19.2321       20.2138       18.6429        0.0000        0.0000        0.0000        0.0000        0.0000        0.0000        0.0000        0.0000        0.0000        0.0000        0.0000        0.0000        0.0000        0.0000        0.0000        0.0000        0.0000        0.0000        0.0000        0.0000        0.0000        0.0000        0.0000        0.0000        0.0000        0.0000        0.0000        0.0000        0.0000        0.0000        0.0000        0.0000        0.0000        0.0000        0.0000        0.0000        0.0000        0.0000        0.0000        0.0000        0.0000        0.0000        0.0000        0.0000        0.0000
        7.8489        6.6819        4.0313        7.3530        5.8952        4.8546        3.0682        4.0935        5.3262        3.5882        2.1383        1.8607        1.6289        1.2415        1.0829        0.7144        0.4661        0.3541        0.4015        0.5189        0.8404        0.6480        0.2368        0.2704        0.4027        0.5324        0.4435        0.3214        0.2062        0.2280        0.2798        0.7222        0.2768        0.5344        0.9892        1.0799        1.1740        0.7791        0.8660        1.3667        1.2857        1.2337        1.9771        1.6684        1.1126        0.8896        0.8200        0.4142        0.4091        0.6576        0.6359        0.7594        0.9759        0.7863        1.2511        0.4162        0.2806        0.3879        0.7856        0.5522        1.7375        0.3419        0.6670        0.7671        0.6659        1.9548        1.5898        2.7633        1.8880        3.3702        3.3406        4.5679        4.3875        2.8025        1.6760        1.5960        2.0767        3.6825        5.5118        6.0278        3.1990        1.9869        2.0752        2.1953        1.3948        1.3644        1.2912        1.9164        1.6767        1.9831        1.6380        1.5074        1.3845        0.8251        0.5612        0.8033        0.7813        0.6926        0.6320        0.9247        1.0911        1.7477        2.3022        1.1489        1.3549        1.9161        1.3782        0.7288        1.6485        1.0805        2.0758        2.9100        2.5000        3.0419        3.5923        4.3821        5.2285        5.6777        3.4669        2.9987        2.7637        3.1998        3.7061        5.1329        4.2516        5.8998        6.2929        7.9832        7.7549        6.7488        6.5851        6.0279        7.6505        7.3633        8.4712        8.1447        9.5549       14.3792       16.8506       17.6904       32.4588       15.8181       15.2630       14.9497       16.4079       17.2907       16.2476       15.1173       15.0299       16.3569       13.3999       15.4236       13.7224       13.5994       13.4787       11.1036        8.4170        9.8538       11.9572       14.2317       17.1237       18.0665       12.0189        6.6190        5.4207        4.1624        3.7181        1.1373        3.4929        2.6617        2.8638        1.5618        1.0478        1.6279        1.4019        1.0185        0.9680        1.6428        1.7738        2.7395        3.5852        3.4619        2.5881        2.9002        2.8063        0.0000        0.0000        0.0000        0.0000        0.0000        0.0000        3.9420        3.8861        5.2863        7.3760        6.4128        5.8392        6.8424        9.7397       16.8854       20.2626        0.0000        0.0000        0.0000        0.0000        0.0000        0.0000        0.0000        0.0000        0.0000        0.0000        0.0000        0.0000        0.0000        0.0000        0.0000        0.0000        0.0000        0.0000        0.0000        0.0000        0.0000        0.0000        0.0000        0.0000        0.0000        0.0000        0.0000        0.0000        0.0000        0.0000        0.0000        0.0000        0.0000        0.0000        0.0000        0.0000        0.0000        0.0000        0.0000        0.0000        0.0000        0.0000        0.0000        0.0000        0.0000        0.0000        0.0000        0.0000
        2.3117        2.1300        2.3956        4.3891        3.6709        4.8719        3.6798        3.3499        4.8340        4.0141        1.7320        1.5478        1.3726        1.0505        1.1816        0.6260        0.6942        0.6792        1.3052        0.2892        0.6448        0.3446        0.2608        0.2715        0.3025        0.5792        0.6550        0.4070        0.4809        0.1544        0.0403        0.6117        1.4548        1.2262        1.4603        2.5204        2.7170        1.5119        1.6372        1.6384        1.0963        1.6500        2.0705        1.8108        1.1964        1.2987        1.0115        0.3103        0.6166        0.9045        0.8109        0.8198        0.7197        0.6580        1.0225        0.9864        1.3446        1.5154        0.6742        0.5172        0.4146        0.3261        0.7271        2.3269        2.1068        3.3463        3.3429        6.2566        5.5263        3.6843        3.1777        4.8682        4.0650        3.2322        3.3580        3.6426        3.7326        4.5133        4.6034        2.9110        1.7282        1.6192        1.8256        2.3639        1.4852        0.9305        1.0806        0.8351        1.2143        2.0714        1.6046        1.2478        0.5519        0.2665        0.3286        0.9608        1.0856        1.2924        1.2055        1.8722        1.9708        1.7721        1.9186        1.7756        1.4768        1.9445        1.0113        1.7822        1.8650        3.6300        1.7013        1.4677        1.3728        2.8807        3.7637        4.4865        4.7267        5.3225        4.4069        3.2752        3.2781       14.8248        7.5736        4.2464        4.9677        5.8754        7.2586       11.0429       10.1492        5.4129        5.3129        5.7246        5.2805        6.4830        7.7107        7.5042        8.8627       10.4711       11.0249       13.2227       30.4058       14.7264       14.5724       15.8304       15.2167       14.8260       15.4645       14.0968       14.0223       16.6256       15.0644       18.4851       16.5025       16.2156       15.1191       10.5810        9.9622        9.5260       10.6917       16.6269       17.7802       20.1708       12.3887        7.9899        6.7638        6.1568        5.1111        1.7723        2.2128        2.7450        1.8033        1.6655        1.5627        1.4704        1.4885        1.6059        1.4848        2.1912        2.5360        3.4641        4.1363        4.7133        4.2263        4.4782        0.0000        0.0000        0.0000        0.0000        0.0000        0.0000        2.0100        4.0533        4.0399        4.1748        4.4038        3.7921        3.9946        7.4834        8.9710       14.0914       15.0852        0.0000        0.0000        0.0000        0.0000        0.0000        0.0000        0.0000        0.0000        0.0000        0.0000        0.0000        0.0000        0.0000        0.0000        0.0000        0.0000        0.0000        0.0000        0.0000        0.0000        0.0000        0.0000        0.0000        0.0000        0.0000        0.0000        0.0000        0.0000        0.0000        0.0000        0.0000        0.0000        0.0000        0.0000        0.0000        0.0000        0.0000        0.0000        0.0000        0.0000        0.0000        0.0000        0.0000        0.0000        0.0000        0.0000        0.0000        0.0000
        2.5521        3.5639        5.2551        3.8747        3.9577        4.5740        4.9379        4.3384        2.6164        3.4584        3.3028        1.6920        1.6280        1.6827        1.6106        1.1055        0.7830        0.3677        0.4783        0.6535        0.6086        0.2253        0.1868        0.2163        0.2454        0.2813        0.6005        0.5988        0.2927        0.9846        1.2112        1.1509        1.3631        2.0348        2.9762        2.6471        3.7468        2.9763        3.4519        2.6128        2.2694        2.2108        2.7941        1.9813        1.2315        0.6597        0.5827        1.1271        2.7057        2.6595        1.7794        1.7140        1.4218        0.7443        0.8280        0.8940        1.0093        1.0000        0.9249        0.9216        0.8679        2.5975        4.1065        3.7379        2.6498        1.7368        2.2161        3.0127        1.5367        0.7597        1.2609        2.1755        1.5358        1.4149        0.9513        0.9805        1.1938        0.9899        1.1842        2.5992        1.5647        1.2874        2.7914        2.4884        1.5240        1.2543        0.9143        0.6357        0.3107        0.4211        0.4976        0.7825        0.7695        0.9653        1.2530        1.9052        2.2259        2.4221        2.5741        2.2817        2.2321        1.9286        2.1017        1.7938        1.8301        1.6239        1.6026        1.4694        1.9054        1.5315        1.2559        1.3907        1.5691        1.6125        2.4131        2.4575        2.6359        3.6310        2.4209        1.5596        1.5409        3.0022        2.5193        2.7531        2.7776        2.5625        5.4912        8.1001        6.5544        4.4325        5.0759        4.2126        4.1899        5.4464        5.7580        5.6939        7.7462       10.3064        9.9286       12.3627       13.2074       13.9040       13.8331       13.9410       17.1950       16.4462       14.5320       15.9537       18.3316       19.4578       16.7626       18.0718       20.2232       15.3091       13.0595       11.4195       12.3567       11.3129       12.4775       22.4622       22.2065       18.6540       14.0721       16.1725       28.3113       15.5544        6.3648        4.1178        2.5559        2.0950        1.3537        1.6669        1.8579        1.8618        2.0266        2.4994        2.6365        3.4441        4.5645        7.4985        8.9404        9.1516        0.0000        0.0000        0.0000        0.0000        0.0000        0.0000        0.0000        0.0000        0.0000        5.2854        5.3244        5.4476        5.6322        0.0000        0.0000        0.0000        2.7300        3.0000        2.7000        0.0000        0.0000        0.0000        0.0000        0.0000        0.0000        0.0000        0.0000        0.0000        0.0000        0.0000        0.0000        0.0000        0.0000        0.0000        0.0000        0.0000        0.0000        0.0000        0.0000        0.0000        0.0000        0.0000        0.0000        0.0000        0.0000        0.0000        0.0000        0.0000        0.0000        0.0000        0.0000        0.0000        0.0000        0.0000        0.0000        0.0000        0.0000        0.0000        0.0000        0.0000        0.0000        0.0000        0.0000        0.0000        0.0000        0.0000        0.0000
        6.9724        3.9843        3.8182        4.5749        4.3609        4.4270        3.3124        3.9990        5.4468        3.0736        2.0137        1.2954        1.4773        1.5117        2.1113        0.8618        1.0555        0.3536        0.8650        0.3062        0.2571        0.3368        0.2164        0.2128        0.2546        0.3029        0.3907        0.6331        0.6586        0.3607        0.6638        1.0196        1.5615        1.3290        1.2688        1.5079        1.7449        2.4471        1.9865        1.6506        1.8587        2.6713        3.1507        2.7127        1.9555        1.7590        1.0441        0.9085        3.0636        3.6302        4.0867        4.6772        2.7718        2.0963        2.7721        2.3084        2.0837        1.7052        2.6334        3.5849        3.1097        3.7866        2.7530        1.8019        1.2372        0.9393        0.6345        0.5257        1.5265        1.2803        2.0222        2.5906        2.1586        2.3386        0.9936        1.0332        2.2615        2.0540        1.2160        1.5868        1.5010        0.6509        0.5387        1.5888        1.5655        1.2305        1.4557        1.0466        0.3248        0.4532        0.7541        1.1403        1.1690        1.3523        1.7498        2.5150        3.1701        3.3313        3.2028        2.9677        2.7950        2.5871        2.6203        2.6341        2.4790        1.9266        1.5308        1.5298        1.4877        1.9397        1.9744        3.1124        1.9943        2.2447        2.3436        2.1798        2.5966        2.5873        1.9634        1.1838        1.1922        1.2385        1.3793        2.1051        2.5587        2.0191        2.5995        5.3486        5.3454        5.6060        4.2107        3.4918        3.0489        6.5202        4.4844        6.9036        7.2058        7.7349        8.1100       11.5813       12.8169       13.3098       12.2278       13.3671       14.2419       14.8201       13.8491       13.3521       15.8959       17.3771       14.1328       15.0394       17.3083       17.4684       15.9760       16.7287       19.4065       11.0381       12.4419       14.8234       16.0363       18.1117       17.1881       24.9826       26.7011       12.0106        8.5078        4.2243        3.1947        2.2716        2.0349        3.4873        4.0034        2.1634        2.6035        3.7855        3.7952        5.5798        6.9124        0.0000        0.0000        0.0000        0.0000        0.0000        0.0000        0.0000        0.0000        0.0000        0.0000        0.0000        0.0000        5.4344        5.5142        5.5994        0.0000        0.0000        0.0000        0.0000        0.0000        0.0000        0.0000        0.0000        0.0000        0.0000        0.0000        0.0000        0.0000        0.0000        0.0000        0.0000        0.0000        0.0000        0.0000        0.0000        0.0000        0.0000        0.0000        0.0000        0.0000        0.0000        0.0000        0.0000        0.0000        0.0000        0.0000        0.0000        0.0000        0.0000        0.0000        0.0000        0.0000        0.0000        0.0000        0.0000        0.0000        0.0000        0.0000        0.0000        0.0000        0.0000        0.0000        0.0000        0.0000        0.0000        0.0000        0.0000        0.0000        0.0000        0.0000
        0.0000        0.0000        4.4019        3.9024        0.0000        1.1151        4.2667        7.1070        6.2412        1.4893        1.8836        1.6343        2.0910        1.9326        3.0030        1.7412        1.6647        0.4515        0.3449        0.3884        0.8150        0.4217        0.4184        0.2606        0.3675        0.3764        0.3726        0.6437        0.8603        0.7710        0.5643        1.3570        1.4830        1.6390        1.6056        1.4952        2.1981        1.8847        1.6944        1.1556        1.7321        2.8383        3.3700        2.1679        2.0486        2.1617        2.4679        2.5252        2.5633        2.2329        2.1674        1.9383        2.4653        4.3384        2.3522        2.8653        3.0273        3.1851        2.4386        2.2254        1.3831        1.2076        1.3717        1.0288        0.8711        0.9388        0.9565        2.3946        4.8222        5.2118        5.9973        6.3770        4.8420        3.0490        1.9290        2.4123        2.6687        1.3371        1.1890        1.1887        0.6754        0.3973        0.1519        0.2901        2.0344        1.5762        0.8565        1.6588        1.1103        0.9441        0.9633        1.5829        1.5617        1.7940        2.1497        3.2122        4.0591        4.3782        3.9969        3.4565        3.5002        3.5257        3.1473        2.7815        2.9548        2.4038        1.7491        1.5258        1.4915        1.6785        2.6184        2.5679        2.7468        2.8614        3.3337        2.9015        2.3492        2.2757        2.2901        2.0826        2.1870        2.4769        2.5407        2.7035        2.4692        1.6916        2.1022        4.0350        4.3948        3.2451        2.7825        2.8251        5.4513        3.6200        3.3217        4.0918        4.8274        5.9233        6.9980        9.3705       10.1552       10.3764       10.9275       13.1567       12.8741       11.0588        9.5859       15.1957       18.3669       18.8040       15.9842       14.4213       15.2416       15.3359       14.0548       18.0167       18.9723       11.7658       12.9744       15.3926       16.7915       17.3116       17.9079       18.9395       14.4901       10.9268        8.1785        4.4011        4.8074        4.3218        4.4454        4.7753        4.8024        4.0636        4.5668        6.0059        6.3886        8.0492       10.4229       16.2375        0.0000        0.0000       11.5766        0.0000        0.0000        0.0000        0.0000        0.0000        0.0000        0.0000        0.0000        5.0986        0.0000        0.0000        0.0000        0.0000        0.0000        0.0000        0.0000        0.0000        0.0000        0.0000        0.0000        0.0000        0.0000        0.0000        0.0000        0.0000        0.0000        0.0000        0.0000        0.0000        0.0000        0.0000        0.0000        0.0000        0.0000        0.0000        0.0000        0.0000        0.0000        0.0000        0.0000        0.0000        0.0000        0.0000        0.0000        0.0000        0.0000        0.0000        0.0000        0.0000        0.0000        0.0000        0.0000        0.0000        0.0000        0.0000        0.0000        0.0000        0.0000        0.0000        0.0000        0.0000        0.0000        0.0000        0.0000        0.0000        0.0000
        0.0000        0.0000        0.0000        0.0000        0.0000        5.4643        7.7947        6.6943        6.5023        3.9143        4.0834        2.8844        2.0751        1.8051        3.7249        2.1708        2.9455        1.4725        1.0109        0.5500        0.5923        0.4844        0.9550        0.3561        0.3979        0.4250        0.5334        0.5937        0.5239        0.6455        0.7833        1.6875        1.1662        1.3433        1.2993        1.5367        2.0250        1.2264        1.3784        1.1030        1.8132        1.6313        1.7431        2.1954        2.0622        1.9338        2.3908        3.1972        3.1829        3.4042        5.3590        3.7369        2.1399        1.1328        4.0568        2.8077        2.8267        2.2814        1.0450        0.9490        0.9847        1.2679        0.6001        0.6185        0.9981        2.1956        1.5645        2.1128        2.4092        3.3749        4.2712        7.7501        5.1583        2.6238        1.5726        1.6419        2.0715        1.0875        0.8741        0.6286        0.3832        0.3396        0.5234        0.7915        2.0764        2.1786        0.7752        1.2396        1.3595        1.3302        0.8160        1.6703        1.8417        2.2390        2.6009        3.6362        4.6882        5.1138        4.7527        3.9852        3.8814        3.8541        3.9303        3.9911        3.8837        3.0815        2.8484        2.9780        2.5620        2.3896        3.1161        2.9089        2.9326        3.0860        3.1508        3.3474        3.5076        3.3263        2.4796        1.3292        1.4743        2.0469        1.8114        2.2941        2.6016        1.6975        1.5914        2.4343        2.8476        3.5363        1.9853        1.7740        2.6391        3.0549        3.3315        3.8203        6.0429        8.2122        6.6541        9.1215        9.3439        9.3175       10.8334       12.8600       12.5183       12.3134       10.4767       16.9448       19.1597       18.3336       15.0959       13.9413       16.6831       11.0700       12.2923       10.0288       12.8569       12.9249       13.2251       18.2536       17.6811       17.4531       15.6952       12.4920       11.9968       11.2224        9.8805        6.2350        6.1856        5.7672        6.4805        5.9297        4.9195        4.2718        6.4179       11.1232       10.9869       10.2873        9.8930       15.9371       15.4505       13.7625       11.9494        1.9102        0.0000        0.0000        0.0000        0.0000        0.0000        0.0000        0.0000        4.8456        0.0000        0.0000        0.0000        0.0000        0.0000        0.0000        0.0000        0.0000        0.0000        0.0000        0.0000        0.0000        0.0000        0.0000        0.0000        0.0000        0.0000        0.0000        0.0000        0.0000        0.0000        0.0000        0.0000        0.0000        0.0000        0.0000        0.0000        0.0000        0.0000        0.0000        0.0000        0.0000        0.0000        0.0000        0.0000        0.0000        0.0000        0.0000        0.0000        0.0000        0.0000        0.0000        0.0000        0.0000        0.0000        0.0000        0.0000        0.0000        0.0000        0.0000        0.0000        0.0000        0.0000        0.0000        0.0000        0.0000        0.0000
        0.0000        0.0000        0.0000        0.0000        0.0000       10.4728       18.6260       12.1999       22.0869       12.8580       13.3298        6.8205        6.9900        4.6161        4.3484        2.3881        1.2574        1.3980        0.9214        1.0903        1.2363        1.2727        1.9643        0.4624        0.3760        0.4500        0.3695        0.3368        0.3371        0.5321        0.7881        1.3899        1.3358        1.3798        1.1524        0.8259        1.6363        1.4755        1.4819        2.7609        3.6911        2.4155        1.8855        3.3338        3.6871        4.8265        4.2660        8.1861        7.1515       10.9096        7.8009        6.2018        7.9803        5.6627        2.9160        3.2448        1.6776        1.2198        1.8935        1.0660        1.3913        1.2284        0.6786        0.7007        1.1523        2.1601        2.7878        2.4599        2.6380        3.9438        5.6967        4.0949        1.1381        1.8020        2.1803        3.1657        2.4484        2.0460        0.9823        0.2329        0.1902        0.1857        0.3571        0.7260        0.2013        0.5514        0.6622        0.6258        0.4289        0.5987        0.7571        1.6624        2.0546        2.5617        3.1253        3.8217        4.6454        4.7973        4.9127        4.6930        4.6070        4.2858        3.6088        2.8992        2.3973        1.6749        1.6164        1.7763        2.0267        2.3869        2.2216        3.3972        3.7995        3.7560        3.8578        3.7440        3.9637        3.9277        3.5861        2.8733        2.9017        2.4785        2.3374        2.6850        2.9049        1.5490        1.5997        3.1929        3.2205        1.8580        3.1044        3.3586        1.7708        1.8718        3.2353        3.4476        4.1193        6.2341        4.3260        6.9552        6.8535        7.2244        7.9138       12.7550       19.7050       20.7182       21.8196       17.9175       15.3046       15.6207       14.9216       13.0940       14.0036       15.4706       10.3781        9.9248       16.2268       11.8137       17.4067       19.3051       17.0360       13.5795       13.0813       12.9021       14.2927       10.8973       10.2676        9.2232        6.7470        8.5414        8.4123        7.1060       11.8115       10.1063       11.9307       12.8571       13.0630       13.5360       13.8551       13.5096       16.7458       16.1109       11.6194        8.2785        0.0000        0.0000        0.0000        2.4532        2.2971        2.7551        3.1381        4.8450        5.3602        0.0000        0.0000        0.0000        0.0000        0.0000        0.0000        0.0000        0.0000        0.0000        0.0000        0.0000        0.0000        0.0000        0.0000        0.0000        0.0000        0.0000        0.0000        0.0000        0.0000        0.0000        0.0000        0.0000        0.0000        0.0000        0.0000        0.0000        0.0000        0.0000        0.0000        0.0000        0.0000        0.0000        0.0000        0.0000        0.0000        0.0000        0.0000        0.0000        0.0000        0.0000        0.0000        0.0000        0.0000        0.0000        0.0000        0.0000        0.0000        0.0000        0.0000        0.0000        0.0000        0.0000        0.0000        0.0000        0.0000
        0.0000        0.0000        0.0000        0.0000        0.0000       21.1257       24.3167       18.9295       15.6012       17.4722       19.0556        8.3894        7.2392        7.8221        6.9612        2.4653        1.6382        0.9339        0.7287        0.9903        0.7361        1.2667        1.3110        0.5908        0.7981        0.7126        0.6775        0.3694        0.3014        0.3269        0.3337        0.1571        0.6099        0.9437        0.7727        1.0640        2.0903        2.1001        1.7708        2.5778        1.2953        1.9376        3.3819        3.4539        3.9179        3.8409        2.9375        1.1814        2.4581        6.3825        8.0877        6.6175        5.2711        5.1297        4.8288        3.4864        2.4526        1.8361        2.3318        1.1107        1.3123        1.7787        2.6500        2.1320        3.6132        3.8674        3.7434        2.4004        2.8899        2.5369        2.0078        3.6040        5.4416        4.7456        6.4146        4.7279        4.5427        4.8141        2.8800        1.7597        1.8970        1.8612        0.4206        0.1957        0.2034        0.6469        0.7664        0.5617        0.6213        0.7378        0.8436        1.8470        2.4016        2.9564        3.5646        4.3621        5.2399        5.7547        6.4271        5.8946        5.1000        4.7138        3.9427        2.8860        2.4949        2.0258        2.1855        2.3751        2.1502        2.5042        2.4129        3.4530        4.0644        4.3369        4.2807        4.4456        4.8244        4.7704        4.1718        3.3656        3.4808        2.9898        2.6087        3.1907        2.4753        2.4688        1.7758        2.8130        2.5784        2.3284        5.3834        1.5477        1.6921        1.9623        2.8912        3.0999        2.4708        3.5713        3.7639        7.3505        7.2146        7.5773       10.3426       21.4001       22.4430       20.2592       15.5559       16.8114       11.9448       14.3132       13.0316       10.6505       13.0267       22.0702       12.8784       11.2176       11.7958       12.1856       11.5783       17.0629       13.8217       11.5548       11.5843       15.4260       16.9590       13.3417        8.3683        8.3394       12.8228       13.4223       10.2580       14.3603       15.2620       12.9866       17.6690       19.4810       18.7814       22.2877       20.7735       16.7013       15.8214       16.0059       11.9305        7.5048        0.0000        0.0000        2.6834        2.9533        2.9114        3.3257        3.0216        4.6869        5.1669        5.6874        6.3625        5.8196        6.6638        7.1320        0.0000        0.0000        0.0000        0.0000        0.0000        0.0000        0.0000        0.0000        0.0000        0.0000        0.0000        0.0000        0.0000        0.0000        0.0000        0.0000        0.0000        0.0000        0.0000        0.0000        0.0000        0.0000        0.0000        0.0000        0.0000        0.0000        0.0000        0.0000        0.0000        0.0000        0.0000        0.0000        0.0000        0.0000        0.0000        0.0000        0.0000        0.0000        0.0000        0.0000        0.0000        0.0000        0.0000        0.0000        0.0000        0.0000        0.0000        0.0000        0.0000        0.0000        0.0000
        0.0000        0.0000        0.0000        0.0000       20.0628       12.8695       14.0038       20.1839       16.9948       12.3284       11.9754        4.5169        8.9186        8.9847        3.7392        1.7187        1.1984        1.6128        2.5517        1.3098        0.8481        2.1868        2.9939        0.5787        0.4150        0.5441        0.9763        0.6649        0.5035        0.5449        0.4051        0.4535        0.3143        1.7920        2.2573        1.0951        1.1036        1.5517        1.3253        1.4770        1.3341        1.9138        3.4301        3.6981        1.8980        1.5661        1.9560        2.7247        3.9058        4.9733        6.5237        5.6543        5.6781        2.8558        1.6638        1.8119        1.4093        3.9822        2.4474        3.4971        4.7316        3.4248        4.7377        3.0324        4.8012        5.0088        3.4403        2.5183        2.1134        2.4531        2.0283        2.5712        3.0649        4.8344        6.8661        9.6698        7.9676        7.9624        6.4667        4.0238        4.1954        5.7266        2.9743        1.9959        0.9886        0.4052        1.2920        1.3794        0.9149        0.9939        0.9765        2.0974        2.7397        3.6871        4.2534        5.2400        6.2674        6.7016        6.5985        5.8938        5.8795        5.8018        5.5977        3.0794        2.7254        2.5749        2.4195        2.3128        2.2561        2.9284        2.8812        3.8892        4.2237        4.3728        4.6529        5.1625        5.1767        5.0849        4.5937        3.6577        3.1958        2.8905        2.2572        2.2359        2.0236        4.3456        3.7681        2.7005        3.2486        1.9133        2.8566        2.0137        1.8387        2.0708        2.3276        4.3685        6.3683       10.5078       10.3825       11.6748       16.1833       22.4102       19.1431       18.2604       20.1601       20.8145       25.7422       18.2564       15.0308       13.7340       11.2147        8.8047       10.2067       11.1693       13.9684       10.0845       12.1168       12.3999       11.3166       10.6293       10.6218       13.5152       12.1209       18.1558       14.0842       10.9791       10.0001        7.8851        7.2650        6.8747        7.7784        8.7086        7.6303       11.3528       17.5861       19.7710       22.2431       21.0913       21.6350       19.3042       17.6280       16.5641       13.2604        7.1519        0.0000        3.3963        3.1260        5.4667        8.7312        7.6795        4.1959        5.3972        5.5899        5.6443        6.3209        6.2006        6.3025        6.4788        8.8903        0.0000        0.0000        0.0000        0.0000        0.0000        0.0000        0.0000        0.0000        0.0000        0.0000        0.0000        0.0000        0.0000        0.0000        0.0000        0.0000        0.0000        0.0000        0.0000        0.0000        0.0000        0.0000        0.0000        0.0000        0.0000        0.0000        0.0000        0.0000        0.0000        0.0000        0.0000        0.0000        0.0000        0.0000        0.0000        0.0000        0.0000        0.0000        0.0000        0.0000        0.0000        0.0000        0.0000        0.0000        0.0000        0.0000        0.0000        0.0000        0.0000        0.0000
        0.0000        0.0000        0.0000        0.0000       20.7616       13.8322       16.3006       27.4645       24.4205       19.1317       11.2293        5.7658       11.0762        9.2834        6.1457        2.3616        1.8125        2.5809        5.3786        2.2456        2.1654        3.5546        4.6651        0.5513        0.4453        0.4340        0.5740        0.4781        0.3843        0.7001        0.5921        0.7185        1.3917        0.3328        0.4285        1.1899        1.0562        1.8158        2.2377        1.9415        2.7655        3.4229        1.5622        1.7663        2.2008        3.3886        4.9061        3.0316        3.6259        8.3629        9.5636        4.4400        4.3760        2.4126        0.5027        2.8622        3.5593        7.2627        6.4269        8.0297        9.2748        4.6911        6.5916        4.8119        2.8009        3.4675        3.7299        2.7766        2.2711        3.3193        3.5618        3.2867        1.7723        2.7997        3.7656        5.4529        7.2717        6.5664        8.0434        5.9079        3.0998        4.4370        4.9457        2.6485        1.5264        1.6022        1.2612        1.2315        2.0178        1.5483        1.9055        2.4886        3.2795        4.3243        5.7280        6.4130        6.8994        8.0675        8.7797        7.3200        7.7244        7.9708        5.1051        4.0316        3.7567        3.3557        3.6915        3.6123        4.8411        2.9980        3.3707        3.6729        3.9469        4.3754        4.5601        4.7509        4.7153        5.5593        4.2696        5.1674        3.9286        3.1097        3.0592        2.9426        2.5190        1.9713        1.5220        2.4324        1.5643        1.2797        1.3749        1.8376        2.0705        2.4778        3.7859       13.5436       22.9594       17.7586       13.7998       17.0622       23.5918       15.5519        9.6738       12.3531       14.7517       15.7933       17.3222       11.7463       20.9195       10.1525        9.1484       17.1357        9.2549       10.9112       11.8196       10.5745       11.5796       10.3421       12.1784       12.0026       14.8032       13.3505       14.4513       12.3570       10.9840        8.4931        7.2188        7.8791        8.5585        7.6654        7.2835        7.6877        7.8004        9.8528       13.5701       16.8808       18.2939       17.7111       18.2678       15.5725       15.8658       13.8872       15.3775        8.1488        5.6429        6.3159        8.4012        8.4548        7.0929        4.7912        3.4600        5.9111        5.5740        6.0226        6.8031        7.3832        7.3350        6.8639        8.4672        0.0000        0.0000        0.0000        0.0000        0.0000        0.0000        0.0000        0.0000        0.0000        0.0000        0.0000        0.0000        0.0000        0.0000        0.0000        0.0000        0.0000        0.0000        0.0000        0.0000        0.0000        0.0000        0.0000        0.0000        0.0000        0.0000        0.0000        0.0000        0.0000        0.0000        0.0000        0.0000        0.0000        0.0000        0.0000        0.0000        0.0000        0.0000        0.0000        0.0000        0.0000        0.0000        0.0000        0.0000        0.0000        0.0000        0.0000        0.0000        0.0000        0.0000
        0.0000        0.0000        0.0000        0.0000        9.0714        9.4165       14.8000       14.3144        7.4530        4.0964        6.6688       10.8860        5.8361        9.9218       16.7417       12.5886        8.4276       11.8079       17.3682        9.0742        5.9787        5.4992        7.4130        3.3413        2.0592        1.4786        0.6487        0.4144        1.6628        2.4207        3.0145        6.0756        2.6823        0.0377        3.0453        5.6669        5.7075        2.7902        1.1271        2.6509        7.6921        6.5085        2.4942        5.1539        6.5267        3.7696        3.7193        4.1121        9.3536       11.5165        8.7677        7.0918        6.3994        2.0046        5.3503        3.4859        5.3740        7.3313       10.7113       11.0022        7.3822        5.0513        3.2628        4.3576        7.4481        8.8707        7.6500        5.7604        4.2716        5.1948        3.9640        3.9244        4.9681        3.4650        6.4460        5.1797        3.6403        5.3855        6.2633        3.4597        2.9102        2.7856        1.9202        3.0282        3.5213        3.2217        4.3050        3.1622        1.7878        1.5467        2.2114        3.1056        3.6568        4.3316        4.7284        5.6655        7.0011        7.5816        7.7290        7.5896        7.3753        6.8905        6.8793        6.3769        6.0224        4.7076        4.2789        7.7217        6.0881        5.4213        3.5477        2.0988        2.4208        2.6806        2.8411        4.0126        4.0260        3.9001        3.2999        2.1496        1.8632        1.5289        1.2096        1.2309        0.7482        0.3319        0.2481        1.5680        1.8745        2.1682        2.4427        3.5339        4.1800        4.3755        5.2376        7.3907        6.8038        8.2470        6.0576        8.4075       10.4319       14.4070       10.3754       13.7727       15.4766       21.1170       17.3289       21.8361       28.0677       19.1482       20.8478       18.1866       10.7626       10.6959       13.4551       14.1967       13.8068       14.0130       12.6623       14.3558       11.8111       10.4357       10.4458       10.0362        8.7297        7.4541        6.6233        6.4495        7.0846        6.6757        6.3695        8.1392        8.1534       10.9268       14.1858       15.7384       15.7156       17.5199       15.3519       14.9430       12.2900       11.0341        9.0286        9.1750        7.7050        9.5778       11.8839        5.9879        7.7602        5.9549        5.8120        5.0414        5.2136        5.1043        5.2831        5.7211        6.0451        8.7546       10.2181        0.0000        0.0000        0.0000        0.0000        0.0000        0.0000        0.0000        0.0000        0.0000        0.0000        0.0000        0.0000        0.0000        0.0000        0.0000        0.0000        0.0000        0.0000        0.0000        0.0000        0.0000        0.0000        0.0000        0.0000        0.0000        0.0000        0.0000        0.0000        0.0000        0.0000        0.0000        0.0000        0.0000        0.0000        0.0000        0.0000        0.0000        0.0000        0.0000        0.0000        0.0000        0.0000        0.0000        0.0000        0.0000        0.0000        0.0000        0.0000        0.0000        0.0000
        0.0000        0.0000        0.0000        0.0000        0.0000        0.0000        0.0000        0.0000        5.1131        8.3198        5.3497        3.6902        4.5499        2.9019       16.7427       17.1073       18.2479       16.7703       11.6265        4.0739        3.8442        3.8767        6.1914        1.9095        1.3355        1.6354        2.2874        2.7523        5.5729        3.6510        1.5605        3.3491        1.3855        5.3418        8.3042        7.4433        5.7132        3.0422        2.5566        4.9765        5.1275        6.0166        7.8258        7.6422        4.3807        4.5331        2.7138        4.7407        5.8429        4.6306        2.8742        4.1896        3.8715        2.9700        4.6346        5.2070        4.1095        7.3071        4.5902        4.9830        4.7400        3.6916        2.1564        2.3926        5.9414        6.7222        3.9706        2.7692        4.4557        5.3359        5.0760        2.3711        0.9042        2.8055        4.7868        3.0185        2.4269        2.5945        2.4579        2.3024        3.1140        2.1752        2.2935        3.0412        3.1338        2.5827        4.5067        3.4270        1.9574        2.8889        3.0821        4.8291        6.7397        8.0511        6.9241        6.0561        7.4177        8.9928        8.4529        8.5562        8.5848        8.3397        6.9249        6.8851        5.8267        6.1017        7.8774        6.8388        5.7503        4.3798        3.8848        2.7259        3.0928        2.1854        2.1842        3.2863        3.3204        3.0469        2.6172        1.7427        1.5057        1.2974        0.9964        1.1389        0.7273        0.3132        0.2731        4.5712        2.6078        2.5308        2.9405        4.6567        8.7682        7.6381        5.7742        6.8008        6.4260        7.1096        7.4961       15.0659       11.8391       10.5764       10.0599       15.6770       21.6646       19.6978       19.0108       25.3738       27.0917       20.8563       17.0807       13.3531       14.5774       12.2982       12.6653       13.3517       13.6139       14.1800       13.1421       10.7122       10.5769       12.0270       10.0841        8.4741        8.5746        6.2879        7.7147        8.1494        8.5500        8.7400        6.4778       11.3465       11.3446       14.0571       14.1745       15.3628       17.6215       18.5945       16.8475       14.1042        8.2699        9.2520        8.1231        9.7893        8.9051       10.6246       11.2499        9.2874        6.6232        7.4324        5.6461        4.9583        4.7867        6.4099        6.7832        8.0129       10.4930        0.0000        0.0000        0.0000        0.0000        0.0000        0.0000        0.0000        0.0000        0.0000        0.0000        0.0000        0.0000        0.0000        0.0000        0.0000        0.0000        0.0000        0.0000        0.0000        0.0000        0.0000        0.0000        0.0000        0.0000        0.0000        0.0000        0.0000        0.0000        0.0000        0.0000        0.0000        0.0000        0.0000        0.0000        0.0000        0.0000        0.0000        0.0000        0.0000        0.0000        0.0000        0.0000        0.0000        0.0000        0.0000        0.0000        0.0000        0.0000        0.0000        0.0000        0.0000        0.0000
        0.0000        0.0000        0.0000        0.0000        0.0000        0.0000        0.0000        0.0000        0.0000        0.0000        2.5164        2.1681        1.8214        2.1589        6.2840        9.4103       14.2232       13.3388       14.7159       11.8470       10.6137       12.1527       10.8972        2.1071        1.2840        1.8309        2.9204        3.1766        3.8682        3.0360        3.5409        8.3582        5.3064        6.4122        8.1068        9.4648        3.9754        4.1237        4.7573        8.5114        7.3533        5.5407        5.6591        3.9906        2.8985        1.5595        4.2421        5.0455        8.3541        7.4613        4.5842        6.0530        3.6572        2.8840        3.2150        5.2025        5.6514        5.3100        6.8417        6.4162        6.2540        6.8114        5.1115        3.5853        3.7985        6.3992        4.2387        5.0613        7.3818        7.5542        5.5033        3.3890        1.6365        2.9548        5.1716        3.4352        2.4222        2.9115        2.5979        2.8130        2.1893        2.1866        2.2512        2.1643        2.4715        1.4953        2.4195        2.7378        3.3627        3.0854        4.1221        6.2430        5.4227        7.8270        9.2045        8.3442        8.3021       11.1857       12.9277       11.7654       11.0553        9.2401        8.4620        6.4770        6.1187        6.2563        6.1546        4.4929        5.0316        4.8366        6.8965        3.8541        3.8508        3.2036        2.7863        3.6520        3.4606        3.3445        2.3222        1.6451        1.4058        1.2070        1.0079        0.8445        0.8766        0.2402        0.5538        3.4613        4.7929        5.4164        4.3157        4.5248        9.5409        8.4431        6.8869        6.7984        6.4273        7.2611        8.1663       11.1742        8.5394        9.9675       12.3876       18.1554       16.5376       23.5030       22.2464       24.5033       22.3078       17.7437       10.1670       10.6790       10.7201       11.4599       11.8948       13.9627       15.0695       14.9256       18.9653       12.0907       12.8561       11.7075       13.8869       20.9466        9.4971        8.1559        9.4884        9.3607        7.3479        8.6743       10.8649       11.3249       12.8639       17.8847       13.1857       13.3600       15.3560       22.0637       18.1638       12.4281       12.5970       32.6387       18.5549       15.0932       43.9216       16.3004       16.4539       13.6702        9.0396        8.9514        9.2691        6.4522        5.3800        6.5391        0.0000        0.0000        0.0000        0.0000        0.0000        0.0000        0.0000        0.0000        0.0000        0.0000        0.0000        0.0000        0.0000        0.0000        0.0000        0.0000        0.0000        0.0000        0.0000        0.0000        0.0000        0.0000        0.0000        0.0000        0.0000        0.0000        0.0000        0.0000        0.0000        0.0000        0.0000        0.0000        0.0000        0.0000        0.0000        0.0000        0.0000        0.0000        0.0000        0.0000        0.0000        0.0000        0.0000        0.0000        0.0000        0.0000        0.0000        0.0000        0.0000        0.0000        0.0000        0.0000        0.0000        0.0000        0.0000
        0.0000        0.0000        0.0000        0.0000        0.0000        0.0000        0.0000        0.0000        0.0000        0.0000        5.9839        8.5249        5.6390        6.5081        8.6945       11.9794       20.1571       15.1316       20.0873       17.4414       13.6938       14.1556       13.3659        5.5571        6.5844        5.6557        3.6359        3.2737        5.1486        3.8974        3.8207        6.6047        7.7004        3.8683        6.0564        4.8321        1.7999        2.9683        4.7141        8.3916        4.8370        5.9591        7.3459        3.7932        1.7942        1.0366        2.8040        2.7193        4.2019        4.3576        7.6272        5.5631        3.9254        3.0286        2.7151        6.0515        6.3139        4.4632        5.8107        5.6428        5.1599        5.1472        4.3280        4.4473        2.9953        5.5651        8.0232        8.4796        7.3644        5.2475        2.2552        3.0180        4.5144        3.6126        3.6294        3.0552        2.7507        3.1597        3.5831        2.8675        3.1948        2.9239        2.0264        1.9952        1.9062        1.4740        1.9069        2.3289        2.4020        2.6841        4.5276        4.7852        5.1941        8.7779        9.4130        8.8169        7.4994        9.3157       13.7180       12.1672       11.0149        9.7983        8.8679        6.9880        6.1268        6.2743        5.7988        4.5628        6.1374        5.6031        5.0128        3.7251        4.3043        3.6588        3.2702        3.8852        3.6103        3.1711        2.5460        1.8081        1.6180        1.3271        1.2263        1.8922        1.2445        0.4435        0.7631        4.7507        5.0736        5.9215        5.8317        5.7341        7.3129        7.4376        7.3588        7.8559        7.0341        6.7506        7.2039        8.2676        8.6811        9.5273       12.9796       25.1561       19.6775       18.3313       22.4691       25.9701       23.4338       20.5189       17.8225       14.9322       15.2802       15.0791       14.8424       13.1592       15.8667       21.1162       19.9641       13.7493       14.3622       10.1926        9.4787       10.2380        8.7268        8.4756        9.5831       10.8377       10.5192       11.2752       11.3073       29.4053       20.2088       14.3467       19.4131       16.1017       17.6770       22.1836       23.4127       17.2239       17.5119       19.8232       22.2946       14.7884       16.8047       15.2184       12.2876       12.5681       11.2807       10.0579       10.7842        8.0408        7.6721        0.0000        0.0000        0.0000        0.0000        0.0000        0.0000        0.0000        0.0000        0.0000        0.0000        0.0000        0.0000        0.0000        0.0000        0.0000        0.0000        0.0000        0.0000        0.0000        0.0000        0.0000        0.0000        0.0000        0.0000        0.0000        0.0000        0.0000        0.0000        0.0000        0.0000        0.0000        0.0000        0.0000        0.0000        0.0000        0.0000        0.0000        0.0000        0.0000        0.0000        0.0000        0.0000        0.0000        0.0000        0.0000        0.0000        0.0000        0.0000        0.0000        0.0000        0.0000        0.0000        0.0000        0.0000        0.0000        0.0000
        0.0000        0.0000        0.0000        0.0000        0.0000        0.0000        0.0000        0.0000        0.0000        0.0000       13.6571       23.1015       19.5122       27.3773       26.9107       16.8452       10.0474       19.4936       26.7462       15.9154       27.7232       36.4780       36.5324       30.1110       16.7850       14.8118       18.0488        7.7646        7.9575        6.4427        6.9130        5.2534        6.2063        9.5282        8.1900        2.6233        2.6817        5.2412       11.8371       11.5149       12.0850       13.3564        9.5851        8.4418        6.3649        5.2797        5.9636        9.9847        9.3812        6.7452        7.2011        7.9470        8.8307       10.7669       11.6228        8.0697        7.7308        5.3367        4.5075        3.6255        3.4653        3.3397        5.4279        7.4100        3.0680        5.3999        5.8064        6.4184        3.2466        2.5068        2.3160        3.3867        2.3731        2.1586        2.5396        2.5878        2.6282        2.6499        2.4030        2.8694        2.9392        2.4086        2.2370        2.0098        2.0690        2.0590        1.7117        1.7915        1.7967        1.6344        2.1634        4.4034        5.3192        5.5590        7.2155       10.2811       12.4093       10.4192       11.2788       10.5220       10.1186        7.6478        6.4985        5.7447        5.1502        4.4751        4.2261        5.9756        4.8875        6.0575        6.3962        4.8180        3.5986        3.4863        3.3652        3.7032        3.7449        3.1620        2.7640        1.8293        1.6398        1.4687        1.3147        5.7759        1.7165        0.9062        1.1258        2.7568        5.5837        3.2143        3.6808       10.8227        5.2409        5.4722        4.2795        6.2351        6.4697        6.7524        8.0558        7.2461        8.0056        8.3828       15.8952       11.1807       10.0147        9.1981       11.8748       12.7706       10.7914       11.4458       11.2104       15.0123       14.9717       13.4739       16.0270       18.3420       17.6871       17.6869       18.0277       14.3162       13.1159       11.6241       10.4798        9.6825       12.4857       10.8649       13.4200       12.2068       11.2905       11.1000       14.0017       20.4352       18.0832       12.8326       15.8529       18.0019       22.1155       24.0725       26.9968       23.8991       23.3988       27.0418       25.2345       27.8662       25.5813       25.3396       21.5469       14.3517       17.7355       20.5579        0.0000        0.0000        0.0000        0.0000        0.0000        0.0000        0.0000        0.0000        0.0000        0.0000        0.0000        0.0000        0.0000        0.0000        0.0000        0.0000        0.0000        0.0000        0.0000        0.0000        0.0000        0.0000        0.0000        0.0000        0.0000        0.0000        0.0000        0.0000        0.0000        0.0000        0.0000        0.0000        0.0000        0.0000        0.0000        0.0000        0.0000        0.0000        0.0000        0.0000        0.0000        0.0000        0.0000        0.0000        0.0000        0.0000        0.0000        0.0000        0.0000        0.0000        0.0000        0.0000        0.0000        0.0000        0.0000        0.0000        0.0000        0.0000        0.0000
        0.0000        0.0000        0.0000        0.0000        0.0000        0.0000        0.0000        0.0000        0.0000        0.0000        0.0000       19.2318       19.6702       30.2961       24.4974       23.2792       19.0348       22.7131        8.8660        7.1688        7.6867       19.4790       26.3777       16.1051       20.2925       19.3330       23.4982        6.6473        9.0147        6.9558        9.1908        7.0149        7.5961        6.7959        5.7211        6.4419        5.3986        5.6370        8.5668        6.0878       10.2752        9.7738        2.9537        6.3522        6.5612        3.3596       10.2293       10.6489       10.3772        4.0527        4.6915        5.5611        6.0666       10.1620        3.5754        2.7294        3.0241        3.5737        5.9004        5.4908        2.9205        2.8374        5.6518        5.3283        7.0675        8.6020        7.2554        6.6434        7.1942        7.2666        5.2971        3.8546        2.7326        2.9044        3.7787        3.6461        3.3448        3.6487        2.8514        2.7203        2.8902        3.2977        3.8739        2.5771        2.5220        2.6023        2.3745        1.9360        2.0558        3.0830        3.5836        4.0307        4.4635        3.8024        5.9682        9.7578       12.6436       11.7359       10.9051        8.1353        8.1006        7.2676        6.4708        6.1490        6.0711        4.7248        4.6263        5.6744        6.8126        6.4646        7.5744        4.6480        4.3526        4.1643        4.0671        4.2715        3.7680        3.5301        3.1966        2.0065        1.8313        1.6195        1.4512        2.0256        2.1861        1.8554        1.4563        3.0617        3.5272        3.3066        3.6127        4.7369        4.2547        4.5513        4.5756        6.1795        7.2021        8.1551        7.7211        7.6095        8.2511        8.1197       18.2035       15.4616       12.8138        8.6820       10.1428       10.6769       10.3175       10.1121       11.7554       14.4178       15.9629       15.7883       15.2201       21.2599       21.9337       29.6554       21.6688       16.0155       11.1525       12.8473       15.0569       13.5641       15.9371       15.4852       11.6208       11.3447       10.8394       10.5974       11.3549       10.3469       17.6438       15.5576       14.3664       17.4915       24.6610       25.9259       26.1481       28.8578       28.8283       26.2092       29.6947       30.6950       30.7097       34.0429       36.5686       24.1796       17.3706        0.0000        0.0000        0.0000        0.0000        0.0000        0.0000        0.0000        0.0000        0.0000        0.0000        0.0000        0.0000        0.0000        0.0000        0.0000        0.0000        0.0000        0.0000        0.0000        0.0000        0.0000        0.0000        0.0000        0.0000        0.0000        0.0000        0.0000        0.0000        0.0000        0.0000        0.0000        0.0000        0.0000        0.0000        0.0000        0.0000        0.0000        0.0000        0.0000        0.0000        0.0000        0.0000        0.0000        0.0000        0.0000        0.0000        0.0000        0.0000        0.0000        0.0000        0.0000        0.0000        0.0000        0.0000        0.0000        0.0000        0.0000        0.0000        0.0000        0.0000
        0.0000        0.0000        0.0000        0.0000        0.0000        0.0000        0.0000        0.0000        0.0000        0.0000        0.0000        0.0000        0.0000        0.0000       34.1453       31.3898       31.9606       26.7477       11.8271        4.0401        4.6154       15.0668       27.8973       17.5835       10.4184       11.3160       15.8840       10.3300       21.2195       24.2934       15.0462       10.5131        7.5662        5.3058        5.3097        6.6711        2.4499        6.8548        8.3848        8.1030        8.8124        6.5459        2.8167        7.7499        9.8508       11.9695        7.4129        8.0981        9.8995        8.8926        8.3340        4.4484        2.2430        2.8098        2.5693        7.3651        6.3981        7.2150       10.5331        4.3098        4.3924        2.9006        4.5775       10.1166       10.8632       10.7016        8.0708        8.7404        6.8019        6.1361        3.7992        3.8953        2.6297        3.4994        3.7939        3.8782        4.1170        3.5294        4.2387        3.5476        3.7360        4.2315        4.4659        3.7440        3.2225        2.6466        2.4304        2.5915        2.1833        3.2644        3.0793        3.5229        4.4892        3.7775        4.7350        7.9903        8.3394        8.6719        9.3574        8.9521        7.4427        6.8263        8.7006        6.5634        6.7313        5.9082        6.8293        6.3513        6.8518        7.7422        9.7065        4.9029        4.0841        4.4650        4.6796        5.4122        5.1313        5.5166        4.6049        2.4553        2.2622        2.0264        1.7720        2.5103        2.5973        2.3054        1.8298        2.9407        3.1984        2.8819        3.2790        3.6238        3.9941        3.7607        4.3583        7.8299        7.5695        8.2431        9.8198        8.2237        8.2375        9.0577       11.1732       13.8632       14.2064        9.9329        9.9849       10.7705       20.9361       10.5698       11.9617       14.3266       14.5345       14.6560       15.7460       19.7860       24.2027       26.7543       18.6122       12.5513       12.9920       15.6127       13.8858       13.0704       15.8551       16.6008       21.2762       13.1741       12.8449       12.9896       12.3484       11.4386       12.8167       13.9298       14.6631       22.2908       20.4801       22.6921       23.2864       28.5068       34.1634       29.6825       30.2500       33.7656       41.6830       43.2325        0.0000        0.0000        0.0000        0.0000        0.0000        0.0000        0.0000        0.0000        0.0000        0.0000        0.0000        0.0000        0.0000        0.0000        0.0000        0.0000        0.0000        0.0000        0.0000        0.0000        0.0000        0.0000        0.0000        0.0000        0.0000        0.0000        0.0000        0.0000        0.0000        0.0000        0.0000        0.0000        0.0000        0.0000        0.0000        0.0000        0.0000        0.0000        0.0000        0.0000        0.0000        0.0000        0.0000        0.0000        0.0000        0.0000        0.0000        0.0000        0.0000        0.0000        0.0000        0.0000        0.0000        0.0000        0.0000        0.0000        0.0000        0.0000        0.0000        0.0000        0.0000        0.0000        0.0000
        0.0000        0.0000        0.0000        0.0000        0.0000        0.0000        0.0000        0.0000        0.0000        0.0000        0.0000        0.0000        0.0000        0.0000        0.0000        0.0000        0.0000        0.0000        4.9970        3.5303        8.3330        7.7495        9.1851        7.4089       10.8068       15.5502       15.4720       18.4396       24.3125       35.1569       25.3986       18.4313       13.2651        8.1391        2.3666        1.0502        2.7625        8.9165       12.2611       10.2194        9.7084        7.5047        3.3032        3.5649        5.6143        7.1473        7.9201        6.8694        7.3894        8.6270        9.5754        5.5407        5.5049        5.2522        6.7016        4.4757        5.2819       10.6014        9.7800        7.6997        6.7828        8.1550        8.9133        8.9231        5.4633        6.4317        4.0287        2.3842        2.9774        2.4035        2.6339        4.0811        4.2498        3.4153        3.5557        3.4891        4.5959        5.1863        5.1883        4.8510        4.2905        4.7308        5.5200        4.8920        4.7666        4.4521        4.9228        6.0789        5.1714        3.6390        3.5824        3.8680        3.2118        3.5288        4.3620        6.3052        8.1934        8.2103        7.9100        7.8532        8.0038        8.1738        8.4851        7.6679        8.2088        7.4421        7.1828        6.3212        7.2752        8.2986        7.4162        5.8855        4.5261        4.3110        6.5335        6.8055        6.9357        8.4017        8.2178        5.1172        3.5312        2.5808        2.2944        2.8287        2.8314        2.2840        2.4538        3.0412        2.8414        3.1102        3.6070        4.4774        4.3985        4.5764        6.5190        8.7326        7.9300        7.6985        9.4086        7.4921        7.1779        7.5008        7.6938       12.0520       15.2228        7.9895        6.0086        8.8774        9.2396       10.0958       11.7297       13.8799       14.4248       14.7759       19.7543       20.2500       21.3020       24.8954       26.0150       23.5086       17.2564       15.2096       14.9178       14.4199       15.3565       19.7175       19.3693       17.3539       15.2647       15.8326       15.5230       15.7157       16.6649       19.3435       20.2809       32.0421       30.2222       27.5544       24.9204       30.5924       48.9415       32.1986       31.8431       34.9503       34.5204       41.5751        0.0000        0.0000        0.0000        0.0000        0.0000        0.0000        0.0000        0.0000        0.0000        0.0000        0.0000        0.0000        0.0000        0.0000        0.0000        0.0000        0.0000        0.0000        0.0000        0.0000        0.0000        0.0000        0.0000        0.0000        0.0000        0.0000        0.0000        0.0000        0.0000        0.0000        0.0000        0.0000        0.0000        0.0000        0.0000        0.0000        0.0000        0.0000        0.0000        0.0000        0.0000        0.0000        0.0000        0.0000        0.0000        0.0000        0.0000        0.0000        0.0000        0.0000        0.0000        0.0000        0.0000        0.0000        0.0000        0.0000        0.0000        0.0000        0.0000        0.0000        0.0000        0.0000        0.0000
        0.0000        0.0000        0.0000        0.0000        0.0000        0.0000        0.0000        0.0000        0.0000        0.0000        0.0000        0.0000        0.0000        0.0000        0.0000        0.0000        0.0000        0.0000        0.0000       14.9997       20.1340       24.4168       27.0186       15.2641       27.7037       27.4483       29.8947       25.2594       41.8387       52.6009       38.8617       30.9565       21.3252       15.7138        9.1272        5.6233        6.6276        9.0700       12.3937       13.5585        9.2219        5.9142        4.3051        9.8640       13.0620       11.5500        9.2880        7.5720        7.7640        8.8260       14.2080        8.7060        7.8240       10.5360        9.0420        7.1433       10.9753       10.5144        7.4094        7.3562        4.3546       10.5807       10.7509        7.2975        6.3542        4.0702        3.8109        1.6966        2.2980        4.5208        4.3128        4.4487        5.5201        4.6201        5.2283        4.7412        7.1786        7.4493        7.2770        5.0927        5.0349        4.3588        4.8379        3.8794        2.9668        4.8026        6.2141        7.3042        4.5679        3.3704        3.4244        3.3945        4.0636        4.7927        6.7888        6.8185        8.0300        8.6326        7.9707        8.2562        9.1290        8.6570        8.1066       10.9337       11.9926       11.7265       11.4677        7.6458        8.0290        8.1254        6.9098        6.3826        4.0090        3.7915        4.8477        7.7446        7.3980        6.8134        6.9413        6.5680        5.6227        4.9155        4.2412        2.9915        2.4278        3.3824        3.1629        3.0872        3.6289        4.0485        4.0066        6.4191        5.4737        6.1181       10.1003       12.8423       11.7817        8.2955        9.3308       17.0360        8.4568        4.6937       10.9998        6.3574        5.2304        6.7103        4.3504       16.5966       13.0187        8.3513        8.7677       12.0721       12.6898       13.8290       15.8569       19.1134       19.9138       24.5814       29.9895       25.2549       19.0513       30.2023       25.2175       14.4934       15.7581       14.2493       19.4168       18.1685       21.6690       20.6942       19.1935       19.1026       20.4444       22.0095       28.7552       37.1702       31.5712       32.7683       34.5144       32.2080       51.7841       31.9465       34.8796       36.4062       39.6444       34.6070        0.0000        0.0000        0.0000        0.0000        0.0000        0.0000        0.0000        0.0000        0.0000        0.0000        0.0000        0.0000        0.0000        0.0000        0.0000        0.0000        0.0000        0.0000        0.0000        0.0000        0.0000        0.0000        0.0000        0.0000        0.0000        0.0000        0.0000        0.0000        0.0000        0.0000        0.0000        0.0000        0.0000        0.0000        0.0000        0.0000        0.0000        0.0000        0.0000        0.0000        0.0000        0.0000        0.0000        0.0000        0.0000        0.0000        0.0000        0.0000        0.0000        0.0000        0.0000        0.0000        0.0000        0.0000        0.0000        0.0000        0.0000        0.0000        0.0000        0.0000        0.0000        0.0000        0.0000
        0.0000        0.0000        0.0000        0.0000        0.0000        0.0000        0.0000        0.0000        0.0000        0.0000        0.0000        0.0000        0.0000        0.0000        0.0000        0.0000        0.0000        0.0000        0.0000       31.9413       16.0685       17.1245       13.9403        4.0404        5.4578       19.4767       24.3475       16.7893       26.5086       34.8541       40.4258       38.5638       17.4995       10.9700       12.1930       16.7715        7.5088        7.3793        3.1502        2.5245        5.5216        4.3252        5.9448        8.4840       11.4660        9.3480        9.1200        5.1900        6.1500        5.6220        9.6360        9.5640        8.2620        6.9120        6.7440        5.2043        8.3568        5.2504        1.9742        1.5845        3.9842       11.2897        7.7861        8.1330        8.7707        5.9258        3.3037        2.9129        2.9579        4.9897        7.0203        5.5668        7.3716        7.6399        7.8731        7.9685        8.5866        8.2378        7.0857        6.1365        5.5755        5.1346        4.2636        3.1110        3.1187        4.1691        4.7961        5.5915        6.5818        5.5475        5.1729        5.0528        3.6455        5.1010        5.9007        6.6041        8.0913        7.2551        7.7760        8.1298        9.0551       10.9576        9.3598       12.2975       12.9961       12.9115       13.1293        8.2397        9.3261        8.3135        7.3048        7.7352        5.9532        4.1140        4.7016        6.8687        6.0518        6.0787        7.0449        7.2769        6.7897        5.9304        5.3460        3.4274        2.8834        4.6804        3.3995        3.2420        2.9697        3.3225        3.9847        5.4297        6.1519        6.7743        7.3907        7.7685        8.4221        8.5030        7.8970        8.4923       16.1398       15.3475       13.9969        4.3182        2.7170        2.3249        2.8555        9.9234        9.2980        8.5853        9.6401       12.7423       13.3495       14.6632       15.6347       18.8901       20.4504       22.6560       22.1435       19.0221       18.5129       21.5598       16.8575       15.2080       15.0563       15.2082       17.4334       20.3004       21.7474       26.7498       34.9042       26.3921       28.0558       28.4863       35.3752       42.6773       42.9823       40.2872       36.5382       40.4758       45.1083       46.3950       41.0908       40.2756       43.1540       39.6925       41.7426       45.1217        0.0000        0.0000        0.0000        0.0000        0.0000        0.0000        0.0000        0.0000        0.0000        0.0000        0.0000        0.0000        0.0000        0.0000        0.0000        0.0000        0.0000        0.0000        0.0000        0.0000        0.0000        0.0000        0.0000        0.0000        0.0000        0.0000        0.0000        0.0000        0.0000        0.0000        0.0000        0.0000        0.0000        0.0000        0.0000        0.0000        0.0000        0.0000        0.0000        0.0000        0.0000        0.0000        0.0000        0.0000        0.0000        0.0000        0.0000        0.0000        0.0000        0.0000        0.0000        0.0000        0.0000        0.0000        0.0000        0.0000        0.0000        0.0000        0.0000        0.0000        0.0000
        0.0000        0.0000        0.0000        0.0000        0.0000        0.0000        0.0000        0.0000        0.0000        0.0000        0.0000        0.0000        0.0000        0.0000        0.0000        0.0000        0.0000        0.0000        0.0000        0.0000        8.8116       13.7138        8.1778        1.1458        1.5032       10.9624        7.0524        7.6596        9.7525       17.7857       29.4993       17.6654        9.1106       11.8804       18.0335       18.8311       18.8455       11.6443        3.4972        6.5646        8.2917        6.2523        8.3321       10.9260        9.4140        9.4200        5.5680        4.7400        7.6440        8.7720        6.1140       13.4160        7.8900        6.4200        8.1360       10.6939        7.4999        6.1401        1.7647        3.3709        6.7593       11.5097       12.2720        8.7772        6.6405        6.2911        4.7931        4.6864        4.9669        3.4694        6.9966        6.4649        7.4042        8.4555        9.7254        7.5008        7.0454        7.9639        7.9178        6.2389        5.8531        6.2898        5.4102        5.2994        5.1717        4.6345        5.4197        5.4480        4.5552        4.1881        5.6604        6.1997        3.8787        5.1208        5.1597        6.3192        7.0978        7.1194        7.7490        8.1568        8.6693        9.8406        9.5785       13.2487       14.8854       14.7881       12.9254        8.9194        7.7961        7.1682        8.2935        8.6586        8.0644        5.0888        5.2497        7.7033        7.5968        6.6045        7.5540        8.3932        7.4398        6.7175        5.9269        3.8549        3.1257        6.6426        4.3980        3.2568        3.2029        3.4569        4.1646        5.6897        6.5984        7.2918        8.0801        8.3852        9.1476        9.2396       10.1070        6.6631        8.8890       17.6151       17.6675        9.8256        4.3319        3.5245        3.8464        6.8358        8.1423        9.2935       12.6292       17.8662       16.2496       15.3998       16.4527       22.5657       24.1113       24.2937       22.0869       15.9226       17.2098       19.4546       16.9568       16.5848       20.8040       21.2145       21.2746       27.7296       34.4717       37.9817       41.1129       30.8677       36.7570       39.3060       40.0602       46.3418       43.8531       41.0049       39.5810       42.2308       44.4702       46.2464       48.5164       44.6768       44.8222       44.2603       41.2962       43.2701       46.8881        0.0000        0.0000        0.0000        0.0000        0.0000        0.0000        0.0000        0.0000        0.0000        0.0000        0.0000        0.0000        0.0000        0.0000        0.0000        0.0000        0.0000        0.0000        0.0000        0.0000        0.0000        0.0000        0.0000        0.0000        0.0000        0.0000        0.0000        0.0000        0.0000        0.0000        0.0000        0.0000        0.0000        0.0000        0.0000        0.0000        0.0000        0.0000        0.0000        0.0000        0.0000        0.0000        0.0000        0.0000        0.0000        0.0000        0.0000        0.0000        0.0000        0.0000        0.0000        0.0000        0.0000        0.0000        0.0000        0.0000        0.0000        0.0000        0.0000        0.0000
        0.0000        0.0000        0.0000        0.0000        0.0000        0.0000        0.0000        0.0000        0.0000        0.0000        0.0000        0.0000        0.0000        0.0000        0.0000        0.0000        0.0000        0.0000        0.0000        0.0000        0.0000       13.4783        7.5126        2.3846        0.3225        3.4209       11.5711        7.9454        5.8557       22.7970       28.8319        4.5348        7.0256       25.5310       21.8336       17.3652       13.3748        8.7096        8.4200        5.8543        6.8729        4.5809        3.9972        7.8960        9.0000        7.7880        4.8240        4.4880        5.5680        9.8160        9.8640       14.7120       10.7760        9.9180        9.5760        6.9438        6.1500        3.6935        6.3439        5.0422        9.3731       10.3467        6.5468        3.4631        4.1969        5.2231        5.5538        6.8730        6.8876        6.3825        6.0930        5.3151        5.6479        6.1063        6.6527        7.1648        7.2003        7.7078        8.1086        6.0562        5.6670        6.2225        6.4296        5.4590        5.6128        5.7302        5.1422        4.7258        4.4533        4.1471        5.6268        5.2488        6.2463        4.3705        5.0443        5.8006        7.6360        7.1324        7.5176        8.1146        9.0923        8.7231        9.5249       14.4447       14.3233       14.8396       10.9785        9.1221        8.5531        9.8259        9.7929        9.1340        8.1775        5.9042        5.8768        8.5911        7.7128        8.6951        8.7813        8.6649        9.7681        7.9782        6.5724        3.9883        3.3130        2.9752        3.0163        3.4935        3.5862        3.7728        4.5776        6.2930        7.3104        8.4617        9.0175        9.3202       10.1559       10.5333       10.7778        7.0828        9.1016        7.3698       10.0760        5.4684        7.3634        9.1275        8.5229       10.1963       11.1822       11.7346       11.6975       20.3345       23.2320       21.4532       21.5734       34.8537       27.8198       26.9421       26.9578       24.8943       23.6968       24.0479       28.3712       29.4007       31.6123       28.5008       29.5378       37.3093       36.6448       40.3906       42.4447       41.3411       45.6025       47.8594       46.5635       39.8402       44.6843       44.4122       39.2221       62.6770       51.3637       46.0228       43.2459       42.1549       47.8194       46.1080       48.4963       43.2848       43.5594       43.7981        0.0000        0.0000        0.0000        0.0000        0.0000        0.0000        0.0000        0.0000        0.0000        0.0000        0.0000        0.0000        0.0000        0.0000        0.0000        0.0000        0.0000        0.0000        0.0000        0.0000        0.0000        0.0000        0.0000        0.0000        0.0000        0.0000        0.0000        0.0000        0.0000        0.0000        0.0000        0.0000        0.0000        0.0000        0.0000        0.0000        0.0000        0.0000        0.0000        0.0000        0.0000        0.0000        0.0000        0.0000        0.0000        0.0000        0.0000        0.0000        0.0000        0.0000        0.0000        0.0000        0.0000        0.0000        0.0000        0.0000        0.0000        0.0000        0.0000
        0.0000        0.0000        0.0000        0.0000        0.0000        0.0000        0.0000        0.0000        0.0000        0.0000        0.0000        0.0000        0.0000        0.0000        0.0000        0.0000        0.0000        0.0000        0.0000        0.0000        0.0000       34.5453       19.0305        4.0057        4.2786        7.9697       26.4832       10.3517        3.8057       17.9328       37.1535       28.4139       25.1672       22.3432       25.1879       20.4725       16.8330       18.4906       15.1304        3.1620        8.1458       13.2432       15.8477       11.1660        9.4200        8.5320        9.6720       11.9007        9.3587        9.5903       16.3018       15.1968       19.1519       11.6601        9.3866        8.2186        7.0167        6.6250        9.6213       12.6769       13.6290       10.4383        8.6942        5.1767        4.5288        8.1440        8.0445        8.5596        9.5355        7.6484        6.7693        4.6588        5.1121        5.0124        6.1676        6.6744        6.1672        6.4294        6.1722        6.8376        7.0234        7.1151        6.6521        7.3272        6.5784        6.4725        5.5660        4.9628        4.5601        4.0349        3.8237        5.6065        7.3120        5.9540        6.4744        7.7227        8.1800        9.4694        9.5236       10.7494       11.2164       10.8103       11.8444       11.7532       12.7916       13.2909       12.3398       10.2565        9.3538       12.6259       10.7272        8.6652        8.2481        9.2778        9.4769       11.1384       11.1756       12.0034       11.0238       10.4587        9.2822        8.3684        7.8823        4.0070        2.9251        2.4642        2.6469        5.0850        3.9138        2.8491        3.3777       11.3084        5.2167        5.5705        6.0158        9.0305       16.8215       16.8270       16.3849       14.3896       18.8078       16.9136       14.9270       14.2517       13.9554       14.0737       14.0624       13.5958       17.3349       18.3625       18.0204       29.6972       32.5903       30.1115       31.7227       38.8845       36.8793       37.0726       44.7758       45.6161       46.9915       47.5282       46.5522       42.5885       39.1937       35.3562       36.5819       34.3908       44.2414       45.2867       44.5204       49.9171       49.3277       49.1753       47.1671       52.0728       56.8746       50.8739       51.5085       49.5170       55.4621       57.3843       56.9829       52.0264       35.0265       44.7921       40.9283       41.2702       38.7235       41.3929        0.0000        0.0000        0.0000        0.0000        0.0000        0.0000        0.0000        0.0000        0.0000        0.0000        0.0000        0.0000        0.0000        0.0000        0.0000        0.0000        0.0000        0.0000        0.0000        0.0000        0.0000        0.0000        0.0000        0.0000        0.0000        0.0000        0.0000        0.0000        0.0000        0.0000        0.0000        0.0000        0.0000        0.0000        0.0000        0.0000        0.0000        0.0000        0.0000        0.0000        0.0000        0.0000        0.0000        0.0000        0.0000        0.0000        0.0000        0.0000        0.0000        0.0000        0.0000        0.0000        0.0000        0.0000        0.0000        0.0000        0.0000        0.0000        0.0000
        0.0000        0.0000        0.0000        0.0000        0.0000        0.0000        0.0000        0.0000        0.0000        0.0000        0.0000        0.0000        0.0000        0.0000        0.0000        0.0000        0.0000        0.0000        0.0000        0.0000        0.0000       19.0449       16.3703       10.3942       10.7506        7.5656       13.9660        8.0993        7.1883        8.1146       25.4278       15.1887       10.3597       18.7831       16.8873        9.2072       22.3343       20.8853       21.1102       15.6853       15.2366       17.1428       12.6104        6.7980        7.7460        4.6500       11.3280       11.9249       16.4356       14.8150       10.9953       17.7828       15.1735        8.9524        4.6940        4.2788       11.4281        7.6985        4.5483        6.5606        7.7911        8.0719       13.1373        6.0783        5.8613       10.1016        9.9768        8.1164        7.1537        5.9477        7.3047        6.3321        6.0111        4.9740        4.7344        4.2219        4.9442        6.6270        6.4101        6.9201        8.9311        9.8948        7.9265        7.1107        6.6396        5.1830        5.1571        4.0131        3.7216        3.8202        4.9612        6.6551        6.2648        5.2402        5.8131        6.0009        6.9063        8.8000        8.5742       11.5043       11.6803       11.8192       11.7486       12.2192       13.4138       12.7146       13.2748       13.4330       11.7944       12.6106       11.6827       10.4061       10.6943       11.6392       11.7087       11.8721       12.3388       12.4768       12.4078       15.6890       10.6571        9.3807        8.8537        4.1239        3.2523        4.8540        5.5065       16.8935       23.3269        3.1991        3.7198        6.1120        6.5558       10.6197       12.0850       12.2605       11.3620       12.9368       15.6193       19.6513       18.4049       17.4829       25.6845       19.1090       16.4305       16.1626       16.3019       17.5573       15.3852       20.1155       21.3434       27.7676       43.7591       35.4764       44.1853       46.6319       46.8003       47.8176       59.8083       65.8698       61.8766       57.8745       59.6805       54.0263       50.6222       44.1917       42.3537       44.4162       50.7246       52.8662       59.0121       53.9673       55.0194       52.3081       52.5689       55.7630       68.1252       60.7514       59.3509       68.9188       69.0835       68.9705       64.7628       49.4773       39.8177       37.7123       43.6744       41.2268       42.6979       40.6341        0.0000        0.0000        0.0000        0.0000        0.0000        0.0000        0.0000        0.0000        0.0000        0.0000        0.0000        0.0000        0.0000        0.0000        0.0000        0.0000        0.0000        0.0000        0.0000        0.0000        0.0000        0.0000        0.0000        0.0000        0.0000        0.0000        0.0000        0.0000        0.0000        0.0000        0.0000        0.0000        0.0000        0.0000        0.0000        0.0000        0.0000        0.0000        0.0000        0.0000        0.0000        0.0000        0.0000        0.0000        0.0000        0.0000        0.0000        0.0000        0.0000        0.0000        0.0000        0.0000        0.0000        0.0000        0.0000        0.0000        0.0000        0.0000        0.0000
        0.0000        0.0000        0.0000        0.0000        0.0000        0.0000        0.0000        0.0000        0.0000        0.0000        0.0000        0.0000        0.0000        0.0000        0.0000        0.0000        0.0000        0.0000        0.0000        0.0000        0.0000       25.5305       25.8657       15.6114       19.0285       23.5044       10.2640        7.5523       10.9117       11.7317       17.3269        9.8090       18.7308       20.8498       17.2696        6.7339       17.3019       27.9564       22.6187       20.4555       16.7191       13.0083       10.4645       11.1480        7.6920        2.2680        6.5400        3.5574        6.2163        7.3729        8.8850       11.5657        7.3188        5.9488        6.8322        7.2608       11.0972        8.1251        6.1067        6.6964        9.8265        8.6768        7.3687        4.8312        5.6355        8.5839        7.2415        7.3362        7.9340        8.6977        8.8992        6.2854        5.8693        5.2016        4.8098        3.9835        4.9435        4.6361        4.9084        7.0372        6.4391        7.6052        6.7731        6.0753        5.9083        7.1968        6.9972        6.2319        4.7703        4.2000        4.2642        5.3987        5.7501        5.9785        6.4103        8.9703        9.4762       10.6726        9.2049       10.2453       11.7352       11.5716       11.8710       12.4728       12.6974       13.5210       15.0145       12.7986        9.1917        9.4585       11.2484       10.7881       12.3039       14.1480       12.0273       12.7876       14.3280       13.8616       13.1709       18.0488       11.7569       10.2896        9.2989        3.6380        3.0473        4.0452        5.2144       14.4549       14.6673        3.1459        3.8178        4.8952        5.6384       13.7184       18.7442       14.7132       16.6848       22.9758       24.4034       18.9970       18.9227       18.8048       25.2558       21.9128       20.0441       20.3988       17.5139       16.3556       16.6990       17.1568       25.5142       33.8913       46.8102       46.4873       42.7986       48.9871       51.8585       52.5713       56.4395       55.0537       57.5558       55.6094       54.4261       49.1485       46.8934       47.3848       51.0596       56.6934       57.3185       56.9512       58.6473       56.0354       51.4916       48.3604       46.8370       59.0702       63.9361       55.9320       53.2208       63.2959       67.6894       77.1479       62.5659       55.7788       42.7607       50.1394       41.5339       39.3764       45.5940       44.2362       48.5602        0.0000        0.0000        0.0000        0.0000        0.0000        0.0000        0.0000        0.0000        0.0000        0.0000        0.0000        0.0000        0.0000        0.0000        0.0000        0.0000        0.0000        0.0000        0.0000        0.0000        0.0000        0.0000        0.0000        0.0000        0.0000        0.0000        0.0000        0.0000        0.0000        0.0000        0.0000        0.0000        0.0000        0.0000        0.0000        0.0000        0.0000        0.0000        0.0000        0.0000        0.0000        0.0000        0.0000        0.0000        0.0000        0.0000        0.0000        0.0000        0.0000        0.0000        0.0000        0.0000        0.0000        0.0000        0.0000        0.0000        0.0000        0.0000
        0.0000        0.0000        0.0000        0.0000        0.0000        0.0000        0.0000        0.0000        0.0000        0.0000        0.0000        0.0000        0.0000        0.0000        0.0000        0.0000        0.0000        0.0000        0.0000        0.0000        0.0000        0.0000       25.3792       18.7498       41.3381       29.2667       17.4170       11.1635        8.6084        6.4154       13.8235        7.3825       16.5882       17.0539       16.7603        7.3074       12.6149       18.0492       29.1534       21.0756       20.5002       14.6656       13.2354        6.3349        3.0600        0.8100        2.5080        1.0480        2.6104        2.2464        8.4782        8.8670        8.4309        6.3285       10.0114        5.9743        9.5162        7.6452        9.1082        8.6679        9.5136        8.0453        2.0677        3.9130        9.2957       11.0140       10.8095        9.7891       11.6142        9.3633        8.3064        5.6388        5.9650        6.0160        5.9724        5.2690        5.3398        4.3410        4.1776        3.9966        5.8442        8.2735        6.0863        6.8843        5.6438        5.7465        6.8023        5.3872        4.9559        4.8783        5.4308        6.9575        6.3622        5.5649        6.2010        7.7786        9.3112       11.6468        9.9954       10.7359       10.8775       10.3924        9.6809       10.3970       11.1615       12.0004       11.6996       12.6919        9.6228        9.1007       11.4717       10.4296       11.3264       13.3655       14.2083       15.1943       17.7953       14.5426       12.3461       13.6926       12.5899        9.9374        7.0336        3.6642        3.2564        2.8413        2.7566        9.9608        9.7372        2.9684        3.6625        4.8253        5.7617        7.4479       13.2490       12.1323       15.6522       23.9218       16.6860       20.2313       24.9156       21.4754       24.7330       22.7119       23.7285       20.5225       18.8685       17.1645       17.5406       22.2329       21.0822       24.4504       28.3891       29.9592       39.4948       58.8246       44.5053       42.1645       59.5695       53.8839       51.9288       48.2772       48.4566       58.8784       68.5591       64.9700       63.3810       67.4815       69.3782       64.6810       60.0460       57.1198       53.6510       52.4700       50.5593       47.0356       44.8132       49.7116       64.8962       65.9267       62.6826       59.6897       54.1082       52.9036       43.8129       48.0691       45.6399       40.1684       42.4113       45.5552       41.2816        0.0000        0.0000        0.0000        0.0000        0.0000        0.0000        0.0000        0.0000        0.0000        0.0000        0.0000        0.0000        0.0000        0.0000        0.0000        0.0000        0.0000        0.0000        0.0000        0.0000        0.0000        0.0000        0.0000        0.0000        0.0000        0.0000        0.0000        0.0000        0.0000        0.0000        0.0000        0.0000        0.0000        0.0000        0.0000        0.0000        0.0000        0.0000        0.0000        0.0000        0.0000        0.0000        0.0000        0.0000        0.0000        0.0000        0.0000        0.0000        0.0000        0.0000        0.0000        0.0000        0.0000        0.0000        0.0000        0.0000        0.0000        0.0000
        0.0000        0.0000        0.0000        0.0000        0.0000        0.0000        0.0000        0.0000        0.0000        0.0000        0.0000        0.0000        0.0000        0.0000        0.0000        0.0000        0.0000        0.0000        0.0000        0.0000        0.0000       41.6023       39.0606       44.9058       53.6240       48.4221       31.5517       22.4113       13.4040       18.2495       28.0162       15.4299       21.3462       25.6136       29.6707       15.0673       16.6663       34.2633       41.1068       28.4323       19.2790       17.9832       13.5953       11.1104        5.7141        5.4599        5.0780        5.6274        7.9991       12.2962       13.8918        8.9214        7.8559       14.9069       11.9327        8.4943       11.3504       12.9771        9.5411        8.3412       12.0220        9.6798       13.0301        7.4654        9.3904       10.8715        8.6714        7.9245        9.2797        7.9169        7.3773        5.8092        6.3854        6.8677        6.2528        6.7066        6.6021        6.9507        5.5285        5.7256        5.8223        7.4592        8.7324        9.1853        9.2059        7.8498        6.6215        7.8037        6.1658        7.3186        5.7313        6.5679        7.1209        7.8220        8.0130        7.5662        8.1535       11.2728       10.0675        9.2259        9.1297        8.2828        8.2489        9.0324        9.7284       11.1407       13.1023       13.9132       10.1884        8.7557        8.9306       12.0114       14.8778       17.0520       14.0319       16.0799       15.0942       10.9970       10.7670        6.2824        5.6942        4.9053        4.2106       14.5541       10.5994        9.0191        2.7044        6.2204        3.3190        3.7337        4.7148        6.8428        8.0612       10.2480       11.1141       13.9423       16.6479       19.6729       20.7489       21.2690       21.8977       22.7714       22.7747       29.7932       33.9671       24.4050       23.3524       26.6633       23.3851       20.7251       24.8699       30.2892       25.5650       28.2802       32.5749       31.9010       30.3874       38.1822       38.6445       47.5684       46.9035       49.5199       50.6089       61.1376       66.8306       71.9484       75.4933       82.9940       82.4918       76.4459       66.4089       66.8077       66.6874       60.9051       54.5112       57.2566       65.1901       66.3120       71.2477       64.3413       58.5478       60.6393       51.8449       44.8401       38.1070       38.9207       44.3057       42.9118       43.7737       46.1629       44.8970       50.0073        0.0000        0.0000        0.0000        0.0000        0.0000        0.0000        0.0000        0.0000        0.0000        0.0000        0.0000        0.0000        0.0000        0.0000        0.0000        0.0000        0.0000        0.0000        0.0000        0.0000        0.0000        0.0000        0.0000        0.0000        0.0000        0.0000        0.0000        0.0000        0.0000        0.0000        0.0000        0.0000        0.0000        0.0000        0.0000        0.0000        0.0000        0.0000        0.0000        0.0000        0.0000        0.0000        0.0000        0.0000        0.0000        0.0000        0.0000        0.0000        0.0000        0.0000        0.0000        0.0000        0.0000        0.0000        0.0000        0.0000        0.0000
        0.0000        0.0000        0.0000        0.0000        0.0000        0.0000        0.0000        0.0000        0.0000        0.0000        0.0000        0.0000        0.0000        0.0000        0.0000        0.0000        0.0000        0.0000        0.0000        0.0000       52.2681       47.2471       36.7801       40.6150       43.2232       31.2396       19.9741       19.4571       18.6490       10.7422       11.8214       17.9145       11.0756        9.8671        9.3856       12.9521       14.4490       25.4127       27.2456       24.1900       24.8872       22.5324       13.0959       14.9255       10.3282        3.9467        5.2662        4.7979        8.0120        8.9552        9.7834        4.3484        6.8298       14.1564       20.1213       16.3083       14.6947        8.6522        7.8852        6.1665        7.3100        8.3656        7.6461        8.9978       10.8748        9.5623        6.8351        5.7573        5.7154        5.7256        7.0455        6.6697        6.1236        6.1213        6.1996        6.3478        7.2752        7.5686        6.4323        7.3469        8.1612        7.3540        7.8052        8.6147        8.2323        7.9037        6.8323        5.8555        6.6482        6.7275        9.5898        7.1908        6.7001        7.6960        7.3149        6.1133        6.5310        7.8588        7.7994        7.0046        8.3031        7.1660        6.7294        7.4984        7.6403        8.3567        9.0136        8.8349        8.4832        8.6165        9.0666       10.1594        9.7263       10.6399        8.1774        9.2300        9.7420        9.4127        8.5157        5.4536        4.5477        3.8090        3.3581        5.8688        6.0805        4.5697        2.1395        3.5410        3.0156        3.5874        4.4909        6.7331        8.2447        9.8897       11.2728       14.3261       18.4025       19.5586       23.3378       22.9899       23.4290       25.1853       27.4867       31.7672       37.6732       32.7897       24.3084       33.3191       30.6381       27.4482       25.7292       34.5482       30.9939       33.7750       37.6137       39.3057       38.5625       38.2336       46.5185       52.8831       58.7059       60.0620       56.2380       60.2696       73.5956       76.9375       74.1192       94.6787       89.6723       85.9670       73.8715       72.9935       83.1712       92.4212       69.4207       67.3116       79.0054       71.7954       59.7383       62.5980       49.3214       46.2766       42.3179       47.2750       40.3728       40.2534       42.0535       44.9341       44.8444       49.9164       51.3956       54.2474       58.6620        0.0000        0.0000        0.0000        0.0000        0.0000        0.0000        0.0000        0.0000        0.0000        0.0000        0.0000        0.0000        0.0000        0.0000        0.0000        0.0000        0.0000        0.0000        0.0000        0.0000        0.0000        0.0000        0.0000        0.0000        0.0000        0.0000        0.0000        0.0000        0.0000        0.0000        0.0000        0.0000        0.0000        0.0000        0.0000        0.0000        0.0000        0.0000        0.0000        0.0000        0.0000        0.0000        0.0000        0.0000        0.0000        0.0000        0.0000        0.0000        0.0000        0.0000        0.0000        0.0000        0.0000        0.0000        0.0000        0.0000
        0.0000        0.0000        0.0000        0.0000        0.0000        0.0000        0.0000        0.0000        0.0000        0.0000        0.0000        0.0000        0.0000        0.0000        0.0000        0.0000        0.0000        0.0000        0.0000        0.0000       68.0095       51.8247       53.3524       38.0143       41.0662       43.1958       30.8449       18.0197       16.8741       16.0981       22.2463       18.9936       10.1489        7.2458        9.0327       22.5057       21.7207       30.1214       23.8543       18.9003       17.2986       10.0678       11.5412       20.3685       15.9505       12.3325        6.5857        8.1415       10.1900        6.4866       10.8548        6.8876        8.1142        8.9239       20.7952       10.0704       11.3569        7.8998        8.1553        9.7745        9.0833        7.5888       11.9611        7.0941        7.7932        8.3381        8.4989        5.5098        5.8409        5.8874        7.4728        7.3047        8.1696        6.8965        5.1410        5.2790        6.1834        7.2236        7.7927        9.0608       10.1523        8.2889        8.1465        8.4512        7.8851        7.6857        7.4246        7.0135        5.8757        9.2236       10.1834        8.3959        6.8207        5.9938        7.5333        6.7135        6.8419        4.9409        5.9327        4.6992        3.9609        4.7698        5.5429        6.8393        6.5110        6.7774        7.2402        6.7807        7.1961        8.8024        9.2365        8.6040       10.4637        9.2325        8.0202        8.7320        7.7594        8.2533        7.0778        4.8327        4.5301        4.0440        3.6058        5.7212        4.4208        4.2417        2.1834        5.4423        4.4865        4.1085        6.0902        6.6091        9.1612       13.0100       13.1590       15.1606       18.8457       24.9303       24.5609       25.0951       26.6899       31.2849       39.1216       34.0329       29.0146       29.0445       33.8676       28.2804       24.2683       22.0199       25.4021       24.4848       28.2161       26.2672       27.8137       34.2575       44.3047       44.8095       44.5862       52.4240       61.3964       65.7448       63.1115       73.2335       84.4176       89.5136       83.5626       95.1938       86.7661       89.6455       77.7931       77.4411       75.6435       87.5448       77.8824       61.5821       65.7100       59.9356       72.8644       81.7251       65.6520       58.7504       50.4996       39.9108       36.6083       44.7241       45.0411       49.9007       51.6692       53.5368       53.8868       50.7081       48.9542       53.3636        0.0000        0.0000        0.0000        0.0000        0.0000        0.0000        0.0000        0.0000        0.0000        0.0000        0.0000        0.0000        0.0000        0.0000        0.0000        0.0000        0.0000        0.0000        0.0000        0.0000        0.0000        0.0000        0.0000        0.0000        0.0000        0.0000        0.0000        0.0000        0.0000        0.0000        0.0000        0.0000        0.0000        0.0000        0.0000        0.0000        0.0000        0.0000        0.0000        0.0000        0.0000        0.0000        0.0000        0.0000        0.0000        0.0000        0.0000        0.0000        0.0000        0.0000        0.0000        0.0000        0.0000        0.0000        0.0000
        0.0000        0.0000        0.0000        0.0000        0.0000        0.0000        0.0000        0.0000        0.0000        0.0000        0.0000        0.0000        0.0000        0.0000        0.0000        0.0000        0.0000        0.0000        0.0000        0.0000       96.9604       74.5389       51.2559       41.7958       38.5503       58.3588       43.9727       23.4904       17.6663       13.8151       30.0338       11.9128       12.5780       13.0301        9.2852       11.6263       13.6956       18.6571       17.0470       17.3540       12.5644       10.2334       10.0687       14.4715        9.2814       13.0777        9.9444        9.4633        9.0836        8.1505       10.6270        5.8362        9.2520        9.1911       11.3972        8.5319       10.1133       11.5685       10.5239       11.3399        9.6381       10.8909       15.5323       11.3691        9.9792        9.6832        8.2202        5.6108        5.7832        6.2825        6.4351        5.8259        7.2074        4.7204        4.9508        4.9459        5.6947        7.3492        8.9282       10.5239       11.2792       12.2185       10.7697        8.8696        8.3459        7.9241        7.5362        5.9914        6.2658        7.3617        9.1064        6.9189        5.7330        4.0866        4.8160        6.9317        4.8647        4.0097        4.2883        3.9565        3.0931        3.2398        3.6044        4.8403        5.0819        5.6706        5.1668        5.1158        6.0763        6.4329        7.0827        8.8462        5.3800        6.0208        6.7603        6.9201        6.8400        7.7809        6.6575        5.4994        5.7858        5.5229        4.0102        3.6539        2.6129        2.1132        2.3618        3.6254        3.6876        3.8309       10.5820       10.1180       12.5349       14.8684       13.6452       16.1240       17.3721       23.9761       24.2238       25.6805       28.5209       32.1975       36.4693       32.1633       30.1552       35.5497       31.0036       26.9869       32.4721       37.6567       35.0909       26.9368       27.3758       35.2661       34.1594       44.0792       39.5262       44.9854       44.3105       61.1671       66.6551       71.8343       78.7829       73.7769       93.0112       90.0638       78.8171       91.9539       87.9063       88.0046       78.4932       69.8228       82.6143       75.1713       65.1982       57.6451       60.1941       57.1658       61.7486       78.4740       70.3900       66.8456       60.3608       47.4219       43.9469       45.8160       58.7071       53.9155       54.1300       50.0472       50.8663       46.8803       45.0364       49.1277       53.7578        0.0000        0.0000        0.0000        0.0000        0.0000        0.0000        0.0000        0.0000        0.0000        0.0000        0.0000        0.0000        0.0000        0.0000        0.0000        0.0000        0.0000        0.0000        0.0000        0.0000        0.0000        0.0000        0.0000        0.0000        0.0000        0.0000        0.0000        0.0000        0.0000        0.0000        0.0000        0.0000        0.0000        0.0000        0.0000        0.0000        0.0000        0.0000        0.0000        0.0000        0.0000        0.0000        0.0000        0.0000        0.0000        0.0000        0.0000        0.0000        0.0000        0.0000        0.0000        0.0000        0.0000        0.0000
        0.0000        0.0000        0.0000        0.0000        0.0000        0.0000        0.0000        0.0000        0.0000        0.0000        0.0000        0.0000        0.0000        0.0000        0.0000        0.0000        0.0000        0.0000        0.0000        0.0000        0.0000      108.8024       98.1258      110.7505       96.0019       87.9442       76.8969       62.1087       54.8819       56.9063       40.0544       28.7764       26.2597       20.5880       17.8318       19.1537       25.3080       30.7438       33.3745       18.0188       10.6679        8.4108       19.0128       17.4790       11.7470       15.6018       13.9454       12.0327       12.1196       11.5101        9.4972       10.7946       12.7856       11.4403       14.5665       11.3441       12.5372       13.4782       13.7885       16.7722       18.2651       19.5893       19.4539       15.7706       11.7802        9.5734       10.1570        9.2218        8.6600        9.9819        6.4440        5.5099        6.0834        5.0740        6.6966        6.9398        8.5779        9.5707        8.8432       11.4121       15.9279       15.4729       12.1879       12.0876       12.4416       12.3605       14.1445       14.3310       15.3384       10.3486        8.5500        4.6376        3.5691        3.9831        3.3819        5.2233        5.2901        4.4795        7.0529        4.1969        4.6979        4.1916        4.5571        4.4840        4.6379        3.7364        7.0356        3.5910        4.0570        3.5244        6.9078        6.2985        5.6794        7.1457        5.4322        5.3402        5.7462       10.8004       12.8070        9.9716       10.6675        8.8754        7.3334       16.8073       20.2745        8.2500        6.7151       10.4579        7.4565        6.0964        5.8878       15.6125       23.0379       16.5344       15.6455       19.1722       21.6390       25.5400       28.2231       31.8506       37.7807       43.6691       45.4035       56.5605       43.3425       34.5590       32.5910       28.8088       26.8664       28.1245       34.5153       42.7699       46.5100       54.5866       64.7950       77.9189       76.0179       68.8814       66.3907       73.9938       77.2126       84.8584       95.5971       96.6068       93.8466       98.1673       86.7558      104.6473       97.7142       92.2642       99.5216       84.3551       77.3636       77.5370       72.3582       62.8843       68.6757       69.3158       70.5217       72.7480       72.8455       64.8539       68.4693       61.2699       55.8881       50.9610       57.8964       50.6337       51.5934       49.5623       52.1195       50.7220       50.6605       49.3176       51.0041       30.5400        0.0000        0.0000        0.0000        0.0000        0.0000        0.0000        0.0000        0.0000        0.0000        0.0000        0.0000        0.0000        0.0000        0.0000        0.0000        0.0000        0.0000        0.0000        0.0000        0.0000        0.0000        0.0000        0.0000        0.0000        0.0000        0.0000        0.0000        0.0000        0.0000        0.0000        0.0000        0.0000        0.0000        0.0000        0.0000        0.0000        0.0000        0.0000        0.0000        0.0000        0.0000        0.0000        0.0000        0.0000        0.0000        0.0000        0.0000        0.0000        0.0000        0.0000        0.0000        0.0000        0.0000
        0.0000        0.0000        0.0000        0.0000        0.0000        0.0000        0.0000        0.0000        0.0000        0.0000        0.0000        0.0000        0.0000        0.0000        0.0000        0.0000        0.0000        0.0000        0.0000        0.0000        0.0000      120.7839      125.4997      137.2314      125.2175      113.7752       93.2464       73.5194       67.0630       65.6958       55.5067       33.5860       30.9737       21.3266       20.1717       24.0621       23.2954       24.3479       25.5659       13.3978       13.0585        9.2587       13.7447       18.7467       10.6471       10.9333       14.8313        7.2800       12.9212        9.0196       11.4184       15.2157       12.9924       12.0482       14.7367       16.9614       12.7485       13.6623       13.9114       16.7492       24.5404       24.9701       19.9696       15.2829       11.4772       11.6198        9.7565        8.1502        7.6846        7.2586        8.8983        4.8348        3.4853        4.9443        6.8530        5.3155        6.2870        5.7107        8.4663       10.7809       14.1322       13.0272       13.8640       13.7501       13.7637       14.1471       14.9002       12.9955       12.3390        9.5680        4.4148        3.3178        2.5054        2.5972        2.7320        6.2848        4.3365        3.4332        3.8049        7.2821        6.5891        4.6373        4.8479        4.4765        4.7485        4.7178        5.2625        3.3545        3.4238        1.7779        3.3696        8.2645        4.2055        4.4304        4.9876        5.8157        6.1069        7.5525        7.7237       10.3207       11.0887       11.3830       11.1957       11.2842        4.9683        4.3143        5.1449       10.0229        5.9257        6.8013        4.9249       15.8842       15.0052       20.8933       18.5862       21.8836       24.4785       26.6333       29.7597       31.3757       37.0241       45.9065       87.9582       69.3754       49.6323       40.6043       36.7108       33.3997       37.7849       39.5871       48.1707       56.9509       65.2724       66.6509       68.0619       81.9146       87.2164       84.4413       88.5588       87.9876       86.6572      101.0377      104.4618       96.3937       96.1761      110.7855       97.4652      119.5534      106.5526      118.3359      109.2188      109.6229       81.5111       71.6416       82.6065       81.7649       84.5999       78.8554       83.3692       67.3011       66.0099       68.5875       77.3327       82.3344       61.1752       64.2845       56.4935       50.3454       50.7664       56.0889       53.1030       55.1302       57.3062       55.9723       53.4125       28.9500        0.0000        0.0000        0.0000        0.0000        0.0000        0.0000        0.0000        0.0000        0.0000        0.0000        0.0000        0.0000        0.0000        0.0000        0.0000        0.0000        0.0000        0.0000        0.0000        0.0000        0.0000        0.0000        0.0000        0.0000        0.0000        0.0000        0.0000        0.0000        0.0000        0.0000        0.0000        0.0000        0.0000        0.0000        0.0000        0.0000        0.0000        0.0000        0.0000        0.0000        0.0000        0.0000        0.0000        0.0000        0.0000        0.0000        0.0000        0.0000        0.0000        0.0000        0.0000        0.0000        0.0000
        0.0000        0.0000        0.0000        0.0000        0.0000        0.0000        0.0000        0.0000        0.0000        0.0000        0.0000        0.0000        0.0000        0.0000        0.0000        0.0000        0.0000        0.0000        0.0000        0.0000        0.0000      113.1940      112.4930      139.4224      139.8792      136.4908      110.9877       87.7820       78.6669       67.0536       64.3938       35.8419       24.9946       23.7784       32.9311       37.6076       29.1791       27.9501       25.5966       14.9287       10.6411        5.6927       10.0100        6.2286        4.8465        2.2444        5.5013        9.7055       17.2020       11.7952        7.2911       12.1272       17.8968       13.1985       13.0497       13.0648       10.5080       17.5697       15.1335       19.4931       19.6428       22.0640       18.9215       14.5675       10.8993        9.1929        6.8350        6.0729        4.0255        4.3841        3.9050        3.6097        3.8289        5.4745        4.1151        3.4228        4.5942        8.7639       16.6208       16.0593       16.6514       16.1758       13.9862       13.8250       12.8834       10.9981        7.8007        8.2181        7.3000        5.2781        4.9387        2.6983        2.5505        3.0525        4.4267        3.4799        5.2180        2.6734        2.0711        2.9192        6.2075        4.5579        4.2249        3.3145        4.2411        5.1515        3.9635        2.8524        4.0185        4.9721        4.7528        4.6914        3.2219        4.1230        4.2400        5.4569        6.1823        6.3873        7.8493       10.1681       11.0773       11.1381       12.9667        6.6309        3.2173        2.1605        2.7262       13.0045        9.4889        5.8640        5.0727       12.0814       13.1410       20.8172       26.4224       26.3068       30.9025       30.5874       30.0964       32.3600       39.3039       43.4543       48.7823       58.7435       63.6414       61.3545       50.2999       57.5660       62.2836       63.2091       72.2121       70.4852       71.4320       72.2820       73.5928       82.2266       92.7681       93.6958       95.3130      115.3958      104.0579       85.2620       93.1749      103.2783      104.0498      110.3766      110.5120      114.9132      105.2597       99.7530      111.3779      110.4978      103.9213       96.3424      111.0357       95.6316       88.5812       88.9019       76.7598       61.2467       56.9077       61.1772       67.6821       53.7743       53.4499       54.7211       53.6166       52.7470       54.4198       52.7004       55.8551       53.0655       57.6491       62.8156       59.8383       37.3800        0.0000        0.0000        0.0000        0.0000        0.0000        0.0000        0.0000        0.0000        0.0000        0.0000        0.0000        0.0000        0.0000        0.0000        0.0000        0.0000        0.0000        0.0000        0.0000        0.0000        0.0000        0.0000        0.0000        0.0000        0.0000        0.0000        0.0000        0.0000        0.0000        0.0000        0.0000        0.0000        0.0000        0.0000        0.0000        0.0000        0.0000        0.0000        0.0000        0.0000        0.0000        0.0000        0.0000        0.0000        0.0000        0.0000        0.0000        0.0000        0.0000        0.0000        0.0000        0.0000        0.0000
        0.0000        0.0000        0.0000        0.0000        0.0000        0.0000        0.0000        0.0000        0.0000        0.0000        0.0000        0.0000        0.0000        0.0000        0.0000        0.0000        0.0000        0.0000        0.0000        0.0000        0.0000      117.1813      129.6122      152.2465      148.4548      146.8656      130.9063       99.6591       87.8172       70.4122       60.8326       41.0909       31.3799       28.8725       27.2460       28.9802       27.4124       20.0572       22.3293        9.5573        4.2299        3.6545        5.6588        8.0443        8.9122        7.1733        7.0565        3.7614        6.5264        4.0787        9.6075       13.4974       15.4992       14.6352       12.0534       25.0970       25.9648       21.4804       12.0997       13.0185       14.5197       18.9624       15.0256       12.0803       10.7736       11.2928        8.1406        5.6351        5.9832        5.7124        6.1932        5.2669        4.1520        4.6229        3.6527        3.5317        5.3773        8.4282       13.0200       15.6892       12.6074       10.8656       10.2717        9.6367        9.9511        9.7708        7.8921        5.5407        5.2449        4.9704        4.0203        2.6725        2.8629        4.6993        2.5637        3.8290        6.6303        0.7500        1.2328        0.9063        1.2992        1.8470        2.1808        1.5377        2.5632        1.5223        1.1559        2.4101        1.0149        1.8543        1.5567        4.3033        2.5625        3.6823        4.5903        5.8654        7.2717        7.2665        7.9772       10.5291       11.5115       11.1960        8.8071        4.0227        3.3131        3.0500        3.9069        6.8401       10.2792        6.3321       13.5897       13.2678       20.3524       22.5215       28.7974       34.5063       35.9384       30.6108       36.1690       36.9106       43.8781       53.2478       61.6129       70.0404       74.1340       58.0723       62.4912       65.9226       70.4966       73.8545       74.6728       77.6055       76.9547       82.3817       81.4196       84.8740       95.5455      104.0983      118.2576      129.3615       98.5401       93.3731      100.2806       98.0404      103.7543      106.4420      118.2727      135.0038      116.5613      108.3287      116.9456      137.9052      108.9254       99.1267      116.7562       85.0882       83.9286       73.4456       60.8538       62.5608       57.8609       54.7984       57.6037       53.8504       61.8309       57.6540       56.4924       56.7917       57.4825       54.1005       61.0017       54.7554       57.3722       61.7303       56.3779        0.0000        0.0000        0.0000        0.0000        0.0000        0.0000        0.0000        0.0000        0.0000        0.0000        0.0000        0.0000        0.0000        0.0000        0.0000        0.0000        0.0000        0.0000        0.0000        0.0000        0.0000        0.0000        0.0000        0.0000        0.0000        0.0000        0.0000        0.0000        0.0000        0.0000        0.0000        0.0000        0.0000        0.0000        0.0000        0.0000        0.0000        0.0000        0.0000        0.0000        0.0000        0.0000        0.0000        0.0000        0.0000        0.0000        0.0000        0.0000        0.0000        0.0000        0.0000        0.0000        0.0000        0.0000
        0.0000        0.0000        0.0000        0.0000        0.0000        0.0000        0.0000        0.0000        0.0000        0.0000        0.0000        0.0000        0.0000        0.0000        0.0000        0.0000        0.0000        0.0000        0.0000        0.0000        0.0000        0.0000      172.9578      182.2785      185.1577      178.5379      156.3131      135.2556      118.5190      102.1384       87.2017       67.2626       54.3506       48.0022       43.7996       43.7733       40.3339       35.8380       30.2474       25.2620       21.7543       18.8271       12.1615        7.8435        8.6697        5.1306        6.2026        8.9592       13.4334       12.7498       21.9643       12.3296       11.3857       10.2775       16.2389       20.7905       20.7481       13.8210       12.8728       14.1168       15.9379       10.5202       12.5523        9.5790       12.1937       10.6385        8.6875       11.6565       11.4051       10.2322        7.4500        4.0892        2.7610        3.1660        6.4745       10.3599       12.2203       14.2965       15.3816       17.8007       19.0224       22.5552       21.0139       19.0328       16.6500       14.2707       10.9155       17.5658       15.4735       11.7669        9.1191       10.4479        8.9494        5.6498        4.4610        3.0496        6.2831        5.3231        4.5497        2.7820        3.6808        5.3818        4.2858        3.5251        0.7917        0.4619        2.4422        3.4277        2.9148        1.3033        0.6006        1.8993        4.5763        4.1956        4.7082       12.4297        8.9758       11.1020       12.5847       12.9014       15.4000       15.4591       10.8905        9.7956        9.1552        5.5135        9.7588       23.4997       24.3948       19.6842       13.2273       13.8455       17.4700       23.6567       26.7507       32.2457       37.4096       42.7420       47.4456       59.5080       67.2004       66.9309       68.2307       68.8901       75.7333       98.0061      102.6997      111.9056      108.1284      116.1697      104.1935       89.9229       89.7733       86.2983       86.7985       97.1293      102.5417      107.8223      110.6004      119.3232       98.0449       82.9288       97.7644      104.7743      114.1905      118.5134      127.1110      148.2582      115.4578      104.7227      135.5136      134.5689      100.8804       97.6020       88.3748       84.2884       83.0382       80.2306       81.7061       92.6084       75.7012       67.8104       67.3731       75.6280       65.5462       61.7618       55.9496       53.4821       55.5081       53.3650       57.8333       57.4410       58.6217       60.9410       61.3281       54.4227       52.2783       54.1641       53.2906        0.0000        0.0000        0.0000        0.0000        0.0000        0.0000        0.0000        0.0000        0.0000        0.0000        0.0000        0.0000        0.0000        0.0000        0.0000        0.0000        0.0000        0.0000        0.0000        0.0000        0.0000        0.0000        0.0000        0.0000        0.0000        0.0000        0.0000        0.0000        0.0000        0.0000        0.0000        0.0000        0.0000        0.0000        0.0000        0.0000        0.0000        0.0000        0.0000        0.0000        0.0000        0.0000        0.0000        0.0000        0.0000        0.0000        0.0000        0.0000        0.0000        0.0000
        0.0000        0.0000        0.0000        0.0000        0.0000        0.0000        0.0000        0.0000        0.0000        0.0000        0.0000        0.0000        0.0000        0.0000        0.0000        0.0000        0.0000        0.0000        0.0000        0.0000        0.0000        0.0000        0.0000        0.0000        0.0000        0.0000      169.2962      145.0247      128.5047      111.6428       96.4375       74.7195       61.4738       53.7207       49.0097       49.0565       46.0107       42.3095       35.3536       30.6244       26.5183       25.8106       19.3057        2.3050        6.7275        4.3946        6.0263       14.8881       23.0440       23.6476       18.7900       11.6236        7.6570        6.8910       14.3229       18.5772       16.9456       14.7344       14.0236       13.7354       11.0487        7.9576        9.3562       10.6215        8.5376        5.8815        4.9983        5.9213       12.4692       10.9067        3.2334        2.0309        2.5449        7.5213       10.5345       10.7990       13.6048       16.9201       17.3214       19.6953       20.4753       22.4931       20.3793       19.2851       17.6307       15.6891       11.9854       14.7351       10.1837        8.3884        8.3212        7.8965        8.2452        6.9611        7.4390        5.5885       10.0196        9.0448       13.4948        5.2911        4.5256        3.9813        3.2057        1.1794        0.6565        0.7681        1.5974        0.3429        0.1730        0.2500        0.6102        2.8076        3.0635        5.2373        5.6048        9.8973       11.1507       11.5620       10.3953       13.0974       15.8991       16.0062       13.8300       11.0931       11.8380       13.1421       12.1061       14.8669        5.7632       20.4401       24.8397       15.8247       22.6390       20.2622       22.2337       28.8876       35.9633       47.9326       57.2955       71.5201       86.6581       75.0011       76.3291       94.7837      119.7237      122.3854      139.4334      125.5744      121.4746      110.7604       99.9646       94.2255       87.6540       79.6700       81.5989       93.2988      108.3540      105.3646       99.9072      118.1049       98.6347      103.4341      101.5793      122.7659      129.1620      127.0303      121.5945      126.8661      118.6001      120.9098      132.7917      133.5231       97.9993       87.2292       84.2899       92.0664       83.6856       87.5837       96.7805       90.3913       91.9213       89.8439       87.0412       74.4208       66.5422       64.0037       53.2856       49.7450       50.3582       50.1000       54.3336       57.4213       59.5728       61.5859       65.0465       55.2793       54.3750       57.1620       56.6444        0.0000        0.0000        0.0000        0.0000        0.0000        0.0000        0.0000        0.0000        0.0000        0.0000        0.0000        0.0000        0.0000        0.0000        0.0000        0.0000        0.0000        0.0000        0.0000        0.0000        0.0000        0.0000        0.0000        0.0000        0.0000        0.0000        0.0000        0.0000        0.0000        0.0000        0.0000        0.0000        0.0000        0.0000        0.0000        0.0000        0.0000        0.0000        0.0000        0.0000        0.0000        0.0000        0.0000        0.0000        0.0000        0.0000        0.0000        0.0000        0.0000        0.0000
        0.0000        0.0000        0.0000        0.0000        0.0000        0.0000        0.0000        0.0000        0.0000        0.0000        0.0000        0.0000        0.0000        0.0000        0.0000        0.0000        0.0000        0.0000        0.0000        0.0000        0.0000        0.0000        0.0000        0.0000        0.0000        0.0000        0.0000      146.5426      136.3211      120.7939      103.0245       81.0380       67.3210       57.4589       54.1805       53.0224       47.8860       43.5880       38.5307       33.0779       28.1763       22.5308       19.5428        3.7895        4.2614        3.1024        1.9511        7.1422       14.9962       15.4139       24.1968       17.6415       12.7350       15.2387       14.6330       10.9696        8.6175        7.9771        8.6989        8.9976        7.0608        6.7501        6.4285        5.8837        6.5434        4.7951        5.1112        6.5601        6.7135        3.5718        3.2439        2.0641        3.0499        5.8446        6.6344        8.6281        9.5430       12.0156       12.9409       13.3960       14.5069       16.4042       16.0193       18.5201       13.9834       13.6569       13.5668       15.2231       14.1622       11.5678       11.5985        9.4321        8.3073        5.7133        5.4908        1.9081        2.8499        4.6495        2.2287        2.0075        2.9135        5.9636        3.9050        0.9782        0.4746        1.5636        1.3098        0.2864        0.3677        0.4093        0.5505        2.1312        2.5988        5.9756        4.7831        6.8052        8.9453       10.3861       15.3602       13.8385       15.8372       15.0760       12.3981        7.4081        7.0475        7.2995        6.1858        6.1419        6.5140       27.9098       34.8361       24.3552       18.3862       24.5202       29.4054       37.9242       43.8192       52.7490       59.1006       65.8305       60.3822       70.5870       84.6125       99.4802      123.6594      114.1272      106.5088      115.1497      114.9030      134.4330      118.5244      102.1017       92.8380       85.8258       80.2484       98.9772      111.0906       95.6266       98.5514       95.6704       94.4290      106.5102      106.0262      105.6370      115.8754      100.1434       97.6769       98.2916      103.5672      119.5964      119.4514      115.3002       88.1536       97.0642       83.2393       91.3949      106.6833      107.2774      116.1965       95.9298      100.1656       97.1395       85.3088       78.4766       75.1836       63.8503       52.9295       48.1684       55.3009       64.6567       57.9861       58.6439       56.8824       62.5066       67.6961       56.3450       54.8104       58.7307       55.3839       43.9500        0.0000        0.0000        0.0000        0.0000        0.0000        0.0000        0.0000        0.0000        0.0000        0.0000        0.0000        0.0000        0.0000        0.0000        0.0000        0.0000        0.0000        0.0000        0.0000        0.0000        0.0000        0.0000        0.0000        0.0000        0.0000        0.0000        0.0000        0.0000        0.0000        0.0000        0.0000        0.0000        0.0000        0.0000        0.0000        0.0000        0.0000        0.0000        0.0000        0.0000        0.0000        0.0000        0.0000        0.0000        0.0000        0.0000        0.0000        0.0000        0.0000
        0.0000        0.0000        0.0000        0.0000        0.0000        0.0000        0.0000        0.0000        0.0000        0.0000        0.0000        0.0000        0.0000        0.0000        0.0000        0.0000        0.0000        0.0000        0.0000        0.0000        0.0000        0.0000        0.0000        0.0000        0.0000        0.0000        0.0000        0.0000        0.0000        0.0000      103.3116       83.3570       69.1012       60.5042       56.8331       56.7934       49.8418       44.4056       39.0171       37.1892       29.6274       22.2594       17.6852        2.7688        1.7629        2.6848        4.4243        2.8672        4.9623        5.4488       12.1947       17.5028       16.6510       12.7988       10.9246       10.3599       12.0391        9.7304        7.4760        5.4508        5.8032        5.8251        7.1805        7.4290        6.2153        5.6657        5.0444        7.3343        5.9424        4.5861       10.4560        1.7820        3.6687        5.7919        6.4745        9.0167        7.8725       10.1500       10.2518        9.1742       10.0621       12.5166       11.8320        9.6597        7.8518        8.5072       10.6339       17.7416       18.4694       16.7054       14.2196       13.4577       11.1880        8.3489       11.1124        4.1559        2.4985        6.2962        1.6697        2.7227        2.9572        2.9124        2.7361        0.6291        0.9768        1.6813        1.4054        0.7767        0.5762        0.3006        0.5823        1.4272        1.7230        3.3569        5.0055        6.0699        8.8679       11.9272       24.3881       20.9833       18.0250       15.2885       13.0160        9.0497        8.4259        7.3254        6.6658        6.9344        8.1267       22.9949       27.6914       20.9293       33.4326       40.4339       40.9355       39.8345       45.6991       52.7494       60.3044       67.6127       72.2942       81.1593       86.3498       79.8388       94.7392       82.1829       93.2940      118.6231      123.6682      137.4904      118.4391       95.5772       89.9321       91.5373       90.8854      102.9341       93.9699       93.3819       93.6620       93.4347       94.2835       95.0687       89.3874       97.2611       94.8080      104.7247       86.7508       87.7007      104.9055      107.1841       89.2005       92.5838       95.6203       81.2738       84.2969      101.8846       98.8093      107.3052      119.3194       99.7064       98.4783       91.4997       79.3457       76.6262       83.0857       85.5877       76.2018       57.0910       58.5024       68.8981       64.3125       55.8843       57.4037       72.4119       74.3760       52.2927       55.5376       55.9945       57.8537       27.3000        0.0000        0.0000        0.0000        0.0000        0.0000        0.0000        0.0000        0.0000        0.0000        0.0000        0.0000        0.0000        0.0000        0.0000        0.0000        0.0000        0.0000        0.0000        0.0000        0.0000        0.0000        0.0000        0.0000        0.0000        0.0000        0.0000        0.0000        0.0000        0.0000        0.0000        0.0000        0.0000        0.0000        0.0000        0.0000        0.0000        0.0000        0.0000        0.0000        0.0000        0.0000        0.0000        0.0000        0.0000        0.0000        0.0000        0.0000        0.0000        0.0000
        0.0000        0.0000        0.0000        0.0000        0.0000        0.0000        0.0000        0.0000        0.0000        0.0000        0.0000        0.0000        0.0000        0.0000        0.0000        0.0000        0.0000        0.0000        0.0000        0.0000        0.0000        0.0000        0.0000        0.0000        0.0000        0.0000        0.0000        0.0000        0.0000        0.0000        0.0000       83.7988       71.5610        0.0000        0.0000       50.4546       45.3409       40.3975       36.0174       26.6499       22.0692       17.4865       12.8111        1.9539        1.4659        1.8668        2.9791       24.0134       33.6368       31.2921       26.9351       10.8846       13.7807       11.6520       15.6924       11.1598        8.5179        9.3751        6.1495        9.2888        9.5850        9.3288        7.0452       14.4819       13.7511       13.4621        9.2517       14.9516       11.1541        9.5670        9.1366       10.0946       12.6479       14.9524       18.9034       22.1559       20.6162       19.5438       17.0062       16.0513       18.5446       19.9545       20.2472       24.5297       21.0435       21.6039       21.1501       26.1106       24.6266       22.7091       22.2593       40.7813       40.4380       28.2035       24.0525       25.7140       18.2185       16.4043        9.4798        9.8916        8.3071       10.9975       11.0014        3.4779        2.3355        4.1415        4.0833        2.0645        1.3654        1.5420        1.2721        1.2762        1.9559        3.2596       14.0095        6.3120        6.8011       12.5178       14.6536       15.7012       16.2210       15.9170       15.3980       15.6158       17.3921        6.6996        6.7091       11.0527       15.3238       18.5792       22.3293       25.7371       32.3520       46.6022       54.3202       43.4940       48.1363       44.5609       57.8524       74.0857       87.7481       86.1817      100.2941      124.9279      110.4078      119.4897      136.0552      190.4619      202.9381      155.9990      161.3090      103.6280      120.6760       91.0299       85.1159       84.8449       89.7459       93.6718       82.9056       90.9601      100.9297      101.0472       99.9729       91.6863       80.4466       76.5058       80.1451       82.7492       89.5045       72.6549       70.2855      108.4213      124.7257      101.0602      130.2506      124.7057      132.8377      100.4733      111.0346      107.2743      100.9730       90.7649       84.1538       85.6730       91.4582       91.3994       79.5537       66.8661       70.5518       72.7325       75.4505       64.7873       64.2102       73.7053       73.5440       57.2842       56.9269       54.2917        0.0000        0.0000        0.0000        0.0000        0.0000        0.0000        0.0000        0.0000        0.0000        0.0000        0.0000        0.0000        0.0000        0.0000        0.0000        0.0000        0.0000        0.0000        0.0000        0.0000        0.0000        0.0000        0.0000        0.0000        0.0000        0.0000        0.0000        0.0000        0.0000        0.0000        0.0000        0.0000        0.0000        0.0000        0.0000        0.0000        0.0000        0.0000        0.0000        0.0000        0.0000        0.0000        0.0000        0.0000        0.0000        0.0000        0.0000        0.0000        0.0000        0.0000        0.0000
        0.0000        0.0000        0.0000        0.0000        0.0000        0.0000        0.0000        0.0000        0.0000        0.0000        0.0000        0.0000        0.0000        0.0000        0.0000        0.0000        0.0000        0.0000        0.0000        0.0000        0.0000        0.0000        0.0000        0.0000        0.0000        0.0000        0.0000        0.0000        0.0000        0.0000        0.0000        0.0000        0.0000        0.0000        0.0000        0.0000        0.0000       40.9996       36.5711       27.0225       22.1126       17.4260       13.6905        2.2887        2.2003        3.5334        2.9226       32.5220       43.2973       43.8145       34.2141       12.6345       12.0471        8.5881        5.9085        4.8947        5.6990        3.9702        8.3329       11.3581        9.2792       11.1633        7.8524       12.7737       18.7934       15.9211       15.3401       19.3477       14.3514       10.5936        5.5558        3.8420       19.4914       32.6971       30.4260       18.1978       15.6567       12.1450        8.7786       10.7640       18.6730       12.5549       10.5130       18.5785       22.4673       14.4122       15.5864       25.3856       22.5361       20.1509       30.1932       60.1893       62.3079       66.5110       60.9757       30.6948       28.1927       22.0475        6.7252        8.2894        7.0500        9.8092        8.8824        4.6409        4.7884        5.5325        2.9511        4.9056        4.7713        3.5981        4.6955        3.8786        2.8366        5.1057        5.1417        7.9698        7.9823        9.3107       10.8485       17.5533       17.6617       19.6189       18.2591       22.2806       29.6805        6.3291        7.0641       11.7935       12.0668       15.6980       18.4528       25.0876       40.6617       46.4716       37.8390       43.0088       51.8386       50.6118       56.9388       64.3809       72.6122       69.4866       81.5671      131.9924      131.3648      111.0145      133.9581      183.2576      153.4953      186.2335      106.9869       99.1616       95.2405       77.3548       72.8226       77.0016       83.4304       88.6376       93.2702      108.2216      108.3164       91.0217       98.2160       93.6184       70.7719       60.8357       64.1258       70.6526       65.3596       76.0141       77.9960       82.7041      101.5816      113.9120      129.6344      131.5520      141.9702      127.5855      138.4044      133.1454      142.0170      116.7207      173.9759      128.8979       72.0846       74.2387       70.5573       68.1497       71.5181       73.2958       70.2842       61.8601       58.7472       59.4386       57.2058       59.2027       51.7254        0.0000        0.0000        0.0000        0.0000        0.0000        0.0000        0.0000        0.0000        0.0000        0.0000        0.0000        0.0000        0.0000        0.0000        0.0000        0.0000        0.0000        0.0000        0.0000        0.0000        0.0000        0.0000        0.0000        0.0000        0.0000        0.0000        0.0000        0.0000        0.0000        0.0000        0.0000        0.0000        0.0000        0.0000        0.0000        0.0000        0.0000        0.0000        0.0000        0.0000        0.0000        0.0000        0.0000        0.0000        0.0000        0.0000        0.0000        0.0000        0.0000        0.0000        0.0000        0.0000
        0.0000        0.0000        0.0000        0.0000        0.0000        0.0000        0.0000        0.0000        0.0000        0.0000        0.0000        0.0000        0.0000        0.0000        0.0000        0.0000        0.0000        0.0000        0.0000        0.0000        0.0000        0.0000        0.0000        0.0000        0.0000        0.0000        0.0000        0.0000        0.0000        0.0000        0.0000        0.0000        0.0000        0.0000        0.0000        0.0000        0.0000        0.0000        0.0000       31.8824       27.7296       24.1916       20.4598        3.1164        1.7984        2.3481        2.8653       44.5137       56.4313       56.9005       48.3523       17.3234       11.6411       12.4969        9.9904        3.4029        4.4008        2.8390        4.6094        7.0740        7.5226        6.2503        4.4632        7.7483        7.8875       10.9958       16.8793       16.7619       15.7913       10.3942        7.2242        8.1422       23.0123       18.6137       19.1430       11.1087       10.8660       16.3436       12.3061       14.3359       12.7453       13.2662       10.2641       13.1594       11.0549       14.3559       17.0573       17.7284       18.2216       26.5317       59.9901       61.2490       81.8811       89.1300       80.6237       49.7665       35.4082       23.7248       18.0671       16.0122       18.0929        5.5614       12.0821        6.5238        4.0403        2.5889        7.5809       17.7338       18.8690       16.2609        6.3805        6.8891        7.0166        8.0736        5.2947        8.0934        8.0089        9.7082       10.2944       15.0578       17.6708       16.4060       13.9184        9.7620        7.4925        5.8101        6.5610        9.1884       10.3285       14.1707       16.1194       18.1039       19.3024       25.9186       30.3509       40.1508       49.3207       48.6066       49.8176       50.0104       58.4531       62.3099       60.8157       73.6031       79.2444       92.3344       97.9981       96.7272      103.5594      118.2609      108.0253      122.4625       94.1076       84.7867       97.6828       89.0101       79.8956       93.8693      103.5062       94.0763       92.8411       93.8210       96.6589       81.6897       76.1687       73.8686       66.9089       63.4310       60.6591       83.1717       70.0913       79.6501       77.4900       77.0490       98.8402      134.1119      146.3233      134.5199      138.5544      162.4362      136.6656      120.6040      121.4965       83.9531       76.9122       76.0587       61.9530       70.3738       80.3968       82.3357       79.9661       60.1926       61.4485       64.3736       60.7143       62.7107       52.5431        0.0000        0.0000        0.0000        0.0000        0.0000        0.0000        0.0000        0.0000        0.0000        0.0000        0.0000        0.0000        0.0000        0.0000        0.0000        0.0000        0.0000        0.0000        0.0000        0.0000        0.0000        0.0000        0.0000        0.0000        0.0000        0.0000        0.0000        0.0000        0.0000        0.0000        0.0000        0.0000        0.0000        0.0000        0.0000        0.0000        0.0000        0.0000        0.0000        0.0000        0.0000        0.0000        0.0000        0.0000        0.0000        0.0000        0.0000        0.0000        0.0000        0.0000        0.0000        0.0000
        0.0000        0.0000        0.0000        0.0000        0.0000        0.0000        0.0000        0.0000        0.0000        0.0000        0.0000        0.0000        0.0000        0.0000        0.0000        0.0000        0.0000        0.0000        0.0000        0.0000        0.0000        0.0000        0.0000        0.0000        0.0000        0.0000        0.0000        0.0000        0.0000        0.0000        0.0000        0.0000        0.0000        0.0000        0.0000        0.0000        0.0000        0.0000        0.0000        0.0000       38.1820       35.6844       33.8413        3.5574        2.9486        3.0439        4.0122       60.7472       69.6225       72.2123       65.2437       24.4847       22.2972       19.1924       16.2154        5.5892        5.5253        6.3471        2.8913        9.4945        7.4328        6.0016        7.5102        6.4946        7.4090       10.7683       11.0214       13.6468        8.2161       10.0400       12.2496       10.9583       11.6023       10.1957       10.4490       15.1003       20.1181       17.1003       15.8654       13.7679       14.6797       13.1483       13.1705       15.0252       18.5289       34.1396       26.0343       26.8177       38.8771       52.6831       53.7998       67.3571       71.0425       71.2716       74.5968       62.3335       45.2620       28.6113       14.0447       14.8521        9.9047        8.7280       11.9242        4.5431        4.7741        2.7411       12.9837       24.9249       20.2848        4.8613        6.1018        4.4378        6.2015        5.3590        6.5683        6.0482        6.2952        7.7096        9.6730       12.1324       14.0457       13.9336       12.3876        7.0701        5.9466        5.4943        6.2927        9.0167       10.2561       11.8423       14.6221       16.3300       21.6357       31.7643       53.2148       49.7187       50.5849       40.8851       38.3609       43.2024       44.1789       50.6672       51.9145       65.1200       70.8568       85.0820       91.3731       96.6319      104.6056      104.2987      119.4674      100.4223       88.1097      105.8192      109.1508       97.1619      108.6298       94.0848       83.0440       89.2023      100.5589      112.3197       98.7466       81.2113       81.2098       81.8642       82.5616       79.9958       80.1200       87.0037       84.6935      108.3003      110.1111      104.1166       95.4867      139.4775      139.1479      170.8651      200.4826      172.1539      127.1057      108.4367       92.8880       79.9682       75.9052       79.9200       70.6496       74.8564       84.2460       92.2894       80.0290       54.3082       54.0301       57.8358       55.8683       57.9517        0.0000        0.0000        0.0000        0.0000        0.0000        0.0000        0.0000        0.0000        0.0000        0.0000        0.0000        0.0000        0.0000        0.0000        0.0000        0.0000        0.0000        0.0000        0.0000        0.0000        0.0000        0.0000        0.0000        0.0000        0.0000        0.0000        0.0000        0.0000        0.0000        0.0000        0.0000        0.0000        0.0000        0.0000        0.0000        0.0000        0.0000        0.0000        0.0000        0.0000        0.0000        0.0000        0.0000        0.0000        0.0000        0.0000        0.0000        0.0000        0.0000        0.0000        0.0000        0.0000        0.0000
        0.0000        0.0000        0.0000        0.0000        0.0000        0.0000        0.0000        0.0000        0.0000        0.0000        0.0000        0.0000        0.0000        0.0000        0.0000        0.0000        0.0000        0.0000        0.0000        0.0000        0.0000        0.0000        0.0000        0.0000        0.0000        0.0000        0.0000        0.0000        0.0000        0.0000        0.0000        0.0000        0.0000        0.0000        0.0000        0.0000        0.0000        0.0000        0.0000        0.0000        0.0000        0.0000        0.0000       62.4949       60.0959       62.9026       70.3550       80.1372       87.8372       89.9038       86.0832       85.6832       82.3215       76.0785       66.5111       44.8025       37.1958       31.8049       25.9695       17.7492       14.3406       10.4900       12.2512       12.3466        9.8391       12.3267       14.8925       20.5165       22.6820       25.8268       23.7313       23.5557       23.2629       19.8780       18.6671       16.9603       24.1811       16.7627       13.9157       22.1143       18.8947       21.3300       32.1956       53.4218       67.9229       68.3585       75.1630       78.4123      108.1736       82.0995       77.2514       82.4577       79.8222       87.1586       81.7151       68.5194       50.7738       35.5105       34.5510       28.2829       19.0743       21.2600       19.7256        5.0166        3.9855        5.2970        9.3369       18.7809        7.0649        3.0841        2.6661        1.4047        1.8867        1.7561        2.8675        6.9619        9.5035        7.3788        8.6101        9.0414       10.1455       10.1919        9.2668        7.8370        6.8207        6.7107        7.9313        9.2828       10.6945       12.3348       14.8145       16.2876       25.9649       29.0750       25.5941       29.0816       37.5795       35.9367       40.0171       52.4373       50.8512       39.8750       53.8325       83.2498       78.1487       90.9018      101.4556      128.6942      117.0514      129.8748      154.3004      119.7382      104.0463       95.9814      103.2540       93.9886      102.9556       89.1760       96.5175       78.7712       98.6794      130.2009       98.5363       99.5816       92.6265       95.4610      104.4606      115.0011      103.8563      110.4318      103.1664      107.8702      122.5491      112.8091      123.8040      125.8347      129.0379      146.0269      182.5720      143.8351      139.5513      118.7404      108.1157       87.9825       83.3970       94.0408       82.4505       82.0704      100.2092      103.0683       74.5408       55.1206       60.6365       65.8372       77.6807       39.0300        0.0000        0.0000        0.0000        0.0000        0.0000        0.0000        0.0000        0.0000        0.0000        0.0000        0.0000        0.0000        0.0000        0.0000        0.0000        0.0000        0.0000        0.0000        0.0000        0.0000        0.0000        0.0000        0.0000        0.0000        0.0000        0.0000        0.0000        0.0000        0.0000        0.0000        0.0000        0.0000        0.0000        0.0000        0.0000        0.0000        0.0000        0.0000        0.0000        0.0000        0.0000        0.0000        0.0000        0.0000        0.0000        0.0000        0.0000        0.0000        0.0000        0.0000        0.0000        0.0000        0.0000
        0.0000        0.0000        0.0000        0.0000        0.0000        0.0000        0.0000        0.0000        0.0000        0.0000        0.0000        0.0000        0.0000        0.0000        0.0000        0.0000        0.0000        0.0000        0.0000        0.0000        0.0000        0.0000        0.0000        0.0000        0.0000        0.0000        0.0000        0.0000        0.0000        0.0000        0.0000        0.0000        0.0000        0.0000        0.0000        0.0000        0.0000        0.0000        0.0000        0.0000        0.0000        0.0000        0.0000        0.0000       82.8324       85.0854       89.9793       98.0744      103.0911      106.0527      105.0130      107.9635      107.9802      101.5855       90.0439       60.5871       52.1346       43.5094       36.5910       24.7696       20.5023       15.1545       13.0367       14.0216       11.4273       13.8852       15.5752       26.1797       30.2076       31.1764       31.3934       29.5396       28.4236       23.5797       18.7864       12.1863       11.9733       11.8604       12.4942       19.8144       19.1331       27.4438       37.1911       64.0910       79.4846       92.6797       94.4763      106.6942      108.5157       91.5399       85.5992       75.3223      124.7107      113.4089       77.3426       40.1082       33.2979       28.9587       34.9134       32.6974       19.4131       17.6944       21.4317        6.1237        4.2005        3.2371        9.9557       10.0780        8.5462        5.4867        5.4693        1.5439        2.0050        1.7621        2.5128        4.9253        5.9359        6.7422        7.2941        7.7097        8.2854        8.1115        7.7446        6.8782        6.4056        6.5972        7.8009       11.1513       13.5716       20.0400       17.9111       21.5510       20.5175       17.8854       20.1594       23.4449       26.4755       29.4197       37.4439       56.4968       48.9017       43.6405       46.9435       61.4798       67.1350       85.8080      102.5273      136.4067      150.9423      160.4158      134.5333      116.4983      119.2672      105.7351       95.9885       86.7932       96.5168       80.2581       76.5654       91.3942      117.1136      111.9190      101.5647      106.7778      110.3770       98.3267      119.0057      128.8058      110.5442      107.7714      101.7539      198.8461      189.0746      129.8300      133.6784      135.9328      152.7100      164.5023      171.0312      141.9243      145.6254      131.3537      116.9688       96.9345       86.6820       85.5214       88.5993       90.0392       96.8611       95.8368       71.1927       50.6210       60.3129       54.0467       47.9490       31.2000        0.0000        0.0000        0.0000        0.0000        0.0000        0.0000        0.0000        0.0000        0.0000        0.0000        0.0000        0.0000        0.0000        0.0000        0.0000        0.0000        0.0000        0.0000        0.0000        0.0000        0.0000        0.0000        0.0000        0.0000        0.0000        0.0000        0.0000        0.0000        0.0000        0.0000        0.0000        0.0000        0.0000        0.0000        0.0000        0.0000        0.0000        0.0000        0.0000        0.0000        0.0000        0.0000        0.0000        0.0000        0.0000        0.0000        0.0000        0.0000        0.0000        0.0000        0.0000        0.0000        0.0000
        0.0000        0.0000        0.0000        0.0000        0.0000        0.0000        0.0000        0.0000        0.0000        0.0000        0.0000        0.0000        0.0000        0.0000        0.0000        0.0000        0.0000        0.0000        0.0000        0.0000        0.0000        0.0000        0.0000        0.0000        0.0000        0.0000        0.0000        0.0000        0.0000        0.0000        0.0000        0.0000        0.0000        0.0000        0.0000        0.0000        0.0000        0.0000        0.0000        0.0000        0.0000        0.0000        0.0000        0.0000        0.0000        0.0000       99.4221      105.8071      108.9602      111.1305      112.5979      117.7387      119.4725      116.3090      107.0661       74.4573       67.8715       59.9549       51.0531       34.9345       25.8434       21.3529       18.1773       16.9815       15.7240       16.5263       18.8620       31.9789       36.2528       37.6877       36.6899       33.6732       33.5198       32.5272       26.5649       12.8795        9.7711       11.7017       11.6700       18.7715       23.3465       31.1003       39.4277       69.3648       81.5268       96.9890      103.7273      104.8901      116.8955      121.9975      132.2382       72.2790      101.5810       94.0320       78.7876       46.6876       35.6255       28.1357       31.7941       32.7789       30.1015       30.6156       27.3975        9.8008        7.4748        5.0422        8.9969        6.4197       15.1986        5.2973        3.4153        2.1792        1.3808        1.6935        2.3413        4.4770        5.4819        6.1410        6.3731        8.2841        7.1250        6.5004        6.3808        5.8623        5.6593        5.9544        7.0321        8.7073       10.4738       12.5256       13.5418       14.0836       15.5771       16.2753       18.8677       22.8703       24.9668       28.2543       35.0743       57.9755       53.9783       57.0312       68.5177       62.3819       76.2189       84.9941       85.6260      105.2172      136.9347      194.6077      157.9771      122.6047      148.9958      124.7221      123.1811      105.4106       89.5647       80.5064       76.4773       77.5232       82.9804       98.6044      130.0195      123.7413      118.9915      107.4550      125.4246      127.5531      116.0427       91.8025      104.7646      163.5898      140.6092      145.9514      146.9403      144.5511      159.0091      153.1080      140.0857      134.0095      133.4795      126.4031      119.8777       89.6541       82.4762       86.6378       78.9348       83.9838       72.7707       70.1114       61.5791       50.0666       45.5154       49.5791       45.3324       76.5300        0.0000        0.0000        0.0000        0.0000        0.0000        0.0000        0.0000        0.0000        0.0000        0.0000        0.0000        0.0000        0.0000        0.0000        0.0000        0.0000        0.0000        0.0000        0.0000        0.0000        0.0000        0.0000        0.0000        0.0000        0.0000        0.0000        0.0000        0.0000        0.0000        0.0000        0.0000        0.0000        0.0000        0.0000        0.0000        0.0000        0.0000        0.0000        0.0000        0.0000        0.0000        0.0000        0.0000        0.0000        0.0000        0.0000        0.0000        0.0000        0.0000        0.0000        0.0000        0.0000        0.0000
        0.0000        0.0000        0.0000        0.0000        0.0000        0.0000        0.0000        0.0000        0.0000        0.0000        0.0000        0.0000        0.0000        0.0000        0.0000        0.0000        0.0000        0.0000        0.0000        0.0000        0.0000        0.0000        0.0000        0.0000        0.0000        0.0000        0.0000        0.0000        0.0000        0.0000        0.0000        0.0000        0.0000        0.0000        0.0000        0.0000        0.0000        0.0000        0.0000        0.0000        0.0000        0.0000        0.0000        0.0000        0.0000        0.0000        0.0000      102.4743      104.3472      106.6277      109.4674      115.6893      119.2841      119.9622      118.8309       90.3202       87.5031       81.3593       69.2569       42.3124       34.3266       29.5370       25.6632       24.1536       21.9798       20.8465       22.3288       38.3576       43.3701       45.5683       45.6741       42.1015       41.6624       42.7349       39.6137       18.1209       12.5667       10.2746       11.3581       21.6658       24.5022       35.2545       40.2720       70.1164       87.0931       86.5669       95.8021      102.7365      117.9881      125.5030      141.8136       89.1018       74.4582       71.4885       75.2154       40.4628       40.1867       31.7351       32.2046       38.6942       37.4578       35.3801       31.3832       15.2254       10.4318        7.7583       11.9032       10.3171        8.5219        6.8828        3.7504        1.7846        1.6603        1.7231        2.4489        4.5734        5.3798        5.8843        5.9680        6.4389        5.7537        5.5972        5.4617        4.9977        4.8090        4.9627        5.9672        7.1872        8.2873        9.5139       11.5613       10.6361       11.7791       15.0595       18.0827       21.8818       24.0363       29.3058       37.0250       57.0243       54.1137       51.8652       44.8688       60.4315       79.4888       80.7722       98.9384      128.8097      135.3050      237.9781      177.2251      155.2803      189.3395      134.3840      127.7761       99.6795       78.4032       78.9298       85.2247       98.1918      102.7003      116.5772      125.2535      123.7934      121.8984      122.1895      117.4464      121.9640      114.1708      113.6111      130.5225      136.2812      142.9604      182.8578      176.9996      151.3951      158.6274      157.6059      135.9443      135.6683      144.4655      142.7817      120.2999      101.0083       82.1394       81.1663       72.4762       71.2729       61.0675       56.2405       54.5058       52.1237       46.7134       46.4736       52.2017        0.0000        0.0000        0.0000        0.0000        0.0000        0.0000        0.0000        0.0000        0.0000        0.0000        0.0000        0.0000        0.0000        0.0000        0.0000        0.0000        0.0000        0.0000        0.0000        0.0000        0.0000        0.0000        0.0000        0.0000        0.0000        0.0000        0.0000        0.0000        0.0000        0.0000        0.0000        0.0000        0.0000        0.0000        0.0000        0.0000        0.0000        0.0000        0.0000        0.0000        0.0000        0.0000        0.0000        0.0000        0.0000        0.0000        0.0000        0.0000        0.0000        0.0000        0.0000        0.0000        0.0000        0.0000
        0.0000        0.0000        0.0000        0.0000        0.0000        0.0000        0.0000        0.0000        0.0000        0.0000        0.0000        0.0000        0.0000        0.0000        0.0000        0.0000        0.0000        0.0000        0.0000        0.0000        0.0000        0.0000        0.0000        0.0000        0.0000        0.0000        0.0000        0.0000        0.0000        0.0000        0.0000        0.0000        0.0000        0.0000        0.0000        0.0000        0.0000        0.0000        0.0000        0.0000        0.0000        0.0000        0.0000        0.0000        0.0000        0.0000        0.0000        0.0000        0.0000        0.0000       95.3752      101.9525      106.6264      113.3996      118.7652      154.2948      158.7703      151.4419      130.0942       88.2750       73.0628       58.9140       51.4499       39.1770       35.0618       32.6687        0.0000        0.0000       51.0336       54.6451       55.2690       59.3935       60.8788       57.2896       54.5225       42.3071       35.6458       33.4807       38.6891       48.2852       54.0494       55.1143       74.7905       76.4498       90.0202       98.1228      103.8256      106.8322      104.4325        0.0000        0.0000        0.0000        0.0000       98.2432       78.7269       56.0840       64.5604       48.7667        0.0000       53.3707       48.3797       46.6785       57.3174       33.5593       24.4951       20.1928       21.1191        7.9284        5.3194        3.4877        2.6696        2.1396        2.1594        2.3059        2.5425        4.4431        5.0158        5.3725        5.2173        4.5092        4.3127        4.1956        4.0853        3.4794        3.3526        3.3243        3.9331        5.0383        5.7843        6.6229        7.5058        5.8524        6.0821       12.6172       10.5607       20.7113       32.3120       38.3590       31.3661       55.9493       49.6460       39.2176       45.3317       45.7233       55.9949       86.0624       88.5199      141.4795      116.6073      137.5950      110.4182       85.5021      100.3666       89.7514       93.3245       93.6392       89.6737       74.9004       88.3264      109.5890      122.6740      147.5409      116.2866      137.2744      140.8130      132.2964      113.2042      133.8667      145.1529      153.4672      177.8957      148.9819      177.1091      211.3488      226.7138      172.9003      167.9125      142.0297      138.1783      137.9293      143.4716      135.8076      126.2233       95.8492       75.2573       69.7283       58.7843       49.3854       45.6906       46.0748       48.9813       52.3067       46.5685        0.0000        0.0000        0.0000        0.0000        0.0000        0.0000        0.0000        0.0000        0.0000        0.0000        0.0000        0.0000        0.0000        0.0000        0.0000        0.0000        0.0000        0.0000        0.0000        0.0000        0.0000        0.0000        0.0000        0.0000        0.0000        0.0000        0.0000        0.0000        0.0000        0.0000        0.0000        0.0000        0.0000        0.0000        0.0000        0.0000        0.0000        0.0000        0.0000        0.0000        0.0000        0.0000        0.0000        0.0000        0.0000        0.0000        0.0000        0.0000        0.0000        0.0000        0.0000        0.0000        0.0000        0.0000        0.0000        0.0000
        0.0000        0.0000        0.0000        0.0000        0.0000        0.0000        0.0000        0.0000        0.0000        0.0000        0.0000        0.0000        0.0000        0.0000        0.0000        0.0000        0.0000        0.0000        0.0000        0.0000        0.0000        0.0000        0.0000        0.0000        0.0000        0.0000        0.0000        0.0000        0.0000        0.0000        0.0000        0.0000        0.0000        0.0000        0.0000        0.0000        0.0000        0.0000        0.0000        0.0000        0.0000        0.0000        0.0000        0.0000        0.0000        0.0000        0.0000        0.0000        0.0000        0.0000        0.0000        0.0000        0.0000        0.0000        0.0000      172.3540      187.8960      182.6862        0.0000        0.0000        0.0000       75.2333       66.1822       48.6882       40.5089        0.0000        0.0000        0.0000        0.0000        0.0000        0.0000        0.0000       66.5194       64.5737       60.7333       47.7057       41.3133       39.9746       46.3792       53.9648       48.8181       64.3391       86.1213       66.5224       78.6985      114.3111      100.8672       90.0021        0.0000        0.0000        0.0000        0.0000        0.0000        0.0000      103.1311       42.2731        0.0000        0.0000        0.0000       62.4355       80.7793       66.3972       58.4911       41.7861       35.9159       28.7454       25.0098       11.8096        6.8969        4.7768        3.0880        3.3459        2.0929        2.2149        2.4783        4.2606        5.2838        5.4154        4.8889        4.0125        3.7580        3.5592        3.4534        2.9516        2.8264        2.6928        3.0573        3.8676        4.5687        5.1973        6.1506        4.5395        4.7296        6.4688        8.3873       17.4326       26.0404       30.3221       34.3579       57.0616       47.5944       46.7479       49.2704       49.0452       54.5304       63.7314       72.5210      132.4596       95.8819      133.9988      123.5004       75.9976       76.6228       80.1913       94.0625       91.0475       90.8555       90.8730       82.9800      127.5372      116.0688      127.8973      121.0783      165.8874      155.1106      143.7460      130.4693      142.7972      142.2818      175.7307      191.4774      179.8956      169.6969      162.7524      198.8772      189.7643      157.4257      157.2388      154.9795      144.8042      145.1121      115.0545      118.7930       86.5337       71.3075       62.5738       58.4227       42.0532       38.9889       44.5489       53.1178       60.9201       53.1583        0.0000        0.0000        0.0000        0.0000        0.0000        0.0000        0.0000        0.0000        0.0000        0.0000        0.0000        0.0000        0.0000        0.0000        0.0000        0.0000        0.0000        0.0000        0.0000        0.0000        0.0000        0.0000        0.0000        0.0000        0.0000        0.0000        0.0000        0.0000        0.0000        0.0000        0.0000        0.0000        0.0000        0.0000        0.0000        0.0000        0.0000        0.0000        0.0000        0.0000        0.0000        0.0000        0.0000        0.0000        0.0000        0.0000        0.0000        0.0000        0.0000        0.0000        0.0000        0.0000        0.0000        0.0000        0.0000        0.0000
        0.0000        0.0000        0.0000        0.0000        0.0000        0.0000        0.0000        0.0000        0.0000        0.0000        0.0000        0.0000        0.0000        0.0000        0.0000        0.0000        0.0000        0.0000        0.0000        0.0000        0.0000        0.0000        0.0000        0.0000        0.0000        0.0000        0.0000        0.0000        0.0000        0.0000        0.0000        0.0000        0.0000        0.0000        0.0000        0.0000        0.0000        0.0000        0.0000        0.0000        0.0000        0.0000        0.0000        0.0000        0.0000        0.0000        0.0000        0.0000        0.0000        0.0000        0.0000        0.0000        0.0000        0.0000        0.0000        0.0000        0.0000        0.0000        0.0000        0.0000        0.0000       78.6950       70.8588       53.9579       46.2857        0.0000        0.0000        0.0000        0.0000        0.0000        0.0000        0.0000        0.0000       71.0311       66.0360       53.0449       47.4452       42.9569       47.2680       62.9437       69.6714       76.8840       94.0381       73.5436       92.2769        0.0000        0.0000        0.0000        0.0000        0.0000        0.0000        0.0000        0.0000        0.0000        0.0000        0.0000        0.0000        0.0000        0.0000        0.0000       89.8590       97.5356       72.1613       44.6635       37.6094       29.0994       24.7962       10.9972        6.8651        4.6484        3.7391        2.8914        2.7037        3.3426        2.8401        4.7679        5.2787        5.6044        5.0723        4.2995        3.8811        3.6629        3.4417        2.8291        2.6379        2.4226        2.7195        3.3121        3.6510        4.3193        6.2405        3.9727        5.3186       10.5946       11.8428       20.4626       25.0026       28.1377       31.7471       44.0293       43.0523       42.9950       47.0091       38.7642       50.7687       61.3510       77.5623      120.5859       94.2043      108.7579       91.9298       85.2453       88.0903       84.7227       80.3777       83.6271       85.7587       83.0263       91.1247       97.9021      125.5061      126.3201      121.9513      144.2785      145.6116      150.8878      132.0009      164.2063      180.9580      196.8813      203.4388      162.2156      144.9117      145.2220      154.2217      146.3478      142.7492      134.4462      135.9418      117.0195      116.3759      104.0769       95.7989       68.5920       68.2393       66.5475       54.9622       46.5931       42.5645       43.8036       45.1454       47.5439        0.0000        0.0000        0.0000        0.0000        0.0000        0.0000        0.0000        0.0000        0.0000        0.0000        0.0000        0.0000        0.0000        0.0000        0.0000        0.0000        0.0000        0.0000        0.0000        0.0000        0.0000        0.0000        0.0000        0.0000        0.0000        0.0000        0.0000        0.0000        0.0000        0.0000        0.0000        0.0000        0.0000        0.0000        0.0000        0.0000        0.0000        0.0000        0.0000        0.0000        0.0000        0.0000        0.0000        0.0000        0.0000        0.0000        0.0000        0.0000        0.0000        0.0000        0.0000        0.0000        0.0000        0.0000        0.0000        0.0000        0.0000
        0.0000        0.0000        0.0000        0.0000        0.0000        0.0000        0.0000        0.0000        0.0000        0.0000        0.0000        0.0000        0.0000        0.0000        0.0000        0.0000        0.0000        0.0000        0.0000        0.0000        0.0000        0.0000        0.0000        0.0000        0.0000        0.0000        0.0000        0.0000        0.0000        0.0000        0.0000        0.0000        0.0000        0.0000        0.0000        0.0000        0.0000        0.0000        0.0000        0.0000        0.0000        0.0000        0.0000        0.0000        0.0000        0.0000        0.0000        0.0000        0.0000        0.0000        0.0000        0.0000        0.0000        0.0000        0.0000        0.0000        0.0000        0.0000        0.0000        0.0000        0.0000        0.0000       68.2354       54.4766        0.0000        0.0000        0.0000        0.0000        0.0000        0.0000        0.0000        0.0000        0.0000        0.0000       70.6728       54.4179       50.6168       48.5150       59.6841       67.0758       80.2169       75.3254       74.7107       81.8292        0.0000        0.0000        0.0000        0.0000        0.0000        0.0000        0.0000        0.0000        0.0000        0.0000        0.0000        0.0000        0.0000        0.0000        0.0000        0.0000        0.0000      119.8012      117.2188       41.6052       32.8212       26.2725       20.6293       14.2004        7.4685        5.0984        4.2530        3.6033        3.1136        2.6420        3.5903        6.2977        6.4869        6.3272        6.1347        5.9920        5.1110        4.8362        4.3444        3.3580        2.9841        2.8325        2.9727        4.7678        5.3875        4.4207        6.8614        4.3471       12.8376       13.6297       12.2412       24.9494       25.2316       32.2751       37.3452       43.7757       36.4526       30.8488       36.1125       40.4545       59.2766       68.7851       75.7795      102.9315      102.6793      118.6107      106.6556       98.7175       98.8305       93.0531       98.3625       85.4647      114.0565      109.7339      119.9800      123.7290      130.3385      138.9021      149.1536      135.6723      156.5589      152.8585      134.3238      134.2065      144.1805      136.8734      127.0655      149.9929      127.0381      127.4782      147.6192      137.7012      140.4202      118.6743      116.8352      112.8086      124.3894      116.3429       93.7261       66.6527       62.1286       59.4710       52.9377       42.3642       41.2789       46.4624       48.0049        0.0000        0.0000        0.0000        0.0000        0.0000        0.0000        0.0000        0.0000        0.0000        0.0000        0.0000        0.0000        0.0000        0.0000        0.0000        0.0000        0.0000        0.0000        0.0000        0.0000        0.0000        0.0000        0.0000        0.0000        0.0000        0.0000        0.0000        0.0000        0.0000        0.0000        0.0000        0.0000        0.0000        0.0000        0.0000        0.0000        0.0000        0.0000        0.0000        0.0000        0.0000        0.0000        0.0000        0.0000        0.0000        0.0000        0.0000        0.0000        0.0000        0.0000        0.0000        0.0000        0.0000        0.0000        0.0000        0.0000        0.0000        0.0000
        0.0000        0.0000        0.0000        0.0000        0.0000        0.0000        0.0000        0.0000        0.0000        0.0000        0.0000        0.0000        0.0000        0.0000        0.0000        0.0000        0.0000        0.0000        0.0000        0.0000        0.0000        0.0000        0.0000        0.0000        0.0000        0.0000        0.0000        0.0000        0.0000        0.0000        0.0000        0.0000        0.0000        0.0000        0.0000        0.0000        0.0000        0.0000        0.0000        0.0000        0.0000        0.0000        0.0000        0.0000        0.0000        0.0000        0.0000        0.0000        0.0000        0.0000        0.0000        0.0000        0.0000        0.0000        0.0000        0.0000        0.0000        0.0000        0.0000        0.0000        0.0000        0.0000        0.0000        0.0000        0.0000        0.0000        0.0000        0.0000        0.0000        0.0000        0.0000        0.0000        0.0000        0.0000       70.5030       62.9967       56.5711       56.6590       56.2933       70.0550       76.2350       78.1724       69.0154        0.0000        0.0000        0.0000        0.0000        0.0000        0.0000        0.0000        0.0000        0.0000        0.0000        0.0000        0.0000        0.0000        0.0000        0.0000        0.0000        0.0000        0.0000      135.2834      116.6114       59.6955       43.6943       37.0748       29.7888       16.9305       11.5698        9.8649        6.6551        6.6071        5.8258        4.8515        5.7353        7.5838        8.1068        8.3651        8.2447        8.4292        8.2403        7.8515        7.0010        6.8082        5.0092        8.2370        7.4561       18.1063        8.1755        8.0763        6.2145        7.4057       12.1070       13.4160       16.5366       23.9066       23.9071       31.2488       31.0458       29.8443       33.9655       42.0818       49.4917       58.0915       74.8692       84.6099       93.9380      126.9682      115.1083      113.0818      106.5717      100.1200       85.0825      109.6032      133.2374      111.9415       98.8130      106.1954      136.8708      147.4296      154.1932      144.7392      152.2800      119.7982      121.8194      120.6410      103.2762      100.1968      111.4625      106.7199      111.5145      112.6189      105.9937      115.9873      117.3170      113.6322      103.0269      101.4475       98.9118      103.7875       91.0917       87.3324       84.5414       74.6030       71.8365       66.1247       62.3381       46.6198       49.6083       66.2601       63.0431        0.0000        0.0000        0.0000        0.0000        0.0000        0.0000        0.0000        0.0000        0.0000        0.0000        0.0000        0.0000        0.0000        0.0000        0.0000        0.0000        0.0000        0.0000        0.0000        0.0000        0.0000        0.0000        0.0000        0.0000        0.0000        0.0000        0.0000        0.0000        0.0000        0.0000        0.0000        0.0000        0.0000        0.0000        0.0000        0.0000        0.0000        0.0000        0.0000        0.0000        0.0000        0.0000        0.0000        0.0000        0.0000        0.0000        0.0000        0.0000        0.0000        0.0000        0.0000        0.0000        0.0000        0.0000        0.0000        0.0000        0.0000        0.0000
        0.0000        0.0000        0.0000        0.0000        0.0000        0.0000        0.0000        0.0000        0.0000        0.0000        0.0000        0.0000        0.0000        0.0000        0.0000        0.0000        0.0000        0.0000        0.0000        0.0000        0.0000        0.0000        0.0000        0.0000        0.0000        0.0000        0.0000        0.0000        0.0000        0.0000        0.0000        0.0000        0.0000        0.0000        0.0000        0.0000        0.0000        0.0000        0.0000        0.0000        0.0000        0.0000        0.0000        0.0000        0.0000        0.0000        0.0000        0.0000        0.0000        0.0000        0.0000        0.0000        0.0000        0.0000        0.0000        0.0000        0.0000        0.0000        0.0000        0.0000        0.0000        0.0000        0.0000        0.0000        0.0000        0.0000        0.0000        0.0000        0.0000        0.0000        0.0000        0.0000        0.0000        0.0000        0.0000        0.0000        0.0000        0.0000        0.0000        0.0000        0.0000        0.0000        0.0000        0.0000        0.0000        0.0000        0.0000        0.0000        0.0000        0.0000        0.0000        0.0000        0.0000        0.0000        0.0000        0.0000        0.0000        0.0000        0.0000        0.0000        0.0000      104.3844       93.6026       64.2537       47.1654       37.9677       32.1970       17.0735       12.1176        8.9266        6.7734        6.9819        6.0592        5.9576        6.5829        8.0831        8.8669        9.9862        9.7290        9.8039       10.0693        9.4339        8.2818        6.6943        5.3144        5.7960        4.9513        4.5043        6.7017        5.8360        5.8512        6.3061        6.9153        8.7199       11.9068       19.0174       25.7183       28.0888       29.5387       47.9701       52.1616       45.1570       55.7206       63.5395       73.8030       92.0915       86.5471      102.1504       98.0578       98.7715       98.4496      102.7806       94.4456       96.7076       95.2853      100.0652      107.9312       97.8223      108.0546      114.6089      127.7364      129.3114      126.8974      124.6521      119.5801      103.3601       91.4487      103.8360      102.2483      107.3417      113.0992      109.8009      110.1212      124.0592      105.8987      104.4388      104.6243      102.7043       92.1802       92.6633      105.0914       97.1599       98.4497       82.3596       76.6451       73.7386       71.8783       53.1994       49.9269       61.2074        0.0000        0.0000        0.0000        0.0000        0.0000        0.0000        0.0000        0.0000        0.0000        0.0000        0.0000        0.0000        0.0000        0.0000        0.0000        0.0000        0.0000        0.0000        0.0000        0.0000        0.0000        0.0000        0.0000        0.0000        0.0000        0.0000        0.0000        0.0000        0.0000        0.0000        0.0000        0.0000        0.0000        0.0000        0.0000        0.0000        0.0000        0.0000        0.0000        0.0000        0.0000        0.0000        0.0000        0.0000        0.0000        0.0000        0.0000        0.0000        0.0000        0.0000        0.0000        0.0000        0.0000        0.0000        0.0000        0.0000        0.0000        0.0000        0.0000
        0.0000        0.0000        0.0000        0.0000        0.0000        0.0000        0.0000        0.0000        0.0000        0.0000        0.0000        0.0000        0.0000        0.0000        0.0000        0.0000        0.0000        0.0000        0.0000        0.0000        0.0000        0.0000        0.0000        0.0000        0.0000        0.0000        0.0000        0.0000        0.0000        0.0000        0.0000        0.0000        0.0000        0.0000        0.0000        0.0000        0.0000        0.0000        0.0000        0.0000        0.0000        0.0000        0.0000        0.0000        0.0000        0.0000        0.0000        0.0000        0.0000        0.0000        0.0000        0.0000        0.0000        0.0000        0.0000        0.0000        0.0000        0.0000        0.0000        0.0000        0.0000        0.0000        0.0000        0.0000        0.0000        0.0000        0.0000        0.0000        0.0000        0.0000        0.0000        0.0000        0.0000        0.0000        0.0000        0.0000        0.0000        0.0000        0.0000        0.0000        0.0000        0.0000        0.0000        0.0000        0.0000        0.0000        0.0000        0.0000        0.0000        0.0000        0.0000        0.0000        0.0000        0.0000        0.0000        0.0000        0.0000        0.0000        0.0000        0.0000        0.0000       94.5620       73.4791       61.0379       50.0841       41.0286       32.6140       18.4301       12.9084       11.1368        8.1418        8.3254        6.9706        6.8569        7.6672        9.7879       11.0299       11.5904       11.7406       13.0447       12.1256       11.3884       10.0817        7.8783        6.7941        6.0778        5.8817        8.0295        6.3629        5.3513        6.9901        8.0583        9.2635       11.0667       13.0153       21.4630       24.2580       26.9181       29.0716       43.9876       50.3736       51.4655       82.4648       95.8003       99.0731       97.5852       93.8100      121.8137      132.1045      125.6995      111.8308      110.8450      100.2075      110.8698      118.4779      111.7141      105.2130       96.8603      106.1408      109.6624      144.4155      159.9167      134.1630      114.0504      122.2466       92.6616      104.6453      100.7892      110.9976      130.3105      125.2950      107.0473      110.7440      114.3084      101.5447      111.2993      103.6583       92.5577       92.1037       99.6589      114.5176      105.8886       86.1267       81.3895       76.0925       72.4359       73.3826       58.7924       71.2255       71.7835        0.0000        0.0000        0.0000        0.0000        0.0000        0.0000        0.0000        0.0000        0.0000        0.0000        0.0000        0.0000        0.0000        0.0000        0.0000        0.0000        0.0000        0.0000        0.0000        0.0000        0.0000        0.0000        0.0000        0.0000        0.0000        0.0000        0.0000        0.0000        0.0000        0.0000        0.0000        0.0000        0.0000        0.0000        0.0000        0.0000        0.0000        0.0000        0.0000        0.0000        0.0000        0.0000        0.0000        0.0000        0.0000        0.0000        0.0000        0.0000        0.0000        0.0000        0.0000        0.0000        0.0000        0.0000        0.0000        0.0000        0.0000        0.0000        0.0000
        0.0000        0.0000        0.0000        0.0000        0.0000        0.0000        0.0000        0.0000        0.0000        0.0000        0.0000        0.0000        0.0000        0.0000        0.0000        0.0000        0.0000        0.0000        0.0000        0.0000        0.0000        0.0000        0.0000        0.0000        0.0000        0.0000        0.0000        0.0000        0.0000        0.0000        0.0000        0.0000        0.0000        0.0000        0.0000        0.0000        0.0000        0.0000        0.0000        0.0000        0.0000        0.0000        0.0000        0.0000        0.0000        0.0000        0.0000        0.0000        0.0000        0.0000        0.0000        0.0000        0.0000        0.0000        0.0000        0.0000        0.0000        0.0000        0.0000        0.0000        0.0000        0.0000        0.0000        0.0000        0.0000        0.0000        0.0000        0.0000        0.0000        0.0000        0.0000        0.0000        0.0000        0.0000        0.0000        0.0000        0.0000        0.0000        0.0000        0.0000        0.0000        0.0000        0.0000        0.0000        0.0000        0.0000        0.0000        0.0000        0.0000        0.0000        0.0000        0.0000        0.0000        0.0000        0.0000        0.0000        0.0000        0.0000        0.0000        0.0000       76.3724       92.4041       75.4514       62.8989       49.2335       41.7458       37.0975       19.5528       16.1317       13.1723       11.5381       10.4272        8.5574        8.2345        8.8891       11.6427       12.6847       14.3532       24.0975       17.7570       17.3857       13.7862       12.4685       10.3837       11.0044       10.0249        8.9993        7.9992        4.7814        6.0274        7.9919       11.8014       11.8925       13.5554       16.0157       30.3096       34.6076       35.7804       38.8624       54.1720       59.8839       64.6260       91.9257       97.5502       91.8796      102.2920      125.8308      130.7623      140.7859      129.3810      129.0781      140.9039       97.0594      107.1172      119.0700      109.5912      101.2675      109.1743      116.8286      108.3593      131.8270      148.3546      124.2708      106.1668      100.1962      105.9362      101.7291       90.4746      101.7452      138.8762      118.2072      107.2533      126.5017      127.4417      103.7615      101.7698      103.9197      104.2296       95.7605       97.0077      106.6621       96.4366       83.2855       72.5183       70.9380       69.7523       70.8639       73.4647        0.0000        0.0000        0.0000        0.0000        0.0000        0.0000        0.0000        0.0000        0.0000        0.0000        0.0000        0.0000        0.0000       89.2800        0.0000        0.0000        0.0000      130.0200        0.0000        0.0000        0.0000        0.0000        0.0000        0.0000        0.0000        0.0000        0.0000        0.0000        0.0000        0.0000        0.0000        0.0000        0.0000        0.0000        0.0000        0.0000        0.0000        0.0000        0.0000        0.0000        0.0000        0.0000        0.0000        0.0000        0.0000        0.0000        0.0000        0.0000        0.0000        0.0000        0.0000        0.0000        0.0000        0.0000        0.0000        0.0000        0.0000        0.0000        0.0000        0.0000        0.0000
        0.0000        0.0000        0.0000        0.0000        0.0000        0.0000        0.0000        0.0000        0.0000        0.0000        0.0000        0.0000        0.0000        0.0000        0.0000        0.0000        0.0000        0.0000        0.0000        0.0000        0.0000        0.0000        0.0000        0.0000        0.0000        0.0000        0.0000        0.0000        0.0000        0.0000        0.0000        0.0000        0.0000        0.0000        0.0000        0.0000        0.0000        0.0000        0.0000        0.0000        0.0000        0.0000        0.0000        0.0000        0.0000        0.0000        0.0000        0.0000        0.0000        0.0000        0.0000        0.0000        0.0000        0.0000        0.0000        0.0000        0.0000        0.0000        0.0000        0.0000        0.0000        0.0000        0.0000        0.0000        0.0000        0.0000        0.0000        0.0000        0.0000        0.0000        0.0000        0.0000        0.0000        0.0000        0.0000        0.0000        0.0000        0.0000        0.0000        0.0000        0.0000        0.0000        0.0000        0.0000        0.0000        0.0000        0.0000        0.0000        0.0000        0.0000        0.0000        0.0000        0.0000        0.0000        0.0000        0.0000        0.0000        0.0000        0.0000        0.0000       77.6875       72.3976       72.2770       56.9390       49.4649       46.3577       40.6580       68.5233       29.1258       23.7218       19.8077       13.8294       10.8435       10.5913       11.7576       16.3089       15.2663       16.0474       17.2964       18.7351       18.8311       19.2079       17.4455       18.8356       15.1736       11.9113        9.9324        6.4137        5.2528        6.6553       10.4128       17.2793       20.7562       26.4933       29.0812       33.2860       41.9056       47.2157       52.7615       61.2845       60.7387       66.4793       81.9928       90.2253       95.0446       96.4874      113.5754      156.6153      172.4530      159.0611      154.7681      133.3887      120.2287      120.4632      121.0122      116.3378      131.9574      129.7614      121.6679      120.6880      134.0945      127.6334      115.2552       99.4852       96.1499      103.2810      122.3180      115.9510      125.9918      134.1083      109.8755      118.5221      112.0551      112.0261       93.6907       93.5031      102.0012      100.6207       96.1842      133.3889      117.6245       87.6648       89.9886       64.3058       62.4581       57.4635       57.8705       76.7243        0.0000        0.0000        0.0000        0.0000        0.0000        0.0000        0.0000        0.0000        0.0000        0.0000        0.0000        0.0000      132.4800      112.3800      119.4000        0.0000      119.8500      174.2400        0.0000        0.0000        0.0000        0.0000        0.0000        0.0000        0.0000        0.0000        0.0000        0.0000        0.0000        0.0000        0.0000        0.0000        0.0000        0.0000        0.0000        0.0000        0.0000        0.0000        0.0000        0.0000        0.0000        0.0000        0.0000        0.0000        0.0000        0.0000        0.0000        0.0000        0.0000        0.0000        0.0000        0.0000        0.0000        0.0000        0.0000        0.0000        0.0000        0.0000        0.0000        0.0000        0.0000
        0.0000        0.0000        0.0000        0.0000        0.0000        0.0000        0.0000        0.0000        0.0000        0.0000        0.0000        0.0000        0.0000        0.0000        0.0000        0.0000        0.0000        0.0000        0.0000        0.0000        0.0000        0.0000        0.0000        0.0000        0.0000        0.0000        0.0000        0.0000        0.0000        0.0000        0.0000        0.0000        0.0000        0.0000        0.0000        0.0000        0.0000        0.0000        0.0000        0.0000        0.0000        0.0000        0.0000        0.0000        0.0000        0.0000        0.0000        0.0000        0.0000        0.0000        0.0000        0.0000        0.0000        0.0000        0.0000        0.0000        0.0000        0.0000        0.0000        0.0000        0.0000        0.0000        0.0000        0.0000        0.0000        0.0000        0.0000        0.0000        0.0000        0.0000        0.0000        0.0000        0.0000        0.0000        0.0000        0.0000        0.0000        0.0000        0.0000        0.0000        0.0000        0.0000        0.0000        0.0000        0.0000        0.0000        0.0000        0.0000        0.0000        0.0000        0.0000        0.0000        0.0000        0.0000        0.0000        0.0000        0.0000        0.0000        0.0000       96.3883       74.8363       61.9257       61.0801       56.8803       49.8763       45.5860       40.9071       68.9271       45.2758       26.8121       24.0991       16.5459       12.5488       10.9412       11.9586       16.3988       17.4156       18.7036       19.1885       21.6131       22.3667       21.3107       18.9861       15.4896       12.3918       11.0092       10.4131        7.2895        6.4491        7.7255       10.2386       27.7656       31.9689       32.6493       33.8880       40.4078       47.1404       47.6604       51.9230       69.2312       69.4588       80.0118       94.4383      105.0464      110.4139      121.3340      138.4183      150.5497      192.4621      171.6640      157.3680      128.0368      135.6870      123.5856      110.8378      121.8427      123.7766      120.6959      112.2827      112.4647      140.0147      125.4194      112.9321      105.5427      125.6352       92.3734       89.9599      130.4887      131.5623      122.4171      139.0694      113.2598      103.7378       99.5332       92.3776       97.5609       93.9111       93.3911       87.5585      107.7608       88.7849       91.9388       69.1961       59.1163       58.2688       57.6170       57.3991       69.5552        0.0000        0.0000        0.0000        0.0000        0.0000        0.0000      136.3867       78.5100        0.0000        0.0000        0.0000        0.0000      134.6100      142.2600        0.0000        0.0000        0.0000        0.0000        0.0000        0.0000        0.0000        0.0000        0.0000        0.0000        0.0000        0.0000        0.0000        0.0000        0.0000        0.0000        0.0000        0.0000        0.0000        0.0000        0.0000        0.0000        0.0000        0.0000        0.0000        0.0000        0.0000        0.0000        0.0000        0.0000        0.0000        0.0000        0.0000        0.0000        0.0000        0.0000        0.0000        0.0000        0.0000        0.0000        0.0000        0.0000        0.0000        0.0000        0.0000        0.0000        0.0000
        0.0000        0.0000        0.0000        0.0000        0.0000        0.0000        0.0000        0.0000        0.0000        0.0000        0.0000        0.0000        0.0000        0.0000        0.0000        0.0000        0.0000        0.0000        0.0000        0.0000        0.0000        0.0000        0.0000        0.0000        0.0000        0.0000        0.0000        0.0000        0.0000        0.0000        0.0000        0.0000        0.0000        0.0000        0.0000        0.0000        0.0000        0.0000        0.0000        0.0000        0.0000        0.0000        0.0000        0.0000        0.0000        0.0000        0.0000        0.0000        0.0000        0.0000        0.0000        0.0000        0.0000        0.0000        0.0000        0.0000        0.0000        0.0000        0.0000        0.0000        0.0000        0.0000        0.0000        0.0000        0.0000        0.0000        0.0000        0.0000        0.0000        0.0000        0.0000        0.0000        0.0000        0.0000        0.0000        0.0000        0.0000        0.0000        0.0000        0.0000        0.0000        0.0000        0.0000        0.0000        0.0000        0.0000        0.0000        0.0000        0.0000        0.0000        0.0000        0.0000        0.0000        0.0000        0.0000        0.0000        0.0000       75.4411       91.1262       76.6037       70.3547       67.3151       55.6010       53.5182       51.5415       47.2341       43.1214       40.7917       35.2187       29.0896       24.5940       18.0989       15.6879       13.4685       13.7331       18.7107       19.6821       20.9518       20.8188       23.6323       23.9695       21.9549       21.5189       16.0898       14.2558       12.8165       12.3876        8.8942        7.5236        9.5932       15.1626       40.0353       37.4437       33.8120       43.4761       45.8971       46.3684       56.2726       56.3939       68.4872       78.9707       94.7839       87.6076       90.9968      104.1145      119.5767      129.8369      143.6117      146.6325      149.0998      150.3727      117.6333      128.1140      133.0599      108.8770      105.9967      110.5586      110.3975      110.1473      106.7569      112.3480      113.3970      115.0740      101.5930      109.8729       94.2971       91.6663      105.1651      118.9015      108.3166      106.2871      107.9502      113.4597      101.3152       89.1295       90.2838       81.7845       79.0167       70.5514       71.8787       75.5376       69.2178       64.7596       56.1697       57.1503       54.0217       49.4235        0.0000        0.0000        0.0000        0.0000        0.0000      106.6635      111.3568      107.8173       27.1800        0.0000        0.0000        0.0000        0.0000        0.0000        0.0000        0.0000        0.0000        0.0000        0.0000        0.0000        0.0000        0.0000        0.0000        0.0000        0.0000        0.0000        0.0000        0.0000        0.0000        0.0000        0.0000        0.0000        0.0000        0.0000        0.0000        0.0000        0.0000        0.0000        0.0000        0.0000        0.0000        0.0000        0.0000        0.0000        0.0000        0.0000        0.0000        0.0000        0.0000        0.0000        0.0000        0.0000        0.0000        0.0000        0.0000        0.0000        0.0000        0.0000        0.0000        0.0000        0.0000        0.0000
        0.0000        0.0000        0.0000        0.0000        0.0000        0.0000        0.0000        0.0000        0.0000        0.0000        0.0000        0.0000        0.0000        0.0000        0.0000        0.0000        0.0000        0.0000        0.0000        0.0000        0.0000        0.0000        0.0000        0.0000        0.0000        0.0000        0.0000        0.0000        0.0000        0.0000        0.0000        0.0000        0.0000        0.0000        0.0000        0.0000        0.0000        0.0000        0.0000        0.0000        0.0000        0.0000        0.0000        0.0000        0.0000        0.0000        0.0000        0.0000        0.0000        0.0000        0.0000        0.0000        0.0000        0.0000        0.0000        0.0000        0.0000        0.0000        0.0000        0.0000        0.0000        0.0000        0.0000        0.0000        0.0000        0.0000        0.0000        0.0000        0.0000        0.0000        0.0000        0.0000        0.0000        0.0000        0.0000        0.0000        0.0000        0.0000        0.0000        0.0000        0.0000        0.0000        0.0000        0.0000        0.0000        0.0000        0.0000        0.0000        0.0000        0.0000        0.0000        0.0000        0.0000        0.0000        0.0000        0.0000        0.0000       80.2856       74.2194       64.5919       66.1665       65.6235       58.2338       51.6445       48.2018       50.9529       49.4657       43.5696       36.6368       32.4807       27.6460       21.1672       17.9853       17.2701       17.6347       23.7603       21.6940       21.8153       21.4459       22.5873       22.3507       21.7087       20.5785       17.2303       15.7157       14.8008       14.2581        9.9289       10.4197       12.1583       20.3812       29.1079       34.2254       35.2056       44.2922       53.5610       52.9981       48.6436       54.9615       60.0574       72.7638       71.5345       64.8703       72.9171       82.8574       95.4168       99.9895      105.9755      117.4137      121.0170      122.0559      107.3916      105.2093       89.3758      102.2962      116.1703      115.5890      111.2616      112.2210      111.6008      113.2473      117.5139      132.4228      112.3847       85.1471       97.3951       99.9160      100.1615      106.0305      104.2207      102.4576       97.5443       87.9585       86.7758       75.7461       73.9986       76.1450       68.8035       60.4302       59.5670       66.0984       57.1980       56.7588       54.4829       59.1637       59.1627       90.3040        0.0000        0.0000        0.0000       15.6900       85.4056       93.5638       96.9979       91.9097       23.4300        0.0000        0.0000        0.0000        0.0000        0.0000        0.0000        0.0000        0.0000        0.0000        0.0000        0.0000        0.0000        0.0000        0.0000        0.0000        0.0000        0.0000        0.0000        0.0000        0.0000        0.0000        0.0000        0.0000        0.0000        0.0000        0.0000        0.0000        0.0000        0.0000        0.0000        0.0000        0.0000        0.0000        0.0000        0.0000        0.0000        0.0000        0.0000        0.0000        0.0000        0.0000        0.0000        0.0000        0.0000        0.0000        0.0000        0.0000        0.0000        0.0000        0.0000        0.0000        0.0000        0.0000
        0.0000        0.0000        0.0000        0.0000        0.0000        0.0000        0.0000        0.0000        0.0000        0.0000        0.0000        0.0000        0.0000        0.0000        0.0000        0.0000        0.0000        0.0000        0.0000        0.0000        0.0000        0.0000        0.0000        0.0000        0.0000        0.0000        0.0000        0.0000        0.0000        0.0000        0.0000        0.0000        0.0000        0.0000        0.0000        0.0000        0.0000        0.0000        0.0000        0.0000        0.0000        0.0000        0.0000        0.0000        0.0000        0.0000        0.0000        0.0000        0.0000        0.0000        0.0000        0.0000        0.0000        0.0000        0.0000        0.0000        0.0000        0.0000        0.0000        0.0000        0.0000        0.0000        0.0000        0.0000        0.0000        0.0000        0.0000        0.0000        0.0000        0.0000        0.0000        0.0000        0.0000        0.0000        0.0000        0.0000        0.0000        0.0000        0.0000        0.0000        0.0000        0.0000        0.0000        0.0000        0.0000        0.0000        0.0000        0.0000        0.0000        0.0000        0.0000        0.0000        0.0000        0.0000        0.0000        0.0000       48.5486       55.1884       55.9092       67.5261       77.6510       78.6233       63.2136       55.5167       57.4115       57.4277       48.8734       43.7074       38.5424       36.5244       33.9406       30.7772       29.5206       27.4226       22.6861       31.9702       32.8262       70.3840       35.9336       22.3938       21.1115       20.4126       22.3991       25.4945       19.6866       20.7439       20.5777       17.0472       17.6821       21.1719       24.0821       31.9452       31.6031       31.5695       46.1616       49.5608       56.6605       54.1330       53.4903       60.3041       55.9069       55.4645       54.3944       52.1074       49.1719       65.5664       60.7394       71.3451       72.0146       91.7540      101.7593       92.7244       99.0781      101.8316       97.3194      103.1779      118.9165      130.2735      122.4756      119.5233      116.2441      114.1450      114.9290      107.6949       99.6958       94.4713      101.3762      103.4587      108.8926       99.1483       97.2653       77.3889       74.3383       73.1510       61.8842       54.8811       48.4800       47.4455       44.6823       32.7787       30.6385       27.3177       35.9166       25.3526       39.3003       77.2479        0.0000        0.0000        0.0000        0.0000       42.1849       58.2325       73.2960       74.4544       75.7134       46.4400        0.0000        0.0000        0.0000        0.0000        0.0000        0.0000        0.0000        0.0000        0.0000        0.0000        0.0000        0.0000        0.0000        0.0000        0.0000        0.0000        0.0000        0.0000        0.0000        0.0000        0.0000        0.0000        0.0000        0.0000        0.0000        0.0000        0.0000        0.0000        0.0000        0.0000        0.0000        0.0000        0.0000        0.0000        0.0000        0.0000        0.0000        0.0000        0.0000        0.0000        0.0000        0.0000        0.0000        0.0000        0.0000        0.0000        0.0000        0.0000        0.0000        0.0000        0.0000        0.0000        0.0000
        0.0000        0.0000        0.0000        0.0000        0.0000        0.0000        0.0000        0.0000        0.0000        0.0000        0.0000        0.0000        0.0000        0.0000        0.0000        0.0000        0.0000        0.0000        0.0000        0.0000        0.0000        0.0000        0.0000        0.0000        0.0000        0.0000        0.0000        0.0000        0.0000        0.0000        0.0000        0.0000        0.0000        0.0000        0.0000        0.0000        0.0000        0.0000        0.0000        0.0000        0.0000        0.0000        0.0000        0.0000        0.0000        0.0000        0.0000        0.0000        0.0000        0.0000        0.0000        0.0000        0.0000        0.0000        0.0000        0.0000        0.0000        0.0000        0.0000        0.0000        0.0000        0.0000        0.0000        0.0000        0.0000        0.0000        0.0000        0.0000        0.0000        0.0000        0.0000        0.0000        0.0000        0.0000        0.0000        0.0000        0.0000        0.0000        0.0000        0.0000        0.0000        0.0000        0.0000        0.0000        0.0000        0.0000        0.0000        0.0000        0.0000        0.0000        0.0000        0.0000        0.0000        0.0000        0.0000        0.0000       49.5013       35.2220       51.9332       68.8634       91.0237       83.0184       60.9395       51.8621       58.7623       53.6560       51.3409       43.3326       49.5278       45.8983       44.0182       35.1828       29.8559       25.4140       23.9235       27.9722       27.5624       61.7169       72.1237       21.7784       22.7659       21.8975       21.7809       26.7777       24.7635       20.3022       22.1983       23.1531       17.3421       21.9608       26.5834       31.6270       45.5913       47.9114       58.4560       61.1615       49.4002       46.5871       47.1045       44.6625       41.8887       45.8094       45.3463       45.7237       46.9243       56.2217       54.6003       72.6061       78.0333       79.6230       81.7160       89.8172       99.6916      114.0763      114.9051      114.6075      116.5636      111.0437      111.6814      118.6063      123.5676      118.5659      111.8536       98.7568       97.5138       90.8951       88.0058       86.9899       89.8463       92.0479       94.9864       66.6745       58.8329       53.3110       49.2500       48.2494       40.0893       37.7845       33.8664       22.1453       20.8112       22.1617       29.4960        0.0000        0.0000        0.0000        0.0000        0.0000        0.0000       31.3098       32.6190       44.3788       60.6935       64.0986       67.7981        0.0000        0.0000        0.0000        0.0000        0.0000        0.0000        0.0000        0.0000        0.0000        0.0000        0.0000        0.0000        0.0000        0.0000        0.0000        0.0000        0.0000        0.0000        0.0000        0.0000        0.0000        0.0000        0.0000        0.0000        0.0000        0.0000        0.0000        0.0000        0.0000        0.0000        0.0000        0.0000        0.0000        0.0000        0.0000        0.0000        0.0000        0.0000        0.0000        0.0000        0.0000        0.0000        0.0000        0.0000        0.0000        0.0000        0.0000        0.0000        0.0000        0.0000        0.0000        0.0000        0.0000        0.0000
        0.0000        0.0000        0.0000        0.0000        0.0000        0.0000        0.0000        0.0000        0.0000        0.0000        0.0000        0.0000        0.0000        0.0000        0.0000        0.0000        0.0000        0.0000        0.0000        0.0000        0.0000        0.0000        0.0000        0.0000        0.0000        0.0000        0.0000        0.0000        0.0000        0.0000        0.0000        0.0000        0.0000        0.0000        0.0000        0.0000        0.0000        0.0000        0.0000        0.0000        0.0000        0.0000        0.0000        0.0000        0.0000        0.0000        0.0000        0.0000        0.0000        0.0000        0.0000        0.0000        0.0000        0.0000        0.0000        0.0000        0.0000        0.0000        0.0000        0.0000        0.0000        0.0000        0.0000        0.0000        0.0000        0.0000        0.0000        0.0000        0.0000        0.0000        0.0000        0.0000        0.0000        0.0000        0.0000        0.0000        0.0000        0.0000        0.0000        0.0000        0.0000        0.0000        0.0000        0.0000        0.0000        0.0000        0.0000        0.0000        0.0000        0.0000        0.0000        0.0000        0.0000        0.0000        0.0000        0.0000       46.5487       49.0168       58.3625       79.4981       88.6633       90.3138       72.2170       57.3795       58.2531       60.8965       55.6587       49.3478       47.0063       44.6673       42.7968       38.1247       32.8898       27.3870       24.0827       27.8503       27.5201       32.9355       46.3449       21.4204       20.7240       20.9919       21.0133       22.4487       21.7821       21.8745       22.2083       25.3751       28.8481       26.0101       30.9759       42.4876       50.0399       40.0198       45.8766       38.8288       34.7363       37.5757       40.7057       45.0153       45.0499       42.3104       40.2643       40.2647       40.1163       43.9047       49.2608       65.6535       70.3888       79.4632       71.8871       81.8041      104.9759      109.0311      105.7779      110.7889      116.9884      112.1055      108.1041      106.5801       99.4282       94.2048      100.1500       87.1045       84.1363       79.4119       78.1810       78.3001       81.1055       76.5887       74.4376       56.7814       49.6518       44.6235       42.0007       39.0653       32.8206       29.5733       28.1366       19.4529       19.0145       14.8587        0.0000        0.0000        0.0000        0.0000        0.0000        0.0000       28.0148       26.0735       29.7715       42.8345       49.0378       50.4853       53.6091        0.0000        0.0000        0.0000        0.0000        0.0000        0.0000        0.0000        0.0000        0.0000        0.0000        0.0000        0.0000        0.0000        0.0000        0.0000        0.0000        0.0000        0.0000        0.0000        0.0000        0.0000        0.0000        0.0000        0.0000        0.0000        0.0000        0.0000        0.0000        0.0000        0.0000        0.0000        0.0000        0.0000        0.0000        0.0000        0.0000        0.0000        0.0000        0.0000        0.0000        0.0000        0.0000        0.0000        0.0000        0.0000        0.0000        0.0000        0.0000        0.0000        0.0000        0.0000        0.0000        0.0000        0.0000
        0.0000        0.0000        0.0000        0.0000        0.0000        0.0000        0.0000        0.0000        0.0000        0.0000        0.0000        0.0000        0.0000        0.0000        0.0000        0.0000        0.0000        0.0000        0.0000        0.0000        0.0000        0.0000        0.0000        0.0000        0.0000        0.0000        0.0000        0.0000        0.0000        0.0000        0.0000        0.0000        0.0000        0.0000        0.0000        0.0000        0.0000        0.0000        0.0000        0.0000        0.0000        0.0000        0.0000        0.0000        0.0000        0.0000        0.0000        0.0000        0.0000        0.0000        0.0000        0.0000        0.0000        0.0000        0.0000        0.0000        0.0000        0.0000        0.0000        0.0000        0.0000        0.0000        0.0000        0.0000        0.0000        0.0000        0.0000        0.0000        0.0000        0.0000        0.0000        0.0000        0.0000        0.0000        0.0000        0.0000        0.0000        0.0000        0.0000        0.0000        0.0000        0.0000        0.0000        0.0000        0.0000        0.0000        0.0000        0.0000        0.0000        0.0000        0.0000        0.0000        0.0000        0.0000        0.0000        0.0000        0.0000       40.7291       60.5600       64.9674       72.4166       72.9611       75.5111       60.3758       56.2758       54.5615       51.0999       48.2293       43.9300       40.1082       38.9497       37.0616       32.5524       28.9865       27.1341       31.0586       29.5029       29.0134       29.3462       22.6189       24.9758       25.9900       23.5573       23.2745       26.0743       25.8706       24.1728       24.4231       27.7682       25.6428       30.7384       34.8646       27.7560       25.1994       29.8319       41.2742       38.2084       36.4371       36.8353       37.1927       44.6810       48.1465       49.5664       41.1825       35.4200       37.6251       39.5277       54.3697       63.5378       67.7790       63.9373       88.9558       99.5016      100.8695      101.1612       89.9151       88.3263       93.2589       92.3369       95.4759       94.4690       90.7210       85.1663       73.5260       76.8461       60.5493       60.9064       62.5073       61.0095       60.1846       59.8180       44.9999       39.5948       33.9942       32.1512       29.5825       26.7263       24.9937       24.5989       16.2824       17.5164        0.0000        0.0000        0.0000        0.0000        0.0000        0.0000        0.0000       23.6155       26.3451       34.4098       41.4059       43.3591       48.4991       52.7847        0.0000        0.0000        0.0000        0.0000        0.0000        0.0000        0.0000        0.0000        0.0000        0.0000        0.0000        0.0000        0.0000        0.0000        0.0000        0.0000        0.0000        0.0000        0.0000        0.0000        0.0000        0.0000        0.0000        0.0000        0.0000        0.0000        0.0000        0.0000        0.0000        0.0000        0.0000        0.0000        0.0000        0.0000        0.0000        0.0000        0.0000        0.0000        0.0000        0.0000        0.0000        0.0000        0.0000        0.0000        0.0000        0.0000        0.0000        0.0000        0.0000        0.0000        0.0000        0.0000        0.0000        0.0000
        0.0000        0.0000        0.0000        0.0000        0.0000        0.0000        0.0000        0.0000        0.0000        0.0000        0.0000        0.0000        0.0000        0.0000        0.0000        0.0000        0.0000        0.0000        0.0000        0.0000        0.0000        0.0000        0.0000        0.0000        0.0000        0.0000        0.0000        0.0000        0.0000        0.0000        0.0000        0.0000        0.0000        0.0000        0.0000        0.0000        0.0000        0.0000        0.0000        0.0000        0.0000        0.0000        0.0000        0.0000        0.0000        0.0000        0.0000        0.0000        0.0000        0.0000        0.0000        0.0000        0.0000        0.0000        0.0000        0.0000        0.0000        0.0000        0.0000        0.0000        0.0000        0.0000        0.0000        0.0000        0.0000        0.0000        0.0000        0.0000        0.0000        0.0000        0.0000        0.0000        0.0000        0.0000        0.0000        0.0000        0.0000        0.0000        0.0000        0.0000        0.0000        0.0000        0.0000        0.0000        0.0000        0.0000        0.0000        0.0000        0.0000        0.0000        0.0000        0.0000        0.0000        0.0000        0.0000        0.0000       68.5240       50.4919       58.6977       96.0205        0.0000       94.9857       79.4416       83.7460       68.5817       61.1125       58.6901       44.4027       49.8858       48.2441       53.7444       41.1621       39.2714       39.0538       32.4371       31.3488       31.7010       32.2350       29.2078       28.8101       32.9665       21.8966       20.9974       27.4403       27.8529       27.2765       26.5780       26.9705       43.2751       39.7581       35.7624       35.9198       31.0434       29.2906       38.7110       36.7899       31.8136       26.5960       29.2481       31.2646       31.8054       56.4963       51.6940       49.8399       45.4957       53.6730       48.9028       66.5097       72.4041       73.8415       71.5387      103.7818      116.1845      108.8004      138.5680       90.0741       88.0613       93.6853       87.0662       70.5022       69.8081       75.8503       60.5487       50.7795       64.1350       55.8955       48.3602       42.6804       40.7931       39.0609       36.0727       27.9431       24.7943       23.1347       23.8831       15.2515       17.3497       16.9440       18.0424        0.0000        0.0000        0.0000        0.0000        0.0000       21.2100       15.5700        0.0000       36.1371       37.1575       38.8063       47.0781       46.6650       48.8885       52.4976        0.0000        0.0000        0.0000        0.0000        0.0000        0.0000        0.0000        0.0000        0.0000        0.0000        0.0000        0.0000        0.0000        0.0000        0.0000        0.0000        0.0000        0.0000        0.0000        0.0000        0.0000        0.0000        0.0000        0.0000        0.0000        0.0000        0.0000        0.0000        0.0000        0.0000        0.0000        0.0000        0.0000        0.0000        0.0000        0.0000        0.0000        0.0000        0.0000        0.0000        0.0000        0.0000        0.0000        0.0000        0.0000        0.0000        0.0000        0.0000        0.0000        0.0000        0.0000        0.0000        0.0000        0.0000        0.0000
        0.0000        0.0000        0.0000        0.0000        0.0000        0.0000        0.0000        0.0000        0.0000        0.0000        0.0000        0.0000        0.0000        0.0000        0.0000        0.0000        0.0000        0.0000        0.0000        0.0000        0.0000        0.0000        0.0000        0.0000        0.0000        0.0000        0.0000        0.0000        0.0000        0.0000        0.0000        0.0000        0.0000        0.0000        0.0000        0.0000        0.0000        0.0000        0.0000        0.0000        0.0000        0.0000        0.0000        0.0000        0.0000        0.0000        0.0000        0.0000        0.0000        0.0000        0.0000        0.0000        0.0000        0.0000        0.0000        0.0000        0.0000        0.0000        0.0000        0.0000        0.0000        0.0000        0.0000        0.0000        0.0000        0.0000        0.0000        0.0000        0.0000        0.0000        0.0000        0.0000        0.0000        0.0000        0.0000        0.0000        0.0000        0.0000        0.0000        0.0000        0.0000        0.0000        0.0000        0.0000        0.0000        0.0000        0.0000        0.0000        0.0000        0.0000        0.0000        0.0000        0.0000        0.0000        0.0000        0.0000        0.0000       60.8276        0.0000        0.0000        0.0000       88.5045       77.3316       70.0815       62.0371       71.0075       59.8309       47.4097       53.3978       41.6726       47.3666       40.7736       37.2620       41.9413       32.9613       33.1283       28.3783       32.2522       26.7617       26.9965       35.7818       24.3289       23.2321       37.1243       25.2295       25.5153       41.4216       49.1944       35.6776       35.6641       28.7638       28.5408       30.5764       36.6408       43.1418       45.1715       28.3080       28.3450       37.6653       53.3202       53.1226       52.0727       51.9420       57.6927       48.4892       51.5325       47.9854       59.3124       67.4182       74.8636       79.3894       92.1832       90.3805       90.6613       86.2034       89.2290       78.0236       76.3540       63.9332       49.0535       52.3263       62.1121       44.3037       38.5258       42.3380       38.7635       35.3457       29.5385       29.5466       30.4965       28.1326       20.5761       21.3368       19.0093       18.3513       13.7372       15.9513       14.6777       11.8845        0.0000        0.0000        0.0000        0.0000        0.0000       17.1300        9.3000       17.6400       36.6062       36.5336       41.3811       56.7670       47.6513       54.0096       54.3077        0.0000        0.0000        0.0000        0.0000        0.0000        0.0000        0.0000        0.0000        0.0000        0.0000        0.0000        0.0000        0.0000        0.0000        0.0000        0.0000        0.0000        0.0000        0.0000        0.0000        0.0000        0.0000        0.0000        0.0000        0.0000        0.0000        0.0000        0.0000        0.0000        0.0000        0.0000        0.0000        0.0000        0.0000        0.0000        0.0000        0.0000        0.0000        0.0000        0.0000        0.0000        0.0000        0.0000        0.0000        0.0000        0.0000        0.0000        0.0000        0.0000        0.0000        0.0000        0.0000        0.0000        0.0000        0.0000
        0.0000        0.0000        0.0000        0.0000        0.0000        0.0000        0.0000        0.0000        0.0000        0.0000        0.0000        0.0000        0.0000        0.0000        0.0000        0.0000        0.0000        0.0000        0.0000        0.0000        0.0000        0.0000        0.0000        0.0000        0.0000        0.0000        0.0000        0.0000        0.0000        0.0000        0.0000        0.0000        0.0000        0.0000        0.0000        0.0000        0.0000        0.0000        0.0000        0.0000        0.0000        0.0000        0.0000        0.0000        0.0000        0.0000        0.0000        0.0000        0.0000        0.0000        0.0000        0.0000        0.0000        0.0000        0.0000        0.0000        0.0000        0.0000        0.0000        0.0000        0.0000        0.0000        0.0000        0.0000        0.0000        0.0000        0.0000        0.0000        0.0000        0.0000        0.0000        0.0000        0.0000        0.0000        0.0000        0.0000        0.0000        0.0000        0.0000        0.0000        0.0000        0.0000        0.0000        0.0000        0.0000        0.0000        0.0000        0.0000        0.0000        0.0000        0.0000        0.0000        0.0000        0.0000        0.0000        0.0000        0.0000        0.0000        0.0000        0.0000        0.0000       73.8031       86.0797       73.2782       69.9545       67.4448       51.2054       45.5887       51.2168       45.5914       43.1093       36.3470       36.1559       36.0298       31.6867       31.7500       29.9386       29.4820       27.7114       36.2995       24.0686       26.6260       33.6941       24.6228       22.8718       26.2816       28.5577       28.4548       36.0777       31.6033       34.7461       33.4824       34.7635       39.1538       38.1460       31.8722       24.0558       26.0241       33.4846       48.8092       53.1201       46.6228       45.5581       46.1184       63.9098       47.7413       45.5468       56.3547       51.0466       45.7990       49.5176       68.4911       72.9347       67.7616       57.9029       55.6415       60.5613       48.2342       44.5637       37.6107       37.2762       38.5053       33.3295       28.0197       27.0254       27.9224       23.5036       22.9189       22.1536       21.1873       19.9996       17.4482       17.3801       21.2511       22.6546       27.5638       19.9180        0.0000        0.0000        0.0000        0.0000        0.0000        0.0000       21.1500       21.8400        3.1200        1.1100       27.2012       45.3787       48.0614       50.4734       42.8696       48.5513       46.8386        0.0000        0.0000        0.0000        0.0000        0.0000        0.0000        0.0000        0.0000        0.0000        0.0000        0.0000        0.0000        0.0000        0.0000        0.0000        0.0000        0.0000        0.0000        0.0000        0.0000        0.0000        0.0000        0.0000        0.0000        0.0000        0.0000        0.0000        0.0000        0.0000        0.0000        0.0000        0.0000        0.0000        0.0000        0.0000        0.0000        0.0000        0.0000        0.0000        0.0000        0.0000        0.0000        0.0000        0.0000        0.0000        0.0000        0.0000        0.0000        0.0000        0.0000        0.0000        0.0000        0.0000        0.0000        0.0000
        0.0000        0.0000        0.0000        0.0000        0.0000        0.0000        0.0000        0.0000        0.0000        0.0000        0.0000        0.0000        0.0000        0.0000        0.0000        0.0000        0.0000        0.0000        0.0000        0.0000        0.0000        0.0000        0.0000        0.0000        0.0000        0.0000        0.0000        0.0000        0.0000        0.0000        0.0000        0.0000        0.0000        0.0000        0.0000        0.0000        0.0000        0.0000        0.0000        0.0000        0.0000        0.0000        0.0000        0.0000        0.0000        0.0000        0.0000        0.0000        0.0000        0.0000        0.0000        0.0000        0.0000        0.0000        0.0000        0.0000        0.0000        0.0000        0.0000        0.0000        0.0000        0.0000        0.0000        0.0000        0.0000        0.0000        0.0000        0.0000        0.0000        0.0000        0.0000        0.0000        0.0000        0.0000        0.0000        0.0000        0.0000        0.0000        0.0000        0.0000        0.0000        0.0000        0.0000        0.0000        0.0000        0.0000        0.0000        0.0000        0.0000        0.0000        0.0000        0.0000        0.0000        0.0000        0.0000        0.0000        0.0000        0.0000        0.0000        0.0000        0.0000        0.0000       74.2348       63.4346       71.3821       63.0801       51.8833       44.1884       45.0127       42.9201       39.7749       41.2521       38.8921       33.5968       30.3081       41.3758       36.0506       33.5933       37.1024       37.1962       26.8667       32.2545       30.7739       32.1995       26.6859       30.6956       37.2960       45.0302       55.3509       65.3779       54.2398       48.8863       42.5837       37.3515       31.4719       25.5962       27.9097       42.5085       43.2458       45.8587       47.4662       37.7491       40.2137       38.2672       44.3144       37.9054       39.8138       48.6295       40.4517       42.7042       49.4290       65.4964       58.5536       57.5939       51.4413       49.0412       58.0289       44.1810       37.7272       32.2257       35.9991       30.2953       24.0752       22.2160       21.5576       24.8021       20.3864       18.8012       20.8404       19.2094       17.8170       16.1569       16.4043       20.0003       19.8635       13.0151       17.6575        0.0000        0.0000        0.0000        0.0000        0.0000        0.0000        0.0000       23.2500       19.1100        1.3200       25.3086       39.5312       41.4712       32.6172       34.6649       35.3714       42.5309        0.0000        0.0000        0.0000        0.0000        0.0000        0.0000        0.0000        0.0000        0.0000        0.0000        0.0000        0.0000        0.0000        0.0000        0.0000        0.0000        0.0000        0.0000        0.0000        0.0000        0.0000        0.0000        0.0000        0.0000        0.0000        0.0000        0.0000        0.0000        0.0000        0.0000        0.0000        0.0000        0.0000        0.0000        0.0000        0.0000        0.0000        0.0000        0.0000        0.0000        0.0000        0.0000        0.0000        0.0000        0.0000        0.0000        0.0000        0.0000        0.0000        0.0000        0.0000        0.0000        0.0000        0.0000        0.0000
        0.0000        0.0000        0.0000        0.0000        0.0000        0.0000        0.0000        0.0000        0.0000        0.0000        0.0000        0.0000        0.0000        0.0000        0.0000        0.0000        0.0000        0.0000        0.0000        0.0000        0.0000        0.0000        0.0000        0.0000        0.0000        0.0000        0.0000        0.0000        0.0000        0.0000        0.0000        0.0000        0.0000        0.0000        0.0000        0.0000        0.0000        0.0000        0.0000        0.0000        0.0000        0.0000        0.0000        0.0000        0.0000        0.0000        0.0000        0.0000        0.0000        0.0000        0.0000        0.0000        0.0000        0.0000        0.0000        0.0000        0.0000        0.0000        0.0000        0.0000        0.0000        0.0000        0.0000        0.0000        0.0000        0.0000        0.0000        0.0000        0.0000        0.0000        0.0000        0.0000        0.0000        0.0000        0.0000        0.0000        0.0000        0.0000        0.0000        0.0000        0.0000        0.0000        0.0000        0.0000        0.0000        0.0000        0.0000        0.0000        0.0000        0.0000        0.0000        0.0000        0.0000        0.0000        0.0000        0.0000        0.0000        0.0000        0.0000        0.0000        0.0000        0.0000        0.0000       71.4807       64.7014       63.6122       54.0876       47.7281       47.3486       43.8258       43.6492       45.9358       47.9746       41.2870       42.0061       59.5962       46.1914       43.3319       38.6863       26.4348       44.8771       43.0134       37.3368       34.0470       40.9357       45.1283       43.3467        0.0000        0.0000       71.4281       63.4029       56.0033       54.3714       40.8035       36.6667       30.2933       35.8295       35.4442       38.6574       49.5425       32.6364       27.5915       29.7308       41.9523       53.7168       42.0455       37.4086       47.8196       42.4378       45.8297       53.4760       51.8863       68.7393       62.8670       48.9368       43.5368       48.8392       40.9325       36.0314       29.5543       31.7878       34.7244       17.4539       15.2089       14.2008       14.0260       15.2016       14.7292       14.1801       15.1007       15.5514       16.9161       15.9632       13.5640        0.0000        0.0000        0.0000        0.0000        0.0000        0.0000        0.0000        0.0000        0.0000        0.0000        0.0000        0.0000        0.0000       14.0845       26.3401       18.0887       15.1920       20.5561       22.0116        0.0000        0.0000        0.0000        0.0000        0.0000        0.0000        0.0000        0.0000        0.0000        0.0000        0.0000        0.0000        0.0000        0.0000        0.0000        0.0000        0.0000        0.0000        0.0000        0.0000        0.0000        0.0000        0.0000        0.0000        0.0000        0.0000        0.0000        0.0000        0.0000        0.0000        0.0000        0.0000        0.0000        0.0000        0.0000        0.0000        0.0000        0.0000        0.0000        0.0000        0.0000        0.0000        0.0000        0.0000        0.0000        0.0000        0.0000        0.0000        0.0000        0.0000        0.0000        0.0000        0.0000        0.0000        0.0000        0.0000
        0.0000        0.0000        0.0000        0.0000        0.0000        0.0000        0.0000        0.0000        0.0000        0.0000        0.0000        0.0000        0.0000        0.0000        0.0000        0.0000        0.0000        0.0000        0.0000        0.0000        0.0000        0.0000        0.0000        0.0000        0.0000        0.0000        0.0000        0.0000        0.0000        0.0000        0.0000        0.0000        0.0000        0.0000        0.0000        0.0000        0.0000        0.0000        0.0000        0.0000        0.0000        0.0000        0.0000        0.0000        0.0000        0.0000        0.0000        0.0000        0.0000        0.0000        0.0000        0.0000        0.0000        0.0000        0.0000        0.0000        0.0000        0.0000        0.0000        0.0000        0.0000        0.0000        0.0000        0.0000        0.0000        0.0000        0.0000        0.0000        0.0000        0.0000        0.0000        0.0000        0.0000        0.0000        0.0000        0.0000        0.0000        0.0000        0.0000        0.0000        0.0000        0.0000        0.0000        0.0000        0.0000        0.0000        0.0000        0.0000        0.0000        0.0000        0.0000        0.0000        0.0000        0.0000        0.0000        0.0000        0.0000        0.0000        0.0000        0.0000        0.0000        0.0000        0.0000       67.6342       56.8942       50.5975       49.4213       47.7739       45.3125       44.6588       44.2613       43.6971       43.0400       42.7253       46.6563       53.5216       44.7118       43.4775       32.4139       28.7239       31.6244       54.6351       37.1996       36.3562       40.3665       41.9472        0.0000        0.0000        0.0000        0.0000        0.0000        0.0000       49.1115       45.5764       40.7958       40.7098       45.2930       37.6772       29.7406       35.8475       29.7290       31.6230       29.3409       40.9909       40.7250       40.6708       37.2990       44.3823       48.2001       51.8233       46.9328       36.7586       36.0690       55.6450       46.9457       42.4160       36.2547       37.7345       35.4605       25.9897       18.4622       17.6276       13.6687       11.7592       12.5441       10.9418       12.1049       13.6877       13.9184       15.6087       17.7634       10.4124        0.0000        0.0000        0.0000        0.0000        0.0000        0.0000        0.0000        0.0000        0.0000        0.0000        0.0000        0.0000        0.0000        0.0000        0.0000       11.4131       11.8227       20.9103       12.7062       16.3048       17.8608       53.3509        0.0000        0.0000        0.0000        0.0000        0.0000        0.0000        0.0000        0.0000        0.0000        0.0000        0.0000        0.0000        0.0000        0.0000        0.0000        0.0000        0.0000        0.0000        0.0000        0.0000        0.0000        0.0000        0.0000        0.0000        0.0000        0.0000        0.0000        0.0000        0.0000        0.0000        0.0000        0.0000        0.0000        0.0000        0.0000        0.0000        0.0000        0.0000        0.0000        0.0000        0.0000        0.0000        0.0000        0.0000        0.0000        0.0000        0.0000        0.0000        0.0000        0.0000        0.0000        0.0000        0.0000        0.0000        0.0000
        0.0000        0.0000        0.0000        0.0000        0.0000        0.0000        0.0000        0.0000        0.0000        0.0000        0.0000        0.0000        0.0000        0.0000        0.0000        0.0000        0.0000        0.0000        0.0000        0.0000        0.0000        0.0000        0.0000        0.0000        0.0000        0.0000        0.0000        0.0000        0.0000        0.0000        0.0000        0.0000        0.0000        0.0000        0.0000        0.0000        0.0000        0.0000        0.0000        0.0000        0.0000        0.0000        0.0000        0.0000        0.0000        0.0000        0.0000        0.0000        0.0000        0.0000        0.0000        0.0000        0.0000        0.0000        0.0000        0.0000        0.0000        0.0000        0.0000        0.0000        0.0000        0.0000        0.0000        0.0000        0.0000        0.0000        0.0000        0.0000        0.0000        0.0000        0.0000        0.0000        0.0000        0.0000        0.0000        0.0000        0.0000        0.0000        0.0000        0.0000        0.0000        0.0000        0.0000        0.0000        0.0000        0.0000        0.0000        0.0000        0.0000        0.0000        0.0000        0.0000        0.0000        0.0000        0.0000        0.0000        0.0000        0.0000        0.0000        0.0000        0.0000        0.0000        0.0000       44.3377       45.6427       40.8980       43.3178       42.7452       43.2786       36.9699       37.0300       36.6307       37.2847       36.4847       41.5045       43.6419       45.0529        0.0000       31.0038       30.0943        0.0000        0.0000       35.3738       42.7311        0.0000        0.0000        0.0000        0.0000        0.0000        0.0000        0.0000        0.0000       47.3715       47.5124       45.5764       37.6319       42.3484       39.4259       40.8406       36.8901       23.9505       23.7590       27.9405       33.9332       33.4892       35.6341       36.9702       55.8852       38.7887       53.5016       47.8839       37.9559       36.8498       45.9990       30.4212       33.8248       32.7305       31.1236       29.7962       18.5293       15.6344       25.7935       20.1332       10.3179       10.7578       11.6634       12.4265        0.0000        0.0000        0.0000        0.0000        0.0000        0.0000        0.0000        0.0000        0.0000        0.0000        0.0000        0.0000        0.0000        0.0000        0.0000        0.0000        0.0000        0.0000        0.0000        0.0000       10.0917        9.2049        9.7671       11.3711       15.6722        0.0000        0.0000        0.0000        0.0000        0.0000        0.0000        0.0000        0.0000        0.0000        0.0000        0.0000        0.0000        0.0000        0.0000        0.0000        0.0000        0.0000        0.0000        0.0000        0.0000        0.0000        0.0000        0.0000        0.0000        0.0000        0.0000        0.0000        0.0000        0.0000        0.0000        0.0000        0.0000        0.0000        0.0000        0.0000        0.0000        0.0000        0.0000        0.0000        0.0000        0.0000        0.0000        0.0000        0.0000        0.0000        0.0000        0.0000        0.0000        0.0000        0.0000        0.0000        0.0000        0.0000        0.0000        0.0000        0.0000        0.0000
        0.0000        0.0000        0.0000        0.0000        0.0000        0.0000        0.0000        0.0000        0.0000        0.0000        0.0000        0.0000        0.0000        0.0000        0.0000        0.0000        0.0000        0.0000        0.0000        0.0000        0.0000        0.0000        0.0000        0.0000        0.0000        0.0000        0.0000        0.0000        0.0000        0.0000        0.0000        0.0000        0.0000        0.0000        0.0000        0.0000        0.0000        0.0000        0.0000        0.0000        0.0000        0.0000        0.0000        0.0000        0.0000        0.0000        0.0000        0.0000        0.0000        0.0000        0.0000        0.0000        0.0000        0.0000        0.0000        0.0000        0.0000        0.0000        0.0000        0.0000        0.0000        0.0000        0.0000        0.0000        0.0000        0.0000        0.0000        0.0000        0.0000        0.0000        0.0000        0.0000        0.0000        0.0000        0.0000        0.0000        0.0000        0.0000        0.0000        0.0000        0.0000        0.0000        0.0000        0.0000        0.0000        0.0000        0.0000        0.0000        0.0000        0.0000        0.0000        0.0000        0.0000        0.0000        0.0000        0.0000        0.0000        0.0000        0.0000        0.0000        0.0000        0.0000        0.0000       39.6918       34.2580       37.2028       40.5058       34.6337       29.4226       28.4517       29.7118       30.2571       31.9652       29.3433        0.0000        0.0000        0.0000        0.0000        0.0000        0.0000        0.0000        0.0000        0.0000        0.0000        0.0000        0.0000        0.0000        0.0000        0.0000        0.0000        0.0000        0.0000        0.0000       41.9065       48.9363       41.6969       46.3045       37.7187       32.3631       27.5092       22.5188       26.6183       39.3452       39.8274       41.3888       55.1759       43.1366       54.1299       51.2188       39.5406       46.4622       47.3963       38.5473       51.8048       37.2104       31.1446       33.1899       28.7798       29.5669       18.8267       16.2882       16.8658       18.9649       16.0759       12.1218       13.6423        0.0000        0.0000        0.0000        0.0000        0.0000        0.0000        0.0000        0.0000        0.0000        0.0000        0.0000        0.0000        0.0000        0.0000        0.0000        0.0000        0.0000        0.0000        0.0000        0.0000        0.0000        0.0000       11.3606       13.8697       16.9290        0.0000       23.6198       25.8711        0.0000        0.0000        0.0000        0.0000        0.0000        0.0000        0.0000        0.0000        0.0000        0.0000        0.0000        0.0000        0.0000        0.0000        0.0000        0.0000        0.0000        0.0000        0.0000        0.0000        0.0000        0.0000        0.0000        0.0000        0.0000        0.0000        0.0000        0.0000        0.0000        0.0000        0.0000        0.0000        0.0000        0.0000        0.0000        0.0000        0.0000        0.0000        0.0000        0.0000        0.0000        0.0000        0.0000        0.0000        0.0000        0.0000        0.0000        0.0000        0.0000        0.0000        0.0000        0.0000        0.0000        0.0000        0.0000
        0.0000        0.0000        0.0000        0.0000        0.0000        0.0000        0.0000        0.0000        0.0000        0.0000        0.0000        0.0000        0.0000        0.0000        0.0000        0.0000        0.0000        0.0000        0.0000        0.0000        0.0000        0.0000        0.0000        0.0000        0.0000        0.0000        0.0000        0.0000        0.0000        0.0000        0.0000        0.0000        0.0000        0.0000        0.0000        0.0000        0.0000        0.0000        0.0000        0.0000        0.0000        0.0000        0.0000        0.0000        0.0000        0.0000        0.0000        0.0000        0.0000        0.0000        0.0000        0.0000        0.0000        0.0000        0.0000        0.0000        0.0000        0.0000        0.0000        0.0000        0.0000        0.0000        0.0000        0.0000        0.0000        0.0000        0.0000        0.0000        0.0000        0.0000        0.0000        0.0000        0.0000        0.0000        0.0000        0.0000        0.0000        0.0000        0.0000        0.0000        0.0000        0.0000        0.0000        0.0000        0.0000        0.0000        0.0000        0.0000        0.0000        0.0000        0.0000        0.0000        0.0000        0.0000        0.0000        0.0000        0.0000        0.0000        0.0000        0.0000        0.0000        0.0000        0.0000        0.0000        0.0000       27.5675       22.2222       18.0418       15.9270       16.7655       21.1529       16.9473       16.6475       15.4952       15.4962        0.0000        0.0000        0.0000        0.0000        0.0000        0.0000        0.0000        0.0000        0.0000        0.0000        0.0000        0.0000        0.0000        0.0000        0.0000        0.0000        0.0000        0.0000       36.5253       37.3624       52.0902       56.6601       42.5802       32.4731       28.2531       26.1042       39.4123       40.3870       42.4473       33.1501       42.2785       60.8146       66.3083       64.0694       47.9872       44.1286       35.1950       38.3705       32.2413       40.3745       28.9174       22.3401       22.4448       26.6322       19.2670       20.0868       15.7715       16.4228       10.1100       15.9900        0.0000        0.0000        0.0000        0.0000        0.0000        0.0000        0.0000        0.0000        0.0000        0.0000        0.0000        0.0000        0.0000        0.0000        0.0000        0.0000        0.0000        0.0000        0.0000        0.0000        0.0000        0.0000        0.0000        0.0000       23.3626       21.4596        0.0000       17.8200       40.1100        0.0000        0.0000        0.0000        0.0000        0.0000        0.0000        0.0000        0.0000        0.0000        0.0000        0.0000        0.0000        0.0000        0.0000        0.0000        0.0000        0.0000        0.0000        0.0000        0.0000        0.0000        0.0000        0.0000        0.0000        0.0000        0.0000        0.0000        0.0000        0.0000        0.0000        0.0000        0.0000        0.0000        0.0000        0.0000        0.0000        0.0000        0.0000        0.0000        0.0000        0.0000        0.0000        0.0000        0.0000        0.0000        0.0000        0.0000        0.0000        0.0000        0.0000        0.0000        0.0000        0.0000        0.0000        0.0000
        0.0000        0.0000        0.0000        0.0000        0.0000        0.0000        0.0000        0.0000        0.0000        0.0000        0.0000        0.0000        0.0000        0.0000        0.0000        0.0000        0.0000        0.0000        0.0000        0.0000        0.0000        0.0000        0.0000        0.0000        0.0000        0.0000        0.0000        0.0000        0.0000        0.0000        0.0000        0.0000        0.0000        0.0000        0.0000        0.0000        0.0000        0.0000        0.0000        0.0000        0.0000        0.0000        0.0000        0.0000        0.0000        0.0000        0.0000        0.0000        0.0000        0.0000        0.0000        0.0000        0.0000        0.0000        0.0000        0.0000        0.0000        0.0000        0.0000        0.0000        0.0000        0.0000        0.0000        0.0000        0.0000        0.0000        0.0000        0.0000        0.0000        0.0000        0.0000        0.0000        0.0000        0.0000        0.0000        0.0000        0.0000        0.0000        0.0000        0.0000        0.0000        0.0000        0.0000        0.0000        0.0000        0.0000        0.0000        0.0000        0.0000        0.0000        0.0000        0.0000        0.0000        0.0000        0.0000        0.0000        0.0000        0.0000        0.0000        0.0000        0.0000        0.0000        0.0000        0.0000        0.0000        0.0000       18.0244       13.6040       11.1892       11.0762       11.2080       11.2491       12.6184       19.5611       13.2674        0.0000        0.0000        0.0000        0.0000        0.0000        0.0000        0.0000        0.0000        0.0000        0.0000        0.0000        0.0000        0.0000        0.0000        0.0000        0.0000        0.0000        0.0000        0.0000        0.0000       32.6401       35.4374       31.5227       29.9276       27.1249       29.7288       34.0544       29.5824       38.7546       33.2106       36.7345       54.3650       49.8272       29.1866       25.3782       21.6354       32.7242       31.1366       28.5382       35.8090       29.3521       22.5277       34.6022       38.3515       19.8785        0.0000        0.0000       17.5596        0.0000        0.0000        0.0000        0.0000        0.0000        0.0000        0.0000        0.0000        0.0000        0.0000        0.0000        0.0000        0.0000        0.0000        0.0000        0.0000        0.0000        0.0000        0.0000        0.0000        0.0000        0.0000        0.0000        0.0000        0.0000        0.0000       33.7700       34.4441        0.0000        0.0000        0.0000        0.0000        0.0000        0.0000        0.0000        0.0000        0.0000        0.0000        0.0000        0.0000        0.0000        0.0000        0.0000        0.0000        0.0000        0.0000        0.0000        0.0000        0.0000        0.0000        0.0000        0.0000        0.0000        0.0000        0.0000        0.0000        0.0000        0.0000        0.0000        0.0000        0.0000        0.0000        0.0000        0.0000        0.0000        0.0000        0.0000        0.0000        0.0000        0.0000        0.0000        0.0000        0.0000        0.0000        0.0000        0.0000        0.0000        0.0000        0.0000        0.0000        0.0000        0.0000        0.0000        0.0000        0.0000        0.0000
[truncated: 212,709 more chars]
