# Supplementary material for: Multidimensional evaluation of the TRMM 3B43V7 satellite-based precipitation product in mainland China from 1998–2016
Source: PeerJ. 2020 Feb 20;8:e8615. doi: 10.7717/peerj.8615 (PMC7036276; doi:10.7717/peerj.8615)
Supplement: Supplemental Information 2 [file peerj-08-8615-s002.zip › TRMM_3B43 data/TRMM 3B43 data-Year-Month/2007-03.txt]

ncols         249
nrows         175
xllcorner     73.250
yllcorner     6.500
cellsize      0.25000
        0.0000        0.0000        0.0000        0.0000        0.0000        0.0000        0.0000        0.0000        0.0000        0.0000        0.0000        0.0000        0.0000        0.0000        0.0000        0.0000        0.0000        0.0000        0.0000        0.0000        0.0000        0.0000        0.0000        0.0000        0.0000        0.0000        0.0000        0.0000        0.0000        0.0000        0.0000        0.0000        0.0000        0.0000        0.0000        0.0000        0.0000        0.0000        0.0000        0.0000        0.0000        0.0000        0.0000        0.0000        0.0000        0.0000        0.0000        0.0000        0.0000        0.0000        0.0000        0.0000        0.0000        0.0000        0.0000        0.0000        0.0000        0.0000        0.0000        0.0000        0.0000        0.0000        0.0000        0.0000        0.0000        0.0000        0.0000        0.0000        0.0000        0.0000        0.0000        0.0000        0.0000        0.0000        0.0000        0.0000        0.0000        0.0000        0.0000        0.0000        0.0000        0.0000        0.0000        0.0000        0.0000        0.0000        0.0000        0.0000        0.0000        0.0000        0.0000        0.0000        0.0000        0.0000        0.0000        0.0000        0.0000        0.0000        0.0000        0.0000        0.0000        0.0000        0.0000        0.0000        0.0000        0.0000        0.0000        0.0000        0.0000        0.0000        0.0000        0.0000        0.0000        0.0000        0.0000        0.0000        0.0000        0.0000        0.0000        0.0000        0.0000        0.0000        0.0000        0.0000        0.0000        0.0000        0.0000        0.0000        0.0000        0.0000        0.0000        0.0000        0.0000        0.0000        0.0000        0.0000        0.0000        0.0000        0.0000        0.0000        0.0000        0.0000        0.0000        0.0000        0.0000        0.0000        0.0000        0.0000        0.0000        0.0000        0.0000        0.0000        0.0000        0.0000        0.0000        0.0000        0.0000        0.0000        0.0000        0.0000        0.0000        0.0000        0.0000        0.0000        0.0000        0.0000        0.0000        0.0000        0.0000        0.0000        0.0000        0.0000        0.0000       28.2376       28.1384       25.3434        0.0000        0.0000        0.0000       22.8509       21.9755       21.3481       21.5082       25.9662       29.0330       26.9004       28.3366       25.5041       23.0343       20.7481       18.6148       15.3951       13.7408       13.0414       13.8111       15.6728       15.5988       14.4750       16.8366       12.9159       16.7945       24.3900       21.3074       19.4457       19.2965       21.8874       23.4112       23.1026       23.7575       22.9903       21.8283       20.7555       20.0227       20.3038       22.4591       22.9680       22.6421       25.8684       29.8387        0.0000        0.0000        0.0000        0.0000        0.0000        0.0000        0.0000        0.0000        0.0000        0.0000        0.0000        0.0000        0.0000        0.0000        0.0000        0.0000        0.0000        0.0000        0.0000        0.0000        0.0000        0.0000        0.0000        0.0000        0.0000        0.0000        0.0000        0.0000        0.0000        0.0000
        0.0000        0.0000        0.0000        0.0000        0.0000        0.0000        0.0000        0.0000        0.0000        0.0000        0.0000        0.0000        0.0000        0.0000        0.0000        0.0000        0.0000        0.0000        0.0000        0.0000        0.0000        0.0000        0.0000        0.0000        0.0000        0.0000        0.0000        0.0000        0.0000        0.0000        0.0000        0.0000        0.0000        0.0000        0.0000        0.0000        0.0000        0.0000        0.0000        0.0000        0.0000        0.0000        0.0000        0.0000        0.0000        0.0000        0.0000        0.0000        0.0000        0.0000        0.0000        0.0000        0.0000        0.0000        0.0000        0.0000        0.0000        0.0000        0.0000        0.0000        0.0000        0.0000        0.0000        0.0000        0.0000        0.0000        0.0000        0.0000        0.0000        0.0000        0.0000        0.0000        0.0000        0.0000        0.0000        0.0000        0.0000        0.0000        0.0000        0.0000        0.0000        0.0000        0.0000        0.0000        0.0000        0.0000        0.0000        0.0000        0.0000        0.0000        0.0000        0.0000        0.0000        0.0000        0.0000        0.0000        0.0000        0.0000        0.0000        0.0000        0.0000        0.0000        0.0000        0.0000        0.0000        0.0000        0.0000        0.0000        0.0000        0.0000        0.0000        0.0000        0.0000        0.0000        0.0000        0.0000        0.0000        0.0000        0.0000        0.0000        0.0000        0.0000        0.0000        0.0000        0.0000        0.0000        0.0000        0.0000        0.0000        0.0000        0.0000        0.0000        0.0000        0.0000        0.0000        0.0000        0.0000        0.0000        0.0000        0.0000        0.0000        0.0000        0.0000        0.0000        0.0000        0.0000        0.0000        0.0000        0.0000        0.0000        0.0000        0.0000        0.0000        0.0000        0.0000        0.0000        0.0000        0.0000        0.0000        0.0000        0.0000        0.0000        0.0000        0.0000        0.0000        0.0000        0.0000        0.0000        0.0000        0.0000        0.0000        0.0000       28.4733       27.5186       25.1749       22.7697       22.8843       23.5226       22.8607       22.8004       22.1373       22.8678       24.0975       28.2850       29.0352       29.8029       31.0563       26.4414       24.6236       21.8337       20.5864       16.8890       16.2377       15.1060       15.2669       18.7402       15.2850       14.7170       16.9643       18.2268       18.3649       20.8395       19.9232       18.0480       20.6198       23.1810       22.0064       18.6543       19.5453       21.0120       19.4107       21.3891       21.2047       23.3345       23.6107       24.4201       22.4768       24.7222       29.4255       34.1364       37.4832       40.8450       43.5290       44.3260       48.5519       51.7146        0.0000        0.0000        0.0000        0.0000        0.0000        0.0000        0.0000        0.0000        0.0000        0.0000        0.0000        0.0000        0.0000        0.0000        0.0000        0.0000        0.0000        0.0000        0.0000        0.0000        0.0000        0.0000        0.0000
        0.0000        0.0000        0.0000        0.0000        0.0000        0.0000        0.0000        0.0000        0.0000        0.0000        0.0000        0.0000        0.0000        0.0000        0.0000        0.0000        0.0000        0.0000        0.0000        0.0000        0.0000        0.0000        0.0000        0.0000        0.0000        0.0000        0.0000        0.0000        0.0000        0.0000        0.0000        0.0000        0.0000        0.0000        0.0000        0.0000        0.0000        0.0000        0.0000        0.0000        0.0000        0.0000        0.0000        0.0000        0.0000        0.0000        0.0000        0.0000        0.0000        0.0000        0.0000        0.0000        0.0000        0.0000        0.0000       10.8088        0.0000        7.8435        6.1482        0.0000        0.0000        0.0000        0.0000        0.0000        0.0000        0.0000        0.0000        0.0000        0.0000        0.0000        0.0000        0.0000        0.0000        0.0000        0.0000        0.0000        0.0000        0.0000        0.0000        0.0000        0.0000        0.0000        0.0000        0.0000        0.0000        0.0000        0.0000        0.0000        0.0000        0.0000        0.0000        0.0000        0.0000        0.0000        0.0000        0.0000        0.0000        0.0000        0.0000        0.0000        0.0000        0.0000        0.0000        0.0000        0.0000        0.0000        0.0000        0.0000        0.0000        0.0000        0.0000        0.0000        0.0000        0.0000        0.0000        0.0000        0.0000        0.0000        0.0000        0.0000        0.0000        0.0000        0.0000        0.0000        0.0000        0.0000        0.0000        0.0000        0.0000        0.0000        0.0000        0.0000        0.0000        0.0000        0.0000        0.0000        0.0000        0.0000        0.0000        0.0000        0.0000        0.0000        0.0000        0.0000        0.0000        0.0000        0.0000        0.0000        0.0000        0.0000        0.0000        0.0000        0.0000        0.0000        0.0000        0.0000        0.0000        0.0000        0.0000        0.0000        0.0000        0.0000        0.0000        0.0000        0.0000        0.0000        0.0000        0.0000        0.0000        0.0000        0.0000       25.1480       27.2547       25.9439       23.8471       21.7898       21.1251       21.5252       20.0370       20.5116       20.2591       20.9549       22.1866       26.0133       27.0632       30.8693       30.1878       28.8585       26.1337       23.4204       21.9646       20.4518       18.3424       16.5570       15.2542       17.0581       15.5996       15.9845       17.4115       21.6988       23.9266       23.1206       22.1082       22.9058       26.0342       28.2066       21.4573       16.8889       16.4798       15.8345       16.1674       19.4702       24.0251       23.1462       21.8966       21.9255       23.5511       27.6179       32.3648       38.1168       42.9482       45.6118       49.2883       50.9740       55.2605       58.8263       64.6593        0.0000        0.0000        0.0000        0.0000        0.0000        0.0000        0.0000        0.0000        0.0000        0.0000        0.0000        0.0000        0.0000        0.0000        0.0000        0.0000        0.0000        0.0000        0.0000        0.0000        0.0000        0.0000
        0.0000        0.0000        0.0000        0.0000        0.0000        0.0000        0.0000        0.0000        0.0000        0.0000        0.0000        0.0000        0.0000        0.0000        0.0000        0.0000        0.0000        0.0000        0.0000        0.0000        0.0000        0.0000        0.0000        0.0000        0.0000        0.0000        0.0000        0.0000        0.0000        0.0000        0.0000        0.0000        0.0000        0.0000        0.0000        0.0000        0.0000        0.0000        0.0000        0.0000        0.0000        0.0000        0.0000        0.0000        0.0000        0.0000        0.0000        0.0000        0.0000        0.0000        0.0000        0.0000        0.0000       16.4537       13.7709       13.2235       10.9446        8.5292        6.8546        0.8575        0.0000        0.0000        0.0000        0.0000        0.0000        0.0000        0.0000        0.0000        0.0000        0.0000        0.0000        0.0000        0.0000        0.0000        0.0000        0.0000        0.0000        0.0000        0.0000        0.0000        0.0000        0.0000        0.0000        0.0000        0.0000        0.0000        0.0000        0.0000        0.0000        0.0000        0.0000        0.0000        0.0000        0.0000        0.0000        0.0000        0.0000        0.0000        0.0000        0.0000        0.0000        0.0000        0.0000        0.0000        0.0000        0.0000        0.0000        0.0000        0.0000        0.0000        0.0000        0.0000        0.0000        0.0000        0.0000        0.0000        0.0000        0.0000        0.0000        0.0000        0.0000        0.0000        0.0000        0.0000        0.0000        0.0000        0.0000        0.0000        0.0000        0.0000        0.0000        0.0000        0.0000        0.0000        0.0000        0.0000        0.0000        0.0000        0.0000        0.0000        0.0000        0.0000        0.0000        0.0000        0.0000        0.0000        0.0000        0.0000        0.0000        0.0000        0.0000        0.0000        0.0000        0.0000        0.0000        0.0000        0.0000        0.0000        0.0000        0.0000        0.0000        0.0000        0.0000        0.0000        0.0000        0.0000        0.0000        0.0000        0.0000        0.0000       22.7966       27.9109       27.1028       26.3580       24.1616       21.1057       20.8842       20.4158       19.6805       20.2796       21.0922       22.3517       23.4409       26.3457       27.2663       27.0924       25.3203       24.9070       23.4757       22.7421       22.1875       21.8694       21.3787       20.3982       19.6886       20.6330       22.5057       22.0221       23.1569       27.5481       25.7185       26.4396       29.3271       28.2479       29.8884       28.4101       26.9298       24.3177       20.1700       16.8597       20.4818       22.0732       26.3956       23.8754       25.4699       26.9412       29.0152       30.9576       33.6461       38.3140       43.6755       46.9999       49.8504       52.6327       59.4135       64.9070       65.7190       67.8941       68.9837        0.0000        0.0000        0.0000        0.0000        0.0000        0.0000        0.0000        0.0000        0.0000        0.0000        0.0000        0.0000        0.0000        0.0000        0.0000        0.0000        0.0000        0.0000        0.0000        0.0000
        0.0000        0.0000        0.0000        0.0000        0.0000        0.0000        0.0000        0.0000        0.0000        0.0000        0.0000        0.0000        0.0000        0.0000        0.0000        0.0000        0.0000        0.0000        0.0000        0.0000        0.0000        0.0000        0.0000        0.0000        0.0000        0.0000        0.0000        0.0000        0.0000        0.0000        0.0000        0.0000        0.0000        0.0000        0.0000        0.0000        0.0000        0.0000        0.0000        0.0000        0.0000        0.0000        0.0000        0.0000        0.0000        0.0000        0.0000        0.0000        0.0000        0.0000        0.0000        0.0000        0.0000       17.3266       14.4446       14.7112       12.6513       10.3638        8.3162        4.6383        0.0000        0.0000        0.0000        0.0000        0.0000        0.0000        0.0000        0.0000        0.0000        0.0000        0.0000        0.0000        0.0000        0.0000        0.0000        0.0000        0.0000        0.0000        0.0000        0.0000        0.0000        0.0000        0.0000        0.0000        0.0000        0.0000        0.0000        0.0000        0.0000        0.0000        0.0000        0.0000        0.0000        0.0000        0.0000        0.0000        0.0000        0.0000        0.0000        0.0000        0.0000        0.0000        0.0000        0.0000        0.0000        0.0000        0.0000        0.0000        0.0000        0.0000        0.0000        0.0000        0.0000        0.0000        0.0000        0.0000        0.0000        0.0000        0.0000        0.0000        0.0000        0.0000        0.0000        0.0000        0.0000        0.0000        0.0000        0.0000        0.0000        0.0000        0.0000        0.0000        0.0000        0.0000        0.0000        0.0000        0.0000        0.0000        0.0000        0.0000        0.0000        0.0000        0.0000        0.0000        0.0000        0.0000        0.0000        0.0000        0.0000        0.0000        0.0000        0.0000        0.0000        0.0000        0.0000        0.0000        0.0000        0.0000        0.0000        0.0000        0.0000        0.0000        0.0000        0.0000        0.0000        0.0000        0.0000        0.0000        0.0000        0.0000       26.9286       27.0611       24.2346       24.6061       23.1451       23.0054       21.7167       21.8535       21.3259       21.2391       20.7986       21.3518       23.1726       26.8168       27.8451       26.8198       25.0649       24.2483       26.1989       26.1316       26.1698       30.7709       30.8499       31.7655       28.6954       25.7568       26.4588       24.6758       25.1353       25.4640       26.2212       26.8989       28.1044       24.9437       24.2867       23.7445       22.5137       21.9613       21.2635       22.2204       24.2416       23.1474       25.4122       27.3758       29.7570       26.5418       27.9166       29.8802       33.7813       33.1174       36.9422       40.8995       46.8318       50.2595       55.4812       59.1522       61.9560       64.3050       66.0998       66.1145       68.8999        0.0000        0.0000        0.0000        0.0000        0.0000        0.0000        0.0000        0.0000        0.0000        0.0000        0.0000        0.0000        0.0000        0.0000        0.0000        0.0000        0.0000        0.0000
        0.0000        0.0000        0.0000        0.0000        0.0000        0.0000        0.0000        0.0000        0.0000        0.0000        0.0000        0.0000        0.0000        0.0000        0.0000        0.0000        0.0000        0.0000        0.0000        0.0000        0.0000        0.0000        0.0000        0.0000        0.0000        0.0000        0.0000        0.0000        0.0000        0.0000        0.0000        0.0000        0.0000        0.0000        0.0000        0.0000        0.0000        0.0000        0.0000        0.0000        0.0000        0.0000        0.0000        0.0000        0.0000        0.0000        0.0000        0.0000        0.0000        0.0000       18.5305       19.1149       20.5736       19.3081       21.3967       22.3803       18.2044       11.8889        9.4294        5.3572        3.7028        2.6608        0.0000        0.0000        0.0000        0.0000        0.0000        0.0000        0.0000        0.0000        0.0000        0.0000        0.0000        0.0000        0.0000        0.0000        0.0000        0.0000        0.0000        0.0000        0.0000        0.0000        0.0000        0.0000        0.0000        0.0000        0.0000        0.0000        0.0000        0.0000        0.0000        0.0000        0.0000        0.0000        0.0000        0.0000        0.0000        0.0000        0.0000        0.0000        0.0000        0.0000        0.0000        0.0000        0.0000        0.0000        0.0000        0.0000        0.0000        0.0000        0.0000        0.0000        0.0000        0.0000        0.0000        0.0000        0.0000        0.0000        0.0000        0.0000        0.0000        0.0000        0.0000        0.0000        0.0000        0.0000        0.0000        0.0000        0.0000        0.0000        0.0000        0.0000        0.0000        0.0000        0.0000        0.0000        0.0000        0.0000        0.0000        0.0000        0.0000        0.0000        0.0000        0.0000        0.0000        0.0000        0.0000        0.0000        0.0000        0.0000        0.0000        0.0000        0.0000        0.0000        0.0000        0.0000        0.0000        0.0000        0.0000        0.0000        0.0000        0.0000        0.0000        0.0000        0.0000        0.0000        0.0000        0.0000        0.0000       24.0068       25.9199       24.7931       24.8174       23.7522       20.9800       23.1654       22.3080       21.4348       21.5669       20.5286       20.3513       22.5436       23.5152       27.3404       30.4070       32.2459       31.9382       34.2367       35.3674       30.3671       27.7216       27.2377       26.7780       23.8424       25.8107       26.0446       27.6534       27.9453       30.0492       33.3815       35.7544       35.6862       34.8473       28.2226       26.1694       28.1064       28.2902       29.6616       29.3766       31.9969       34.0675       28.3942       28.9210       31.6367       33.2344       33.5095       35.9878       37.9354       40.2696       43.2387       45.5359       47.8520       51.3216       55.6450       58.1355       60.8698       62.8507       68.6208       71.0806       75.5154       79.4599        0.0000        0.0000        0.0000        0.0000        0.0000        0.0000        0.0000        0.0000        0.0000        0.0000        0.0000        0.0000        0.0000        0.0000       96.5792       99.6725       94.8934        0.0000
        0.0000        0.0000        0.0000        0.0000        0.0000        0.0000        0.0000        0.0000        0.0000        0.0000        0.0000        0.0000        0.0000        0.0000        0.0000        0.0000        0.0000        0.0000        0.0000        0.0000        0.0000        0.0000        0.0000        0.0000        0.0000        0.0000        0.0000        0.0000        0.0000        0.0000        0.0000        0.0000        0.0000        0.0000        0.0000        0.0000        0.0000        0.0000        0.0000        0.0000        0.0000        0.0000        0.0000        0.0000        0.0000        0.0000        0.0000        0.0000       19.3268       18.8495       18.2001       18.5174       18.5531       18.8267       19.3869       19.1733       16.4034       13.9707        9.8774        5.8479        4.5375        3.5881        3.9706        0.0000        0.0000        0.0000        0.0000        0.0000        0.0000        0.0000        0.0000        0.0000        0.0000        0.0000        0.0000        0.0000        0.0000        0.0000        0.0000        0.0000        0.0000        0.0000        0.0000        0.0000        0.0000        0.0000        0.0000        0.0000        0.0000        0.0000        0.0000        0.0000        0.0000        0.0000        0.0000        0.0000        0.0000        0.0000        0.0000        0.0000        0.0000        0.0000        0.0000        0.0000        0.0000        0.0000        0.0000        0.0000        0.0000        0.0000        0.0000        0.0000        0.0000        0.0000        0.0000        0.0000        0.0000        0.0000        0.0000        0.0000        0.0000        0.0000        0.0000        0.0000        0.0000        0.0000        0.0000        0.0000        0.0000        0.0000        0.0000        0.0000        0.0000        0.0000        0.0000        0.0000        0.0000        0.0000        0.0000        0.0000        0.0000        0.0000        0.0000        0.0000        0.0000        0.0000        0.0000        0.0000        0.0000        0.0000        0.0000        0.0000        0.0000        0.0000        0.0000        0.0000        0.0000        0.0000        0.0000        0.0000        0.0000        0.0000        0.0000        0.0000        0.0000        0.0000        0.0000        0.0000       19.6028       21.8401       22.3405       22.5834       22.3461       22.7706       20.8404       21.3719       21.7681       21.8998       23.5611       24.9000       26.6412       26.3694       26.5094       32.6654       33.1610       35.4574       34.2262       33.0846       31.7618       30.6426       29.8930       38.3334       43.6503       40.1850       41.9521       35.4066       35.2583       34.8673       34.3929       34.2795       35.7874       34.8741       34.4760       30.4556       32.4838       34.5113       40.1309       43.3924       41.0539       38.4724       41.2828       32.1443       33.4690       34.2404       39.9156       38.9961       42.1742       47.8708       54.6344       54.0102       57.1945       57.5123       60.3154       68.1007       68.5580       70.1094       66.8459       74.1889       76.5742       79.2023       83.0133       87.9600        0.0000        0.0000        0.0000        0.0000        0.0000        0.0000        0.0000        0.0000        0.0000      107.3690      109.4161      104.2178      101.0907       99.5790       99.7449       98.7235      101.1410
        0.0000        0.0000        0.0000        0.0000        0.0000        0.0000        0.0000        0.0000        0.0000        0.0000        0.0000        0.0000        0.0000        0.0000        0.0000        0.0000        0.0000        0.0000        0.0000        0.0000        0.0000        0.0000        0.0000        0.0000        0.0000        0.0000        0.0000        0.0000        0.0000        0.0000        0.0000        0.0000        0.0000        0.0000        0.0000        0.0000        0.0000        0.0000        0.0000        0.0000        0.0000        0.0000        0.0000        0.0000        0.0000        0.0000        0.0000        0.0000       22.0061       17.8438       16.6083       16.6845       16.0878       14.7919       13.3647       13.7092       12.3325       11.1819       11.2609        6.3388        5.0375        4.4831        4.8530        3.6772        3.2669        2.5164        2.3294        0.0000        0.0000        0.0000        0.0000        0.0000        0.0000        0.0000        0.0000        0.0000        0.0000        0.0000        0.0000        0.0000        0.0000        0.0000        0.0000        0.0000        0.0000        0.0000        0.0000        0.0000        0.0000        0.0000        0.0000        0.0000        0.0000        0.0000        0.0000        0.0000        0.0000        0.0000        0.0000        0.0000        0.0000        0.0000        0.0000        0.0000        0.0000        0.0000        0.0000        0.0000        0.0000        0.0000        0.0000        0.0000        0.0000        0.0000        0.0000        0.0000        0.0000        0.0000        0.0000        0.0000        0.0000        0.0000        0.0000        0.0000        0.0000        0.0000        0.0000        0.0000        0.0000        0.0000        0.0000        0.0000        0.0000        0.0000        0.0000        0.0000        0.0000        0.0000        0.0000        0.0000        0.0000        0.0000        0.0000        0.0000        0.0000        0.0000        0.0000        0.0000        0.0000        0.0000        0.0000        0.0000        0.0000        0.0000        0.0000        0.0000        0.0000        0.0000        0.0000        0.0000        0.0000        0.0000        0.0000        0.0000        0.0000        0.0000        0.0000        0.0000       16.4355       16.8851       18.2759       20.2770       22.0176       20.9712       20.9890       20.7197       21.4825       22.2784       23.7634       25.7872       23.5877       23.6707       26.3435       30.7564       33.2807       30.4017       28.6463       28.8557       29.2155       30.4499       31.2052       37.3763       39.6081       41.8645       40.4244       32.1656       32.0860       31.7073       29.5238       33.2953       32.9870       36.8371       37.9706       33.2296       34.1960       33.9411       39.4124       37.4345       39.3859       42.5061       41.5024       32.0744       36.1247       37.7622       41.5926       40.7515       44.7461       51.2520       58.0309       60.8905       63.5793       65.1968       64.5047       65.2975       66.5642       70.7772       77.3337       80.0623       84.5013       81.7450       81.7835        0.0000        0.0000        0.0000        0.0000        0.0000        0.0000       98.0030      100.6337      100.1515      106.8209      110.2062      110.8151      105.4153      104.5312      104.8993      105.2950        0.0000        0.0000
        0.0000        0.0000        0.0000        0.0000        0.0000        0.0000        0.0000        0.0000        0.0000        0.0000        0.0000        0.0000        0.0000        0.0000        0.0000        0.0000        0.0000        0.0000        0.0000        0.0000        0.0000        0.0000        0.0000        0.0000        0.0000        0.0000        0.0000        0.0000        0.0000        0.0000        0.0000        0.0000        0.0000        0.0000        0.0000        0.0000        0.0000        0.0000        0.0000        0.0000        0.0000        0.0000        0.0000        0.0000        0.0000        0.0000        0.0000        0.0000       29.9426       23.4786       15.0906       18.6459       16.8523       13.4415       10.6192        7.9961        7.4505        6.8214        5.8717        7.1863        8.2353        7.3365        7.4779        9.3005        7.8151        6.8164        5.9170        4.8224        4.3787        0.0000        0.0000        0.0000        0.0000        0.0000        0.0000        0.0000        0.0000        0.0000        0.0000        0.0000        0.0000        0.0000        0.0000        0.0000        0.0000        0.0000        0.0000        0.0000        0.0000        0.0000        0.0000        0.0000        0.0000        0.0000        0.0000        0.0000        0.0000        0.0000        0.0000        0.0000        0.0000        0.0000        0.0000        0.0000        0.0000        0.0000        0.0000        0.0000        0.0000        0.0000        0.0000        0.0000        0.0000        0.0000        0.0000        0.0000        0.0000        0.0000        0.0000        0.0000        0.0000        0.0000        0.0000        0.0000        0.0000        0.0000        0.0000        0.0000        0.0000        0.0000        0.0000        0.0000        0.0000        0.0000        0.0000        0.0000        0.0000        0.0000        0.0000        0.0000        0.0000        0.0000        0.0000        0.0000        0.0000        0.0000        0.0000        0.0000        0.0000        0.0000        0.0000        0.0000        0.0000        0.0000        0.0000        0.0000        0.0000        0.0000        0.0000        0.0000        0.0000        0.0000        0.0000        0.0000        0.0000        0.0000        0.0000        0.0000       12.3937       12.6374       13.5199       12.5613       16.5513       19.5930       20.4462       19.8153       19.6520       20.2946       20.2445       20.4137       20.9997       21.1395       22.5142       25.2411       23.9064       23.9844       24.1017       25.2172       24.8253       27.3318       29.2030       30.4643       32.3324       26.9594       23.9809       26.4762       26.3789       26.1252       25.2216       30.6221       34.6372       38.6571       43.8241       27.3692       26.6161       26.4681       26.0876       23.5508       32.8729       32.7164       34.8377       31.5603       36.7861       42.7956       49.5361       54.7999       62.0542       63.1316       61.4854       57.8350       61.5519       60.9338       59.4432       46.9371       52.8129       58.9193       60.1943       62.9030       71.1346       74.5241       67.6280       61.5486       61.9523       70.1053       71.7275       74.3079       73.7003       78.6486       84.7276      108.9468      117.9383      115.5124      111.8420      108.3465      106.2973      104.4077      102.3311        0.0000        0.0000
        0.0000        0.0000        0.0000        0.0000        0.0000        0.0000        0.0000        0.0000        0.0000        0.0000        0.0000        0.0000        0.0000        0.0000        0.0000        0.0000        0.0000        0.0000        0.0000        0.0000        0.0000        0.0000        0.0000        0.0000        0.0000        0.0000        0.0000        0.0000        0.0000        0.0000        0.0000        0.0000        0.0000        0.0000        0.0000        0.0000        0.0000        0.0000        0.0000        0.0000        0.0000        0.0000        0.0000        0.0000        0.0000        0.0000        0.0000        0.0000       22.1798       17.8936       16.8811       14.9077       11.8492       11.0114        9.1348        6.8698        6.2390        5.4480        6.3632        7.5826        7.4780        8.5223       10.0868       12.3876       11.2638        9.6397        8.0523        6.5727        5.5889        4.1683        0.0000        0.0000        0.0000        0.0000        0.0000        0.0000        0.0000        0.0000        0.0000        0.0000        0.0000        0.0000        0.0000        0.0000        0.0000        0.0000        0.0000        0.0000        0.0000        0.0000        0.0000        0.0000        0.0000        0.0000        0.0000        0.0000        0.0000        0.0000        0.0000        0.0000        0.0000        0.0000        0.0000        0.0000        0.0000        0.0000        0.0000        0.0000        0.0000        0.0000        0.0000        0.0000        0.0000        0.0000        0.0000        0.0000        0.0000        0.0000        0.0000        0.0000        0.0000        0.0000        0.0000        0.0000        0.0000        0.0000        0.0000        0.0000        0.0000        0.0000        0.0000        0.0000        0.0000        0.0000        0.0000        0.0000        0.0000        0.0000        0.0000        0.0000        0.0000        0.0000        0.0000        0.0000        0.0000        0.0000        0.0000        0.0000        0.0000        0.0000        0.0000        0.0000        0.0000        0.0000        0.0000        0.0000        0.0000        0.0000        0.0000        0.0000        0.0000        0.0000        0.0000        0.0000        0.0000        0.0000        0.0000        0.0000        0.0000       13.2608       15.1990       16.9090       19.8417       20.1116        0.0000       22.7902       22.4027       21.0828        0.0000        0.0000        0.0000       22.3692       21.3966       26.5501       25.8704       23.8881       24.4348       27.7918       31.6480       32.3005       30.3075       24.5850       25.0740       25.3417       23.1537       25.0718       24.7828       28.4231       29.1719       39.9459       40.8295       25.5317       24.0681       20.8636       20.0387       30.1512       23.6078       24.3453       24.6011       21.0088       22.1533       25.5773       25.9843       41.6036       51.6402       59.5421       69.6601       70.1961       76.1447       73.5868       58.2091       55.1967       56.4667       50.7239       49.5645       60.2209       64.5529       57.0000       64.0262       69.6964       66.2791       68.9018       68.6987       72.3618       68.6330       66.6919       71.1716       68.9337       81.9088      103.8320      113.7850      116.1397      114.1552      115.1049      110.8891      110.4833      110.0900        0.0000        0.0000
        0.0000        0.0000        0.0000        0.0000        0.0000        0.0000        0.0000        0.0000        0.0000        0.0000        0.0000        0.0000        0.0000        0.0000        0.0000        0.0000        0.0000        0.0000        0.0000        0.0000        0.0000        0.0000        0.0000        0.0000        0.0000        0.0000        0.0000        0.0000        0.0000        0.0000        0.0000        0.0000        0.0000        0.0000        0.0000        0.0000        0.0000        0.0000       23.6191       23.5234       24.8577        0.0000        0.0000        0.0000        0.0000        0.0000        0.0000        0.0000       14.3426       12.5684       12.1027       10.3388        8.6228        7.4771       19.2997       35.1747       23.8118       19.2565        5.2160        7.4409        9.6697        8.3345        9.2600       11.9386       11.6318       10.8665        9.9683        7.4901        6.2639        5.0280        0.0000        0.0000        0.0000        0.0000        0.0000        0.0000        0.0000        0.0000        0.0000        0.0000        0.0000        0.0000        0.0000        0.0000        0.0000        0.0000        0.0000        0.0000        0.0000        0.0000        0.0000        0.0000        0.0000        0.0000        0.0000        0.0000        0.0000        0.0000        0.0000        0.0000        0.0000        0.0000        0.0000        0.0000        0.0000        0.0000        0.0000        0.0000        0.0000        0.0000        0.0000        0.0000        0.0000        0.0000        0.0000        0.0000        0.0000        0.0000        0.0000        0.0000        0.0000        0.0000        0.0000        0.0000        0.0000        0.0000        0.0000        0.0000        0.0000        0.0000        0.0000        0.0000        0.0000        0.0000        0.0000        0.0000        0.0000        0.0000        0.0000        0.0000        0.0000        0.0000        0.0000        0.0000        0.0000        0.0000        0.0000        0.0000        0.0000        0.0000        0.0000        0.0000        0.0000        0.0000        0.0000        0.0000        0.0000        0.0000        0.0000        0.0000        0.0000        0.0000        0.0000        0.0000        0.0000        0.0000        0.0000        0.0000        0.0000        0.0000        0.0000        0.0000        0.0000        0.0000        0.0000        0.0000        0.0000        0.0000        0.0000        0.0000        0.0000        0.0000        0.0000       24.6054       24.1295       25.2831       24.0344       28.7183       31.6138       33.6685       29.4291       27.4918       26.3561       25.4255       25.3494       26.5408       25.3274       26.3369       25.5778       24.7847       19.5531       21.2109       21.5752       19.2733       20.2507       20.7239       20.4298       20.5657       20.7431       22.0064       24.3851       22.9915       23.5867       24.5602       35.1564       34.7756       62.7517       73.0277       81.8875       76.6858       80.6660       58.7683       60.8690       55.1524       52.9022       47.5110       58.8253       61.7857       63.1671       62.4818       62.5737       63.9038       58.4557       63.2767       62.5297       66.7633       63.2908       67.0901       74.5648       96.2065      110.7237      116.1904      114.3486      113.8318      118.4721      117.1890        0.0000        0.0000        0.0000
        0.0000        0.0000        0.0000        0.0000        0.0000        0.0000        0.0000        0.0000        0.0000        0.0000        0.0000        0.0000        0.0000        0.0000        0.0000        0.0000        0.0000        0.0000        0.0000        0.0000        0.0000        0.0000        0.0000        0.0000        0.0000        0.0000        0.0000        0.0000        0.0000        0.0000        0.0000        0.0000        0.0000        0.0000        0.0000        0.0000        0.0000        0.0000       25.4939       25.7761       24.2534       21.2519       19.1777       18.2547       17.2390       15.5746       14.4587       11.2742        9.8688        9.0039        8.8306        9.0809        7.6869        6.8066       26.2458       44.9137       33.6631       27.5612        8.5896        6.8585        8.0181        8.3346        8.5913       10.4098       14.5055       12.7484       11.1751        8.8542        6.9052        5.8378        5.2092        4.2849        0.0000        0.0000        0.0000        0.0000        0.0000        0.0000        0.0000        0.0000        0.0000        0.0000        0.0000        0.0000        0.0000        0.0000        0.0000        0.0000        0.0000        0.0000        0.0000        0.0000        0.0000        0.0000        0.0000        0.0000        0.0000        0.0000        0.0000        0.0000        0.0000        0.0000        0.0000        0.0000        0.0000        0.0000        0.0000        0.0000        0.0000        0.0000        0.0000        0.0000        0.0000        0.0000        0.0000        0.0000        0.0000        0.0000        0.0000        0.0000        0.0000        0.0000        0.0000        0.0000        0.0000        0.0000        0.0000        0.0000        0.0000        0.0000        0.0000        0.0000        0.0000        0.0000        0.0000        0.0000        0.0000        0.0000        0.0000        0.0000        0.0000        0.0000        0.0000        0.0000        0.0000        0.0000        0.0000        0.0000        0.0000        0.0000        0.0000        0.0000        0.0000        0.0000        0.0000        0.0000        0.0000        0.0000        0.0000        0.0000        0.0000        0.0000        0.0000        0.0000        0.0000        0.0000        0.0000        0.0000        0.0000        0.0000        0.0000        0.0000        0.0000        0.0000        0.0000        0.0000        0.0000        0.0000        0.0000        0.0000        0.0000        0.0000        0.0000        0.0000       26.0965       24.9653       25.4117       26.6361       28.4686       30.4939       31.7492       33.1269       27.3754       31.5410       30.8348       23.3647       22.6043       28.0371       23.0408       18.8122       17.8971       21.2641       21.9958       22.0624       21.4864       20.7518       21.6788       19.3627       19.7963       21.3055       26.4489       26.3691       28.6296       31.2230       33.0203       34.9983       42.3022       55.0435       57.9596       54.6025       67.9201       63.5696       67.8536       44.9181       52.0832       52.1521       57.0379       58.5980       57.9686       54.1172       51.8928       52.2732       53.7233       48.4015       54.6734       56.4815       58.7388       65.0145       73.6364      100.6387      113.5851      118.5664      116.0321      118.1281      120.9034        0.0000        0.0000        0.0000        0.0000
        0.0000        0.0000        0.0000        0.0000        0.0000        0.0000        0.0000        0.0000        0.0000        0.0000        0.0000        0.0000        0.0000        0.0000        0.0000        0.0000        0.0000        0.0000        0.0000        0.0000        0.0000        0.0000        0.0000        0.0000        0.0000        0.0000        0.0000        0.0000        0.0000        0.0000        0.0000        0.0000        0.0000        0.0000        0.0000        0.0000        0.0000       28.2789       25.7907       24.1706       22.6412       20.8470       18.7144       16.3510       14.3281       13.6349       11.3820        7.2675        6.4332        5.9764        5.4122        5.1883        4.2547        9.7496        4.6398       23.5838       57.3084        7.7183        3.7735        6.4840        7.6004        8.4602        8.9795       11.8287       12.2734       10.4654       10.2235        9.3385        7.9944        6.6408        5.2025        3.7770        0.0000        0.0000        0.0000        0.0000        0.0000        0.0000        0.0000        0.0000        0.0000        0.0000        0.0000        0.0000        0.0000        0.0000        0.0000        0.0000        0.0000        0.0000        0.0000        0.0000        0.0000        0.0000        0.0000        0.0000        0.0000        0.0000        0.0000        0.0000        0.0000        0.0000        0.0000        0.0000        0.0000        0.0000        0.0000        0.0000        0.0000        0.0000        0.0000        0.0000        0.0000        0.0000        0.0000        0.0000        0.0000        0.0000        0.0000        0.0000        0.0000        0.0000        0.0000        0.0000        0.0000        0.0000        0.0000        0.0000        0.0000        0.0000        0.0000        0.0000        0.0000        0.0000        0.0000        0.0000        0.0000        0.0000        0.0000        0.0000        0.0000        0.0000        0.0000        0.0000        0.0000        0.0000        0.0000        0.0000        0.0000        0.0000        0.0000        0.0000        0.0000        0.0000        0.0000        0.0000        0.0000        0.0000        0.0000        0.0000        0.0000        0.0000        0.0000        0.0000        0.0000        0.0000        0.0000        0.0000        0.0000        0.0000        0.0000        0.0000        0.0000        0.0000        0.0000        0.0000        0.0000        0.0000        0.0000       23.0344       25.1479       25.4933       25.0087       27.6083        0.0000       28.6536       28.3626       27.2689       27.8437       28.6945       29.6150       33.6427       31.7671       32.6619       29.5529       31.4418       24.8667       24.3752       18.8989       21.6918       21.1213       23.1922       22.4012       22.5274       20.0871       19.3866       19.1941       18.7817       19.3276       20.4912       26.5670       30.5590       30.8684       31.3518       32.3216       35.0712       33.4387       41.9307       54.4281       56.4047       51.5177       45.7638       47.7565       52.9838       51.6818       53.5929       55.4904       63.5505       59.1386       58.5051       56.0239       52.6524       47.8696       51.0694       53.2082       56.2888       59.9187       68.4920       85.3486      109.4567      119.1079      122.9640      124.9715      127.1979      130.0600        0.0000        0.0000        0.0000        0.0000
        0.0000        0.0000        0.0000        0.0000        0.0000        0.0000        0.0000        0.0000        0.0000        0.0000        0.0000        0.0000        0.0000        0.0000        0.0000        0.0000        0.0000        0.0000        0.0000        0.0000        0.0000        0.0000        0.0000        0.0000        0.0000        0.0000        0.0000        0.0000        0.0000        0.0000        0.0000        0.0000        0.0000        0.0000        0.0000        0.0000        0.0000       27.1229       24.8441       24.7097       23.3923       20.1356       18.7497       15.7893       18.5793       18.1920       10.5257        6.2431        5.2000        4.7001        4.6196        4.2784        3.3867        8.7749        8.3703        4.9846        4.5372        3.5702        3.6267        8.1590        9.8818       11.0291        9.9238       11.3364       13.5434       11.5262       10.3496        9.3278        7.6959        6.3416        5.3515        3.4197        2.9223        0.0000        0.0000        0.0000        0.0000        0.0000        0.0000        0.0000        0.0000        0.0000        0.0000        0.0000        0.0000        0.0000        0.0000        0.0000        0.0000        0.0000        0.0000        0.0000        0.0000        0.0000        0.0000        0.0000        0.0000        0.0000        0.0000        0.0000        0.0000        0.0000        0.0000        0.0000        0.0000        0.0000        0.0000        0.0000        0.0000        0.0000        0.0000        0.0000        0.0000        0.0000        0.0000        0.0000        0.0000        0.0000        0.0000        0.0000        0.0000        0.0000        0.0000        0.0000        0.0000        0.0000        0.0000        0.0000        0.0000        0.0000        0.0000        0.0000        0.0000        0.0000        0.0000        0.0000        0.0000        0.0000        0.0000        0.0000        0.0000        0.0000        0.0000        0.0000        0.0000        0.0000        0.0000        0.0000        0.0000        0.0000        0.0000        0.0000        0.0000        0.0000        0.0000        0.0000        0.0000        0.0000        0.0000        0.0000        0.0000        0.0000        0.0000        0.0000        0.0000        0.0000        0.0000        0.0000        0.0000        0.0000        0.0000        0.0000        0.0000        0.0000        0.0000       11.6875       13.2710       13.7974       17.7369       23.2633       23.5946       24.7349       24.4296       29.2240       31.8318       34.3893       32.1741       28.8250       28.1118       30.2830       31.1361       19.0389       21.9620       24.9715       24.1301       31.5720       28.2007       27.3205       24.1804       23.4341       22.5442       23.7885       22.7724       23.9864       21.0421       19.4492       19.7248       19.5094       20.3756       22.7471       23.5778       29.1050       32.1498       30.2018       31.3878       39.5405       37.3756       39.3055       42.1253       45.5897       49.1525       46.7861       46.6327       47.8526       50.2109       48.4327       49.8319       49.7711       50.8988       51.7410       54.2288       44.3557       48.6391       49.2462       51.2905       54.9771       59.2586       71.1163       83.5257      107.5509      119.5725      127.7173      131.8523      132.5121        0.0000        0.0000        0.0000        0.0000        0.0000
        0.0000        0.0000        0.0000        0.0000        0.0000        0.0000        0.0000        0.0000        0.0000        0.0000        0.0000        0.0000        0.0000        0.0000        0.0000        0.0000        0.0000        0.0000        0.0000        0.0000        0.0000        0.0000        0.0000        0.0000        0.0000        0.0000        0.0000        0.0000        0.0000        0.0000        0.0000        0.0000        0.0000        0.0000        0.0000        0.0000       34.5714       26.7335       21.6185       21.0967       22.4396       19.8685       16.6971       14.9588       12.7700        9.7519        8.3412        5.3871        4.4287        3.9014        4.3538        5.7048        3.1154        3.2467        2.4360        2.2539        2.4574        3.1797        3.6655        6.6717        7.7843        8.7719        9.5714       11.2069       11.2572       11.8400       11.2443        8.0115        7.0963        5.8833        4.6879        2.1398        0.0000        0.0000        0.0000        0.0000        0.0000        0.0000        0.0000        0.0000        0.0000        0.0000        0.0000        0.0000        0.0000        0.0000        0.0000        0.0000        0.0000        0.0000        0.0000        0.0000        0.0000        0.0000        0.0000        0.0000        0.0000        0.0000        0.0000        0.0000        0.0000        0.0000        0.0000        0.0000        0.0000        0.0000        0.0000        0.0000        0.0000        0.0000        0.0000        0.0000        0.0000        0.0000        0.0000        0.0000        0.0000        0.0000        0.0000        0.0000        0.0000        0.0000        0.0000        0.0000        0.0000        0.0000        0.0000        0.0000        0.0000        0.0000        0.0000        0.0000        0.0000        0.0000        0.0000        0.0000        0.0000        0.0000        0.0000        0.0000        0.0000        0.0000        0.0000        0.0000        0.0000        0.0000        0.0000        0.0000        0.0000        0.0000        0.0000        0.0000        0.0000        0.0000        0.0000        0.0000        0.0000        0.0000        0.0000        0.0000        0.0000        0.0000        0.0000        0.0000        0.0000        0.0000        0.0000        0.0000        0.0000        0.0000        0.0000        0.0000        9.1980        8.2554        9.0126       10.5984       11.8500       12.9261       14.4985       21.0549       24.2531       25.5404       27.5114       32.9317       33.4997       34.8955       32.3680       37.8423       31.2440       28.1384       25.3928       32.2080       27.0491       35.2441       38.3157       29.6249       27.2544       24.8825       26.3558       27.2390       27.5205       24.0193       22.3624       30.5050       27.2132       20.0786       23.8543       22.4850       22.0256       22.0158       22.8389       30.4894       37.7478       40.2134       35.8866       41.4741       42.8980       45.1430       49.0476       44.1500       44.3514       47.3471       46.3384       47.8387       51.3573       53.3692       52.0261       51.8243       52.6641       48.1282       42.5334       42.6135       46.2172       49.2268       53.8243       57.5266       64.8216       75.1887       84.4789      111.3628      124.9883      131.9225      134.2825      136.2108        0.0000        0.0000        0.0000        0.0000        0.0000
        0.0000        0.0000        0.0000        0.0000        0.0000        0.0000        0.0000        0.0000        0.0000        0.0000        0.0000        0.0000        0.0000        0.0000        0.0000        0.0000        0.0000        0.0000        0.0000        0.0000        0.0000        0.0000        0.0000        0.0000        0.0000        0.0000        0.0000        0.0000        0.0000        0.0000        0.0000        0.0000        0.0000        0.0000        0.0000       31.9918       33.0188       28.3362       26.8267       18.8506       18.7741       16.3480       14.2207       11.5442        9.9477        8.6555        7.2118        4.8876        5.1265        4.4556        9.9025       13.4947        2.7091        2.6409        2.5761        2.7962        2.7902        3.3543        3.5871        6.5668        7.3581        7.9217        8.8523       10.9827       10.5581       11.0731        9.3884        7.3800        6.5598        5.7603        4.7378        2.2780        0.0000        0.0000        0.0000        0.0000        0.0000        0.0000        0.0000        0.0000        0.0000        0.0000        0.0000        0.0000        0.0000        0.0000        0.0000        0.0000        0.0000        0.0000        0.0000        0.0000        0.0000        0.0000        0.0000        0.0000        0.0000        0.0000        0.0000        0.0000        0.0000        0.0000        0.0000        0.0000        0.0000        0.0000        0.0000        0.0000        0.0000        0.0000        0.0000        0.0000        0.0000        0.0000        0.0000        0.0000        0.0000        0.0000        0.0000        0.0000        0.0000        0.0000        0.0000        0.0000        0.0000        0.0000        0.0000        0.0000        0.0000        0.0000        0.0000        0.0000        0.0000        0.0000        0.0000        0.0000        0.0000        0.0000        0.0000        0.0000        0.0000        0.0000        0.0000        0.0000        0.0000        0.0000        0.0000        0.0000        0.0000        0.0000        0.0000        0.0000        0.0000        0.0000        0.0000        0.0000        0.0000        0.0000        0.0000        0.0000        0.0000        0.0000        0.0000        0.0000        0.0000        0.0000        0.0000        0.0000        0.0000        0.0000        0.0000        9.6284        7.9134        8.0387        9.2684       12.5720       13.9276       13.5044       14.5108       17.5460       22.6877       25.3685       25.7897       32.9872       31.9373       32.6748       33.4966       33.9400       32.4113       25.6272       24.8294       38.4696       46.1105       47.1250       33.7563       24.0937       25.8435       24.7939       23.8098       23.3472       23.7007       23.7128       23.1011       27.2783       29.5282       26.3678       21.6460       21.5081       21.0035       23.5147       26.6176       34.9473       43.1481       40.5539       39.9717       44.5960       46.9750       51.7731       49.0551       50.2229       49.1170       47.2955       46.9415       49.7907       52.4242       53.8862       54.5319       54.3584       48.0569       41.1604       42.9742       43.3872       45.6141       48.7594       55.0613       61.3928       69.3770       77.3636       85.7123      112.4614      122.9996      131.9544      133.6583      130.3047        0.0000        0.0000        0.0000        0.0000        0.0000
        0.0000        0.0000        0.0000        0.0000        0.0000        0.0000        0.0000        0.0000        0.0000        0.0000        0.0000        0.0000        0.0000        0.0000        0.0000        0.0000        0.0000        0.0000        0.0000        0.0000        0.0000        0.0000        0.0000        0.0000        0.0000        0.0000        0.0000        0.0000        0.0000        0.0000        0.0000        0.0000        0.0000        0.0000        0.0000       22.6483       21.6528       17.1380       13.5944       16.1826       13.6155       12.5222       11.5213        9.4985       10.0949        9.1352        8.3606        5.2272        4.6091       35.2219       74.0518      114.2051       34.5149        5.1369        4.2049        3.3760        3.2670        3.4824        6.8566        7.8130        8.0804        8.4185        7.9195        8.2768        7.8271        7.3215        6.6474        7.1414        6.4252        5.6487        4.7516        3.8204        0.0000        0.0000        0.0000        0.0000        0.0000        0.0000        0.0000        0.0000        0.0000        0.0000        0.0000        0.0000        0.0000        0.0000        0.0000        0.0000        0.0000        0.0000        0.0000        0.0000        0.0000        0.0000        0.0000        0.0000        0.0000        0.0000        0.0000        0.0000        0.0000        0.0000        0.0000        0.0000        0.0000        0.0000        0.0000        0.0000        0.0000        0.0000        0.0000        0.0000        0.0000        0.0000        0.0000        0.0000        0.0000        0.0000        0.0000        0.0000        0.0000        0.0000        0.0000        0.0000        0.0000        0.0000        0.0000        0.0000        0.0000        0.0000        0.0000        0.0000        0.0000        0.0000        0.0000        0.0000        0.0000        0.0000        0.0000        0.0000        0.0000        0.0000        0.0000        0.0000        0.0000        0.0000        0.0000        0.0000        0.0000        0.0000        0.0000        0.0000        0.0000        0.0000        0.0000        0.0000        0.0000        0.0000        0.0000        0.0000        0.0000        0.0000        0.0000        0.0000        0.0000        0.0000        0.0000        0.0000        0.0000        0.0000        7.1183        6.9935        7.7012        8.0637       11.5891       12.8479       12.8493       14.1708       14.3948       17.2663       20.6082       24.0646       24.4355       29.0722       27.2420       29.6561       28.0061       25.5586       25.4884       23.7693       26.8297       31.5014       37.2875       34.3743       26.0537       21.5176       20.7657       23.3394       21.9124       21.3034       21.2859       21.7341       41.3888       19.2798       18.9077       25.9794       18.4720       24.6196       29.2278       20.2175       22.5112       33.6849       40.1616       44.7439       48.2394       49.9418       54.1516       52.0242       49.8585       49.9150       51.8735       51.2626       52.9450       57.3301       63.1098       62.7278       63.3116       50.9014       41.9180       41.3818       41.7018       42.1566       43.6636       48.9408       56.8510       71.6379       79.5485       89.9532      100.4502      112.8350      124.8592      130.1068      130.1483        0.0000        0.0000        0.0000        0.0000        0.0000        0.0000
        0.0000        0.0000        0.0000        0.0000        0.0000        0.0000        0.0000        0.0000        0.0000        0.0000        0.0000        0.0000        0.0000        0.0000        0.0000        0.0000        0.0000        0.0000        0.0000        0.0000        0.0000        0.0000        0.0000        0.0000        0.0000        0.0000        0.0000        0.0000        0.0000        0.0000        0.0000        0.0000        0.0000        0.0000        0.0000       18.6142       20.7702       19.8314       15.6348       13.8030       13.7616       10.7359       10.9631        7.8144        8.0364        6.5838        5.7906        6.6186        4.8637       25.8072       39.1881       72.8648       15.9814        5.7311        5.2340        7.4296        2.5434        3.2687        9.2960        9.5687        8.5580        7.9506        7.9153        8.3264        8.6355        7.2195        6.4077        6.8288        6.3788        5.7106        4.8786        0.0000        0.0000        0.0000        0.0000        0.0000        0.0000        0.0000        0.0000        0.0000        0.0000        0.0000        0.0000        0.0000        0.0000        0.0000        0.0000        0.0000        0.0000        0.0000        0.0000        0.0000        0.0000        0.0000        0.0000        0.0000        0.0000        0.0000        0.0000        0.0000        0.0000        0.0000        0.0000        0.0000        0.0000        0.0000        0.0000        0.0000        0.0000        0.0000        0.0000        0.0000        0.0000        0.0000        0.0000        0.0000        0.0000        0.0000        0.0000        0.0000        0.0000        0.0000        0.0000        0.0000        0.0000        0.0000        0.0000        0.0000        0.0000        0.0000        0.0000        0.0000        0.0000        0.0000        0.0000        0.0000        0.0000        0.0000        0.0000        0.0000        0.0000        0.0000        0.0000        0.0000        0.0000        0.0000        0.0000        0.0000        0.0000        0.0000        0.0000        0.0000        0.0000        0.0000        0.0000        0.0000        0.0000        0.0000        0.0000        0.0000        0.0000        0.0000        0.0000        0.0000        0.0000        7.4632        7.9581        0.0000        6.9272        7.4578        6.7654        7.1809        7.2867        8.5761       10.0388       13.9639       23.4127       21.5914       15.3326       17.3909       18.7370       23.0053       26.8487       28.7574       27.7855       27.4308       24.7823       25.8952       28.1798       22.9571       28.0597       24.1179       27.6532       26.0112       16.7220       18.9944       17.9291       17.9013       19.1798       18.3436       20.6831       23.2574       50.2395       17.4631       15.6072       17.9160       22.4812       30.3730       29.7378       27.5939       39.3092       34.1716       41.8988       45.2119       48.5829       51.1343       55.3531       54.8967       52.7828       52.1228       54.2440       56.8647       58.5243       63.9357       69.5051       68.2061       59.9203       46.9218       44.0946       42.1942       42.6119       43.7520       45.9893       51.8234       61.3896       77.4612       84.4987       92.0215      101.2287      113.3624      122.8606      126.4825        0.0000        0.0000        0.0000        0.0000        0.0000        0.0000        0.0000
        0.0000        0.0000        0.0000        0.0000        0.0000        0.0000        0.0000        0.0000        0.0000        0.0000        0.0000        0.0000        0.0000        0.0000        0.0000        0.0000        0.0000        0.0000        0.0000        0.0000        0.0000        0.0000        0.0000        0.0000        0.0000        0.0000        0.0000        0.0000        0.0000       39.8966       41.0792       29.3000       23.3211       20.8990       19.1510       16.2000       13.7829       18.4819       12.6456       12.5800       11.0000       11.0264        7.9137        6.7691        6.3695        6.6380        5.4439        4.4610        4.2528        7.5367        8.2648        9.3588        8.5068       11.1923       10.9291        7.4342        3.4935        6.7856        7.6653        8.4713        9.3110       10.0108        7.3877        6.7929        7.4262        7.6408        6.4245        6.9636        6.2376        5.8267        5.7843        4.1134        3.5151        0.0000        0.0000        0.0000        0.0000        0.0000        0.0000        0.0000        0.0000        0.0000        0.0000        0.0000        0.0000        0.0000        0.0000        0.0000        0.0000        0.0000        0.0000        0.0000        0.0000        0.0000        0.0000        0.0000        0.0000        0.0000        0.0000        0.0000        0.0000        0.0000        0.0000        0.0000        0.0000        0.0000        0.0000        0.0000        0.0000        0.0000        0.0000        0.0000        0.0000        0.0000        0.0000        0.0000        0.0000        0.0000        0.0000        0.0000        0.0000        0.0000        0.0000        0.0000        0.0000        0.0000        0.0000        0.0000        0.0000        0.0000        0.0000        0.0000        0.0000        0.0000        0.0000        0.0000        0.0000        0.0000        0.0000        0.0000        0.0000        0.0000        0.0000        0.0000        0.0000        0.0000        0.0000        0.0000        0.0000        0.0000        0.0000        0.0000        0.0000        0.0000        0.0000        0.0000        0.0000        0.0000        0.0000        0.0000        0.0000        0.0000        0.0000        0.0000       13.9411        8.7222        8.7713        8.8020        9.0627        8.7969        8.7562        8.4610        9.7644       11.5210       13.3703       13.0106       36.6245       37.2418       21.8360       21.5900       22.6336       21.4042       28.0185       29.5869       26.2752       24.1752       23.6242       27.4799       27.9270       26.5968       22.5445        9.3750       10.3130       13.7686       44.6476       16.1725       25.8114       26.1085       26.8384       24.2526       20.4471       25.7516       23.8784       40.2577       26.9861       24.6094       28.3574       37.5569       24.3319       32.4649       35.0081       35.4729       42.5073       46.3458       51.7916       52.0209       54.3270       54.8740       55.7626       55.6958       58.6391       58.6828       58.0563       66.9594       71.3266       67.6147       57.8796       49.0979       47.6207       48.0913       49.7557       53.4646       55.4456       60.4792       68.1133       80.9864       88.2102       95.6981      102.2042      112.4052      120.3109        0.0000        0.0000        0.0000        0.0000        0.0000        0.0000        0.0000        0.0000
        0.0000        0.0000        0.0000        0.0000        0.0000        0.0000        0.0000        0.0000        0.0000        0.0000        0.0000        0.0000        0.0000        0.0000        0.0000        0.0000        0.0000        0.0000        0.0000        0.0000        0.0000        0.0000        0.0000        0.0000        0.0000        0.0000       50.5532       49.5074       48.2926       44.9745       37.2392       32.0246       22.7449       20.3381       18.8748       16.0234       13.9773       10.8799       10.6639        9.9124        8.8262        8.2436        7.9721        7.0074        7.4903        7.6191       11.2808       11.5530        5.6801        5.6467        8.2988        7.2199        7.5718       11.3528       12.6436       10.1187        5.3744        4.7183        6.7900       11.8717       12.6258       10.0093        6.2807        6.3370        7.3520        6.0951        5.7101        6.4312        6.1378        7.2567        5.4979        4.9974        3.6707        3.2459        3.0870        0.4433        0.3642        0.5406        0.2581        0.1859        0.2739        0.8152        0.0000        0.0000        0.0000        0.0000        0.0000        0.0000        0.0000        0.0000        0.0000        0.0000        0.0000        0.0000        0.0000        0.0000        0.0000        0.0000        0.0000        0.0000        0.0000        0.0000        0.0000        0.0000        0.0000        0.0000        0.0000        0.0000        0.0000        0.0000        0.0000        0.0000        0.0000        0.0000        0.0000        0.0000        0.0000        0.0000        0.0000        0.0000        0.0000        0.0000        0.0000        0.0000        0.0000        0.0000        0.0000        0.0000        0.0000        0.0000        0.0000        0.0000        0.0000        0.0000        0.0000        0.0000        0.0000        0.0000        0.0000        0.0000        0.0000        0.0000        0.0000        0.0000        0.0000        0.0000        0.0000        0.0000        0.0000        0.0000        0.0000        0.0000        0.0000       11.2783       11.8622       11.4910       12.3639       10.1897        0.0000        0.0000        0.0000        0.0000       13.8860       10.4763        9.6540        8.9001       10.1651       10.7315       12.4925       11.2485       12.3235       11.4794       14.0334       14.7557       14.5223       11.9089       15.9997       21.2240       17.0206       19.1147       17.7590       21.8725       23.6907       27.4887       26.6432       29.0614       21.0669       21.8044       20.9648       25.8740       13.0518        9.4679       25.0760       26.0611       64.3564       23.8039       25.2920       25.2824       25.3631       20.2225       19.3039       24.2482       31.9578       45.1139       31.9461       26.7829       28.7401       28.4034       22.9485       27.9756       41.9480       32.2164       37.6317       43.7752       49.2942       50.8828       55.0397       57.5591       58.2917       61.3981       61.7591       62.2315       65.4605       68.6956       67.4846       59.9304       59.2148       54.6350       58.2278       58.9370       61.0425       62.6395       66.8864       68.7163       70.7609       87.7929       94.8803       99.1516      102.0318      110.2059      115.2625        0.0000        0.0000        0.0000        0.0000        0.0000        0.0000        0.0000        0.0000
        0.0000        0.0000        0.0000        0.0000        0.0000        0.0000        0.0000        0.0000        0.0000        0.0000        0.0000        0.0000        0.0000        0.0000        0.0000        0.0000        0.0000        0.0000        0.0000        0.0000        0.0000        0.0000        0.0000        0.0000        0.0000       65.7949       54.1113       39.6928       36.6974       35.1238       33.9074       37.7905       25.3761       19.2463       16.2780       12.1133       11.2059        9.8948        9.6761       12.5991       10.2830        7.7604        7.1058        6.9810        6.6276        6.9282       10.4645       11.5417       20.8974       26.4459        8.0821        7.9776       10.8468       11.7356       12.7381       11.5599       14.9885       11.6864        7.2627        7.6702        7.2315        6.3913        4.7196        5.3969        6.0853        5.9696        5.8692        9.1321        7.7388        5.9525        5.0444        4.8974        3.7030        4.5722        4.6931        2.5273        2.3965        2.1607        2.2218        1.2122        1.0594        1.1429        0.8146        0.7459        0.0000        0.0000        0.0000        0.0000        0.0000        0.0000        0.0000        0.0000        0.0000        0.0000        0.0000        0.0000        0.0000        0.0000        0.0000        0.0000        0.0000        0.0000        0.0000        0.0000        0.0000        0.0000        0.0000        0.0000        0.0000        0.0000        0.0000        0.0000        0.0000        0.0000        0.0000        0.0000        0.0000        0.0000        0.0000        0.0000        0.0000        0.0000        0.0000        0.0000        0.0000        0.0000        0.0000        0.0000        0.0000        0.0000        0.0000        0.0000        0.0000        0.0000        0.0000        0.0000        0.0000        0.0000        0.0000        0.0000        0.0000        0.0000        0.0000        0.0000        0.0000        0.0000        0.0000        0.0000        0.0000        0.0000        0.0000        0.0000        8.6517        8.2601        8.5345        8.4885       11.3336       12.3773       10.4273       11.3177       11.2104        9.3858        9.4850        9.1934        9.3399       10.3044       10.8797       10.0656       10.8053       11.5599       13.1331       14.2115       12.7856       13.2475       13.3337       14.1946       16.1546       15.6867       15.2248       17.0121       18.2411       20.3057       23.8905       24.4026       24.1007       23.8989       22.2860       20.8604       19.0334       19.3121       20.7079       17.4532       16.1719       19.6458       19.1325        9.6980       11.2223       10.0208       38.9137       12.5467       20.7785       36.9737       35.2474       14.5631       13.8142       16.3362       25.8856       22.2862       32.1528       21.9798       26.9051       30.1890       39.4406       45.1378       45.8211       53.3578       56.5772       62.3151       65.6518       65.1197       64.0300       66.6810       69.3332       65.4039       59.6622       59.4913       61.6063       74.7864       78.9407       83.8955       87.7082       86.2699       86.8228       89.8975        0.0000        0.0000       99.0877      101.3651      103.0050      100.2982        0.0000        0.0000        0.0000        0.0000        0.0000        0.0000        0.0000        0.0000        0.0000
        0.0000        0.0000        0.0000        0.0000        0.0000        0.0000        0.0000        0.0000        0.0000        0.0000        0.0000        0.0000        0.0000        0.0000        0.0000        0.0000        0.0000        0.0000        0.0000        0.0000        0.0000        0.0000        0.0000        0.0000        0.0000        0.0000       62.9283       39.0034       30.7536       26.9023       27.2474       26.4945       20.2925       17.2657       16.0040       11.9456       11.8143        8.9634        9.0122       10.7109        7.1845        6.4536        6.4692        7.1910        6.9081        6.8210        7.4991       14.7099       13.1301        9.6918        9.2579       11.6251       12.9243        7.4446        6.4065        3.2175        4.4797        4.0974        2.8550        3.9241        4.5371        4.0148        4.1402        5.0192        8.7203        8.9309        6.3604        7.2734        7.8779        7.0456        5.6192        5.2262        5.1395        4.4845        3.7546        2.5148        2.4598        2.3450        2.2940        1.1502        1.2560        1.0919        0.9562        0.7693        1.0920        0.4846        0.0000        0.0000        0.0000        0.0000        0.0000        0.0000        0.0000        0.0000        0.0000        0.0000        0.0000        0.0000        0.0000        0.0000        0.0000        0.0000        0.0000        0.0000        0.0000        0.0000        0.0000        0.0000        0.0000        0.0000        0.0000        0.0000        0.0000        0.0000        0.0000        0.0000        0.0000        0.0000        0.0000        0.0000        0.0000        0.0000        0.0000        0.0000        0.0000        0.0000        0.0000        0.0000        0.0000        0.0000        0.0000        0.0000        0.0000        0.0000        0.0000        0.0000        0.0000        0.0000        0.0000        0.0000        0.0000        0.0000        0.0000        0.0000        0.0000        0.0000        0.0000        0.0000        0.0000        0.0000        0.0000        0.0000        8.3354        8.4599        8.5102       10.0948       12.1900       12.1424       13.1821       10.0503       11.0428       10.3035        8.7895        9.3017       14.1289       12.3916       11.4412       10.7992       11.4000       13.2809       14.0619       14.4067       14.6024       13.7509       15.4367       17.2309       17.0028       17.2014       16.7431       19.6384       17.8336       19.9041       19.4662       21.3941       21.9101       24.2490       21.3432       21.1873       17.6890       18.9244       15.6328       15.2413       15.6354       27.9436        8.5447        7.8152        7.6348        8.0018        8.6716       28.1502       25.4818       33.5695       19.9839       14.8302       13.7399       15.4719       18.9502       18.5930       19.5600       21.4382       27.4507       32.3771       43.7656       48.3488       52.9585       58.9772       63.8467       64.5290       67.9395       67.7042       65.7666       70.3882       66.0650       62.6484       60.2275       61.2542       65.9555       82.7591       89.0394       93.9709       96.8317       98.3230       98.4413        0.0000        0.0000        0.0000        0.0000        0.0000        0.0000        0.0000        0.0000        0.0000        0.0000        0.0000        0.0000        0.0000        0.0000        0.0000        0.0000
        0.0000        0.0000        0.0000        0.0000        0.0000        0.0000        0.0000        0.0000        0.0000        0.0000        0.0000        0.0000        0.0000        0.0000        0.0000        0.0000        0.0000        0.0000        0.0000        0.0000        0.0000        0.0000        0.0000        0.0000        0.0000        0.0000        0.0000       37.1883       26.8469       28.8315       20.6184       23.3426       25.6624       20.7798       17.8983       11.6927        9.8451        8.3795        9.2636       13.1813       11.0193        7.9012        9.4167       11.1917        8.7681        9.4080       13.4805       10.6011        9.4426       10.3655        8.7695        7.6670        8.4903       10.4985        6.6548        3.1662        4.3808        2.9779        2.9568        5.4511        4.4853        4.1300        4.1070        6.1129       11.6965       12.0162        6.8550        5.5696        5.5361        5.4120        4.9972        4.0284        3.4709        3.8782        3.9186        3.1460        3.0020        2.4353        2.2317        0.9679        1.0278        0.8973        0.9024        0.8739        0.6606        0.5074        0.4546        1.6268        0.6584        0.7369        0.0000        0.0000        0.0000        0.0000        0.0000        0.0000        0.0000        0.0000        0.0000        0.0000        0.0000        0.0000        0.0000        0.0000        0.0000        0.0000        0.0000        0.0000        0.0000        0.0000        0.0000        0.0000        0.0000        0.0000        0.0000        0.0000        0.0000        0.0000        0.0000        0.0000        0.0000        0.0000        0.0000        0.0000        0.0000        0.0000        0.0000        0.0000        0.0000        0.0000        0.0000        0.0000        0.0000        0.0000        0.0000        0.0000        0.0000        0.0000        0.0000        0.0000        0.0000        0.0000        0.0000        0.0000        0.0000        0.0000        0.0000        0.0000        0.0000        0.0000        0.0000        7.9485        9.0307        9.3659       10.2986       10.8765       10.9213       11.1418       11.4920        9.1969       10.1825       10.5705       11.8907       15.0494       16.7006       12.2966       15.0547       13.9762       13.9329       13.0942       14.6549       16.7844       19.0955       17.5342       18.5851       18.5925       20.1724       20.4433       17.9876       22.3361       19.8610       17.9161       19.9568       19.4348       21.0084       22.7154       22.7163       20.7150       21.4243       19.1749       18.0706       39.2742       64.3510       12.3019        5.9636        5.2931        5.1804        5.7232       18.8962       18.7250       19.1179       20.0261       16.1840       15.7053       14.4982       23.0301       44.9264       22.9433       21.6048       24.1278       29.7845       34.6469       39.6999       47.0386       54.2502       64.1107       68.4571       67.5591       68.9273       71.0598       72.8807       70.9726       66.0498       61.6687       61.5312       64.0902       72.0094       88.4332       96.4260       99.1893      101.4284      104.1487      106.8048        0.0000        0.0000        0.0000        0.0000        0.0000        0.0000        0.0000        0.0000        0.0000        0.0000        0.0000        0.0000        0.0000        0.0000        0.0000        0.0000
        0.0000        0.0000        0.0000        0.0000        0.0000        0.0000        0.0000        0.0000        0.0000        0.0000        0.0000        0.0000        0.0000        0.0000        0.0000        0.0000        0.0000        0.0000        0.0000        0.0000        0.0000        0.0000        0.0000        0.0000        0.0000        0.0000        0.0000       27.2602       23.3443       21.1426       18.5297       19.2342       17.5635       18.6801       26.6705       21.6507       16.4639       15.9136       22.2249       15.3313        8.9460        9.8991        8.6213       10.4572       10.3787       10.0154        9.2192        9.8236        8.9671       12.3150       13.9424        7.6769       10.7687       15.4802       16.1430       12.1983        5.8700        2.8142        4.3735        5.6589        2.6821        2.3937        2.6941        3.4302        4.0939        4.2636        4.1757        4.9327        4.8591        4.6920        4.8786        4.4825        2.8133        3.0346        2.9619        2.3251        2.3261        2.3192        2.6137        1.4932        1.8495        1.6901        1.1346        0.9094        0.8211        0.7482        0.6782        0.3655        0.3347        0.4215        0.0000        0.0000        0.0000        0.0000        0.0000        0.0000        0.0000        0.0000        0.0000        0.0000        0.0000        0.0000        0.0000        0.0000        0.0000        0.0000        0.0000        0.0000        0.0000        0.0000        0.0000        0.0000        0.0000        0.0000        0.0000        0.0000        0.0000        0.0000        0.0000        0.0000        0.0000        0.0000        0.0000        0.0000        0.0000        0.0000        0.0000        0.0000        0.0000        0.0000        0.0000        0.0000        0.0000        0.0000        0.0000        0.0000        0.0000        0.0000        0.0000        0.0000        0.0000        0.0000        0.0000        0.0000        0.0000        0.0000        0.0000        0.0000        0.0000        0.0000        0.0000        0.0000        8.0533        8.8625        9.3526        9.9596       12.6131       14.5782       15.1531       10.4156        9.5235       11.9295       16.9431       20.9836       18.6287       13.5708       17.7850       13.3220       12.7013       14.0792       17.8569       22.8965       21.5843       16.7914       20.4873       17.1616       15.6496       17.3936       17.3421       19.5799       19.0476       19.5023       23.2523       20.1962       19.6721       21.8455       23.9148       18.2806       21.2666       22.2163       19.8603       32.1308       30.2663       20.5452       23.3676       21.1460       22.9387       24.1444       25.4578       19.3436       17.3667       17.0586       14.8909       17.5962       17.6795       19.1979       48.9792       25.5813       29.1319       31.4116       34.1700       36.6619       44.3072       49.2011       54.7552       64.9344       70.3283       73.0004       79.8403       79.6465       76.1113       67.7773       65.1639       62.8740       61.3386       66.6489       74.9027       89.3488       98.2734      102.8939      103.5268      106.6969      114.6616        0.0000        0.0000        0.0000        0.0000        0.0000        0.0000        0.0000        0.0000        0.0000        0.0000        0.0000        0.0000        0.0000        0.0000        0.0000        0.0000
        0.0000        0.0000        0.0000        0.0000        0.0000        0.0000        0.0000        0.0000        0.0000        0.0000        0.0000        0.0000        0.0000        0.0000        0.0000        0.0000        0.0000        0.0000        0.0000        0.0000        0.0000        0.0000        0.0000        0.0000        0.0000        0.0000        0.0000        0.0000       30.6585       20.9136       19.2492       22.1404       23.7989       21.4609       19.6356       16.1551       14.6152       17.1449       19.7013       13.9797       13.3519        7.9856        5.7065        6.9641        5.8483        5.8037        6.5981        7.7383        7.5682        9.4156       10.8863        8.7272        9.8385        9.7170       11.7151        9.2135        7.2418        5.8543        5.0835        3.3709        1.0285        1.4904        0.4539        2.8558        3.4732        3.8466        3.7832        4.3129        4.2437        3.8309        3.6662        2.0170        1.0315        1.1342        3.6024        3.1490        3.7148        4.0060        4.0432        4.0278        3.8037        2.4363        2.2163        2.0842        1.8948        1.7884        1.6715        0.5715        0.5187        0.6615        1.2051        0.0000        0.0000        0.0000        0.0000        0.0000        0.0000        0.0000        0.0000        0.0000        0.0000        0.0000        0.0000        0.0000        0.0000        0.0000        0.0000        0.0000        0.0000        0.0000        0.0000        0.0000        0.0000        0.0000        0.0000        0.0000        0.0000        0.0000        0.0000        0.0000        0.0000        0.0000        0.0000        0.0000        0.0000        0.0000        0.0000        0.0000        0.0000        0.0000        0.0000        0.0000        0.0000        0.0000        0.0000        0.0000        0.0000        0.0000        0.0000        0.0000        0.0000        0.0000        0.0000        0.0000        0.0000        0.0000        0.0000        0.0000        0.0000        0.0000        0.0000        0.0000        0.0000        7.2780        7.4299        7.4909        7.9970        9.8370        9.1845        8.2533        9.5657       10.2416       15.8859       13.1579       11.1585        9.6663        9.7723       10.2854       12.5934       13.6571       17.9935       21.8113       12.9327       14.8215       14.0707       15.3682       16.0156       17.6013       18.9736       19.0038       21.0815       24.9905       22.5296       21.4711       21.2876       21.6289       25.6566       24.6613       20.0189       20.6375       19.1915       17.0743       16.7164       16.3302       16.8676       20.3574       21.4640       22.9807       22.0500       21.5232       20.3008       20.1604       21.6068       24.6439       24.9714       25.1007       32.2274       30.0265       33.1288       42.6320       48.1286       47.1482       50.0325       54.2234       60.5130       67.7343       67.3275       72.7089       75.8352       79.5066       77.2514       71.4065       69.2546       63.9291       60.4607       63.2088       72.0593       88.5850       95.0843      102.1244      105.6992      108.8405      113.7566        0.0000        0.0000        0.0000        0.0000        0.0000        0.0000        0.0000        0.0000        0.0000        0.0000        0.0000        0.0000        0.0000        0.0000        0.0000        0.0000
        0.0000        0.0000        0.0000        0.0000        0.0000        0.0000        0.0000        0.0000        0.0000        0.0000        0.0000        0.0000        0.0000        0.0000        0.0000        0.0000        0.0000        0.0000        0.0000        0.0000        0.0000        0.0000        0.0000        0.0000        0.0000        0.0000        0.0000        0.0000       40.9038       33.3706       27.4410       31.4045       22.4790       19.5822       18.0868       15.0696       16.9315       26.8351       28.3957       24.3422       28.0280       20.1715       10.3192        8.7341        4.8852        4.1343        4.6746        5.7372        5.7499        6.8334        6.6009        6.6878        6.3692        5.5779        4.2325        5.7584        5.6181        4.8487        4.1096        1.7265        1.0370        0.5126        0.2882        3.4713        4.4962        5.6416        7.6239       10.2591        6.1620        4.4900        3.1301        1.6184        0.8026        0.6334        2.4867        2.9286        3.6908        6.6718        6.7402        6.0427        6.4431        3.3931        3.0313        3.4487        2.0761        1.9772        1.8950        0.7125        0.6310        0.7831        0.9063        0.0000        0.0000        0.0000        0.0000        0.0000        0.0000        0.0000        0.0000        0.0000        0.0000        0.0000        0.0000        0.0000        0.0000        0.0000        0.0000        0.0000        0.0000        0.0000        0.0000        0.0000        0.0000        0.0000        0.0000        0.0000        0.0000        0.0000        0.0000        0.0000        0.0000        0.0000        0.0000        0.0000        0.0000        0.0000        0.0000        0.0000        0.0000        0.0000        0.0000        0.0000        0.0000        0.0000        0.0000        0.0000        0.0000        0.0000        0.0000        0.0000        0.0000        0.0000        0.0000        0.0000        0.0000        0.0000        0.0000        0.0000        0.0000        0.0000        0.0000        8.6776        7.8289        8.0707        8.5995        8.5505        6.6014        8.4179        9.1259        9.0012        9.7390       11.4838       14.1222       10.4239       11.0280       11.6280       12.3205       12.5008       13.7456       19.1058       20.4273       22.1375       13.2275       14.5371       16.4287       18.5793       19.5153       19.8438       19.2636       19.3204       17.6184       19.3656       20.7151       22.4375       23.8818       27.1397       28.3214       24.0799       23.3066       25.5950       22.8299       17.9914       18.9565       45.2362       55.0370       23.8311       22.8723       20.8596       19.7495       24.8470       28.3232       29.2304       30.3269       36.0383       35.5599       33.5737       36.2145       44.2361       42.2073       41.1833       46.4754       48.9941       60.5052       72.0659       75.0413       76.2045       71.7116       75.4269       78.2930       80.6378       82.2225       75.8568       73.1562       65.3866       63.7273       67.0910       74.8733       91.2348      100.3162      106.7330      109.2578      121.7190      125.9368        0.0000        0.0000        0.0000        0.0000        0.0000        0.0000        0.0000        0.0000        0.0000        0.0000        0.0000        0.0000        0.0000        0.0000        0.0000        0.0000
        0.0000        0.0000        0.0000        0.0000        0.0000        0.0000        0.0000        0.0000        0.0000        0.0000        0.0000        0.0000        0.0000        0.0000        0.0000        0.0000        0.0000        0.0000        0.0000        0.0000        0.0000        0.0000        0.0000        0.0000        0.0000        0.0000        0.0000        0.0000       37.0172       26.5785       26.1470       32.2628       30.2657       37.4662       35.7340       33.9112       24.5256       15.7077       16.1181       16.2933       12.5649       11.6499        7.4940       14.0357        7.4134        5.2964        4.8590        6.6873        6.6568        4.9491        4.3990        4.2451        5.4683        5.6961        5.6349        6.2299        7.9368        4.2610        2.8259        0.7951        2.3986        0.9056        0.5075        2.3307        3.3307        4.2609        6.2916        4.9922        5.1699        3.8814        3.3759        2.3341        0.9886        0.6630        0.8700        2.4334        4.2493        4.5824        5.7533        5.9182        5.8181        3.7451        3.4415        3.2457        2.7328        2.2937        2.0282        1.3631        0.8106        0.9867        1.4914        1.0518        0.0000        0.0000        0.0000        0.0000        0.0000        0.0000        0.0000        0.0000        0.0000        0.0000        0.0000        0.0000        0.0000        0.0000        0.0000        0.0000        0.0000        0.0000        0.0000        0.0000        0.0000        0.0000        0.0000        0.0000        0.0000        0.0000        0.0000        0.0000        0.0000        0.0000        0.0000        0.0000        0.0000        0.0000        0.0000        0.0000        0.0000        0.0000        0.0000        0.0000        0.0000        0.0000        0.0000        0.0000        0.0000        0.0000        0.0000        0.0000        0.0000        0.0000        0.0000        0.0000        0.0000        0.0000        0.0000        0.0000        0.0000        0.0000        9.6159        8.9273        8.6528        8.8307        8.6258        6.5507        7.7174        9.1308        9.3036       10.3462       10.5149       15.0242       12.8351       39.8004       12.6564       26.9965       47.1664       17.8184       20.5468       15.5880       16.1880       14.3734       14.9844       22.4494       18.9618       19.4708       19.8238       20.9775       19.9655       19.2310       19.5506       21.3636       38.6291       25.5673       29.3896       52.2457       26.5576       25.7715       26.8138       61.3338       64.7737       19.7817       17.9757       18.6699       22.6907       18.1132       17.1026       17.8157       21.0497       27.4538       30.7510       33.3813       36.5301       42.7097       39.5440       39.8258       40.9084       42.6865       46.2299       46.2019       49.0810       54.0373       59.8202       74.2246       74.4300       68.9536       76.3006       84.6113       82.7861       85.1930       85.6295       78.5435       77.7503       71.2428       70.5405       70.1264       79.0347       93.8018      102.4751      108.6326      116.8482      123.2276      130.8904      132.1346        0.0000        0.0000        0.0000        0.0000        0.0000        0.0000        0.0000        0.0000        0.0000        0.0000        0.0000        0.0000        0.0000        0.0000        0.0000
        0.0000        0.0000        0.0000        0.0000        0.0000        0.0000        0.0000        0.0000        0.0000        0.0000        0.0000        0.0000        0.0000        0.0000        0.0000        0.0000        0.0000        0.0000        0.0000        0.0000        0.0000        0.0000        0.0000        0.0000        0.0000        0.0000        0.0000       34.7354       36.8776       25.2003       21.9215       21.4798       24.5130       33.1829       37.2479       37.6535       20.3941       17.3838       18.7297       12.6506       11.4542       11.3036        7.6928       12.8874       10.5461        6.4180        5.0098        4.6473        4.3453        4.4070        3.5310        3.1697        2.7858        2.0849        2.4376        5.5443        8.2953        4.2869        3.1936        0.9159        3.1668        1.8635        0.9873        3.6896        3.8391        3.2488        2.6965        2.9421        2.6333        3.1753        2.6497        1.6079        2.0584        1.4224        0.8617        2.3021        2.8528        3.7913        2.7811        2.4554        2.6604        2.5710        2.4355        1.8402        2.0825        2.9751        2.8698        1.2993        1.8363        1.8081        2.9377        3.4452        2.6571        0.0000        0.0000        0.0000        0.0000        0.0000        0.0000        0.0000        0.0000        0.0000        0.0000        0.0000        0.0000        0.0000        0.0000        0.0000        0.0000        0.0000        0.0000        0.0000        0.0000        0.0000        0.0000        0.0000        0.0000        0.0000        0.0000        0.0000        0.0000        0.0000        0.0000        0.0000        0.0000        0.0000        0.0000        0.0000        0.0000        0.0000        0.0000        0.0000        0.0000        0.0000        0.0000        0.0000        0.0000        0.0000        0.0000        0.0000        0.0000        0.0000        0.0000        0.0000        0.0000        0.0000        0.0000        0.0000        0.0000       10.3781       10.4831       10.9977        9.6714        9.5171        9.2350        8.7750        8.5816       10.9135       11.0500       12.1450       12.8250       14.6052       17.0590       48.7410       14.1183       13.6237       12.5597       13.2012       15.4724       17.4306       18.1324       17.4127       17.0648       31.8578       22.1606       21.8956       21.4486       20.6656       21.3338       22.2491       23.1598       24.5873       65.7505       35.7079       32.4103       35.1982       30.2621       28.8392       31.6027       30.3755       29.2833       24.2599       22.3986       21.4909       24.0995       23.4366       23.5107       25.1526       25.6134       31.7902       33.9109       38.1913       40.8704       47.4805       44.1075       49.8973       48.9424       48.8021       49.7436       51.3256       55.7051       57.8787       62.5392       65.6015       67.9074       74.9696       80.6202       90.7728       93.2148       89.1250       85.0314       76.8045       82.1461       79.5474       76.4977       77.3399       81.6369       94.3948      103.5360      110.1062      120.5480      129.3219      133.3459        0.0000        0.0000        0.0000        0.0000        0.0000        0.0000        0.0000        0.0000        0.0000        0.0000        0.0000        0.0000        0.0000        0.0000        0.0000        0.0000
        0.0000        0.0000        0.0000        0.0000        0.0000        0.0000        0.0000        0.0000        0.0000        0.0000        0.0000        0.0000        0.0000        0.0000        0.0000        0.0000        0.0000        0.0000        0.0000        0.0000        0.0000        0.0000        0.0000        0.0000        0.0000        0.0000        0.0000       33.1924       31.3523       30.6382       30.1691       31.8109       21.2538       28.4332       20.3309       20.1938       26.7075       19.8957       16.5975       18.1656       16.7652       23.6318       22.6626       14.2605       14.5265       10.5311        6.5917        3.7018        2.7345        2.2036        2.4759        1.9968        1.4546        1.7617        0.9774        1.5184        1.8646        1.4953        1.2734        1.9195        2.4403        0.8515        2.0888        3.9028        5.2781        2.9399        3.9866        2.4816        1.4888        1.2014        0.6828        0.4059        0.4017        0.9261        1.6139        1.0315        1.1771        2.0474        1.6265        1.0634        0.9732        1.0489        1.8952        1.9434        2.6452        3.1476        2.6068        2.3442        2.2742        1.1574        0.9695        2.8975        3.5389        2.4303        1.8359        2.6357        2.8207        3.7628        4.5299        3.7191        3.8992        0.0000        0.0000        0.0000        0.0000        0.0000        0.0000        6.7856        7.2119        8.3378        8.5411        0.0000        0.0000        0.0000        0.0000        0.0000        0.0000        0.0000        0.0000        0.0000        0.0000        0.0000        0.0000        0.0000        0.0000        0.0000        0.0000        0.0000        0.0000        0.0000        0.0000        0.0000        0.0000        0.0000        0.0000        0.0000        0.0000        0.0000        0.0000        0.0000        0.0000        0.0000        0.0000        0.0000        0.0000        0.0000        0.0000       13.0631       12.9694       12.2374       11.6821       12.8967       13.0658       13.2870       12.9045       10.6835       11.5721       12.2886       12.1850       13.9404       15.0240       13.8492       12.9767       11.1405       10.6984       10.0719       11.3821       15.0486       18.0167       21.1223       22.3327       21.5487       22.1630       23.0800       24.4357       24.1408       23.5911       21.9186       22.7877       23.7947       23.6291       23.7285       25.1851       25.8629       25.0207       30.5507       28.6897       27.0643       28.7200       28.9529       27.6510       28.4604       30.4606       33.9320       32.4645       34.6297       36.9189       36.8762       37.9025       56.3660       48.9518       48.4365       48.8076       52.4762       52.8469       52.9368       54.0635       60.0483       59.3029       60.1372       63.9909       67.6280       70.2353       70.8477       74.7263       79.9487       83.2391       87.3090       90.3243       81.5743       77.9465       74.9391       75.2738       73.1195       72.0857       73.3880       80.9466       94.3418      104.4635      118.7139      127.9254      122.6432      123.7313        0.0000        0.0000        0.0000        0.0000        0.0000        0.0000        0.0000        0.0000        0.0000        0.0000        0.0000        0.0000        0.0000        0.0000        0.0000        0.0000
        0.0000        0.0000        0.0000        0.0000        0.0000        0.0000        0.0000        0.0000        0.0000        0.0000        0.0000        0.0000        0.0000        0.0000        0.0000        0.0000        0.0000        0.0000        0.0000        0.0000        0.0000        0.0000        0.0000        0.0000        0.0000        0.0000       30.1501       33.9528       29.6692       17.0884       16.9545       12.6773       11.6347       12.9512       12.8443       12.6193       15.2534       16.4354       17.0579       14.6699       12.9489       12.1571       11.2701       14.8341       14.1298       11.9718        9.6318        5.2644        2.3566        2.4833        1.7517        1.9383        2.5856        1.4422        0.6490        3.0707        1.0723        0.3170        0.1672        1.1052        1.2194        1.2552        1.4467        2.4775        0.9368        0.8386        0.6412        0.8155        0.8621        1.1842        0.8011        0.2277        0.1058        0.1294        0.4162        0.6873        1.1240        1.1878        1.5095        0.8255        0.9408        0.9358        1.3248        1.7388        1.5831        1.8495        2.3521        1.5261        3.1426        3.4963        3.2369        2.2131        3.1880        3.2497        2.3597        1.2269        1.0618        0.9868        1.5424        2.2766        2.4093        1.4302        1.6960        0.6467        0.7485        0.9251        1.6288        5.6874        6.0835        6.1503        6.3693        7.4804        7.7995        8.7808       10.2666        0.0000        0.0000        0.0000        0.0000        0.0000        0.0000        0.0000        0.0000        0.0000        0.0000        0.0000        0.0000        0.0000        0.0000        0.0000        0.0000        0.0000        0.0000        0.0000        0.0000        0.0000        9.8237       10.7576       11.4087       13.0820       10.0248        9.9342       10.9869       10.1004        9.7996       10.6046       11.5609       13.7240       13.8049       14.2534       13.9973       15.6755       16.2260       16.2615       16.2284       15.6708       14.0420       13.8001       13.2296       12.2529       11.7919       11.8095       12.4434        9.5154        8.9359       10.9878       12.5734       15.9627       40.2023       23.8476       25.8381       25.5607       24.5022       25.4227       25.1644       25.7135       27.2485       26.1204       24.4453       26.5798       26.5951       26.4363       27.6232       24.8940       24.4337       49.2951       50.4696       25.5287       26.1157       27.4507       30.8770       32.2137       35.6867       36.5226       37.3745       56.9254       57.2176       46.5209       46.6574       65.6936       67.6882       55.6696       56.0532       58.4615       60.3510       61.7459       61.5424       64.6715       66.4038       70.9093       72.0921       73.3872       72.0901       73.0111       75.7545       85.2643       89.3567       93.4872       92.2468       87.7758       79.0632       73.2420       69.4181       66.5937       66.9077       73.5435       83.6389       98.0861      106.2783      118.0974      118.1391        0.0000        0.0000        0.0000        0.0000        0.0000        0.0000        0.0000        0.0000        0.0000        0.0000        0.0000        0.0000        0.0000        0.0000        0.0000        0.0000        0.0000        0.0000
        0.0000        0.0000        0.0000        0.0000        0.0000        0.0000        0.0000        0.0000        0.0000        0.0000        0.0000        0.0000        0.0000        0.0000        0.0000        0.0000        0.0000        0.0000        0.0000        0.0000        0.0000        0.0000        0.0000        0.0000        0.0000        0.0000       23.5069       21.7014       20.2173       22.3855       19.0872       11.3008        9.3633       13.7366       12.4688       12.4550       10.4980       13.8011       13.5824       12.6394       13.0645       11.4835       11.2637       22.0167       18.0487       13.4657       10.6509        4.9812        2.2330        1.2981        0.7122        1.0832        0.8900        0.0551        0.0164        0.0000        0.1583        0.0000        0.0530        0.6969        0.5265        0.6827        0.2345        0.1599        0.4822        0.1370        0.1817        0.2415        0.6072        1.0768        0.9160        1.1012        1.2221        1.0847        0.6356        0.9095        1.3041        1.0743        0.9576        0.8438        1.0193        1.6402        1.6265        1.0835        1.0863        1.1346        1.2411        0.7915        1.0888        3.4490        3.0868        2.7269        2.7096        2.2640        2.2119        4.4660        2.1699        0.9321        1.1783        1.0256        0.9730        1.3423        2.3335        2.4016        1.4781        2.2847        2.0412        5.7116        5.4822        5.5991        5.9093        7.9002        8.7056       10.2514       10.0863        9.9370       11.4240       14.8679        0.0000        0.0000        0.0000        0.0000        0.0000        0.0000        0.0000        0.0000        0.0000        0.0000        0.0000        0.0000        9.7604       13.8223       12.0355        9.2788        9.0740        9.4603       10.4631        9.9814       11.3412       12.8295       12.5363        9.2841       10.2883       10.9617       12.7028       13.7090       15.6114       16.6016       17.4159       18.2929       17.1992       19.1380       21.9959       21.0935       20.8042       20.3642       17.5462       12.2008       12.9188       11.3885       11.4405       12.0086       13.0654       11.0610       10.3972       12.2367       15.4768       19.8427       22.2840       22.8538       23.3586       21.1627       25.4229       27.1941       28.1745       28.0611       26.0768       25.1630       26.2518       25.9407       27.8109       28.7736       27.2508       27.3551       25.3831       27.6663       28.2093       27.0159       27.2993       27.6345       29.6479       33.5138       39.9632       39.6957       38.1327       38.8563       42.4098       49.5269       54.8590       59.4437       63.7457       65.0452       65.0714       66.9965       67.1193       70.5363       68.1790       70.3965       70.8706       74.8311       80.8089       80.8175       75.7383       72.1999       82.6258       94.7526       92.0730       93.2376       93.6765       86.1853       76.6503       69.6604       68.4131       67.4769       75.5383       75.0727       84.7036        0.0000      109.4734      115.5761      112.7829        0.0000        0.0000        0.0000        0.0000        0.0000        0.0000        0.0000        0.0000        0.0000        0.0000        0.0000        0.0000        0.0000        0.0000        0.0000        0.0000        0.0000        0.0000
        0.0000        0.0000        0.0000        0.0000        0.0000        0.0000        0.0000        0.0000        0.0000        0.0000        0.0000        0.0000        0.0000        0.0000        0.0000        0.0000        0.0000        0.0000        0.0000        0.0000        0.0000        0.0000        0.0000        0.0000        0.0000       24.0381       17.6210       18.3172       19.6446       17.0031       14.2143       11.2139       11.5926        7.6443        9.4900        5.2865        3.1616        3.9824        3.7878        4.5695        7.9817        8.5205        8.6804       13.8163       11.1585       11.6136        7.6067        2.9983        1.6003        1.1409        0.4030        0.1069        0.2167        0.0400        0.0339        0.8097        0.4202        0.0000        0.0000        0.0000        0.0000        0.0000        0.0000        0.0607        0.1875        0.2757        0.2684        0.2422        0.2602        0.3325        0.9221        1.6366        1.7414        1.5316        0.9453        1.0277        1.2742        1.3281        1.3363        1.4923        1.0985        1.0404        0.8724        1.0013        0.9650        1.0576        1.0782        0.4872        2.1694        2.7066        4.5986        6.6127        5.4065        5.4792        4.7469        3.9554        3.7883        0.8623        0.9722        1.0213        1.1453        1.2722        1.6933        2.4981        1.2311        1.0658        2.0994        7.2299        7.0732        6.9516        5.9418        6.4744        6.9404        8.5802        7.9011        8.7730       12.0858       19.8830       19.8770       18.2378       16.3998        0.0000        0.0000        0.0000        0.0000        0.0000        0.0000        0.0000        0.0000       10.4329       10.7127       11.9408       13.2830       13.0622       11.0619       10.2458       14.8826       11.2207       13.4287       16.2856       10.0553       11.6207       14.6410       16.7661       19.0598       19.7044       17.6107       17.7921       19.7083       20.1765       22.8074       23.2060       24.3270       25.5001       25.7864       22.4443       15.0931       13.0063       13.0731       12.9274       13.2257       14.0356       14.7587       12.5550       13.0783       13.0870       16.1064       20.2897       22.3126       23.4297       25.0187       23.0437       25.6390       29.7720       28.0802       26.9991       26.9163       28.1058       29.8799       25.4008       27.7366       28.5122       29.3646       28.5732       27.9400       31.2564       36.3710       32.0770       37.6522       32.9645       33.3365       38.3100       38.1932       38.8243       38.6762       42.2315       48.0041       54.4508       59.3985       66.1498       69.1808       70.5527       71.6199       72.8615       77.4612       78.2904       75.8734       74.5120       72.6871       75.1040       76.7502       76.1916       78.7981       74.2815       77.5703       89.3975       89.7369       89.4608       90.1535       81.7701       72.8352       68.1621       66.9940       71.6916       80.6321        0.0000        0.0000        0.0000        0.0000        0.0000        0.0000        0.0000        0.0000        0.0000        0.0000        0.0000        0.0000        0.0000        0.0000        0.0000        0.0000        0.0000        0.0000        0.0000        0.0000        0.0000        0.0000        0.0000        0.0000
        0.0000        0.0000        0.0000        0.0000        0.0000        0.0000        0.0000        0.0000        0.0000        0.0000        0.0000        0.0000        0.0000        0.0000        0.0000        0.0000        0.0000        0.0000        0.0000        0.0000        0.0000        0.0000       20.6095       27.8464       19.8646       11.5583       11.1126        9.7181        7.9499        9.5481       20.3369       19.6214       13.6012        9.5204        4.5180        4.3036        3.6896        2.8847        2.9804        2.4723        2.1779        1.2524        1.1730        5.2823        0.8553        3.8008        2.4878        1.7744        0.9587        0.8148        0.7095        0.9939        0.9408        0.6024        0.8828        2.2500        1.5487        0.2767        0.2179        0.1391        0.1132        0.6409        0.6028        0.2378        0.1293        0.1393        0.3346        0.3061        0.3547        0.5892        0.8049        1.4233        1.9791        1.4006        0.9843        1.0891        1.6438        2.3335        1.1117        1.4355        2.0475        1.5707        1.0450        1.0198        1.1436        1.1570        1.9236        2.1679        3.4850        2.5623        4.4540        4.0389        3.4712        2.5876        2.3208        2.2038        2.3943        1.5028        1.5966        1.7868        1.7939        2.2205        2.1761        2.7185        2.5387        3.0561        3.0208        2.6266        2.7416        3.1702        3.5801        6.3384        8.0097        6.5219       10.0174        9.4018       14.9730       25.7829       33.9263       27.6487       20.8429       20.2746       15.1280       16.2374       14.6528       11.1783       10.3833       17.4411       12.9556       10.3255       10.2976       12.3621       14.6894       10.8721       10.5145       14.1367       12.4854       12.9770       15.5869       13.3509       14.4401        8.8062       14.1150       17.7547       19.9671       22.4947       21.3567       24.4626       25.5389       25.6126       24.9581       22.8897       23.1961       24.8557       22.9852       17.5481       14.9787       15.0950       15.7130       16.3954       17.7306       19.6527       17.8703       17.5275       17.8234       18.8780       20.8234       26.8127       27.8790       28.5914       28.3788       28.4901       28.1128       29.6683       28.5973       29.1650       29.3773       29.1156       28.1207       29.2264       31.8351       36.4619       34.2589       30.3213       27.8793       30.9791       31.4880       38.6408       33.9958       30.9666       34.1557       35.4853       36.1006       39.2565       44.0980       46.6921       50.9842       59.0030       62.1086       68.4907       72.1766       77.6548       80.6943       81.8998       80.1424       80.9470       74.8661       71.8978       70.8397       70.9080       74.3480       79.9901       83.9432       85.3511       85.6651       82.0581       81.7831       77.2702       76.4547       71.7483       68.5937       58.5055       64.0804       72.8856        0.0000        0.0000        0.0000        0.0000        0.0000        0.0000        0.0000        0.0000        0.0000        0.0000        0.0000        0.0000        0.0000        0.0000        0.0000        0.0000        0.0000        0.0000        0.0000        0.0000        0.0000        0.0000        0.0000        0.0000        0.0000
        0.0000        0.0000        0.0000        0.0000        0.0000        0.0000        0.0000        0.0000        0.0000        0.0000        0.0000        0.0000        0.0000        0.0000        0.0000        0.0000        0.0000        0.0000       21.6285       16.2563       20.2939       18.5362       17.6865       19.2769       16.7734       10.5427        7.5025        4.4002        2.8900        7.5259        7.6834       13.6875        9.2721        7.3725        2.6502        2.1168        2.2737        2.4523        3.2101        0.7849        1.5566        0.7972        2.6717        4.4669        0.1342        0.6931        0.1521        0.8676        0.9339        1.4025        3.0131        2.1119        1.5391        0.7741        1.2126        1.1079        0.6619        0.3493        0.3025        0.2342        0.2373        0.3376        0.2569        0.1854        0.1630        0.1275        0.2586        0.6486        0.6742        0.5935        0.6937        0.9138        0.8678        1.0174        1.0404        1.0973        0.9446        0.9705        0.9768        0.9143        0.9907        0.9137        0.8262        0.8116        0.8855        1.3571        2.1268        2.1818        2.8002        3.1758        4.7469        2.8904        1.7393        1.5951        1.8980        2.9651        4.2642        4.2742        4.9356        3.3984        2.1542        2.2099        2.4672        3.8763        4.5052        4.2190        3.5719        3.1331        3.2136        2.3441        2.7162        5.0097        5.8529        7.6021       10.2487       19.2921       24.6504       27.4502       31.7629       24.3626       18.6789       20.2737       18.4512       18.7871       18.5752       12.1921       18.2149       18.3250       11.8949       10.1950        9.6427       15.3148       17.8614       18.3247       19.6225       24.1911       15.8153       12.6287       14.3701       10.5258       13.1029        9.1637       13.5800       19.9388       22.6667       22.8790       25.7402       32.1763       33.3482       29.8120       29.9821       27.8076       25.8149       23.9747       23.9681       19.5653       17.1808       17.9525       19.7315       18.0987       18.1594       18.0790       19.0747       20.9745       23.0680       23.2673       24.7690       28.5757       33.3367       32.1248       35.0423       36.5317       34.3999       29.7883       29.2728       31.4802       33.1783       33.4286       32.3889       31.7927       37.0734       40.8960       33.7153       30.7242       32.4501       30.9003       27.4142       29.4863       33.1128       40.4694       34.9253       32.8591       37.8577       43.1890       47.5042       52.1062       60.3783       61.2000       66.2525       72.3553       80.0566       82.4054       84.1682       82.1755       84.2898       81.4704       77.3878       75.2176       75.0770       74.1667       75.5773       82.3887       88.1120       87.3629       81.9105       78.7443       76.6820       70.1690       65.1074       61.4200       59.9166        0.0000        0.0000        0.0000        0.0000        0.0000        0.0000        0.0000        0.0000        0.0000        0.0000        0.0000        0.0000        0.0000        0.0000        0.0000        0.0000        0.0000        0.0000        0.0000        0.0000        0.0000        0.0000        0.0000        0.0000        0.0000        0.0000        0.0000        0.0000
        0.0000        0.0000        0.0000        0.0000        0.0000        0.0000        0.0000        0.0000        0.0000        0.0000        0.0000        0.0000        0.0000        0.0000        0.0000       23.0229       21.8624       17.3768       15.4702       12.9902       12.2866        9.5261       11.1666       10.3654        9.7698        5.6965        4.2065        2.8160        2.5007        1.1897        1.1619        2.1272        2.0912        1.9100        1.6331        1.5452        1.6780        4.6377        0.6116        0.0503        0.0234        0.0169        2.5665        1.8902        0.1001        0.1153        0.1234        0.7756        0.8200        0.8582        2.4326        1.4279        1.3641        0.7364        0.6035        0.6716        0.5684        0.8662        0.6629        0.4059        0.3606        0.2774        0.1876        0.1109        0.1137        0.4051        0.5197        0.5888        0.6678        0.7213        0.6979        0.9068        0.9473        0.9516        0.8525        0.7397        0.5793        0.9434        0.4807        1.0745        0.6573        0.6367        0.6476        0.6858        0.7965        1.7622        1.9560        3.3124        3.7345        1.5720        1.7836        1.6187        1.7418        1.9773        2.6629        3.6651        3.8326        3.2116        2.6239        3.9112        4.8545        4.6613        5.5443        8.2683        7.5692        4.5486        3.2978        3.6744        4.2507        2.7859        2.3563        4.6687        6.5241       14.1455       19.1391       24.4459       24.6184       33.1042       25.5596       21.5771       21.8639       15.3564       16.1428       13.1753       10.8565       12.3698       10.6673       12.3707       12.1503       12.4512       14.4090       16.5181       18.9345       26.4356       23.1029       15.8789       11.4337       12.6868       13.4911       11.1372       11.1040       12.9307       15.6780       21.1554       22.1888       25.5936       26.4416       32.8670       33.2949       33.4194       32.4357       28.0796       26.5799       26.5290       27.3114       23.4675       20.9895       22.7440       22.1116       19.3424       19.4118       18.5757       21.0176       25.1939       28.8824       27.0990       28.3146       33.3038       38.0734       43.0014       44.5447       38.3609       31.6894       32.7551       33.4368       33.6902       35.3255       36.7527       38.8622       38.4351       36.7300       34.2098       34.4865       34.2756       31.4019       30.7120       30.2161       32.4018       33.3589       41.0290       35.7272       40.7230       45.3325       56.1401       56.8370       64.9785       59.3186       64.6762       70.0081       80.0652       88.6817       92.0255       89.7543       85.2472       84.5675       82.7927       81.8027       81.8229       79.4255       79.1325       78.1700       80.9647       89.0412       89.5032        0.0000       78.5120       74.3082       65.5826       65.9224       62.5942       56.0832        0.0000        0.0000        0.0000        0.0000        0.0000        0.0000        0.0000        0.0000        0.0000        0.0000        0.0000        0.0000        0.0000        0.0000        0.0000        0.0000        0.0000        0.0000        0.0000        0.0000        0.0000        0.0000        0.0000        0.0000        0.0000        0.0000        0.0000        0.0000
        0.0000        0.0000        0.0000        0.0000        0.0000        0.0000        0.0000        0.0000        0.0000        0.0000        0.0000        0.0000        0.0000       19.8274       16.2227       19.2992       17.5883       15.6095       12.4847        9.6500        9.9150        7.4866        7.8317        5.5106        4.5048        3.5922        3.0174        1.1735        0.9125        0.7558        0.7433        1.4447        1.4246        1.3388        1.1800        0.9669        0.8205        0.6665        0.5137        0.0448        0.0251        0.0218        0.0346        0.0810        0.1027        0.1162        0.1215        1.1442        0.8682        0.8414        0.7207        0.7700        0.6676        0.5765        0.6255        0.4659        0.3640        0.6386        0.3802        0.2018        0.1464        0.1366        0.1421        0.1017        0.2649        0.4566        0.5590        0.5677        0.7582        0.6662        0.6409        0.6970        0.5889        0.4022        0.2368        0.5054        0.8808        0.4611        0.7846        1.7729        0.7886        0.5589        0.6395        0.6755        1.1758        1.8650        2.0033        2.1412        1.7611        1.4064        2.5027        2.8928        3.8502        4.6817        3.9632        3.3962        5.3960        5.9639        5.3908        5.9557        4.0023        4.6361        5.2477        9.6711        9.6250        6.0010        5.7803        4.3099        4.6465        4.0630        2.6812        4.9001        9.9904       12.5537       15.2954       13.1866       22.2920       22.7871       17.5628       11.5713        8.6087       10.1396       10.8288        9.9992        8.0072        8.5957        9.5138       14.4548       13.5390       17.4025       12.2951       15.1871       19.9825       24.5696       20.8755       18.1824       13.6929       12.6741       11.9144        9.5210        9.2364       11.8251       14.2907       24.1464       26.8911       26.0160       25.2750       27.2570       31.8108       34.8194       32.4071       29.8128       25.7410       26.1463       25.1053       19.7421       21.6219       22.7127       23.0110       22.0176       22.4589       22.3373       25.8372       27.9619       30.8208       32.5265       34.2529       42.7946       47.5221       42.7427       40.3675       37.6597       39.8235       38.8103       37.3942       37.6178       36.9178       37.4824       36.7645       35.1451       35.9640       34.6446       35.7800       33.9682       34.4147       35.3036       32.7818       34.0377       43.0481       46.7958       50.0505       47.0342       52.9904       55.2200       58.9204       66.9231       71.6022       79.5909       73.7577       90.8500       92.8855       95.6477       97.5145       91.6616       93.3413       91.5990       88.8207       89.7095       88.4713       90.2709       92.0109       95.5997       87.6056        0.0000        0.0000        0.0000        0.0000        0.0000        0.0000        0.0000        0.0000        0.0000        0.0000        0.0000        0.0000        0.0000        0.0000        0.0000        0.0000        0.0000        0.0000        0.0000        0.0000        0.0000        0.0000        0.0000        0.0000        0.0000        0.0000        0.0000        0.0000        0.0000        0.0000        0.0000        0.0000        0.0000        0.0000        0.0000        0.0000
        0.0000        0.0000        0.0000        0.0000        0.0000        0.0000        0.0000        0.0000        0.0000       27.9580        0.0000        0.0000       33.1186       26.9104       18.6962       15.9264       16.4240       13.0691        9.2000        7.8025        7.2429        5.7963        5.0315        3.3641        2.2825        1.7003        1.4016        0.3901        0.2954        0.2459        0.2433        0.3974        0.3692        0.2534        0.2332        0.6413        0.5787        0.4972        0.4018        0.2044        0.1398        0.1381        0.1994        0.0983        0.1211        0.1338        0.2189        0.5038        0.5165        0.4900        0.4384        0.3830        0.3702        0.3768        0.2722        0.3210        0.1619        0.1092        0.0995        0.0903        0.0802        0.0779        0.1180        0.1384        0.2515        0.3075        0.2976        0.2591        0.3914        0.6032        0.5422        0.4698        0.1318        0.4098        0.4681        0.5843        0.5657        0.3350        0.4438        0.5929        0.5199        0.5029        0.6095        0.3508        0.4191        0.4112        0.6473        1.6888        1.2476        1.5682        2.1047        1.8415        1.8103        2.8027        3.0130        2.4325        2.5712        1.9084        1.9854        2.7706        2.9660        3.1119        2.9427        4.4070        4.3575        5.3158        5.6253        4.4440        5.0273        4.4906        3.9745        8.0559       11.1037       14.6255       23.4462       24.4457       30.2796       25.8662       12.9309       10.4171       10.5461       10.6910        9.6974        8.1841        8.6235        7.0321        7.3359       12.5206       16.0258       12.5837       11.7428       14.2517       13.8981       12.7577       12.9586       12.7056       15.7008       17.6446       12.6499       13.2872       13.8691       18.4314       23.0657       29.4678       32.5716       36.2874       37.4320       37.2432       37.8827       31.1105       27.4333       24.3797       31.3661       23.6291       21.8687       28.0733       28.9498       29.0593       26.1415       38.0216       38.2686       26.4899       31.1684       36.1491       40.1118       41.5974       45.4429       47.0334       50.9330       45.4790       47.8998       43.8776       40.8937       40.1252       40.4939       43.5249       42.6603       42.3982       42.9648       40.9816       42.7426       41.2426       40.3461       36.9369       38.7188       37.9715       51.3495       49.2667       48.1258       50.0914       45.0791       43.9452       48.4926       53.3180       63.8929       67.3659       65.8594       75.0742       74.1753       94.0154       96.5595      102.5194      102.8203      113.2114      112.4577      109.3595      103.9595      108.1343      106.6965      107.2879      104.9249       94.5095        0.0000        0.0000        0.0000        0.0000        0.0000        0.0000        0.0000        0.0000        0.0000        0.0000        0.0000        0.0000        0.0000        0.0000        0.0000        0.0000        0.0000        0.0000        0.0000        0.0000        0.0000        0.0000        0.0000        0.0000        0.0000        0.0000        0.0000        0.0000        0.0000        0.0000        0.0000        0.0000        0.0000        0.0000        0.0000        0.0000        0.0000
        0.0000        0.0000        0.0000        0.0000        0.0000       39.0528       37.3698       32.0201       25.7252       24.0668       18.5975       25.2870       30.5749       26.0164       16.4680       15.4879       12.3976        9.6409        8.3907        6.0012        4.5566        3.0982        3.3412        1.5511        1.1931        0.9287        0.7472        0.1990        0.1393        0.1082        0.1043        0.1126        0.1087        0.1093        0.4271        0.6839        0.7650        0.5065        0.3130        0.1799        0.1503        0.1643        0.2214        0.1048        0.1261        0.2604        0.1368        0.4961        0.4989        0.4633        0.3919        0.3272        0.2531        0.3317        0.1693        0.1730        0.1499        0.0767        0.0732        0.0699        0.0662        0.0669        0.0728        0.1628        0.3851        0.3795        1.2390        0.3046        0.3084        0.1957        0.1501        0.0645        0.1677        0.2814        0.3091        0.2518        0.2827        0.1612        0.3873        0.4986        0.4410        0.3560        0.3326        0.3397        0.5118        0.4377        0.5284        0.8331        1.8791        2.0229        1.9428        1.7214        1.8881        1.8563        1.9284        1.9116        1.9008        1.8802        1.8756        2.4471        2.6520        3.2710        4.2655        5.8944        4.9533        5.7987        5.7868        5.0471        6.1736        7.7116        9.2714       14.6283       17.2928       14.6751       22.2736       25.9605       23.2838       14.8140       13.7182       17.3886       16.4252       12.3906       11.8611       14.6810        8.9206        6.0126        6.6019       10.9120       13.5681       13.1289       11.2105       12.0205       15.2646       19.7912       19.0128       13.7933       12.6876       12.8909       12.6847       13.8796       17.7417       17.3242       21.0975       31.5032       34.0977       34.1914       29.2153       37.6856       30.4861       28.2186       27.1823       22.4157       26.5910       21.2782       25.2567       26.8508       25.5687       28.2587       32.3867       38.6490       27.1179       31.5063       32.7947       37.0508       41.5088       48.5243       54.3885       50.2727       48.1810       48.2283       48.5269       42.8878       40.2634       40.7513       43.7520       43.4985       45.3273       45.8944       45.6251       44.5766       46.8781       48.6971       50.6594       41.5263       44.8813       67.6118       64.7127       59.9118       48.6406       47.0970       51.5600       52.3688        0.0000        0.0000       57.5250       67.0121       69.2064       78.2348       82.3150       90.1469       97.5571      106.1825      110.9802      121.3625      122.2905      121.0948      120.8837      116.8045      116.4417      113.6335      109.0485        0.0000        0.0000        0.0000        0.0000        0.0000        0.0000        0.0000        0.0000        0.0000        0.0000        0.0000        0.0000        0.0000        0.0000        0.0000        0.0000        0.0000        0.0000        0.0000        0.0000        0.0000        0.0000        0.0000        0.0000        0.0000        0.0000        0.0000        0.0000        0.0000        0.0000        0.0000        0.0000        0.0000        0.0000        0.0000        0.0000        0.0000        0.0000
        0.0000        0.0000        0.0000        0.0000       47.7187       45.6593       35.1134       22.8407       18.4027       20.8341       18.8527       16.9481       21.0316       23.6014       21.6344       14.6948        9.3680        9.5246        7.8541        4.5879        3.5783        2.1999        1.6324        0.9368        0.6730        0.4844        0.3749        0.0918        0.0553        0.0359        0.0326        0.0331        0.0296        0.0361        0.8041        0.5294        0.5695        0.5525        0.3544        0.1719        0.1646        0.1861        0.2368        0.2515        0.1270        0.1353        0.1335        0.4783        0.4744        0.4356        0.3643        0.2990        0.2247        0.2493        0.4300        0.1298        0.0861        0.0750        0.0754        0.0762        0.0819        0.1406        0.2617        0.4632        0.4814        0.4078        0.3367        0.2435        0.1322        0.0063        0.0670        0.1073        0.2000        0.2266        0.2807        0.9573        1.5818        1.7411        1.3416        0.3753        0.3359        0.7488        1.0391        1.4030        1.7341        2.5792        1.6509        1.7822        1.7764        4.7012        5.1970        3.7498        2.9378        2.5329        2.0040        1.3380        1.3649        1.9271        1.7649        2.1139        2.4906        2.9039        3.5217        5.4501        6.3243        7.7325        8.7032        9.6287       15.7313       21.1169       24.0685       25.0880       20.4893       22.4222       16.3726       15.7606       17.3312       11.1083        9.2930       13.3078       10.1417        8.2703        9.3999        8.0494        6.6488        9.2863        8.1059       11.9085       11.9637       10.8510       11.1149       11.6876       24.8421       24.6217       17.4781       15.4697       12.4521       10.7536       13.6822       21.3598       18.9556       16.5359       26.1975       37.0573       37.0187       32.2074       29.5072       32.6458       31.6917       25.2552       26.6904       22.3957       23.4999       23.0171       21.6973       23.1597       24.1311       26.3935       27.9604       26.0735       27.8618       27.2462       33.0315       42.9814       52.0679       59.0679       58.5814       53.1402       49.1276       60.1300       48.0296       43.0704       42.4465       41.2679       42.1405       43.1102       44.8621       44.7384       48.8149       48.5613       50.8366       53.1479       53.6850       52.1458       49.4993       70.9757       67.8657       64.5215       50.1672       57.5563       56.3980        0.0000        0.0000        0.0000       70.8169       75.4036       76.2650       79.6915       87.0858       95.6647      107.8861      114.1927      120.5254      126.2812      124.2616      128.2691      117.0980      126.0997        0.0000        0.0000        0.0000        0.0000        0.0000        0.0000        0.0000        0.0000        0.0000        0.0000        0.0000        0.0000        0.0000        0.0000        0.0000        0.0000        0.0000        0.0000        0.0000        0.0000        0.0000        0.0000        0.0000        0.0000        0.0000        0.0000        0.0000        0.0000        0.0000        0.0000        0.0000        0.0000        0.0000        0.0000        0.0000        0.0000        0.0000        0.0000        0.0000        0.0000        0.0000
        0.0000        0.0000       68.0428       55.2983       42.7049       29.9561       21.1842       19.3793       14.3163       17.0978       13.8743       19.5373       17.9906       15.7491       19.1663       12.8803        7.8576        6.3924        4.5834        4.8659        3.5448        5.8113        3.8112        0.6673        0.4900        0.3599        0.2802        0.0683        0.0413        0.0271        0.0257        0.0274        0.0259        0.0330        0.1478        0.3196        0.7397        0.6270        0.2713        0.1815        0.1821        0.2038        0.2459        0.1082        0.1236        0.1302        0.2240        0.4541        0.4462        0.4103        0.3469        0.3059        0.2231        0.1813        0.1636        0.1280        0.1127        0.1224        0.1546        0.1077        0.1091        0.1817        0.1610        0.5106        0.4071        0.2930        0.2025        0.0368        0.0609        0.2885        0.3163        0.4029        0.4092        0.5605        1.5022        1.6958        2.8481        1.9417        1.2696        1.2129        1.6176        2.2984        4.2818        3.8898        4.9371        5.0363        3.4373        3.1465        4.1320        5.3296       10.2412        6.7165        2.6752        1.6569        1.4414        2.1716        3.1465        4.2191        4.2528        3.8019        3.3878        3.6784        5.0061        4.2028        5.5924        9.1634        9.8956       13.3820       20.4858       27.5475       26.4886       25.0783       27.1915       28.2283       30.0321       16.9148       24.9988       18.7106       15.9561       13.7014       10.0422        6.6446        6.3161        6.1288        6.2141        6.7991        8.2129       11.1834       10.9703       11.2766       12.1143       14.9642       31.3369       24.9146       16.5815       20.7909       18.6664       15.8746       18.0165       19.4621       16.3885       25.1745       24.3671       26.5464       32.3585       40.8652       38.0085       29.9053       29.4144       26.9225       22.2269       18.9822       20.6523       22.9455       21.6223       24.5277       23.8214       25.2839       27.5485       28.8396       29.7640       30.5302       36.2216       45.1999       49.1920       52.4894       53.7262       46.1605       43.1836       43.8430       42.4267       38.6471       38.7354       37.1451       39.6196       44.0560       44.4583       45.7269       48.2255       46.1831       47.4483       49.8551       51.1612       51.5443       50.9016       62.7128       56.3091       52.0044       66.1969       65.6508        0.0000        0.0000        0.0000       81.7420       86.1007       85.3739       90.2427       88.5550       89.5691      105.9368      115.2766      113.4126      117.8695      128.2395      130.2030      131.6976      132.0722        0.0000        0.0000        0.0000        0.0000        0.0000        0.0000        0.0000        0.0000        0.0000        0.0000        0.0000        0.0000        0.0000        0.0000        0.0000        0.0000        0.0000        0.0000        0.0000        0.0000        0.0000        0.0000        0.0000        0.0000        0.0000        0.0000        0.0000        0.0000        0.0000        0.0000        0.0000        0.0000        0.0000        0.0000        0.0000        0.0000        0.0000        0.0000        0.0000        0.0000        0.0000        0.0000
        0.0000       76.6383       61.7725       45.6593       43.6537       23.7441       13.4133       10.0692        8.4883        8.7310       15.5468       12.6704       12.3741       12.2958       10.9317        3.0116        1.6916        3.7780        4.8405        1.8767        5.4735        7.1417        4.7463        1.0691        0.1351        0.1022        0.0795        0.0070        0.0042        0.0028        0.0029        0.0135        0.1203        0.4310        0.3974        0.3015        0.2885        0.2954        0.2460        0.2178        0.2276        0.2521        0.2907        0.5024        0.5816        0.4889        1.8283        0.8062        0.0697        0.0641        0.0549        0.2403        0.5067        0.1401        0.1718        0.2465        0.2374        0.2183        0.2605        0.2329        0.2550        0.2585        0.2974        0.4048        0.5827        0.4908        0.5831        0.5266        0.3697        0.4263        0.5475        0.5420        0.5664        0.7082        0.6753        0.5707        0.5005        0.5319        0.6646        0.8658        1.1589        1.0380        1.2111        1.9878        2.7480        2.6678        3.0311        4.1647        5.1211        4.7594        4.9177        4.9906        4.5308        3.3107        2.8443        3.4206        3.0950        3.3638        4.1045        5.5781        5.5886        5.8560        6.5345        9.6714        7.7345        7.3309       10.0964       14.8516       18.7792       19.0696       17.3929       18.2440       35.6669       28.6676       29.5645       14.8723        9.5588        7.1723        6.9407        6.1756        4.9981        5.6089        5.9039        8.1720        7.8410        8.9234       10.4137       11.3479       12.4113       29.5653       30.1758       31.0651       38.6599       46.6768       43.3882       27.6343       20.9686       25.2433       20.4532       22.0341       22.5153       28.0970       26.0672       24.9847       22.1503       23.1472       26.5412       36.8769       42.3253       35.6267       30.0270       27.6337       24.1517       28.1686       30.7913       27.9778       32.1312       32.9243       37.0556       35.5238       41.1464       40.7676       43.2071       46.1133       49.1966       53.2687       70.1666       50.9705       43.6717       43.4515       40.5637       40.5045       43.8954       44.7671       44.5837       42.6654       42.0123       44.5889       48.8989       53.2505       51.1972       51.2126       49.0277       51.3981       42.2712       51.8623       52.4481       41.8979        0.0000        0.0000        0.0000        0.0000       78.8740       92.0747       93.5268      119.0194      117.4050      119.4298      117.6540      126.5687      133.1797      125.2452      123.3786      146.2134      152.0848      158.6027        0.0000        0.0000        0.0000        0.0000        0.0000        0.0000        0.0000        0.0000        0.0000        0.0000        0.0000        0.0000        0.0000        0.0000        0.0000        0.0000        0.0000        0.0000        0.0000        0.0000        0.0000        0.0000        0.0000        0.0000        0.0000        0.0000        0.0000        0.0000        0.0000        0.0000        0.0000        0.0000        0.0000        0.0000        0.0000        0.0000        0.0000        0.0000        0.0000        0.0000        0.0000        0.0000        0.0000
        0.0000       57.1744       54.8813       49.1840       40.6889       37.9278       29.7375       18.6333       17.0127       10.8997       11.1934        8.5165       12.1092       11.3836        0.9975        1.1915        0.8395        0.7277        1.5427        4.8755        4.9671        2.5897        3.7775        0.0712        0.0619        0.0513        0.0397        0.0035        0.0020        0.0015        0.0018        0.0099        0.1230        0.2600        0.1368        0.1545        0.1945        0.2258        0.2483        0.2289        0.2479        0.2721        0.3011        0.3573        0.5054        0.4522        0.5201        0.4381        0.1411        0.0869        0.1310        0.2557        0.2384        0.4153        0.2374        0.2456        0.4689        0.5066        0.4759        0.6805        0.6026        0.5369        0.6670        0.8486        0.9246        0.9526        1.0046        1.0862        1.3208        1.1597        1.1846        0.6835        0.6499        0.5008        0.4708        0.4392        0.4910        0.3017        0.6129        1.2104        1.8385        2.1183        1.9745        1.7733        1.6772        1.8991        3.2325        5.2110        9.7017        8.3203       11.0024       14.1912       19.5030       18.5677       11.2224        9.5800       14.8513       16.3326       10.7604        8.2085        7.9689       10.0383       10.1061       10.7397       12.9519        7.5875        9.3525       14.0174       20.7541       13.9138       10.0147        9.1960       10.8331       10.9427        6.4830        8.1952        4.7460        4.9140        4.1507        5.1789        5.4940        6.2149        6.0003       24.6743       20.9489       77.9526       33.2896       12.1218       16.1063       38.3124       44.6247       41.7457       44.2262       43.9862       32.9882       20.7812       18.9911       20.8829       23.7167       23.9483       27.1343       29.2023       27.7386       25.4853       25.1376       22.9024       23.6020       30.2511       33.1484       32.5769       29.0467       32.3549       35.8948       32.3290       27.7039       29.6623       33.5821       33.2422       36.7192       38.2432       49.8397       56.5111       56.5823       54.2058       65.5395       72.9880       60.1088       46.3723       49.2013       48.6561       47.2261       45.5777       51.9049       52.1105       46.6582       44.2973       46.9607       48.7707       49.0538       52.2919       59.7006       47.2500       43.7132       40.7975       41.5179       55.4614        0.0000        0.0000        0.0000        0.0000        0.0000       54.5651       73.8900      107.2693      134.2893      146.8929      142.2386      132.4909      132.4584      136.6901      139.6005      137.1808      137.9295      151.7296        0.0000        0.0000        0.0000        0.0000        0.0000        0.0000        0.0000        0.0000        0.0000        0.0000        0.0000        0.0000        0.0000        0.0000        0.0000        0.0000        0.0000        0.0000        0.0000        0.0000        0.0000        0.0000        0.0000        0.0000        0.0000        0.0000        0.0000        0.0000        0.0000        0.0000        0.0000        0.0000        0.0000        0.0000        0.0000        0.0000        0.0000        0.0000        0.0000        0.0000        0.0000        0.0000        0.0000        0.0000        0.0000
       57.3318       48.6846       42.3973       37.5825       37.5083       34.2061       37.2688       34.6851       22.0634        9.9395        8.3133        5.6841        4.3865        1.9277        0.6928        0.4839        0.2630        0.4737        1.8112        3.5470        2.4367        0.5258        0.5333        0.0491        0.0599        0.0679        0.0729        0.0096        0.0102        0.0105        0.0103        0.1866        0.1234        0.1716        0.0499        0.2360        0.2519        0.3220        0.3308        0.2647        0.2826        0.3026        0.4905        0.3718        0.3937        0.8271        0.7984        0.0673        0.1037        0.1873        0.2262        0.3245        0.2171        0.2402        0.1708        0.5015        0.9179        1.0570        0.9881        2.7093        5.2915        0.6426        0.6421        0.6990        0.5962        0.8985        0.6333        0.8294        0.9034        0.9574        1.1509        0.7241        0.6922        0.5188        0.5305        0.3052        0.5326        1.0289        1.8967        2.3495        5.8267        4.9518        5.2539        4.8346        4.6001        5.7325        7.0258        6.1359        5.5632        6.4337        7.0462        9.4875       11.2166       12.1772        7.9799        6.6834        9.6877        9.0221       12.9009       20.6538       25.1837       23.2000       11.4665       12.9549       20.7136       19.4859       12.4845       18.2752       40.7574       13.6753        8.0724        7.1642        6.8881        7.4331       10.5933        8.5772        4.0529        3.3106        3.4886        4.4539        5.6983        8.4369        5.9096        9.8152       10.1963       13.9257       16.3836       32.9420       35.7232       30.1699       38.0637       58.6688       61.1135       40.2108       34.6863       15.3736       17.3419       17.9101       21.6131       22.7807       56.5193       23.3622       25.0428       20.3534       22.4269       26.9685       23.1403       28.4800       27.1328       35.6776       28.4152       29.5621       33.4749       32.7400       40.2913       36.7044       31.4259       30.7949       31.9053       38.4262       48.8421       55.8033       52.1516       50.7757       51.9284       52.3209       50.1068       42.1805       43.0346       43.6282       46.5882       54.5922       51.0811       46.2671       55.3850       49.3623       51.3995       51.4271       53.1336       50.7715       51.2177       48.6258       43.2780       37.7437       39.6515        0.0000        0.0000        0.0000        0.0000        0.0000        0.0000       67.8873       67.3471       83.6400       90.8201       93.6947       95.6208       98.2687      147.9691      141.4464      138.5304        0.0000        0.0000        0.0000        0.0000        0.0000        0.0000        0.0000        0.0000        0.0000        0.0000        0.0000        0.0000        0.0000        0.0000        0.0000        0.0000        0.0000        0.0000        0.0000        0.0000        0.0000        0.0000        0.0000        0.0000        0.0000        0.0000        0.0000        0.0000        0.0000        0.0000        0.0000        0.0000        0.0000        0.0000        0.0000        0.0000        0.0000        0.0000        0.0000        0.0000        0.0000        0.0000        0.0000        0.0000        0.0000        0.0000        0.0000        0.0000
       54.3411       49.0644       37.5013       24.8202       21.0402       20.5629       19.9309       16.3579       14.8395        8.8368        9.6869        4.4237        4.4229        2.0382        1.9345        1.3733        0.2951        0.2473        0.2052        0.1348        0.6013        0.2739        0.0000        0.1103        0.1286        0.1511        0.1785        0.0254        0.0287        0.0296        0.0281        0.1197        0.1128        0.1063        0.0995        0.4084        0.4577        0.6181        0.3772        0.3244        0.3310        0.3420        0.4145        0.4302        0.4623        1.4002        0.7891        0.0707        0.1532        0.1809        0.5327        0.4300        0.2101        0.2139        0.3002        1.2907        1.5080        1.1741        0.8923        0.7564        0.7049        1.6328        1.6013        1.2462        0.9104        1.2437        1.0688        1.7542        1.6304        2.0115        2.1979        1.4504        3.3939        2.7409        1.3445        1.5891        2.0676        3.2868        2.2869        1.2210        1.3427        1.3130        1.5501        2.4035        2.7461        3.9208        4.9743        7.9871        9.2109        8.1838        8.1539        8.7835        9.6504        8.8553        9.2772       10.9734       11.2334       10.4205       10.5635       14.1077       16.7573       20.7163       22.2466       19.8279       17.6488       22.0704       13.6177       19.4649       29.2589       17.7541       15.7742       11.0522       10.3619        9.9140        6.3549        4.1874        3.6395        3.3752        3.5998        3.9046        3.8046       75.3824       31.9606       10.2110        8.8334        9.9292       12.0716       47.7885       57.0156       30.3096       33.3611       32.3378       21.7535       24.8215       25.6086       18.5208       15.5213       18.7672       17.8820       17.6701       41.6575       19.1827       20.5882       18.1535       19.4324       19.4752       24.8986       28.6241       29.8478       29.3448       26.4724       29.2151       38.8913       45.5801       33.1201       28.6862       30.2544       31.2894       30.4912       36.2507       71.7278       90.1757       44.6782       46.8887       47.8644       46.5736       42.7876       39.8610       41.3157       43.0497       46.4934       49.5889       45.5804       41.9248       51.0165       51.2250       53.7121       56.4532       55.3931       48.1015       53.7672       64.9919       61.6240       58.0442        0.0000        0.0000        0.0000        0.0000        0.0000        0.0000       44.6400       75.7067       85.7894       88.5222       85.2966       87.6248       97.3355      101.4078      111.1546      119.9674      123.1095        0.0000        0.0000        0.0000        0.0000        0.0000        0.0000        0.0000        0.0000        0.0000        0.0000        0.0000        0.0000        0.0000        0.0000        0.0000        0.0000        0.0000        0.0000        0.0000        0.0000        0.0000        0.0000        0.0000        0.0000        0.0000        0.0000        0.0000        0.0000        0.0000        0.0000        0.0000        0.0000        0.0000        0.0000        0.0000        0.0000        0.0000        0.0000        0.0000        0.0000        0.0000        0.0000        0.0000        0.0000        0.0000        0.0000        0.0000        0.0000
       52.4198       51.9076       37.7697       17.2764       10.5456        5.6834        7.6451       24.3549       24.5621       28.4289       26.0276        9.5197        6.2342        7.3051        2.2251        1.9167        1.0240        0.9059        0.8370        0.9406        0.8033        0.5335        0.5498        0.6093        0.7005        0.8308        1.0039        0.8736        0.9952        1.0315        0.9739        0.1928        0.1804        0.1664        0.1497        0.5036        0.6400        0.5399        0.3520        0.3793        0.3750        0.4091        0.6076        0.4194        0.6653        1.4376        0.6945        0.1851        0.5146        0.2253        0.5422        0.5125        0.0383        0.1389        0.1960        0.6624        0.6411        0.9068        0.8439        0.7122        0.9922        2.4583        2.4563        1.2951        1.1545        0.9900        0.6981        0.9982        1.2487        0.8868        0.6107        0.4958        0.5226        0.6412        0.7292        1.1706        1.2071        0.9093        1.3427        1.6238        0.9980        1.2185        1.7338        4.1795        5.6569        6.7251        7.6559        8.9093       11.6847       13.2714       13.3160       14.4081       14.8581       16.4037       15.8236       15.7275       16.9754       16.9205       16.4211       16.1621       16.1527       17.0423       17.1450       21.4005       17.5472       16.6758       15.2942       14.4369       12.9252       12.8967       16.5857       18.1876       17.2089       15.6635        9.7394        5.4582        4.4471        4.4935        4.6403        5.2973        4.3527        9.3261        6.8068        9.9504        7.9101        9.0032       13.3639       14.1512       24.1532       31.1083       25.1283       18.6805       18.8729       26.3969       29.0973       21.4812       16.1983       16.9112       17.2085       16.3739       22.0427       20.2464       20.3308       20.9484       25.2226       33.5982       31.8418       28.2316       28.6758       31.3619       29.3103       38.4968       42.5993       45.6065       42.3550       31.3190       25.4392       27.9091       30.2296       43.3786       62.2701       57.6058       44.4348       53.1221       57.2628       43.9704       43.7204       42.1102       40.2540       42.2544       46.4935       40.4535       45.3066       45.8034       61.3699       52.3617       56.0158       58.1256       51.1727       54.7590       69.0628       77.5472        0.0000        0.0000        0.0000        0.0000        0.0000        0.0000        0.0000        0.0000       78.7500       84.1346       91.6636       86.1437       90.9765       73.1700        0.0000      107.9100       95.0100       69.1200       61.5600        0.0000        0.0000        0.0000        0.0000        0.0000        0.0000        0.0000        0.0000        0.0000        0.0000        0.0000        0.0000        0.0000        0.0000        0.0000        0.0000        0.0000        0.0000        0.0000        0.0000        0.0000        0.0000        0.0000        0.0000        0.0000        0.0000        0.0000        0.0000        0.0000        0.0000        0.0000        0.0000        0.0000        0.0000        0.0000        0.0000        0.0000        0.0000        0.0000        0.0000        0.0000        0.0000        0.0000        0.0000        0.0000        0.0000        0.0000        0.0000
       65.5086       61.0204       54.1437       25.8550       20.1970       16.8394       23.2371       29.7191       41.0482       34.6925       33.6300       11.6582       15.0825       22.4049       11.9845        7.9285        5.2533        1.8092        1.0840        1.0719        0.6637        0.7072        0.7525        0.8250        0.9410        1.1210        1.3689        1.1916        1.3651        1.4114        1.3316        0.2618        0.2442        0.2222        0.1967        0.5689        0.5652        0.8059        0.5991        0.5064        0.4221        0.4143        0.4630        0.4716        0.5048        0.4823        0.4274        0.1573        0.0744        0.1670        0.7899        0.1550        0.0532        0.1026        0.1770        0.9285        0.4863        1.1732        1.4541        2.3711        3.1434        2.3526        2.0431        1.6153        1.4636        0.6550        0.5031        0.6761        0.6539        0.5332        0.4210        0.2307        0.4612        0.2713        0.4466        0.4011        0.7780        0.7260        1.3253        1.7160        1.4221        1.6883        2.1381        5.1969        6.6168        8.4448       10.7250       12.4207       15.0553       15.4364       16.7041       19.2673       19.7336       20.4597       20.4583       21.0245       20.4199       20.8985       20.0376       19.9347       20.2324       17.9975       18.9925       17.6101       16.2614       17.9675       17.3575       16.4111       14.3929       16.4033       14.3088       17.1072       17.2746       18.7056       14.7228        7.7054        5.6255        4.4461        4.3238        4.2499        4.1335        4.4530        4.7037        7.3709        7.0203        8.6687       13.5246       15.4271       18.8928       31.4892       27.8375       22.7160       20.5028       24.1769       21.6701       18.2626       18.6432       20.1133       17.5793       16.7059       20.4191       24.6820       25.6875       24.0687       29.6820       31.0486       28.2744       30.5254       36.2322       38.6322       31.7261       41.5752       47.5567       43.2861       36.6840       36.8976       33.4022       26.8568       27.5887       31.9274       35.2545       42.8364       42.8484       47.9047       52.0992       45.5678       42.3045       43.7012       42.3608       43.2260       44.0364       45.0670       45.7710       45.0333       54.7725       47.3976       46.3772       60.9557       49.8646        0.0000        0.0000        0.0000        0.0000        0.0000        0.0000        0.0000        0.0000        0.0000        0.0000        0.0000       90.3000       93.4553       90.5096       88.0664        0.0000        0.0000        0.0000        0.0000        0.0000        0.0000        0.0000        0.0000        0.0000        0.0000        0.0000        0.0000        0.0000        0.0000        0.0000        0.0000        0.0000        0.0000        0.0000        0.0000        0.0000        0.0000        0.0000        0.0000        0.0000        0.0000        0.0000        0.0000        0.0000        0.0000        0.0000        0.0000        0.0000        0.0000        0.0000        0.0000        0.0000        0.0000        0.0000        0.0000        0.0000        0.0000        0.0000        0.0000        0.0000        0.0000        0.0000        0.0000        0.0000        0.0000        0.0000        0.0000        0.0000        0.0000        0.0000
        0.0000        0.0000       35.8801       21.6644        0.0000       24.3383       26.0798       28.0667       42.3920       46.7986       39.7891       29.7978       29.9926       20.6451       15.1290       11.4431        9.2128        8.9393        3.4197        0.7774        0.7221        0.7815        0.9530        1.0543        1.2131        1.4301        1.7050        1.4527        1.6487        1.6965        1.6097        0.3178        0.4960        0.3937        0.3600        0.8018        0.8116        0.9889        0.5383        0.5182        0.4860        0.4639        0.4532        0.4762        0.5043        0.4532        0.4436        0.0847        0.1163        0.1127        0.0864        0.1530        0.1161        0.1951        0.1616        0.9607        1.5681        1.6710        2.7524        2.7878        2.5065        2.6349        2.3464        1.2583        0.8036        0.3592        0.2704        0.6397        0.6996        0.7269        1.5469        1.0235        2.0208        0.5185        0.4609        0.3297        0.6994        1.2200        1.9502        1.8929        2.0483        2.7968        2.8438        5.6871        6.6224        9.4872       11.6349       11.9103       14.6077       15.7961       16.8407       17.9567       19.5919       19.9884       21.5103       22.4463       23.7739       23.9243       22.8065       21.5573       21.4060       18.9570       19.3870       18.3934       14.7232       15.2492       18.2444       22.7594       29.8670       24.2850       23.1233       24.8874       20.1147       14.2907       10.4122        8.3397        7.1030        5.3651        4.9417        4.3870        4.1565        4.3760        4.9449        7.8455        7.0092        7.6758        8.6258       11.0400       15.6723       21.1227       19.1913       22.9094       40.8063       27.4627       21.6217       19.5015       17.4384       18.6122       18.5473       19.0751       22.7725       24.1438       19.9762       17.2287       19.5840       28.7877       32.3939       38.2336       39.8601       36.4570       33.4459       37.9661       40.2638       35.2185       31.4155       32.2753       30.7080       24.1485       28.6091       33.6748       37.4813       42.0537       45.5000       44.8959       44.3769       44.5828       43.0574       46.4743       44.4721       48.4327       48.7426       45.8635       53.5734       55.4669       47.6736       46.4756       38.2743       42.0260       41.9911       62.9796        0.0000        0.0000      108.8423        0.0000        0.0000        0.0000        0.0000        0.0000        0.0000       91.1400       82.7100       90.1873        0.0000        0.0000        0.0000        0.0000        0.0000        0.0000        0.0000        0.0000        0.0000        0.0000        0.0000        0.0000        0.0000        0.0000        0.0000        0.0000        0.0000        0.0000        0.0000        0.0000        0.0000        0.0000        0.0000        0.0000        0.0000        0.0000        0.0000        0.0000        0.0000        0.0000        0.0000        0.0000        0.0000        0.0000        0.0000        0.0000        0.0000        0.0000        0.0000        0.0000        0.0000        0.0000        0.0000        0.0000        0.0000        0.0000        0.0000        0.0000        0.0000        0.0000        0.0000        0.0000        0.0000        0.0000        0.0000        0.0000        0.0000
        0.0000        0.0000        0.0000        0.0000        0.0000       15.4561       20.8160       31.0365       41.4493       49.0208       32.4439       33.0520       29.1892       22.2975       18.0114       10.3441        8.8390        5.7103        3.6826        1.7005        0.9025        0.9178        1.1919        1.3009        1.5181        1.7555        2.0114        1.6628        1.8437        1.8912        1.8176        0.3631        0.3473        0.3227        0.2909        0.9144        1.1418        0.8805        0.6178        0.6198        0.6344        0.5240        0.5012        0.5146        0.5951        0.5169        0.4542        0.2100        0.0727        0.0992        0.1292        0.1851        0.7440        0.1695        1.1121        2.1781        3.0859        2.4381        2.5490        2.8663        2.4370        1.6755        2.3081        0.9200        0.7068        0.7846        0.4164        0.3590        0.3103        0.6338        1.0151        2.0099        2.5951        1.8853        0.5346        0.6730        0.7638        0.5848        1.2915        1.4217        1.9722        2.4592        2.2945        3.8710        7.0058       10.0614       12.1842       13.2522       13.0396       15.1435       15.9356       18.4944       19.6286       20.5111       21.8244       23.3735       24.7030       26.2696       22.9195       22.2946       22.2178       21.4962       21.6592       17.5794       13.1402       13.2568       15.4490       15.4556       17.4310       22.3701       26.4159       24.2065       18.8428       19.7993       16.4060       12.0617       11.6109       12.2592       11.5483        6.8055        6.1407        4.6235        4.5162        6.5337        7.3333        9.3874       11.0806       14.5033       17.8661       15.0175       15.1545       19.3786       23.1942       25.0751       22.7888       25.6292       25.7366       24.7283       19.0726       22.3383       21.8780       21.0572       21.8842       18.2569       19.1366       24.7750       36.8151       45.1350       45.3966       36.4304       33.5823       36.9188       49.4716       40.8792       36.7108       30.6521       24.9159       24.0083       27.9034       35.9824       43.1431       42.0719       42.8844       45.0939       48.8620       41.6741       43.1990       45.6589       46.2299       44.3052       41.1677       42.2701       38.5720       48.8525       51.9851       38.1903       44.4413       41.6374       38.1648       51.2346       63.4843       68.0642       81.3039       99.9664        0.0000        0.0000        0.0000        0.0000      112.7700      110.5500       91.8600       91.9932        0.0000        0.0000        0.0000        0.0000        0.0000        0.0000        0.0000        0.0000        0.0000        0.0000        0.0000        0.0000        0.0000        0.0000        0.0000        0.0000        0.0000        0.0000        0.0000        0.0000        0.0000        0.0000        0.0000        0.0000        0.0000        0.0000        0.0000        0.0000        0.0000        0.0000        0.0000        0.0000        0.0000        0.0000        0.0000        0.0000        0.0000        0.0000        0.0000        0.0000        0.0000        0.0000        0.0000        0.0000        0.0000        0.0000        0.0000        0.0000        0.0000        0.0000        0.0000        0.0000        0.0000        0.0000        0.0000        0.0000        0.0000
        0.0000        0.0000        0.0000        0.0000        0.0000       17.4973       21.0295       53.1998       82.1716       57.0097       42.8088       24.4936       29.2935       10.7230        3.6838        1.8034        2.1543        3.2373        3.1533        2.1487        2.0851        1.1100        1.1246        1.5293        1.7367        1.9749        2.1970        1.7078        1.8595        1.9056        1.8443        0.3214        0.3111        0.2915        0.5359        1.5822        1.1487        0.9106        0.8310        0.6971        0.6229        0.5685        0.5309        0.5487        0.6217        0.5823        0.5728        0.3519        0.1148        0.8759        1.1488        1.4664        2.9457        4.1008        3.9581        2.7874        1.2013        2.0256        2.7938        1.8507        2.5740        2.2518        1.3979        0.8435        0.7186        0.9201        1.1518        1.0172        0.5218        0.6939        0.9403        0.8788        1.1045        1.8777        1.8742        0.6549        0.4872        0.3044        0.3267        1.1454        1.5476        2.3801        3.2198        5.3112        7.2289        9.6728       11.2081       12.1450       12.9250       14.3695       16.2553       20.2330       23.3787       22.6901       22.4963       25.3013       26.7960       27.2424       26.1870       24.5703       23.2258       21.9275       20.8925       15.9136       10.8384        8.7758        9.1962       11.9027       13.0494       11.8634       12.3659       17.1029       19.4375       18.6277       15.2933       12.4481       12.8853       10.9337       11.9092       10.6335        9.1850        5.6399        5.7104        6.2478        9.2770       10.2656       12.1632       12.6211       11.5272       14.2734       23.8771       12.9459       15.2289       20.1998       24.9342       28.3009       22.6365       20.3671       16.6462       20.3778       21.1528       23.2583       23.9182       30.4478       37.5924       48.0626       48.4838       48.4618       45.6458       40.9220       36.6399       42.8631       58.1071       47.9026       41.6763       35.1375       28.8906       22.1200       27.0124       38.2504       43.9219       40.6907       48.0884       50.3244       43.9295       43.4761       42.4920       43.7132       45.0513       40.8146       40.8956       42.8186       49.7061       51.3666       53.3766       46.9884       40.5365       39.4346       43.0860       44.2072       53.8599       62.0794       70.1725       56.0061        0.0000        0.0000        0.0000      105.3519      122.1398       97.0515       91.3664       85.0580       81.0625        0.0000        0.0000        0.0000        0.0000        0.0000        0.0000        0.0000        0.0000        0.0000        0.0000        0.0000        0.0000        0.0000        0.0000        0.0000        0.0000        0.0000        0.0000        0.0000        0.0000        0.0000        0.0000        0.0000        0.0000        0.0000        0.0000        0.0000        0.0000        0.0000        0.0000        0.0000        0.0000        0.0000        0.0000        0.0000        0.0000        0.0000        0.0000        0.0000        0.0000        0.0000        0.0000        0.0000        0.0000        0.0000        0.0000        0.0000        0.0000        0.0000        0.0000        0.0000        0.0000        0.0000        0.0000        0.0000        0.0000
        0.0000        0.0000        0.0000        0.0000        0.0000       41.9129       33.1170       78.7810       52.0305       29.0206       35.0492       44.1544       23.2551        8.6548        3.5655        2.0520        4.5521        1.6625        0.9239        4.4695       10.5298        4.1909        1.5747        1.7915        2.0551        3.0726        2.4976        1.8960        2.0336        2.1578        2.0293        0.3557        0.3474        0.4233        1.2948        2.5559        1.3842        1.0591        0.9601        0.7959        0.6990        0.6402        0.5924        0.8290        0.8435        0.9377        0.7292        0.9517        1.4318        3.4254        3.7446        4.0546        3.6021        2.6759        3.1750        2.0392        3.8343        2.3633        2.0877        4.1260        4.8340        3.2479        0.8420        0.7406        0.9113        0.4427        0.6706        0.3668        0.4798        0.7627        0.5550        0.8121        0.7051        0.7494        0.9324        1.1170        0.7817        0.4269        0.4258        1.5204        2.3663        3.5258        3.8890        5.6575        7.3694        9.3432       11.7856       11.8142       13.4541       14.9064       16.8677       19.7149       21.8945       21.9964       24.5415       28.6321       30.9501       29.9947       28.7652       25.7136       24.0803       22.3600       20.3810       14.9805       10.8919       10.6528        9.7374        9.4007        9.4257       10.6646       11.7354       16.6664       21.4788       26.0078       24.8639       25.9841       14.9577       14.4425       15.6881       20.1089       15.2628        9.3249        7.5064        7.6480        7.2646        6.5071        9.7827        8.6216       11.8037       23.8814       26.1943       16.6566       18.3373       16.6194       21.4185       27.1034       21.0862       19.8650       23.1817       29.9416       30.0155       28.8645       27.9372       32.5515       34.0913       31.6140       37.2002       38.4885       38.4356       39.9907       36.4730       37.2986       47.7077       45.9204       34.2080       28.7068       23.4246       23.4693       29.1360       36.1236       39.6967       41.9524       44.3623       48.6199       42.7246       40.0517       39.9331       41.3933       43.3952       45.4961       40.2448       41.5529       47.4190       44.8442       44.4918       43.0447       55.0020       57.8968       48.2276       49.3978       58.4504       63.5291       74.1902       53.7779        0.0000        0.0000       78.4711       90.6357      100.7024       96.1367       91.8336       85.1704       85.1058       83.3882       83.8755       87.4639       80.8392       93.0717        0.0000        0.0000        0.0000        0.0000        0.0000        0.0000        0.0000        0.0000        0.0000        0.0000        0.0000        0.0000        0.0000        0.0000        0.0000        0.0000        0.0000        0.0000        0.0000        0.0000        0.0000        0.0000        0.0000        0.0000        0.0000        0.0000        0.0000        0.0000        0.0000        0.0000        0.0000        0.0000        0.0000        0.0000        0.0000        0.0000        0.0000        0.0000        0.0000        0.0000        0.0000        0.0000        0.0000        0.0000        0.0000        0.0000        0.0000        0.0000        0.0000        0.0000        0.0000
        0.0000        0.0000        0.0000        0.0000       22.2903       27.4148       38.2155       75.9376       25.0517       15.3289       64.7819       23.8549       16.6818        9.1173        4.8039        6.2796        4.2321        5.8476       33.5286       36.1281       13.2845        3.5383        1.7565        2.1062        2.3206        2.7299        2.9173        2.3283        2.4300        2.2347        2.1860        0.3850        0.3732        0.8945        2.0061        1.6120        1.3226        1.1944        1.0871        0.9155        0.8927        0.7353        0.7533        1.2495        2.8391        2.1630        1.0712        1.6477        3.1035        3.0575        3.4522        5.3810        8.6655       10.0925        4.4756        1.8196        3.0004        3.0880        5.4249        5.2350        3.5407        2.5343        1.2040        1.2131        1.7057        2.1481        1.7391        1.2444        0.9189        0.9096        0.6605        0.7594        0.9459        1.1394        0.6837        0.8950        1.0086        1.1376        1.0279        1.8363        2.6763        2.9948        4.3282        5.6315        7.3541        8.2789       10.8629       10.0086       10.4861       12.6588       15.3665       17.4021       19.6137       21.3767       24.2757       27.2613       29.1291       29.2600       26.7652       25.2285       23.0013       21.3988       18.0915       12.3623        9.9661        8.2858        9.4898        8.7364       10.4868       10.9022       13.1367       17.1272       18.2795       18.8407       16.5872       16.3591       14.8260       16.7722       20.3505       18.7533       18.5382       19.9349       12.7025       15.9462       15.9099       17.0829       22.2697       29.5525       14.8698       11.1755       14.5097       19.5009       14.7739       15.1212       19.9223       24.5306       24.9133       27.6088       27.5999       29.7682       28.7233       30.1972       33.2806       35.8649       38.4535       38.0151       42.4843       43.3544       44.5153       43.4327       41.4687       41.1084       44.3431       39.7800       33.3589       27.3734       23.7836       23.5648       26.7983       31.3054       41.1347       46.1158       46.0959       42.3542       44.4986       44.8662       47.3715       48.1756       50.6872       57.9831       55.9976       53.9752       45.8805       48.9594       44.0057       49.1892       48.0148       49.3236       47.6931       49.2444       45.2996       49.7804       55.3057       42.4877        0.0000       48.4409       64.4511       84.6611      101.5610      117.1671       97.6876       92.9539       87.1760       85.1567       88.2833       88.7206       85.8079       83.3724       99.1580        0.0000        0.0000        0.0000        0.0000        0.0000        0.0000        0.0000        0.0000        0.0000        0.0000        0.0000        0.0000        0.0000        0.0000        0.0000        0.0000        0.0000        0.0000        0.0000        0.0000        0.0000        0.0000        0.0000        0.0000        0.0000        0.0000        0.0000        0.0000        0.0000        0.0000        0.0000        0.0000        0.0000        0.0000        0.0000        0.0000        0.0000        0.0000        0.0000        0.0000        0.0000        0.0000        0.0000        0.0000        0.0000        0.0000        0.0000        0.0000        0.0000        0.0000
        0.0000        0.0000        0.0000        0.0000       19.8065       17.0304       50.8362       35.4792       14.2113       43.6819       37.7735        6.7049        5.4174        4.6978        8.7369        4.2754        5.3761       39.5201       61.2130       13.7109        6.8543        4.2172        3.8044        2.3219        2.5349        3.6958        3.2376        2.3132        2.3071        2.3294        2.3724        0.6035        0.7677        0.7086        0.5171        1.6082        1.5179        1.4568        1.3675        1.2417        1.0288        0.9244        0.9809        2.0492        2.2553        2.0288        1.3031        1.6738        2.2931        2.4798        4.0815        3.4993        4.6537        5.6810        5.3249        6.2486        4.1081        3.1583        1.4390        2.5411        3.9873        2.8660        2.4136        1.4299        0.7768        0.6280        1.2866        1.6095        1.6332        1.8996        1.5023        1.1293        1.4643        2.1460        1.6833        1.1616        1.3768        1.9155        1.6363        2.3028        2.5122        2.9775        3.9160        5.1090        5.8741        6.1726        7.4638        7.5104        8.7944       11.6895       14.0907       15.9565       18.1886       19.6987       21.2514       21.4998       23.2822       22.8832       21.9695       19.8012       19.5907       19.0502       15.0075       12.1780        7.5643        7.2204       10.6570       16.3294       12.8082       10.6272       12.7775       17.0516       18.4638       18.4005       17.2487       13.8350       13.1602       20.4632       14.4167       13.0825       10.5637       10.2563       10.1354       12.9467       22.2394       23.0947       18.6319       17.5685       13.6256       13.3521       13.9047       39.7238       19.3561       18.2271       16.1104       26.6681       33.6796       29.1977       27.4095       27.2749       34.2992       33.8924       35.4834       38.4925       37.3626       36.3644       40.8922       44.0851       43.3883       43.4013       43.9371       53.6233       38.7845       39.9406       39.4858       36.7671       27.7271       28.6826       27.7294       34.4664       36.8736       39.7748       34.5274       38.4458       43.1929       48.4175       55.3513       57.0634       60.1560       59.5136       57.5090       53.6242       38.8895       40.4808       44.8599       36.0124       32.4456       35.0230       38.1127       28.4961       28.7106       37.7648       41.2873       40.6619       40.9358       51.9942       81.8749       73.0005       88.1070      105.4212       92.8323       93.0049       91.1154       84.6781       88.4289       89.3171       88.8501       84.4951      100.5281        0.0000        0.0000        0.0000        0.0000        0.0000        0.0000        0.0000        0.0000        0.0000        0.0000        0.0000        0.0000        0.0000        0.0000        0.0000        0.0000        0.0000        0.0000        0.0000        0.0000        0.0000        0.0000        0.0000        0.0000        0.0000        0.0000        0.0000        0.0000        0.0000        0.0000        0.0000        0.0000        0.0000        0.0000        0.0000        0.0000        0.0000        0.0000        0.0000        0.0000        0.0000        0.0000        0.0000        0.0000        0.0000        0.0000        0.0000        0.0000        0.0000        0.0000
        0.0000        0.0000        0.0000        0.0000       20.4950       22.6998       25.6816       19.7454       20.0339       33.8855       17.7274       14.6441       13.9922       18.3001       12.4953        8.7740       84.2356      134.8072       49.1367       16.4132       17.4767       25.7304       10.2521       17.2725       16.8201        9.2880       16.5977        3.7444        2.8475        3.2306        2.5160        0.4238        0.8003        4.5439        0.6403        0.4747        0.2955        0.2976        1.4025        0.8308        1.5760        1.8917        3.9091        2.1943        1.8715        1.5468        1.5616        0.7237        1.1918        4.2560        3.8407        3.4957        2.3263        0.9014        1.8506        4.8982        5.2262        3.5770        2.5741        1.4028        3.6025        3.2655        3.7115        5.2080        2.5936        4.5687        3.8319        2.6361        2.5666        3.1314        3.1317        3.1786        3.7004        4.5919        3.1863        3.0390        2.3017        3.4756        3.7557        5.5045        5.3611        3.0853        3.4025        3.7357        4.5929        5.4552        6.6184        8.8301        8.5449        9.6868       10.7702       14.2200       17.3164       19.8076       19.7334       18.7928       18.5695       20.0680       15.3507       12.4789       13.9167       12.0634       12.9903        9.4087        8.1370       12.1401       18.5918       15.5401       12.4610       13.6288       14.1282       19.8574       19.5443       20.2613       18.8391       15.8831       16.6466       11.2837       12.3393       11.0346       18.7236       11.9033        9.6409       17.2769       20.5696       21.5311       21.2995       23.2650       23.7253       21.4548       15.9578       18.5997       19.3053       20.9371       23.0105       29.3948       23.9331       24.3592       26.5976       36.0470       44.9192       39.9239       42.8172       49.1523       43.1021       48.2155       48.0957       48.6402       43.2029       47.6619       42.9228       44.1763       36.8513       34.0663       42.6898       39.3900       27.1278       24.3964       25.4871       33.7055       39.5831       37.4335       35.2078       39.9614       42.7400       51.8276       55.6797       61.1720       61.2444       62.7030       62.1351       51.1928       43.0379       48.1221       43.8206       33.0480       31.4848       34.1149       37.6145       27.8821       26.2732       29.4510       33.8906       38.3625       49.6655       57.7337       70.9629       73.2436       83.2496       89.6283      104.5042       87.5937       94.5356       89.3356       83.4104       70.3621       73.4230       74.4136       82.3991        0.0000        0.0000        0.0000        0.0000        0.0000        0.0000        0.0000        0.0000        0.0000        0.0000        0.0000        0.0000        0.0000        0.0000        0.0000        0.0000        0.0000        0.0000        0.0000        0.0000        0.0000        0.0000        0.0000        0.0000        0.0000        0.0000        0.0000        0.0000        0.0000        0.0000        0.0000        0.0000        0.0000        0.0000        0.0000        0.0000        0.0000        0.0000        0.0000        0.0000        0.0000        0.0000        0.0000        0.0000        0.0000        0.0000        0.0000        0.0000        0.0000        0.0000
        0.0000        0.0000        0.0000        0.0000        0.0000        0.0000        0.0000        0.0000       34.4986       24.7530       19.1415       16.4260       20.6512       21.3099       16.8325       51.1607      124.0813       61.7097       27.2470       28.9730       44.6948       10.1276        7.6227       10.0792       16.7565       14.5926       16.5505       48.7436       31.3051        6.7593        4.6594        6.7100        6.9774        5.6973        5.5929        5.0970        5.2744        4.8556        3.1109        2.2532        2.1382        1.2887        1.5632        1.3425        2.1020        0.6196        0.4453        2.2065        2.9467        5.2794        3.7539        1.2383        2.9166        2.9630        2.4279        2.9445        1.3344        2.1119        5.1687        2.8423        2.5357        2.8878        4.3250        4.5012        3.7809        2.6899        3.7693        3.1029        3.7203        3.2853        3.1891        3.0159        4.2862        5.4855        4.1613        3.1439        3.9483        4.4972        3.7725        3.3401        3.9819        3.5518        5.8192        6.6769        7.9252        7.6629        7.9807        6.1294        9.6603        9.3477        9.6531       13.0292       13.3291       13.1307       14.2187       12.9189       17.1617       18.9952       12.1154        9.1883        9.7167       10.3005        8.2016        6.2502        5.7119        6.5715       14.8333       21.8049       21.9857       20.6408       15.9078       20.1492       18.4418       21.2656       16.8374       16.4572       14.1631       12.9175       12.3874       11.6476       12.3515       10.3751       10.7195       14.4647       15.7085       20.9208       20.7342       18.2075       19.0583       18.1365       20.9105       23.8574       24.0713       25.0157       26.5433       25.8701       22.8369       29.9103       30.5100       49.8561       38.6193       39.6001       39.6222       45.9197       35.7352       51.7149       58.1953       47.2498       41.8639       45.0972       39.6853       44.8900       42.6499       35.3154       45.9002       35.4066       30.1548       29.5984       29.6970       32.8399       38.0127       40.1974       44.8622       45.9935       43.3526       48.9308       51.7735       58.8360       59.4146       55.0719       51.7406       44.9223       51.1443       51.9621       44.2959       42.2378       38.0425       40.5034       40.3497       31.6063       26.6673       26.3948       30.7370       35.4346       48.5033       57.8223       66.5853       68.9999       75.8271       83.2050       95.2600       81.7567       90.3000       84.4963       78.5335       66.2399       68.6510        0.0000        0.0000        0.0000        0.0000        0.0000        0.0000        0.0000        0.0000        0.0000        0.0000        0.0000        0.0000        0.0000        0.0000        0.0000        0.0000        0.0000        0.0000        0.0000        0.0000        0.0000        0.0000        0.0000        0.0000        0.0000        0.0000        0.0000        0.0000        0.0000        0.0000        0.0000        0.0000        0.0000        0.0000        0.0000        0.0000        0.0000        0.0000        0.0000        0.0000        0.0000        0.0000        0.0000        0.0000        0.0000        0.0000        0.0000        0.0000        0.0000        0.0000        0.0000        0.0000
        0.0000        0.0000        0.0000        0.0000        0.0000        0.0000        0.0000        0.0000        0.0000        0.0000       25.8058       22.4405       26.8283       19.1601       34.8533      111.9203       61.1644       23.5044       58.6158       30.9905       11.0625       11.7372       17.1306       12.5679       21.6705       21.5111       18.7523       15.4551       16.8441       16.5234       18.1841       10.2562        3.9597        2.3274        5.4348        6.1734        4.9470        6.4437        4.4042        2.9478        2.2267        0.5493        0.3701        0.7921        1.1867        2.7960        6.3264        7.2551        6.6833        5.5776        5.2873        5.7884        4.7939        1.7725        0.8916        0.8006        0.9992        1.9445        1.5791        2.1255        4.4686        2.2815        1.4708        1.2190        1.0484        3.2626        3.6993        2.9990        3.2087        4.1873        5.1265        3.7072        4.4439        4.7079        5.8674        3.9266        4.2758        5.1236        6.1102        4.1394        3.9587        4.5359        5.1456        5.5960        6.4026        5.5632        4.2570        4.6211        4.3230        5.6922        7.7445       10.0876       12.5220       14.0181       13.9542       12.4451       12.0967       13.8834       12.9963        9.0953       10.0219       12.3102       12.7513        5.9933        5.2627        5.0384       11.3070       12.1924       16.8692       20.3429       13.4953       28.2014       36.5533       17.1390       18.2214       15.6145       13.2275       14.4349       14.6718       12.2470       10.8006       12.4391       16.3739       17.8690       18.3291       18.2470       20.4312       22.2899       22.4375       26.2054       26.7283       21.5290       26.3381       30.5197       24.4733       23.4229       23.8179       25.5835       26.9950       52.8010       40.5287       36.8422       43.0570       47.3304       52.2121       56.1848       47.1525       49.0118       42.5574       52.2300       50.4673       46.9897       40.0592       36.8123       47.9559       41.7257       31.4923       32.1687       33.5205       40.3239       39.1188       37.2089       41.4980       48.7160       42.9443       48.3439       46.7393       54.0186       55.8595       56.9427       49.1158       53.7241       56.6256       51.7164       47.5756       45.0342       41.8187       47.5823       43.0016       32.4514       29.8388       32.4023       31.6678       36.3679       79.5183       45.8572       47.4243       55.4030       62.2636       81.5016       87.1443       74.2891       77.4004       83.6053        0.0000        0.0000        0.0000        0.0000        0.0000        0.0000        0.0000        0.0000        0.0000        0.0000        0.0000        0.0000        0.0000        0.0000        0.0000        0.0000        0.0000        0.0000        0.0000        0.0000        0.0000        0.0000        0.0000        0.0000        0.0000        0.0000        0.0000        0.0000        0.0000        0.0000        0.0000        0.0000        0.0000        0.0000        0.0000        0.0000        0.0000        0.0000        0.0000        0.0000        0.0000        0.0000        0.0000        0.0000        0.0000        0.0000        0.0000        0.0000        0.0000        0.0000        0.0000        0.0000        0.0000        0.0000        0.0000
        0.0000        0.0000        0.0000        0.0000        0.0000        0.0000        0.0000        0.0000        0.0000        0.0000       37.1423       38.1147       24.5431       26.4262       87.6414       45.5692       21.9722       44.4242       23.8356       11.1193        8.3715       11.7132        7.2571       14.3135       37.8112       22.9987       13.7125       14.6043       13.4082       11.6742       11.1205        5.5983        5.7269        6.5728        8.6395        7.0333        4.9036        4.9426        4.3959        3.4004        2.5685        3.0823        1.3669        1.5304        3.3182        3.4845        4.7081        5.0501        4.3722        6.9076        8.2193        4.0883        3.4780        2.1629        1.9508        1.8134        1.5616        2.1393        4.2680        4.1867        3.2939        3.1261        2.7263        1.7516        1.3868        1.8098        1.0946        3.3413        3.8107        3.9135        3.3145        1.6326        1.8049        1.6426        2.0402        1.9505        2.9500        3.7400        3.3941        3.2404        3.0954        3.6486        4.5953        4.7955        5.7396        5.2427        4.5110        7.5176        8.7649        8.8023       11.1286       16.5228       11.7315       13.0185       12.1819       11.8049       13.1852       17.7113       19.7879       11.3002        9.8691       10.9033       19.8459       12.5608       11.1951       10.4166        8.3328        9.2475       10.8966        9.3019        9.9710       12.5951       14.1112       16.4277       18.0656       20.1668       23.7675       24.0124       14.0647       11.0663       12.2501       13.9536       12.7785       17.5455       23.9223       30.2103       26.3433       30.6345       24.9584       22.8112       27.3561       24.1765       24.8033       26.7681       22.6087       28.8866       28.2827       25.8381       32.5332       42.6904       36.1732       36.7366       40.5053       57.3080       55.2419       52.3081       53.7870       51.7023       50.9978       55.9507       56.4637       40.5129       41.1129       42.0814       37.6400       38.9691       40.2387       39.8748       47.5514       50.7296       75.0792       64.1925       45.8590       45.3801       41.2729       47.2401       52.2707       53.6494       56.3772       52.8704       50.0615       70.1834       61.5589       55.3807       49.4706       47.9099       47.2433       46.4284       44.1837       32.3589       34.8957       38.1404       38.3796       43.7798       39.9436       44.6812       47.4294       58.7134       65.9044       69.9925       70.1274       72.9176       77.7681        0.0000        0.0000        0.0000        0.0000        0.0000        0.0000        0.0000        0.0000        0.0000        0.0000        0.0000        0.0000        0.0000        0.0000        0.0000        0.0000        0.0000        0.0000        0.0000        0.0000        0.0000        0.0000        0.0000        0.0000        0.0000        0.0000        0.0000        0.0000        0.0000        0.0000        0.0000        0.0000        0.0000        0.0000        0.0000        0.0000        0.0000        0.0000        0.0000        0.0000        0.0000        0.0000        0.0000        0.0000        0.0000        0.0000        0.0000        0.0000        0.0000        0.0000        0.0000        0.0000        0.0000        0.0000        0.0000        0.0000
        0.0000        0.0000        0.0000        0.0000        0.0000        0.0000        0.0000        0.0000        0.0000        0.0000       51.8101       28.6276       27.0945       48.7434       60.2597       32.2836       60.7710       37.6207       28.3628       28.3480       20.6600       11.2156       16.4896       66.1362       29.7560       31.2579       39.3001       23.4585       20.9512       19.0515       29.5774       13.2836       12.6019       11.7234        9.1384       13.8234       10.8387        7.6915        5.2486        2.5277        3.4545        7.0661        5.2264        2.8054        3.1958        2.4705        2.6245        1.1719        1.4614        4.5085        5.7163        4.0395        3.9421        2.6475        1.9440        2.4168        1.7552        2.1324        1.4079        2.6383        2.9224        3.6262        3.1904        3.2875        3.0173        2.1151        1.0417        2.2602        3.9344        4.3062        4.3380        2.6689        2.2544        2.1377        2.2589        2.5511        2.8380        3.0259        3.1435        3.2150        2.9976        3.0598        3.7334        4.0802        3.7050        3.6090        3.2456        4.9799        4.5151        6.9846        7.1226        7.1906        7.8384       11.3317       13.7661       19.3536       22.7686       34.4949       24.4700       15.2620       15.6413       12.2055       12.0033       10.0841        8.8190        8.2320       10.5594       11.6234       10.8022       11.3021       11.5291       16.8176       18.7701       16.7637       17.0634       11.9207       12.0182       14.4934       13.4291       11.8758       12.0945       11.7518       11.9925       12.2811       13.0587       12.8637       12.5924       19.6497       24.6008       24.8391       17.3123       17.7067       18.6276       16.8637       19.2818       36.0262       34.4530       39.7429       45.8175       61.0665       54.0604       49.8469       47.7576       64.5722       62.2209       55.0587       55.4544       58.7996       55.4577       55.1217       57.4171       40.3837       36.7693       41.5961       47.4834       48.5671       56.5040       65.5988       74.2515       79.1381       93.4668       80.3489       68.9967       64.9039       60.1371       72.3967       73.3925       63.3533       66.5152       59.4008       64.6825       91.9470       71.1063       58.7731       53.9045       52.6534       54.7552       56.5604       57.7448       41.2396       39.9624       45.0907       51.5055       75.2956       56.7024       53.6805       55.6151       57.1114       74.0668       72.6901        0.0000        0.0000        0.0000        0.0000        0.0000        0.0000        0.0000        0.0000        0.0000        0.0000        0.0000        0.0000        0.0000        0.0000        0.0000        0.0000        0.0000        0.0000        0.0000        0.0000        0.0000        0.0000        0.0000        0.0000        0.0000        0.0000        0.0000        0.0000        0.0000        0.0000        0.0000        0.0000        0.0000        0.0000        0.0000        0.0000        0.0000        0.0000        0.0000        0.0000        0.0000        0.0000        0.0000        0.0000        0.0000        0.0000        0.0000        0.0000        0.0000        0.0000        0.0000        0.0000        0.0000        0.0000        0.0000        0.0000        0.0000        0.0000        0.0000
        0.0000        0.0000        0.0000        0.0000        0.0000        0.0000        0.0000        0.0000        0.0000        0.0000        0.0000       30.1390       33.5245       43.7135       41.8916       41.8219       34.0076       37.9887       37.2180       18.6225       12.9656       27.6025       49.4908       19.8207       14.4028        8.0728        9.3661       15.7573       18.2523       15.6758       11.8101       13.8645        3.1532        0.8220        0.9019       10.9468       10.0842       10.1725        8.6985        3.7456        2.1815        1.7262        1.0848        1.1217        0.9753        1.4947        2.1672        1.6869        3.6762        4.1740        2.4051        2.3468        4.6529        2.5247        2.4879        4.1123        2.5350        2.2222        3.4925        4.8144        4.2132        5.5154        6.5051        6.4853        6.7695        3.4537        1.5599        2.0608        3.6296        4.9092        4.0945        3.3565        2.6283        2.7098        2.0009        3.2159        3.8382        3.4470        4.4008        4.4148        3.7414        3.7296        3.6709        3.6792        3.0242        3.1375        3.6181        5.4121        4.2670        3.8466        4.0471        5.5950        6.5116        5.8397        7.4436       10.9875       16.2184       20.9214       15.1300       11.9619       11.4791       12.5573       11.6754       12.6170       13.5839       13.7784       11.5010       13.1688       14.2421       19.9245       21.0862       23.3470       40.7246       42.7821       20.1567       11.7735       13.5443       14.4992       12.7796       11.8379       12.0234       12.3420       12.7971       13.5215       13.6162       13.4379       13.8587       24.0922       20.6351       18.8650       18.3316       14.6191       16.2939       15.7626       16.4097       27.5832       30.0855       37.1313       50.3279       67.8600       59.3554       58.4056       53.9406       71.4812       63.9559       62.0259       74.3147       54.8561       61.0587       56.4819       54.1805       38.0732       40.9135       45.0498       50.2326       51.1842       60.6299       76.0362       80.1860       80.6929       83.0163       73.3995       86.1772       75.7160       77.8298       71.3069       60.9649       66.1596       68.8158       63.9645       67.3228       61.6717       62.2198       59.2126       56.5684       60.2083       57.7364       58.1822       48.7016       44.2327       44.4420       49.0294       58.1314       56.5609       53.7283       57.4319       59.5624       61.1269       59.6412        0.0000        0.0000        0.0000        0.0000        0.0000        0.0000        0.0000        0.0000        0.0000        0.0000        0.0000        0.0000        0.0000        0.0000        0.0000        0.0000        0.0000        0.0000        0.0000        0.0000        0.0000        0.0000        0.0000        0.0000        0.0000        0.0000        0.0000        0.0000        0.0000        0.0000        0.0000        0.0000        0.0000        0.0000        0.0000        0.0000        0.0000        0.0000        0.0000        0.0000        0.0000        0.0000        0.0000        0.0000        0.0000        0.0000        0.0000        0.0000        0.0000        0.0000        0.0000        0.0000        0.0000        0.0000        0.0000        0.0000        0.0000        0.0000        0.0000        0.0000
        0.0000        0.0000        0.0000        0.0000        0.0000        0.0000        0.0000        0.0000        0.0000        0.0000        0.0000        0.0000        0.0000        0.0000       38.1848       43.9006       49.5266       49.9558       47.1330       14.6874       27.2037        8.7266        9.7430       14.3850        5.9930        7.6845       12.4781       18.1416       14.7405       13.3600       20.3533       13.1569        3.2368        1.4386        3.0649        5.7409       10.4817       10.9952       10.1626        5.7053        1.4669        1.4122        0.7731        0.6695        0.8068        1.9907        5.1150        2.3196        2.2790        2.4438        3.3145        3.4340        6.2864        5.4325        2.2127        1.9838        3.7672        3.6967        3.5262        8.3112        5.6909        5.3020        5.9244        7.4065        6.1904        5.0995        4.9874        2.4328        3.5236        5.0624        4.3747        1.8241        1.9576        2.1115        2.2791        3.4460        3.6765        3.5005        4.1794        4.4663        3.8585        4.7618        5.4919        4.5577        4.1449        4.3691        4.7165        4.0619        4.5930        3.9850        6.6423        7.0769        4.3035        5.1903        7.5423       10.2716       12.5854       13.3178       12.0012       11.7695       13.2772       12.4567       11.1752       13.1644       13.4152       15.1077       13.6574       12.9616       15.4088       13.1166       13.9955       14.8089       28.9089       42.1589       17.0792       12.0015       12.1157       12.5490       12.7431       12.7657       12.8592       13.0537       13.7233       14.2179       14.7282       14.3360       15.0558       26.6740       20.8711       19.3321       17.2641       16.2377       14.3284       15.3138       16.6914       23.3649       25.7245       32.4827       39.2899       53.0577       54.2372       41.6138       45.6812       54.2291       49.4562       50.8975       49.0107       38.9622       51.4774       38.0824       41.3895       52.8241       53.9934       58.0541       63.4372       69.0294       62.5892       77.0548       81.7062       89.0982       82.5716       78.2499       71.7570       81.9162       77.0926       65.9471       63.6742       64.6095       63.8651       68.1786       74.0077       62.4771       61.1332       60.9918       56.5838       64.4116       62.6159       53.1137       46.2507       43.3837       47.3549       47.3695       51.6036       52.3667       65.2780       63.9454        0.0000        0.0000        0.0000        0.0000        0.0000        0.0000        0.0000        0.0000        0.0000        0.0000        0.0000        0.0000        0.0000        0.0000        0.0000        0.0000        0.0000        0.0000        0.0000        0.0000        0.0000        0.0000        0.0000        0.0000        0.0000        0.0000        0.0000        0.0000        0.0000        0.0000        0.0000        0.0000        0.0000        0.0000        0.0000        0.0000        0.0000        0.0000        0.0000        0.0000        0.0000        0.0000        0.0000        0.0000        0.0000        0.0000        0.0000        0.0000        0.0000        0.0000        0.0000        0.0000        0.0000        0.0000        0.0000        0.0000        0.0000        0.0000        0.0000        0.0000        0.0000        0.0000        0.0000
        0.0000        0.0000        0.0000        0.0000        0.0000        0.0000        0.0000        0.0000        0.0000        0.0000        0.0000        0.0000        0.0000        0.0000        0.0000        0.0000        0.0000        0.0000       39.5394       18.2138        6.9065       14.7986        7.7437        3.7272        2.7617        1.7330        0.9696        2.1845        2.3586       23.2090       17.4576       12.7629       12.0380        5.1167        9.9540       14.9881        7.8748        9.2537       10.2466        3.8789        2.6413        1.5423        2.0598        1.9638        3.2213        3.9898        3.2950        1.0816        1.1251        1.8880        5.8378        8.7217        6.1994        6.1219        4.2199        4.7413        2.1542        3.2772        3.4201        7.6680        4.4448        5.0131        4.9779        5.4586        4.4405        5.1882        6.7012        4.2738        2.6758        2.5688        2.4393        2.0844        2.1308        2.3679        2.9078        3.6592        3.4561        2.7175        3.4192        3.6432        3.9174        4.8035        5.0243        3.9416        5.4537        5.9028        5.5571        6.8299        5.3959        4.5439        5.7997        7.7947        4.5831        7.5994        9.2175       10.1712       11.8068       15.4026       12.6487       12.4713       12.6386       13.7033       14.5170       14.0387       14.4647       12.5532       12.7671       14.8002       15.1270       19.0240       24.0931       21.9596       17.9003       16.5164       14.2682       11.8606       12.6374       12.2363       12.6946       12.8379       14.0816       14.5653       14.6246       14.3853       14.4343       15.0647       16.7085       19.6788       20.1371       22.6149       19.1986       17.6993       16.9687       17.4619       16.6321       24.7463       24.4256       27.7953       29.7160       52.7569       56.4789       44.0320       41.7089       45.9441       40.6318       32.1354       37.1929       41.1823       42.7635       39.7870       40.3078       52.7357       62.1421       67.9381       81.6631       76.5348       67.4660       77.7444       80.9814       80.7170       81.3304       70.3836       61.8860       67.6960       65.4436       65.2784       74.6278       77.5925       72.0202       77.7257       75.9575       62.7828       60.7130       70.6210       64.9205       61.5911       51.0224       61.5084       61.7292       54.9395       78.2460       65.9717       63.5971       63.3469       72.5996       91.0888        0.0000        0.0000        0.0000        0.0000        0.0000        0.0000        0.0000        0.0000        0.0000        0.0000        0.0000        0.0000        0.0000        0.0000        0.0000        0.0000        0.0000        0.0000        0.0000        0.0000        0.0000        0.0000        0.0000        0.0000        0.0000        0.0000        0.0000        0.0000        0.0000        0.0000        0.0000        0.0000        0.0000        0.0000        0.0000        0.0000        0.0000        0.0000        0.0000        0.0000        0.0000        0.0000        0.0000        0.0000        0.0000        0.0000        0.0000        0.0000        0.0000        0.0000        0.0000        0.0000        0.0000        0.0000        0.0000        0.0000        0.0000        0.0000        0.0000        0.0000        0.0000        0.0000        0.0000
        0.0000        0.0000        0.0000        0.0000        0.0000        0.0000        0.0000        0.0000        0.0000        0.0000        0.0000        0.0000        0.0000        0.0000        0.0000        0.0000        0.0000        0.0000        0.0000       28.4169       28.7270       21.0426       14.6532       10.4713       11.8852        9.2501        7.3209       20.6634       24.2822       31.2188       29.9564       21.3103       15.0610       13.9018       40.4803       31.2803       21.4221        9.9649        8.9696        3.6950        1.8661        1.8972        6.9853        7.9544        5.7974        3.7440        3.6660        5.1720        3.9900        3.5280        5.9340        7.9260        9.5400        7.3380        6.2880        3.6482        2.0149        2.7673        5.4466        6.3056        7.3425        6.9100        6.4894        7.5845        6.4148        3.9274        6.3028        7.4083        4.1829        3.6280        2.1808        2.1876        2.2364        2.1418        3.0526        3.6188        3.7755        2.9931        2.9154        2.8902        5.8285        8.9906       10.1114        5.7762        6.5851        8.5218        7.5872       12.0896       10.9656       14.2688       11.1408        6.9347        7.1360        9.0577       11.0487       16.3132       21.6290       32.8226       26.3581       17.7895       17.3851       19.9450       20.9898       18.1983       18.4547       16.6694       14.0180       17.4494       16.7650       23.8736       19.4563       19.3481       21.3996       17.2848       15.4686       12.8028       17.1918       15.3128       16.5116       17.9207       18.2791       17.2059       15.9031       16.7142       16.7353       21.0595       18.4819       30.7409       29.0492       24.1799       28.1005       19.3252       18.9494       17.5430       17.9273       19.6213       26.7075       22.7945       25.8328       25.7189       22.9695       20.5197       23.7157       34.8645       31.5944       30.8301       35.6115       52.0197       54.2751       37.9867       39.6388       44.8279       50.7404       64.2257       70.6747       77.7624       79.7951       75.1518       83.2164       79.6454       80.0315       68.8542       61.7571       51.0419       55.8155       74.7443       77.4516       71.4086       59.5265       61.6451       77.1608       65.4169       62.6607       69.1995       63.5448       60.5607       49.7781       65.8459       66.2462       55.6777       68.7253       72.5287       63.8523       85.4357       67.9633       66.9099        0.0000        0.0000        0.0000        0.0000        0.0000        0.0000        0.0000        0.0000        0.0000        0.0000        0.0000        0.0000        0.0000        0.0000        0.0000        0.0000        0.0000        0.0000        0.0000        0.0000        0.0000        0.0000        0.0000        0.0000        0.0000        0.0000        0.0000        0.0000        0.0000        0.0000        0.0000        0.0000        0.0000        0.0000        0.0000        0.0000        0.0000        0.0000        0.0000        0.0000        0.0000        0.0000        0.0000        0.0000        0.0000        0.0000        0.0000        0.0000        0.0000        0.0000        0.0000        0.0000        0.0000        0.0000        0.0000        0.0000        0.0000        0.0000        0.0000        0.0000        0.0000        0.0000        0.0000
        0.0000        0.0000        0.0000        0.0000        0.0000        0.0000        0.0000        0.0000        0.0000        0.0000        0.0000        0.0000        0.0000        0.0000        0.0000        0.0000        0.0000        0.0000        0.0000       40.2785       37.7198       21.9215       15.5721       17.2094       14.6015       10.4286       13.1432       10.0340       10.9205       22.9551       14.3925        1.7323        3.6078       11.1273       20.3453       10.3968       12.1732       13.9385       10.8299        4.6664        6.1876        9.2968        4.4818        5.2817       10.0715        4.1290        4.0620        5.3400        4.3320        2.0940        3.5580        3.6780        6.0660        5.6160        6.9960        6.7542        2.0059        2.6055        8.2023        8.1508        6.6536        4.5239        2.7081        3.2660        3.0671        4.5742        5.8323        4.5146        2.3205        0.8534        0.7822        2.0144        2.1401        1.7069        2.1702        3.3682        4.0648        2.8494        3.1339        2.4710        3.2656        4.0436        4.2229        5.4398        7.9281        8.1335        8.2822        7.9663        8.2803        4.4848        5.1289        4.7269        6.3317       10.1457       13.5769       13.6581       19.8781       22.0280       18.3304       19.6351       18.3874       19.6619       19.2793       16.0449       15.5794       15.4829       15.0910       13.3457       18.9085       16.9727       17.6021       14.4195       17.5092       17.6926       15.3656       13.5605       14.3489       14.8738       13.5502       16.2429       17.1018       16.6615       17.1822       19.5849       17.8293       18.7405       18.0577       37.6270       27.1638       28.4443       38.9250       23.2526       21.2776       18.4635       19.0099       21.7930       24.6019       27.3671       27.2521       24.5341       26.1260       23.5873       24.4213       39.8394       53.8775       62.5416       47.5777       47.0718       42.5968       38.3207       41.9080       50.5447       59.2765       59.2730       66.0357       69.2341       79.8316       85.3598       83.7700       74.4322       69.9880       76.8361       67.4147       67.3783       61.5934       73.4227       66.8765       57.3649       53.6432       52.3846       63.9202       81.8449       69.0067       66.6335       70.3464      100.2068       70.0776       63.3087       76.3993       99.6576       71.7389       52.5384       43.9742       47.4190       57.2560       79.3241       63.1736       46.6089        0.0000        0.0000        0.0000        0.0000        0.0000        0.0000        0.0000        0.0000        0.0000        0.0000        0.0000        0.0000        0.0000        0.0000        0.0000        0.0000        0.0000        0.0000        0.0000        0.0000        0.0000        0.0000        0.0000        0.0000        0.0000        0.0000        0.0000        0.0000        0.0000        0.0000        0.0000        0.0000        0.0000        0.0000        0.0000        0.0000        0.0000        0.0000        0.0000        0.0000        0.0000        0.0000        0.0000        0.0000        0.0000        0.0000        0.0000        0.0000        0.0000        0.0000        0.0000        0.0000        0.0000        0.0000        0.0000        0.0000        0.0000        0.0000        0.0000        0.0000        0.0000
        0.0000        0.0000        0.0000        0.0000        0.0000        0.0000        0.0000        0.0000        0.0000        0.0000        0.0000        0.0000        0.0000        0.0000        0.0000        0.0000        0.0000        0.0000        0.0000        0.0000       22.5172       18.2966       18.4407       11.8863       13.1756       10.4153       15.2874       18.8484       18.4491       12.8947        6.3787        8.8057        9.8349       12.3441        9.1030       18.1418       21.7629       19.3111       16.6944       15.8420       16.0177        5.4748        5.4252        6.0797        6.2255        8.2646        8.5462        4.4978        4.5840        2.1420        2.5500        3.8940        7.3080        5.7480        4.5240        4.8094        2.5634        2.7647        4.4092       13.6807       12.8922        9.7132        7.2656        5.9436       10.2395        6.6440        4.3976        1.4520        0.4638        0.8675        0.6668        2.1732        2.0925        1.9688        2.5850        3.3676        2.9293        2.2673        2.6474        2.2228        2.2482        2.9527        3.0873        4.3893        8.7238        8.5896        8.3574        6.5299        5.1087        4.9856        5.3957        5.7947        6.5468        8.0480        9.0844       11.0825       16.2645       16.7653       14.8595       15.2235       16.5480       19.1521       16.7467       14.6906       15.8441       15.2536       15.5115       13.5011       13.4692       12.8004       16.3817       22.3139       18.3085       19.7229       21.9993       15.0190       15.0415       14.0952       13.3244       14.9599       15.8057       14.3248       16.5344       21.4430       18.5335       18.1116       17.4456       24.9499       20.0911       30.7132       35.3398       24.2773       27.1686       27.0062       24.7991       21.2989       21.3277       27.8696       30.9508       27.5141       32.1635       39.5917       33.6987       58.2246       53.1374       58.1680       58.9551       42.5452       47.9189       50.9789       53.2632       54.7372       59.8994       61.4928       59.3025       63.6223       67.3695       76.1271       85.9776       70.6329       78.6306       86.1461       92.3548       93.9133       76.6096       71.9246       73.7506       63.1687       58.6885       68.7696       65.5632       64.5493       71.5117       67.3938       65.3814       92.9067       68.5898       65.5129       73.9231      133.2701       71.9841       55.2477       55.1220      100.1417       99.4428       56.5672       57.8079       55.2963       66.6159        0.0000        0.0000        0.0000        0.0000        0.0000        0.0000        0.0000        0.0000        0.0000        0.0000        0.0000        0.0000        0.0000        0.0000        0.0000        0.0000        0.0000        0.0000        0.0000        0.0000        0.0000        0.0000        0.0000        0.0000        0.0000        0.0000        0.0000        0.0000        0.0000        0.0000        0.0000        0.0000        0.0000        0.0000        0.0000        0.0000        0.0000        0.0000        0.0000        0.0000        0.0000        0.0000        0.0000        0.0000        0.0000        0.0000        0.0000        0.0000        0.0000        0.0000        0.0000        0.0000        0.0000        0.0000        0.0000        0.0000        0.0000        0.0000        0.0000        0.0000
        0.0000        0.0000        0.0000        0.0000        0.0000        0.0000        0.0000        0.0000        0.0000        0.0000        0.0000        0.0000        0.0000        0.0000        0.0000        0.0000        0.0000        0.0000        0.0000        0.0000        0.0000       11.1358        9.4571       15.3515       16.6340       20.6403       25.5567       32.9685       14.6399       14.7174       17.7201       20.4001       14.8474        9.4289       10.8589       14.5522       16.2494       15.4359       17.9705       13.0997        2.0882        2.5071        4.3005        5.6813        4.9708        6.7732        7.5228        5.0442        3.1904        2.0040        1.9560        5.4900        4.3560        3.5580        3.0360        2.4642        2.0512        3.2868        3.0877       13.8268        9.8254        6.3553        2.7714        2.4863        5.0513        0.8227        0.8443        1.3780        1.7830        2.0472        6.0769        4.1712        3.4764        2.0179        2.2329        2.3930        2.5154        3.4959        3.6438        2.9008        3.5732        3.7161        3.5798        5.2802        6.1257        5.4117        6.3082        4.9176        3.0705        3.7339        5.5414        5.4096        6.3510        8.0814       10.6401       14.0570       14.8159       13.8501       12.7060       13.4263       15.9553       15.4600       14.5117       13.0484       14.5433       15.7642       15.4847       13.2904       11.3482       12.5871       14.8638       18.6426       24.4421       15.8358       17.2315       13.2073       13.6629       13.7183       14.0499       14.8298       16.2312       16.2603       18.8774       20.1863       17.2703       18.5612       19.6831       23.1504       22.5804       26.4086       42.4288       37.5030       52.2139       34.7168       25.0648       26.4892       23.4632       29.4651       34.5387       40.2753       36.9409       24.6495       21.0351       27.8670       52.0790       49.8050       47.0132       49.0093       57.5639       60.6558       57.2737       67.5018       63.3137       60.3534       69.1740       81.9669       78.4287       83.4295       92.1583       77.0998       74.8259       78.7810       90.1814       99.2805       83.1873       79.9062       95.6724       86.3518       95.4760       81.4954       79.1050       67.8548       68.0555       69.6391       65.0830       66.6523       63.4510       62.0298       67.2866      139.4150       67.5576       54.8860       56.9626       74.4455       66.7528       64.4163      110.2252       83.3528      102.7187       88.0254        0.0000        0.0000        0.0000        0.0000        0.0000        0.0000        0.0000        0.0000        0.0000        0.0000        0.0000        0.0000        0.0000        0.0000        0.0000        0.0000        0.0000        0.0000        0.0000        0.0000        0.0000        0.0000        0.0000        0.0000        0.0000        0.0000        0.0000        0.0000        0.0000        0.0000        0.0000        0.0000        0.0000        0.0000        0.0000        0.0000        0.0000        0.0000        0.0000        0.0000        0.0000        0.0000        0.0000        0.0000        0.0000        0.0000        0.0000        0.0000        0.0000        0.0000        0.0000        0.0000        0.0000        0.0000        0.0000        0.0000        0.0000        0.0000        0.0000
        0.0000        0.0000        0.0000        0.0000        0.0000        0.0000        0.0000        0.0000        0.0000        0.0000        0.0000        0.0000        0.0000        0.0000        0.0000        0.0000        0.0000        0.0000        0.0000        0.0000        0.0000       15.8936       11.8428       19.7832       28.0380       51.1653       33.1773       23.5690       29.9556       12.5829       12.6851       15.7594       20.0992       28.3505       18.5835       34.4431       10.7483       17.6481       23.1386        6.6389        3.9903        2.2082        4.6707        4.6069        5.1338       11.1216        7.5617        7.8419        3.6856        3.6302        6.6356        5.4636        2.9466        2.6787        3.1286        2.7668        5.5893        7.4200        9.2348        7.7086        7.2570        6.6977        5.6874       11.6356        4.6936        4.0531        3.0744        5.2520        5.1911        5.7243        6.3137        2.9926        2.7192        4.5279        2.9334        2.3820        2.6934        2.3843        4.2128        2.9058        3.2454        3.8557        4.1768        4.9009        6.6855        8.6587        8.7042        6.0880        3.4576        2.9614        4.6356        6.3138        7.9915        8.0541        9.6428       11.1216        9.6999       11.2976       11.7001       13.0690       15.4825       13.0057       13.2433       12.8559       13.5797       14.1934       13.0530       16.7840       21.9488       17.5068       13.5076       24.7928       25.4624       27.5027       25.6583       20.7125       19.2281       17.8022       21.4698       17.4974       19.7792       18.7607       20.2549       21.9224       18.1958       19.2270       15.1581       45.5985       38.9758       35.3576       48.6232       33.2981       45.5515       35.5616       37.0922       51.8410       57.8094       75.0167       62.1493       37.2995       31.4845       26.4014       23.5095       25.6996       28.0034       32.8179       43.6733       45.0922       46.3569       53.7813       49.4794       51.4330       49.0549       55.0406       66.9651       92.9194       78.2699       74.0019       79.1632       74.4280       79.1730       77.6593       90.1845       91.4772       89.2108       90.0317       89.7645       97.6056      118.5852       91.4452       87.6216       79.1461       81.0049       81.7820       73.5503       78.3674       81.4233       58.5286       70.7167       68.0636       51.9069       57.9638       65.4857       61.4535       70.2312       63.0176       72.3117       77.6236      101.5669      100.2206        0.0000        0.0000        0.0000        0.0000        0.0000        0.0000        0.0000        0.0000        0.0000        0.0000        0.0000        0.0000        0.0000        0.0000        0.0000        0.0000        0.0000        0.0000        0.0000        0.0000        0.0000        0.0000        0.0000        0.0000        0.0000        0.0000        0.0000        0.0000        0.0000        0.0000        0.0000        0.0000        0.0000        0.0000        0.0000        0.0000        0.0000        0.0000        0.0000        0.0000        0.0000        0.0000        0.0000        0.0000        0.0000        0.0000        0.0000        0.0000        0.0000        0.0000        0.0000        0.0000        0.0000        0.0000        0.0000        0.0000        0.0000        0.0000        0.0000
        0.0000        0.0000        0.0000        0.0000        0.0000        0.0000        0.0000        0.0000        0.0000        0.0000        0.0000        0.0000        0.0000        0.0000        0.0000        0.0000        0.0000        0.0000        0.0000        0.0000        0.0000       21.2821       24.8906       32.2414       25.4484       18.7544       22.8062       36.4408       24.5837        6.2973        9.6911       37.0546       26.2358       32.3874       29.1271       23.4199       17.9183       14.4807       12.7493       14.7426       18.2873       10.1111       12.8050       10.7867       10.5831        8.7787       11.5828        2.1495        4.0009        1.9534        2.3730        1.9064        3.5678        2.8141        6.4634        4.2002        5.2938        5.7749        6.6426        6.4512        8.2645        2.5168        1.5073        6.0447        3.3084        3.6955        4.7018        7.5669        6.5090        4.7338        5.7979        2.2188        3.7091        3.3593        3.1500        1.8689        1.6538        2.2962        2.1905        2.4963        3.8014        3.7394        5.6865        6.3946        7.0739        8.6262        8.6329        7.8812        4.8723        4.0546        3.1593        5.3281        7.7286        5.9936        7.7456        9.4574       12.6878       11.9868       12.8604       13.6149       13.7851       12.4680       12.3431       13.3066       12.5395       12.0548       10.9126       14.4688       16.4893       15.4721       15.3733       25.9765       32.1041       26.4580       22.5706       18.8285       17.3984       17.8664       17.1314       16.9554       18.9777       25.4763       22.4552       20.6559       18.6229       20.0706       29.5037       63.3360       43.9719       32.6616       32.8679       23.8248       20.8391       17.7696       24.0659       32.9088       26.9529       35.4081       47.7570       40.2842       27.6533       31.3754       29.1673       33.9335       37.1903       39.3538       43.8783       41.6594       39.6470       43.6189       42.7074       47.6574       55.6053       62.8153       70.3040       74.0984       69.9953       68.3828       87.3530       84.7825       79.6157       85.1952       98.1226       92.7623       93.0762       88.9986       93.2423      100.9109      112.8094       96.9402       88.4665       72.8503       72.4235       74.9945       77.5701       93.1448       94.8272       69.7525       84.5151      102.3355       66.9051       59.4454       51.4939       50.4009       52.0353       79.2531       85.7156      102.7264       99.6984      122.1825        0.0000        0.0000        0.0000        0.0000        0.0000        0.0000        0.0000        0.0000        0.0000        0.0000        0.0000        0.0000        0.0000        0.0000        0.0000        0.0000        0.0000        0.0000        0.0000        0.0000        0.0000        0.0000        0.0000        0.0000        0.0000        0.0000        0.0000        0.0000        0.0000        0.0000        0.0000        0.0000        0.0000        0.0000        0.0000        0.0000        0.0000        0.0000        0.0000        0.0000        0.0000        0.0000        0.0000        0.0000        0.0000        0.0000        0.0000        0.0000        0.0000        0.0000        0.0000        0.0000        0.0000        0.0000        0.0000        0.0000        0.0000        0.0000        0.0000
        0.0000        0.0000        0.0000        0.0000        0.0000        0.0000        0.0000        0.0000        0.0000        0.0000        0.0000        0.0000        0.0000        0.0000        0.0000        0.0000        0.0000        0.0000        0.0000        0.0000        0.0000       31.5027       32.5359       44.0502       39.3869       25.1706       13.9846       18.8717       14.9904        9.4470       23.9928       19.2164       28.9958       12.3838       23.7612       30.9942       29.4942       20.5540       18.7162       17.9536       21.3428       16.6570       16.0018       14.8349       11.1774        9.1290        5.7864        4.5558        2.4958        1.2942        1.0427        2.4778        1.5532        2.0160        2.3250        2.6924        2.6088        4.1025        4.8821        7.2104        6.0541        5.2771        5.5643        4.1546        3.0819        2.2252        8.8061        4.8204        5.2810        4.2350        2.0940        1.9584        1.8664        2.4200        3.7431        1.7392        1.9188        3.4118        3.7165        3.8104        5.3251        5.8215        6.6028        5.7578        6.9670        6.4816        8.1537        9.4942        6.4189        6.1839        3.5583        5.4431        5.8624        6.8438        7.3793        9.0693        9.0738        9.0602       12.1093       10.3747       13.5533       16.3196       20.0938       11.3575       10.0342       10.7677        9.2495       12.7791       17.7787       17.8645       16.1532       23.6828       20.5874       23.9179       20.9699       18.1026       20.2952       24.4675       21.9908       18.3435       25.3200       25.4242       22.5561       24.3750       15.8631       16.7181       15.2336       56.5950       57.1521       47.8640       40.7643       23.3113       21.3667       25.2795       28.6258       36.2606       33.5506       25.0098       25.9451       28.1892       31.1543       34.5435       34.4214       51.1924       43.6434       39.3840       35.0354       33.2014       36.8961       43.1098       45.7519       53.8602       59.7877       60.7201       60.0121       63.1633       59.7061       72.9465       79.5007       86.5245       77.4496       95.0960      107.4042      105.8561      110.1295      108.5422      101.7199      113.2464      133.5763      121.8470      109.4295       84.2000       84.7443       84.8372       90.1012       95.6826      113.1634       80.1722       84.1069       64.7519       64.3539       63.0713       45.7761       43.6422       48.1938       68.6528       86.6321      108.5512      121.0762       75.5080       66.8108        0.0000        0.0000        0.0000        0.0000        0.0000        0.0000        0.0000        0.0000        0.0000        0.0000        0.0000        0.0000        0.0000        0.0000        0.0000        0.0000        0.0000        0.0000        0.0000        0.0000        0.0000        0.0000        0.0000        0.0000        0.0000        0.0000        0.0000        0.0000        0.0000        0.0000        0.0000        0.0000        0.0000        0.0000        0.0000        0.0000        0.0000        0.0000        0.0000        0.0000        0.0000        0.0000        0.0000        0.0000        0.0000        0.0000        0.0000        0.0000        0.0000        0.0000        0.0000        0.0000        0.0000        0.0000        0.0000        0.0000        0.0000        0.0000
        0.0000        0.0000        0.0000        0.0000        0.0000        0.0000        0.0000        0.0000        0.0000        0.0000        0.0000        0.0000        0.0000        0.0000        0.0000        0.0000        0.0000        0.0000        0.0000        0.0000        0.0000        0.0000       70.7287       59.6371       48.8254       24.4056       15.0299       11.1167       21.1963       16.7409       23.1441       25.0343       13.9115       14.0394       25.6483       22.3010       22.7315       32.3090       19.6825        8.7571       23.0079       22.2935       14.8869       11.6131        7.3475        4.8497        5.3301        4.8156        2.1865        2.2280        2.8274        1.3647        1.1499        2.9536        4.1844        2.6775        2.0418        6.5296        9.2024        8.7079        4.7937        3.9715        4.5982        1.1360        2.1942        2.3190        4.0233        3.7637        4.1260        4.7423        2.9363        2.4826        1.5391        1.8687        2.0599        2.3306        3.0576        3.2873        4.0704        5.4264        7.4179        8.0145        6.8765        6.6274        6.4413        6.4354        7.1624        6.8471        6.6828        8.0872        7.0132        6.4856        7.9617        6.6832        7.3940        7.4691        8.7536        8.3862        7.4983       10.4114        8.5687       11.5852       10.9337        8.0551        7.9665       10.3019       10.9667       11.7714       11.0608       11.5874       18.8566       17.2406       16.4117       18.2209       23.1199       18.4836       22.2610       19.1523       19.4079       22.9624       21.2646       23.5214       23.1637       16.9012       13.6093       13.3291       13.7702       49.6555       48.3552       49.5280       41.5557       26.4939       26.1623       18.8137       16.9039       23.6560       35.3300       37.2770       28.1964       26.6423       28.7986       39.7483       43.3605       46.7455       34.0914       36.5232       31.3573       46.5369       37.2210       40.0954       50.3393       53.6952       57.4614       60.6231       58.5191       64.4066       68.7120       82.5948       81.0854       84.0070       94.1032       97.4965       98.2703      113.9035      117.3673      117.9699      123.6042      141.3159      137.3058      114.1951      122.2377       97.4505       94.4469       96.4143       90.6795      102.5372       92.5621       96.2644       63.7202       62.2131       65.0484       63.9731       61.4862       60.6021       61.7951       98.6309      114.3810      116.7454       93.6980       72.9009       54.6023        0.0000        0.0000        0.0000        0.0000        0.0000        0.0000        0.0000        0.0000        0.0000        0.0000        0.0000        0.0000        0.0000        0.0000        0.0000        0.0000        0.0000        0.0000        0.0000        0.0000        0.0000        0.0000        0.0000        0.0000        0.0000        0.0000        0.0000        0.0000        0.0000        0.0000        0.0000        0.0000        0.0000        0.0000        0.0000        0.0000        0.0000        0.0000        0.0000        0.0000        0.0000        0.0000        0.0000        0.0000        0.0000        0.0000        0.0000        0.0000        0.0000        0.0000        0.0000        0.0000        0.0000        0.0000        0.0000        0.0000        0.0000        0.0000
        0.0000        0.0000        0.0000        0.0000        0.0000        0.0000        0.0000        0.0000        0.0000        0.0000        0.0000        0.0000        0.0000        0.0000        0.0000        0.0000        0.0000        0.0000        0.0000        0.0000        0.0000       76.7265       77.4395       42.6303       28.4033       16.2898        7.7231       16.1533       17.2033       25.6987       18.5666       22.1176       18.2947       28.4105       28.2682       28.8200       15.5217       17.8534       26.4478       20.4834       30.9915       33.9844       39.6607       30.8752       20.2411       13.7338        5.5524        4.1983        5.5613        7.7921        8.1397        7.0612        4.3615        2.1271        4.5139        5.2734       10.9182        8.2806        8.7166        5.5449        6.6456       10.7670        4.6872        5.0070        4.3504        5.4614        6.1039        6.6310        6.0790        3.8167        4.5786        2.9361        2.5275        1.4693        2.4739        3.9522        3.9819        4.8540        8.0963       10.6711       13.4879       16.1889       16.8571       11.8932        9.9977       11.2401       11.5248       12.2503        9.9275       11.3013       13.0964        9.4649        9.4986       11.5036       10.5629       11.7242       16.4785       22.6408       16.6031        6.4127        6.0968        7.0581        8.2678        8.8139        8.0752        8.5838        8.9867        7.8706        9.6506        7.9472        8.6370       13.2262       16.2489       18.2569       20.2441       21.7636       25.7369       25.7993       25.2438       28.2950       32.5234       37.2403       36.4228       23.4141       19.3702       17.5191       18.8651       50.9014       42.7363       37.2125       43.2934       33.4410       34.1564       30.4453       32.0313       34.2520       39.3177       46.2078       45.0258       32.7812       39.9339       41.8352       41.5511       43.5909       37.4025       32.6390       33.9411       37.9641       44.5166       33.9847       37.2197       49.5833       49.3322       58.4136       68.1331       59.9776       63.1598       70.3139       70.1137       80.2548       85.5496       98.5864       98.1596      100.0895      112.3534      114.9095      117.6508      127.8740      126.9073      127.9073      118.9825      113.5087      111.7911      107.1782       99.8592       70.4233       69.2519       63.8346       62.2322       71.6924       75.1375       69.6837       80.8848       82.7685       71.3973       78.0758      144.4981      139.4143       81.9304       67.0186       72.8060       66.9942        0.0000        0.0000        0.0000        0.0000        0.0000        0.0000        0.0000        0.0000        0.0000        0.0000        0.0000        0.0000        0.0000        0.0000        0.0000        0.0000        0.0000        0.0000        0.0000        0.0000        0.0000        0.0000        0.0000        0.0000        0.0000        0.0000        0.0000        0.0000        0.0000        0.0000        0.0000        0.0000        0.0000        0.0000        0.0000        0.0000        0.0000        0.0000        0.0000        0.0000        0.0000        0.0000        0.0000        0.0000        0.0000        0.0000        0.0000        0.0000        0.0000        0.0000        0.0000        0.0000        0.0000        0.0000        0.0000        0.0000        0.0000
        0.0000        0.0000        0.0000        0.0000        0.0000        0.0000        0.0000        0.0000        0.0000        0.0000        0.0000        0.0000        0.0000        0.0000        0.0000        0.0000        0.0000        0.0000        0.0000        0.0000       86.1510       69.4987       54.5991       49.2113       31.3493       21.4380       15.6028       20.8580       16.9292       24.6542       31.6882       28.9422       25.9655       41.7508       30.7297       18.9258       16.8736       14.5700       21.4130       39.0220       50.7334       35.2470       27.9514       23.6551       16.1973       11.7042        8.6964        8.7020        7.4070       11.5783        9.6152        4.1203        3.1671        4.6713        6.8342        8.0185        8.2676        6.4971        6.8531        8.1698       12.8960       10.3584        3.4604        4.3652        4.1359        4.4429        4.0433        4.2535        4.7849        4.7196        3.3415        2.1502        2.1359        2.8191        2.5036        3.9953        4.6897        4.9278        7.1313        9.6829       11.0168       11.9076       14.0082       13.9525       15.8314       13.2914       12.1384       12.9591        9.7104        9.9700       13.8166       13.7759       14.0152       11.1478       24.5267       27.1371       15.3959       13.2889       16.8056        7.7124        4.2327        6.3360        8.6860        7.0970        8.6775        9.5373        7.9675        9.4701        6.4182        5.5022        8.2370        9.6986       13.9458       12.4025       13.5611       18.7472       21.3862       30.5859       32.8598       30.7567       34.7606       46.0552       37.5197       23.7614       20.3727       23.9302       22.2695       46.6558       45.9835       34.7127       36.8163       32.6425       31.2661       33.6413       44.1391       44.3444       43.6019       56.0165       53.9355       37.7019       41.5604       43.1124       40.4159       43.0721       42.2245       34.4572       30.0655       34.7123       46.2766       39.0426       34.3986       47.3670       49.4200       62.1897       72.7026       73.0422       75.8491       77.0990       84.8539       92.1087       97.0433       98.7059      117.0605      124.0232      120.0492      117.8432      126.2381      139.6497      148.8044      179.1393      138.7330      132.6528      137.0748      122.5731      106.5813       88.1926       76.4383       67.0819       73.6859      106.9909      132.9005      101.2186       93.8707      108.7855       96.3358       86.1806      120.4607       94.9724       84.4463       60.5320       70.0983       63.9152       72.5457        0.0000        0.0000        0.0000        0.0000        0.0000        0.0000        0.0000        0.0000        0.0000        0.0000        0.0000        0.0000        0.0000        0.0000        0.0000        0.0000        0.0000        0.0000        0.0000        0.0000        0.0000        0.0000        0.0000        0.0000        0.0000        0.0000        0.0000        0.0000        0.0000        0.0000        0.0000        0.0000        0.0000        0.0000        0.0000        0.0000        0.0000        0.0000        0.0000        0.0000        0.0000        0.0000        0.0000        0.0000        0.0000        0.0000        0.0000        0.0000        0.0000        0.0000        0.0000        0.0000        0.0000        0.0000        0.0000        0.0000
        0.0000        0.0000        0.0000        0.0000        0.0000        0.0000        0.0000        0.0000        0.0000        0.0000        0.0000        0.0000        0.0000        0.0000        0.0000        0.0000        0.0000        0.0000        0.0000        0.0000      126.0772       80.5663       61.2818       43.5648       32.1764       32.9435       26.5951       28.1263       21.1927       22.2935       28.6466       41.5511       25.6806       27.5469       19.0663        9.2436       27.6015       28.4629       24.6245       11.3231       17.5761       39.8898       19.5969       26.7414       17.4573       14.2606       17.1178       17.9066       18.8222        9.8500        5.4242        3.1942        5.7837        8.2401        8.4470        6.5336        4.7459        5.1719        8.1437        6.8747        8.2934        5.8803        6.9392        6.9289        6.3204        6.9953        5.0907        6.1419        5.9886        4.3870        2.4133        2.2700        2.3265        2.6504        3.9641        6.2142        5.4247        5.3496        7.2014        9.6885       12.4905       13.6647       10.9557        9.9741       10.5774       11.2842       13.5232       15.0459       13.0507       16.0994       15.1111       12.9656       11.3855       12.2016       11.1536       11.5051       11.7309        8.4545        4.7443        3.7278        4.0635        4.0469        5.3258        7.0344        7.4146        8.2731        8.7936        7.8008       10.4197        7.6868        6.2061       13.3748       13.1283       16.2244       16.3484       18.3263       24.3235       39.5977       29.6057       31.2267       34.7288       38.4564       38.7765       25.2696       22.9284       20.1151       20.9127       49.8447       51.0664       42.9092       49.5725       28.3975       32.7189       41.5704       57.3583       49.8192       48.4811       55.9154       57.2546       47.3604       48.3626       55.6233       45.1451       42.0293       46.0523       55.1094       54.1210       50.4358       43.3687       39.3508       36.7711       50.3158       53.6237       61.7160       66.3278       78.7092       72.1262       69.1202       71.3548       94.6416      111.6734      104.1330      108.2446      127.2462      116.2663      129.4551      128.6789      139.5322      146.6005      165.3359      150.9825      138.7857      147.4520      116.2777      111.6010      104.2122       84.6806       65.8013       93.1225      118.4321      141.9704      124.4100      122.1256      108.5315       94.1320       83.7062      122.9554      126.5860       85.6352       75.6518       75.3650       68.8766       65.7189       70.2978        0.0000        0.0000        0.0000        0.0000        0.0000        0.0000        0.0000        0.0000        0.0000        0.0000        0.0000        0.0000        0.0000        0.0000        0.0000        0.0000        0.0000        0.0000        0.0000        0.0000        0.0000        0.0000        0.0000        0.0000        0.0000        0.0000        0.0000        0.0000        0.0000        0.0000        0.0000        0.0000        0.0000        0.0000        0.0000        0.0000        0.0000        0.0000        0.0000        0.0000        0.0000        0.0000        0.0000        0.0000        0.0000        0.0000        0.0000        0.0000        0.0000        0.0000        0.0000        0.0000        0.0000        0.0000        0.0000
        0.0000        0.0000        0.0000        0.0000        0.0000        0.0000        0.0000        0.0000        0.0000        0.0000        0.0000        0.0000        0.0000        0.0000        0.0000        0.0000        0.0000        0.0000        0.0000        0.0000      137.4326       80.1613       63.9590       53.6835       40.4349       38.5103       36.9602       48.4961       35.4006       24.1191       16.1085       18.3408       19.8876       22.3718       24.8622       32.6560       18.2162       14.6569       15.2151       14.8355       14.0876       19.6658       12.4240       15.5602       13.5130       18.9022       13.1007       12.9374       13.8435        6.1915        4.4131        5.8032        5.8817        8.1826        8.1832        5.7098        3.5948        6.1012        7.6790        8.5577       10.0215       12.1766        9.0142        5.3937        5.1524        2.9452        3.4594        5.5686        7.5645        7.4965        5.0348        5.3802        6.8568        3.1188        4.6129        8.6770        7.8957        7.9168        6.6609       11.5563       11.3481       11.8886       11.6444       12.6106       17.5513       16.6333       15.9054       16.9408       15.5031       12.1224       12.4868       11.7490        9.6629       11.9648       12.4625       11.4978        9.0091        5.3377        8.1139        4.0646        4.2251        4.1807        9.5842        9.1438        6.4559        8.7128        6.4053        5.7641       10.5644       16.6555       13.9437       22.4215       15.6803       14.0350       13.5410       17.9489       24.0074       24.3739       20.9305       28.4350       32.0518       31.3502       29.4193       22.9282       22.7443       17.4137       17.2951       46.1948       45.4334       44.5687       40.9808       29.1595       28.2733       36.0173       35.5776       39.8712       34.9587       46.4828       58.1675       53.2915       55.1772       47.6281       43.4400       53.8657       55.0955       56.3343       68.2604       65.2127       47.9328       31.8357       32.4745       49.7712       62.8945       67.2525       60.2047       53.8075       64.4537       66.3252       69.3748       90.5288      103.9922       98.2541      103.8109      119.8375      110.5300      132.1312      129.7450      140.2369      148.0203      156.2825      135.3304      133.2786      145.9997      145.8480      102.1342       93.9741       95.0953       79.7268       70.0124       84.2651       92.9369       95.6080      102.7020      106.3577       91.8442      111.3378      144.7098      104.9669       88.6985       80.9951       78.6076       73.8101       69.3977       69.0503       70.0802        0.0000        0.0000        0.0000        0.0000        0.0000        0.0000        0.0000        0.0000        0.0000        0.0000        0.0000        0.0000        0.0000        0.0000        0.0000        0.0000        0.0000        0.0000        0.0000        0.0000        0.0000        0.0000        0.0000        0.0000        0.0000        0.0000        0.0000        0.0000        0.0000        0.0000        0.0000        0.0000        0.0000        0.0000        0.0000        0.0000        0.0000        0.0000        0.0000        0.0000        0.0000        0.0000        0.0000        0.0000        0.0000        0.0000        0.0000        0.0000        0.0000        0.0000        0.0000        0.0000        0.0000        0.0000
        0.0000        0.0000        0.0000        0.0000        0.0000        0.0000        0.0000        0.0000        0.0000        0.0000        0.0000        0.0000        0.0000        0.0000        0.0000        0.0000        0.0000        0.0000        0.0000        0.0000        0.0000      114.2120       93.5080      101.0346       85.9604       79.6628       73.2196       72.6624       62.1678       51.3854       41.2817       32.0009       25.9647       25.4384       30.5635       37.5344       40.0656       42.3256       36.1065       25.4198       20.4366       15.5797       17.8727        9.5729       21.0151       15.6001        8.1545       10.6496       10.6487       10.8576       12.3279        5.3004        5.7615        6.5408        5.6523        8.9309        9.8627        9.5909       13.2232       10.7515       10.3209       13.4792       13.4483       12.8503        6.5066        5.6526        6.0120        6.0958        8.7575        7.4025        6.0489        5.5772       10.6688        7.5261       12.0916        9.2865        3.9595        6.5482        6.6248       11.7328       15.5466       16.9562       16.5208       19.0661       20.8359       18.3615       18.6891       28.1476       25.4292       20.9002       17.9114       15.9174       19.0698       23.1631       14.8679       17.3447       18.2107        8.1869        7.9543        3.9088        5.3975        8.7385       17.4882       13.4378        9.6914        8.5395       11.4335        9.1249       10.0187       11.0353       12.9966       11.6177       14.6206       13.8046       17.8116       17.1348       19.4592       25.1848       32.9370       32.7832       26.8923       27.8380       25.8338       24.9891       20.8746       17.6256       15.0165       36.9612       39.3235       45.0518       46.8248       43.4224       46.9322       57.9409       53.9993       49.8819       51.6311       58.6483       63.4343       77.3234       86.9692       65.9212       67.4283       79.8127       69.4202       63.1468       65.6448       54.2122       52.7285       46.5888       39.0799       53.0245       72.0267       66.7382       63.4649       66.9549       80.1319       85.2689       70.8066       81.4947       98.3888      113.3644      102.2823      114.7794      113.4522      106.5105      115.4026      115.9684      127.2316      133.1383      144.4340      135.6213      143.8141      121.3943      100.0255      118.0981      110.5668       98.5265       95.6220      104.6686       87.5916      100.6745       79.2674       70.9788       70.5131       76.5592       92.8492       73.0739       74.9021       74.2556       87.1255       71.8640       75.1154       62.5319       66.0540       25.1700        0.0000        0.0000        0.0000        0.0000        0.0000        0.0000        0.0000        0.0000        0.0000        0.0000        0.0000        0.0000        0.0000        0.0000        0.0000        0.0000        0.0000        0.0000        0.0000        0.0000        0.0000        0.0000        0.0000        0.0000        0.0000        0.0000        0.0000        0.0000        0.0000        0.0000        0.0000        0.0000        0.0000        0.0000        0.0000        0.0000        0.0000        0.0000        0.0000        0.0000        0.0000        0.0000        0.0000        0.0000        0.0000        0.0000        0.0000        0.0000        0.0000        0.0000        0.0000        0.0000        0.0000
        0.0000        0.0000        0.0000        0.0000        0.0000        0.0000        0.0000        0.0000        0.0000        0.0000        0.0000        0.0000        0.0000        0.0000        0.0000        0.0000        0.0000        0.0000        0.0000        0.0000        0.0000      108.6127      103.2318      116.6944      113.7932      103.1986       95.5958       89.7418       75.2668       61.2981       54.4970       41.8702       37.0663       35.1496       34.5154       41.7019       47.8718       52.8253       49.9388       37.2911       23.7275       20.9980       22.5415       15.6162       16.4515       14.0144        7.8582       10.4667       10.2604        8.3765        8.2517        6.3133        5.0192        3.8157        6.9864        8.7649        8.9743        6.2674        8.8183        7.3371       11.3727        9.6500        7.5358       12.7169        7.9924        7.3841        5.8309        4.6199        6.2089        4.8482        8.9670        6.8986        6.6842        4.1148        3.9902        3.4912        5.8400        6.8783        9.3074       16.8331       21.2746       16.8759       16.4444       21.0434       18.8242       19.3576       19.6002       22.4489       26.8565       23.5806       23.5360       21.4829       15.5643       12.2163       14.7452       10.6889       15.5837       42.8194       13.7525        7.4538        5.3676        4.7518        4.8569        7.4391       14.8394       11.4087        9.2664        8.8208        7.9558        6.3712        8.6375       10.8610       12.1281       13.0229        9.9640       21.2134       25.1051       33.1104       21.8172       27.8417       23.0602       24.4227       27.2355       23.3559       16.6862       16.9050       17.4244       37.2585       44.4624       34.6404       41.9826       36.8816       38.3332       38.6391       46.5662       45.5561       43.1903       50.1134       56.1321       61.7047       75.8570       67.4471       74.5667       75.6706       75.2330       65.5565       53.2199       49.9944       44.1262       58.8879       56.6410       69.2319       71.8513       59.8499       63.0345       72.9233       81.2815       76.7510       67.6563       91.2792      110.5125      121.0331      107.3457      108.2244      113.4127      129.2769      131.8608      126.5322      142.9622      149.0991      157.8075      158.8224      126.7327      111.0446      103.1423      101.5613      118.3091      107.0443      107.8778      111.4690       90.2953       95.5820       96.5497       71.4356       65.6507       83.4000       76.8232       68.2801       83.2774       85.0072       84.9051       74.4863       79.0315       75.9433       66.2026       40.4100        0.0000        0.0000        0.0000        0.0000        0.0000        0.0000        0.0000        0.0000        0.0000        0.0000        0.0000        0.0000        0.0000        0.0000        0.0000        0.0000        0.0000        0.0000        0.0000        0.0000        0.0000        0.0000        0.0000        0.0000        0.0000        0.0000        0.0000        0.0000        0.0000        0.0000        0.0000        0.0000        0.0000        0.0000        0.0000        0.0000        0.0000        0.0000        0.0000        0.0000        0.0000        0.0000        0.0000        0.0000        0.0000        0.0000        0.0000        0.0000        0.0000        0.0000        0.0000        0.0000        0.0000
        0.0000        0.0000        0.0000        0.0000        0.0000        0.0000        0.0000        0.0000        0.0000        0.0000        0.0000        0.0000        0.0000        0.0000        0.0000        0.0000        0.0000        0.0000        0.0000        0.0000        0.0000      101.3559      101.3115      118.1427      123.7124      122.8250      112.4715       92.8231       84.3714       73.1888       65.1241       54.5480       47.1150       49.7927       45.7355       52.2033       49.7597       45.3532       42.1014       28.4451       35.9816       20.4431       22.8776        9.1249        3.4731        9.9814       10.9696       13.7898       14.1054       11.7697       14.6135        7.7020        8.2867        2.4895        8.6273       11.9803        6.9320        8.2620       10.8991        7.4851        9.2621       10.2677        9.3243       10.1432        9.0140        6.4735        5.5444        4.3573        4.5248        3.9007        5.7579        6.9982        7.4695        5.2695        5.8830        5.5502        5.5219        8.0652       10.4441       13.5590       17.4129       16.4625       16.2822       20.1638       19.1933       19.9736       22.9697       25.3177       28.6349       22.0224       20.8700       17.4077       14.9319       15.4246       17.0052       11.0827       10.0767       23.8808       10.3797        9.4042        9.6367        3.6877        5.2809        6.1158        6.5040        8.3761        9.6787       10.1320       14.2369        7.8938        6.7906       15.1646       21.6369       22.8246       10.3997       14.3007       15.5697       35.9737       20.7363       23.3423       20.1261       22.4515       27.3392       22.3603       21.9546       14.2161       16.3725       37.0113       42.3854       28.0572       32.7933       30.7922       33.4362       42.3831       40.4812       44.9705       49.0502       41.2148       43.8397       45.6998       48.6344       52.2789       54.5048       60.4827       54.5152       56.6708       48.2147       43.6189       67.5036       60.9855       59.7532       59.9133       56.9249       67.7020       76.3529       66.9654       72.1273       80.9149       91.1314       85.9436       95.1546       94.6793       98.4140      111.9450      112.6410      111.6730      120.4359      123.3313      135.1195      166.4168      152.9583      138.2874      129.7270      124.7455      114.9654      121.1097      143.3983      135.0033      124.7367      101.7096       90.6871       94.0478       92.1355       74.6489       61.0679       80.9243      113.3515       94.7813       85.4701       95.2100       81.6712       76.7720       82.2496       82.6228       90.1824       68.0100        0.0000        0.0000        0.0000        0.0000        0.0000        0.0000        0.0000        0.0000        0.0000        0.0000        0.0000        0.0000        0.0000        0.0000        0.0000        0.0000        0.0000        0.0000        0.0000        0.0000        0.0000        0.0000        0.0000        0.0000        0.0000        0.0000        0.0000        0.0000        0.0000        0.0000        0.0000        0.0000        0.0000        0.0000        0.0000        0.0000        0.0000        0.0000        0.0000        0.0000        0.0000        0.0000        0.0000        0.0000        0.0000        0.0000        0.0000        0.0000        0.0000        0.0000        0.0000        0.0000        0.0000
        0.0000        0.0000        0.0000        0.0000        0.0000        0.0000        0.0000        0.0000        0.0000        0.0000        0.0000        0.0000        0.0000        0.0000        0.0000        0.0000        0.0000        0.0000        0.0000        0.0000        0.0000       95.1361       99.2200      131.8863      141.7681      143.5739      130.1735      109.0774       93.7498       87.0371       73.7215       71.8217       61.5194       61.4086       57.2176       72.5713       58.8391       53.3990       43.1392       31.2052       28.4576       21.3245       12.7635       15.9589        7.4868        8.1809        5.1644        6.3701        7.9897       13.1175       12.2534        8.8451       16.2964       10.2838       11.7401       11.1351        6.0999        6.9663        7.8715        7.2505        9.4989        7.2736       11.1545       10.5317        7.1863        5.6820        4.6814        3.1234        4.3573        4.4782        4.6196        4.8156        6.1174        4.7235        6.4831        7.4797        9.2331       12.4323       14.7249       17.6348       17.1738       16.1031       16.7827       18.1348       23.4303       22.5724       22.2048       23.5372       24.0784       30.7860       20.1884       19.3524       16.0191       13.1728       11.0823       10.0208       15.7346       23.4881       11.1611        7.2293        6.6204        4.3933        5.7420        4.9746        5.7459        5.4286        7.8257        5.4464        8.0148        7.9291        7.8494       21.7152       14.5842        7.9055        8.6229       11.0372        9.4384       19.9394       24.7458       19.3572       17.6457       16.8427       15.6972       15.4749       15.7647       18.2418       18.5784       33.6999       35.2977       35.7439       26.0781       23.9589       27.8433       35.0954       40.0056       38.2128       35.6636       35.5675       36.9784       39.5758       39.5958       39.0155       47.9405       58.8355       44.7253       51.4385       64.9249       59.8924       72.3456       65.0408       62.5578       65.8481       66.5445       71.5728       71.7237       69.7256       63.4498       69.2772       71.9951       89.6072       91.6177       91.1045       94.0322      117.4185      120.3990      109.5966      126.8443      123.4612      145.8831      152.1801      139.6181      132.7800      126.3232      113.4956      110.8741      122.5139      149.5726      146.2383      147.6920      100.7542       93.8859       89.5077      106.8408       88.9292       84.6610      106.9047      132.8189      110.6554      101.0842      115.1166      117.9713       82.6158       82.1516       91.5831      102.2118        0.0000        0.0000        0.0000        0.0000        0.0000        0.0000        0.0000        0.0000        0.0000        0.0000        0.0000        0.0000        0.0000        0.0000        0.0000        0.0000        0.0000        0.0000        0.0000        0.0000        0.0000        0.0000        0.0000        0.0000        0.0000        0.0000        0.0000        0.0000        0.0000        0.0000        0.0000        0.0000        0.0000        0.0000        0.0000        0.0000        0.0000        0.0000        0.0000        0.0000        0.0000        0.0000        0.0000        0.0000        0.0000        0.0000        0.0000        0.0000        0.0000        0.0000        0.0000        0.0000        0.0000        0.0000
        0.0000        0.0000        0.0000        0.0000        0.0000        0.0000        0.0000        0.0000        0.0000        0.0000        0.0000        0.0000        0.0000        0.0000        0.0000        0.0000        0.0000        0.0000        0.0000        0.0000        0.0000        0.0000      108.7890      158.2041      170.1657      174.1875      166.5527      152.2511      134.7014      127.5658      117.7668      109.7452      102.8079       98.1134       97.2787      100.7406       96.7693       86.9422       69.8224       41.7569       29.5861       20.5690       15.2218       10.6999        6.6156        6.0728        3.7277       13.5360       16.2092       13.6875       11.6069       11.1189        9.6932        6.4011        7.9412        5.5996        5.6423        3.4163        4.5944        5.6975        7.6925        8.3456        7.0772        4.2600        4.0052        5.5318        5.8229        7.7915        9.1026       12.8506        9.4536        5.0789        6.6923        8.9020       13.6634       11.2629       12.5794       18.2586       25.6181       25.9246       20.0910       28.6410       27.0761       36.8233       38.2075       28.8067       30.0855       46.6155       36.1147       38.8683       42.2696       24.8973       23.3144       31.7697       16.1943        8.9205        5.4151       11.2279       11.5434        8.3113       10.2310        6.1974        4.0687        4.8552        5.2860        4.3518        4.4508        2.8315        4.7135        3.3405        3.7587        7.5212       15.6446        7.3400        7.5674       18.2771       19.4860       12.4079       14.4320       10.7290       13.6302       12.8865       10.7095       11.4177       11.1391       12.0824       12.8376       21.8767       23.3943       25.5139       26.9335       23.8486       27.5443       34.5911       38.8025       35.4041       26.6575       27.2987       30.6974       36.3711       45.0417       60.4827       60.7039       64.3388       74.3477       74.5177       73.9937       74.2980       80.1135       65.4192       76.0553       86.5410       87.5562       77.4954       87.5957       71.8461       63.6331       67.2808       77.3086       87.4605       87.1443       80.9881       92.4472       88.5439       83.8483       98.5071      107.2209      112.7160      125.9213      130.6935      141.2903      125.7811      115.2051      111.3436      130.6878      157.7883      167.0450      131.6530      114.4486      107.6862      119.6627      145.1761      165.3118      146.9284      146.8527      129.7802      137.7155      107.4228      125.9824      112.5039      124.1417      102.1600      100.0556      116.5011      143.1447      128.5867      146.1005      160.6702      173.8139        0.0000        0.0000        0.0000        0.0000        0.0000        0.0000        0.0000        0.0000        0.0000        0.0000        0.0000        0.0000        0.0000        0.0000        0.0000        0.0000        0.0000        0.0000        0.0000        0.0000        0.0000        0.0000        0.0000        0.0000        0.0000        0.0000        0.0000        0.0000        0.0000        0.0000        0.0000        0.0000        0.0000        0.0000        0.0000        0.0000        0.0000        0.0000        0.0000        0.0000        0.0000        0.0000        0.0000        0.0000        0.0000        0.0000        0.0000        0.0000        0.0000        0.0000
        0.0000        0.0000        0.0000        0.0000        0.0000        0.0000        0.0000        0.0000        0.0000        0.0000        0.0000        0.0000        0.0000        0.0000        0.0000        0.0000        0.0000        0.0000        0.0000        0.0000        0.0000        0.0000        0.0000        0.0000        0.0000        0.0000      178.2687      167.0335      154.3854      144.2506      133.9559      127.3721      120.0199      114.6262      111.2629      113.1027      109.9792       97.7700       79.0447       46.5938       32.8120       22.8860       17.0977        5.5052        3.8630        3.9329        6.3771       21.5247       19.5986       20.8532       18.3305       13.5971        5.6725        6.7919        8.4121        6.9951        5.3431        3.4826        2.9276        6.0415        5.2355        4.3836        3.1980        3.9566        3.4316        3.8963        6.7349        7.1531       13.6061       17.5258        8.6775        4.3071        5.3797        4.8240       10.7994       10.9780       13.5886       17.2994       19.8071       22.4662       19.5770       22.3964       27.7963       28.5741       28.4948       32.3414       37.4456       41.4278       50.0954       56.9789       50.8635       31.7839       37.5621       27.7589       28.8083       13.7133       13.3047        7.1263        7.0928        7.3980       11.4458        7.1327        3.9655        2.3188        4.3798        3.6134        3.6415        2.6490        3.6545        3.2250        3.4654        5.4325        5.1164        8.0184       10.8306       21.9933       12.7449        9.9688       10.6414        8.4167        8.9404        8.6404        7.3747        6.5032        5.1235        6.0417       10.1948       18.4448       21.6033       23.4938       22.2640       25.0254       25.9900       23.5920       28.7427       26.6758       25.7421       24.9435       29.9278       35.0403       42.7211       52.5397       45.1986       56.0595       64.9876       69.2054       88.2731       72.6112       69.7151       78.1967       83.1882       72.9142       75.4489       77.9485       67.1357       70.8358       61.7447       78.1788       86.0154       84.4755       85.2786       82.5670       82.2836      108.4311      129.2980      103.1838      116.7257      121.7275      120.3562      141.6718      154.5630      142.7410      112.6169      108.2564      121.8231      132.1791      119.7573      120.4894      121.2673      123.9013      132.8544      164.4136      170.4662      173.5249      165.2003      163.3463      168.1888      120.2251      120.6877      128.9227      134.2068      117.9055      117.1948      124.4245      152.9668      151.1659      154.3758      161.0328      164.6612        0.0000        0.0000        0.0000        0.0000        0.0000        0.0000        0.0000        0.0000        0.0000        0.0000        0.0000        0.0000        0.0000        0.0000        0.0000        0.0000        0.0000        0.0000        0.0000        0.0000        0.0000        0.0000        0.0000        0.0000        0.0000        0.0000        0.0000        0.0000        0.0000        0.0000        0.0000        0.0000        0.0000        0.0000        0.0000        0.0000        0.0000        0.0000        0.0000        0.0000        0.0000        0.0000        0.0000        0.0000        0.0000        0.0000        0.0000        0.0000        0.0000        0.0000
        0.0000        0.0000        0.0000        0.0000        0.0000        0.0000        0.0000        0.0000        0.0000        0.0000        0.0000        0.0000        0.0000        0.0000        0.0000        0.0000        0.0000        0.0000        0.0000        0.0000        0.0000        0.0000        0.0000        0.0000        0.0000        0.0000        0.0000      166.0650      159.8183      151.2021      145.9205      139.5475      133.3293      125.5398      119.1266      117.8740      111.7495       99.4314       80.7745       49.5048       33.2794       24.8105       18.7279        5.1297        4.3627        3.1370        7.4071       21.3545       15.8579       20.0184       21.2240       13.4020        3.6430        7.0114        9.1097        2.9277        1.5175        1.8283        3.5406        5.5413        3.4296        3.9693        2.9477        3.2008        3.3651        4.2020        6.2887       10.3947       10.7936        7.9170        5.0132        3.5381        3.4848        5.5519        9.2032       14.5588       16.0480       16.1474       16.1186       20.2908       29.1697       28.0812       30.5925       25.8752       24.7985       29.7760       34.3142       46.3619       57.4375       62.7296       70.6412       37.0551       28.2699       25.3946       27.6356       10.4247        9.8215        6.9116        3.2495        7.1106       10.4309        7.7195        3.4188        2.5555        2.9803        5.0883        3.5131        2.3473        2.0608        1.8790        2.0022        3.9148        5.0675       12.9871        6.1925        7.2046        8.5706        7.5003        8.1222        7.8095        7.9154        6.9121        6.1802        4.5208        4.3231        5.6406        8.6411       15.2483       19.3544       21.3143       22.5072       23.8926       24.3895       26.3040       28.1960       23.9850       22.7667       23.7014       22.9284       38.4298       37.2090       32.7254       48.1270       59.4399       65.1658       72.1252       67.5807       64.1510       62.4942       68.8923       68.2289       63.8310       70.2963       84.7192       62.3355       58.2365       75.6342       72.7714       76.8670       72.9398       86.6638       85.1151      109.2035      146.0769      137.5245      128.0519      136.9703      130.7052      134.5733      135.0362      144.2438      118.7427      100.0678      101.1956      110.7502      135.5989      138.3913      168.9687      142.2372      134.4861      141.9225      166.6022      189.7237      166.5562      188.5758      186.4666      196.2526      141.5517      138.3185      130.5031      132.1238      131.5171      147.5145      148.2403      167.4035      146.9004      157.4214      156.6422      155.3295       65.6100        0.0000        0.0000        0.0000        0.0000        0.0000        0.0000        0.0000        0.0000        0.0000        0.0000        0.0000        0.0000        0.0000        0.0000        0.0000        0.0000        0.0000        0.0000        0.0000        0.0000        0.0000        0.0000        0.0000        0.0000        0.0000        0.0000        0.0000        0.0000        0.0000        0.0000        0.0000        0.0000        0.0000        0.0000        0.0000        0.0000        0.0000        0.0000        0.0000        0.0000        0.0000        0.0000        0.0000        0.0000        0.0000        0.0000        0.0000        0.0000        0.0000
        0.0000        0.0000        0.0000        0.0000        0.0000        0.0000        0.0000        0.0000        0.0000        0.0000        0.0000        0.0000        0.0000        0.0000        0.0000        0.0000        0.0000        0.0000        0.0000        0.0000        0.0000        0.0000        0.0000        0.0000        0.0000        0.0000        0.0000        0.0000        0.0000        0.0000      142.2409      142.7191      137.7985      131.7840      122.4846      121.1395      111.4198       97.3605       79.0795       50.9432       34.6290       23.9878       19.3658       13.1263        4.2814        4.3305        2.7841        2.7092        8.0374       11.2930       17.3537       14.1617       11.3911       14.1555        9.5294        8.1863        7.7364        3.7469        3.8290        6.2390        2.4532        3.8218        2.2622        3.8683        5.0061        4.2567        4.5815       10.6019        7.7033        4.5576        4.8173        2.9174        3.9364        6.6882       13.0946       13.6960       12.7486       12.4415       14.5863       15.1856       21.1734       21.2369       20.7484       21.6791       22.4651       24.0784       26.6557       32.0141       44.8375       57.9585       48.3612       51.5663       44.9066       29.3338       23.9649        9.6994        8.8445       22.8084       10.3198        9.7201        7.3564        7.3180        5.0746        2.3662        4.4742        4.3644        3.8273        3.3842        5.5068        2.9203        2.6239        4.8778        5.2309        6.0468        6.1903        8.8672        6.5431        6.0423        7.0793        6.6471        6.7095        6.7583        6.2986        5.9095        5.1831        6.1408        8.2887       15.3690       18.5600       20.1957       21.6561       23.8379       24.4883       28.6112       27.8164       21.6926       25.9353       27.2744       24.9922       31.0217       27.4185       28.3064       44.2650       51.4747       64.1983       60.0561       48.2142       66.1264       67.3075       65.7621       72.7470       63.2406       55.8807       64.5707       67.5593       55.1334       63.6876       65.8430       90.9556       89.3880      109.5517      109.1683      124.6801      128.3063      126.6303      122.0333      120.2353      119.5189      121.0474      110.3136      110.3383      102.6892      103.0639      109.8452      124.7446      210.0353      207.1978      229.5759      216.2290      182.8762      159.9297      164.3669      183.2058      176.9168      190.4859      180.6008      148.8667      131.7390      129.5715      133.5658      150.3793      126.9518      120.8566      136.6493      150.2407      126.8868      135.8239      138.0173      143.9851       73.5300        0.0000        0.0000        0.0000        0.0000        0.0000        0.0000        0.0000        0.0000        0.0000        0.0000        0.0000        0.0000        0.0000        0.0000        0.0000        0.0000        0.0000        0.0000        0.0000        0.0000        0.0000        0.0000        0.0000        0.0000        0.0000        0.0000        0.0000        0.0000        0.0000        0.0000        0.0000        0.0000        0.0000        0.0000        0.0000        0.0000        0.0000        0.0000        0.0000        0.0000        0.0000        0.0000        0.0000        0.0000        0.0000        0.0000        0.0000        0.0000        0.0000
        0.0000        0.0000        0.0000        0.0000        0.0000        0.0000        0.0000        0.0000        0.0000        0.0000        0.0000        0.0000        0.0000        0.0000        0.0000        0.0000        0.0000        0.0000        0.0000        0.0000        0.0000        0.0000        0.0000        0.0000        0.0000        0.0000        0.0000        0.0000        0.0000        0.0000        0.0000      157.4028      156.4162        0.0000        0.0000      117.2944      107.2905       92.8694       73.3384       33.2667       21.5341       13.6685        9.7904        0.9820        0.6849        0.6131        0.3806        9.0185       12.4671       14.2267       11.3717       10.8722        5.0755        4.1316        3.0683        5.7796        4.5945        4.5766        3.1062        4.5485        5.7737        3.5453        3.9871        6.7341        8.5056       10.0439        9.6713        5.1215        1.8887        3.2750        3.5301        8.3992        7.6821        5.0835        6.6136       16.5728       11.6313       14.9122       15.5381       22.1536       26.7932       16.2305       16.6901       36.6437       54.2784       52.7689       39.1497       22.4787       43.7909       36.3536       73.0537       42.2169       43.8871       24.2976       23.6181       19.9278       15.7745       21.5674       17.7519        2.3068        3.4080        4.7089        3.1621        1.2339        2.2007        1.5906        1.3375        3.1436        5.4184        3.9013        3.4060        6.5592        7.0758       15.6890       17.2818        4.7909        3.2578        3.0534        4.2105        7.8006        8.3433        8.0936        7.4976        4.4299        5.0190        5.6827        6.3009       17.1666       18.3889       18.3317       19.7633       24.1364       22.3632       27.9448       27.1702       28.0113       26.9843       26.2729       28.5161       26.7888       29.9319       29.3274       35.6536       38.4746       52.1766       52.5313       49.9281       49.9010       48.6435       54.7184       61.5976       56.7867       63.2577       73.2727       71.0626       71.4880       86.0013       89.2807       91.0897      130.6568      156.9011      126.0296      107.8056      143.5035      134.2049      117.6598      122.7951      131.7248      116.3062      115.4792      144.4090      109.2686      109.3108      113.3341      154.5143      210.8378      202.3280      284.5446      302.9267      191.8033      163.4167      161.1194      201.0219      205.5191      197.9219      194.5313      170.4299      118.3247      114.1952      128.6100      151.9087      152.2575      157.6908      158.4374      156.2442      134.0138      142.2964      146.0830        0.0000        0.0000        0.0000        0.0000        0.0000        0.0000        0.0000        0.0000        0.0000        0.0000        0.0000        0.0000        0.0000        0.0000        0.0000        0.0000        0.0000        0.0000        0.0000        0.0000        0.0000        0.0000        0.0000        0.0000        0.0000        0.0000        0.0000        0.0000        0.0000        0.0000        0.0000        0.0000        0.0000        0.0000        0.0000        0.0000        0.0000        0.0000        0.0000        0.0000        0.0000        0.0000        0.0000        0.0000        0.0000        0.0000        0.0000        0.0000        0.0000        0.0000        0.0000
        0.0000        0.0000        0.0000        0.0000        0.0000        0.0000        0.0000        0.0000        0.0000        0.0000        0.0000        0.0000        0.0000        0.0000        0.0000        0.0000        0.0000        0.0000        0.0000        0.0000        0.0000        0.0000        0.0000        0.0000        0.0000        0.0000        0.0000        0.0000        0.0000        0.0000        0.0000        0.0000        0.0000        0.0000        0.0000        0.0000        0.0000       88.2175       69.2834       31.4874       19.3489       11.6381        8.2795        0.5601        0.6176        0.7553        0.5504       12.1876       16.9401       18.2904       13.9296        5.0974        3.4501        2.1242        2.1354        2.6346        4.3205        3.9955        5.0342        4.7738        4.7855        3.9996        4.9062        2.0843        8.2758        6.2698        8.4201        3.5334        4.3010       12.2276        5.7494       11.2197       23.1629       24.0600       28.8627       29.5555       23.3165       21.1025       15.7783       21.3902       15.0485       23.1389       34.4803       62.2376       38.7430       42.3980       41.9082       76.2674       32.2710       38.4014       74.6766       54.1789       47.6592       35.4442       30.7688       41.0450       24.2547       16.3764       33.2816       15.0498        5.8272        8.4051        4.1114        1.8046        1.3889        0.6562        1.4392        4.5297        4.1927        4.1598        4.8013        6.8710        8.3566       16.8127       31.7068        4.0916        3.2476        2.6856        3.5483        7.1234        9.5371        8.0673        7.5207        5.0185        4.3602        6.2834        9.2695       14.6802       15.1939       20.2049       23.4377       26.9017       21.9001       28.4406       32.3311       32.0804       33.8456       30.6552       28.4352       23.4871       23.8577       28.3969       33.6113       46.6749       55.0691       38.8627       42.6444       40.9274       44.4508       46.2750       60.9366       72.6998       61.9915       66.5005       71.4725       80.3075       88.6155      102.0956      111.3185      110.2674      123.4985      126.5924      108.9193      127.0230      135.5994      113.4437      137.5651      136.8338      127.1397      133.5070      139.4779      150.9370      131.8841      149.4057      159.0042      191.3972      182.4418      211.9420      208.4084      169.1323      151.5919      155.6921      220.3272      178.7676      198.9508      179.2570      181.2979      126.3976      118.6535      121.6856      133.4359      130.7344      145.8983      165.5500      153.9247      137.3911      138.5152        0.0000        0.0000        0.0000        0.0000        0.0000        0.0000        0.0000        0.0000        0.0000        0.0000        0.0000        0.0000        0.0000        0.0000        0.0000        0.0000        0.0000        0.0000        0.0000        0.0000        0.0000        0.0000        0.0000        0.0000        0.0000        0.0000        0.0000        0.0000        0.0000        0.0000        0.0000        0.0000        0.0000        0.0000        0.0000        0.0000        0.0000        0.0000        0.0000        0.0000        0.0000        0.0000        0.0000        0.0000        0.0000        0.0000        0.0000        0.0000        0.0000        0.0000        0.0000        0.0000
        0.0000        0.0000        0.0000        0.0000        0.0000        0.0000        0.0000        0.0000        0.0000        0.0000        0.0000        0.0000        0.0000        0.0000        0.0000        0.0000        0.0000        0.0000        0.0000        0.0000        0.0000        0.0000        0.0000        0.0000        0.0000        0.0000        0.0000        0.0000        0.0000        0.0000        0.0000        0.0000        0.0000        0.0000        0.0000        0.0000        0.0000        0.0000        0.0000       31.1372       21.2028       13.9663       10.5670        0.5848        0.3963        1.2112        0.4301       17.6361       22.3761       22.6355       19.2664        6.6403        5.8568        3.3506        3.1653        2.0691        2.7021        1.5352        2.0026        2.0084        1.4733        1.9865        0.4294        1.1881        0.6672        2.7922        4.9600        2.0376        3.0768        2.1736        3.9305        5.3496       13.7860       16.1259       11.8842        7.0277       17.4086       35.8137       34.6311       30.8194       26.8920       45.2576       42.6633       56.9685       42.1713       64.3212       94.4783       51.4851       37.1994       48.0759      105.8304       83.8748       79.1902       57.0838       61.7344       51.6950       64.1792       28.7303       25.1834       30.9930       12.5235       10.6161       10.4742        2.2400        1.0286        1.0285        1.5525        9.0421        4.6217        8.2319        5.0856       14.6005       12.3469       20.7947       12.2631        5.3754        6.2944        2.9542        3.5549        8.3318       11.3532       12.3492       12.4484       14.0741       19.0070       16.9780       12.0183       14.8302       17.5779       20.1849       24.3830       26.5554       25.6484       32.0139       30.8793       30.8062       32.8858       29.7852       28.8641       21.7706       30.6275       28.2574       29.5659       32.0590       33.7575       37.9580       43.6216       46.1105       41.6189       60.0606       73.5954       74.4213       61.5848       71.6527       83.3461       89.7764       99.1937      116.7397      150.8691      145.9307      122.8895      133.6706      146.1954      157.7907      167.6423      170.0162      158.8648      131.7443      152.0765      163.4135      147.5432      152.6886      144.8860      142.4362      138.4006      141.7287      156.6344      152.6118      151.1883      140.6384      144.2255      175.1225      162.6009      127.3122      128.5334      153.6203      151.5822      116.3217      114.3917      113.1228      122.5880      124.4616      133.7629      134.6833      138.7791      126.2422      136.4542        0.0000        0.0000        0.0000        0.0000        0.0000        0.0000        0.0000        0.0000        0.0000        0.0000        0.0000        0.0000        0.0000        0.0000        0.0000        0.0000        0.0000        0.0000        0.0000        0.0000        0.0000        0.0000        0.0000        0.0000        0.0000        0.0000        0.0000        0.0000        0.0000        0.0000        0.0000        0.0000        0.0000        0.0000        0.0000        0.0000        0.0000        0.0000        0.0000        0.0000        0.0000        0.0000        0.0000        0.0000        0.0000        0.0000        0.0000        0.0000        0.0000        0.0000        0.0000        0.0000
        0.0000        0.0000        0.0000        0.0000        0.0000        0.0000        0.0000        0.0000        0.0000        0.0000        0.0000        0.0000        0.0000        0.0000        0.0000        0.0000        0.0000        0.0000        0.0000        0.0000        0.0000        0.0000        0.0000        0.0000        0.0000        0.0000        0.0000        0.0000        0.0000        0.0000        0.0000        0.0000        0.0000        0.0000        0.0000        0.0000        0.0000        0.0000        0.0000        0.0000       25.8641       20.3392       17.4127        1.5113        1.0216        0.8021        0.8485       26.1757       29.3305       29.0455       26.2072       10.2971        8.3501        6.3226        6.5938        3.2548        1.8725        0.5845        0.6884        0.8109        0.8567        0.5706        1.2938        1.8531        0.7226        1.2415        2.1372        4.2995        6.6229        4.1997        2.2461        6.1242        4.7395        5.9651        9.8618        9.7211       18.8200        9.7399       14.2264       14.7724       20.8885       19.3790       38.5115       42.8756       36.2953       44.3463       24.2931       37.4479       28.9494       42.2969       50.3391       48.0535       74.4331       82.1464       93.4582       44.8537       41.9821       47.9216       28.0532       10.6822       18.5443       13.9366       15.2791        3.4496        2.4081        1.6404        0.8922        3.2272        3.6473        8.6222        5.9050       21.5212       16.0013       28.1600        9.2713        5.7511        5.9888       16.2466       15.9433       26.4388       25.7518       21.4192       17.3063       16.2227       19.9090       19.4279       13.4746       14.2428       17.5330       16.6282       18.8838       23.4581       34.7558       37.5557       30.1492       27.0175       28.3386       30.7948       38.5311       26.9415       36.3370       39.5732       28.0527       30.9077       39.3913       47.1747       57.0894       68.6044       63.4057       73.1459       90.2218       88.5535       70.3960       85.0761      106.0669      101.7500      134.3363      131.0741      123.0091      141.6613      134.4359      133.7684      154.3116      171.9913      181.9884      190.1607      184.9637      171.6997      169.1787      130.7713      135.6681      134.9467      118.7711      130.8412      117.8505      155.7330      196.9889      152.9550      180.7569      195.7649      155.0376      160.8250      130.0505      122.2457      134.8118      158.5318      112.9947      110.7711      109.0779      109.6204      112.4552      102.6555      111.1755      118.2657      113.9322      111.1464        0.0000        0.0000        0.0000        0.0000        0.0000        0.0000        0.0000        0.0000        0.0000        0.0000        0.0000        0.0000        0.0000        0.0000        0.0000        0.0000        0.0000        0.0000        0.0000        0.0000        0.0000        0.0000        0.0000        0.0000        0.0000        0.0000        0.0000        0.0000        0.0000        0.0000        0.0000        0.0000        0.0000        0.0000        0.0000        0.0000        0.0000        0.0000        0.0000        0.0000        0.0000        0.0000        0.0000        0.0000        0.0000        0.0000        0.0000        0.0000        0.0000        0.0000        0.0000        0.0000        0.0000
        0.0000        0.0000        0.0000        0.0000        0.0000        0.0000        0.0000        0.0000        0.0000        0.0000        0.0000        0.0000        0.0000        0.0000        0.0000        0.0000        0.0000        0.0000        0.0000        0.0000        0.0000        0.0000        0.0000        0.0000        0.0000        0.0000        0.0000        0.0000        0.0000        0.0000        0.0000        0.0000        0.0000        0.0000        0.0000        0.0000        0.0000        0.0000        0.0000        0.0000        0.0000        0.0000        0.0000       37.7613       33.3109       32.0394       33.9478       37.6683       39.6280       38.8487       35.3636       30.8825       27.7609       24.9552       23.4652       21.2022       19.4506       17.1177       13.8706        7.7864        6.4521        5.0412        3.7021        2.6852        3.5276        3.7360        4.2713        5.6125        6.8167        7.4103        5.3085        7.6264        7.9128        7.1533        8.9675        9.7082       14.6633       14.6331       11.7005       40.6435       63.0388       76.6708       96.3708       81.0448       72.9519       73.4766       74.4767      117.2317       92.4719       71.6631       78.7374       86.5638      116.9086      111.4147      112.3803       62.0163       47.5211       55.6236       49.6699       35.1298       34.4735       27.9049       32.0127        7.2461        3.6668        2.5712        2.0575        4.0152        4.4004        5.5682        5.4328        7.5245        9.8114       22.8373       18.8663       11.8019       16.1514       13.7992       13.3660       13.2441        8.1257        8.5376        6.7962       11.0429       11.2655       12.7240       15.7936       14.1596       15.6877       18.5237       20.5304       21.5324       32.5909       33.4987       23.5241       27.8781       30.1102       29.6026       30.7313       28.0582       20.7622       32.8627       31.1062       37.8203       45.0121       55.4707       59.6241       69.6633       76.2845       71.9104       73.9407       82.3419       90.8981       88.9084      119.1075      105.9279      136.2036      138.5385      132.3783      140.6715      148.5857      155.5204      201.7590      166.5820      180.7955      194.6447      207.1711      189.7237      158.3004      139.8256      141.3481      136.8691      152.5885      158.5025      153.6927      163.8930      191.6740      193.6631      204.5216      171.0526      166.1398      174.5270      146.4213      126.8496      126.1447      129.4193      118.0635       98.4049       97.3823       99.9364      103.3378      105.0313       96.6456      104.8643      105.5532       55.5300        0.0000        0.0000        0.0000        0.0000        0.0000        0.0000        0.0000        0.0000        0.0000        0.0000        0.0000        0.0000        0.0000        0.0000        0.0000        0.0000        0.0000        0.0000        0.0000        0.0000        0.0000        0.0000        0.0000        0.0000        0.0000        0.0000        0.0000        0.0000        0.0000        0.0000        0.0000        0.0000        0.0000        0.0000        0.0000        0.0000        0.0000        0.0000        0.0000        0.0000        0.0000        0.0000        0.0000        0.0000        0.0000        0.0000        0.0000        0.0000        0.0000        0.0000        0.0000        0.0000        0.0000
        0.0000        0.0000        0.0000        0.0000        0.0000        0.0000        0.0000        0.0000        0.0000        0.0000        0.0000        0.0000        0.0000        0.0000        0.0000        0.0000        0.0000        0.0000        0.0000        0.0000        0.0000        0.0000        0.0000        0.0000        0.0000        0.0000        0.0000        0.0000        0.0000        0.0000        0.0000        0.0000        0.0000        0.0000        0.0000        0.0000        0.0000        0.0000        0.0000        0.0000        0.0000        0.0000        0.0000        0.0000       45.7778       44.1952       44.6853       47.3433       47.8576       46.5866       43.3933       38.9654       35.9275       33.4431       31.3382       28.1760       25.9940       22.2778       18.6111       11.0623        9.2512        6.5718        4.6262        5.8015        6.2637        5.6840        5.5115        7.4211        8.2616        7.3736        5.6473        7.6119        8.6896        5.9164        7.5820       13.6738        5.4596        6.4431       13.0104       43.4414       63.0658       51.6774       49.4699       68.9052       80.9072       98.3888       93.6959      119.3317      168.6346      104.6161       89.2090       69.2634      120.9271      125.2576       82.6548       46.0127       50.3276       62.4361       53.8300       39.7065       33.6306       28.7576       27.6441        7.8012        4.1517        2.4881        6.5589        5.0595        5.4977        5.8024        6.0824        6.9941       10.0272       13.8015       10.5860       10.0608        8.7196        6.8630        6.6842        5.2281        4.3951        5.1826        6.1049       13.0059       15.9261       16.3717       15.0593       14.5428       17.2425       20.2981       26.6937       31.4154       39.5560       34.8470       43.6676       33.2428       31.1564       28.7640       36.0563       50.7196       44.5936       49.8872       36.9078       49.5749       47.3891       58.4883       80.7642       81.5553       91.6334       69.7711       80.0454      104.1596      120.6702       99.9731      110.4442      118.2333      149.4191      159.7290      136.1179      156.4954      168.4487      173.7897      177.9747      161.6464      173.2183      178.0125      202.2307      203.4176      154.3181      152.3846      167.1255      261.5183      228.8018      170.7054      207.3669      166.6489      177.3674      172.3000      187.3601      161.8808      168.5814      150.5538      154.4884      130.4995      137.2522      122.9827      116.2316       94.0967       94.2185       95.3894       91.6820       91.5148       92.8501       93.9461       90.4629      149.8500        0.0000        0.0000        0.0000        0.0000        0.0000        0.0000        0.0000        0.0000        0.0000        0.0000        0.0000        0.0000        0.0000        0.0000        0.0000        0.0000        0.0000        0.0000        0.0000        0.0000        0.0000        0.0000        0.0000        0.0000        0.0000        0.0000        0.0000        0.0000        0.0000        0.0000        0.0000        0.0000        0.0000        0.0000        0.0000        0.0000        0.0000        0.0000        0.0000        0.0000        0.0000        0.0000        0.0000        0.0000        0.0000        0.0000        0.0000        0.0000        0.0000        0.0000        0.0000        0.0000        0.0000
        0.0000        0.0000        0.0000        0.0000        0.0000        0.0000        0.0000        0.0000        0.0000        0.0000        0.0000        0.0000        0.0000        0.0000        0.0000        0.0000        0.0000        0.0000        0.0000        0.0000        0.0000        0.0000        0.0000        0.0000        0.0000        0.0000        0.0000        0.0000        0.0000        0.0000        0.0000        0.0000        0.0000        0.0000        0.0000        0.0000        0.0000        0.0000        0.0000        0.0000        0.0000        0.0000        0.0000        0.0000        0.0000        0.0000       49.0276       51.4760       50.6954       49.1478       46.2869       41.8752       39.1654       37.6565       36.6458       33.5499       31.8865       29.0711       24.2581       14.6410       10.6230        8.4012        7.4809        5.6951        6.0347        4.5599        5.4693        8.0618        8.4843        8.5745        7.9542       11.9409        7.9390       10.8031        7.2007        7.7374       13.8425       12.6041        9.7056       36.1446       37.9131       29.1875       41.8337       77.2484       96.0180       93.0985       91.1278       82.0595      101.5731      111.7011       79.6510       75.7609      106.8909       96.5713      135.0440       46.9717       63.2778       60.2649       47.4501       37.4837       38.4371       55.8418       35.0443        9.9997        6.8565        4.3472        5.9144        8.9047       10.2580        6.8980        6.0625        6.6987        6.5683        7.1823        6.2858        6.9849        8.1067        8.0103        6.0940        3.9452        3.9803        4.9260        4.8131        9.4204       13.9582       13.9653       14.3565       25.5146       21.0885       26.3906       30.6645       37.2112       48.3685       39.5624       46.1012       36.3872       33.2235       29.0099       28.6436       45.4854       43.8813       47.0076       44.0908       52.8779       40.3577       41.3460       63.5246       67.5796       74.3212       89.1441      115.4686       98.4748      102.7880      129.2852      112.6271      107.3967      103.3642      124.3472      116.0184      156.2967      175.5672      177.6647      157.4818      171.9320      183.7037      184.4091      209.8283      181.3435      150.2284      183.4105      198.9625      174.6035      149.3967      161.7109      183.7869      164.2981      152.9860      150.4858      169.2660      152.1742      145.5448      155.3477      141.2423      118.5782      122.8679      113.3735      115.7873       99.7796       97.9539       81.6071       82.4581       82.4798       81.2213       87.7617       74.0080      102.4800        0.0000        0.0000        0.0000        0.0000        0.0000        0.0000        0.0000        0.0000        0.0000        0.0000        0.0000        0.0000        0.0000        0.0000        0.0000        0.0000        0.0000        0.0000        0.0000        0.0000        0.0000        0.0000        0.0000        0.0000        0.0000        0.0000        0.0000        0.0000        0.0000        0.0000        0.0000        0.0000        0.0000        0.0000        0.0000        0.0000        0.0000        0.0000        0.0000        0.0000        0.0000        0.0000        0.0000        0.0000        0.0000        0.0000        0.0000        0.0000        0.0000        0.0000        0.0000        0.0000        0.0000
        0.0000        0.0000        0.0000        0.0000        0.0000        0.0000        0.0000        0.0000        0.0000        0.0000        0.0000        0.0000        0.0000        0.0000        0.0000        0.0000        0.0000        0.0000        0.0000        0.0000        0.0000        0.0000        0.0000        0.0000        0.0000        0.0000        0.0000        0.0000        0.0000        0.0000        0.0000        0.0000        0.0000        0.0000        0.0000        0.0000        0.0000        0.0000        0.0000        0.0000        0.0000        0.0000        0.0000        0.0000        0.0000        0.0000        0.0000       49.0462       47.9824       46.5228       44.1597       40.1919       37.7151       37.1419       38.6473       36.7332       37.9076       35.4395       29.1073       16.4633       12.7600       10.0419        8.4647        4.5101        5.5112        5.1625        4.5247        8.4800        9.1187       10.5366       11.8007       11.6758       13.8611       14.1847       15.1258       15.4132        7.9226        9.6240       10.7163       28.5373       33.5536       28.4470       35.6816       63.9502       71.6986       80.3201       91.2191      105.0973       81.2124      100.3536       71.1996       65.2651       44.4396       78.4021       99.5405       49.7072       42.0060       34.4498       43.6268       41.7856       44.7277       47.6562       38.1273       16.5342       10.6761        7.4515        9.1270       11.2965        8.3913        5.9796        5.8115        6.8899       10.2539        8.9753        5.5298        6.2862        6.4613        6.1398        5.3922        3.9353        3.2553        3.0801        4.0218        7.3458        8.8171       10.5690       14.6230       21.1729       15.1477       23.6147       24.6271       26.9969       45.3310       45.1120       22.5759       26.7090       30.4658       32.2866       38.4974       61.3447       51.6003       63.8684       72.0759       64.0418       50.4550       55.2712       68.8920       87.9464       95.8941      112.5173      119.2277       98.3806       94.9056      123.2197      127.7531      112.9676      115.3262      114.9762      116.6836      157.9939      169.3517      161.4526      145.2868      139.7517      167.0014      182.7953      146.3981      139.4339      181.6604      216.0711      175.3758      138.5869      153.3605      151.4067      169.3014      155.8725      149.2697      151.2559      161.7296      148.1258      152.8474      147.7560      129.5544       96.7458       92.2770       92.0994      103.6207       92.3296       79.1485       77.0414       81.4449       80.5003       83.4892       75.3957       82.8891        0.0000        0.0000        0.0000        0.0000        0.0000        0.0000        0.0000        0.0000        0.0000        0.0000        0.0000        0.0000        0.0000        0.0000        0.0000        0.0000        0.0000        0.0000        0.0000        0.0000        0.0000        0.0000        0.0000        0.0000        0.0000        0.0000        0.0000        0.0000        0.0000        0.0000        0.0000        0.0000        0.0000        0.0000        0.0000        0.0000        0.0000        0.0000        0.0000        0.0000        0.0000        0.0000        0.0000        0.0000        0.0000        0.0000        0.0000        0.0000        0.0000        0.0000        0.0000        0.0000        0.0000        0.0000
        0.0000        0.0000        0.0000        0.0000        0.0000        0.0000        0.0000        0.0000        0.0000        0.0000        0.0000        0.0000        0.0000        0.0000        0.0000        0.0000        0.0000        0.0000        0.0000        0.0000        0.0000        0.0000        0.0000        0.0000        0.0000        0.0000        0.0000        0.0000        0.0000        0.0000        0.0000        0.0000        0.0000        0.0000        0.0000        0.0000        0.0000        0.0000        0.0000        0.0000        0.0000        0.0000        0.0000        0.0000        0.0000        0.0000        0.0000        0.0000        0.0000        0.0000       37.1726       33.1879       31.5097       32.2368       35.6642       55.7101       60.5234       57.9607       48.1693       28.3474       21.5688       17.5108       16.3302       15.7715       12.9582       13.2826        0.0000        0.0000       20.1768       21.5612       22.1449       21.0528       21.5685       20.9259       22.5212       24.5814       18.2330       16.1978       19.9642       26.3389       33.9498       38.9598       41.1541       39.7371       49.1515       59.2743       74.1787       90.6259       71.6905        0.0000        0.0000        0.0000        0.0000      108.3433       87.5443       48.3278       55.1108       44.7507        0.0000       56.4508       56.9691       52.9381       45.1720       36.9792       27.0036       21.2401       16.7764        6.9145        7.3958        4.2268       13.3261        2.6656        4.9896        7.1256        2.6083        7.1323        4.9284        4.7461        4.1810        4.0781        3.7169        4.1290        5.9776        5.6061        6.6169        7.8663        9.4353       11.5080       13.3194       13.9825       15.0958       13.7198       12.9428       24.2648       28.4776       22.2862       23.4966       33.8348       39.9740       41.2625       56.8468       62.8520       76.5486       73.2765       73.5249       79.8167      102.5306      110.2676      112.5120       85.3112       91.0026       90.1901       83.7183       97.8643      111.7304      125.2570      126.2584      108.9360      101.8434      166.0989      152.0429      148.8269      149.2930      219.3939      214.1278      165.2613      207.2396      212.1645      179.6483      165.9074      168.1506      183.1010      170.9638      160.8525      186.5039      171.5094      186.1532      207.1964      190.0925      158.6056      136.1652      138.5069      125.1957       91.9907       98.6612       96.1865      101.1390       79.5226       66.3534       63.3575       76.4498       83.9666       67.7872        0.0000        0.0000        0.0000        0.0000        0.0000        0.0000        0.0000        0.0000        0.0000        0.0000        0.0000        0.0000        0.0000        0.0000        0.0000        0.0000        0.0000        0.0000        0.0000        0.0000        0.0000        0.0000        0.0000        0.0000        0.0000        0.0000        0.0000        0.0000        0.0000        0.0000        0.0000        0.0000        0.0000        0.0000        0.0000        0.0000        0.0000        0.0000        0.0000        0.0000        0.0000        0.0000        0.0000        0.0000        0.0000        0.0000        0.0000        0.0000        0.0000        0.0000        0.0000        0.0000        0.0000        0.0000        0.0000        0.0000
        0.0000        0.0000        0.0000        0.0000        0.0000        0.0000        0.0000        0.0000        0.0000        0.0000        0.0000        0.0000        0.0000        0.0000        0.0000        0.0000        0.0000        0.0000        0.0000        0.0000        0.0000        0.0000        0.0000        0.0000        0.0000        0.0000        0.0000        0.0000        0.0000        0.0000        0.0000        0.0000        0.0000        0.0000        0.0000        0.0000        0.0000        0.0000        0.0000        0.0000        0.0000        0.0000        0.0000        0.0000        0.0000        0.0000        0.0000        0.0000        0.0000        0.0000        0.0000        0.0000        0.0000        0.0000        0.0000       61.2899       69.3073       67.6736        0.0000        0.0000        0.0000       20.9350       20.2226       18.0135       15.4125        0.0000        0.0000        0.0000        0.0000        0.0000        0.0000        0.0000       25.7901       25.5288       24.4338       22.0495       19.6184       16.6158       20.1230       27.0142       25.9887       30.6406       49.3587       43.2384       45.9593       57.1562       47.1001       65.4510        0.0000        0.0000        0.0000        0.0000        0.0000        0.0000      145.8404       25.7978        0.0000        0.0000        0.0000       65.9113       69.6598       60.8485       46.5710       43.8845       33.5062       26.0944       20.8639        8.4237        5.5481        4.4039        3.8952        1.8150        2.1417        3.1265        4.3531        5.6263        6.7490        5.5095        5.4886        4.3545        3.5238        4.1515        5.3325        4.9525        5.8093        6.8410        8.2420       10.0682       11.5251       12.3967       12.6707        8.6507        8.8342        9.2483       14.7711       42.1636       27.3863       30.2561       28.2939       44.3345       49.2033       56.2989       63.9375       66.0060       74.0687       77.9935       85.6473       93.2381       98.6222       93.2712      104.2074       91.8864       92.7897      108.4323      102.6892      106.5033       96.5610       91.7378       99.0250      106.4674      131.0131      192.9986      221.0989      198.4875      189.2075      213.3049      200.5860      185.4793      178.6887      195.6051      175.2197      179.5005      195.9545      197.5505      212.2064      201.6801      201.5692      210.5297      185.0565      154.7894      148.3145      152.5697      126.5448       95.1794       94.8845       88.8514       88.0104       68.2724       61.9062       63.9598       73.8810       82.7124       82.6535        0.0000        0.0000        0.0000        0.0000        0.0000        0.0000        0.0000        0.0000        0.0000        0.0000        0.0000        0.0000        0.0000        0.0000        0.0000        0.0000        0.0000        0.0000        0.0000        0.0000        0.0000        0.0000        0.0000        0.0000        0.0000        0.0000        0.0000        0.0000        0.0000        0.0000        0.0000        0.0000        0.0000        0.0000        0.0000        0.0000        0.0000        0.0000        0.0000        0.0000        0.0000        0.0000        0.0000        0.0000        0.0000        0.0000        0.0000        0.0000        0.0000        0.0000        0.0000        0.0000        0.0000        0.0000        0.0000        0.0000
        0.0000        0.0000        0.0000        0.0000        0.0000        0.0000        0.0000        0.0000        0.0000        0.0000        0.0000        0.0000        0.0000        0.0000        0.0000        0.0000        0.0000        0.0000        0.0000        0.0000        0.0000        0.0000        0.0000        0.0000        0.0000        0.0000        0.0000        0.0000        0.0000        0.0000        0.0000        0.0000        0.0000        0.0000        0.0000        0.0000        0.0000        0.0000        0.0000        0.0000        0.0000        0.0000        0.0000        0.0000        0.0000        0.0000        0.0000        0.0000        0.0000        0.0000        0.0000        0.0000        0.0000        0.0000        0.0000        0.0000        0.0000        0.0000        0.0000        0.0000        0.0000       20.9388       19.7269       17.8060       15.8261        0.0000        0.0000        0.0000        0.0000        0.0000        0.0000        0.0000        0.0000       27.9860       26.0173       17.9313       16.7535       17.5657       22.0085       27.5573       35.6690       42.2377       45.1012       66.9801       66.0085        0.0000        0.0000        0.0000        0.0000        0.0000        0.0000        0.0000        0.0000        0.0000        0.0000        0.0000        0.0000        0.0000        0.0000        0.0000       68.5954       66.7444       59.1652       46.3187       36.4029       29.0471       24.0277       10.2836        5.7634        4.1454        3.7635        1.9343        2.4043        3.8639        1.9788        3.0847        3.5642        4.8976        3.7261        3.1489        5.3760        4.5639        4.4095        4.4666        4.9547        6.6687        7.7049        8.9318       10.2686       11.4418       11.4317        7.8528        8.0680        8.9720       14.0487       21.8237       53.4765       51.1191       56.6806       45.0402       51.5030       68.0953       73.5220       93.3703       82.8439       76.6367       84.3743       80.3088       90.9794       99.3245       95.0477       88.8819      108.1931      118.7110       94.9933      107.2100       87.6634      106.2894      119.8858      138.1148      182.6624      190.6356      226.5700      242.6821      195.8555      154.4113      193.4072      167.8014      187.4215      185.3250      192.1819      174.0962      192.9699      197.7770      205.6116      203.8083      199.6660      188.5398      185.0185      159.3756      140.0865      130.1054      118.6669       97.7437       99.6982       82.0159       79.6481       59.5202       62.5151       68.0087       70.6606       64.6635        0.0000        0.0000        0.0000        0.0000        0.0000        0.0000        0.0000        0.0000        0.0000        0.0000        0.0000        0.0000        0.0000        0.0000        0.0000        0.0000        0.0000        0.0000        0.0000        0.0000        0.0000        0.0000        0.0000        0.0000        0.0000        0.0000        0.0000        0.0000        0.0000        0.0000        0.0000        0.0000        0.0000        0.0000        0.0000        0.0000        0.0000        0.0000        0.0000        0.0000        0.0000        0.0000        0.0000        0.0000        0.0000        0.0000        0.0000        0.0000        0.0000        0.0000        0.0000        0.0000        0.0000        0.0000        0.0000        0.0000        0.0000
        0.0000        0.0000        0.0000        0.0000        0.0000        0.0000        0.0000        0.0000        0.0000        0.0000        0.0000        0.0000        0.0000        0.0000        0.0000        0.0000        0.0000        0.0000        0.0000        0.0000        0.0000        0.0000        0.0000        0.0000        0.0000        0.0000        0.0000        0.0000        0.0000        0.0000        0.0000        0.0000        0.0000        0.0000        0.0000        0.0000        0.0000        0.0000        0.0000        0.0000        0.0000        0.0000        0.0000        0.0000        0.0000        0.0000        0.0000        0.0000        0.0000        0.0000        0.0000        0.0000        0.0000        0.0000        0.0000        0.0000        0.0000        0.0000        0.0000        0.0000        0.0000        0.0000       17.0711       15.5450        0.0000        0.0000        0.0000        0.0000        0.0000        0.0000        0.0000        0.0000        0.0000        0.0000       27.1113       18.8317       16.3095       17.4848       21.7554       34.7834       41.1999       53.4819       56.9499       73.8626        0.0000        0.0000        0.0000        0.0000        0.0000        0.0000        0.0000        0.0000        0.0000        0.0000        0.0000        0.0000        0.0000        0.0000        0.0000        0.0000        0.0000       68.2043       60.0218       44.7937       35.7820       28.7810       22.5042       24.1789        5.5104        4.0058        3.6390        2.0955        2.2399        2.3157        2.0468        2.4761        2.9002        3.1410        2.4280        2.7775        2.4229        3.8221        4.4097        3.8047        4.2285        5.6416        6.5075        7.9995        9.2566       10.2034       10.7921        7.6048       10.2482       15.8273       13.4192       22.6836       42.2842       37.4481       62.9808       69.7661       79.4639       78.8054       64.5606       75.4027       82.2358       97.0611       80.5686       81.5921       89.1060       81.5504       80.9080       87.4054       96.1249       93.7940      104.7325      131.9933      127.7566      130.9072      113.2468      142.9909      176.1152      167.1322      199.5515      236.0130      218.8314      174.4506      130.9739      143.5704      170.6168      183.5329      232.7182      206.4535      172.7341      190.8445      186.3319      173.5865      174.4589      178.5837      176.1218      159.2269      143.3862      138.9774      120.1289      104.4471       86.0110       83.0125       77.1133       62.5676       65.0307       64.9030       66.7895        0.0000        0.0000        0.0000        0.0000        0.0000        0.0000        0.0000        0.0000        0.0000        0.0000        0.0000        0.0000        0.0000        0.0000        0.0000        0.0000        0.0000        0.0000        0.0000        0.0000        0.0000        0.0000        0.0000        0.0000        0.0000        0.0000        0.0000        0.0000        0.0000        0.0000        0.0000        0.0000        0.0000        0.0000        0.0000        0.0000        0.0000        0.0000        0.0000        0.0000        0.0000        0.0000        0.0000        0.0000        0.0000        0.0000        0.0000        0.0000        0.0000        0.0000        0.0000        0.0000        0.0000        0.0000        0.0000        0.0000        0.0000        0.0000
        0.0000        0.0000        0.0000        0.0000        0.0000        0.0000        0.0000        0.0000        0.0000        0.0000        0.0000        0.0000        0.0000        0.0000        0.0000        0.0000        0.0000        0.0000        0.0000        0.0000        0.0000        0.0000        0.0000        0.0000        0.0000        0.0000        0.0000        0.0000        0.0000        0.0000        0.0000        0.0000        0.0000        0.0000        0.0000        0.0000        0.0000        0.0000        0.0000        0.0000        0.0000        0.0000        0.0000        0.0000        0.0000        0.0000        0.0000        0.0000        0.0000        0.0000        0.0000        0.0000        0.0000        0.0000        0.0000        0.0000        0.0000        0.0000        0.0000        0.0000        0.0000        0.0000        0.0000        0.0000        0.0000        0.0000        0.0000        0.0000        0.0000        0.0000        0.0000        0.0000        0.0000        0.0000       31.1747       24.4817       20.6583       21.2459       25.3522       29.2315       36.7235       45.3062       46.3819        0.0000        0.0000        0.0000        0.0000        0.0000        0.0000        0.0000        0.0000        0.0000        0.0000        0.0000        0.0000        0.0000        0.0000        0.0000        0.0000        0.0000        0.0000       72.0065       70.5546       61.0092       51.2323       41.5146       30.9354        0.7094        1.2187        1.7755        1.9140        1.5377        1.6374        1.6543        1.4876        1.1515        0.8980        1.1325        0.4157        0.6656        0.4277        0.4686        0.7371        4.4096        3.8525        4.4397        5.8116        6.9584        8.2498        9.2577       10.0873       12.2174       14.2083       22.8298       31.5240       35.4176       43.6607       72.3079       88.1279      105.2567       73.6712       82.1860       82.8283       87.5221       87.4485       82.9761       79.7128       75.8933       94.3590       89.0326       95.3367      124.8524      107.7708      105.8550       95.2453      111.6254      111.2925      114.7247      120.7850      116.9007      136.2302      187.8721      173.7617      218.3734      204.5843      171.4262      124.9014      152.8179      166.3298      165.8249      213.9246      162.7174      161.9444      161.2990      171.0852      171.1100      177.6933      165.1895      159.5968      161.1570      171.3819      136.6983      129.4674      101.0143       98.3664       93.0634       86.6412       66.8048       69.7796       95.3495       99.8648        0.0000        0.0000        0.0000        0.0000        0.0000        0.0000        0.0000        0.0000        0.0000        0.0000        0.0000        0.0000        0.0000        0.0000        0.0000        0.0000        0.0000        0.0000        0.0000        0.0000        0.0000        0.0000        0.0000        0.0000        0.0000        0.0000        0.0000        0.0000        0.0000        0.0000        0.0000        0.0000        0.0000        0.0000        0.0000        0.0000        0.0000        0.0000        0.0000        0.0000        0.0000        0.0000        0.0000        0.0000        0.0000        0.0000        0.0000        0.0000        0.0000        0.0000        0.0000        0.0000        0.0000        0.0000        0.0000        0.0000        0.0000        0.0000
        0.0000        0.0000        0.0000        0.0000        0.0000        0.0000        0.0000        0.0000        0.0000        0.0000        0.0000        0.0000        0.0000        0.0000        0.0000        0.0000        0.0000        0.0000        0.0000        0.0000        0.0000        0.0000        0.0000        0.0000        0.0000        0.0000        0.0000        0.0000        0.0000        0.0000        0.0000        0.0000        0.0000        0.0000        0.0000        0.0000        0.0000        0.0000        0.0000        0.0000        0.0000        0.0000        0.0000        0.0000        0.0000        0.0000        0.0000        0.0000        0.0000        0.0000        0.0000        0.0000        0.0000        0.0000        0.0000        0.0000        0.0000        0.0000        0.0000        0.0000        0.0000        0.0000        0.0000        0.0000        0.0000        0.0000        0.0000        0.0000        0.0000        0.0000        0.0000        0.0000        0.0000        0.0000        0.0000        0.0000        0.0000        0.0000        0.0000        0.0000        0.0000        0.0000        0.0000        0.0000        0.0000        0.0000        0.0000        0.0000        0.0000        0.0000        0.0000        0.0000        0.0000        0.0000        0.0000        0.0000        0.0000        0.0000        0.0000        0.0000        0.0000       60.0448       55.5480       57.5318       50.1856       41.5001       30.5736        0.7698        1.2881        1.8373        1.9991        1.5883        1.6827        1.7649        1.5467        1.1166        0.8789        0.6310        0.4591        0.3444        0.1675        0.2348        0.4117        2.1934        2.8742        4.1103        5.1432        6.1496       11.1772       26.7447       19.2701       23.6032       16.3441       20.4235       28.9049       42.4518       83.7589       89.8458       68.7213       67.1651       69.5016       77.6091       82.8163       93.5233       91.1427       83.4541       85.0961      101.9590       95.0542      102.9918      107.1520      140.6673      127.5379      120.2508      117.4663      119.8392      104.5236       95.7897      118.9769      115.5634      143.9252      163.0521      150.4158      170.6325      137.1178      143.9603      121.5378      141.0528      137.7042      178.4405      149.7975      142.9523      152.4850      157.9306      174.6878      160.9486      164.4546      160.3729      153.3067      148.3876      139.7825      125.6747      122.5190      105.4711       88.5391       85.3086      113.4318       84.2068       73.4301       93.3803        0.0000        0.0000        0.0000        0.0000        0.0000        0.0000        0.0000        0.0000        0.0000        0.0000        0.0000        0.0000        0.0000        0.0000        0.0000        0.0000        0.0000        0.0000        0.0000        0.0000        0.0000        0.0000        0.0000        0.0000        0.0000        0.0000        0.0000        0.0000        0.0000        0.0000        0.0000        0.0000        0.0000        0.0000        0.0000        0.0000        0.0000        0.0000        0.0000        0.0000        0.0000        0.0000        0.0000        0.0000        0.0000        0.0000        0.0000        0.0000        0.0000        0.0000        0.0000        0.0000        0.0000        0.0000        0.0000        0.0000        0.0000        0.0000        0.0000
        0.0000        0.0000        0.0000        0.0000        0.0000        0.0000        0.0000        0.0000        0.0000        0.0000        0.0000        0.0000        0.0000        0.0000        0.0000        0.0000        0.0000        0.0000        0.0000        0.0000        0.0000        0.0000        0.0000        0.0000        0.0000        0.0000        0.0000        0.0000        0.0000        0.0000        0.0000        0.0000        0.0000        0.0000        0.0000        0.0000        0.0000        0.0000        0.0000        0.0000        0.0000        0.0000        0.0000        0.0000        0.0000        0.0000        0.0000        0.0000        0.0000        0.0000        0.0000        0.0000        0.0000        0.0000        0.0000        0.0000        0.0000        0.0000        0.0000        0.0000        0.0000        0.0000        0.0000        0.0000        0.0000        0.0000        0.0000        0.0000        0.0000        0.0000        0.0000        0.0000        0.0000        0.0000        0.0000        0.0000        0.0000        0.0000        0.0000        0.0000        0.0000        0.0000        0.0000        0.0000        0.0000        0.0000        0.0000        0.0000        0.0000        0.0000        0.0000        0.0000        0.0000        0.0000        0.0000        0.0000        0.0000        0.0000        0.0000        0.0000        0.0000       50.5441       39.7276       48.8126       44.3076       37.1759       27.5543        0.8659        1.3567        1.9207        1.9855        1.6563        1.7282        1.7362        1.5473        1.1146        0.8447        0.5534        0.3561        0.1998        0.0493        0.1259        0.2939        2.4537        4.7083        5.5590        5.3420        6.4219       13.7524       17.0779       15.1543       26.8507       24.2061       22.7360       41.8299       78.6639       97.1977       59.7965       80.3578       74.9760       79.0025       79.8550       76.5410       98.4363      111.2126      104.7878       94.2346      107.2423       99.3060      102.2938       97.3838      110.8863      109.9240      113.4420      126.8546      108.9949      101.2902      103.5249      113.8010      119.2486      108.6617      117.5014      120.2510      119.7022      114.5198      110.4591      129.0555      138.2679      138.5706      154.1277      148.7915      163.9601      149.0286      170.2070      169.6021      163.4382      167.0549      153.6122      153.1747      140.3954      132.6665      138.3188      115.8181      101.4354       86.8701       83.3792       99.0774       73.7009      116.6641      109.9053        0.0000        0.0000        0.0000        0.0000        0.0000        0.0000        0.0000        0.0000        0.0000        0.0000        0.0000        0.0000        0.0000        0.0000        0.0000        0.0000        0.0000        0.0000        0.0000        0.0000        0.0000        0.0000        0.0000        0.0000        0.0000        0.0000        0.0000        0.0000        0.0000        0.0000        0.0000        0.0000        0.0000        0.0000        0.0000        0.0000        0.0000        0.0000        0.0000        0.0000        0.0000        0.0000        0.0000        0.0000        0.0000        0.0000        0.0000        0.0000        0.0000        0.0000        0.0000        0.0000        0.0000        0.0000        0.0000        0.0000        0.0000        0.0000        0.0000
        0.0000        0.0000        0.0000        0.0000        0.0000        0.0000        0.0000        0.0000        0.0000        0.0000        0.0000        0.0000        0.0000        0.0000        0.0000        0.0000        0.0000        0.0000        0.0000        0.0000        0.0000        0.0000        0.0000        0.0000        0.0000        0.0000        0.0000        0.0000        0.0000        0.0000        0.0000        0.0000        0.0000        0.0000        0.0000        0.0000        0.0000        0.0000        0.0000        0.0000        0.0000        0.0000        0.0000        0.0000        0.0000        0.0000        0.0000        0.0000        0.0000        0.0000        0.0000        0.0000        0.0000        0.0000        0.0000        0.0000        0.0000        0.0000        0.0000        0.0000        0.0000        0.0000        0.0000        0.0000        0.0000        0.0000        0.0000        0.0000        0.0000        0.0000        0.0000        0.0000        0.0000        0.0000        0.0000        0.0000        0.0000        0.0000        0.0000        0.0000        0.0000        0.0000        0.0000        0.0000        0.0000        0.0000        0.0000        0.0000        0.0000        0.0000        0.0000        0.0000        0.0000        0.0000        0.0000        0.0000        0.0000        0.0000        0.0000        0.0000       33.6829       38.8936       31.1884       38.4568       34.7805       29.4132       22.0141        0.9154        1.3715        1.9429        2.0117        1.6727        1.7385        1.7597        1.5493        1.0578        0.7779        0.7894        1.3265        0.5045        0.8453        0.1040        0.3966        3.8867        3.5484        3.3918        6.0916        7.3044        7.4829        8.2131       12.3602       25.5081       26.5565       40.9962       38.7240       52.3395       45.5196       56.7822       64.6768       61.4234       72.9367       87.4482       88.6621      110.6804      117.5816      106.5114       93.8282       87.9798       89.8656       88.4152       81.7712      108.8346      117.9329      129.3106      119.5702      108.8564       95.7962      102.2924      116.5906       97.0391       98.0273       96.1124      109.1792      110.7690      137.8683      141.0820      126.5151      141.7507      153.7001      177.8378      181.3054      166.4762      163.7501      165.9340      152.5550      157.8670      142.8344      145.1437      138.8942      127.2295      113.4455      108.6950      105.5455       85.6720       78.8998       79.1205       79.1708       98.3914        0.0000        0.0000        0.0000        0.0000        0.0000        0.0000        0.0000        0.0000        0.0000        0.0000        0.0000        0.0000        0.0000      122.2500        0.0000        0.0000        0.0000      159.7500        0.0000        0.0000        0.0000        0.0000        0.0000        0.0000        0.0000        0.0000        0.0000        0.0000        0.0000        0.0000        0.0000        0.0000        0.0000        0.0000        0.0000        0.0000        0.0000        0.0000        0.0000        0.0000        0.0000        0.0000        0.0000        0.0000        0.0000        0.0000        0.0000        0.0000        0.0000        0.0000        0.0000        0.0000        0.0000        0.0000        0.0000        0.0000        0.0000        0.0000        0.0000        0.0000        0.0000
        0.0000        0.0000        0.0000        0.0000        0.0000        0.0000        0.0000        0.0000        0.0000        0.0000        0.0000        0.0000        0.0000        0.0000        0.0000        0.0000        0.0000        0.0000        0.0000        0.0000        0.0000        0.0000        0.0000        0.0000        0.0000        0.0000        0.0000        0.0000        0.0000        0.0000        0.0000        0.0000        0.0000        0.0000        0.0000        0.0000        0.0000        0.0000        0.0000        0.0000        0.0000        0.0000        0.0000        0.0000        0.0000        0.0000        0.0000        0.0000        0.0000        0.0000        0.0000        0.0000        0.0000        0.0000        0.0000        0.0000        0.0000        0.0000        0.0000        0.0000        0.0000        0.0000        0.0000        0.0000        0.0000        0.0000        0.0000        0.0000        0.0000        0.0000        0.0000        0.0000        0.0000        0.0000        0.0000        0.0000        0.0000        0.0000        0.0000        0.0000        0.0000        0.0000        0.0000        0.0000        0.0000        0.0000        0.0000        0.0000        0.0000        0.0000        0.0000        0.0000        0.0000        0.0000        0.0000        0.0000        0.0000        0.0000        0.0000        0.0000       23.7925       25.9680       22.0846       18.3027       16.5208       14.1280       11.3989       14.4920        4.4548        2.5394        2.4070        1.9346        1.9700        1.9552        1.7126        1.1308        0.8154        0.5118        0.1979        0.0000        0.0000        0.0120        0.0332        1.0271        1.5070        2.6193        3.9124       13.9553        9.6149       11.3079       13.2110       17.7076       18.2669       37.8696       29.7834       46.0253       62.4112       70.6741       62.8747       78.8719       94.4017       95.0591       87.1179      108.7814      113.9142       93.9276       84.1033       92.7326      102.1188       95.9064       91.9045      125.9604      125.1580      134.4392      130.3907      104.7678      101.8788       90.7937       85.3675       92.2621      106.4657      145.3408      152.3645      145.7395      147.0173      148.0464      133.7321      151.1227      162.3562      185.5207      181.5871      141.4166      156.0867      148.3858      146.5752      135.0450      140.4130      129.7683      126.3973       97.4797       93.8257       87.8158       93.4046       67.6185       59.8128       60.5881       69.5936      211.3502        0.0000        0.0000        0.0000        0.0000        0.0000        0.0000        0.0000        0.0000        0.0000        0.0000        0.0000        0.0000      105.8100      106.9500      134.3100        0.0000      178.4700      150.5700        0.0000        0.0000        0.0000        0.0000        0.0000        0.0000        0.0000        0.0000        0.0000        0.0000        0.0000        0.0000        0.0000        0.0000        0.0000        0.0000        0.0000        0.0000        0.0000        0.0000        0.0000        0.0000        0.0000        0.0000        0.0000        0.0000        0.0000        0.0000        0.0000        0.0000        0.0000        0.0000        0.0000        0.0000        0.0000        0.0000        0.0000        0.0000        0.0000        0.0000        0.0000        0.0000        0.0000
        0.0000        0.0000        0.0000        0.0000        0.0000        0.0000        0.0000        0.0000        0.0000        0.0000        0.0000        0.0000        0.0000        0.0000        0.0000        0.0000        0.0000        0.0000        0.0000        0.0000        0.0000        0.0000        0.0000        0.0000        0.0000        0.0000        0.0000        0.0000        0.0000        0.0000        0.0000        0.0000        0.0000        0.0000        0.0000        0.0000        0.0000        0.0000        0.0000        0.0000        0.0000        0.0000        0.0000        0.0000        0.0000        0.0000        0.0000        0.0000        0.0000        0.0000        0.0000        0.0000        0.0000        0.0000        0.0000        0.0000        0.0000        0.0000        0.0000        0.0000        0.0000        0.0000        0.0000        0.0000        0.0000        0.0000        0.0000        0.0000        0.0000        0.0000        0.0000        0.0000        0.0000        0.0000        0.0000        0.0000        0.0000        0.0000        0.0000        0.0000        0.0000        0.0000        0.0000        0.0000        0.0000        0.0000        0.0000        0.0000        0.0000        0.0000        0.0000        0.0000        0.0000        0.0000        0.0000        0.0000        0.0000        0.0000        0.0000       11.2112       18.0219       16.3095       14.3350       11.4525       10.3278        9.0790        7.6914        9.4898        4.8652        2.7947        2.7259        2.0019        2.0334        2.0136        1.7480        1.1535        0.8190        0.4656        0.2106        0.0000        0.0000        0.8454        0.0441        1.6384        1.3743        5.5096        3.9441        7.1704        9.9160       10.9711       12.7684       14.7154       14.7524       20.2551       22.6886       34.0063       54.3961       56.8864       62.0516       60.2888       69.8705       77.9923       78.4100       81.4623       82.5061       81.0446       88.9351       91.9125      101.6330       96.0605      112.1680      108.9620      110.7061      126.0003      121.5486      108.8008      106.4967       97.3072       92.6855      104.2691      133.5378      153.4925      170.9787      160.2745      147.3027      129.1168      176.3627      168.9728      161.8128      181.8953      173.0634      147.8606      148.5981      162.5169      147.6666      130.9378      129.1233      126.3554      109.5357       97.7169       97.3507       85.8069       76.8625       61.7675       48.0385       72.2883       67.0289      177.2948        0.0000        0.0000        0.0000        0.0000        0.0000        0.0000      248.1247      208.7400        0.0000        0.0000        0.0000        0.0000      114.3000      143.8800        0.0000        0.0000        0.0000        0.0000        0.0000        0.0000        0.0000        0.0000        0.0000        0.0000        0.0000        0.0000        0.0000        0.0000        0.0000        0.0000        0.0000        0.0000        0.0000        0.0000        0.0000        0.0000        0.0000        0.0000        0.0000        0.0000        0.0000        0.0000        0.0000        0.0000        0.0000        0.0000        0.0000        0.0000        0.0000        0.0000        0.0000        0.0000        0.0000        0.0000        0.0000        0.0000        0.0000        0.0000        0.0000        0.0000        0.0000
        0.0000        0.0000        0.0000        0.0000        0.0000        0.0000        0.0000        0.0000        0.0000        0.0000        0.0000        0.0000        0.0000        0.0000        0.0000        0.0000        0.0000        0.0000        0.0000        0.0000        0.0000        0.0000        0.0000        0.0000        0.0000        0.0000        0.0000        0.0000        0.0000        0.0000        0.0000        0.0000        0.0000        0.0000        0.0000        0.0000        0.0000        0.0000        0.0000        0.0000        0.0000        0.0000        0.0000        0.0000        0.0000        0.0000        0.0000        0.0000        0.0000        0.0000        0.0000        0.0000        0.0000        0.0000        0.0000        0.0000        0.0000        0.0000        0.0000        0.0000        0.0000        0.0000        0.0000        0.0000        0.0000        0.0000        0.0000        0.0000        0.0000        0.0000        0.0000        0.0000        0.0000        0.0000        0.0000        0.0000        0.0000        0.0000        0.0000        0.0000        0.0000        0.0000        0.0000        0.0000        0.0000        0.0000        0.0000        0.0000        0.0000        0.0000        0.0000        0.0000        0.0000        0.0000        0.0000        0.0000        0.0000        0.0580        0.6658        6.4658        9.1296       11.3582       10.1627        6.9137        6.6077        5.9657        5.1138        3.6464        3.1120        3.0597        2.9396        2.1934        2.2409        2.2085        1.9382        1.4134        0.9341        0.5454        0.2289        0.0000        0.0000        0.0000        0.1350        1.4463        1.4627        2.9090        5.7247        8.6127        7.7068        9.1990       10.6141       13.1295       13.4493       17.7147       23.5145       33.4164       44.3403       45.2823       45.9814       52.0065       66.6142       72.2310       73.7497       79.2492       79.8262       80.1135       76.7043       80.7029       90.4361       93.4896       94.0636       99.8356      103.9173      121.7094      128.4710      105.1284       96.0109      108.4198      103.0399      117.1482      147.0752      171.0121      160.0802      159.2305      137.9608      138.1893      168.9263      190.1197      199.2439      168.2079      165.8683      148.3638      137.9183      138.5808      134.9171      121.4692      130.0451      106.2073       99.7439       88.8030       80.0705       82.4563       71.0426       55.7569       74.2377       80.8568       88.7913        0.0000        0.0000        0.0000        0.0000        0.0000      202.6837      211.7031      194.2252       77.8500        0.0000        0.0000        0.0000        0.0000        0.0000        0.0000        0.0000        0.0000        0.0000        0.0000        0.0000        0.0000        0.0000        0.0000        0.0000        0.0000        0.0000        0.0000        0.0000        0.0000        0.0000        0.0000        0.0000        0.0000        0.0000        0.0000        0.0000        0.0000        0.0000        0.0000        0.0000        0.0000        0.0000        0.0000        0.0000        0.0000        0.0000        0.0000        0.0000        0.0000        0.0000        0.0000        0.0000        0.0000        0.0000        0.0000        0.0000        0.0000        0.0000        0.0000        0.0000        0.0000        0.0000
        0.0000        0.0000        0.0000        0.0000        0.0000        0.0000        0.0000        0.0000        0.0000        0.0000        0.0000        0.0000        0.0000        0.0000        0.0000        0.0000        0.0000        0.0000        0.0000        0.0000        0.0000        0.0000        0.0000        0.0000        0.0000        0.0000        0.0000        0.0000        0.0000        0.0000        0.0000        0.0000        0.0000        0.0000        0.0000        0.0000        0.0000        0.0000        0.0000        0.0000        0.0000        0.0000        0.0000        0.0000        0.0000        0.0000        0.0000        0.0000        0.0000        0.0000        0.0000        0.0000        0.0000        0.0000        0.0000        0.0000        0.0000        0.0000        0.0000        0.0000        0.0000        0.0000        0.0000        0.0000        0.0000        0.0000        0.0000        0.0000        0.0000        0.0000        0.0000        0.0000        0.0000        0.0000        0.0000        0.0000        0.0000        0.0000        0.0000        0.0000        0.0000        0.0000        0.0000        0.0000        0.0000        0.0000        0.0000        0.0000        0.0000        0.0000        0.0000        0.0000        0.0000        0.0000        0.0000        0.0000        0.0000        0.0198        0.1214        4.8477        6.5289        7.0333        6.4013        5.3712        5.1084        4.8387        4.2203        3.2626        2.9216        3.0115        2.8546        2.2961        2.2780        2.1946        1.9088        1.2595        0.8790        0.4701        0.1550        0.0000        0.0522        1.1556        0.0442        1.2245        1.3696        3.3153        4.2176        6.3586        7.3171        8.5840        9.2330       12.7032       12.5476       16.6436       34.0708       39.3797       41.5901       43.7255       45.9193       50.5728       66.0125       73.0369       80.1547       79.4044       69.1823       70.3673       76.2668       84.4859       96.0280       90.7414       97.7095      109.7647       96.4322      117.6854      127.4259      133.5240      114.6064      107.0740      106.9178      140.7021      148.3559      157.4006      162.5449      150.3534      144.2136      160.4133      208.4473      177.7617      166.1187      157.9899      165.2684      136.3682      136.6583      132.8497      133.5719      117.8917      107.5585       90.3814       95.4292       78.9210       71.7448       73.4584       76.1970       70.1777       97.9873       85.2972      126.8424        0.0000        0.0000        0.0000       82.3200      160.0679      165.7119      170.9699      168.0316       15.4500        0.0000        0.0000        0.0000        0.0000        0.0000        0.0000        0.0000        0.0000        0.0000        0.0000        0.0000        0.0000        0.0000        0.0000        0.0000        0.0000        0.0000        0.0000        0.0000        0.0000        0.0000        0.0000        0.0000        0.0000        0.0000        0.0000        0.0000        0.0000        0.0000        0.0000        0.0000        0.0000        0.0000        0.0000        0.0000        0.0000        0.0000        0.0000        0.0000        0.0000        0.0000        0.0000        0.0000        0.0000        0.0000        0.0000        0.0000        0.0000        0.0000        0.0000        0.0000        0.0000        0.0000
        0.0000        0.0000        0.0000        0.0000        0.0000        0.0000        0.0000        0.0000        0.0000        0.0000        0.0000        0.0000        0.0000        0.0000        0.0000        0.0000        0.0000        0.0000        0.0000        0.0000        0.0000        0.0000        0.0000        0.0000        0.0000        0.0000        0.0000        0.0000        0.0000        0.0000        0.0000        0.0000        0.0000        0.0000        0.0000        0.0000        0.0000        0.0000        0.0000        0.0000        0.0000        0.0000        0.0000        0.0000        0.0000        0.0000        0.0000        0.0000        0.0000        0.0000        0.0000        0.0000        0.0000        0.0000        0.0000        0.0000        0.0000        0.0000        0.0000        0.0000        0.0000        0.0000        0.0000        0.0000        0.0000        0.0000        0.0000        0.0000        0.0000        0.0000        0.0000        0.0000        0.0000        0.0000        0.0000        0.0000        0.0000        0.0000        0.0000        0.0000        0.0000        0.0000        0.0000        0.0000        0.0000        0.0000        0.0000        0.0000        0.0000        0.0000        0.0000        0.0000        0.0000        0.0000        0.0000        0.0000        4.4468        9.6471        6.2624       12.9819        0.0720        0.0000        2.0987        0.4713        0.8321        1.3063        3.0047        2.4838        1.5608        1.8973        1.8448        3.0348        2.8880        2.7111        2.2260        1.0942        1.3492       14.2523        3.4847        0.0000        0.0000        0.0294        1.6905        1.7350        2.4591        3.2011        4.2091        5.5738        6.3409       11.8599       10.9950       10.7004       10.9612       14.7078       24.6792       27.6189       25.2162       28.7639       33.2134       38.8550       58.0564       53.1326       55.1872       60.7489       61.4507       78.6213       74.0980       77.4986       81.1792       89.7700      100.1009      113.4068       97.5249      112.2659      132.1652      130.5344      128.5613      125.5101      137.5554      167.7684      166.3089      162.5719      164.4164      166.4854      147.7823      186.5435      182.0378      182.4019      167.1806      144.8544      160.2813      140.9496      137.0991      124.8627      112.5664       99.7101       84.9104       88.6021       77.7576       62.1808       71.1199       68.5683       62.3061       68.2994      116.1429      149.7778        0.0000        0.0000        0.0000        0.0000      114.7112      127.6918      137.9342      144.0414      146.6233       23.6100        0.0000        0.0000        0.0000        0.0000        0.0000        0.0000        0.0000        0.0000        0.0000        0.0000        0.0000        0.0000        0.0000        0.0000        0.0000        0.0000        0.0000        0.0000        0.0000        0.0000        0.0000        0.0000        0.0000        0.0000        0.0000        0.0000        0.0000        0.0000        0.0000        0.0000        0.0000        0.0000        0.0000        0.0000        0.0000        0.0000        0.0000        0.0000        0.0000        0.0000        0.0000        0.0000        0.0000        0.0000        0.0000        0.0000        0.0000        0.0000        0.0000        0.0000        0.0000        0.0000        0.0000
        0.0000        0.0000        0.0000        0.0000        0.0000        0.0000        0.0000        0.0000        0.0000        0.0000        0.0000        0.0000        0.0000        0.0000        0.0000        0.0000        0.0000        0.0000        0.0000        0.0000        0.0000        0.0000        0.0000        0.0000        0.0000        0.0000        0.0000        0.0000        0.0000        0.0000        0.0000        0.0000        0.0000        0.0000        0.0000        0.0000        0.0000        0.0000        0.0000        0.0000        0.0000        0.0000        0.0000        0.0000        0.0000        0.0000        0.0000        0.0000        0.0000        0.0000        0.0000        0.0000        0.0000        0.0000        0.0000        0.0000        0.0000        0.0000        0.0000        0.0000        0.0000        0.0000        0.0000        0.0000        0.0000        0.0000        0.0000        0.0000        0.0000        0.0000        0.0000        0.0000        0.0000        0.0000        0.0000        0.0000        0.0000        0.0000        0.0000        0.0000        0.0000        0.0000        0.0000        0.0000        0.0000        0.0000        0.0000        0.0000        0.0000        0.0000        0.0000        0.0000        0.0000        0.0000        0.0000        0.0000        1.3523        5.5187       10.2088        5.6132        0.0559        3.2321        3.6976        0.6651        1.0447        1.3435        1.7434        1.5399        1.5006        1.7545        1.7604        2.6093        2.8153        2.7122        2.3289        1.0604        0.7396        8.4625       12.0412        0.0163        0.0000        0.0000        0.7316        2.2193        2.7594        3.4527        5.0639        4.9773        5.7498        6.8846        8.1549       15.9004       14.0644       14.9236       15.3083       20.4976       21.9575       26.4779       31.9305       41.1943       43.7029       46.9304       42.9005       48.2296       55.0370       56.4898       61.6406       85.9933       79.9199       81.4510       90.9590      125.3198      113.6368      116.4205      112.9882      119.9616      127.8599      131.8421      145.5174      166.1200      167.6318      175.0804      178.4234      192.4560      185.1587      189.2526      167.1203      160.0306      142.8079      117.5857      124.4873      129.7820      124.7850      124.5503      110.7464       88.0062       74.4245       73.2115       64.7479       64.8923       64.4125       70.1972       68.5940        0.0000        0.0000        0.0000        0.0000        0.0000        0.0000       94.7874      102.0185      113.4108      129.2564      130.0387      139.0329        0.0000        0.0000        0.0000        0.0000        0.0000        0.0000        0.0000        0.0000        0.0000        0.0000        0.0000        0.0000        0.0000        0.0000        0.0000        0.0000        0.0000        0.0000        0.0000        0.0000        0.0000        0.0000        0.0000        0.0000        0.0000        0.0000        0.0000        0.0000        0.0000        0.0000        0.0000        0.0000        0.0000        0.0000        0.0000        0.0000        0.0000        0.0000        0.0000        0.0000        0.0000        0.0000        0.0000        0.0000        0.0000        0.0000        0.0000        0.0000        0.0000        0.0000        0.0000        0.0000        0.0000        0.0000
        0.0000        0.0000        0.0000        0.0000        0.0000        0.0000        0.0000        0.0000        0.0000        0.0000        0.0000        0.0000        0.0000        0.0000        0.0000        0.0000        0.0000        0.0000        0.0000        0.0000        0.0000        0.0000        0.0000        0.0000        0.0000        0.0000        0.0000        0.0000        0.0000        0.0000        0.0000        0.0000        0.0000        0.0000        0.0000        0.0000        0.0000        0.0000        0.0000        0.0000        0.0000        0.0000        0.0000        0.0000        0.0000        0.0000        0.0000        0.0000        0.0000        0.0000        0.0000        0.0000        0.0000        0.0000        0.0000        0.0000        0.0000        0.0000        0.0000        0.0000        0.0000        0.0000        0.0000        0.0000        0.0000        0.0000        0.0000        0.0000        0.0000        0.0000        0.0000        0.0000        0.0000        0.0000        0.0000        0.0000        0.0000        0.0000        0.0000        0.0000        0.0000        0.0000        0.0000        0.0000        0.0000        0.0000        0.0000        0.0000        0.0000        0.0000        0.0000        0.0000        0.0000        0.0000        0.0000        0.0000        0.0767        0.0198        0.0000        0.0000        0.0000        3.6852        1.8557        0.5675        0.7685        1.2422        1.9239        1.1850        1.3011        1.4370        1.3559        2.1817        2.4641        2.5004        9.5930        6.1133        0.4024        0.3868        3.8029        0.0152        0.0000        0.0000        0.0000        1.9806        2.9217        3.5957        4.7035        5.3040        6.2937        7.2718       11.1280       17.3682       17.3358       13.0477       14.8910       18.3834       26.0650       31.4978       38.4169       33.5924       40.6881       48.8828       47.5212       54.8462       54.8896       54.9854       68.7588       91.4393       81.4657       95.1585      117.1870      127.5897      115.1470      116.9937      114.4377      139.1259      141.3788      143.1445      151.8951      153.8239      170.3084      167.7225      167.7600      187.1968      176.2903      157.2830      154.5826      133.8011      112.7967      107.2472      115.6592      142.0422      107.3938      104.8284       89.1079       74.6406       62.8836       59.1947       65.0188       63.7196       59.2224       54.9977        0.0000        0.0000        0.0000        0.0000        0.0000        0.0000       83.4988       84.7837       86.2891       99.7291      109.6934      113.0701      115.2792        0.0000        0.0000        0.0000        0.0000        0.0000        0.0000        0.0000        0.0000        0.0000        0.0000        0.0000        0.0000        0.0000        0.0000        0.0000        0.0000        0.0000        0.0000        0.0000        0.0000        0.0000        0.0000        0.0000        0.0000        0.0000        0.0000        0.0000        0.0000        0.0000        0.0000        0.0000        0.0000        0.0000        0.0000        0.0000        0.0000        0.0000        0.0000        0.0000        0.0000        0.0000        0.0000        0.0000        0.0000        0.0000        0.0000        0.0000        0.0000        0.0000        0.0000        0.0000        0.0000        0.0000        0.0000
        0.0000        0.0000        0.0000        0.0000        0.0000        0.0000        0.0000        0.0000        0.0000        0.0000        0.0000        0.0000        0.0000        0.0000        0.0000        0.0000        0.0000        0.0000        0.0000        0.0000        0.0000        0.0000        0.0000        0.0000        0.0000        0.0000        0.0000        0.0000        0.0000        0.0000        0.0000        0.0000        0.0000        0.0000        0.0000        0.0000        0.0000        0.0000        0.0000        0.0000        0.0000        0.0000        0.0000        0.0000        0.0000        0.0000        0.0000        0.0000        0.0000        0.0000        0.0000        0.0000        0.0000        0.0000        0.0000        0.0000        0.0000        0.0000        0.0000        0.0000        0.0000        0.0000        0.0000        0.0000        0.0000        0.0000        0.0000        0.0000        0.0000        0.0000        0.0000        0.0000        0.0000        0.0000        0.0000        0.0000        0.0000        0.0000        0.0000        0.0000        0.0000        0.0000        0.0000        0.0000        0.0000        0.0000        0.0000        0.0000        0.0000        0.0000        0.0000        0.0000        0.0000        0.0000        0.0000        0.0000        0.0000        0.0000        0.0000        0.0000        0.0000        0.0717        0.2897        0.1416        0.4845        2.6421        0.7582        0.6978        0.7576        0.8618        0.7061        1.6225        1.8005        1.8185        1.4819        0.3658        0.1389        0.0000        0.0000        0.0417        0.0000        0.0130        0.0000        2.1511        5.6706        3.9143        5.2756        6.0864        7.3382        8.7130       13.4652       16.6602       12.3866       12.7840       18.6711       28.7076       33.3617       33.7926       59.2146       56.4851       68.1502       60.3357       71.9259       83.1640       73.9212       79.4418       96.5450      114.5754      117.9676      120.9041      129.3078      126.7813      109.2823      106.1206      129.4356      135.7683      165.4091      151.2506      157.2315      137.2342      142.2406      142.9331      141.4315      146.4679      146.6230      113.0148      114.7267      110.9393      104.5442      111.9603       92.7857       82.6925       85.5357       76.3530       71.1770       58.4749       50.4111       53.3781       56.4623       53.0312       56.3677        0.0000        0.0000        0.0000        0.0000        0.0000        0.0000        0.0000       70.1208       66.4460       76.0852       86.4835       92.6202       98.3513       96.4257        0.0000        0.0000        0.0000        0.0000        0.0000        0.0000        0.0000        0.0000        0.0000        0.0000        0.0000        0.0000        0.0000        0.0000        0.0000        0.0000        0.0000        0.0000        0.0000        0.0000        0.0000        0.0000        0.0000        0.0000        0.0000        0.0000        0.0000        0.0000        0.0000        0.0000        0.0000        0.0000        0.0000        0.0000        0.0000        0.0000        0.0000        0.0000        0.0000        0.0000        0.0000        0.0000        0.0000        0.0000        0.0000        0.0000        0.0000        0.0000        0.0000        0.0000        0.0000        0.0000        0.0000        0.0000
        0.0000        0.0000        0.0000        0.0000        0.0000        0.0000        0.0000        0.0000        0.0000        0.0000        0.0000        0.0000        0.0000        0.0000        0.0000        0.0000        0.0000        0.0000        0.0000        0.0000        0.0000        0.0000        0.0000        0.0000        0.0000        0.0000        0.0000        0.0000        0.0000        0.0000        0.0000        0.0000        0.0000        0.0000        0.0000        0.0000        0.0000        0.0000        0.0000        0.0000        0.0000        0.0000        0.0000        0.0000        0.0000        0.0000        0.0000        0.0000        0.0000        0.0000        0.0000        0.0000        0.0000        0.0000        0.0000        0.0000        0.0000        0.0000        0.0000        0.0000        0.0000        0.0000        0.0000        0.0000        0.0000        0.0000        0.0000        0.0000        0.0000        0.0000        0.0000        0.0000        0.0000        0.0000        0.0000        0.0000        0.0000        0.0000        0.0000        0.0000        0.0000        0.0000        0.0000        0.0000        0.0000        0.0000        0.0000        0.0000        0.0000        0.0000        0.0000        0.0000        0.0000        0.0000        0.0000        0.0000        0.0645        0.0166        0.0528        0.0000        0.0000        0.0000        0.1713        1.2555        3.8205        4.3067        0.1331        0.3711        0.4268        0.5567        0.5185        0.4095        0.6025        0.6417        2.8647        0.0864        0.0477        0.0499        0.0930        0.4713        0.5994        0.8877        1.4139        1.7281        2.2352        3.0385        4.2380        7.7987        9.1073       21.9071       16.5066       13.0530       13.4744       15.5634       20.9219       39.2977       50.2921       54.7254       65.5125       78.3252       86.5095       83.1972       94.7167       92.9791       93.3215       93.8138      126.0026      146.7547      129.7321      148.3972      162.7031      141.4059      145.1716      136.5347      148.7562      140.7368      148.5757      129.2831      111.6759      105.3034      103.8763      104.8729      111.4419      125.3378      107.6947      100.7578       95.7625      103.1195       93.1127       88.3672       71.4749       59.1499       56.9561       48.8178       39.2915       29.4756       25.7968       31.0325       41.2277        0.0000        0.0000        0.0000        0.0000        0.0000       80.7900       48.2400        0.0000       64.0293       62.5816       66.4492       70.6103       73.4760       77.1516       82.5997        0.0000        0.0000        0.0000        0.0000        0.0000        0.0000        0.0000        0.0000        0.0000        0.0000        0.0000        0.0000        0.0000        0.0000        0.0000        0.0000        0.0000        0.0000        0.0000        0.0000        0.0000        0.0000        0.0000        0.0000        0.0000        0.0000        0.0000        0.0000        0.0000        0.0000        0.0000        0.0000        0.0000        0.0000        0.0000        0.0000        0.0000        0.0000        0.0000        0.0000        0.0000        0.0000        0.0000        0.0000        0.0000        0.0000        0.0000        0.0000        0.0000        0.0000        0.0000        0.0000        0.0000        0.0000        0.0000
        0.0000        0.0000        0.0000        0.0000        0.0000        0.0000        0.0000        0.0000        0.0000        0.0000        0.0000        0.0000        0.0000        0.0000        0.0000        0.0000        0.0000        0.0000        0.0000        0.0000        0.0000        0.0000        0.0000        0.0000        0.0000        0.0000        0.0000        0.0000        0.0000        0.0000        0.0000        0.0000        0.0000        0.0000        0.0000        0.0000        0.0000        0.0000        0.0000        0.0000        0.0000        0.0000        0.0000        0.0000        0.0000        0.0000        0.0000        0.0000        0.0000        0.0000        0.0000        0.0000        0.0000        0.0000        0.0000        0.0000        0.0000        0.0000        0.0000        0.0000        0.0000        0.0000        0.0000        0.0000        0.0000        0.0000        0.0000        0.0000        0.0000        0.0000        0.0000        0.0000        0.0000        0.0000        0.0000        0.0000        0.0000        0.0000        0.0000        0.0000        0.0000        0.0000        0.0000        0.0000        0.0000        0.0000        0.0000        0.0000        0.0000        0.0000        0.0000        0.0000        0.0000        0.0000        0.0000        0.0000        0.0000        0.0288        0.0000        0.0000        0.0000        0.8678        0.0140        0.0000        0.0000        1.4932        0.0149        0.3766        0.5102        0.6271        0.7549        0.4422        0.5658        0.7304        0.4723        0.0911        0.0751        0.0875        0.1302        0.6237        0.8305        1.1324        1.6866        2.0310        2.5041        3.1619        4.6701        9.7508       11.1225       12.1129       13.6461       13.1399       19.6543       23.9392       23.9047       45.9252       64.4821       67.2317       76.5155       84.3896      121.0887      109.1348      101.1314      107.1743      106.4758      108.6757      137.8680      142.0291      146.8921      170.2075      172.7058      150.2211      135.6714      160.4572      179.1092      131.4012      105.6692       96.4813       79.6198       79.0511       71.7396       68.9077       73.8854       82.0262       80.1885       81.0806       68.2085       79.6907       58.7191       48.8723       58.6671       45.7186       38.7078       30.4170       31.9940       26.0087       32.9549       24.7921       34.5499        0.0000        0.0000        0.0000        0.0000        0.0000       66.8100       30.4800       14.4900       57.9421       57.4447       56.6045       57.4146       59.2681       61.3066       70.5285        0.0000        0.0000        0.0000        0.0000        0.0000        0.0000        0.0000        0.0000        0.0000        0.0000        0.0000        0.0000        0.0000        0.0000        0.0000        0.0000        0.0000        0.0000        0.0000        0.0000        0.0000        0.0000        0.0000        0.0000        0.0000        0.0000        0.0000        0.0000        0.0000        0.0000        0.0000        0.0000        0.0000        0.0000        0.0000        0.0000        0.0000        0.0000        0.0000        0.0000        0.0000        0.0000        0.0000        0.0000        0.0000        0.0000        0.0000        0.0000        0.0000        0.0000        0.0000        0.0000        0.0000        0.0000        0.0000
        0.0000        0.0000        0.0000        0.0000        0.0000        0.0000        0.0000        0.0000        0.0000        0.0000        0.0000        0.0000        0.0000        0.0000        0.0000        0.0000        0.0000        0.0000        0.0000        0.0000        0.0000        0.0000        0.0000        0.0000        0.0000        0.0000        0.0000        0.0000        0.0000        0.0000        0.0000        0.0000        0.0000        0.0000        0.0000        0.0000        0.0000        0.0000        0.0000        0.0000        0.0000        0.0000        0.0000        0.0000        0.0000        0.0000        0.0000        0.0000        0.0000        0.0000        0.0000        0.0000        0.0000        0.0000        0.0000        0.0000        0.0000        0.0000        0.0000        0.0000        0.0000        0.0000        0.0000        0.0000        0.0000        0.0000        0.0000        0.0000        0.0000        0.0000        0.0000        0.0000        0.0000        0.0000        0.0000        0.0000        0.0000        0.0000        0.0000        0.0000        0.0000        0.0000        0.0000        0.0000        0.0000        0.0000        0.0000        0.0000        0.0000        0.0000        0.0000        0.0000        0.0000        0.0000        0.0000        0.0000        0.0000        0.0000        0.0000        0.0000        0.0000        0.0117        0.0000        0.0616        0.0000        0.0000        0.0374        0.6752        0.8116        2.1500        1.5373        0.6925        0.7694        2.3319        0.6729        0.2113        0.2675        0.2106        0.2447        0.9644        1.2092        1.4993        2.3137        4.3396        3.3720        3.9030        5.9311        9.6558       13.7244       17.5027       16.6140       27.9875       22.4332       17.1564       28.9269       61.9800       79.6996       78.0984       92.0134      132.0442       94.1489      107.8503      138.9949      133.0221      128.6645      133.1233      142.0951      140.4057      161.4187      184.1192      169.0850      155.8034      167.2445      159.7337      151.6408      102.7807       81.5770       59.1557       59.7872       52.8178       49.6390       48.8472       52.8377       67.9402       71.4342       70.4620       67.0678       51.7258       40.7881       39.3127       47.7566       41.8011       26.8677       33.1721       39.7541       42.7230       35.4791        0.0000        0.0000        0.0000        0.0000        0.0000        0.0000       75.6000       79.9800       45.3900       12.1200       42.3731       42.9730       49.2573       47.6126       48.9046       52.7327       54.8490        0.0000        0.0000        0.0000        0.0000        0.0000        0.0000        0.0000        0.0000        0.0000        0.0000        0.0000        0.0000        0.0000        0.0000        0.0000        0.0000        0.0000        0.0000        0.0000        0.0000        0.0000        0.0000        0.0000        0.0000        0.0000        0.0000        0.0000        0.0000        0.0000        0.0000        0.0000        0.0000        0.0000        0.0000        0.0000        0.0000        0.0000        0.0000        0.0000        0.0000        0.0000        0.0000        0.0000        0.0000        0.0000        0.0000        0.0000        0.0000        0.0000        0.0000        0.0000        0.0000        0.0000        0.0000        0.0000
        0.0000        0.0000        0.0000        0.0000        0.0000        0.0000        0.0000        0.0000        0.0000        0.0000        0.0000        0.0000        0.0000        0.0000        0.0000        0.0000        0.0000        0.0000        0.0000        0.0000        0.0000        0.0000        0.0000        0.0000        0.0000        0.0000        0.0000        0.0000        0.0000        0.0000        0.0000        0.0000        0.0000        0.0000        0.0000        0.0000        0.0000        0.0000        0.0000        0.0000        0.0000        0.0000        0.0000        0.0000        0.0000        0.0000        0.0000        0.0000        0.0000        0.0000        0.0000        0.0000        0.0000        0.0000        0.0000        0.0000        0.0000        0.0000        0.0000        0.0000        0.0000        0.0000        0.0000        0.0000        0.0000        0.0000        0.0000        0.0000        0.0000        0.0000        0.0000        0.0000        0.0000        0.0000        0.0000        0.0000        0.0000        0.0000        0.0000        0.0000        0.0000        0.0000        0.0000        0.0000        0.0000        0.0000        0.0000        0.0000        0.0000        0.0000        0.0000        0.0000        0.0000        0.0000        0.0000        0.0000        0.0000        0.0000        0.0000        0.0000        0.0000        0.0000        0.0000        0.0107        0.0000        0.0000        0.0000        1.1873        1.2673        1.3944        1.7750        1.1561        1.2625        1.3624        1.2174        0.4776        0.5676        0.4296        0.4361        1.4660        1.5115        2.1976        2.9636        3.7650        4.1943        5.5463        7.2543       11.8192       18.1517       18.4601       23.6342       23.6792       22.2798       32.3661       33.5847       64.5293       75.6782       87.5770      109.3581       95.5740       79.5298       80.5357       90.0400      107.8078      116.7257      104.3561      109.8632      168.0352      148.8643      136.8882      113.0255      123.5074      135.7129       95.0903       71.7785       66.0451       55.1064       46.5286       44.7623       43.1280       41.4016       40.4051       43.8390       68.2091       52.1430       51.1180       57.8777       44.7801       40.0336       47.3572       38.4092       30.4643       24.3259       48.6019       33.5126       51.4167       52.2065        0.0000        0.0000        0.0000        0.0000        0.0000        0.0000        0.0000       70.1700       41.7300       21.6000       32.7573       33.2973       39.3947       40.3757       39.8802       46.9290       50.4870        0.0000        0.0000        0.0000        0.0000        0.0000        0.0000        0.0000        0.0000        0.0000        0.0000        0.0000        0.0000        0.0000        0.0000        0.0000        0.0000        0.0000        0.0000        0.0000        0.0000        0.0000        0.0000        0.0000        0.0000        0.0000        0.0000        0.0000        0.0000        0.0000        0.0000        0.0000        0.0000        0.0000        0.0000        0.0000        0.0000        0.0000        0.0000        0.0000        0.0000        0.0000        0.0000        0.0000        0.0000        0.0000        0.0000        0.0000        0.0000        0.0000        0.0000        0.0000        0.0000        0.0000        0.0000        0.0000
        0.0000        0.0000        0.0000        0.0000        0.0000        0.0000        0.0000        0.0000        0.0000        0.0000        0.0000        0.0000        0.0000        0.0000        0.0000        0.0000        0.0000        0.0000        0.0000        0.0000        0.0000        0.0000        0.0000        0.0000        0.0000        0.0000        0.0000        0.0000        0.0000        0.0000        0.0000        0.0000        0.0000        0.0000        0.0000        0.0000        0.0000        0.0000        0.0000        0.0000        0.0000        0.0000        0.0000        0.0000        0.0000        0.0000        0.0000        0.0000        0.0000        0.0000        0.0000        0.0000        0.0000        0.0000        0.0000        0.0000        0.0000        0.0000        0.0000        0.0000        0.0000        0.0000        0.0000        0.0000        0.0000        0.0000        0.0000        0.0000        0.0000        0.0000        0.0000        0.0000        0.0000        0.0000        0.0000        0.0000        0.0000        0.0000        0.0000        0.0000        0.0000        0.0000        0.0000        0.0000        0.0000        0.0000        0.0000        0.0000        0.0000        0.0000        0.0000        0.0000        0.0000        0.0000        0.0000        0.0000        0.0000        0.0000        0.0000        0.0000        0.0000        0.0000        0.0000        1.7725        2.4661        4.1658        2.8813        2.0889        2.1211        2.2828        2.5891        2.3774        5.3058        2.6928        2.6378        3.0810        2.7976        2.3510        2.2843        1.8612        1.7663        2.2837        3.7001        6.2889        7.6366       12.3214       15.6232        0.0000        0.0000       24.7395       35.1159       32.7087       40.2785       43.2111       52.8360       56.5494       58.9241       83.6695       93.9188      100.9199       75.8534       74.3541       85.7150       95.5475       99.9865      107.6626      110.5925      114.2897       98.0767       79.9874       81.4357       84.0586       64.3465       51.2666       44.3326       43.5486       40.4037       36.4343       33.2847       29.9510       28.8479       29.5716       28.2690       26.2172       28.0045       25.1618       24.7315       13.8879        9.8479        9.6002       10.1977       13.4757       14.3442       17.6823        0.0000        0.0000        0.0000        0.0000        0.0000        0.0000        0.0000        0.0000        0.0000        0.0000        0.0000        0.0000        0.0000       13.3201       17.4686       17.6243       16.5058       28.6082       43.7841        0.0000        0.0000        0.0000        0.0000        0.0000        0.0000        0.0000        0.0000        0.0000        0.0000        0.0000        0.0000        0.0000        0.0000        0.0000        0.0000        0.0000        0.0000        0.0000        0.0000        0.0000        0.0000        0.0000        0.0000        0.0000        0.0000        0.0000        0.0000        0.0000        0.0000        0.0000        0.0000        0.0000        0.0000        0.0000        0.0000        0.0000        0.0000        0.0000        0.0000        0.0000        0.0000        0.0000        0.0000        0.0000        0.0000        0.0000        0.0000        0.0000        0.0000        0.0000        0.0000        0.0000        0.0000        0.0000        0.0000
        0.0000        0.0000        0.0000        0.0000        0.0000        0.0000        0.0000        0.0000        0.0000        0.0000        0.0000        0.0000        0.0000        0.0000        0.0000        0.0000        0.0000        0.0000        0.0000        0.0000        0.0000        0.0000        0.0000        0.0000        0.0000        0.0000        0.0000        0.0000        0.0000        0.0000        0.0000        0.0000        0.0000        0.0000        0.0000        0.0000        0.0000        0.0000        0.0000        0.0000        0.0000        0.0000        0.0000        0.0000        0.0000        0.0000        0.0000        0.0000        0.0000        0.0000        0.0000        0.0000        0.0000        0.0000        0.0000        0.0000        0.0000        0.0000        0.0000        0.0000        0.0000        0.0000        0.0000        0.0000        0.0000        0.0000        0.0000        0.0000        0.0000        0.0000        0.0000        0.0000        0.0000        0.0000        0.0000        0.0000        0.0000        0.0000        0.0000        0.0000        0.0000        0.0000        0.0000        0.0000        0.0000        0.0000        0.0000        0.0000        0.0000        0.0000        0.0000        0.0000        0.0000        0.0000        0.0000        0.0000        0.0000        0.0000        0.0000        0.0000        0.0000        0.0000        0.0000        2.9058        3.4293        4.5284        4.8843        2.7137        2.8060        3.1780        4.2205        3.5185        3.5374        3.5143        3.5094        3.3033        3.2922        3.2050        3.0073        2.7145        6.5086        5.5387       14.2337        7.9399        9.0276       11.3058        0.0000        0.0000        0.0000        0.0000        0.0000        0.0000       38.2259       37.1288       41.8723       59.0900       72.5818       81.8097       82.9518       78.4501       86.4779       89.8844       78.0993       86.7260      117.3688      126.4309      125.4332       97.0173       70.1179       72.9197       70.3581       58.0886       42.6954       34.5348       31.3335       33.2308       31.5040       28.7906       25.7453       22.5570       21.9741       21.8225       22.7742       20.8764       19.4625       19.9104       15.7292        9.2921       16.9894       11.9629       28.2232       28.3460        0.0000        0.0000        0.0000        0.0000        0.0000        0.0000        0.0000        0.0000        0.0000        0.0000        0.0000        0.0000        0.0000        0.0000        0.0000       12.9156        9.1061       10.0689       13.7772       18.7012       23.4459       42.4344        0.0000        0.0000        0.0000        0.0000        0.0000        0.0000        0.0000        0.0000        0.0000        0.0000        0.0000        0.0000        0.0000        0.0000        0.0000        0.0000        0.0000        0.0000        0.0000        0.0000        0.0000        0.0000        0.0000        0.0000        0.0000        0.0000        0.0000        0.0000        0.0000        0.0000        0.0000        0.0000        0.0000        0.0000        0.0000        0.0000        0.0000        0.0000        0.0000        0.0000        0.0000        0.0000        0.0000        0.0000        0.0000        0.0000        0.0000        0.0000        0.0000        0.0000        0.0000        0.0000        0.0000        0.0000        0.0000
        0.0000        0.0000        0.0000        0.0000        0.0000        0.0000        0.0000        0.0000        0.0000        0.0000        0.0000        0.0000        0.0000        0.0000        0.0000        0.0000        0.0000        0.0000        0.0000        0.0000        0.0000        0.0000        0.0000        0.0000        0.0000        0.0000        0.0000        0.0000        0.0000        0.0000        0.0000        0.0000        0.0000        0.0000        0.0000        0.0000        0.0000        0.0000        0.0000        0.0000        0.0000        0.0000        0.0000        0.0000        0.0000        0.0000        0.0000        0.0000        0.0000        0.0000        0.0000        0.0000        0.0000        0.0000        0.0000        0.0000        0.0000        0.0000        0.0000        0.0000        0.0000        0.0000        0.0000        0.0000        0.0000        0.0000        0.0000        0.0000        0.0000        0.0000        0.0000        0.0000        0.0000        0.0000        0.0000        0.0000        0.0000        0.0000        0.0000        0.0000        0.0000        0.0000        0.0000        0.0000        0.0000        0.0000        0.0000        0.0000        0.0000        0.0000        0.0000        0.0000        0.0000        0.0000        0.0000        0.0000        0.0000        0.0000        0.0000        0.0000        0.0000        0.0000        0.0000        2.4690        3.4293        3.9285        6.2741        3.1673        3.5147        4.0292        5.5400        6.1969        5.7995        5.5457        5.9324        5.6832        5.5232        0.0000        5.0174        6.8989        0.0000        0.0000        5.2590        7.8484        0.0000        0.0000        0.0000        0.0000        0.0000        0.0000        0.0000        0.0000       37.0512       37.2854       45.4236       64.1014       73.9550       70.6616       76.7889       84.0681       85.5249       89.4437       76.2967      101.2591      140.0113      111.4456      130.2693       85.0334       62.1045       53.8040       41.5214       35.2879       29.8688       23.8139       22.7551       24.4052       24.2574       22.6471       21.2082       21.9673       18.5832       20.3106       17.0831       14.6988       23.3887       29.7260       31.4272        0.0000        0.0000        0.0000        0.0000        0.0000        0.0000        0.0000        0.0000        0.0000        0.0000        0.0000        0.0000        0.0000        0.0000        0.0000        0.0000        0.0000        0.0000        0.0000        0.0000        8.1733        8.9931        7.2524        8.9221       13.1539        0.0000        0.0000        0.0000        0.0000        0.0000        0.0000        0.0000        0.0000        0.0000        0.0000        0.0000        0.0000        0.0000        0.0000        0.0000        0.0000        0.0000        0.0000        0.0000        0.0000        0.0000        0.0000        0.0000        0.0000        0.0000        0.0000        0.0000        0.0000        0.0000        0.0000        0.0000        0.0000        0.0000        0.0000        0.0000        0.0000        0.0000        0.0000        0.0000        0.0000        0.0000        0.0000        0.0000        0.0000        0.0000        0.0000        0.0000        0.0000        0.0000        0.0000        0.0000        0.0000        0.0000        0.0000        0.0000        0.0000        0.0000
        0.0000        0.0000        0.0000        0.0000        0.0000        0.0000        0.0000        0.0000        0.0000        0.0000        0.0000        0.0000        0.0000        0.0000        0.0000        0.0000        0.0000        0.0000        0.0000        0.0000        0.0000        0.0000        0.0000        0.0000        0.0000        0.0000        0.0000        0.0000        0.0000        0.0000        0.0000        0.0000        0.0000        0.0000        0.0000        0.0000        0.0000        0.0000        0.0000        0.0000        0.0000        0.0000        0.0000        0.0000        0.0000        0.0000        0.0000        0.0000        0.0000        0.0000        0.0000        0.0000        0.0000        0.0000        0.0000        0.0000        0.0000        0.0000        0.0000        0.0000        0.0000        0.0000        0.0000        0.0000        0.0000        0.0000        0.0000        0.0000        0.0000        0.0000        0.0000        0.0000        0.0000        0.0000        0.0000        0.0000        0.0000        0.0000        0.0000        0.0000        0.0000        0.0000        0.0000        0.0000        0.0000        0.0000        0.0000        0.0000        0.0000        0.0000        0.0000        0.0000        0.0000        0.0000        0.0000        0.0000        0.0000        0.0000        0.0000        0.0000        0.0000        0.0000        0.0000        3.5387        4.5360        4.6933        6.4241        4.3008        4.6023        4.2698        6.4547        7.1992        8.3390        9.0342        0.0000        0.0000        0.0000        0.0000        0.0000        0.0000        0.0000        0.0000        0.0000        0.0000        0.0000        0.0000        0.0000        0.0000        0.0000        0.0000        0.0000        0.0000        0.0000       40.0319       48.8697       61.7436       67.7125       77.0261       84.6396       88.0079       96.6675       86.1029       77.6157      108.2575      140.4109       89.9863       78.0755       68.5494       51.1367       38.6028       33.3673       26.7286       21.0789       19.3083       18.4086       19.9924       20.1299       20.6052       21.4552       18.9072       18.9183       25.7614       23.0478       28.5153       22.0084       33.0579        0.0000        0.0000        0.0000        0.0000        0.0000        0.0000        0.0000        0.0000        0.0000        0.0000        0.0000        0.0000        0.0000        0.0000        0.0000        0.0000        0.0000        0.0000        0.0000        0.0000        0.0000        0.0000        5.4879       12.8725        6.0745        0.0000       14.8649       31.3315        0.0000        0.0000        0.0000        0.0000        0.0000        0.0000        0.0000        0.0000        0.0000        0.0000        0.0000        0.0000        0.0000        0.0000        0.0000        0.0000        0.0000        0.0000        0.0000        0.0000        0.0000        0.0000        0.0000        0.0000        0.0000        0.0000        0.0000        0.0000        0.0000        0.0000        0.0000        0.0000        0.0000        0.0000        0.0000        0.0000        0.0000        0.0000        0.0000        0.0000        0.0000        0.0000        0.0000        0.0000        0.0000        0.0000        0.0000        0.0000        0.0000        0.0000        0.0000        0.0000        0.0000        0.0000        0.0000
        0.0000        0.0000        0.0000        0.0000        0.0000        0.0000        0.0000        0.0000        0.0000        0.0000        0.0000        0.0000        0.0000        0.0000        0.0000        0.0000        0.0000        0.0000        0.0000        0.0000        0.0000        0.0000        0.0000        0.0000        0.0000        0.0000        0.0000        0.0000        0.0000        0.0000        0.0000        0.0000        0.0000        0.0000        0.0000        0.0000        0.0000        0.0000        0.0000        0.0000        0.0000        0.0000        0.0000        0.0000        0.0000        0.0000        0.0000        0.0000        0.0000        0.0000        0.0000        0.0000        0.0000        0.0000        0.0000        0.0000        0.0000        0.0000        0.0000        0.0000        0.0000        0.0000        0.0000        0.0000        0.0000        0.0000        0.0000        0.0000        0.0000        0.0000        0.0000        0.0000        0.0000        0.0000        0.0000        0.0000        0.0000        0.0000        0.0000        0.0000        0.0000        0.0000        0.0000        0.0000        0.0000        0.0000        0.0000        0.0000        0.0000        0.0000        0.0000        0.0000        0.0000        0.0000        0.0000        0.0000        0.0000        0.0000        0.0000        0.0000        0.0000        0.0000        0.0000        0.0000        0.0000        0.4773        0.5649        3.2431        5.5096        4.0464        4.3707       10.5440       13.2872       14.9377       15.7766        0.0000        0.0000        0.0000        0.0000        0.0000        0.0000        0.0000        0.0000        0.0000        0.0000        0.0000        0.0000        0.0000        0.0000        0.0000        0.0000        0.0000        0.0000       51.0467       50.8494       57.5910       87.5472       68.0388       70.7551       81.2906       85.8422       80.0292       87.6002       76.6663       69.7239       58.6154       53.7729       52.6482       34.6441       25.3937       21.4652       18.4956       25.1130       17.3426       13.9167       13.4691       13.8143       13.8371       15.0001       16.1491       18.2168       20.2812       23.9392       31.8900       36.3600        0.0000        0.0000        0.0000        0.0000        0.0000        0.0000        0.0000        0.0000        0.0000        0.0000        0.0000        0.0000        0.0000        0.0000        0.0000        0.0000        0.0000        0.0000        0.0000        0.0000        0.0000        0.0000        0.0000        0.0000        7.0088        8.7194        0.0000       22.9500       33.0000        0.0000        0.0000        0.0000        0.0000        0.0000        0.0000        0.0000        0.0000        0.0000        0.0000        0.0000        0.0000        0.0000        0.0000        0.0000        0.0000        0.0000        0.0000        0.0000        0.0000        0.0000        0.0000        0.0000        0.0000        0.0000        0.0000        0.0000        0.0000        0.0000        0.0000        0.0000        0.0000        0.0000        0.0000        0.0000        0.0000        0.0000        0.0000        0.0000        0.0000        0.0000        0.0000        0.0000        0.0000        0.0000        0.0000        0.0000        0.0000        0.0000        0.0000        0.0000        0.0000        0.0000        0.0000        0.0000
        0.0000        0.0000        0.0000        0.0000        0.0000        0.0000        0.0000        0.0000        0.0000        0.0000        0.0000        0.0000        0.0000        0.0000        0.0000        0.0000        0.0000        0.0000        0.0000        0.0000        0.0000        0.0000        0.0000        0.0000        0.0000        0.0000        0.0000        0.0000        0.0000        0.0000        0.0000        0.0000        0.0000        0.0000        0.0000        0.0000        0.0000        0.0000        0.0000        0.0000        0.0000        0.0000        0.0000        0.0000        0.0000        0.0000        0.0000        0.0000        0.0000        0.0000        0.0000        0.0000        0.0000        0.0000        0.0000        0.0000        0.0000        0.0000        0.0000        0.0000        0.0000        0.0000        0.0000        0.0000        0.0000        0.0000        0.0000        0.0000        0.0000        0.0000        0.0000        0.0000        0.0000        0.0000        0.0000        0.0000        0.0000        0.0000        0.0000        0.0000        0.0000        0.0000        0.0000        0.0000        0.0000        0.0000        0.0000        0.0000        0.0000        0.0000        0.0000        0.0000        0.0000        0.0000        0.0000        0.0000        0.0000        0.0000        0.0000        0.0000        0.0000        0.0000        0.0000        0.0000        0.0000        0.0000        0.1691        2.1307        2.6719        3.0031        5.3656       13.3220       17.8554       19.4127       21.2545        0.0000        0.0000        0.0000        0.0000        0.0000        0.0000        0.0000        0.0000        0.0000        0.0000        0.0000        0.0000        0.0000        0.0000        0.0000        0.0000        0.0000        0.0000        0.0000        0.0000       56.8259       61.6684       63.8278       66.9101       74.8259       84.0525       80.2900       80.8169       69.3942       61.4258       52.2783       46.5659       41.0842       24.9174       18.0674       16.2030       14.3132       24.1308       21.3509       13.9805       12.9725       12.5655       13.5288       13.7319       14.6712        0.0000        0.0000       34.5451        0.0000        0.0000        0.0000        0.0000        0.0000        0.0000        0.0000        0.0000        0.0000        0.0000        0.0000        0.0000        0.0000        0.0000        0.0000        0.0000        0.0000        0.0000        0.0000        0.0000        0.0000        0.0000        0.0000        0.0000        0.0000        0.0000       11.6172       11.0091        0.0000        0.0000        0.0000        0.0000        0.0000        0.0000        0.0000        0.0000        0.0000        0.0000        0.0000        0.0000        0.0000        0.0000        0.0000        0.0000        0.0000        0.0000        0.0000        0.0000        0.0000        0.0000        0.0000        0.0000        0.0000        0.0000        0.0000        0.0000        0.0000        0.0000        0.0000        0.0000        0.0000        0.0000        0.0000        0.0000        0.0000        0.0000        0.0000        0.0000        0.0000        0.0000        0.0000        0.0000        0.0000        0.0000        0.0000        0.0000        0.0000        0.0000        0.0000        0.0000        0.0000        0.0000        0.0000        0.0000        0.0000        0.0000
[truncated: 212,709 more chars]
