# Supplementary material for: Multidimensional evaluation of the TRMM 3B43V7 satellite-based precipitation product in mainland China from 1998–2016
Source: PeerJ. 2020 Feb 20;8:e8615. doi: 10.7717/peerj.8615 (PMC7036276; doi:10.7717/peerj.8615)
Supplement: Supplemental Information 2 [file peerj-08-8615-s002.zip › TRMM_3B43 data/TRMM 3B43 data-Year-Month/2007-04.txt]

ncols         249
nrows         175
xllcorner     73.250
yllcorner     6.500
cellsize      0.25000
        0.0000        0.0000        0.0000        0.0000        0.0000        0.0000        0.0000        0.0000        0.0000        0.0000        0.0000        0.0000        0.0000        0.0000        0.0000        0.0000        0.0000        0.0000        0.0000        0.0000        0.0000        0.0000        0.0000        0.0000        0.0000        0.0000        0.0000        0.0000        0.0000        0.0000        0.0000        0.0000        0.0000        0.0000        0.0000        0.0000        0.0000        0.0000        0.0000        0.0000        0.0000        0.0000        0.0000        0.0000        0.0000        0.0000        0.0000        0.0000        0.0000        0.0000        0.0000        0.0000        0.0000        0.0000        0.0000        0.0000        0.0000        0.0000        0.0000        0.0000        0.0000        0.0000        0.0000        0.0000        0.0000        0.0000        0.0000        0.0000        0.0000        0.0000        0.0000        0.0000        0.0000        0.0000        0.0000        0.0000        0.0000        0.0000        0.0000        0.0000        0.0000        0.0000        0.0000        0.0000        0.0000        0.0000        0.0000        0.0000        0.0000        0.0000        0.0000        0.0000        0.0000        0.0000        0.0000        0.0000        0.0000        0.0000        0.0000        0.0000        0.0000        0.0000        0.0000        0.0000        0.0000        0.0000        0.0000        0.0000        0.0000        0.0000        0.0000        0.0000        0.0000        0.0000        0.0000        0.0000        0.0000        0.0000        0.0000        0.0000        0.0000        0.0000        0.0000        0.0000        0.0000        0.0000        0.0000        0.0000        0.0000        0.0000        0.0000        0.0000        0.0000        0.0000        0.0000        0.0000        0.0000        0.0000        0.0000        0.0000        0.0000        0.0000        0.0000        0.0000        0.0000        0.0000        0.0000        0.0000        0.0000        0.0000        0.0000        0.0000        0.0000        0.0000        0.0000        0.0000        0.0000        0.0000        0.0000        0.0000        0.0000        0.0000        0.0000        0.0000        0.0000        0.0000        0.0000        0.0000        0.0000        0.0000        0.0000        0.0000        0.0000        1.6031        1.1853        1.5084        0.0000        0.0000        0.0000        3.9904        4.6841        5.9580        6.7405        8.2099        7.5277       13.2858       20.6010       21.9352       23.6524       26.4037       26.8202       24.8372       31.6851       34.2590       38.8284       43.1068       52.6833       57.5045       61.9094       66.8293       59.2923       39.1222       41.5762       37.0712       30.7553       27.7787       24.2163       16.9570       18.5958       14.5963       13.7594       15.3279       14.5597       14.6912       15.2853       16.5780       15.6348       18.1954       19.5150        0.0000        0.0000        0.0000        0.0000        0.0000        0.0000        0.0000        0.0000        0.0000        0.0000        0.0000        0.0000        0.0000        0.0000        0.0000        0.0000        0.0000        0.0000        0.0000        0.0000        0.0000        0.0000        0.0000        0.0000        0.0000        0.0000        0.0000        0.0000        0.0000        0.0000
        0.0000        0.0000        0.0000        0.0000        0.0000        0.0000        0.0000        0.0000        0.0000        0.0000        0.0000        0.0000        0.0000        0.0000        0.0000        0.0000        0.0000        0.0000        0.0000        0.0000        0.0000        0.0000        0.0000        0.0000        0.0000        0.0000        0.0000        0.0000        0.0000        0.0000        0.0000        0.0000        0.0000        0.0000        0.0000        0.0000        0.0000        0.0000        0.0000        0.0000        0.0000        0.0000        0.0000        0.0000        0.0000        0.0000        0.0000        0.0000        0.0000        0.0000        0.0000        0.0000        0.0000        0.0000        0.0000        0.0000        0.0000        0.0000        0.0000        0.0000        0.0000        0.0000        0.0000        0.0000        0.0000        0.0000        0.0000        0.0000        0.0000        0.0000        0.0000        0.0000        0.0000        0.0000        0.0000        0.0000        0.0000        0.0000        0.0000        0.0000        0.0000        0.0000        0.0000        0.0000        0.0000        0.0000        0.0000        0.0000        0.0000        0.0000        0.0000        0.0000        0.0000        0.0000        0.0000        0.0000        0.0000        0.0000        0.0000        0.0000        0.0000        0.0000        0.0000        0.0000        0.0000        0.0000        0.0000        0.0000        0.0000        0.0000        0.0000        0.0000        0.0000        0.0000        0.0000        0.0000        0.0000        0.0000        0.0000        0.0000        0.0000        0.0000        0.0000        0.0000        0.0000        0.0000        0.0000        0.0000        0.0000        0.0000        0.0000        0.0000        0.0000        0.0000        0.0000        0.0000        0.0000        0.0000        0.0000        0.0000        0.0000        0.0000        0.0000        0.0000        0.0000        0.0000        0.0000        0.0000        0.0000        0.0000        0.0000        0.0000        0.0000        0.0000        0.0000        0.0000        0.0000        0.0000        0.0000        0.0000        0.0000        0.0000        0.0000        0.0000        0.0000        0.0000        0.0000        0.0000        0.0000        0.0000        0.0000        0.0000        2.9224        3.6212        2.1365        1.7379        1.5254        1.9421        2.2194        3.7379        4.4721        5.4691        6.6721        8.1005        9.0144        9.4494       12.5045       14.6434       17.5460       20.1027       23.6968       26.1777       24.4783       28.7609       32.7297       41.8590       55.0177       58.2913       53.6158       52.2274       48.8957       37.1955       29.5256       33.7717       33.6847       31.3519       24.8103       15.9872       15.1681       14.8886       14.2494       16.8307       17.9534       17.3286       17.7169       17.5491       18.6399       20.0544       21.5025       22.4793       25.7573       27.4753       17.3022       11.0572       11.8824       14.7205        0.0000        0.0000        0.0000        0.0000        0.0000        0.0000        0.0000        0.0000        0.0000        0.0000        0.0000        0.0000        0.0000        0.0000        0.0000        0.0000        0.0000        0.0000        0.0000        0.0000        0.0000        0.0000        0.0000
        0.0000        0.0000        0.0000        0.0000        0.0000        0.0000        0.0000        0.0000        0.0000        0.0000        0.0000        0.0000        0.0000        0.0000        0.0000        0.0000        0.0000        0.0000        0.0000        0.0000        0.0000        0.0000        0.0000        0.0000        0.0000        0.0000        0.0000        0.0000        0.0000        0.0000        0.0000        0.0000        0.0000        0.0000        0.0000        0.0000        0.0000        0.0000        0.0000        0.0000        0.0000        0.0000        0.0000        0.0000        0.0000        0.0000        0.0000        0.0000        0.0000        0.0000        0.0000        0.0000        0.0000        0.0000        0.0000       18.0214        0.0000       12.7653       11.0174        0.0000        0.0000        0.0000        0.0000        0.0000        0.0000        0.0000        0.0000        0.0000        0.0000        0.0000        0.0000        0.0000        0.0000        0.0000        0.0000        0.0000        0.0000        0.0000        0.0000        0.0000        0.0000        0.0000        0.0000        0.0000        0.0000        0.0000        0.0000        0.0000        0.0000        0.0000        0.0000        0.0000        0.0000        0.0000        0.0000        0.0000        0.0000        0.0000        0.0000        0.0000        0.0000        0.0000        0.0000        0.0000        0.0000        0.0000        0.0000        0.0000        0.0000        0.0000        0.0000        0.0000        0.0000        0.0000        0.0000        0.0000        0.0000        0.0000        0.0000        0.0000        0.0000        0.0000        0.0000        0.0000        0.0000        0.0000        0.0000        0.0000        0.0000        0.0000        0.0000        0.0000        0.0000        0.0000        0.0000        0.0000        0.0000        0.0000        0.0000        0.0000        0.0000        0.0000        0.0000        0.0000        0.0000        0.0000        0.0000        0.0000        0.0000        0.0000        0.0000        0.0000        0.0000        0.0000        0.0000        0.0000        0.0000        0.0000        0.0000        0.0000        0.0000        0.0000        0.0000        0.0000        0.0000        0.0000        0.0000        0.0000        0.0000        0.0000        0.0000        2.4807        2.5099        3.6862        3.2524        4.0084        6.9825        9.6313        4.1237        4.5999        4.8109        5.6717        7.1166        8.3106        8.3521        9.3763       10.6723       12.7786       13.6826       15.7854       18.3486       20.7464       23.6977       28.9212       35.8276       38.5895       52.1988       55.1809       54.6342       46.0008       42.9483       43.3248       44.0884       35.7433       32.0606       29.3350       25.6017       17.5622       14.7210       19.3624       21.2758       20.2971       20.5870       20.0431       19.9283       20.5426       23.9862       25.4404       22.6849       23.3621       21.8842       22.9536       17.6344       11.5362       11.3063       10.8766       12.3389        0.0000        0.0000        0.0000        0.0000        0.0000        0.0000        0.0000        0.0000        0.0000        0.0000        0.0000        0.0000        0.0000        0.0000        0.0000        0.0000        0.0000        0.0000        0.0000        0.0000        0.0000        0.0000
        0.0000        0.0000        0.0000        0.0000        0.0000        0.0000        0.0000        0.0000        0.0000        0.0000        0.0000        0.0000        0.0000        0.0000        0.0000        0.0000        0.0000        0.0000        0.0000        0.0000        0.0000        0.0000        0.0000        0.0000        0.0000        0.0000        0.0000        0.0000        0.0000        0.0000        0.0000        0.0000        0.0000        0.0000        0.0000        0.0000        0.0000        0.0000        0.0000        0.0000        0.0000        0.0000        0.0000        0.0000        0.0000        0.0000        0.0000        0.0000        0.0000        0.0000        0.0000        0.0000        0.0000       38.0433       28.4785       18.5444       17.2904       15.7265       14.3932        3.1444        0.0000        0.0000        0.0000        0.0000        0.0000        0.0000        0.0000        0.0000        0.0000        0.0000        0.0000        0.0000        0.0000        0.0000        0.0000        0.0000        0.0000        0.0000        0.0000        0.0000        0.0000        0.0000        0.0000        0.0000        0.0000        0.0000        0.0000        0.0000        0.0000        0.0000        0.0000        0.0000        0.0000        0.0000        0.0000        0.0000        0.0000        0.0000        0.0000        0.0000        0.0000        0.0000        0.0000        0.0000        0.0000        0.0000        0.0000        0.0000        0.0000        0.0000        0.0000        0.0000        0.0000        0.0000        0.0000        0.0000        0.0000        0.0000        0.0000        0.0000        0.0000        0.0000        0.0000        0.0000        0.0000        0.0000        0.0000        0.0000        0.0000        0.0000        0.0000        0.0000        0.0000        0.0000        0.0000        0.0000        0.0000        0.0000        0.0000        0.0000        0.0000        0.0000        0.0000        0.0000        0.0000        0.0000        0.0000        0.0000        0.0000        0.0000        0.0000        0.0000        0.0000        0.0000        0.0000        0.0000        0.0000        0.0000        0.0000        0.0000        0.0000        0.0000        0.0000        0.0000        0.0000        0.0000        0.0000        0.0000        0.0000        0.0000        4.2504        4.2043        1.5213        2.4636        4.2860        8.6203       23.7396       22.5656        8.8174        8.4651        4.7485        5.7455        7.0208        7.5656        8.3303        9.3519       10.3304       11.6772       12.9323       15.1658       16.5112       17.5969       22.4852       29.3855       36.2644       37.0095       46.8808       50.6706       52.0374       43.0050       41.4752       49.7040       43.9097       41.7750       35.7539       50.0873       32.3302       18.7561       18.8853       22.2346       19.3973       23.9817       22.4881       23.7247       21.8655       25.7923       28.2070       26.8510       26.1928       25.7354       22.4748       21.0412       18.3834       13.9789       13.3647        9.6997       14.8668        7.9532        9.4098        0.0000        0.0000        0.0000        0.0000        0.0000        0.0000        0.0000        0.0000        0.0000        0.0000        0.0000        0.0000        0.0000        0.0000        0.0000        0.0000        0.0000        0.0000        0.0000        0.0000
        0.0000        0.0000        0.0000        0.0000        0.0000        0.0000        0.0000        0.0000        0.0000        0.0000        0.0000        0.0000        0.0000        0.0000        0.0000        0.0000        0.0000        0.0000        0.0000        0.0000        0.0000        0.0000        0.0000        0.0000        0.0000        0.0000        0.0000        0.0000        0.0000        0.0000        0.0000        0.0000        0.0000        0.0000        0.0000        0.0000        0.0000        0.0000        0.0000        0.0000        0.0000        0.0000        0.0000        0.0000        0.0000        0.0000        0.0000        0.0000        0.0000        0.0000        0.0000        0.0000        0.0000       18.7942       18.4899       20.7351       19.1647       17.0268       16.8969       12.5337        0.0000        0.0000        0.0000        0.0000        0.0000        0.0000        0.0000        0.0000        0.0000        0.0000        0.0000        0.0000        0.0000        0.0000        0.0000        0.0000        0.0000        0.0000        0.0000        0.0000        0.0000        0.0000        0.0000        0.0000        0.0000        0.0000        0.0000        0.0000        0.0000        0.0000        0.0000        0.0000        0.0000        0.0000        0.0000        0.0000        0.0000        0.0000        0.0000        0.0000        0.0000        0.0000        0.0000        0.0000        0.0000        0.0000        0.0000        0.0000        0.0000        0.0000        0.0000        0.0000        0.0000        0.0000        0.0000        0.0000        0.0000        0.0000        0.0000        0.0000        0.0000        0.0000        0.0000        0.0000        0.0000        0.0000        0.0000        0.0000        0.0000        0.0000        0.0000        0.0000        0.0000        0.0000        0.0000        0.0000        0.0000        0.0000        0.0000        0.0000        0.0000        0.0000        0.0000        0.0000        0.0000        0.0000        0.0000        0.0000        0.0000        0.0000        0.0000        0.0000        0.0000        0.0000        0.0000        0.0000        0.0000        0.0000        0.0000        0.0000        0.0000        0.0000        0.0000        0.0000        0.0000        0.0000        0.0000        0.0000        0.0000        0.0000        4.2726        3.5060        2.5668        3.4344       12.9991       26.8424       24.7101       13.8813        6.6245        4.7668        5.2344        5.9787        7.0157        8.2797       10.1348       11.3932       13.7346       13.3294       14.1282       18.6551       16.8110       16.9276       20.2491       20.0369       30.4859       31.9235       36.2211       43.0724       50.2262       51.5757       48.7749       55.2884       46.6851       49.6999       51.5837       63.9026       37.6568       29.5534       27.1043       28.1015       25.3131       28.0938       29.7226       28.7119       28.5252       26.6775       29.9828       24.1852       25.9221       23.8025       17.8591       18.3332       15.9693       15.0688       13.0580       16.9311       14.7567       10.0971        8.8013       16.4917       12.5956        0.0000        0.0000        0.0000        0.0000        0.0000        0.0000        0.0000        0.0000        0.0000        0.0000        0.0000        0.0000        0.0000        0.0000        0.0000        0.0000        0.0000        0.0000
        0.0000        0.0000        0.0000        0.0000        0.0000        0.0000        0.0000        0.0000        0.0000        0.0000        0.0000        0.0000        0.0000        0.0000        0.0000        0.0000        0.0000        0.0000        0.0000        0.0000        0.0000        0.0000        0.0000        0.0000        0.0000        0.0000        0.0000        0.0000        0.0000        0.0000        0.0000        0.0000        0.0000        0.0000        0.0000        0.0000        0.0000        0.0000        0.0000        0.0000        0.0000        0.0000        0.0000        0.0000        0.0000        0.0000        0.0000        0.0000        0.0000        0.0000       32.3232       23.6288       24.6869       18.7432       27.9316       27.5955       23.4537       19.5736       15.9316       12.8973        7.8788        6.3285        0.0000        0.0000        0.0000        0.0000        0.0000        0.0000        0.0000        0.0000        0.0000        0.0000        0.0000        0.0000        0.0000        0.0000        0.0000        0.0000        0.0000        0.0000        0.0000        0.0000        0.0000        0.0000        0.0000        0.0000        0.0000        0.0000        0.0000        0.0000        0.0000        0.0000        0.0000        0.0000        0.0000        0.0000        0.0000        0.0000        0.0000        0.0000        0.0000        0.0000        0.0000        0.0000        0.0000        0.0000        0.0000        0.0000        0.0000        0.0000        0.0000        0.0000        0.0000        0.0000        0.0000        0.0000        0.0000        0.0000        0.0000        0.0000        0.0000        0.0000        0.0000        0.0000        0.0000        0.0000        0.0000        0.0000        0.0000        0.0000        0.0000        0.0000        0.0000        0.0000        0.0000        0.0000        0.0000        0.0000        0.0000        0.0000        0.0000        0.0000        0.0000        0.0000        0.0000        0.0000        0.0000        0.0000        0.0000        0.0000        0.0000        0.0000        0.0000        0.0000        0.0000        0.0000        0.0000        0.0000        0.0000        0.0000        0.0000        0.0000        0.0000        0.0000        0.0000        0.0000        0.0000        0.0000        0.0000        3.1916        3.4402        2.0218        1.3080        1.3066        5.9803       18.8767       12.2563        4.5806        5.2164        4.6844        5.6823        6.3301        8.0859        9.8370       11.3434       13.2319       15.5831       16.0364       16.0396       17.2209       14.5912       15.6330       21.0967       24.0566       29.9948       33.5204       31.8541       38.9200       45.0127       54.1178       58.4018       51.0530       46.9764       50.9003       72.7946       71.6740       38.6748       34.1742       34.3543       30.5386       26.7428       32.0119       31.0232       31.9398       35.0348       33.6098       31.8650       30.0815       29.8018       26.4305       20.2051       17.6135       17.7193       15.7720       12.1827       12.4417       14.6807       13.4199       12.1576       14.2648       13.7815        0.0000        0.0000        0.0000        0.0000        0.0000        0.0000        0.0000        0.0000        0.0000        0.0000        0.0000        0.0000        0.0000        0.0000       17.3574       19.6785       23.4088        0.0000
        0.0000        0.0000        0.0000        0.0000        0.0000        0.0000        0.0000        0.0000        0.0000        0.0000        0.0000        0.0000        0.0000        0.0000        0.0000        0.0000        0.0000        0.0000        0.0000        0.0000        0.0000        0.0000        0.0000        0.0000        0.0000        0.0000        0.0000        0.0000        0.0000        0.0000        0.0000        0.0000        0.0000        0.0000        0.0000        0.0000        0.0000        0.0000        0.0000        0.0000        0.0000        0.0000        0.0000        0.0000        0.0000        0.0000        0.0000        0.0000       21.8836       32.7392       23.2007       19.5003       22.9830       24.6855       30.8762       24.2036       17.5184       15.5521       14.3933       17.8617       18.0069        9.1353        9.2544        0.0000        0.0000        0.0000        0.0000        0.0000        0.0000        0.0000        0.0000        0.0000        0.0000        0.0000        0.0000        0.0000        0.0000        0.0000        0.0000        0.0000        0.0000        0.0000        0.0000        0.0000        0.0000        0.0000        0.0000        0.0000        0.0000        0.0000        0.0000        0.0000        0.0000        0.0000        0.0000        0.0000        0.0000        0.0000        0.0000        0.0000        0.0000        0.0000        0.0000        0.0000        0.0000        0.0000        0.0000        0.0000        0.0000        0.0000        0.0000        0.0000        0.0000        0.0000        0.0000        0.0000        0.0000        0.0000        0.0000        0.0000        0.0000        0.0000        0.0000        0.0000        0.0000        0.0000        0.0000        0.0000        0.0000        0.0000        0.0000        0.0000        0.0000        0.0000        0.0000        0.0000        0.0000        0.0000        0.0000        0.0000        0.0000        0.0000        0.0000        0.0000        0.0000        0.0000        0.0000        0.0000        0.0000        0.0000        0.0000        0.0000        0.0000        0.0000        0.0000        0.0000        0.0000        0.0000        0.0000        0.0000        0.0000        0.0000        0.0000        0.0000        0.0000        0.0000        0.0000        0.0000        6.4790        5.6128        4.9592        2.6447        2.7621        2.5789        2.2701        3.2614        3.7544        4.5474        4.9410        5.0424        5.8055        6.2332        7.4397        9.5692       11.4042       12.6009       14.5138       15.5039       17.0298       17.3298       21.2984       16.0660       16.5942       30.0045       32.4136       31.8557       30.8591       36.8758       43.7974       46.5775       45.4722       54.9153       43.6995       44.5697       37.7654       40.1447       44.9232       41.4589       33.7075       31.7216       25.7504       31.1134       32.5519       36.0637       38.1673       33.9175       33.4772       28.4379       28.8314       23.8859       24.3382       20.5785       16.3888       13.7356       11.4862       10.0971       10.8735       12.1168       10.9817       16.9194       14.5172       16.4315        0.0000        0.0000        0.0000        0.0000        0.0000        0.0000        0.0000        0.0000        0.0000       14.7372       16.8895       16.2865       17.3176       17.9952       21.5408       21.0154       20.8585
        0.0000        0.0000        0.0000        0.0000        0.0000        0.0000        0.0000        0.0000        0.0000        0.0000        0.0000        0.0000        0.0000        0.0000        0.0000        0.0000        0.0000        0.0000        0.0000        0.0000        0.0000        0.0000        0.0000        0.0000        0.0000        0.0000        0.0000        0.0000        0.0000        0.0000        0.0000        0.0000        0.0000        0.0000        0.0000        0.0000        0.0000        0.0000        0.0000        0.0000        0.0000        0.0000        0.0000        0.0000        0.0000        0.0000        0.0000        0.0000       15.4141       19.7223       17.7284       19.5983       25.5061       34.6566       29.1945       20.7939       16.5102       13.9123       16.4982       22.7883       26.4488       19.1187       12.8582       10.7094        9.2705        6.4043        6.6779        0.0000        0.0000        0.0000        0.0000        0.0000        0.0000        0.0000        0.0000        0.0000        0.0000        0.0000        0.0000        0.0000        0.0000        0.0000        0.0000        0.0000        0.0000        0.0000        0.0000        0.0000        0.0000        0.0000        0.0000        0.0000        0.0000        0.0000        0.0000        0.0000        0.0000        0.0000        0.0000        0.0000        0.0000        0.0000        0.0000        0.0000        0.0000        0.0000        0.0000        0.0000        0.0000        0.0000        0.0000        0.0000        0.0000        0.0000        0.0000        0.0000        0.0000        0.0000        0.0000        0.0000        0.0000        0.0000        0.0000        0.0000        0.0000        0.0000        0.0000        0.0000        0.0000        0.0000        0.0000        0.0000        0.0000        0.0000        0.0000        0.0000        0.0000        0.0000        0.0000        0.0000        0.0000        0.0000        0.0000        0.0000        0.0000        0.0000        0.0000        0.0000        0.0000        0.0000        0.0000        0.0000        0.0000        0.0000        0.0000        0.0000        0.0000        0.0000        0.0000        0.0000        0.0000        0.0000        0.0000        0.0000        0.0000        0.0000        0.0000        0.0000        7.0978        6.6188        6.0562        3.5945        3.2390        3.0306        3.0622        4.1727        5.8912        8.9812        6.4082        5.9740        5.8873        6.7324        7.7076        9.0572       10.5370       12.2116       13.1628       14.8829       17.1112       18.6077       17.7306       12.3072       18.9963       19.1493       26.8459       28.5160       26.9332       31.2459       37.3774       39.0876       38.3656       33.1114       32.9217       41.3962       34.5143       38.0529       43.8130       47.2205       40.3374       35.3743       26.1039       31.3544       34.4766       36.8120       35.7002       31.4674       35.1072       45.8736       41.2492       28.9247       26.0380       24.3622       18.7626       21.0241       16.5404       14.0379       16.0215       14.0241       14.0661       12.5581       13.8318        0.0000        0.0000        0.0000        0.0000        0.0000        0.0000       20.3940       17.9202       15.5477       13.7610       15.5009       16.1247       16.7812       17.7517       18.4564       21.6725        0.0000        0.0000
        0.0000        0.0000        0.0000        0.0000        0.0000        0.0000        0.0000        0.0000        0.0000        0.0000        0.0000        0.0000        0.0000        0.0000        0.0000        0.0000        0.0000        0.0000        0.0000        0.0000        0.0000        0.0000        0.0000        0.0000        0.0000        0.0000        0.0000        0.0000        0.0000        0.0000        0.0000        0.0000        0.0000        0.0000        0.0000        0.0000        0.0000        0.0000        0.0000        0.0000        0.0000        0.0000        0.0000        0.0000        0.0000        0.0000        0.0000        0.0000       13.1563       13.0228       15.8469       15.9561       16.9212       17.0733       17.2639       12.0652       11.5087       12.1549       12.5784       13.7628       12.4238       11.5573       12.4529        9.8242       15.2803       12.6718        9.4199        7.1595        6.0886        0.0000        0.0000        0.0000        0.0000        0.0000        0.0000        0.0000        0.0000        0.0000        0.0000        0.0000        0.0000        0.0000        0.0000        0.0000        0.0000        0.0000        0.0000        0.0000        0.0000        0.0000        0.0000        0.0000        0.0000        0.0000        0.0000        0.0000        0.0000        0.0000        0.0000        0.0000        0.0000        0.0000        0.0000        0.0000        0.0000        0.0000        0.0000        0.0000        0.0000        0.0000        0.0000        0.0000        0.0000        0.0000        0.0000        0.0000        0.0000        0.0000        0.0000        0.0000        0.0000        0.0000        0.0000        0.0000        0.0000        0.0000        0.0000        0.0000        0.0000        0.0000        0.0000        0.0000        0.0000        0.0000        0.0000        0.0000        0.0000        0.0000        0.0000        0.0000        0.0000        0.0000        0.0000        0.0000        0.0000        0.0000        0.0000        0.0000        0.0000        0.0000        0.0000        0.0000        0.0000        0.0000        0.0000        0.0000        0.0000        0.0000        0.0000        0.0000        0.0000        0.0000        0.0000        0.0000        0.0000        0.0000        0.0000        0.0000        9.9798       10.2625        9.9462        8.1901        8.1950       10.8040       12.3400       13.4615       51.3461      102.5971       53.2219       12.8913        5.5713        5.9053        6.9565        9.1207       10.7929       13.1010       13.5232       13.8353       16.2319       20.5996       19.0709       15.7225       17.5648       21.3266       23.4129       27.9737       31.4684       31.8659       31.0093       30.2004       29.0205       30.8106       31.5393       35.9753       31.4649       35.2732       34.9943       41.5439       38.1485       34.0631       26.3101       26.1721       42.9060       43.5800       36.7287       28.9520       27.2679       43.5738       39.7351       30.7585       28.9157       24.6933       19.5707       26.1099       32.9176       23.9916       13.7376       13.9497       14.9532       17.2655       18.3740       14.0068       15.1912       13.8426       14.3192       11.8176       11.7569       12.2181       12.3503       15.2866       14.0788       15.9923       16.3696       18.0312       18.7800       19.3112       22.6127        0.0000        0.0000
        0.0000        0.0000        0.0000        0.0000        0.0000        0.0000        0.0000        0.0000        0.0000        0.0000        0.0000        0.0000        0.0000        0.0000        0.0000        0.0000        0.0000        0.0000        0.0000        0.0000        0.0000        0.0000        0.0000        0.0000        0.0000        0.0000        0.0000        0.0000        0.0000        0.0000        0.0000        0.0000        0.0000        0.0000        0.0000        0.0000        0.0000        0.0000        0.0000        0.0000        0.0000        0.0000        0.0000        0.0000        0.0000        0.0000        0.0000        0.0000       17.7110       14.7816       14.6825       11.3709       11.9702       13.1507       11.4663        8.1651        8.3631       10.7294        8.8314       10.3295        9.0337        9.5230        8.8905        8.4356       12.1565       11.3104       14.1775       13.8664        9.2927        5.9618        0.0000        0.0000        0.0000        0.0000        0.0000        0.0000        0.0000        0.0000        0.0000        0.0000        0.0000        0.0000        0.0000        0.0000        0.0000        0.0000        0.0000        0.0000        0.0000        0.0000        0.0000        0.0000        0.0000        0.0000        0.0000        0.0000        0.0000        0.0000        0.0000        0.0000        0.0000        0.0000        0.0000        0.0000        0.0000        0.0000        0.0000        0.0000        0.0000        0.0000        0.0000        0.0000        0.0000        0.0000        0.0000        0.0000        0.0000        0.0000        0.0000        0.0000        0.0000        0.0000        0.0000        0.0000        0.0000        0.0000        0.0000        0.0000        0.0000        0.0000        0.0000        0.0000        0.0000        0.0000        0.0000        0.0000        0.0000        0.0000        0.0000        0.0000        0.0000        0.0000        0.0000        0.0000        0.0000        0.0000        0.0000        0.0000        0.0000        0.0000        0.0000        0.0000        0.0000        0.0000        0.0000        0.0000        0.0000        0.0000        0.0000        0.0000        0.0000        0.0000        0.0000        0.0000        0.0000        0.0000        0.0000        0.0000        0.0000       13.8069       14.4335       17.7966       21.4209       21.6043        0.0000       21.2196       48.3733       79.7658        0.0000        0.0000        0.0000        7.0101        9.0662       12.3920       14.5947       16.6170       17.8052       17.9887       20.9944       21.6130       19.1666       15.6648       16.4318       24.7660       27.1716       33.0854       31.6846       30.0745       32.1481       28.4654       26.9408       29.2396       29.8194       38.0619       34.1697       32.9062       32.5926       32.9275       36.8960       35.6858       29.9415       29.0048       28.3644       27.6066       27.2176       24.7558       28.5200       31.3962       33.8631       35.3164       36.4174       29.4865       23.1477       32.3451       28.0885       29.0805       18.6723       19.0008       21.0339       23.3204       16.3461       16.5401       20.8118       15.2003       13.8740       11.6922       13.8762       11.2931       12.5347       15.4020       14.9342       16.4279       17.2557       19.3593       19.9251       22.7037       23.3085        0.0000        0.0000
        0.0000        0.0000        0.0000        0.0000        0.0000        0.0000        0.0000        0.0000        0.0000        0.0000        0.0000        0.0000        0.0000        0.0000        0.0000        0.0000        0.0000        0.0000        0.0000        0.0000        0.0000        0.0000        0.0000        0.0000        0.0000        0.0000        0.0000        0.0000        0.0000        0.0000        0.0000        0.0000        0.0000        0.0000        0.0000        0.0000        0.0000        0.0000       19.6200       18.0544        8.8469        0.0000        0.0000        0.0000        0.0000        0.0000        0.0000        0.0000       17.2665       16.0150       15.5587       11.1624        9.3065        9.5375       19.9451       23.7656       33.5356       19.3960       10.0960        8.7792        8.7166        7.7687        6.9062        9.4981        7.5728        6.0420       10.3381        9.3418        8.4354        6.7173        0.0000        0.0000        0.0000        0.0000        0.0000        0.0000        0.0000        0.0000        0.0000        0.0000        0.0000        0.0000        0.0000        0.0000        0.0000        0.0000        0.0000        0.0000        0.0000        0.0000        0.0000        0.0000        0.0000        0.0000        0.0000        0.0000        0.0000        0.0000        0.0000        0.0000        0.0000        0.0000        0.0000        0.0000        0.0000        0.0000        0.0000        0.0000        0.0000        0.0000        0.0000        0.0000        0.0000        0.0000        0.0000        0.0000        0.0000        0.0000        0.0000        0.0000        0.0000        0.0000        0.0000        0.0000        0.0000        0.0000        0.0000        0.0000        0.0000        0.0000        0.0000        0.0000        0.0000        0.0000        0.0000        0.0000        0.0000        0.0000        0.0000        0.0000        0.0000        0.0000        0.0000        0.0000        0.0000        0.0000        0.0000        0.0000        0.0000        0.0000        0.0000        0.0000        0.0000        0.0000        0.0000        0.0000        0.0000        0.0000        0.0000        0.0000        0.0000        0.0000        0.0000        0.0000        0.0000        0.0000        0.0000        0.0000        0.0000        0.0000        0.0000        0.0000        0.0000        0.0000        0.0000        0.0000        0.0000        0.0000        0.0000        0.0000        0.0000        0.0000        0.0000       17.8499       19.9503       18.7377       18.2010       18.5686       20.9227       21.2791       24.1813       22.6541       22.9446       24.7146       34.7766       37.2446       32.6368       34.7867       28.2952       23.8497       26.6390       22.2770       20.3580       27.2197       28.2232       27.5277       30.7179       38.4091       51.8959       45.6380       44.1721       56.5981       46.9986       37.7808       24.0927       20.8678       26.7819       33.5317       37.5262       37.2293       56.7680       48.4315       20.2137       26.3903       26.8264       27.4712       17.8490       17.3681       22.9998       21.0681       18.9731       19.8866       19.4165       16.6766       13.6395       12.5341       12.0042       12.1130       12.4250       15.9157       16.5656       17.6125       18.5621       20.0384       21.1021       24.0938        0.0000        0.0000        0.0000
        0.0000        0.0000        0.0000        0.0000        0.0000        0.0000        0.0000        0.0000        0.0000        0.0000        0.0000        0.0000        0.0000        0.0000        0.0000        0.0000        0.0000        0.0000        0.0000        0.0000        0.0000        0.0000        0.0000        0.0000        0.0000        0.0000        0.0000        0.0000        0.0000        0.0000        0.0000        0.0000        0.0000        0.0000        0.0000        0.0000        0.0000        0.0000       44.2033       92.8114      181.7238       98.2964       31.1196       23.5240       18.3298       21.6700       39.9269       65.6639       70.5596       41.8124       15.1374       12.4608        9.3236        9.2892       18.1943       30.0267       17.1162       18.1628       10.2490        6.6806        5.9345        5.5341        5.5810        5.1730        5.2975        5.6127        6.5866       11.6015       12.2727       11.3171        6.6539        6.5401        0.0000        0.0000        0.0000        0.0000        0.0000        0.0000        0.0000        0.0000        0.0000        0.0000        0.0000        0.0000        0.0000        0.0000        0.0000        0.0000        0.0000        0.0000        0.0000        0.0000        0.0000        0.0000        0.0000        0.0000        0.0000        0.0000        0.0000        0.0000        0.0000        0.0000        0.0000        0.0000        0.0000        0.0000        0.0000        0.0000        0.0000        0.0000        0.0000        0.0000        0.0000        0.0000        0.0000        0.0000        0.0000        0.0000        0.0000        0.0000        0.0000        0.0000        0.0000        0.0000        0.0000        0.0000        0.0000        0.0000        0.0000        0.0000        0.0000        0.0000        0.0000        0.0000        0.0000        0.0000        0.0000        0.0000        0.0000        0.0000        0.0000        0.0000        0.0000        0.0000        0.0000        0.0000        0.0000        0.0000        0.0000        0.0000        0.0000        0.0000        0.0000        0.0000        0.0000        0.0000        0.0000        0.0000        0.0000        0.0000        0.0000        0.0000        0.0000        0.0000        0.0000        0.0000        0.0000        0.0000        0.0000        0.0000        0.0000        0.0000        0.0000        0.0000        0.0000        0.0000        0.0000        0.0000        0.0000        0.0000        0.0000        0.0000        0.0000        0.0000       19.6782       20.2361       19.2940       20.6235       19.8651       20.0546       22.0756       23.1166       19.5861       24.4377       49.4875       43.9949       33.6805       37.9971       25.1361       20.3222       22.2117       20.4027       21.1039       30.8029       35.1368       38.9313       40.1560       34.3877       37.3874       34.2284       32.4095       27.4706       27.2233       25.7208       23.6107       18.9913       27.6239       39.2073       38.0857       41.9062       39.2376       28.3647       18.8252       20.4799       27.4627       17.0970       19.9450       18.2653       16.3987       20.9631       27.6870       17.2285       17.7623       14.4334       13.9891       11.5841       11.6346       12.6648       14.1750       17.8260       18.4149       19.0171       19.7224       22.1072       24.2186        0.0000        0.0000        0.0000        0.0000
        0.0000        0.0000        0.0000        0.0000        0.0000        0.0000        0.0000        0.0000        0.0000        0.0000        0.0000        0.0000        0.0000        0.0000        0.0000        0.0000        0.0000        0.0000        0.0000        0.0000        0.0000        0.0000        0.0000        0.0000        0.0000        0.0000        0.0000        0.0000        0.0000        0.0000        0.0000        0.0000        0.0000        0.0000        0.0000        0.0000        0.0000        7.2040        7.8639       12.6396       30.0641       44.1778       14.4593       13.6257       23.4073       28.7421       17.7118       17.0889       13.3448       11.6667       10.5809        9.4846        6.2481        9.2996        7.5612       11.3297       31.4658        3.8207        3.3969        2.9624        2.8251        2.8203        3.4996        6.0996        3.8396        4.0703        4.5244        5.7773        6.0846        8.3030       12.7394        4.0967        0.0000        0.0000        0.0000        0.0000        0.0000        0.0000        0.0000        0.0000        0.0000        0.0000        0.0000        0.0000        0.0000        0.0000        0.0000        0.0000        0.0000        0.0000        0.0000        0.0000        0.0000        0.0000        0.0000        0.0000        0.0000        0.0000        0.0000        0.0000        0.0000        0.0000        0.0000        0.0000        0.0000        0.0000        0.0000        0.0000        0.0000        0.0000        0.0000        0.0000        0.0000        0.0000        0.0000        0.0000        0.0000        0.0000        0.0000        0.0000        0.0000        0.0000        0.0000        0.0000        0.0000        0.0000        0.0000        0.0000        0.0000        0.0000        0.0000        0.0000        0.0000        0.0000        0.0000        0.0000        0.0000        0.0000        0.0000        0.0000        0.0000        0.0000        0.0000        0.0000        0.0000        0.0000        0.0000        0.0000        0.0000        0.0000        0.0000        0.0000        0.0000        0.0000        0.0000        0.0000        0.0000        0.0000        0.0000        0.0000        0.0000        0.0000        0.0000        0.0000        0.0000        0.0000        0.0000        0.0000        0.0000        0.0000        0.0000        0.0000        0.0000        0.0000        0.0000        0.0000        0.0000        0.0000        0.0000       19.8388       19.2628       20.1555       23.5053       19.1177        0.0000       20.6829       20.3419       19.7027       21.2580       18.4368       18.5228       16.3075       13.8172       15.0197       33.3005       27.0864       28.3783       25.1112       25.8598       28.9191       28.0528       20.3809       20.8360       23.9609       24.8099       26.0322       29.5402       32.5919       31.5507       28.4854       22.4754       21.8465       24.3797       24.9297       24.4316       21.8816       22.5096       28.9116       26.0324       24.1665       26.1888       22.3194       19.2858       21.4681       21.9105       19.2870       15.6513       16.6811       15.0025       15.7445       16.8670       16.3898       14.9092       13.6412       13.8279       13.1378       13.4177       14.4948       16.4820       20.4894       22.8285       23.6456       24.0303       24.8259       29.0705        0.0000        0.0000        0.0000        0.0000
        0.0000        0.0000        0.0000        0.0000        0.0000        0.0000        0.0000        0.0000        0.0000        0.0000        0.0000        0.0000        0.0000        0.0000        0.0000        0.0000        0.0000        0.0000        0.0000        0.0000        0.0000        0.0000        0.0000        0.0000        0.0000        0.0000        0.0000        0.0000        0.0000        0.0000        0.0000        0.0000        0.0000        0.0000        0.0000        0.0000        0.0000        7.0826        6.6141        7.2917        8.4822        9.9068       12.9130       29.1172       20.8056       13.5061       11.2976        7.8390        8.1833       12.1759        8.9704        6.6760        5.7569        5.1313        5.5933        5.0627        5.2653        4.3283        3.6901        2.6694        2.3423        3.3897        6.2307        6.1319        4.8265        4.3800        4.3633        5.6007        6.1353        6.2339        7.0520        7.7768        3.7804        0.0000        0.0000        0.0000        0.0000        0.0000        0.0000        0.0000        0.0000        0.0000        0.0000        0.0000        0.0000        0.0000        0.0000        0.0000        0.0000        0.0000        0.0000        0.0000        0.0000        0.0000        0.0000        0.0000        0.0000        0.0000        0.0000        0.0000        0.0000        0.0000        0.0000        0.0000        0.0000        0.0000        0.0000        0.0000        0.0000        0.0000        0.0000        0.0000        0.0000        0.0000        0.0000        0.0000        0.0000        0.0000        0.0000        0.0000        0.0000        0.0000        0.0000        0.0000        0.0000        0.0000        0.0000        0.0000        0.0000        0.0000        0.0000        0.0000        0.0000        0.0000        0.0000        0.0000        0.0000        0.0000        0.0000        0.0000        0.0000        0.0000        0.0000        0.0000        0.0000        0.0000        0.0000        0.0000        0.0000        0.0000        0.0000        0.0000        0.0000        0.0000        0.0000        0.0000        0.0000        0.0000        0.0000        0.0000        0.0000        0.0000        0.0000        0.0000        0.0000        0.0000        0.0000        0.0000        0.0000        0.0000        0.0000        0.0000        0.0000        0.0000        0.0000       13.6257       13.4076       12.1826       16.7884       19.7797       20.9110       21.4788       22.5012       20.1485       24.0002       25.7670       26.3453       30.8880       31.6331       25.1415       24.7554       19.2671       25.1539       27.7316       26.2932       25.4277       25.1572       24.7163       29.1903       32.3991       39.9993       43.9206       38.7408       47.6545       32.2663       33.3747       35.6908       30.0095       43.6822       24.4869       23.3503       20.7289       19.4476       21.3130       20.5741       23.9013       23.0405       23.4256       21.7818       21.1813       26.0003       23.7332       16.1751       14.3003       16.2626       16.8053       18.2932       17.9816       15.0981       17.5187       19.8379       17.2930       15.9440       15.5386       15.3727       14.0032       14.1652       15.2208       17.8727       21.3553       25.9783       25.6990       27.5703       29.7875        0.0000        0.0000        0.0000        0.0000        0.0000
        0.0000        0.0000        0.0000        0.0000        0.0000        0.0000        0.0000        0.0000        0.0000        0.0000        0.0000        0.0000        0.0000        0.0000        0.0000        0.0000        0.0000        0.0000        0.0000        0.0000        0.0000        0.0000        0.0000        0.0000        0.0000        0.0000        0.0000        0.0000        0.0000        0.0000        0.0000        0.0000        0.0000        0.0000        0.0000        0.0000       10.0283        8.7401        6.7718        6.6475        7.3733        9.4269       13.9744       38.2903       11.4785        9.9144        9.9812        7.6766        7.6028        6.9419        6.5991        5.0117        4.9440        5.2590        5.7560        3.9666        5.1540        3.1973        3.6374        6.9854       14.7946       12.8352        7.3456        5.8179        4.6033        5.5431        5.1883        6.1934        6.5122        6.3171        5.8130        4.0610        0.0000        0.0000        0.0000        0.0000        0.0000        0.0000        0.0000        0.0000        0.0000        0.0000        0.0000        0.0000        0.0000        0.0000        0.0000        0.0000        0.0000        0.0000        0.0000        0.0000        0.0000        0.0000        0.0000        0.0000        0.0000        0.0000        0.0000        0.0000        0.0000        0.0000        0.0000        0.0000        0.0000        0.0000        0.0000        0.0000        0.0000        0.0000        0.0000        0.0000        0.0000        0.0000        0.0000        0.0000        0.0000        0.0000        0.0000        0.0000        0.0000        0.0000        0.0000        0.0000        0.0000        0.0000        0.0000        0.0000        0.0000        0.0000        0.0000        0.0000        0.0000        0.0000        0.0000        0.0000        0.0000        0.0000        0.0000        0.0000        0.0000        0.0000        0.0000        0.0000        0.0000        0.0000        0.0000        0.0000        0.0000        0.0000        0.0000        0.0000        0.0000        0.0000        0.0000        0.0000        0.0000        0.0000        0.0000        0.0000        0.0000        0.0000        0.0000        0.0000        0.0000        0.0000        0.0000        0.0000        0.0000        0.0000        0.0000        0.0000       15.7079       15.5482       15.1366       16.4706       18.9654       14.4522       17.1886       16.0356       19.9858       20.6823       21.7415       17.7411       20.6661       21.5141       28.4307       31.3324       36.9564       43.5775       35.4163       38.9361       38.7568       40.5507       40.8173       18.9753       18.9058       18.0846       25.1790       29.5822       25.6205       26.9712       28.9233       30.8673       41.6959       24.9422       26.9291       22.7230       26.0063       19.6632       21.3562       22.9116       20.9745       23.6740       20.4233       21.3412       21.3853       16.1566       16.6678       15.6054       17.4720       20.4655       14.9057       14.5680       15.2223       14.6313       17.4664       20.0716       18.9582       14.1139       15.9311       14.9366       16.0771       20.6158       18.4848       17.0157       16.4171       16.5872       17.8143       23.2172       25.4744       28.0794       35.4209       30.3561        0.0000        0.0000        0.0000        0.0000        0.0000
        0.0000        0.0000        0.0000        0.0000        0.0000        0.0000        0.0000        0.0000        0.0000        0.0000        0.0000        0.0000        0.0000        0.0000        0.0000        0.0000        0.0000        0.0000        0.0000        0.0000        0.0000        0.0000        0.0000        0.0000        0.0000        0.0000        0.0000        0.0000        0.0000        0.0000        0.0000        0.0000        0.0000        0.0000        0.0000       19.3509       18.5984       12.6309       13.4314       11.8881        8.6142       11.0192       10.8907       12.4442       11.2161       11.0630       17.3200        7.8381        7.3444        7.0561       13.6138       13.1508        6.1860        6.4120        6.2482        4.6852        4.3172        5.0214        6.0996        7.2879       14.9941        8.8171        4.5073        5.7881        5.6072        5.8686        6.6520        8.0616        7.9476        8.1077        7.0412        4.8305        0.0000        0.0000        0.0000        0.0000        0.0000        0.0000        0.0000        0.0000        0.0000        0.0000        0.0000        0.0000        0.0000        0.0000        0.0000        0.0000        0.0000        0.0000        0.0000        0.0000        0.0000        0.0000        0.0000        0.0000        0.0000        0.0000        0.0000        0.0000        0.0000        0.0000        0.0000        0.0000        0.0000        0.0000        0.0000        0.0000        0.0000        0.0000        0.0000        0.0000        0.0000        0.0000        0.0000        0.0000        0.0000        0.0000        0.0000        0.0000        0.0000        0.0000        0.0000        0.0000        0.0000        0.0000        0.0000        0.0000        0.0000        0.0000        0.0000        0.0000        0.0000        0.0000        0.0000        0.0000        0.0000        0.0000        0.0000        0.0000        0.0000        0.0000        0.0000        0.0000        0.0000        0.0000        0.0000        0.0000        0.0000        0.0000        0.0000        0.0000        0.0000        0.0000        0.0000        0.0000        0.0000        0.0000        0.0000        0.0000        0.0000        0.0000        0.0000        0.0000        0.0000        0.0000        0.0000        0.0000        0.0000        0.0000        0.0000       12.9731       13.4420       14.7517       16.0021       15.2669       16.6224       16.3149       14.2934       13.0227       18.2677       19.8781       19.8089       15.9627       16.8592       16.2251       20.3383       25.8529       38.6311       32.7026       30.2945       42.2263       63.0596       28.4997        9.8736       12.4214       13.6750       14.7161       20.5771       20.9990       18.7498       23.2890       23.3377       19.8982       25.7828       23.3580       20.6742       24.7157       21.2562       17.2889       15.7697       21.1123       24.3567       24.5454       20.6758       18.9468       18.6024       15.7055       16.2420       14.8636       19.6927       15.4992       15.0108       14.4900       13.3639       15.3563       15.7643       27.5323       26.2313       20.0806       15.0562       11.9575       14.7091       15.5016       16.1196       18.4273       19.8302       18.9063       19.4235       22.7162       25.1522       30.7185       34.6456       31.5462        0.0000        0.0000        0.0000        0.0000        0.0000
        0.0000        0.0000        0.0000        0.0000        0.0000        0.0000        0.0000        0.0000        0.0000        0.0000        0.0000        0.0000        0.0000        0.0000        0.0000        0.0000        0.0000        0.0000        0.0000        0.0000        0.0000        0.0000        0.0000        0.0000        0.0000        0.0000        0.0000        0.0000        0.0000        0.0000        0.0000        0.0000        0.0000        0.0000        0.0000       15.2044       17.0110       24.4495       18.0950       20.8577       14.7417       14.2234       15.6043       14.2459       16.1113       15.8416       17.2490       13.7821        7.9925       39.9061       82.0516      117.0636       51.9127        8.4071        7.9085        3.7680        8.2199       10.8486        6.9194        8.2834        7.3271        7.4084        6.3477        8.3756        8.8681        9.4647        9.3954       11.2536       11.7049       12.0883       10.6793        8.0774        0.0000        0.0000        0.0000        0.0000        0.0000        0.0000        0.0000        0.0000        0.0000        0.0000        0.0000        0.0000        0.0000        0.0000        0.0000        0.0000        0.0000        0.0000        0.0000        0.0000        0.0000        0.0000        0.0000        0.0000        0.0000        0.0000        0.0000        0.0000        0.0000        0.0000        0.0000        0.0000        0.0000        0.0000        0.0000        0.0000        0.0000        0.0000        0.0000        0.0000        0.0000        0.0000        0.0000        0.0000        0.0000        0.0000        0.0000        0.0000        0.0000        0.0000        0.0000        0.0000        0.0000        0.0000        0.0000        0.0000        0.0000        0.0000        0.0000        0.0000        0.0000        0.0000        0.0000        0.0000        0.0000        0.0000        0.0000        0.0000        0.0000        0.0000        0.0000        0.0000        0.0000        0.0000        0.0000        0.0000        0.0000        0.0000        0.0000        0.0000        0.0000        0.0000        0.0000        0.0000        0.0000        0.0000        0.0000        0.0000        0.0000        0.0000        0.0000        0.0000        0.0000        0.0000        0.0000        0.0000        0.0000        0.0000       10.7224       10.8284       11.9882       14.2214       15.9735       14.4594       13.1381       12.9762       11.4405        9.1729       15.1483       16.6571       14.3887       12.8900       10.2120       10.1700       10.3874       14.0834       16.8292       29.3642       32.1723       30.0179       25.6616       12.6058        7.8319       11.1741       14.7002       13.2724       12.8785       19.1081       15.4175       14.9147       18.5541       18.8756       21.1120       24.0849       16.1711       17.8460       16.4236       15.8725       17.7745       19.6883       16.4183       24.6311       37.8659       21.0875       30.8466       14.5800       17.4143       24.0423       27.4296       18.2459       15.1976       14.8751       18.3535       15.7132       13.2495       16.8204       15.9282       15.1286       10.7716       10.6355       11.1840       11.7170       13.4721       16.8615       18.0434       19.3167       22.5785       23.6023       26.7673       42.7883       47.1594        0.0000        0.0000        0.0000        0.0000        0.0000        0.0000
        0.0000        0.0000        0.0000        0.0000        0.0000        0.0000        0.0000        0.0000        0.0000        0.0000        0.0000        0.0000        0.0000        0.0000        0.0000        0.0000        0.0000        0.0000        0.0000        0.0000        0.0000        0.0000        0.0000        0.0000        0.0000        0.0000        0.0000        0.0000        0.0000        0.0000        0.0000        0.0000        0.0000        0.0000        0.0000       12.2682        9.1869       23.3540       22.1112       20.2469       16.4055       18.3862       19.0855       15.8902       17.5690       13.3834       12.7624       11.1151        9.6848       27.4098       26.6397       52.7304       14.8815       13.8481       13.3520        8.9576        5.2095        3.2674        4.6358        8.0570        8.5004        7.9042        8.3058       10.5112       10.4687       10.8569       12.3252       13.1829       13.0726       12.7863       11.3343        0.0000        0.0000        0.0000        0.0000        0.0000        0.0000        0.0000        0.0000        0.0000        0.0000        0.0000        0.0000        0.0000        0.0000        0.0000        0.0000        0.0000        0.0000        0.0000        0.0000        0.0000        0.0000        0.0000        0.0000        0.0000        0.0000        0.0000        0.0000        0.0000        0.0000        0.0000        0.0000        0.0000        0.0000        0.0000        0.0000        0.0000        0.0000        0.0000        0.0000        0.0000        0.0000        0.0000        0.0000        0.0000        0.0000        0.0000        0.0000        0.0000        0.0000        0.0000        0.0000        0.0000        0.0000        0.0000        0.0000        0.0000        0.0000        0.0000        0.0000        0.0000        0.0000        0.0000        0.0000        0.0000        0.0000        0.0000        0.0000        0.0000        0.0000        0.0000        0.0000        0.0000        0.0000        0.0000        0.0000        0.0000        0.0000        0.0000        0.0000        0.0000        0.0000        0.0000        0.0000        0.0000        0.0000        0.0000        0.0000        0.0000        0.0000        0.0000        0.0000        0.0000        0.0000        6.3021        6.8042        0.0000        9.1246        9.1578        9.3776        9.3294       10.5465       12.0726       12.8198       18.0318       38.7649       38.6928       18.4295        8.8727       11.5798       14.9326       13.9267       11.2626        8.6431       10.1182       10.7693       11.2164       14.3867        9.0861        7.0131        6.5417        8.3524       11.4685        9.2955       11.7917       10.8822       11.0283       11.0094       16.0778       15.6695       13.1327       17.8924       14.5969       14.6339       15.5617       15.1754       10.9878       13.5164       37.6732       50.5031       21.5487       19.3682       16.8591       14.9654       17.2483       21.1206       14.7925       16.7583       18.5574       18.9786       18.1626       18.7363       20.5709       19.1760       16.8013       17.6524       15.8677       14.9661       20.3534       19.2717       16.6542       13.2011       12.6682       13.0940       17.6832       18.6277       20.3364       22.0769       24.5772       28.1664       33.9631        0.0000        0.0000        0.0000        0.0000        0.0000        0.0000        0.0000
        0.0000        0.0000        0.0000        0.0000        0.0000        0.0000        0.0000        0.0000        0.0000        0.0000        0.0000        0.0000        0.0000        0.0000        0.0000        0.0000        0.0000        0.0000        0.0000        0.0000        0.0000        0.0000        0.0000        0.0000        0.0000        0.0000        0.0000        0.0000        0.0000       52.6491       65.4151       56.7904       51.8705       39.1568       17.4110       10.9730        9.1747        9.6913       12.4464       17.1343       16.3124       15.3230       16.5416       16.8458       15.2730       15.9128       15.7319       12.2235       10.3585       10.2011       10.8793        9.3818       12.1592        9.8576        9.8618        6.1441        6.0756        8.0060        8.6496       11.0278       11.8288       13.8913       11.8200       14.6331       12.3030       12.5515       13.5756       14.9752       14.4130       14.0025       12.7066        9.0305        7.4695        0.0000        0.0000        0.0000        0.0000        0.0000        0.0000        0.0000        0.0000        0.0000        0.0000        0.0000        0.0000        0.0000        0.0000        0.0000        0.0000        0.0000        0.0000        0.0000        0.0000        0.0000        0.0000        0.0000        0.0000        0.0000        0.0000        0.0000        0.0000        0.0000        0.0000        0.0000        0.0000        0.0000        0.0000        0.0000        0.0000        0.0000        0.0000        0.0000        0.0000        0.0000        0.0000        0.0000        0.0000        0.0000        0.0000        0.0000        0.0000        0.0000        0.0000        0.0000        0.0000        0.0000        0.0000        0.0000        0.0000        0.0000        0.0000        0.0000        0.0000        0.0000        0.0000        0.0000        0.0000        0.0000        0.0000        0.0000        0.0000        0.0000        0.0000        0.0000        0.0000        0.0000        0.0000        0.0000        0.0000        0.0000        0.0000        0.0000        0.0000        0.0000        0.0000        0.0000        0.0000        0.0000        0.0000        0.0000        0.0000        0.0000        0.0000        0.0000        4.9494        5.3718        5.7011        6.5673        7.3714        7.9745        8.5443        9.2639        9.1114        9.6409       10.3769       21.1048       67.1307       55.3211       21.4341       10.8690       15.0968       14.7841       17.9238       11.9596       10.0176        8.4904       11.7286       11.0891        7.3202        5.1168        4.3274        3.2627        5.3256        6.6336       32.3840       10.3369       10.1386        9.8473        9.7673       10.8993       10.7608       11.7278       13.7816       41.9712       21.1234       12.6163       10.5247       20.4193       10.5570       20.5938       22.8253       11.9808       11.5720       10.3358       11.1295       13.4801       15.4483       14.8784       13.8957       19.7496       17.3793       19.0750       26.0920       27.5753       21.3298       22.5154       16.0232       11.9527       14.1691       11.2445       14.4665       18.9820       15.8207       14.9099       14.0988       19.0362       19.8344       26.7563       22.9754       24.8308       30.3483        0.0000        0.0000        0.0000        0.0000        0.0000        0.0000        0.0000        0.0000
        0.0000        0.0000        0.0000        0.0000        0.0000        0.0000        0.0000        0.0000        0.0000        0.0000        0.0000        0.0000        0.0000        0.0000        0.0000        0.0000        0.0000        0.0000        0.0000        0.0000        0.0000        0.0000        0.0000        0.0000        0.0000        0.0000       74.5270       76.5206       57.8723       42.5418       46.2413       26.1673       19.0264       18.0689       16.3997       16.3060       12.4034       24.3352       14.7612       15.2889       15.9142       14.1960       16.0959       15.2675       15.0660       16.9048       17.2737       11.7535       11.3745       16.2506       13.1725       12.9339       14.0171       10.3240       10.6078        6.7098        8.5323       12.4675       11.5909       12.7655       13.9145       13.3890       13.7964       19.4683       16.6664       15.8226       16.6397       17.9558       16.6165       15.9931       15.6919        9.7255        8.5771        7.4440        6.5140        4.4781        3.8647        3.7271        3.8918        3.3478        3.4917        2.9362        0.0000        0.0000        0.0000        0.0000        0.0000        0.0000        0.0000        0.0000        0.0000        0.0000        0.0000        0.0000        0.0000        0.0000        0.0000        0.0000        0.0000        0.0000        0.0000        0.0000        0.0000        0.0000        0.0000        0.0000        0.0000        0.0000        0.0000        0.0000        0.0000        0.0000        0.0000        0.0000        0.0000        0.0000        0.0000        0.0000        0.0000        0.0000        0.0000        0.0000        0.0000        0.0000        0.0000        0.0000        0.0000        0.0000        0.0000        0.0000        0.0000        0.0000        0.0000        0.0000        0.0000        0.0000        0.0000        0.0000        0.0000        0.0000        0.0000        0.0000        0.0000        0.0000        0.0000        0.0000        0.0000        0.0000        0.0000        0.0000        0.0000        0.0000        0.0000        1.0133        0.8832        0.7844        1.2078        1.1589        0.0000        0.0000        0.0000        0.0000        3.9916        4.1092        4.4833        5.1165        5.9260        6.6241        6.4677        6.8797        8.4350        9.5289        8.9864        9.5859       10.0809       11.0114       12.9435       11.0705       12.2802       10.5230        8.5653       13.6506       16.7391       20.1209       17.9390       11.9035        7.7928        8.1627        7.2380        4.7831        2.8914        2.5789        3.4229        4.3914       28.9743        6.4037        7.8860        7.7757        7.1993        8.1056        8.1548       10.6002       12.6962       43.5675       36.8534       11.2852       12.3518       13.6952       15.0717       14.5555       11.7183       10.4103        9.9970       10.9522       11.1336       12.9528       15.6238       18.3191       19.2814       22.2036       21.8288       21.2327       24.5833       28.3277       18.1463       15.7379       13.3634       11.9443       16.6180       14.5650       14.3786       18.4733       21.4240       21.4060       18.1539       22.0955       24.4773       24.0939       27.9258       26.4573       27.2831        0.0000        0.0000        0.0000        0.0000        0.0000        0.0000        0.0000        0.0000
        0.0000        0.0000        0.0000        0.0000        0.0000        0.0000        0.0000        0.0000        0.0000        0.0000        0.0000        0.0000        0.0000        0.0000        0.0000        0.0000        0.0000        0.0000        0.0000        0.0000        0.0000        0.0000        0.0000        0.0000        0.0000      153.1821      128.9257       63.4828       35.2803       21.0800       18.6492       19.2029       18.2428       21.0745       16.2452       13.5275       15.0871       28.6228       34.9591       18.4486       16.3744       14.2798       14.7026       15.7954       16.5268       16.0331       15.4651       17.9604       17.2574       23.2144       20.3321       18.7830       16.2193       14.4745       12.2957       11.9962       11.5179       10.9572        9.3852       13.9849       11.9205       10.8448       11.8084       13.2088       13.8333       15.4445       18.0893       19.7102       20.6674       19.7163       18.9063       17.7861       19.3200       19.5784       13.2789        8.8502        4.4752        4.1133        4.4000        2.4244        1.3356        1.2331        2.1293        1.1728        0.0000        0.0000        0.0000        0.0000        0.0000        0.0000        0.0000        0.0000        0.0000        0.0000        0.0000        0.0000        0.0000        0.0000        0.0000        0.0000        0.0000        0.0000        0.0000        0.0000        0.0000        0.0000        0.0000        0.0000        0.0000        0.0000        0.0000        0.0000        0.0000        0.0000        0.0000        0.0000        0.0000        0.0000        0.0000        0.0000        0.0000        0.0000        0.0000        0.0000        0.0000        0.0000        0.0000        0.0000        0.0000        0.0000        0.0000        0.0000        0.0000        0.0000        0.0000        0.0000        0.0000        0.0000        0.0000        0.0000        0.0000        0.0000        0.0000        0.0000        0.0000        0.0000        0.0000        0.0000        0.0000        0.0000        0.0000        0.0000        0.9198        0.8014        0.7449        0.9112        1.2386        1.9266        2.5356        1.4938        1.7731        2.0634        2.2196        1.8925        1.9474        2.8314        3.8004        3.8754        3.6804        3.8236        4.8141        7.0181        8.2729        8.8730        8.6350        9.5798        9.2597        9.9387       10.7127       10.7708        9.4444       11.3417       14.5766       17.4994       16.0888       12.9785        8.4038        5.5998        6.5197        3.9173        2.3246        1.2433        2.3321        3.4753        3.1621        3.2181        4.3279        2.9732       63.4018        3.3422        3.3702       41.7507       36.1586        8.1174        8.1217        7.7566        7.2158        8.9117       11.2743       13.2525       14.9032       15.0085       12.0987       12.9789       12.5063       16.8431       20.3765       23.3871       22.2015       20.0146       19.3560       22.4159       27.2678       24.8115       20.7133       17.6778       19.7447       24.0085       21.1236       21.2976       28.7514       28.3851       26.6786       32.1238        0.0000        0.0000       27.7481       27.6378       27.2426       23.8216        0.0000        0.0000        0.0000        0.0000        0.0000        0.0000        0.0000        0.0000        0.0000
        0.0000        0.0000        0.0000        0.0000        0.0000        0.0000        0.0000        0.0000        0.0000        0.0000        0.0000        0.0000        0.0000        0.0000        0.0000        0.0000        0.0000        0.0000        0.0000        0.0000        0.0000        0.0000        0.0000        0.0000        0.0000        0.0000       85.4026       67.6307       51.4285       31.6372       27.1107       33.1314       21.1840       19.0646       18.6977       16.6632       16.1031       17.5413       16.8539       18.4276       25.7192       29.7109       28.0779       27.0440       24.8444       22.5765       22.4797       16.7333       17.9071       20.0892       20.8172       18.9144       17.5035       14.4193       11.7895       10.0257        9.7150       10.9263       18.7681       20.9306       11.5165       12.2341       12.0060       12.9348       11.5453       11.3773       13.1631       15.7252       17.3133       18.7408       20.5922       23.0725       25.1380       22.4774       20.3796       14.9964        9.4029        6.2766        6.1774        3.2840        3.2798        2.1434        1.9888        1.2506        1.1228        1.7532        0.0000        0.0000        0.0000        0.0000        0.0000        0.0000        0.0000        0.0000        0.0000        0.0000        0.0000        0.0000        0.0000        0.0000        0.0000        0.0000        0.0000        0.0000        0.0000        0.0000        0.0000        0.0000        0.0000        0.0000        0.0000        0.0000        0.0000        0.0000        0.0000        0.0000        0.0000        0.0000        0.0000        0.0000        0.0000        0.0000        0.0000        0.0000        0.0000        0.0000        0.0000        0.0000        0.0000        0.0000        0.0000        0.0000        0.0000        0.0000        0.0000        0.0000        0.0000        0.0000        0.0000        0.0000        0.0000        0.0000        0.0000        0.0000        0.0000        0.0000        0.0000        0.0000        0.0000        0.0000        0.0000        0.0000        1.0431        0.5423        0.6247        0.8953        1.4863        2.4402        2.1463        1.7416        1.4382        1.3815        1.3239        1.2136        1.5485        1.8953        1.8059        2.1017        2.3692        2.8867        3.6207        4.8625        6.0984        6.5458        5.8969        6.2608        7.4466        7.6259        7.9024       10.0844       10.0971       12.0453       16.8343       15.0785       15.7236       11.9654        8.3519        3.2272        2.3036        1.9705        1.7609        0.8730        0.7376       83.5094        1.0350        2.0860        4.9230        2.5310        1.3948        1.8251        1.8641       18.0232        5.0224        6.7792        6.9957        7.6986        9.1709        9.2485        9.7399       10.2513       12.3616       12.1011       13.3621       14.9995       15.7432       21.2229       20.6922       21.1842       20.0108       23.7777       18.9007       16.6630       20.7218       18.5576       19.6038       20.5936       19.6680       23.4550       21.2980       28.5424       32.9661       26.7809       32.0350        0.0000        0.0000        0.0000        0.0000        0.0000        0.0000        0.0000        0.0000        0.0000        0.0000        0.0000        0.0000        0.0000        0.0000        0.0000        0.0000
        0.0000        0.0000        0.0000        0.0000        0.0000        0.0000        0.0000        0.0000        0.0000        0.0000        0.0000        0.0000        0.0000        0.0000        0.0000        0.0000        0.0000        0.0000        0.0000        0.0000        0.0000        0.0000        0.0000        0.0000        0.0000        0.0000        0.0000       29.1510       26.8184       18.3935       17.6930       20.3403       18.1286       23.6155       28.5686       17.2991       16.8729       21.7934       27.9037       35.4165       35.3779       30.0947       30.3419       28.9677       27.8793       23.0134       23.9501       22.6044       20.1121       20.3488       20.0702       18.3457       16.0766       12.2382       10.1406        9.2453        8.5349        7.7376        9.5915       14.2704       13.0009       11.1389       11.8651        9.5244        9.7792       10.4565       10.1005       11.8826       12.0178       11.7522       14.0408       13.5708       14.5464       17.6868       17.5350       16.4116       15.5310       12.9351       11.1101        8.2973        9.2435        7.5588        4.6314        1.7859        4.4682        3.1956        1.5580        0.9360        1.2349        1.4107        0.0000        0.0000        0.0000        0.0000        0.0000        0.0000        0.0000        0.0000        0.0000        0.0000        0.0000        0.0000        0.0000        0.0000        0.0000        0.0000        0.0000        0.0000        0.0000        0.0000        0.0000        0.0000        0.0000        0.0000        0.0000        0.0000        0.0000        0.0000        0.0000        0.0000        0.0000        0.0000        0.0000        0.0000        0.0000        0.0000        0.0000        0.0000        0.0000        0.0000        0.0000        0.0000        0.0000        0.0000        0.0000        0.0000        0.0000        0.0000        0.0000        0.0000        0.0000        0.0000        0.0000        0.0000        0.0000        0.0000        0.0000        0.0000        0.0000        0.0000        0.0000        0.7458        0.6365        0.4443        0.4282        0.4641        1.2856        1.7329        1.3310        1.2004        0.8568        1.1439        1.2866        1.1659        1.3334        1.4296        1.4373        1.7286        2.2573        2.6685        3.0495        3.2397        3.3297        3.6427        4.6767        5.7950        5.9536        6.5586        7.8202       10.5887       10.8536       14.0261       12.5383       14.3565       10.4399       10.0811        5.8410        3.0615        2.3389        1.8604        1.5322       13.3190       84.8817        2.1143        0.5315        0.6748        2.8486        2.0663        0.8387        1.1024        1.1353        1.3704        2.0833        4.4632       10.7025       53.5782       65.3872       13.6010       10.4701       13.4766       13.8574       11.5609       13.9768       18.7295       19.4563       21.4209       21.9969       24.4665       28.8176       33.1212       21.8040       21.4191       20.6978       16.3275       17.9793       22.1062       20.3295       23.3753       25.2128       24.0723       31.1012       30.8355       32.7839        0.0000        0.0000        0.0000        0.0000        0.0000        0.0000        0.0000        0.0000        0.0000        0.0000        0.0000        0.0000        0.0000        0.0000        0.0000        0.0000
        0.0000        0.0000        0.0000        0.0000        0.0000        0.0000        0.0000        0.0000        0.0000        0.0000        0.0000        0.0000        0.0000        0.0000        0.0000        0.0000        0.0000        0.0000        0.0000        0.0000        0.0000        0.0000        0.0000        0.0000        0.0000        0.0000        0.0000       32.3563       29.5652       23.0542       21.1169       20.3550       17.5043       23.3859       29.9292       29.8690       45.3070       39.2711       44.1536       52.2494       59.1014       41.7784       34.6390       29.6808       27.6277       25.5510       27.6204       26.7296       27.0941       31.2167       34.5562       17.2009       11.3594       10.1484        9.0606        7.9909        7.0932        6.6602        6.9375       11.5885        9.3205        9.3361        9.6342        9.9153       10.4492        9.8738        8.0807       10.0407       10.1555        9.4674       11.9739       10.9081        9.7293        9.1631       10.1858       12.0153       13.5505       14.9655       14.6383       13.0274       17.6369       17.5158       12.2031        5.6495        5.5202        4.5292        3.6111        2.6848        3.0288        3.6081        0.0000        0.0000        0.0000        0.0000        0.0000        0.0000        0.0000        0.0000        0.0000        0.0000        0.0000        0.0000        0.0000        0.0000        0.0000        0.0000        0.0000        0.0000        0.0000        0.0000        0.0000        0.0000        0.0000        0.0000        0.0000        0.0000        0.0000        0.0000        0.0000        0.0000        0.0000        0.0000        0.0000        0.0000        0.0000        0.0000        0.0000        0.0000        0.0000        0.0000        0.0000        0.0000        0.0000        0.0000        0.0000        0.0000        0.0000        0.0000        0.0000        0.0000        0.0000        0.0000        0.0000        0.0000        0.0000        0.0000        0.0000        0.0000        0.0000        0.0000        0.0000        0.0000        0.6579        0.5503        0.6526        0.8186        0.6757        1.0014        1.1452        1.6665        1.5110        1.2261        1.6926        2.3356        2.1584        1.4975        1.4299        1.6762        2.1468        2.0770        2.1117        2.6148        3.0256        3.2396        4.4740        6.4539        7.0251        7.6161        7.3388        9.2839        6.2771        7.5626        9.1091        8.7753        8.9109        8.8974        6.4023        3.4231        2.7263        2.1213        1.8824       15.2255       18.4394        0.5001        0.5980        0.7747        1.2802        0.9377        0.9395        1.8325        1.7518        1.6837        2.8146        5.1379       10.3716       19.9256       43.5619       12.6752       11.2627       12.5205       15.1391       15.4654       20.3657       23.9786       25.1044       27.6225       22.5636       25.1520       47.6181       42.0444       21.6191       27.4414       20.2935       16.7773       16.0949       23.0240       19.2562       25.7647       26.1285       27.1247       29.1474       30.9750       32.7014        0.0000        0.0000        0.0000        0.0000        0.0000        0.0000        0.0000        0.0000        0.0000        0.0000        0.0000        0.0000        0.0000        0.0000        0.0000        0.0000
        0.0000        0.0000        0.0000        0.0000        0.0000        0.0000        0.0000        0.0000        0.0000        0.0000        0.0000        0.0000        0.0000        0.0000        0.0000        0.0000        0.0000        0.0000        0.0000        0.0000        0.0000        0.0000        0.0000        0.0000        0.0000        0.0000        0.0000        0.0000       30.1726       29.1653       28.1748       29.1850       24.3076       23.2766       24.9219       34.2698       31.7785       28.6715       32.4137       31.4347       36.6842       55.1504       53.9326       43.1839       35.3648       30.2708       26.6107       21.1907       20.4905       24.0769       24.5437       16.9873       12.1364       11.8988       13.0874       13.1134       12.3678       11.7308       15.0436       71.7238       67.1845       27.7261       11.1586        9.8177        8.7307        8.1519        7.5940        8.1155        8.0478        7.6284        6.9620        2.5737        2.1160        2.1154        2.7687        8.8383       12.6623       22.8521       21.9257       19.5292       19.0598       16.7961       17.9296       10.8874        9.2373        6.1665        7.4112       18.3794       24.3831       10.2334        5.5524        0.0000        0.0000        0.0000        0.0000        0.0000        0.0000        0.0000        0.0000        0.0000        0.0000        0.0000        0.0000        0.0000        0.0000        0.0000        0.0000        0.0000        0.0000        0.0000        0.0000        0.0000        0.0000        0.0000        0.0000        0.0000        0.0000        0.0000        0.0000        0.0000        0.0000        0.0000        0.0000        0.0000        0.0000        0.0000        0.0000        0.0000        0.0000        0.0000        0.0000        0.0000        0.0000        0.0000        0.0000        0.0000        0.0000        0.0000        0.0000        0.0000        0.0000        0.0000        0.0000        0.0000        0.0000        0.0000        0.0000        0.0000        0.0000        0.0000        0.0000        0.0000        0.0000        0.4995        0.4423        0.4850        1.0601        1.3719        1.1684        0.9710        0.8763        1.7501        1.4355        1.8421        1.6059        1.7396        1.3567        1.7293        1.7609        1.6383        1.8490        1.7523        2.5765        2.2384        2.8889        3.3380        4.8080        5.2624        4.2594        4.4903        3.8622        4.7309        5.5683        8.9954        9.9880        9.1572        7.9931        5.2257        4.3674        3.6429        2.9712        1.3061        1.0611        0.8508        1.1834        3.6232        4.1457        4.8090        2.0051        2.0244        1.8606        1.8955        4.0445        3.2873        5.0655        7.7937       10.9116       13.1575       14.9334       15.4518       17.5441       17.6033       21.1521       18.4554       24.5539       33.6282       42.4511       35.6606       23.5373       28.4175       25.0975       24.9077       27.2611       24.4971       25.3355       25.3991       27.9281       30.7990       33.4019       35.4121       34.9904       35.6517       37.5510        0.0000        0.0000        0.0000        0.0000        0.0000        0.0000        0.0000        0.0000        0.0000        0.0000        0.0000        0.0000        0.0000        0.0000        0.0000        0.0000
        0.0000        0.0000        0.0000        0.0000        0.0000        0.0000        0.0000        0.0000        0.0000        0.0000        0.0000        0.0000        0.0000        0.0000        0.0000        0.0000        0.0000        0.0000        0.0000        0.0000        0.0000        0.0000        0.0000        0.0000        0.0000        0.0000        0.0000        0.0000       27.7903       29.5717       33.1645       34.8187       38.8654       32.3243       29.2231       27.1086       31.3080       22.6159       21.9745       22.0214       24.5935       24.0398       32.1628       34.7808       30.9787       30.5760       26.1735       15.4424       14.3867       21.0400       25.0236       16.9797       14.5135       11.7499       12.1467       13.4534       14.9336       13.2091       14.5825       12.3826       10.6612       25.4524       29.5291       43.5251       22.6673       15.2375       26.8584       31.5076       13.7417        9.0495        5.4581        2.1565        2.3103        3.6044        4.1936        9.2068       10.0667       23.6633       32.3602       16.4895       13.0071       31.5188       32.8399       17.0962       11.0546        9.0045        8.7830        9.5035       14.5862        5.6249        5.6676        0.0000        0.0000        0.0000        0.0000        0.0000        0.0000        0.0000        0.0000        0.0000        0.0000        0.0000        0.0000        0.0000        0.0000        0.0000        0.0000        0.0000        0.0000        0.0000        0.0000        0.0000        0.0000        0.0000        0.0000        0.0000        0.0000        0.0000        0.0000        0.0000        0.0000        0.0000        0.0000        0.0000        0.0000        0.0000        0.0000        0.0000        0.0000        0.0000        0.0000        0.0000        0.0000        0.0000        0.0000        0.0000        0.0000        0.0000        0.0000        0.0000        0.0000        0.0000        0.0000        0.0000        0.0000        0.0000        0.0000        0.0000        0.0000        0.0000        0.0000        0.6078        0.4161        0.6976        0.8817        0.9594        1.4162        1.6926        2.8546        3.3129        2.2083        1.4666        1.5602        1.7860        2.6618        2.6682        1.8675        1.3360        1.6098        1.8718        1.8335        2.3400        2.5775        2.2091        2.1073        4.2066       10.3428        2.8393        2.2290        3.2646        4.2922        3.5913        4.4623        7.8565        9.1573        9.1633        8.2720        5.7370        4.7594        4.0378        3.2802        1.4343        1.2843       16.7087       26.4608        1.9325        3.3803        6.9440        3.0450        1.9432        2.5455        1.9515        2.4248        3.2741        5.7284        4.5485        7.8218       15.2239       52.5451       19.5520       20.4938       18.1675       19.3080       23.6392       75.4473       57.6934       34.7279       31.9810       24.6216       24.3132       22.8366       21.6762       25.8107       26.1346       26.8274       29.5473       31.2797       35.6401       45.6612       42.8337       49.1541       44.8507       42.4577        0.0000        0.0000        0.0000        0.0000        0.0000        0.0000        0.0000        0.0000        0.0000        0.0000        0.0000        0.0000        0.0000        0.0000        0.0000        0.0000
        0.0000        0.0000        0.0000        0.0000        0.0000        0.0000        0.0000        0.0000        0.0000        0.0000        0.0000        0.0000        0.0000        0.0000        0.0000        0.0000        0.0000        0.0000        0.0000        0.0000        0.0000        0.0000        0.0000        0.0000        0.0000        0.0000        0.0000        0.0000      148.6798      115.9890       68.9756       67.1873       45.3276       38.1035       45.1570       32.4664       21.9863       20.1112       18.0360       20.0026       17.1523       15.4019       18.2107       19.0450       15.6882       18.4405       24.8619       13.1130       14.7004       11.9705       14.6355       12.0242       14.4303       16.6933       19.6903       19.1612       16.5408       12.3735       10.4944        6.5728        5.5130        5.5194        7.7469       12.7389       41.0373       54.8668       42.8765       40.2266       20.8300       11.4441        8.6564        7.8154        8.8236        8.9262        9.0321       15.1643       20.5797       18.9788       19.5488       41.4351       40.4132       34.0081       44.0767       40.5989       24.6146       16.9780       11.2583        7.0294        5.9469        5.8912        5.8380        9.8045        0.0000        0.0000        0.0000        0.0000        0.0000        0.0000        0.0000        0.0000        0.0000        0.0000        0.0000        0.0000        0.0000        0.0000        0.0000        0.0000        0.0000        0.0000        0.0000        0.0000        0.0000        0.0000        0.0000        0.0000        0.0000        0.0000        0.0000        0.0000        0.0000        0.0000        0.0000        0.0000        0.0000        0.0000        0.0000        0.0000        0.0000        0.0000        0.0000        0.0000        0.0000        0.0000        0.0000        0.0000        0.0000        0.0000        0.0000        0.0000        0.0000        0.0000        0.0000        0.0000        0.0000        0.0000        0.0000        0.0000        0.0000        0.0000        2.0738        2.0814        1.1779        1.1917        0.9368        1.0431        1.9798        2.7332        2.1633        1.8491        1.9536        1.1836        1.5965       27.6206        2.4555       24.8074       58.5788        1.9581        2.1683        2.4063        2.3708        2.7553       23.5850       52.0997        7.5566        4.7308        6.7201        5.4498        3.0524        3.7363        4.0028        4.0357       21.1152       11.8880       18.8544       30.6958        8.6977        5.6681        6.3520       24.0968       50.0446        1.7058        1.4598        1.3044        1.4815        3.1765        4.3072        3.7131       11.2496        7.3629        2.7091        3.4958       16.4914       20.5778       17.1086       13.1879       24.8039       16.8027       18.5783       23.0705       22.9279       18.2815       19.0159       23.3477       42.9283       39.1749       28.8393       46.3459       29.2593       26.3626       25.7041       23.7543       27.1671       28.6430       30.7757       32.4198       30.3178       38.9594       43.3160       48.7292       46.6864       41.0376       44.7465       46.5132        0.0000        0.0000        0.0000        0.0000        0.0000        0.0000        0.0000        0.0000        0.0000        0.0000        0.0000        0.0000        0.0000        0.0000        0.0000
        0.0000        0.0000        0.0000        0.0000        0.0000        0.0000        0.0000        0.0000        0.0000        0.0000        0.0000        0.0000        0.0000        0.0000        0.0000        0.0000        0.0000        0.0000        0.0000        0.0000        0.0000        0.0000        0.0000        0.0000        0.0000        0.0000        0.0000       53.8764       87.4080       62.7419       41.0050       31.9167       33.2501       37.1317       33.9384       25.4980       25.9767       21.0714       16.7920       17.4321       31.7914       36.1997       19.9513       14.4447       12.4020        9.5277       12.3668       12.8903       10.6968        7.9239       12.5294       15.7621       14.0812       17.5392       27.5084       24.0742       15.8238       11.6245        9.1940        6.3723        4.7758        4.1485        3.9052        4.9058        6.8590       12.0144        9.1546        6.5775        7.1510        7.7443        9.1491        9.3869        8.7908        8.2516        6.7979       22.6266       39.3280       30.7069       22.8535       32.6333       37.3943       39.4096       39.9566      148.7321      146.2442       49.4369       14.1433        6.1519        5.7258        5.8862        6.0066        8.1350        9.9843        0.0000        0.0000        0.0000        0.0000        0.0000        0.0000        0.0000        0.0000        0.0000        0.0000        0.0000        0.0000        0.0000        0.0000        0.0000        0.0000        0.0000        0.0000        0.0000        0.0000        0.0000        0.0000        0.0000        0.0000        0.0000        0.0000        0.0000        0.0000        0.0000        0.0000        0.0000        0.0000        0.0000        0.0000        0.0000        0.0000        0.0000        0.0000        0.0000        0.0000        0.0000        0.0000        0.0000        0.0000        0.0000        0.0000        0.0000        0.0000        0.0000        0.0000        0.0000        0.0000        0.0000        0.0000        0.0000        0.0000        0.7813        1.3126        1.5195        1.4936        1.5278        2.0657        2.8684        2.1873        2.6256        2.2322        2.1066        1.9983        1.6723        2.0566       28.2458        1.8461        1.4300        1.4665        3.1422        2.6386        2.9624        3.3289        3.1859       14.1849       31.7991       10.2165        3.3572        3.6318        3.5292        3.9573        3.8374        3.7206        4.3799       26.7578       16.8179       20.2433       19.8908        7.6111        5.6586        5.0168        4.4883        4.2256        2.1315        2.0438        1.9936        2.5244        4.2227        4.6255        4.6459        6.7473        8.8270        6.5848        9.6662        9.4288       12.9622       15.1386       21.6427       66.7741       18.1924       21.2362       24.4895       22.6749       24.8349       28.9162       24.6814       25.5273       23.4225       32.7780       36.5950       34.9800       31.1044       27.8216       24.4147       27.4497       31.4261       34.0717       37.0003       46.2808       40.9403       45.0214       44.4239       42.2664       42.9698       48.6511        0.0000        0.0000        0.0000        0.0000        0.0000        0.0000        0.0000        0.0000        0.0000        0.0000        0.0000        0.0000        0.0000        0.0000        0.0000        0.0000
        0.0000        0.0000        0.0000        0.0000        0.0000        0.0000        0.0000        0.0000        0.0000        0.0000        0.0000        0.0000        0.0000        0.0000        0.0000        0.0000        0.0000        0.0000        0.0000        0.0000        0.0000        0.0000        0.0000        0.0000        0.0000        0.0000        0.0000       44.9689       31.0684       30.1934       27.5590       23.0899       27.2907       28.9955       29.2685       32.0749       29.1936       15.3072       19.0885       14.6035        8.6024        5.6491        6.4590        7.8230       10.1071       10.0306       12.1719        6.1323        5.2814        5.9571       12.9482        7.1010        6.2680        7.9474       13.8651       10.9879        6.3299        5.4632        7.0533        5.6640        6.5401        2.4465        2.4022        2.0374        3.3437        5.1591        5.5063        5.9547        5.4982        4.8272        4.7570        3.5495        3.5387        3.0678        4.8683        7.9087       11.7327       14.0674       11.8038       17.9299       25.9844       27.6019       26.6611       29.5524       42.2222       31.9950       19.0709       11.7807        5.1368        5.1163        5.8677       13.6514       14.4203       15.0795       13.8251       13.0877       13.3743       13.2871       12.6780       12.4821       11.4457        0.0000        0.0000        0.0000        0.0000        0.0000        0.0000        7.5377        7.1455        6.9400        6.8727        0.0000        0.0000        0.0000        0.0000        0.0000        0.0000        0.0000        0.0000        0.0000        0.0000        0.0000        0.0000        0.0000        0.0000        0.0000        0.0000        0.0000        0.0000        0.0000        0.0000        0.0000        0.0000        0.0000        0.0000        0.0000        0.0000        0.0000        0.0000        0.0000        0.0000        0.0000        0.0000        0.0000        0.0000        0.0000        0.0000        0.8666        0.8742        1.4533        1.6561        2.6542        2.7249        2.9497        4.0080        4.7266        4.1527        4.0488        3.4893        4.1254        3.4644        2.7544        3.0132        4.4776        4.7879        6.2160        5.4933        5.8830        5.4016        4.9569        5.5056        5.2016        4.6673        4.7618        4.9200        4.5396        4.7298        4.4457        5.3524        4.5554        6.0835        7.3547        5.2230        4.4687        4.8458        9.5784       11.6208        4.7476        5.6911        4.7629        4.6289        6.4626        6.1095        5.6375        6.3587        6.6146        7.0711        7.2680        7.6973       21.2941       24.7091       10.8155       12.7228       15.2792       19.4432       18.8030       17.9993       17.4256       20.6518       31.5327       31.8074       32.6455       35.8078       37.0770       38.4628       42.4690       43.7752       41.6728       48.7067       39.9094       36.9165       35.8657       40.3976       38.1557       37.2488       41.2479       40.0316       38.8812       47.6222       46.4712       44.0874       44.2798       53.1560        0.0000        0.0000        0.0000        0.0000        0.0000        0.0000        0.0000        0.0000        0.0000        0.0000        0.0000        0.0000        0.0000        0.0000        0.0000        0.0000
        0.0000        0.0000        0.0000        0.0000        0.0000        0.0000        0.0000        0.0000        0.0000        0.0000        0.0000        0.0000        0.0000        0.0000        0.0000        0.0000        0.0000        0.0000        0.0000        0.0000        0.0000        0.0000        0.0000        0.0000        0.0000        0.0000       30.0523       34.3259       31.4442       28.3692       26.1934       27.9131       35.9918       32.0254       21.8854       17.9682       16.0594       24.4742       20.9537       15.5803       10.5549       17.7185       17.5047       14.8978        8.5156       12.4584       15.9737       20.5257       14.5606        9.8938        6.7961        4.6809        4.5494        5.6073        5.6521        9.0553        6.3115       10.8892       11.5354       11.8806        6.4247        4.5568        2.9140        2.8857        4.9847        4.4987        3.9517        3.9745        3.4413        3.9397        3.5442        5.3395        4.2349        5.7984        7.7564        6.0358       10.3273       11.0132        7.8682        9.7629       12.5945       21.3801       22.1848       22.3748       20.1644       13.6410       12.8030        7.8400        8.8699        6.7097        8.6089       14.2789       13.8626       13.8949       14.1212       15.7925       16.3642       15.4030       17.1412       16.5211       15.5135       13.4090       13.5588        7.6262        7.2592        6.8397        6.4004        7.6021        6.9479        6.6417        6.4154        6.7445        6.5287        6.1850        5.6410        0.0000        0.0000        0.0000        0.0000        0.0000        0.0000        0.0000        0.0000        0.0000        0.0000        0.0000        0.0000        0.0000        0.0000        0.0000        0.0000        0.0000        0.0000        0.0000        0.0000        0.0000        3.0320        1.8746        2.2589        4.0884        4.1805        2.4209        2.1108        1.8677        1.5965        1.3422        1.5374        1.7375        1.0946        1.8242        2.1111        3.0616        3.6789        3.8038        6.6950        8.8799        5.5592        6.0412        5.3269        3.3987        3.3690        4.1755        4.3513        4.7670        5.9224        6.7630        6.1492        6.7987       28.8262        6.3996        6.5111        6.2315        6.2441        6.2920        6.1476        5.1985        5.2552        6.2743        6.6280        9.4257        8.4121        5.7941        5.6032        4.2489        4.8457       29.8914       30.7836        4.5677        5.0326        5.2203        4.4470        7.4560        7.7094        6.2675        6.9077       12.1718       15.7092        9.2299       10.2599       33.8466       66.3484       16.2783       17.5905       30.6503       25.9431       21.9564       21.7169       23.2589       21.5655       28.8759       33.7662       46.9123       42.6238       44.9847       44.1889       42.2801       44.7964       45.5727       44.1930       43.9013       42.8403       43.3502       41.0955       38.4628       42.1381       46.1049       44.4115       40.1921       41.4893       42.1015       43.6262        0.0000        0.0000        0.0000        0.0000        0.0000        0.0000        0.0000        0.0000        0.0000        0.0000        0.0000        0.0000        0.0000        0.0000        0.0000        0.0000        0.0000        0.0000
        0.0000        0.0000        0.0000        0.0000        0.0000        0.0000        0.0000        0.0000        0.0000        0.0000        0.0000        0.0000        0.0000        0.0000        0.0000        0.0000        0.0000        0.0000        0.0000        0.0000        0.0000        0.0000        0.0000        0.0000        0.0000        0.0000       28.0419       37.2981       33.0529       20.4662       17.2303       24.3604       34.0101       39.7217       25.2178       11.8616        8.6667        5.4107        5.1105        3.7957        5.3208       15.8412        8.5467       29.5088       13.7899       11.6094       10.8890        7.1088        6.5981        3.4529        3.6897        2.6404        2.0023        9.6550       16.8516       12.3508       11.9892        9.4228       11.8200       13.0406        6.0092        4.3459        2.6092        4.0907        1.6871        2.3737        2.8515        3.5374        3.0594        3.0828        4.2456        7.9216        6.8689        9.5220       13.1318       12.6246       11.4974       10.6666       10.6510       11.8717       12.2087       11.4496       11.4746        7.9694        7.2908        8.3239        8.6391        7.8315       11.0679        9.4828       10.0751       13.9266       15.4748       14.9084       16.4880       16.4289       17.3982       21.2138       14.4935       14.1650       16.8238       16.9669       13.6622       10.0010       11.3309       10.7020        9.5479        8.5637        7.2588        6.7964        6.4445        6.2270        5.9335        5.5740        5.3719        4.3120        3.8803        3.8165        0.0000        0.0000        0.0000        0.0000        0.0000        0.0000        0.0000        0.0000        0.0000        0.0000        0.0000        0.0000        4.6585        4.4934        4.0096        3.9897        3.8481        4.4102        4.1456        2.6209        3.5377        4.6218        3.6703        2.7816        2.8370        2.4083        1.9677        1.7974        1.8693        1.8234        1.9895        2.8550        4.3511        4.9635        5.4729        4.5652        5.2265        5.9566        4.2857        3.7265        3.8078        4.2955        4.4523        5.3173        5.7370        6.0040        6.0908        5.9095        5.8555        6.5615        7.9422        6.6526        6.9806        7.1545        7.2677        8.0514        7.4906        6.7188        7.0693        9.5412        9.3326        7.4320        8.2759        9.9606       11.6810        7.3463        4.8322        4.5798        6.2886        5.9628        7.9784        9.6581       11.4958       13.2140       12.9481       10.9687       11.7069        9.4760       10.5737       10.9729       11.9166       10.7581       11.0522       15.7756       22.1670       29.8498       26.2943       24.6669       25.1244       27.4499       29.3981       31.3704       39.6081       56.3323       50.9897       45.8875       43.4377       44.1747       47.7580       51.7324       51.3104       56.1009       57.5321       57.8700       50.7929       49.3336       47.2811       42.9555       47.3647        0.0000       43.7590       42.9492       48.5585        0.0000        0.0000        0.0000        0.0000        0.0000        0.0000        0.0000        0.0000        0.0000        0.0000        0.0000        0.0000        0.0000        0.0000        0.0000        0.0000        0.0000        0.0000
        0.0000        0.0000        0.0000        0.0000        0.0000        0.0000        0.0000        0.0000        0.0000        0.0000        0.0000        0.0000        0.0000        0.0000        0.0000        0.0000        0.0000        0.0000        0.0000        0.0000        0.0000        0.0000        0.0000        0.0000        0.0000       16.3074       21.9273       32.7694       19.9493       15.9980       16.3185       20.4583       20.9866       13.9910       10.6816        9.5661        8.9136        6.2017        5.9259        4.0602        5.8857        5.3546        3.8787        5.0041        4.1601        6.0047        7.0056        5.6636        4.5731        3.2308        3.8464        2.8527        3.9168        9.8761        6.1555        1.9391        1.8874       14.8171        2.0522        4.2622        3.9685        2.7679        1.9391        1.8876        2.7008        4.8053        7.3535        7.6423        5.4735        6.3889        6.3617        5.3781        5.6298        9.1629        9.5157        7.2889        5.8171        6.9099        9.4117       10.1693        7.5244       11.7693       17.1475       12.1033       12.2233       13.7012       13.1080        7.7780        9.3902        9.6407       12.9182       17.4580       18.0897       17.6966       20.4576       17.8452       22.4525       22.0026       17.1322       16.0075       15.6152       13.6965       12.2499        8.5167        7.7746        7.1367        7.9093        8.8725        6.9747        6.5329        6.1470        6.1484        5.3704        4.9246        4.4962        3.8410        3.3059        3.0500        4.2811        5.6537        4.5231        0.0000        0.0000        0.0000        0.0000        0.0000        0.0000        0.0000        0.0000        5.8643        5.3391        4.6918        5.7364        8.7426        6.6389        7.0928        7.1969        6.8558        5.2231        5.1181        3.6158        4.8497        5.3192        3.4663        3.4081        3.0227        2.5214        2.4498        2.6596        3.5536        7.0152        8.3980        7.8485        7.8840        8.1988        6.2395        4.6619        4.3175        3.9360        4.5548        5.2516        6.0066        6.7430        8.9289        7.6185        6.5376        5.9477        7.0307        6.8203        6.6120        7.0427        7.2158        7.5405        8.0223        8.9093        8.7109       10.7386       12.7810       10.1985        6.9415        7.9396        8.3927       10.9082        9.8215        8.7739        8.4820       19.3633       20.1483       30.4079       30.9408       22.3068       19.9224       26.9958       22.6037       17.6028       12.3595       11.9023       12.8587       14.0899       13.5732       15.8649       18.7736       26.6094       28.7782       24.3476       28.3194       27.9010       31.0250       36.5514       39.5861       48.2920       50.7243       52.3849       43.8152       43.2917       48.2459       56.2261       58.2813      112.8955      112.6867       59.3942       54.6064       56.7607       55.5075       49.5387        0.0000        0.0000        0.0000        0.0000        0.0000        0.0000        0.0000        0.0000        0.0000        0.0000        0.0000        0.0000        0.0000        0.0000        0.0000        0.0000        0.0000        0.0000        0.0000        0.0000        0.0000        0.0000        0.0000        0.0000
        0.0000        0.0000        0.0000        0.0000        0.0000        0.0000        0.0000        0.0000        0.0000        0.0000        0.0000        0.0000        0.0000        0.0000        0.0000        0.0000        0.0000        0.0000        0.0000        0.0000        0.0000        0.0000       10.0833        5.9739        5.2568        5.4197        6.8396        6.4463        7.1474        8.7016        6.3413        7.1478        6.0057        5.6495        4.3162        3.9721        3.4631        2.0834        1.8365        1.3481        0.6027        1.0264        2.2791        2.5997        2.1517        1.7925        2.6275        2.4521        2.5821        1.1862        3.2459        2.4754        2.2858        4.5032        3.2450        1.1451        1.7731       20.9894        1.6051        1.8190        0.9319        0.9989        2.2847        1.0570        3.3744        2.8082        6.8270        6.3760        4.7549        4.6759        3.9071        3.9261        2.6683        3.1155        2.7454        3.0846        4.4833        6.8111        9.0563        9.1961        8.4842       11.2904       14.3346       13.1730       12.0396       15.2892       21.7958       28.7911       30.9453       33.7027       30.3450       20.7166       19.6056       20.2511       21.6796       20.0091       27.3853       23.1907       18.7730       18.7088       17.7049       16.3633       14.4939        8.4813        8.5033        9.3285        7.4924        6.8143        6.1209        5.5690        5.1020        4.6841        6.1669        4.0109        3.2613        2.6107        2.5119        2.1392        2.4117        3.0754        1.9090        0.9925        1.0995        2.3390        2.5316        1.8112        2.6941        5.0752        5.2554        5.3895        6.7872        9.3836       13.4659       10.8492       10.3251        9.6972        8.2456        8.5942        6.5335        6.1444        6.4882        4.7182        4.1409        5.6665        6.3152        4.9473        4.7150        4.5770        3.5324        4.1641        6.4960        8.1871        7.3545        5.6826        6.3111        6.6383        6.2184        6.0781        5.6874        6.7693        6.9928        6.9936        7.1340        6.9196        6.8892        6.1602        6.0251        5.9621        5.8052        6.2523        6.7048        8.2453        8.0861        9.4345       10.1727       14.4666       14.2641       15.3681       15.5036       15.1831       13.7898       18.6642       20.3644       18.6141       16.6473       18.5166       30.5718       45.5292       33.0639       35.4897       30.4772       18.9138       26.5483       22.9362       17.9581       15.5484       15.2761       14.3529       14.5463       16.6728       18.0618       20.1841       25.2988       31.8169       31.5045       35.5560       39.4803       43.0832       44.4176       48.1996       55.2761       53.4639       51.1401       44.5777       50.2298       51.8585       52.0851       60.6289      134.9305      152.5182       66.9741       59.5896       60.4797       65.6047        0.0000        0.0000        0.0000        0.0000        0.0000        0.0000        0.0000        0.0000        0.0000        0.0000        0.0000        0.0000        0.0000        0.0000        0.0000        0.0000        0.0000        0.0000        0.0000        0.0000        0.0000        0.0000        0.0000        0.0000        0.0000
        0.0000        0.0000        0.0000        0.0000        0.0000        0.0000        0.0000        0.0000        0.0000        0.0000        0.0000        0.0000        0.0000        0.0000        0.0000        0.0000        0.0000        0.0000       11.0408        7.9258        6.8082        6.2948        5.9970        4.0722        2.5985        2.3374        2.4071        2.3889        2.4714        3.0113        1.8791        3.8125        3.5618        3.0331        2.4981        2.0401        1.5343        1.2443        1.0265        1.1538        1.2993        0.3840        1.0891        0.2633        0.2471        0.2815        0.1737        0.8988        0.9163        0.7576        0.7722        0.9305        1.2241        1.0675        0.8884        1.3855        1.7271        2.0198        0.6727        1.8295        0.6385        0.6571        0.7047        0.9630        1.2384        1.0292        0.7126        0.6260        0.7887        1.3542        2.1013        0.5551        3.1152        3.8847        4.5996        5.6357        6.6165        9.5105       13.0219       13.3599       15.7241       13.9247       18.5022       23.9147       21.6401       21.8384       20.8309       17.9405       31.0840       53.8909       66.3414       22.7358       21.1050       25.5426       23.2921       23.2976       23.1598       24.0518       21.4664       21.2259       19.0242       18.0004       16.4616       10.6573        8.5251        8.3153        7.8610        6.9857        6.3149        5.9253        6.9009        5.3253        9.9252        8.3372        6.5336        2.8620        2.2974        2.5288        2.7452        3.5716        2.6691        1.0150        0.7595        1.1933        1.6948        2.0012        2.1278        4.9306        5.5257        7.8427       11.2850       11.4706       13.0391       12.0668       11.5977        9.4111        7.5115        7.4388        7.8241        7.3558        7.5358        6.8085        6.5183        5.8746        5.7786        6.4129        7.4736        6.4687        5.5816        4.8883        4.3892        6.0048        6.6784        5.9687        5.4390        6.0340        6.6181        7.0277        7.2119        7.7957        8.7265        8.8737        8.2783        7.0472        6.8192        6.5934        6.4508        7.0311        6.4295        7.6544        8.0716       13.2740       11.3521       11.6357       12.5421       15.1434       16.3580       17.8833       17.5242       19.2533       24.6006       20.7595       23.1580       24.2553       23.6633       26.4520       17.9645       27.5846       37.7613       36.4234       40.0446       28.9114       26.9451       24.5613       20.9711       18.9151       18.3443       16.1754       19.1643       20.0428       21.4512       24.4798       28.1526       33.8212       39.7027       49.1931       54.1585       55.4266       54.6209       50.6000       52.2506       59.4013       59.7366       54.0847       53.3714       55.0824       59.7858       56.2537       54.2260       53.7041       60.1315        0.0000        0.0000        0.0000        0.0000        0.0000        0.0000        0.0000        0.0000        0.0000        0.0000        0.0000        0.0000        0.0000        0.0000        0.0000        0.0000        0.0000        0.0000        0.0000        0.0000        0.0000        0.0000        0.0000        0.0000        0.0000        0.0000        0.0000        0.0000
        0.0000        0.0000        0.0000        0.0000        0.0000        0.0000        0.0000        0.0000        0.0000        0.0000        0.0000        0.0000        0.0000        0.0000        0.0000        6.7300        6.3153        7.0158        6.9653        5.4552        4.7082        4.1892        3.1970        1.6173        1.4850        1.5007        1.0945        1.4892        1.0649        0.9900        0.8891        1.6756        2.2913        1.8470        1.2829        1.5125        1.6548        0.8820        0.6336        0.2409        0.2598        0.2447        0.2544        0.2236        0.3337        0.2729        0.1758        0.5592        0.5765        0.5601        0.6114        0.8210        1.1554        0.9021        1.0813        0.9379        0.4631        0.4485        0.4664        0.6388        0.9008        0.9791        0.7457        1.1325        1.3777        2.4238        1.8684        5.7855       10.1871        8.4819        7.0591        6.3062        6.6863        4.9455        6.2405        6.3752        9.9709       11.3114       11.4212       12.4581       15.2820       17.5164       20.5888       28.1040       24.0518       26.2138       23.6309       23.6322       25.8136       32.7782       35.2276       21.3029       30.5429       22.8235       21.9314       24.6843       24.2246       25.2394       21.0528       20.9440       19.9555       18.6834       17.3373       11.6579        9.2881        8.1881        8.0566        8.1076        8.4624        6.8216        6.2598        7.1258       13.5336       13.8681        9.8736        6.7404        5.8566        4.1644        4.2679        2.8532        2.7270        1.3234        0.7868        0.8012        1.0499        2.8012        5.7205        8.8595        8.9372        9.2683       11.3837       11.2527        9.9018        6.5668        6.4113        6.9439        6.4570        4.8446        4.3288        4.4974        7.3552        6.3015        4.6100        5.1576        6.1227        5.6985        6.0720        6.5583        7.1461        5.6233        5.1566        4.9464        5.5597        5.9739        6.1277        7.6051        8.0234        7.9694        8.2093        9.1650        9.2713        9.2773        8.4477        7.6969        7.0151        7.0313        7.5491        7.9102        9.0304        8.8480       12.5218       11.1479       12.1709       11.5805       12.3905       16.4088       17.6651       18.8926       19.1886       18.0553       20.5863       19.5099       23.5127       25.4419       24.7562       18.7494       16.5852       27.6332       28.4984       26.3519       25.8503       28.4922       27.7504       29.1774       26.1580       23.8681       20.7869       23.4860       24.7292       24.7948       27.0008       32.2278       38.9027       48.8881       47.5211       53.3300       63.6777       62.4393       61.7550       57.7258       59.6568       65.9240       65.6008       66.1335        0.0000       58.5972       60.0523       54.7218       55.7142       67.7477       81.4744        0.0000        0.0000        0.0000        0.0000        0.0000        0.0000        0.0000        0.0000        0.0000        0.0000        0.0000        0.0000        0.0000        0.0000        0.0000        0.0000        0.0000        0.0000        0.0000        0.0000        0.0000        0.0000        0.0000        0.0000        0.0000        0.0000        0.0000        0.0000
        0.0000        0.0000        0.0000        0.0000        0.0000        0.0000        0.0000        0.0000        0.0000        0.0000        0.0000        0.0000        0.0000       11.7216        9.3510        5.9295        6.5163        4.9421        5.3264        5.3710        3.4815        2.8567        2.3066        4.0634        6.4276        0.7411        0.8298        1.9462        1.3234        0.5518        0.5709        1.1342        1.6762        1.1102        1.1681        1.1221        0.7265        0.6195        0.5249        0.2060        0.1614        0.1903        0.2354        0.2371        0.5480        0.6887        0.5580        0.6331        0.5889        0.4789        0.4541        0.5595        0.5281        0.5933        0.4788        0.3938        0.3593        0.3500        0.4097        0.4635        0.5708        0.8737        0.8303        0.5890        1.2039        1.5975        1.3550        3.3364        3.9225        3.1090        1.7037        0.7035        3.6914        5.3077        9.3135       10.2825       10.6668       11.8825       12.9103       13.3825       13.9603       15.8070       18.9978       20.0583       21.3281       21.8011       23.2835       17.6059       23.0897       32.2033       34.0196       26.2674       24.5880       31.1037       29.3605       23.2301       22.8199       23.6627       22.1459       23.3529       22.1532       19.5925       17.8271       11.0987        9.6831        8.4552        8.3403        7.4922        7.1283        6.6486        6.1711        8.9163       14.2274       13.0836       15.4200       16.4651       13.7034       14.8926       11.8547        6.3622        3.9059        5.2950        5.0378        6.6844        3.0220        1.2629        2.1138        3.6202        5.7843        9.0440       11.5178       12.1013        9.2301        6.0173        5.3098        4.2646        3.8549        3.6893        3.6800        2.8458        4.4453        5.0419        5.4256        7.6252       10.3956        7.6829        6.7025        7.0259        7.6102        7.3730        6.5158        5.1929        4.9426        5.2327        5.3912        7.5522        8.6501        9.5265        9.7779       10.4068       10.8962       10.6777        9.4098        8.2578        7.5175        7.1175        9.5311       16.3647       11.0073       10.4742        9.0255        9.0084        8.8814       10.2119       13.2110       18.3634       20.3341       19.8621       18.8985       19.8372       21.8037       23.1624       26.0381       27.4804       23.7470       19.1267       21.5302       23.6604       23.9735       21.6797       21.8886       22.6953       28.0775       29.8396       29.9897       26.8372       27.0615       28.9544       26.8391       30.6037       34.1896       40.3645       45.8482       53.6095       62.7553       67.5456       64.4308       67.3354       69.7403       72.8046       70.2293       72.2823       73.6358        0.0000        0.0000        0.0000        0.0000        0.0000        0.0000        0.0000        0.0000        0.0000        0.0000        0.0000        0.0000        0.0000        0.0000        0.0000        0.0000        0.0000        0.0000        0.0000        0.0000        0.0000        0.0000        0.0000        0.0000        0.0000        0.0000        0.0000        0.0000        0.0000        0.0000        0.0000        0.0000        0.0000        0.0000        0.0000        0.0000
        0.0000        0.0000        0.0000        0.0000        0.0000        0.0000        0.0000        0.0000        0.0000       28.5036        0.0000        0.0000        7.2777        6.3900        6.1366        5.4254        6.4682        4.8234        4.0655        0.5872        1.4865        1.0407        0.5770        1.8218        1.2937        0.0298        0.7094        0.0478        0.0471        0.0000        0.0000        0.3582        0.3407        0.3359        0.3163        0.7651        0.6260        0.5965        0.5568        0.3592        0.2688        0.2621        0.3004        0.2200        0.8015        1.0640        0.1762        0.4602        0.4504        0.4287        0.3949        0.3770        0.3421        0.3097        0.2815        0.1926        0.1704        0.1633        0.1894        0.1612        0.2017        0.7075        0.5530        0.9045        1.0450        0.6741        9.3574       57.6242       43.6158        6.1276        0.8165        1.1120        1.4707        1.4438        4.3256        3.9949        4.4692        6.6589        5.2855        8.6390        8.8563        8.9157        9.5303       10.8195       13.9289       14.7130       19.3417       22.3292       30.4570       34.1894       36.3615       30.5643       30.5442       27.6355       26.4830       24.5955       26.9511       27.8009       19.7925       19.5302       20.7466       20.2445       18.2560       13.1267       11.3581       10.9467       10.3018       10.1648        9.2285        8.5847        7.8556        9.8976       14.1492       12.1492       11.3686        5.9719        3.0475        2.1432        2.9204        2.8858        3.7322        5.7886        5.9581        3.3559        1.3163        1.0549        1.3824        2.4047        2.9358        3.5514        5.9386       12.7356       10.0539        6.7421        4.7477        3.3688        3.5627        2.9134        3.4161        4.1727        4.8476        5.8833        7.3119        9.4724       10.7731       12.4701       11.6650       11.1768       11.0329        9.2621        8.2596        8.6271        8.2339        5.1688        6.7576       11.8853       10.5116       11.0361       11.3270       19.4462       20.8787       13.5987       12.3926        9.9482        8.4465        7.7034        7.9899       11.8687       13.0643        7.3498        7.0297       10.0656       11.6901       12.7486       15.8476       23.5540       26.9246       26.2742       25.0970       21.3113       21.4557       21.6997       24.4327       24.6291       18.5423       18.6468       18.2152       18.4124       14.7350       12.1104       18.6150       20.9787       24.4260       27.4999       28.7640       35.5706       37.0960       32.3204       31.6272       39.7441       42.8976       48.0762       56.5026       72.4052       77.7367       79.1613       74.8974       77.3566       81.0604       77.9275       76.3837       62.0535        0.0000        0.0000        0.0000        0.0000        0.0000        0.0000        0.0000        0.0000        0.0000        0.0000        0.0000        0.0000        0.0000        0.0000        0.0000        0.0000        0.0000        0.0000        0.0000        0.0000        0.0000        0.0000        0.0000        0.0000        0.0000        0.0000        0.0000        0.0000        0.0000        0.0000        0.0000        0.0000        0.0000        0.0000        0.0000        0.0000        0.0000
        0.0000        0.0000        0.0000        0.0000        0.0000       28.4795       18.7951       20.6225       16.8544       11.5980        8.9525        9.2504        8.7459        6.4732        5.8529        6.2276        5.5178        4.2340        2.9432        1.0851        0.2745        0.1007        0.0000        0.0000        1.4290        0.0151        1.4976        0.0000        0.0000        0.3591        0.7465        0.4207        0.2736        0.1540        0.1617        0.4624        0.4026        0.4978        0.7357        0.3486        0.2345        0.2400        0.2719        0.0972        0.8542        1.9313        0.1825        0.4124        0.4229        0.3814        0.5212        0.3525        0.2830        0.2244        0.1972        0.1292        0.1079        0.1527        0.1942        0.2630        0.1751        0.1679        0.6347        0.5448        0.4943        0.6663       12.4942       41.5008       39.6054       28.3861        0.6011        0.8476        0.4010        0.3613        0.5661        0.9125        2.0897        3.6929        2.6709        7.2629        7.9790        9.1889       10.0640       10.8112       15.5806       21.8826       22.9000       22.7895       31.5322       31.4715       36.5962       30.4057       32.3633       33.1533       34.9560       31.6068       27.8609       32.5287       34.9589       31.0903       29.4731       19.6084       16.4251       13.0652       13.2365       12.8054       11.9331       12.0616       11.3104       11.3265       11.0625       12.7532       13.5492       16.4709       12.2396        3.9360        3.8686        3.9662        4.4530        6.2166        3.3856        5.4320        4.0607        3.9554        1.9199        1.5531        2.2885        3.5250        3.9573        3.8445        4.1747        5.4832        6.0480        5.3023        3.8578        2.8404        2.6993        2.9743        3.3382        4.8065        6.0373        6.0202        7.2979        9.7341       11.2197       12.1431       12.6946       25.9514       11.6500        9.5638        8.5863        5.7486        6.6658        5.3435        7.5752       12.3793       13.5472       15.6123       16.2703       19.1448       16.1670       15.6813       13.6081       11.0591        9.0073        7.9798        6.5594        4.8708        4.4141        5.9778        6.4099        9.2524       10.8021       14.7599       17.2578       24.8649       28.2260       26.9363       24.2308       20.5910       19.2712       18.5340       17.7863       15.6262       13.2096       15.6676       20.5166       24.2921       20.9687       14.9210       16.0044       21.8175        0.0000        0.0000       31.7972       35.5651       36.5651       39.7631       37.2957       45.9602       53.3169       54.5099       63.0509       76.8595       85.0295       87.3386       87.1621       83.6960       89.2288       84.4534       77.9245        0.0000        0.0000        0.0000        0.0000        0.0000        0.0000        0.0000        0.0000        0.0000        0.0000        0.0000        0.0000        0.0000        0.0000        0.0000        0.0000        0.0000        0.0000        0.0000        0.0000        0.0000        0.0000        0.0000        0.0000        0.0000        0.0000        0.0000        0.0000        0.0000        0.0000        0.0000        0.0000        0.0000        0.0000        0.0000        0.0000        0.0000        0.0000
        0.0000        0.0000        0.0000        0.0000       27.1834       23.0492       16.3693       11.1646       13.7169       14.8865       10.8557        8.3528        6.0754        5.2247        5.8457        3.3245        2.4597        1.8315        1.4055        0.0000        0.0000        0.0000        0.0000        0.6599        0.6962        0.0000        0.0000        0.0000        0.0000        0.0000        0.0000        0.1161        0.4106        0.2313        0.1528        0.2805        0.2634        0.5089        1.0488        0.3973        0.2059        0.2172        0.2416        0.0855        1.0243        3.2789        1.2328        0.3690        0.3622        0.3242        0.2848        0.2561        0.2150        0.1839        0.1634        0.1091        0.0934        0.0874        0.1496        0.1426        0.2982        0.5501        0.2470        0.4226        0.4349        0.7842        4.5105       34.6685       11.5500       19.6714        0.8085        0.3059        0.2150        0.3571        0.5546        0.9967        1.5108        2.3784        1.9898        6.7547        7.5421        8.3920        8.3637        8.9193       11.2419       22.9763       38.5026       30.0824       30.2296       39.5225       34.3637       30.8098       29.1127       20.3162       23.8017       19.6015       22.3573       24.5305       27.0501       28.9849       32.1464       33.2373       21.0658       17.0222       16.6643       14.6562       13.1578       11.0743       11.6560       11.7656       10.3202       11.1933       12.3727       20.7306       11.2641        5.9720        8.8426        5.1983        3.5173        4.0706        2.6804        3.2486        2.1636        2.5170        1.8163        2.1239        1.3791        3.2401        3.7517        3.7443        4.0597        5.6713        6.2124        4.0916        4.2255        3.6118        3.9185        4.2696        4.1554        5.4258        7.3584        7.2504        7.8389       10.0758       11.3507       11.9859       13.3178       28.2614       20.7909       11.9146       10.1911        6.7342        6.3743        7.8663        9.5774       13.8201       13.8079       20.3077       16.7702       17.5289       16.5344       16.2029       14.5261       11.7279       13.5589       11.1531        7.8443        5.5172        4.3123        8.2788        9.9603        7.7604        8.0361        9.6699       12.8205       19.7232       22.4820       21.8005       20.9742       18.0252       18.8032       17.1876       16.4265       12.4802       10.7648       15.1994       17.4568       21.0279       15.2813       17.3680       17.5292        0.0000        0.0000        0.0000       42.6325       37.0757       36.9255       42.6279       50.8303       57.2352       61.3760       63.7510       69.1122       79.0945       85.6632       84.1271       83.9348       86.9240        0.0000        0.0000        0.0000        0.0000        0.0000        0.0000        0.0000        0.0000        0.0000        0.0000        0.0000        0.0000        0.0000        0.0000        0.0000        0.0000        0.0000        0.0000        0.0000        0.0000        0.0000        0.0000        0.0000        0.0000        0.0000        0.0000        0.0000        0.0000        0.0000        0.0000        0.0000        0.0000        0.0000        0.0000        0.0000        0.0000        0.0000        0.0000        0.0000        0.0000        0.0000
        0.0000        0.0000       40.9691       29.6470       23.7822       16.1772       14.4724       10.8253       11.0752        8.1108        6.3850        4.0781        3.5687        3.0791        2.6422        2.3486        1.7294        1.2972        0.9337        0.0000        0.0899        0.1172        0.1234        0.0132        0.0000        0.0000        0.0000        0.0000        0.0000        0.0000        0.0000        0.0199        0.0777        0.0408        0.1508        1.6392        2.7328        1.2421        0.9030        0.7788        0.4270        0.3462        0.4631        0.4042        1.6700        4.7033        3.3541        1.9082        0.9897        0.6553        0.8319        0.2733        0.2166        0.1869        0.1801        0.1325        0.1272        0.1270        0.1319        0.1241        0.1495        0.3067        0.4935        1.1696        1.3859        1.3706        1.1552       12.8644        3.1705        1.9720        1.0631        0.6698        0.3047        0.9681        0.9578        2.1008        1.2342        3.0623        1.4693        5.1575        6.1030       11.8539       12.9099       15.0872       24.7169       27.4860       32.9567       30.6228       24.8561       30.0110       23.5149       21.5001       20.0423       18.8010       18.7782       18.6490       19.1202       21.6940       20.2603       18.8364       20.3767       24.8388       27.0226       29.8559       22.8112       19.3427       17.6548       13.1272       11.5749       10.3982       12.8192       16.7516       12.0091        8.5325        6.4789        4.9420        3.4581        3.7918        2.8672        2.8044        2.4269        3.1081        4.3643        3.8657        1.7696        1.4571        1.4868        3.1001        3.4131        5.8388        5.2805        3.6749        3.6266        3.5573        4.1580        3.1321        2.6512        3.5080        3.9398        5.8410        5.6545        6.7523        8.1800       10.4422       12.3528       12.8280       12.2470       12.0880       12.8113       12.1982       12.6311       12.4002        8.4131       10.8230       13.2605       15.8555       15.5140       16.6588       16.1589       18.3367       16.8325       16.7554       14.9206       12.9317       11.2578        9.6331       10.4106        7.9885        6.2509        5.2614        5.6448        5.7334        4.3336        4.9147        7.3737       13.0995       17.6031       18.2804       19.3604       16.5824       15.3313       15.8551       13.3795       11.1433       11.7579       15.8951       18.5753       19.5451       18.2881       22.2434        0.0000        0.0000        0.0000       43.6787       43.7244       43.8533       53.5984       60.2875       59.5584       53.0559       55.2757       57.0611       60.4038       78.1825       81.8698       79.3228       78.5941        0.0000        0.0000        0.0000        0.0000        0.0000        0.0000        0.0000        0.0000        0.0000        0.0000        0.0000        0.0000        0.0000        0.0000        0.0000        0.0000        0.0000        0.0000        0.0000        0.0000        0.0000        0.0000        0.0000        0.0000        0.0000        0.0000        0.0000        0.0000        0.0000        0.0000        0.0000        0.0000        0.0000        0.0000        0.0000        0.0000        0.0000        0.0000        0.0000        0.0000        0.0000        0.0000
        0.0000       24.5600       18.5343       20.6509       19.4372       15.8690       10.9961       10.5715        6.1914        8.5011        6.0864        1.5220        1.1670        0.9593        0.8360        0.2121        0.1607        0.3066        0.4006        0.1942        0.6033        0.6070        0.0567        0.0141        0.0189        0.0185        0.0132        0.0000        0.0000        0.0000        0.0000        0.0000        0.1019        0.7558        0.0759        0.2681        3.5217        1.5658        1.0078        0.5434        0.1698        0.4981        0.4724        0.3217        0.8132        0.9271        0.9667        2.5554        0.0187        0.0179        0.0176        0.1529        0.1509        0.1527        0.1580        0.2672        0.2763        0.2864        0.2971        0.3099        0.3200        0.3297        0.5184        0.7149        0.3865        0.8641        0.7666        0.9815        0.8754        1.2646        0.5025        0.4333        0.6490        1.0854        1.7317        1.9007        3.0980        4.4254        5.7597        8.0523        8.6070        9.2960       10.9374       13.3885       14.9842       25.0421       21.2314       15.2925       19.2413       27.3504       26.9642       23.9872       26.2122       25.1079       20.8976       21.5795       24.1312       25.3874       23.6448       18.8878       18.5603       19.8786       17.1623       20.1763       19.1992       18.5188       19.0802       13.9404       13.1832       11.6893       11.3054       12.8057       14.6422       11.3125        8.9311       12.3405        9.0271        5.2247        5.4425        6.4758        4.6175        4.0772        3.6726        3.4660        2.7302        2.6066        2.8142        2.3993        2.6527       13.8142       13.1112        3.0269        3.6614       24.8594       22.2013        3.6538        3.8431        4.5249        6.3337        6.3198        6.9351        8.0523        8.9298        8.4964        9.3448       12.2897       10.9426       13.7793       13.8003       14.8185       19.9191       18.8014       19.3336       22.9578       23.0913       19.2005       18.5285       18.4196       16.9421       17.0771       17.4771       17.8751       16.9534       16.8844       16.6329       16.7839       18.5222       11.7266        8.8161        7.6997        6.7969        4.2750        2.7055        2.9915        3.8307        5.1745        5.7331        6.4410        7.3089       10.2481       11.6689       10.3618       11.9731       13.8300        9.2751       10.3248       15.0916       24.5123        0.0000        0.0000        0.0000        0.0000       39.9344       38.4461       46.5897       46.1165       61.8336       61.9975       51.8338       49.0803       47.3605       51.3555       55.0928       64.9688       67.9033       69.8764        0.0000        0.0000        0.0000        0.0000        0.0000        0.0000        0.0000        0.0000        0.0000        0.0000        0.0000        0.0000        0.0000        0.0000        0.0000        0.0000        0.0000        0.0000        0.0000        0.0000        0.0000        0.0000        0.0000        0.0000        0.0000        0.0000        0.0000        0.0000        0.0000        0.0000        0.0000        0.0000        0.0000        0.0000        0.0000        0.0000        0.0000        0.0000        0.0000        0.0000        0.0000        0.0000        0.0000
        0.0000       20.0043       17.9803       20.1522       21.0854       15.1957        7.1684        6.1687        7.9857        6.5146        4.0428        0.9865        1.0283        0.4790        0.3855        0.1419        0.1270        0.1818        0.5056        0.3343        0.0223        0.0008        0.0016        0.0198        0.0264        0.0259        0.0185        0.0000        0.0000        0.0000        0.0000        0.0000        0.0000        0.0000        0.0000        0.4830        1.2039        0.7872        0.6446        0.7061        1.2775        0.4035        0.1564        0.1516        0.3331        0.2474        0.1851        0.0133        0.0115        0.0113        0.0128        0.1264        0.1400        0.1550        0.1713        0.3070        0.3351        0.3552        0.3676        0.4537        0.4839        0.4530        0.4773        0.7436        0.7189        0.9176        1.5340        1.2402        1.5565        3.5421        0.5819        0.5982        0.5752        0.7562        1.0612        1.3828        1.5655        1.9554        3.2621        5.1973        5.7694        9.0606        9.9472        9.1095        9.5862       12.6532       14.3755       23.4172       35.7642       34.2682       27.6130       30.3554       46.1124       40.5488       37.3413       34.0960       37.3392       28.4415       21.9884       17.9256       17.3045       16.3714       16.8308       22.0475       18.0259       16.5928       16.3108       14.5917       14.1869       12.9491       13.8284       24.2793       29.6895       22.9648        9.4053        6.6147        8.1143        6.5609        7.3874        6.5686        4.6251        4.5595        4.7085       16.2193       16.1832       84.2463       32.1084        4.7175        3.9245       16.6750       13.1997        1.8363        1.6814       13.9265       12.9599        2.4598        6.3898       10.1418        9.1289        9.4695        9.3991       10.1596       10.6151       10.8671       11.3263       12.6379       11.5751       14.5791       15.0447       16.6671       19.4009       22.4587       28.3920       28.6717       27.4671       20.9956       17.5009       19.2034       16.5438       17.8724       20.9154       24.4392       19.9778       20.0723       22.4085       19.4988       13.5807       10.3855        9.9472        9.2443        7.3089        4.0927        3.3911        5.0922        3.8386        4.6323        4.8296        4.7901        6.5169        8.8707        8.8960        6.9746        7.6377       14.5126        9.5171       19.1993        0.0000        0.0000        0.0000        0.0000        0.0000       41.9330       35.6548       37.7027       38.0574       43.0513       37.1425       35.4126       32.2347       47.9019       52.4455       58.0044       58.2660       63.0527        0.0000        0.0000        0.0000        0.0000        0.0000        0.0000        0.0000        0.0000        0.0000        0.0000        0.0000        0.0000        0.0000        0.0000        0.0000        0.0000        0.0000        0.0000        0.0000        0.0000        0.0000        0.0000        0.0000        0.0000        0.0000        0.0000        0.0000        0.0000        0.0000        0.0000        0.0000        0.0000        0.0000        0.0000        0.0000        0.0000        0.0000        0.0000        0.0000        0.0000        0.0000        0.0000        0.0000        0.0000        0.0000
       15.0503       14.3104       13.8521       18.6295       21.5314       16.6519       11.7694        6.7480        7.2962        6.4457        1.5159        0.7085        0.4170        0.8731        0.2761        0.2218        0.3821        0.2964        0.1931        0.1609        0.1240        0.0029        0.0039        0.0415        0.0505        0.0536        0.0510        0.0000        0.0000        0.0000        0.0000        0.0000        0.0000        0.0000        0.0000        0.5993        1.6472        1.0484        0.1171        0.2537        0.2408        0.1376        0.1353        0.1272        0.1250        0.1160        0.0998        0.0097        0.0078        0.0082        0.0108        0.1181        0.1411        0.1641        0.1870        0.3437        0.3828        0.4091        0.4216        4.2927        9.6329        0.4532        0.4485        0.5447        0.6617        0.7519        1.2724        0.9478        1.0180        2.1704        0.6714        0.3733        0.3481        0.5923        1.4611        2.8525        4.0482        3.8245        5.0789        9.3963       14.6241       14.5540       14.9525       10.0278       10.0187       10.6493       14.2157       30.4928       17.6955       19.6560       21.9205       38.2600       64.4925       37.2367       19.8145       24.1800       43.8338       36.4433       23.1181       22.7123       21.0335       20.3775       17.2662       19.8612       19.0348       18.7906       17.6279       19.7692       35.7314       14.0521       16.6518       22.8867       30.9925       27.0102       17.8907        9.0441        7.2789        6.4787        7.4885        8.1980        6.8789        6.0136        4.6136        5.5718        5.2814        6.9312        6.3569       15.6351       14.7887        2.9329        2.3749        2.2219        1.7635        9.6826       10.8127        2.8708        5.3808        8.6458        8.6156        9.0162       47.4627        7.8771        8.6273        8.9417        9.9964       10.4145       10.9608       13.8866       16.4197       23.8311       24.8549       26.1707       25.8301       25.0025       26.8946       21.9622       17.4712       17.2740       18.1447       21.7851       24.7035       23.0514       18.3068       19.8212       21.6861       18.8638       16.4676       13.4118       11.7441        8.3210        6.5544        4.5892        3.6311        2.7455        2.4106        2.3921        2.3729        3.3534        5.0271        5.4569        4.5031        4.4528        5.8252        6.5833        8.6343        0.0000        0.0000        0.0000        0.0000        0.0000        0.0000       35.2109       31.9202       30.3414       34.3970       28.9094       29.7369       33.3600       38.9063       50.9118       56.9121        0.0000        0.0000        0.0000        0.0000        0.0000        0.0000        0.0000        0.0000        0.0000        0.0000        0.0000        0.0000        0.0000        0.0000        0.0000        0.0000        0.0000        0.0000        0.0000        0.0000        0.0000        0.0000        0.0000        0.0000        0.0000        0.0000        0.0000        0.0000        0.0000        0.0000        0.0000        0.0000        0.0000        0.0000        0.0000        0.0000        0.0000        0.0000        0.0000        0.0000        0.0000        0.0000        0.0000        0.0000        0.0000        0.0000        0.0000        0.0000
        9.5109       12.2398       10.6536       16.4092       21.0720       16.9625       11.2489        7.5912        7.9420        7.4643        6.2861        0.5770        0.3894        0.2072        0.1613        0.0394        0.0238        0.0753        0.1125        0.0464        0.0064        0.0068        0.0082        0.0792        0.0908        0.1015        0.1104        0.0000        0.0000        0.0597        0.1306        0.0567        0.0686        0.0269        0.0000        0.1484        0.1372        0.1410        0.1335        0.1289        0.1306        0.1294        0.1415        0.1169        0.1137        0.1056        0.0928        0.0092        0.0078        0.0085        0.0115        0.1278        0.1539        0.1796        0.2049        0.3759        0.4196        0.4465        0.4574        0.4935        0.4980        0.4816        0.4766        0.5651        1.2285        1.3977        1.6620        1.5600        1.5743        1.6897        1.6886        1.6434        2.6029        3.2971        3.8335        7.2197        9.3546        6.8024        5.3880        6.0457        4.6138        5.5406        4.9565        5.6336        6.3742        7.3878        8.8529       18.3649       17.1555       10.5875       12.9510       13.6770       19.3473       17.1009       12.0188       16.8788       16.8838       15.2456       16.7977       16.6688       20.9113       27.3972       20.7791       20.6210       18.8788       18.0588       18.8912       22.5422       34.9073       20.8058       16.6752       23.1413       20.7487       18.9286       17.9177       22.6322        8.3268        6.3712        6.7614        6.0313        5.6683       89.9387       30.2308        5.0736        5.4180        6.4498        5.5630       32.6875       35.0856        4.2875        3.9358        2.9157        3.2596        5.5556        5.9869        2.6467        3.5824        5.1205        5.2178        6.0049       21.6402        7.0142        8.8842        8.3761        9.3090       12.1637       11.1865       15.9728       18.7047       20.8810       19.6515       24.8814       24.6356       24.2014       22.9845       21.4991       19.3450       19.7074       18.2951       22.5923       34.0274       31.2571       18.1599       19.2604       18.4693       15.6770       13.4168       12.5672       10.0359        7.3174        5.5435        3.0097        2.0386        1.6732        1.5083        1.5358        1.6117        2.5099        3.4299        5.0002        6.0531        4.0159        7.7977        6.7856        0.0000        0.0000        0.0000        0.0000        0.0000        0.0000       43.7100       41.7039       40.9639       38.4043       33.7930       32.1444       42.8943       43.4782       42.7696       52.7772       57.2267        0.0000        0.0000        0.0000        0.0000        0.0000        0.0000        0.0000        0.0000        0.0000        0.0000        0.0000        0.0000        0.0000        0.0000        0.0000        0.0000        0.0000        0.0000        0.0000        0.0000        0.0000        0.0000        0.0000        0.0000        0.0000        0.0000        0.0000        0.0000        0.0000        0.0000        0.0000        0.0000        0.0000        0.0000        0.0000        0.0000        0.0000        0.0000        0.0000        0.0000        0.0000        0.0000        0.0000        0.0000        0.0000        0.0000        0.0000        0.0000
       17.5888       22.2224       21.7697       20.9500       21.9420       15.3916        9.8221       16.7570       13.3748        9.1234        3.0894        0.6410        0.4227        0.2159        0.4104        0.4029        0.2721        0.2301        0.1895        0.1758        0.1394        0.1494        0.1739        0.1782        0.2004        0.2274        0.2586        0.3331        0.3071        0.4933        0.8999        0.6275        0.1079        0.0774        0.0684        0.1710        0.1446        0.1366        0.1212        0.1131        0.1067        0.1013        0.0972        0.1044        0.1000        0.0930        0.0840        0.0103        0.0091        0.0104        0.0143        0.0203        0.0247        0.0289        0.0330        0.2893        0.3233        0.3441        0.3505        0.3468        0.3714        0.4001        0.5116        1.1125        0.9606        1.4765        1.1669        1.0585        0.8841        1.0323        1.1201        1.4745        1.5383        1.4203        1.6867        0.9941        1.0507        1.4579        1.6671        1.1516        0.9418        1.2941        2.2815        4.3704        5.1449        5.7634       10.4119       10.5159       15.5342       14.1537       13.5697       12.8713       12.4707       11.5190       14.1984       16.8101       16.1804       14.5853       14.3327       16.2506       14.5273       15.2627       15.8793       26.0414       25.9561       23.8934       23.9140       22.9038       22.0623       19.9682       23.8129       25.9358       25.8081       22.1625       20.1728       11.2732        7.7735        8.1548        7.6268        6.8446        7.2360        8.3752        7.0348        6.7504        7.3939        7.4314        5.4856        4.4912        5.4277        4.3067        3.8917        2.6160        2.2679        4.7627        6.5780        2.3359        3.0277        3.2279        3.6246        4.3264        4.6476        5.3478        7.0695        6.5149        8.8217       10.5093       10.9370       11.9583       13.1120       17.9664       17.1392       22.8601       22.8797       24.2360       26.2316       27.4955       21.7258       20.2188       20.2588       22.4912       23.0686       23.3509       18.3102       18.1102       22.8003       13.2024        9.6370        8.5886        7.3430        6.6500        6.0230        4.6226        3.0964        2.3180        2.4619        2.2998        1.9647        2.2045        3.9977        3.4385        4.1674        5.3238        0.0000        0.0000        0.0000        0.0000        0.0000        0.0000        0.0000        0.0000       67.5900       50.9090       55.9747       37.1753       44.9716       39.6300        0.0000       46.5300       55.3800       57.0000       59.1300        0.0000        0.0000        0.0000        0.0000        0.0000        0.0000        0.0000        0.0000        0.0000        0.0000        0.0000        0.0000        0.0000        0.0000        0.0000        0.0000        0.0000        0.0000        0.0000        0.0000        0.0000        0.0000        0.0000        0.0000        0.0000        0.0000        0.0000        0.0000        0.0000        0.0000        0.0000        0.0000        0.0000        0.0000        0.0000        0.0000        0.0000        0.0000        0.0000        0.0000        0.0000        0.0000        0.0000        0.0000        0.0000        0.0000        0.0000        0.0000
       28.5814       24.5201       23.2793       21.0828       26.5722       20.2514        8.1742       13.8958       13.7935        6.0497        3.8190        0.9427        0.4373        0.2262        0.2157        0.2721        0.2188        0.1668        0.1661        0.1900        0.1894        0.2038        0.2330        0.2356        0.2620        0.3000        0.3486        0.2543        0.2851        0.3164        0.3492        0.1005        0.1089        0.1060        0.0913        0.2209        0.1775        0.1485        0.1337        0.1185        0.1039        0.1042        0.0893        0.0941        0.0885        0.0828        0.0772        0.0098        0.0091        0.0108        0.0322        0.0218        0.0267        0.0312        0.0357        0.3134        0.3524        0.3728        0.3942        0.6091        0.4766        0.5643        0.5448        1.0410        0.8260        0.7184        0.8065        0.5055        0.4499        0.4358        0.4045        0.6339        1.8742        1.8995        3.1660        4.3389        1.3181        0.7778        0.8300        0.7366        2.3512        1.0647        1.3107        2.4335        3.3795        5.4125        6.1903        8.2431       14.3646       17.8923       11.2683        8.2389        8.3895       10.6180       11.8542       12.9012       12.8623       12.4251       11.9894       13.1218       13.7074       13.9162       14.3649       21.5078       24.4958       26.1191       24.1923       24.8097       20.0043       24.1025       24.6537       23.7299       21.0729       22.5901       17.7608       11.0692        9.7006        8.1514        8.7945        8.7196        6.7671        6.4124        5.8364        7.3960        8.7463        7.2435        6.1371        4.9585        4.4918        4.0569        3.8121        2.7996        2.4944        5.1537        2.2621        2.2335        2.5963        3.1864        3.4787        3.9295        4.4028        4.6633        5.2246        4.1857        4.4377        5.1625        5.7345        8.6574       10.9478       16.0350       16.7378       21.1980       24.6766       26.9657       25.4086       33.7149       28.4777       24.2380       22.3330       20.8140       19.3941       18.9588       18.3852       20.5752       17.8091       10.0306        8.4009        7.1851        6.2207        5.5158        5.0877        4.1334        4.0178        3.8474        3.7158        3.0898        2.0425        2.0630        2.4646        0.0000        0.0000        0.0000        0.0000        0.0000        0.0000        0.0000        0.0000        0.0000        0.0000        0.0000       89.6700       70.7816       70.9108       71.5912        0.0000        0.0000        0.0000        0.0000        0.0000        0.0000        0.0000        0.0000        0.0000        0.0000        0.0000        0.0000        0.0000        0.0000        0.0000        0.0000        0.0000        0.0000        0.0000        0.0000        0.0000        0.0000        0.0000        0.0000        0.0000        0.0000        0.0000        0.0000        0.0000        0.0000        0.0000        0.0000        0.0000        0.0000        0.0000        0.0000        0.0000        0.0000        0.0000        0.0000        0.0000        0.0000        0.0000        0.0000        0.0000        0.0000        0.0000        0.0000        0.0000        0.0000        0.0000        0.0000        0.0000        0.0000        0.0000
        0.0000        0.0000       16.8704       20.6124        0.0000       17.1330        8.0688        8.5080       11.5544        7.7600        5.2647        1.7762        1.0197        0.2958        0.1555        0.2399        0.2046        0.1889        0.1924        0.2256        0.2301        0.2504        0.2861        0.2892        0.3216        0.3700        0.4328        0.3173        0.3572        0.3978        0.4535        0.1472        0.1365        0.1333        0.1152        0.2808        0.2521        0.3437        0.2230        0.1392        0.1152        0.0991        0.0912        0.0930        0.0841        0.0779        0.0745        0.0098        0.0094        0.0340        0.0159        0.0226        0.0281        0.5588        0.0386        0.4041        0.5370        0.6814        0.5330        0.6537        0.7412        0.9794        1.4910        1.0246        0.9106        1.1219        0.8340        0.6711        0.5423        1.0967        1.3944        1.4115        1.5541        1.5123        2.2361        1.8030        0.6980        0.8099        0.7167        0.6920        1.6134        0.6424        0.5298        1.3903        2.2121        4.2037        6.6236        5.6697        4.1026        5.2913        8.3737        7.7427        6.7937       10.7195       10.3260       10.1952       13.3722       11.7786       11.4530       10.8850       11.3743       11.6145       13.4459       19.5741       21.6098       23.4497       25.5602       29.4797       37.5813       24.7943       22.6907       22.5860       19.9958       18.6218       16.7091       10.0576        9.0821       11.7907       12.6941       12.4366        9.3870        7.3693        7.4120       12.0434       11.0631        8.8736        6.9221        5.2911        4.6153        4.1032        3.9729        3.5505        8.5442        2.7363        2.7185        3.1487        2.8848        3.3221        3.6420        4.7009        4.6996        4.5334        4.5052        3.6478        3.5971        3.9516        4.6018        7.8674       10.6213       14.2147       17.1007       23.0819       24.9335       23.1640       22.9579       30.6703       27.7881       28.0338       25.4088       20.4361       18.4871       18.1761       18.0578       17.1840       15.5880       10.5352        8.4556        6.5867        5.6230        5.0277        4.4274        4.2703        3.7208        3.1497        3.6643        3.1675        2.8500        2.2826        2.8111        3.2612        0.0000        0.0000       10.9188        0.0000        0.0000        0.0000        0.0000        0.0000        0.0000       69.0600       69.9600       48.1905        0.0000        0.0000        0.0000        0.0000        0.0000        0.0000        0.0000        0.0000        0.0000        0.0000        0.0000        0.0000        0.0000        0.0000        0.0000        0.0000        0.0000        0.0000        0.0000        0.0000        0.0000        0.0000        0.0000        0.0000        0.0000        0.0000        0.0000        0.0000        0.0000        0.0000        0.0000        0.0000        0.0000        0.0000        0.0000        0.0000        0.0000        0.0000        0.0000        0.0000        0.0000        0.0000        0.0000        0.0000        0.0000        0.0000        0.0000        0.0000        0.0000        0.0000        0.0000        0.0000        0.0000        0.0000        0.0000        0.0000        0.0000
        0.0000        0.0000        0.0000        0.0000        0.0000       16.1550       15.3627       10.0397       10.1828        5.9591        3.9391        2.2568        2.7900        1.2529        0.3553        0.2796        0.2560        0.2850        0.2089        0.2505        0.2610        0.2882        0.3328        0.3388        0.3793        0.4378        0.5123        0.3754        0.4226        0.4716        0.5456        0.2209        0.2275        0.1588        0.1396        0.3501        0.2936        0.2554        0.2122        0.1761        0.1406        0.1160        0.1030        0.1008        0.0862        0.0779        0.0763        0.0102        0.0100        0.0120        0.0164        0.0233        0.0514        0.3073        0.9165        1.1887        1.7226        0.9423        0.8080        1.1261        0.7649        0.5083        0.4244        1.2108        2.2367        1.6424        1.0902        0.5555        0.5109        3.0324        3.5459        4.6746        1.4259        0.7403        0.5308        0.6381        0.5195        0.6240        1.1828        0.8281        1.9070        2.9284        2.4475        1.6747        1.8224        3.8935        5.5353        4.0163        2.6516        3.5209        5.5829        4.6717        3.9487        5.7584        7.7731        6.5772        7.3685        8.6095       11.4265        9.9900       10.6937       10.4113       10.8441       18.1129       19.5776       19.9862       19.9865       16.8636       16.9863       19.3804       23.7076       24.2512       25.2570       24.9532       25.7652       17.5780       11.8412       10.0400        9.6488       10.5576       11.0456       10.9715       10.3535       10.9720       10.2835        7.6006        7.2412        6.1930        5.4648        5.1696        5.7868        4.9299        4.6459        4.5325        3.9838        3.5134        4.1643        4.3769        4.5750        5.2801        4.9811        4.8847        4.4875        3.2785        3.2005        3.7004        6.4568       10.1275       11.6151       12.7672       15.8011       15.0873       16.5444       19.2946       21.7338       26.7776       24.1159       24.0910       24.5153       19.9057       19.7508       19.9870       16.4386       14.3118       11.9888       10.1172        9.5855        7.6982        5.8830        4.8585        4.6273        3.4130        4.4765        4.8888        3.3301        2.8617        3.7324        3.7178        6.3321        5.9412       10.6727       11.6642       13.1785       20.8294        0.0000        0.0000        0.0000        0.0000       57.9600       57.1200       41.6100       39.1437        0.0000        0.0000        0.0000        0.0000        0.0000        0.0000        0.0000        0.0000        0.0000        0.0000        0.0000        0.0000        0.0000        0.0000        0.0000        0.0000        0.0000        0.0000        0.0000        0.0000        0.0000        0.0000        0.0000        0.0000        0.0000        0.0000        0.0000        0.0000        0.0000        0.0000        0.0000        0.0000        0.0000        0.0000        0.0000        0.0000        0.0000        0.0000        0.0000        0.0000        0.0000        0.0000        0.0000        0.0000        0.0000        0.0000        0.0000        0.0000        0.0000        0.0000        0.0000        0.0000        0.0000        0.0000        0.0000        0.0000        0.0000
        0.0000        0.0000        0.0000        0.0000        0.0000       20.1972       17.4567        9.5389       12.3871       13.3834        4.6694        2.4743        1.3716        3.4630        1.2207        0.3703        0.4343        0.5326        0.2181        0.2579        0.2734        0.3056        0.3555        0.3333        0.3742        0.4315        0.5069        0.4962        0.4919        0.5744        0.7518        0.3273        0.2321        0.1580        0.1257        0.5023        0.4305        0.3678        0.3120        0.2062        0.1607        0.1291        0.1116        0.0792        0.0644        0.0568        0.0564        0.1979        0.1979        0.1992        0.2251        0.8096        0.7261        1.2547        3.3742        1.4945        2.2107        1.4807        1.4584        1.6318        1.0233        0.2715        0.5061        0.9827        2.5174        3.0768        3.2140        2.2184        2.0575        3.1865        4.7149        1.9442        0.9997        1.2196        1.0120        0.6135        0.6604        1.0060        0.9535        1.0199        1.3388        3.8963        5.7413        4.5570        5.2774        7.2054        4.6474        3.6049        4.6569        4.7306        5.1954        3.2098        6.3177        6.4165        7.4065        3.9875        4.0796        4.4899        4.5611        6.3251        8.5682        8.5778        8.7591       10.9449       15.0908       15.2941       14.8779       17.6119       18.3353       16.9813       15.5260       27.5739       38.0513       29.1427       27.5564       36.2201       25.4108       19.5655       15.0982       14.4950       14.6766       10.3896        9.6265        9.4012       10.1562       10.7826       11.3600        7.0267        6.0417        6.0396       12.6986        7.5597        7.3397        7.0030        5.5912        4.9244        4.8152        5.6428        9.5586        8.0784        7.5237        5.5529        4.9876        2.8629        2.7146        4.1807        6.8087       10.3148       13.9710       10.5096       19.0797       11.0161       10.7145       12.2147       16.4350       18.7722       23.2576       20.5788       17.3651       18.8342       17.3190       18.3703       18.4232       12.9632        9.4794        9.6652        8.7712        7.1272        6.1267        5.2913        4.8589        3.0455        3.0398        3.5619        2.5197        3.5606        4.8090        5.0923        5.3924       12.3209       13.4200       15.1375       18.0146       23.8506        0.0000        0.0000        0.0000       40.0429       31.5683       33.5987       23.7357       28.0646       31.7049        0.0000        0.0000        0.0000        0.0000        0.0000        0.0000        0.0000        0.0000        0.0000        0.0000        0.0000        0.0000        0.0000        0.0000        0.0000        0.0000        0.0000        0.0000        0.0000        0.0000        0.0000        0.0000        0.0000        0.0000        0.0000        0.0000        0.0000        0.0000        0.0000        0.0000        0.0000        0.0000        0.0000        0.0000        0.0000        0.0000        0.0000        0.0000        0.0000        0.0000        0.0000        0.0000        0.0000        0.0000        0.0000        0.0000        0.0000        0.0000        0.0000        0.0000        0.0000        0.0000        0.0000        0.0000        0.0000        0.0000
        0.0000        0.0000        0.0000        0.0000        0.0000       23.5555       19.8966       18.8188       26.7247       16.2377        8.5609        7.0846        1.3618        2.0433        5.7249        0.4949        0.3741        0.3196        0.2262        0.2813        0.3032        0.3424        0.4134        0.3963        0.4412        0.4915        0.5993        1.2433        0.8653        0.9427        1.0088        0.5236        0.3402        0.1937        0.1440        0.5829        0.5091        0.4381        0.3685        0.2411        0.1847        0.1456        0.1231        0.0846        0.0658        0.0568        0.0575        0.1462        0.1925        0.4643        0.1054        0.6294        1.1502        1.4699        1.1045        1.4915        1.2126        1.5130        0.9394        1.6126        1.1714        0.6665        1.1256        0.8577        2.0526        2.9126        2.0450        1.8180        2.4757        1.7771        1.4077        1.1364        1.3262        1.2076        0.7571        1.1139        0.9616        0.4620        1.1828        1.5707        1.7257        2.1854        3.6725        6.4312        6.0125        4.6016        3.5973        3.1933        4.9844        6.3797        5.4388        2.9843        2.7599        4.3365        5.1133        4.1862        3.3658        2.3722        2.5865        3.0693        4.8075        5.2203        6.6572        7.5501        7.6171       10.6034       13.7602       15.2104       18.4665       17.6918       18.6683       24.1241       35.9520       56.4791       68.4304       78.9029       33.7846       29.1796       20.5344       21.6030       13.5284        9.6498        8.4087        7.5880        6.7594       10.0078        9.8979        7.5089        7.5811       24.2532       16.8279        7.8568        7.6334        7.0585        6.4967        5.5478        5.5361        5.7282        8.6229        8.7658        7.1503        6.4628        6.5547        3.5470        5.3828        5.4380        5.6667        6.7984       10.2175        7.5201       10.5582        9.3171        9.2099        9.9434       10.5846       17.5767       18.2403       17.0722       17.8255       20.2456       16.0032       15.9798       15.3437       13.7956        9.9840        9.7771        8.7024        6.9194        6.2146        6.0093        5.0471        4.0355        3.1822        3.3382        4.3313        3.9632        2.7009        5.1902        6.3603       12.8732       14.1165       12.4008       14.1403       18.4900        0.0000        0.0000       23.8913       20.8662       21.8408       23.6800       18.5256       22.1882       23.6945       25.5290       42.0908       49.0572       46.1687       43.6984        0.0000        0.0000        0.0000        0.0000        0.0000        0.0000        0.0000        0.0000        0.0000        0.0000        0.0000        0.0000        0.0000        0.0000        0.0000        0.0000        0.0000        0.0000        0.0000        0.0000        0.0000        0.0000        0.0000        0.0000        0.0000        0.0000        0.0000        0.0000        0.0000        0.0000        0.0000        0.0000        0.0000        0.0000        0.0000        0.0000        0.0000        0.0000        0.0000        0.0000        0.0000        0.0000        0.0000        0.0000        0.0000        0.0000        0.0000        0.0000        0.0000        0.0000        0.0000
        0.0000        0.0000        0.0000        0.0000       25.1087       26.7331       23.8672       27.9920       24.0233       15.3705        8.5904        5.9365        5.6174        2.6313        2.7753        0.4916        0.2717        0.2210        0.2076        0.2835        0.3209        0.3956        0.4974        0.5127        0.6510        0.7664        0.8894        1.1448        0.7921        0.7814        0.8136        0.2464        0.2316        0.1913        0.1582        0.6495        0.5751        0.4999        0.4259        0.2834        0.2235        0.1798        0.1535        0.2019        0.3906        0.6060        0.2605        0.1940        0.5265        0.1951        0.7825        0.8012        0.7876        1.5019        2.2519        1.7189        2.1062        1.1376        0.5885        1.0083        2.9757        3.8364        2.6948        1.5026        1.9388        2.9221        4.0152        2.2925        3.5424        2.7853        1.7567        1.2426        1.2405        0.9322        0.7597        0.4734        0.2956        0.3949        0.9322        1.4189        1.7505        4.0528        2.9741        2.3708        3.2728        3.8507        4.5093        2.8235        2.5908        2.5658        2.6270        3.7771        2.8842        2.0576        1.7746        2.3732        2.1097        1.3547        2.2412        2.8382        4.3813        4.5086        3.9561        6.2177        6.4055        7.4456       25.3256       19.5729       18.1017       16.9277       20.7183       27.1818       34.9302       30.4203       31.0934       37.0404       32.5159       37.2553       26.3828       37.9139       20.1077       13.6509       13.1248        9.3186        9.1671       16.9613       24.8430       24.7338       10.7843        8.5001        7.6923        8.2529        7.5241        7.0030        6.5712        5.4378        6.2505        7.4341        7.4344        7.7208        6.9605        7.3366        6.9104        6.7967        7.3351        4.5663        4.9503        5.6268        6.0250        5.9588        6.7033        7.4959        8.8492        8.8697       10.2150       17.6013       17.0003       14.7580       17.1861       20.2083       25.6961       17.2357       13.8993       12.7674       11.2101        7.7565        6.5736        6.1882        5.7017        6.3456        5.9236        4.4281        3.8725        4.9847        5.0607        4.4256        6.0532        6.5410        7.5171       13.9062       17.9738       18.8011       18.2537       25.8906        0.0000       24.0697       20.6815       16.7821       20.1169       24.8630       19.1446       22.8212       23.8211       22.2243       31.0568       28.9081       22.3852       21.8829       28.7505        0.0000        0.0000        0.0000        0.0000        0.0000        0.0000        0.0000        0.0000        0.0000        0.0000        0.0000        0.0000        0.0000        0.0000        0.0000        0.0000        0.0000        0.0000        0.0000        0.0000        0.0000        0.0000        0.0000        0.0000        0.0000        0.0000        0.0000        0.0000        0.0000        0.0000        0.0000        0.0000        0.0000        0.0000        0.0000        0.0000        0.0000        0.0000        0.0000        0.0000        0.0000        0.0000        0.0000        0.0000        0.0000        0.0000        0.0000        0.0000        0.0000        0.0000
        0.0000        0.0000        0.0000        0.0000       24.4002       23.6002       26.6927       26.2958       18.7080       15.3456       12.2489        5.4827        3.2533        2.9923        2.3994        0.3013        0.2323        0.2984        0.2847        0.2857        0.3295        0.4235        0.5762        0.6764        0.7176        0.7924        0.7645        0.5964        0.6542        0.7265        0.8059        0.1703        0.1833        0.1824        0.1669        0.6960        0.8299        0.5538        0.4827        0.3332        0.2793        0.2756        0.3456        0.2100        0.1844        0.2580        0.2751        0.7702        0.7229        1.0676        1.3738        1.1396        0.6096        1.1907        3.3367        3.0834        2.4133        1.8523        2.8706        6.8863        5.6271        3.9439        3.1482        2.3837        2.1835        2.0610        2.8974        3.4491        3.6731        3.4188        2.2566        1.8335        2.0120        1.5983        1.2226        1.1713        1.8268        1.7267        1.3028        1.7349        2.3712        3.2014        2.7616        3.8022        4.6650        5.3801        3.5628        3.3740        3.4979        2.6044        2.1031        1.5018        1.3082        1.1956        4.1373        2.3012        2.5054        2.3906        1.5708        1.9782        3.8176        7.0596        5.5481        6.3590        6.9562        4.7495       10.5522        7.1084        9.2300       12.4724       15.3146       24.0373       24.1916       31.6042       32.6285       35.6330       31.0948       28.8684       22.5398       32.1043       31.3783       20.8003       13.4067       10.6593       13.7512       12.1354        9.6007        8.9531        7.9228        7.3818        7.1510        8.1386        7.2195        6.2780        5.8122       11.1795       15.5604       12.9938        9.0361        8.2537        9.0815        8.3465        6.3575        7.1400        6.4496        3.4092        4.0276        5.2415        5.4830        5.0410        5.7362        7.1624        8.7100        9.7307        9.1629       17.1792       17.1336       15.3963       20.4417       19.2034       16.5306       12.5281       12.0543       13.4677        9.0692        6.8702        4.7279        5.9340        5.7680        6.1239        6.2567        5.0226        7.2198        5.6130        6.5632        7.4371        8.8834       10.8812       13.7455       15.4427       23.1240       23.0316       23.9138       27.6091       26.9721       23.9377       30.3963       24.8950       24.0871       25.3328       26.1011       26.8419       28.4562       27.8064       31.0809       21.6191       19.2571       19.8659       22.3610        0.0000        0.0000        0.0000        0.0000        0.0000        0.0000        0.0000        0.0000        0.0000        0.0000        0.0000        0.0000        0.0000        0.0000        0.0000        0.0000        0.0000        0.0000        0.0000        0.0000        0.0000        0.0000        0.0000        0.0000        0.0000        0.0000        0.0000        0.0000        0.0000        0.0000        0.0000        0.0000        0.0000        0.0000        0.0000        0.0000        0.0000        0.0000        0.0000        0.0000        0.0000        0.0000        0.0000        0.0000        0.0000        0.0000        0.0000        0.0000        0.0000        0.0000
        0.0000        0.0000        0.0000        0.0000       18.4568       16.3978       15.8859        5.0846        4.1028        4.9542        2.9180        3.7724        2.4872        1.2621        0.6154        1.3039        1.5593        1.7314        1.7885        0.5201        1.2422        0.9954        0.9805        1.3290        1.5886        0.9510        1.0037        0.5675        0.6900        0.7656        0.7508        0.1154        0.2268        0.9079        0.8999        0.6658        0.1286        0.1312        0.4151        0.6461        0.5845        0.2396        0.5570        0.9980        1.7942        1.7987        2.4244        1.7915        1.8896        1.8305        1.0865        0.8567        1.7480        1.9410        2.7628        3.5291        3.4319        2.9955        5.6969        5.9094        4.0785        4.8344        5.0506        4.3714        3.5061        3.2014        5.4224        5.0900        3.6297        3.1647        2.4847        2.7495        3.3023        3.9811        4.9587        2.2918        2.2760        2.5579        2.8118        1.4191        1.2812        1.8346        2.1935        3.0883        3.3358        3.5739        3.2172        2.6859        2.5832        2.4639        2.3287        0.8043        1.7868        2.9771        4.3135        2.7502        2.3808        1.9200        2.3250        3.0044        3.4523        4.3249        5.5595        3.9490        3.7860        3.9078        3.7876        2.7321        2.9869        5.2374        5.8439       13.3476       15.1644       20.0893       25.5872       41.4310       31.6033       26.9343       24.3095       47.2872       61.9959       40.6486       22.4075       15.1756       14.1290       12.9410       10.0132       10.5454       12.0766       10.8915        8.7418        6.5974        7.5259        6.0467        7.7173        3.0215        3.1205        1.9436        0.8141        2.8491        3.0783        3.2688        3.1725        3.7010        3.7226        3.5025        3.7622        5.5591        5.9558        5.7106        6.5257        7.5327       10.8300       11.6820       12.1163       12.8453       14.3744       17.5733       17.6363       15.3216       12.9920       13.9408       15.7230       16.2741       13.3386        9.4194        6.3594        4.8217        4.7749        5.5305        6.2299        8.1294        8.1389        9.0149       11.0073       11.1601       12.1490       14.3467       16.5974       35.1482       41.1569       34.7578       35.2934       42.6037       48.0610       49.8106       52.9401       43.4016       43.0870       46.5353       40.6579       29.7391       30.3917       26.0169       26.0372       17.0634       16.0186       18.1986       20.9190        0.0000        0.0000        0.0000        0.0000        0.0000        0.0000        0.0000        0.0000        0.0000        0.0000        0.0000        0.0000        0.0000        0.0000        0.0000        0.0000        0.0000        0.0000        0.0000        0.0000        0.0000        0.0000        0.0000        0.0000        0.0000        0.0000        0.0000        0.0000        0.0000        0.0000        0.0000        0.0000        0.0000        0.0000        0.0000        0.0000        0.0000        0.0000        0.0000        0.0000        0.0000        0.0000        0.0000        0.0000        0.0000        0.0000        0.0000        0.0000        0.0000        0.0000
        0.0000        0.0000        0.0000        0.0000        0.0000        0.0000        0.0000        0.0000        3.3407        4.3353        2.7607        3.9666        2.1250        2.1394        1.7594        1.8321        3.2668        2.9373        4.1852        2.2895        2.9336        1.9656        1.1047        1.2019        0.6710        0.6453        0.8725        1.2666        1.9714        0.8524        0.7983        0.4305        0.7267        0.2627        0.3645        0.3722        2.0580        0.3250        0.2852        0.8273        2.3257        1.6079        0.5304        1.8097        2.8247        1.5873        0.9598        1.9623        3.8034        4.6374        3.9883        9.1814        7.0192        5.7850        4.9553        4.7425        2.6451        3.9333        4.3430        4.6063        4.7846        4.8865        4.3889        5.5213        5.6663        4.4580        4.0973        5.5093        8.3185        6.0390        3.9094        3.4581        5.0365        6.1444        3.1283        2.5088        1.3661        2.2645        3.0233        2.2740        1.9758        2.7868        3.2772        4.7758        5.8333        5.6291        4.0803        3.0792        5.4446        5.7718        5.1188        3.2152        2.4073        1.9469        0.3982        1.3554        1.8079        3.2439        2.7714        3.9325        3.5404        4.6198        3.8305        2.9293        4.6952        3.5768        3.5416        4.4098        2.7010        3.7650        6.0209        9.2584       12.8054       15.1677       18.5209       20.7540       27.4417       46.1731       42.6390       51.4114       32.7140       38.2930       35.5292       23.5548       15.3663       16.3664       14.7260       19.2608       21.5037       15.9972       11.6004        7.6916        7.8745       10.1004        7.5166        3.1187        2.3150        1.6723        1.1648        2.9303        2.3648        2.6085        2.9040        4.1727        3.5974        3.4094        3.3266        5.7136        5.4904        7.1968        8.2436        9.3809        9.0979       12.0110       14.8919       13.5622       15.9845       15.6609       15.0631       15.4130       12.6961       12.2878       17.1328       15.2057       10.2432        7.8201        6.5299        5.0807        5.3389        6.7326        8.0186        9.9169       11.2723       12.0305       13.6433       13.6559       14.9692       18.1051       20.7508       55.2319       51.6954       44.4941       41.4172       49.9243       53.3807       70.6105       62.9614       46.7828       49.6384       52.0811       46.6759       30.2464       31.3745       33.6886       35.3492       25.5810       26.9670        0.0000        0.0000        0.0000        0.0000        0.0000        0.0000        0.0000        0.0000        0.0000        0.0000        0.0000        0.0000        0.0000        0.0000        0.0000        0.0000        0.0000        0.0000        0.0000        0.0000        0.0000        0.0000        0.0000        0.0000        0.0000        0.0000        0.0000        0.0000        0.0000        0.0000        0.0000        0.0000        0.0000        0.0000        0.0000        0.0000        0.0000        0.0000        0.0000        0.0000        0.0000        0.0000        0.0000        0.0000        0.0000        0.0000        0.0000        0.0000        0.0000        0.0000        0.0000        0.0000
        0.0000        0.0000        0.0000        0.0000        0.0000        0.0000        0.0000        0.0000        0.0000        0.0000        2.9309        4.7294        4.4521        2.0764        2.7807        8.4381        8.7317        7.5920        7.0612        3.4985        4.5677        4.3936        1.9807        1.8548        1.0578        0.8769        1.1290        1.3744        1.6470        1.1455        1.3480        0.4427        0.6834        0.4457        2.6095        3.8605        1.7232        0.9669        1.7687        3.0520        2.3164        1.6460        2.2761        1.7233        1.0417        0.8745        2.4744        2.7741        3.6870        3.5228        5.0473        7.4968        7.2313        6.4591        4.8160        2.5733        2.0743        4.0511        5.6814        5.6484        4.9696        5.3528        7.7245        6.1319        6.2563        6.5209        4.3052        6.6586        5.7351        6.0695        4.6207        6.0465        5.7296        6.3584        5.1493        4.7615        3.7508        4.7294        6.2041        4.7895        4.5927        6.0082        6.3009        5.0129        4.7405        5.1930        6.5245        5.9289        3.4567        4.1215        6.1782        2.2248        0.8697        1.7573        0.7819        1.3053        1.4261        2.8839        2.7714        3.3017        4.2833        5.0757        4.4528        2.9160        4.3556        5.0227        3.0469        2.9595        3.5286        4.8338        4.4547       11.9384       10.5077       13.5136       12.3526       14.0412       17.1344       24.7199       31.7138       41.5070       40.2450       23.4638       28.9206       23.1988       19.3995       18.9284       23.6154       23.4021       20.3968       19.0308       15.2024        8.6382        9.5214        8.5519        6.6198        3.2925        1.7043        1.0709        0.8733        1.9024        2.2010        2.5790        2.7674        2.8891        2.9018        2.9837        2.8908        5.2581        6.9493       10.4916        9.9469        8.4930       10.7049       12.8207       13.4998       13.5228       15.0821       15.8401       12.8462       13.1807       13.4493       14.6111       15.4848       14.1004        8.5977        5.9362        5.6308        5.2851        5.1854        6.1463        7.4596       10.7759       12.9272       14.6434       15.6470       16.5017       17.0735       20.0422       22.0524       53.5437       50.2278       59.6416       46.1246       51.2613      244.4777       76.5539       54.6202       52.4032       39.4060       37.8169       42.8233       31.1432       34.0475       38.5462        0.0000        0.0000        0.0000        0.0000        0.0000        0.0000        0.0000        0.0000        0.0000        0.0000        0.0000        0.0000        0.0000        0.0000        0.0000        0.0000        0.0000        0.0000        0.0000        0.0000        0.0000        0.0000        0.0000        0.0000        0.0000        0.0000        0.0000        0.0000        0.0000        0.0000        0.0000        0.0000        0.0000        0.0000        0.0000        0.0000        0.0000        0.0000        0.0000        0.0000        0.0000        0.0000        0.0000        0.0000        0.0000        0.0000        0.0000        0.0000        0.0000        0.0000        0.0000        0.0000        0.0000        0.0000        0.0000
        0.0000        0.0000        0.0000        0.0000        0.0000        0.0000        0.0000        0.0000        0.0000        0.0000        3.6219       13.5717        5.2309        2.9814        4.9055        8.7025        6.4535        3.0633        9.3903        4.9513        5.6987        5.0655        2.3582        5.6421        4.6642        3.3338        4.4169        2.7609        2.8150        1.7118        1.7661        3.1130        3.4803        3.7186        4.7014        2.8387        1.5825        2.1857        2.3446        0.7381        0.7472        0.7683        3.0304        0.5621        1.1270        1.5744        1.8981        1.4447        1.8441        2.9109        3.1033        4.6255        8.8456       10.7773        9.7478        9.2795        9.2506       10.9940       13.4875        8.2422        5.2544        6.0523        5.7885        6.2563        9.1669        8.1444        6.6647        6.1537        4.8021        3.9775        4.7692        5.2996        8.2637        7.2783        5.5429        4.1273        5.8746        5.5143        3.4719        3.0389        5.1119        6.0907        6.7989        5.5604        6.9910        6.8374        7.6181        8.2865        6.4552        6.2667        7.3443        4.7755        5.3392        3.5593        1.1799        1.7553        2.5073        3.3958        3.7431        5.6708        3.9787        6.5260        6.5724        2.4451        2.1551        2.0544        1.6753        1.6018        1.3061        1.4351        1.9493        5.2775        6.8047        8.4186       12.7433       13.3496       15.7715       15.4425       13.7984       32.8861       43.5896       29.7546       23.5986       21.3866       26.8623       20.5788       24.3092       19.5987       17.0075       16.3536       13.7900        8.6277        7.4795        8.1679        7.3778        3.7438        2.1748        1.0982        0.7030        2.1958        2.3798        2.4618        2.4269        2.3395        2.3177        2.3151        2.4637        3.8751        8.2895       12.6561       10.4274        6.6255        9.8255       10.8037       10.3361        9.8844        9.8774       10.8734        9.1304       10.4354       15.0995        9.5088        9.2078        6.8741        6.9174        6.5836        6.2870        5.9186        5.8748        9.5000        8.8739       14.5648       15.1954       15.8099       16.9007       17.3681       18.3930       20.5331       23.7512       62.9183       64.8464       53.7248       52.5984       45.9408       56.9940       58.5635       57.9563       36.3442       39.1872       40.3736       36.9841       35.9824       45.5689        0.0000        0.0000        0.0000        0.0000        0.0000        0.0000        0.0000        0.0000        0.0000        0.0000        0.0000        0.0000        0.0000        0.0000        0.0000        0.0000        0.0000        0.0000        0.0000        0.0000        0.0000        0.0000        0.0000        0.0000        0.0000        0.0000        0.0000        0.0000        0.0000        0.0000        0.0000        0.0000        0.0000        0.0000        0.0000        0.0000        0.0000        0.0000        0.0000        0.0000        0.0000        0.0000        0.0000        0.0000        0.0000        0.0000        0.0000        0.0000        0.0000        0.0000        0.0000        0.0000        0.0000        0.0000        0.0000        0.0000
        0.0000        0.0000        0.0000        0.0000        0.0000        0.0000        0.0000        0.0000        0.0000        0.0000        7.3538        7.2378        5.9399        8.3820        5.3037        7.0143        7.5559        9.9895        4.0225        3.8388       13.8930       14.2127       18.1432       11.2568       11.0914       12.4409       17.3216       14.7238       13.1362        5.3748        7.2323       11.2559       10.1124       11.3577        7.0705        4.9954        4.2069        2.5230        0.8282        0.6935        0.9269        1.7963        1.7513        0.8137        1.9110        1.4418        1.4578        1.9346        3.6489        4.4530        5.2880       11.6051       10.7684       12.2039       14.9454        8.5327        8.7642       11.7144        6.7632        6.1829        5.6578        6.8098        6.3601       15.5344       11.0110        8.5100        6.6912        7.8977        9.5018        5.3204        6.7141        8.4750        6.7631        5.0203        5.7887        5.4976        2.2292        1.3629        1.1820        1.2707        1.3960        1.5105        2.4021        3.5919        3.9576        4.7715        4.8633        5.3799        3.6888        3.0268        3.7046        0.4456        0.3269        0.3104        0.2537        0.7329        0.8392        0.9937        1.1292        2.1777        2.3307        2.1274        1.6323        0.1981        0.2574        0.3106        0.3052        0.0000        0.0220        0.0665        0.0882        2.6111        3.4494        4.2081        5.2464        6.2177        6.7888        9.4260       17.8564       21.8898       28.2868       31.4637       20.1254       16.5873       17.5417       16.7874       19.0038       19.1234       14.7725       10.8625        8.8042       10.9570        6.4564        6.6588        7.5579        9.4887        7.6550        6.2247        6.4821        7.2785        4.7458        4.1001        2.9169        1.0240        2.0355        3.6164        2.1378        1.3860        3.2525        3.4639        2.7284        6.7623        8.3706        7.5543        8.3129        7.3728        5.7359        5.8768        5.4968        7.7938        9.9380        4.3408        4.2013        6.5052        6.5465        6.8435        5.9231        6.7981        8.4723       17.0627       14.4197       42.4220       25.2929       20.5994       21.8358       24.4662       27.8304       30.3083       44.1551       42.7416       37.5931       36.4636       34.3013       30.6108       31.7804       32.9987       32.3146       33.5147       45.6893       46.3638        0.0000        0.0000        0.0000        0.0000        0.0000        0.0000        0.0000        0.0000        0.0000        0.0000        0.0000        0.0000        0.0000        0.0000        0.0000        0.0000        0.0000        0.0000        0.0000        0.0000        0.0000        0.0000        0.0000        0.0000        0.0000        0.0000        0.0000        0.0000        0.0000        0.0000        0.0000        0.0000        0.0000        0.0000        0.0000        0.0000        0.0000        0.0000        0.0000        0.0000        0.0000        0.0000        0.0000        0.0000        0.0000        0.0000        0.0000        0.0000        0.0000        0.0000        0.0000        0.0000        0.0000        0.0000        0.0000        0.0000        0.0000        0.0000        0.0000
        0.0000        0.0000        0.0000        0.0000        0.0000        0.0000        0.0000        0.0000        0.0000        0.0000        0.0000        7.4240        7.9542        5.3391        4.3713        7.2761        8.8747        3.1729        7.6181        5.4521        6.1464       14.5837       21.0181       13.7460        8.4654        5.0218       18.0266       18.3593       18.8224       17.0447       19.5351       16.0408       16.1055       16.8838       11.9180        8.3751        2.4998        2.1732        1.5162        2.0145        3.3288        2.3494        2.6252        1.4488        2.8424        3.9235        1.1585        1.9012        2.1713        2.0343        3.4252        6.1742        5.7005        6.6071        8.3458        5.6663        4.8664        6.4563        5.7990        8.7716        6.2535        6.9557        7.5981        7.4080        6.3200        4.3826        4.6464       10.0589       10.5331       11.6814       12.8759        9.7035        6.9438        3.9240        4.4350        3.1341        2.9283        3.8749        2.9630        1.3328        0.8587        1.3522        2.1637        3.7736        4.2820        5.0291        4.8969        4.8715        3.5643        3.7032        4.0927        0.4650        0.3255        0.2831        0.2368        0.6979        0.7972        0.9415        1.0527        2.2786        2.4244        2.1228        1.3332        1.7277        0.2369        0.2166        0.0636        0.0000        0.0201        0.5419        0.1225        3.0024        7.3193        4.5402        4.4908        7.0616        6.9640        9.0970       11.9673       16.8360       23.9817       20.9887       21.9907       24.0677       19.3982       21.6380       20.2042       15.1693       11.9701       10.1799        9.0813        9.2547        5.5488        7.1402        6.9889        6.3061        4.2878        4.5636        3.8943        4.6931        5.1614        4.1056        3.1206        1.6656        2.7660        4.2751        3.6455        2.3266        2.4890        1.5047        3.5263        8.1533        5.8263        4.8879        3.7648        2.9586        3.1429        3.8703        4.9989        6.2159       10.3217        4.1237        4.8243        7.6000        6.0905        5.5561        6.3860        6.9048       13.7265       19.0979       19.3706       28.8391       24.5772       23.2018       25.0294       22.5060       28.2511       32.3644       37.9393       47.9565       41.4636       38.6220       34.4984       35.8062       36.3481       34.1513       35.6385       37.0954       40.7081        0.0000        0.0000        0.0000        0.0000        0.0000        0.0000        0.0000        0.0000        0.0000        0.0000        0.0000        0.0000        0.0000        0.0000        0.0000        0.0000        0.0000        0.0000        0.0000        0.0000        0.0000        0.0000        0.0000        0.0000        0.0000        0.0000        0.0000        0.0000        0.0000        0.0000        0.0000        0.0000        0.0000        0.0000        0.0000        0.0000        0.0000        0.0000        0.0000        0.0000        0.0000        0.0000        0.0000        0.0000        0.0000        0.0000        0.0000        0.0000        0.0000        0.0000        0.0000        0.0000        0.0000        0.0000        0.0000        0.0000        0.0000        0.0000        0.0000        0.0000
        0.0000        0.0000        0.0000        0.0000        0.0000        0.0000        0.0000        0.0000        0.0000        0.0000        0.0000        0.0000        0.0000        0.0000        5.1672       14.7491       11.0031        5.5609        6.8800        5.7401       16.3441       13.0803        8.5203        8.1341        6.9573       14.5627       16.6591       15.2197       14.9914       19.0478       13.8311       12.7231       18.5262       15.9413       13.3261       13.6653        7.9212        2.6396        4.3119        4.3525        2.9109        3.4377        5.1689        5.1636        5.3215        4.8189        1.9934        3.0268        2.2379        4.1070        3.6037        5.6653        4.5159        7.2993        4.4665        5.3326        8.0017        6.3245        4.2098        5.2912       10.8829        8.8304        6.3697        8.1721       10.2698        9.9527        6.6604        8.2448        7.6772        8.5464       13.1616        5.7993        2.6019        4.4493        3.5160        3.0272        3.3822        3.3220        2.0307        1.3715        1.4836        1.8693        3.1638        4.0541        5.4850        5.5774        5.9371        7.7899        3.2604        2.9040        2.4362        0.5428        0.4477        0.4332        0.4204        1.0435        1.1147        1.1767        1.2297        2.2070        2.4584        5.5028        2.2223        0.3233        2.3308        0.9936        0.5309        0.1846        0.4253        0.2993        0.5295        2.3607        6.0900        3.8996        4.7150        7.2357        7.1060       10.6924       12.4525       18.4169       21.9144       24.6088       17.9538       22.5314       24.9965       29.9958       23.2936       15.2012       11.5936        9.1778        9.6900        9.7055        7.3660        7.7775        9.6768        7.0497        5.6596        5.2444        4.3148        4.4274        3.9442        5.2271        4.0733        4.3043        2.8996        4.0403        5.8066        3.3073        3.4899        1.8090        2.5657        5.3224        4.2255        3.3205        6.1096        4.9792        3.0614        3.2901        3.7837        3.3441        3.7433        4.5687        4.9953        9.6408       12.6775        7.0007        6.6872        7.1260        8.4517       12.6333       16.2064       18.6145       18.5551       19.7779       25.2405       24.2802       29.0758       37.0855       33.4587       29.3295       37.0039       34.7802       33.5995       33.6597       33.5547       38.9527        0.0000        0.0000        0.0000        0.0000        0.0000        0.0000        0.0000        0.0000        0.0000        0.0000        0.0000        0.0000        0.0000        0.0000        0.0000        0.0000        0.0000        0.0000        0.0000        0.0000        0.0000        0.0000        0.0000        0.0000        0.0000        0.0000        0.0000        0.0000        0.0000        0.0000        0.0000        0.0000        0.0000        0.0000        0.0000        0.0000        0.0000        0.0000        0.0000        0.0000        0.0000        0.0000        0.0000        0.0000        0.0000        0.0000        0.0000        0.0000        0.0000        0.0000        0.0000        0.0000        0.0000        0.0000        0.0000        0.0000        0.0000        0.0000        0.0000        0.0000        0.0000        0.0000        0.0000
        0.0000        0.0000        0.0000        0.0000        0.0000        0.0000        0.0000        0.0000        0.0000        0.0000        0.0000        0.0000        0.0000        0.0000        0.0000        0.0000        0.0000        0.0000       12.8157        7.2039        9.8498       12.2722       14.9199        6.7880        4.0441        2.3192       21.3076       17.3476       13.2559       12.4532       15.0769       11.7092       13.6413       12.7747       14.5667       13.0085        6.5507        6.4745        7.3632        5.7893        3.7324        5.5552        7.1373        5.8866        6.9147        7.3378        4.7639        2.0091        2.1498        2.2123        2.9046        4.7105        5.2318        3.8898        5.9555        5.6118        6.6039        8.3796        5.6339        4.7800        3.3241        8.5191        8.3710       11.9164        9.4190        8.5326        8.2622        6.3821        5.6014        6.5707        7.4261        4.5305        3.9183        4.1774        3.3837        2.4599        2.7122        2.5961        1.4108        2.3304        1.9542        2.0905        3.2683        4.3120        5.6467        7.1227        4.6157        5.9886        5.0980        4.8852        4.3881        0.8554        0.7973        0.7978        0.7356        1.7641        1.7950        1.8449        1.7383        2.2822        2.5260        2.6724        2.6825        3.3831        0.9598        0.3791        0.2381        0.3239        0.3560        0.2064        0.1377        3.5244        4.0691        5.0114        6.1129        7.7359       10.4792       10.2134       10.4359       15.7508       16.7464       19.9906       17.9811       19.4239       25.7357       23.9828       21.9321       15.7868       15.1889       11.2172       10.3750       11.0114       12.9348       12.2581       11.8557        8.5404        8.3188        7.6853        5.4671        4.9462        3.7721        3.8681        4.5824        3.2050        2.2573        1.8046        1.4058        1.2822        0.9919        0.8312        0.7322        1.8174        9.5273        7.3892        4.7168        3.5626        3.1926        4.2782        4.0636        4.2589        4.9231        4.8791        4.6046        8.5925        9.3701        6.7027        7.5351        8.1668       12.7479       19.8303       17.5070       21.3636       18.1767       26.9976       27.9613       21.1870       22.4384       37.5603       35.9145       26.9213       29.6471       28.3608       33.7505       29.2929       28.9608       32.5763        0.0000        0.0000        0.0000        0.0000        0.0000        0.0000        0.0000        0.0000        0.0000        0.0000        0.0000        0.0000        0.0000        0.0000        0.0000        0.0000        0.0000        0.0000        0.0000        0.0000        0.0000        0.0000        0.0000        0.0000        0.0000        0.0000        0.0000        0.0000        0.0000        0.0000        0.0000        0.0000        0.0000        0.0000        0.0000        0.0000        0.0000        0.0000        0.0000        0.0000        0.0000        0.0000        0.0000        0.0000        0.0000        0.0000        0.0000        0.0000        0.0000        0.0000        0.0000        0.0000        0.0000        0.0000        0.0000        0.0000        0.0000        0.0000        0.0000        0.0000        0.0000        0.0000        0.0000
        0.0000        0.0000        0.0000        0.0000        0.0000        0.0000        0.0000        0.0000        0.0000        0.0000        0.0000        0.0000        0.0000        0.0000        0.0000        0.0000        0.0000        0.0000        0.0000       22.0522       19.0169       23.4759       14.9779        9.7439        3.2381        7.1171       17.8992       13.4864       21.7520       20.7410       21.8843        6.7206        6.8096       17.3842       16.7053       15.1773       11.2367       10.2136       12.4401        5.8692        4.7257        6.6133        8.6612        8.8260        8.8200        9.0720        2.2980        3.0300        2.7300        4.1880        4.6260        3.8520        4.3680        5.4780        5.0520        7.4678        8.0608        7.1272        5.8595        6.5948        8.1445       11.1589       16.7591       14.8796        8.2625        5.7909        7.6911       13.9244       16.8413       14.8844        6.6212        4.5913        6.2220        6.1121        4.5138        3.9095        4.2341        3.8421        3.6224        3.1088        3.0139        2.4406        2.7006        3.2620        5.4068        4.8756        5.7316        7.6354        7.7484        7.8762        6.8951        4.1621        4.1267        4.0660        3.9931        4.9402        6.0086        6.3209        6.2573        3.0705        2.9687        2.9300        3.1050        4.1545        5.5360        4.3403        4.9026        3.4051        3.2349        3.2345        5.2997        6.9791        8.2180        8.7407        9.1047       12.2062       12.6167       12.8930       14.1377       21.7054       23.8489       26.7089       28.4022       23.2422       24.9511       21.0871       20.1998       25.1865       25.5258       23.5373       23.2440       17.7366       16.9697       16.2948       17.3335       19.3807       17.9491       13.5736        8.6364        3.2887        3.9815        6.0879        5.9711        5.9543        3.4829        2.3305        1.4868        3.5904        3.2090        2.4509        4.1021        2.6991        7.9106        5.1983        2.8798        3.4143        4.3889        4.8177        4.6398        8.4019       11.9431        9.9816       13.1574       11.0654        6.8002        7.9368       16.7097       26.4220       20.4277       13.5295       14.3949       17.4565       17.4548       16.1339       25.7176       15.5942       16.0360       22.2090       22.5627       21.6906       24.4016       22.5594       27.1600       20.9303       21.7291       21.4798        0.0000        0.0000        0.0000        0.0000        0.0000        0.0000        0.0000        0.0000        0.0000        0.0000        0.0000        0.0000        0.0000        0.0000        0.0000        0.0000        0.0000        0.0000        0.0000        0.0000        0.0000        0.0000        0.0000        0.0000        0.0000        0.0000        0.0000        0.0000        0.0000        0.0000        0.0000        0.0000        0.0000        0.0000        0.0000        0.0000        0.0000        0.0000        0.0000        0.0000        0.0000        0.0000        0.0000        0.0000        0.0000        0.0000        0.0000        0.0000        0.0000        0.0000        0.0000        0.0000        0.0000        0.0000        0.0000        0.0000        0.0000        0.0000        0.0000        0.0000        0.0000        0.0000        0.0000
        0.0000        0.0000        0.0000        0.0000        0.0000        0.0000        0.0000        0.0000        0.0000        0.0000        0.0000        0.0000        0.0000        0.0000        0.0000        0.0000        0.0000        0.0000        0.0000       15.1594        9.8249        6.6270       10.7201        7.8660        2.3127        4.6350       13.6068       17.5995       24.8626       15.4762       21.5930       19.0566       19.6416       18.9632       18.4036       15.2559       13.8551       14.0100       12.8772        7.5226        7.4478        9.0384        7.4747        7.5300        8.1900        2.4600        2.3760        2.4540        2.0520        2.4840        4.7400        4.2480        4.2660        4.7280        3.9000        5.9072        5.0027        5.3446        4.9478        5.9428        6.3224        4.0931        4.0322        5.3239        8.4838        7.2381        6.9810       12.5822       12.1129       11.5813        7.9350        7.4340        8.6027        8.6611        6.5605        4.3513        3.6839        3.8914        2.4931        2.6815        3.8878        3.6157        3.1700        4.0936        4.8997        6.2118        6.2424        5.3033        4.8793        7.7066        6.7586        5.1430        5.3002        5.2975        5.1248        8.8422        8.7623       10.5781       10.5234        3.6509        3.4333        3.5651        3.8654        5.4744        6.3570        6.6995        6.0371        4.9528        4.1701        4.1620        7.7850        8.6191        9.7242        9.0584       11.5258       14.1179       15.7235       16.6843       16.3491       20.1165       21.4572       22.9930       22.8649       22.9637       24.7185       23.9703       22.1262       26.5131       27.0578       24.5118       23.4408       25.2085       20.8911       21.6614       18.9105       18.4051       19.5766       18.0448       13.8574        8.3156        4.8831        6.3549        3.8919        4.6422        3.1024        2.7438        1.4754        2.9285        3.1877        2.8000        2.9676        3.3578        4.0656        2.8870        2.8547        4.2879        4.7736        4.2443        5.3276        9.1827       10.1320       11.0518       14.8734       19.8570       16.9794       14.2673       13.1504       18.6984       17.5237       15.3655       16.0967       19.2670       20.8590       17.0322       19.8002       83.2227       32.5924       16.8244       17.9385       21.0165       23.8851       22.6178       22.2133       19.4660       18.8722       18.7552       20.2338       23.9934        0.0000        0.0000        0.0000        0.0000        0.0000        0.0000        0.0000        0.0000        0.0000        0.0000        0.0000        0.0000        0.0000        0.0000        0.0000        0.0000        0.0000        0.0000        0.0000        0.0000        0.0000        0.0000        0.0000        0.0000        0.0000        0.0000        0.0000        0.0000        0.0000        0.0000        0.0000        0.0000        0.0000        0.0000        0.0000        0.0000        0.0000        0.0000        0.0000        0.0000        0.0000        0.0000        0.0000        0.0000        0.0000        0.0000        0.0000        0.0000        0.0000        0.0000        0.0000        0.0000        0.0000        0.0000        0.0000        0.0000        0.0000        0.0000        0.0000        0.0000        0.0000
        0.0000        0.0000        0.0000        0.0000        0.0000        0.0000        0.0000        0.0000        0.0000        0.0000        0.0000        0.0000        0.0000        0.0000        0.0000        0.0000        0.0000        0.0000        0.0000        0.0000        5.8306        9.0830       17.2189       22.9143       11.5503       11.9141       14.9796        9.1955       13.9850       15.6263       16.3509       13.8343       12.3175        9.2313       12.6886       12.3795       11.3650       10.2353        7.1850        5.5564        7.4604       10.1172        5.0502        3.5640        2.7540        2.3820        4.5720        5.1840        5.9880        5.3940        3.3120        4.1460        3.5880        5.1060        3.4080        4.3279        5.3081        6.0355        6.5098        5.0378        4.9013        7.8763        8.1114       11.4694       14.0346        9.9868        5.0762        8.2824        6.9956       10.6179       10.1452        7.9346        7.8762        7.8189       11.0801        7.1801        4.8591        2.8921        2.9023        2.9689        4.1693        5.1845        5.2414        5.5885        7.0632        7.0381        8.6804        9.4927        9.3481        8.1518        8.3519        5.5984        5.9340        6.0026        5.9131        6.6699        7.5120        7.6436        6.6178        4.4944        4.2751        4.3813        4.8618        6.7064        8.1278        7.8885        7.5135        5.9510        5.4992        5.8385        7.5109       10.1064       10.9432       11.3840       12.5073       14.3060       17.8387       17.1778       17.9025       22.9847       25.0766       23.7989       26.8472       30.8929       28.7859       25.7996       25.6386       28.6493       25.5461       26.4072       27.2123       25.8568       24.7025       20.3949       18.6246       21.4639       19.2215       14.9840       14.2873        7.3687        7.1614        3.2380        1.6520        3.1540        2.6993        4.4268        4.2758        4.1409        3.4439        3.4486        1.8146        3.1195        5.3269        6.3454        6.1629        5.3057        4.5293        5.6565        8.7209       13.6952       17.9672       23.7879       35.8064       36.7788       20.7975       10.4255       13.9788       18.4374       20.2622       18.4378       19.5019       27.1967       21.8577       18.5846       19.3758       24.5209       19.6587       18.2583       17.5559       21.3043       22.1357       21.6809       23.7114       19.5072       18.2435       19.4631       20.3782       21.5438       28.8347        0.0000        0.0000        0.0000        0.0000        0.0000        0.0000        0.0000        0.0000        0.0000        0.0000        0.0000        0.0000        0.0000        0.0000        0.0000        0.0000        0.0000        0.0000        0.0000        0.0000        0.0000        0.0000        0.0000        0.0000        0.0000        0.0000        0.0000        0.0000        0.0000        0.0000        0.0000        0.0000        0.0000        0.0000        0.0000        0.0000        0.0000        0.0000        0.0000        0.0000        0.0000        0.0000        0.0000        0.0000        0.0000        0.0000        0.0000        0.0000        0.0000        0.0000        0.0000        0.0000        0.0000        0.0000        0.0000        0.0000        0.0000        0.0000        0.0000        0.0000
        0.0000        0.0000        0.0000        0.0000        0.0000        0.0000        0.0000        0.0000        0.0000        0.0000        0.0000        0.0000        0.0000        0.0000        0.0000        0.0000        0.0000        0.0000        0.0000        0.0000        0.0000        8.6180        8.9617       11.7671       10.6636       17.4518       16.5722       20.7074       17.4366       11.9329        7.4586        8.9905       12.6470       17.1028       13.2130        9.5134        9.4755       11.0236        7.6494        3.7063        3.5722        3.6814        5.7504        2.5200        3.3420        3.1680        2.4780        4.8120        5.6700        4.5780        3.9120        3.9840        6.1260        6.5700        8.2080        6.0919        7.0261        7.7425        5.2694        5.5463        5.4274        8.7764       11.5813       13.0545        9.9550        8.1609        5.7445        5.2439        5.6100        8.6934       10.3002        5.9554        8.1676        9.2982        7.3474        5.6242        4.0176        3.6881        3.3372        3.2362        4.8030        4.9424        6.0925        7.3182        7.8680        8.7589       10.4942       11.3900       11.2184       11.3424        9.2051        5.5937        6.1691        6.5529        6.6297        7.7782        7.4901       13.6312       17.3361        5.9364        5.2873        5.5026        5.9349        8.1337        8.2658        8.3490        8.8045        7.2680        7.2720        7.5767        9.6149       14.3343       13.8384       13.3154       14.2217       16.7202       18.3308       17.5885       18.7770       20.8373       29.0669       28.8891       28.3860       28.6530       27.0085       27.4700       29.2960       32.6252       29.3475       26.7294       30.8200       27.5713       27.1287       20.7467       17.7572       20.3983       19.8964       16.9293       13.7261        5.8126        5.8067        4.8106        4.0308        1.9158        1.8501        3.2273        1.6884        2.3463        6.9634        2.7352        3.0201        5.2928        6.5347        6.0586        5.9744        6.3679        5.6156        6.1331        7.9358       12.2997       15.1687       14.8730       25.9060       20.9342       14.1151       14.0341       11.9604       15.7136       19.5530       30.3847       31.4133       30.2783       27.3600       23.1658       22.4123       21.2952       22.1228       25.5690       25.0636       52.7708       35.9271       22.3667       22.3718       21.2771       20.9330       22.1663       24.1951       25.4920       27.1411       28.2369        0.0000        0.0000        0.0000        0.0000        0.0000        0.0000        0.0000        0.0000        0.0000        0.0000        0.0000        0.0000        0.0000        0.0000        0.0000        0.0000        0.0000        0.0000        0.0000        0.0000        0.0000        0.0000        0.0000        0.0000        0.0000        0.0000        0.0000        0.0000        0.0000        0.0000        0.0000        0.0000        0.0000        0.0000        0.0000        0.0000        0.0000        0.0000        0.0000        0.0000        0.0000        0.0000        0.0000        0.0000        0.0000        0.0000        0.0000        0.0000        0.0000        0.0000        0.0000        0.0000        0.0000        0.0000        0.0000        0.0000        0.0000        0.0000        0.0000
        0.0000        0.0000        0.0000        0.0000        0.0000        0.0000        0.0000        0.0000        0.0000        0.0000        0.0000        0.0000        0.0000        0.0000        0.0000        0.0000        0.0000        0.0000        0.0000        0.0000        0.0000       15.5436       12.8454        9.1219        6.1441       18.5312       13.7181        8.2460        4.4301        3.0427        6.5213        3.9879        6.2710       10.3045        9.8098       13.5962       18.1899       10.0227       11.2733        3.4364        2.9905        2.6257        1.8682        3.3540        2.9220        3.9240        3.4920        4.2801        5.9813        5.1220        4.5296        7.2292        6.5651        6.4368        7.0576        7.7557        8.1464        6.6841        7.0585        9.8399       10.6364        8.0627        6.9413        7.1510        8.4888       10.1190       12.6376       15.5357       16.3737        9.5153        7.9684        8.6023       10.4833       10.5207       10.5449        8.6515        8.8803        9.5116        8.1464        8.6101        7.6087        8.6347        8.3437        7.5944       11.7227       15.9346       18.3729       12.2940       11.0599       10.9042       11.3832        6.2993        6.4294        6.8931        7.1289        7.0992        7.2597        7.3723        7.0233        8.5044        9.0834        8.7375        8.8912        8.5257        8.1739        8.6947        8.7153        9.7909       11.8850       12.2338       14.0923       15.3345       16.8960       17.6989       17.4345       17.3831       17.6462       19.1419       19.5341       21.3937       27.4816       29.6332       28.1326       41.0363       25.3968       28.9922       29.6539       21.3893       18.5792       19.7975       30.5009       31.3543       31.6270       19.0971       15.3515       19.0501       20.4514       19.4666       14.5211       10.0578        7.5993        5.7519        5.9122        2.9679        2.9298        2.2015        2.6403        4.3112        6.1039        6.6113        6.8140       10.5244       11.7875       12.0047       11.5460        9.4054       14.0845       10.2939       11.6978       11.7629        9.4701       10.4822       12.5542        9.9489        9.4494       12.0125       14.1863       21.9013       23.8806       29.8248       27.0878       38.0805       34.2391       28.0852       27.8120       26.5326       26.9397       25.7501       21.8290       28.6567       24.6233       24.5089       26.0568       26.8421       33.0896       27.3956       26.9788       28.6120       33.0867       35.8828        0.0000        0.0000        0.0000        0.0000        0.0000        0.0000        0.0000        0.0000        0.0000        0.0000        0.0000        0.0000        0.0000        0.0000        0.0000        0.0000        0.0000        0.0000        0.0000        0.0000        0.0000        0.0000        0.0000        0.0000        0.0000        0.0000        0.0000        0.0000        0.0000        0.0000        0.0000        0.0000        0.0000        0.0000        0.0000        0.0000        0.0000        0.0000        0.0000        0.0000        0.0000        0.0000        0.0000        0.0000        0.0000        0.0000        0.0000        0.0000        0.0000        0.0000        0.0000        0.0000        0.0000        0.0000        0.0000        0.0000        0.0000        0.0000        0.0000
        0.0000        0.0000        0.0000        0.0000        0.0000        0.0000        0.0000        0.0000        0.0000        0.0000        0.0000        0.0000        0.0000        0.0000        0.0000        0.0000        0.0000        0.0000        0.0000        0.0000        0.0000        8.0201        4.8556        3.7466        2.9700       10.8764       10.6147        5.2938        2.8379        1.7380        2.1115        1.9803        2.0487        5.7473        6.0208        6.7765        8.1394        9.0058        6.4982        3.9861        2.4493        4.5715        3.5670        3.0840        3.4920        2.2680        2.9520        3.2785        6.5267        5.8925        6.0703       10.9249        7.0157        5.0519        4.8555        8.2325        9.9973       11.6173       10.5822       12.6022       12.7807       10.9153       12.4417       13.4341       12.7208       11.2955       14.5395       15.5852       14.9051       10.1253       11.7328        8.5243       12.1965       13.8105       15.1107       12.0431        8.9000        8.1208        7.6556        8.2827        8.7971        7.3726        8.8620       10.7823       10.0031       14.0370       22.9353       11.2471       10.1636        9.2400       10.9370        5.8639        6.6199        7.0758        7.5638        8.5212        8.8799        8.8132        8.7565       10.5669       11.3758       11.7025       11.1794       10.3239        9.4809        9.2363       11.0204       16.1373       20.4404       16.9561       17.4709       18.4567       19.4970       20.3284       20.7980       19.1072       19.4693       20.1494       21.1025       23.1553       23.3882       32.5571       30.6159       35.3716       43.2710       35.1688       30.3527       31.5901       24.7887       21.4810       28.7906       33.1779       30.2955       16.4610       16.1726       18.1055       21.9516       19.0023       13.1855       11.2647        9.7870        9.9192        6.5971        2.6874        2.5172        2.1399        2.8529        5.9378        6.7720        8.6804        9.6325       13.3758       14.7972       18.3265       14.5663       11.4798       15.6172       15.2606       12.7777       12.1814        8.5788        8.0526        7.9902        8.7688       12.1253       13.8120       16.0124       24.9343       27.4956       31.1312       33.9050       44.8628       44.7847       43.0361       36.1627       47.2114       43.7806       39.5770       30.9427       26.6010       25.4348       30.4185       46.3985       27.0920       29.3418       31.4292       30.2373       30.1916       34.0676       33.9584        0.0000        0.0000        0.0000        0.0000        0.0000        0.0000        0.0000        0.0000        0.0000        0.0000        0.0000        0.0000        0.0000        0.0000        0.0000        0.0000        0.0000        0.0000        0.0000        0.0000        0.0000        0.0000        0.0000        0.0000        0.0000        0.0000        0.0000        0.0000        0.0000        0.0000        0.0000        0.0000        0.0000        0.0000        0.0000        0.0000        0.0000        0.0000        0.0000        0.0000        0.0000        0.0000        0.0000        0.0000        0.0000        0.0000        0.0000        0.0000        0.0000        0.0000        0.0000        0.0000        0.0000        0.0000        0.0000        0.0000        0.0000        0.0000        0.0000
        0.0000        0.0000        0.0000        0.0000        0.0000        0.0000        0.0000        0.0000        0.0000        0.0000        0.0000        0.0000        0.0000        0.0000        0.0000        0.0000        0.0000        0.0000        0.0000        0.0000        0.0000        3.8600        2.8684        5.2833        6.6903        2.6456        1.8340        2.6660        4.3063        2.8696        2.4894        2.2367        1.1751        1.8812        3.8780        3.6741        3.6414        4.3289        2.4576        2.8158        2.5235        2.3980        1.9626        1.5840        2.0400        1.9980        1.3500        2.5658        2.4685        2.7223        5.7383        6.9332        4.8944        2.7497        5.8419        8.8133       11.0790       13.0922       13.7508       13.0839        9.1166       12.0651       10.4274       11.9375       11.5834       11.8055       11.8186       16.4666       11.8168        6.0888        7.1477        8.0770        9.1664       10.7399       15.0981       15.0927       10.1356        8.0547        7.3665        8.2069        9.4732       10.9465        7.7790        8.4510        7.3887        7.6873        7.7771        7.9952        7.1344        7.1142        9.5665        6.2557        6.6595        7.3548        8.0461        8.6704        9.4303       10.0449       10.7603       11.7492       11.7473       11.9469       11.6434       12.6312       12.6263       11.3304       12.1204       16.2206       17.0121       22.2189       18.4065       22.6282       24.3099       26.5816       27.6548       23.9653       22.0006       22.7334       24.4116       25.0949       27.1609       37.5107       41.9727       31.2640       27.2533       38.3079       35.4014       34.6967       35.6921       32.5795       34.6837       29.8335       21.6302       16.6331       16.4942       22.8041       19.9317       17.3831       12.8937       14.0521       17.6660       18.7448       10.2621        4.8451        5.2695        5.1630        6.1212        9.9093       10.3841       10.8520       12.3811       18.0708       19.2420       20.0394       20.7154       17.8545       16.4141       15.3459       15.3541       12.1024       12.7123       11.5808       10.3189       12.3466       14.0389       16.3974       21.3512       26.2468       34.3487       33.1424       39.1789       39.3684       43.8158       48.7396       51.5299       61.3013       57.4657       53.7712       42.3176       41.6035       26.0879       28.0375       30.8428       30.0191       32.0744       31.8393       30.7336       32.9315       36.3285       38.2617       47.2967        0.0000        0.0000        0.0000        0.0000        0.0000        0.0000        0.0000        0.0000        0.0000        0.0000        0.0000        0.0000        0.0000        0.0000        0.0000        0.0000        0.0000        0.0000        0.0000        0.0000        0.0000        0.0000        0.0000        0.0000        0.0000        0.0000        0.0000        0.0000        0.0000        0.0000        0.0000        0.0000        0.0000        0.0000        0.0000        0.0000        0.0000        0.0000        0.0000        0.0000        0.0000        0.0000        0.0000        0.0000        0.0000        0.0000        0.0000        0.0000        0.0000        0.0000        0.0000        0.0000        0.0000        0.0000        0.0000        0.0000        0.0000        0.0000
        0.0000        0.0000        0.0000        0.0000        0.0000        0.0000        0.0000        0.0000        0.0000        0.0000        0.0000        0.0000        0.0000        0.0000        0.0000        0.0000        0.0000        0.0000        0.0000        0.0000        0.0000        0.0000        3.9651        5.2296        4.8028        4.1361        2.7537        3.3781        4.7393        6.1729        4.3475        3.0539        2.2114        2.0078        2.9038        1.7220        1.9137        1.4814        3.9537        3.6570        1.9312        0.6327        0.3218        0.1936        0.1860        0.5100        1.6980        2.1157        4.0230        2.8211        3.3620        6.2048        8.9047        2.1773        2.9873        6.5480        7.7430       10.3297        9.9342        8.4416        5.6015        6.0278        7.4860       11.1070       11.0280        9.7158       11.0827       14.7508       12.9437        8.4087        7.5563        8.7941       12.3414       13.2026       11.6168       10.0514        9.9319       10.7987        9.5805        6.9835        7.4777       11.6928        8.0648        7.5710        6.6236        7.3385        7.1468        5.9920        6.4972        6.4939        7.1392        6.5237        6.9923        7.6161        8.3346        8.5210        9.3820       10.0158       10.9359       12.0602       12.2168       12.3035       12.8598       13.0721       13.2465       14.2736       14.7371       16.3662       19.0018       19.1669       23.0456       26.7850       31.3932       36.2562       37.4229       31.5321       27.3249       27.6819       28.1034       35.2654       36.7974       32.7946       38.6074       37.6617       54.5680       48.7729       37.1029       34.7434       55.1239       55.3875       38.5274       24.6437       20.0409       21.6926       16.1213       21.1728       20.9503       17.8389       16.0680       14.5922       16.4253       11.9543       12.2202       10.0851       10.0741        9.1783        9.7867       14.7911       17.0464       17.3480       16.8693       24.6090       23.6067       22.8769       22.0687       17.6200       15.5517       14.7599       15.9322       12.8503       14.1661       17.1692       15.6722       16.0821       16.9607       20.1161       25.5156       33.8847       35.5655       47.9277       47.6176       44.9973       52.4250       54.2568       47.8926       49.6594       57.2320       68.2512       93.1911       52.5951       34.0914       37.1845       46.6547       42.0268       41.1407       39.7516       37.9968       39.4412       39.0664       41.5413       42.5951        0.0000        0.0000        0.0000        0.0000        0.0000        0.0000        0.0000        0.0000        0.0000        0.0000        0.0000        0.0000        0.0000        0.0000        0.0000        0.0000        0.0000        0.0000        0.0000        0.0000        0.0000        0.0000        0.0000        0.0000        0.0000        0.0000        0.0000        0.0000        0.0000        0.0000        0.0000        0.0000        0.0000        0.0000        0.0000        0.0000        0.0000        0.0000        0.0000        0.0000        0.0000        0.0000        0.0000        0.0000        0.0000        0.0000        0.0000        0.0000        0.0000        0.0000        0.0000        0.0000        0.0000        0.0000        0.0000        0.0000        0.0000        0.0000
        0.0000        0.0000        0.0000        0.0000        0.0000        0.0000        0.0000        0.0000        0.0000        0.0000        0.0000        0.0000        0.0000        0.0000        0.0000        0.0000        0.0000        0.0000        0.0000        0.0000        0.0000       11.5752        9.8115        7.3413        5.9499        4.6400        6.5773        5.5612        5.9328       13.2008       13.2191        3.5975        4.1054        2.5470        2.5401        1.8823        2.7692        2.1787        3.9970        3.5990        3.2453        1.7030        1.8015        1.5293        0.9518        2.1333        1.4501        2.8529        3.5376        7.5285        7.0032        5.8223        5.2729        2.7488        3.3291        5.9582        7.6201        7.1122        7.3927        8.6378        7.2670        5.6133        7.9320        9.3120       10.0346       10.1251        8.0052        9.9421       12.3287       12.2727        9.4663       10.4585       12.6273       11.6419       12.9745       10.1469       11.0283        8.9974       10.1374        9.8142        9.2172        9.6871       10.3042        8.4325        7.5710        9.0180        8.9056        8.2829        9.7699        7.7654        8.8675        9.0491        8.8345       11.3085       15.0642       10.5980       11.5120       12.4179       14.0284       16.4410       17.5239       17.9918       18.7270       19.6053       19.9230       20.0910       19.8391       18.4912       19.2982       20.1431       22.4531       29.2921       38.3673       42.5081       38.1340       37.2593       36.6272       32.2708       32.5070       51.9823       40.2784       45.2744       62.1740       49.5368       52.5018       60.5737       69.4876       52.2993       49.8946       55.6070       53.8870       33.4478       28.2606       23.8811       24.0693       26.1972       26.7584       23.0416       24.5205       19.7988       14.0929       12.4488       15.2214       22.9553       19.7528       13.6399       19.4738       40.5461       25.3508       28.3309       54.0921       49.7790       27.3749       47.5009       48.0911       46.8448       42.2514       17.4260       20.9080       21.7484       21.5472       26.8138       24.9213       25.8714       30.3789       32.2712       36.4228       41.9867       50.2017       59.4425       56.2601       51.0752       50.2101       59.9113       54.4184       51.1314       55.4903       59.7019       59.6413       60.9462       50.1642       39.9894       51.3024       74.1392       74.4650       60.7028       60.7332       44.7607       45.2074       55.3036       53.3971       46.7408        0.0000        0.0000        0.0000        0.0000        0.0000        0.0000        0.0000        0.0000        0.0000        0.0000        0.0000        0.0000        0.0000        0.0000        0.0000        0.0000        0.0000        0.0000        0.0000        0.0000        0.0000        0.0000        0.0000        0.0000        0.0000        0.0000        0.0000        0.0000        0.0000        0.0000        0.0000        0.0000        0.0000        0.0000        0.0000        0.0000        0.0000        0.0000        0.0000        0.0000        0.0000        0.0000        0.0000        0.0000        0.0000        0.0000        0.0000        0.0000        0.0000        0.0000        0.0000        0.0000        0.0000        0.0000        0.0000        0.0000        0.0000
        0.0000        0.0000        0.0000        0.0000        0.0000        0.0000        0.0000        0.0000        0.0000        0.0000        0.0000        0.0000        0.0000        0.0000        0.0000        0.0000        0.0000        0.0000        0.0000        0.0000       15.1084       13.5818       10.6408        8.8338        6.1866        4.1023        4.9273        2.3235        3.2845       14.7304        7.7017        2.4086        1.9488        2.4557        4.0130        6.2084       11.5947       12.3753       15.0243        5.8339        6.9569        2.8048        3.5411        6.1762        4.1464        4.1955        2.4324        0.9958        1.5269        3.0636        2.8806        3.9150        4.1618        3.1348        3.6752        7.2688        5.8281        8.4675        7.3877        8.2854       11.6107        8.9190        5.4719        5.3808        6.1997       10.3710        9.2571        6.6981        8.1906       10.4513        9.5192       12.4718       10.8791       10.9302       14.1791       10.0156       10.2258       11.8893       14.0046       12.6550       10.4181       11.3439       14.0625       11.1683       10.5869       11.9190       10.2918        8.9320        8.6405        6.9749        7.2676        8.8087       10.0488       13.8588       19.3184       18.0123       13.9258       11.7517       14.2880       18.4386       20.7874       21.8274       21.2429       22.5129       23.4205       25.6710       24.5006       24.2287       24.3865       23.7000       25.6288       29.8788       35.9705       33.4020       38.5469       41.0152       40.4394       45.8001       42.1218       56.5631       48.2382       66.4750       71.8350       48.2046       47.2184       43.7204       46.1031       49.8048       39.3718       32.5942       33.2518       34.0285       27.5401       27.2140       25.3549       26.2274       26.5184       25.1355       28.8143       23.5276       15.3467       16.4559       16.0870       17.6099       15.6349       17.5507       22.0540       35.2870       34.6256       41.7901       63.8371       54.6042       31.8143       50.8449       49.6246       53.1459       29.7731       24.7291       23.4185       29.8905       26.0471       30.9479       33.2864       39.6000       38.5153       42.6333       44.5142       49.1379       52.3467       64.5257       71.9152       65.7903       79.1930       66.6591       61.8471       58.5021       53.1638       55.8758       44.0459       41.8855       38.5214       40.7598       55.9452       76.6803       77.8889       76.0981       59.9971       49.1090       46.0828       47.4851       46.0758       41.9074       47.5242        0.0000        0.0000        0.0000        0.0000        0.0000        0.0000        0.0000        0.0000        0.0000        0.0000        0.0000        0.0000        0.0000        0.0000        0.0000        0.0000        0.0000        0.0000        0.0000        0.0000        0.0000        0.0000        0.0000        0.0000        0.0000        0.0000        0.0000        0.0000        0.0000        0.0000        0.0000        0.0000        0.0000        0.0000        0.0000        0.0000        0.0000        0.0000        0.0000        0.0000        0.0000        0.0000        0.0000        0.0000        0.0000        0.0000        0.0000        0.0000        0.0000        0.0000        0.0000        0.0000        0.0000        0.0000        0.0000        0.0000
        0.0000        0.0000        0.0000        0.0000        0.0000        0.0000        0.0000        0.0000        0.0000        0.0000        0.0000        0.0000        0.0000        0.0000        0.0000        0.0000        0.0000        0.0000        0.0000        0.0000       17.4012       14.6719       12.7269       10.8388       10.2143        7.5816        5.8533       10.9024        6.5140        6.2591        2.3151        3.0432        3.6178        3.6247        2.6879        3.0155        5.2073        4.5861        9.7685       10.6114        5.2446        4.1587        6.5500        6.2060        8.3431        5.7806        3.0430        3.0757        3.0619        2.4714        2.9352        6.4974        6.2193        5.5594        6.5932        6.5834        8.8108        7.3481        4.6864        7.3107        6.6938       10.8794       11.2138        7.8644        5.5736        7.3894        6.6064        7.2321        9.4100        8.0946        7.8241        9.7153       10.8165        9.9725       10.1227        7.2310        7.7281        9.0607       13.0918       11.5398       11.7530       13.5764       14.6520       15.0387       15.0225       13.3306       13.4216       12.3371       10.1670       11.1328       11.3376       10.7321       11.0206       12.0733       14.9649       14.5201       15.8874       17.5731       16.6660       20.4096       22.3753       23.8302       24.2797       25.6099       26.4314       26.2784       23.6103       22.5692       26.0688       24.2708       26.4951       34.2882       36.5679       38.3928       39.1418       48.7260       44.9127       51.1596       52.0558       76.7678       62.6731       55.5842       62.6152       50.1201       50.3363       48.5831       48.4819       48.8792       47.1466       43.8397       36.0693       40.4487       36.8589       31.6037       29.9865       27.4143       25.6351       28.7577       26.8251       28.1407       26.8301       26.1926       24.9611       23.0749       24.3964       27.0029       32.3300       63.1767       54.4514       83.4138       67.6417       40.3162       35.1572       33.2942       31.3319       30.5848       29.4653       30.7918       31.5987       52.1591       55.5332       42.0037       43.3710       42.4730       44.3485       43.6382       48.3080       54.5079       63.5002       64.0810       62.1812       67.2127       77.8194       72.2389       73.9437       63.7669       48.8445       47.9117       49.6231       47.2561       66.8383       64.9991       69.4842       67.4665       68.9658       80.7258       68.3495       54.5530       53.3903       50.6473       47.6039       40.6663       37.6144       41.0973        0.0000        0.0000        0.0000        0.0000        0.0000        0.0000        0.0000        0.0000        0.0000        0.0000        0.0000        0.0000        0.0000        0.0000        0.0000        0.0000        0.0000        0.0000        0.0000        0.0000        0.0000        0.0000        0.0000        0.0000        0.0000        0.0000        0.0000        0.0000        0.0000        0.0000        0.0000        0.0000        0.0000        0.0000        0.0000        0.0000        0.0000        0.0000        0.0000        0.0000        0.0000        0.0000        0.0000        0.0000        0.0000        0.0000        0.0000        0.0000        0.0000        0.0000        0.0000        0.0000        0.0000        0.0000        0.0000
        0.0000        0.0000        0.0000        0.0000        0.0000        0.0000        0.0000        0.0000        0.0000        0.0000        0.0000        0.0000        0.0000        0.0000        0.0000        0.0000        0.0000        0.0000        0.0000        0.0000       19.8066       17.1325       12.9219       11.2164        9.1823        8.0276        9.8300        5.7069        4.7499        4.5216        5.1255        5.5516        3.6787        2.5043        2.3227        2.4962        3.1594        3.6449        6.9603        3.4079        2.9483        2.4666        3.7714        6.5290        6.6374        4.3652        5.5723        6.9318        7.9844        6.4878        6.4680        6.4873        5.3876        9.0943       12.4412       10.0398       14.3095       14.2224       10.7156        8.5027        8.8290       10.3459        5.2947        5.6242        6.0300        7.0594        4.8237        4.9613        7.2462        8.9949       10.0955       12.1997       11.3513        9.5106        8.6881        8.4103        9.8333       10.5834       13.8316       15.9920       14.5903       16.6054       19.5223       16.1762       17.3520       17.1538       15.3632       13.6278       14.1286       13.9789       13.8624       16.7590       15.4445       14.5364       16.0880       14.9227       16.0705       17.3684       17.8985       22.1561       25.5457       28.2474       28.1525       27.6295       26.7904       27.9934       25.4732       22.6525       24.8851       30.8421       30.8626       50.8260       43.8055       42.5964       43.0193       60.2477       57.3922       50.9465       45.4441       66.8142       82.7388       94.2546       77.0356       50.9198       53.6204       61.9856       71.9512       55.3832       49.7098       48.0088       46.0417       44.2551       42.3475       33.9775       34.8391       36.0146       33.6117       36.0882       41.1651       38.1475       33.1116       35.5308       39.5400       38.7849       40.1147       45.5279       39.9876       62.4431       64.4409       90.2232       81.2729       76.6395       89.4410       85.4442       64.4149       50.5626       41.1742       51.3669       44.0164       58.2792       44.0217       48.5391       72.6474       49.9660       44.6446       45.6683       51.0003       56.5865       73.1062       64.8503       69.8971       77.6758       96.2240       90.7462       70.7997       70.1737       76.7149       73.0756       90.4311       83.4090       78.3656       68.5231       72.5182       89.8625       87.7184       84.2555       91.2288       59.0526       56.5204       62.6961       55.8012       50.0973       46.3447       46.8302       50.5290        0.0000        0.0000        0.0000        0.0000        0.0000        0.0000        0.0000        0.0000        0.0000        0.0000        0.0000        0.0000        0.0000        0.0000        0.0000        0.0000        0.0000        0.0000        0.0000        0.0000        0.0000        0.0000        0.0000        0.0000        0.0000        0.0000        0.0000        0.0000        0.0000        0.0000        0.0000        0.0000        0.0000        0.0000        0.0000        0.0000        0.0000        0.0000        0.0000        0.0000        0.0000        0.0000        0.0000        0.0000        0.0000        0.0000        0.0000        0.0000        0.0000        0.0000        0.0000        0.0000        0.0000        0.0000
        0.0000        0.0000        0.0000        0.0000        0.0000        0.0000        0.0000        0.0000        0.0000        0.0000        0.0000        0.0000        0.0000        0.0000        0.0000        0.0000        0.0000        0.0000        0.0000        0.0000        0.0000       37.9413       35.6085       38.1728       32.8374       28.2248       25.0071       19.7107       16.4149       14.1925       11.1373        6.8606        5.9289        4.3693        3.5243        1.4022        3.7987        3.5979        3.2393        4.2479        4.1235        4.8747        5.1532        3.4686        6.8517       11.0434       11.5074       11.5812        4.5140        5.2926        5.9778        6.3683        5.5924        6.7292        8.4667        8.2093       10.1337        8.0407       10.9065        9.4860        7.5329        6.4424        5.2364        4.0739        6.1119        7.2654        5.4333        5.1749        8.1871        6.8508        7.3838       10.6112       13.3966       10.7985       14.3183       14.2331       12.4300       17.4639       20.3992       22.0544       25.3768       24.4846       25.7214       22.7180       20.5544       21.9835       20.9821       21.5762       26.9072       33.5050       30.6326       27.7720       21.4257       21.0440       25.1902       27.7244       28.8262       19.2712       18.6655       27.5324       30.7945       33.0622       38.7215       33.5382       31.8467       29.1726       32.6567       28.6859       28.7941       34.7762       40.0917       43.8136       47.9897       52.2116       55.3806       66.1827       62.6144       66.9417       66.8191       89.1959       87.0078       72.8271       79.3854       72.6076       87.7109       93.0539       90.2408       82.5289       66.3707       55.0030       53.3643       70.5296       67.4461       64.2709       60.0508       67.4069       73.7942       72.5385       72.2123       71.9365       70.2766       75.4563       87.9810       97.5358       98.3053       89.9925       84.4249       86.9618      110.6690       90.4639       82.3510       66.8557      106.9485      105.2976       95.4350       66.3936       55.5313       66.8423       76.6767       51.3189       49.2563       62.6033       61.4258       54.6746       51.7621       46.2578       51.2106       61.8586       63.1875       66.3864       78.7676      122.7898      111.1327      104.2043       95.7083       90.5116      104.6578      111.0934      118.0949      117.9293      111.5843       95.7586       95.8998      103.4136       93.4096       76.4148       91.1359       80.2570       61.6846       66.5139       70.5678       61.2181       64.1579       62.6325       58.0963       24.3600        0.0000        0.0000        0.0000        0.0000        0.0000        0.0000        0.0000        0.0000        0.0000        0.0000        0.0000        0.0000        0.0000        0.0000        0.0000        0.0000        0.0000        0.0000        0.0000        0.0000        0.0000        0.0000        0.0000        0.0000        0.0000        0.0000        0.0000        0.0000        0.0000        0.0000        0.0000        0.0000        0.0000        0.0000        0.0000        0.0000        0.0000        0.0000        0.0000        0.0000        0.0000        0.0000        0.0000        0.0000        0.0000        0.0000        0.0000        0.0000        0.0000        0.0000        0.0000        0.0000        0.0000
        0.0000        0.0000        0.0000        0.0000        0.0000        0.0000        0.0000        0.0000        0.0000        0.0000        0.0000        0.0000        0.0000        0.0000        0.0000        0.0000        0.0000        0.0000        0.0000        0.0000        0.0000       39.4604       36.4195       42.8445       40.0688       36.0908       31.5339       25.4093       21.2328       18.4102       21.6032        9.4614        6.4948        3.8947        4.4124        4.8688        2.8474        3.6047        8.5438        6.2550        5.2169        5.5362        6.1669        6.8438        6.0828        8.1573        7.3880        5.5019        2.8516        3.0967        4.7953        7.9633        7.1428        6.1106        7.7940       10.4744        8.3423        8.8074        6.3133        6.6000        7.1118        5.9187        4.5637        5.7787        7.0088        6.1209        5.3118        4.3544        6.5326        8.3189        9.3335       10.3180       12.5769       14.6335       17.4995       14.3686       20.0056       25.3470       21.4193       24.0898       31.5695       31.6782       29.5820       28.2562       27.6390       24.4204       27.5109       29.1280       31.8993       35.6846       34.1338       31.4518       27.1139       26.5197       28.2891       22.1501       25.6146       26.2942       22.0637       29.5760       31.0632       30.9744       29.2373       32.1812       33.4522       33.2801       35.9994       32.7372       30.6876       33.9346       38.2504       45.5433       50.1460       55.8850       53.5295       70.8436       68.9192       69.2980       62.4663       81.3396       85.8379       94.8439       86.1466       68.2114       61.2963       80.1895      103.4209       85.7878       63.5994       70.9419       73.8633       73.7638       78.1945       89.2234       84.2541       88.1710      110.2459       95.9448       97.8635      104.4598      110.1958      106.4275      115.4820      124.5260      121.1651      121.4691      112.1744      123.4267      133.5390      126.0489      123.3031      122.5826      158.3628      145.0934      140.2898      132.5748       56.0551       51.5983       78.7683       65.9004       61.3255       63.6623       67.0280       59.2256       56.3299       53.1078       55.3517       71.1719       78.0324       81.4207       94.2319      118.5299      115.2435      130.5087      116.5921      117.4706      125.5865      138.6342      127.1343      123.2115      128.3869      122.0216      109.2157       99.8668       87.8392      104.4825       91.6766      114.7348      116.0079       77.7589       81.8588       79.5353       86.3363       74.6993       66.9921       35.2500        0.0000        0.0000        0.0000        0.0000        0.0000        0.0000        0.0000        0.0000        0.0000        0.0000        0.0000        0.0000        0.0000        0.0000        0.0000        0.0000        0.0000        0.0000        0.0000        0.0000        0.0000        0.0000        0.0000        0.0000        0.0000        0.0000        0.0000        0.0000        0.0000        0.0000        0.0000        0.0000        0.0000        0.0000        0.0000        0.0000        0.0000        0.0000        0.0000        0.0000        0.0000        0.0000        0.0000        0.0000        0.0000        0.0000        0.0000        0.0000        0.0000        0.0000        0.0000        0.0000        0.0000
        0.0000        0.0000        0.0000        0.0000        0.0000        0.0000        0.0000        0.0000        0.0000        0.0000        0.0000        0.0000        0.0000        0.0000        0.0000        0.0000        0.0000        0.0000        0.0000        0.0000        0.0000       39.1797       37.4359       45.4784       42.2364       39.0107       34.8715       28.8994       24.7149       20.6807       20.7639       11.7132        6.9387        3.8896        4.3819        2.2134        2.1550        2.5179        4.6969        6.4788        7.7131       14.8651       13.9290       10.2207        8.2940        6.9077        5.8686        5.9365       14.6435        5.5029        3.9845        9.7510       10.0765        5.4770        8.9658       11.8934       12.5625       13.6605        9.6096       10.9571        7.0638        7.7393        8.2457        8.4151        6.2611        5.7329        6.8577        5.7524        7.1673       11.0352       16.3071       24.0444       20.6864       21.8470       20.6528       20.6272       25.0613       31.1219       30.9910       39.4127       42.1836       43.3865       46.5619       43.7424       39.6585       42.1380       45.2723       44.0228       41.2473       36.1144       38.2451       33.4454       31.5955       33.6844       32.5233       21.5718       22.6606       27.3469       24.4443       27.6722       27.1915       26.9896       33.3279       33.4285       34.5614       35.9371       38.9604       36.4671       39.3789       35.5531       42.5972       55.9671       61.6781       60.2413       58.9198       67.3248       63.3613       69.8060       62.2776       75.9611       74.2481       74.6260       91.4498       79.4917       50.9717       51.8278       59.4335       68.8690       74.5614       64.1688       65.1381       74.4910       76.9915       84.5349       91.7244       90.8654      123.8723      140.8161      131.0307      137.4081      136.2361      125.5325      128.7067      144.0980      152.1372      153.0883      150.0468      155.7908      166.1641      173.3132      271.9203      230.3347      239.2658      131.8581      106.5597      130.1162       53.2264       45.0548       45.8519       65.5173       62.9183       62.1808       63.5808       53.3868       52.6316       53.4953       63.3108       78.2220       93.8185       95.0724      114.0187      152.2570      128.4752      153.9177      113.1406      108.9379      113.4513      120.7874      134.0603      132.4795      123.7454      122.2857      110.2867      107.6158       89.9013       98.1810      114.2332      122.1296       98.8138      107.4982       83.5019       74.2853       82.1485       87.3325       85.7518       54.7200        0.0000        0.0000        0.0000        0.0000        0.0000        0.0000        0.0000        0.0000        0.0000        0.0000        0.0000        0.0000        0.0000        0.0000        0.0000        0.0000        0.0000        0.0000        0.0000        0.0000        0.0000        0.0000        0.0000        0.0000        0.0000        0.0000        0.0000        0.0000        0.0000        0.0000        0.0000        0.0000        0.0000        0.0000        0.0000        0.0000        0.0000        0.0000        0.0000        0.0000        0.0000        0.0000        0.0000        0.0000        0.0000        0.0000        0.0000        0.0000        0.0000        0.0000        0.0000        0.0000        0.0000
        0.0000        0.0000        0.0000        0.0000        0.0000        0.0000        0.0000        0.0000        0.0000        0.0000        0.0000        0.0000        0.0000        0.0000        0.0000        0.0000        0.0000        0.0000        0.0000        0.0000        0.0000       45.7375       34.5864       41.8403       43.7892       39.4781       33.9198       27.4629       25.4399       19.9981       15.4737       10.8499        9.3419        6.8966        5.0276        2.9324        1.7470        1.3133        2.7240        4.1175        3.4313        5.4210        4.1639        1.9900        4.0331        8.4110       13.7759       10.9631       14.5274        5.1454        4.3935        6.1296        6.3137        6.0396        6.9462        5.3957        7.6234        9.9222       12.7202       12.0040        9.9015        6.7623        5.1961        5.9475        6.8626        8.5118        8.0733        8.6962       12.9243       18.2061       17.8222       31.1144       31.0374       30.2961       33.9703       31.0713       41.1271       38.0966       45.2089       57.8224       56.4544       58.0527       57.5092       51.4965       50.6846       46.7532       43.6666       40.1231       40.7178       46.6916       46.9457       38.5603       36.2426       38.9014       35.2670       22.9834       23.6260       29.1699       25.8725       26.6410       22.6730       27.6767       30.4816       33.5600       37.8245       39.6121       40.9399       42.0585       44.3818       49.0789       46.1191       64.2914       58.2849       56.7195       62.1387       61.8806       60.3828       60.1642       55.0441       62.7701       75.9181       78.0038      100.2784       84.4768       56.7343       52.4290       59.0821       64.7868       71.1433       69.4432       74.2333       87.5880       93.9639      104.3809      109.2342      127.1237      143.8611      119.7022      144.2888      155.8943      168.1349      137.0350      135.1685      154.7516      178.8175      166.8634      174.4850      187.8585      214.9816      206.7335      199.5579      156.5607      186.2451      115.3783       85.7243       61.0789       51.9646       50.0155       54.1009       53.6286       48.9014       51.3644       52.1888       60.3072       60.3195       56.0634       68.4477       94.1182      102.1750      113.3567      133.0227      145.5652      159.0131      140.7758      128.9899      114.0629      108.3387      124.5658      123.5865      125.1777      120.6622      115.6812      124.2833      143.4218      118.9956      106.0056      119.5412      150.6874      116.8661      111.9925       99.1648       81.1502       84.6372       86.7636       88.0185        0.0000        0.0000        0.0000        0.0000        0.0000        0.0000        0.0000        0.0000        0.0000        0.0000        0.0000        0.0000        0.0000        0.0000        0.0000        0.0000        0.0000        0.0000        0.0000        0.0000        0.0000        0.0000        0.0000        0.0000        0.0000        0.0000        0.0000        0.0000        0.0000        0.0000        0.0000        0.0000        0.0000        0.0000        0.0000        0.0000        0.0000        0.0000        0.0000        0.0000        0.0000        0.0000        0.0000        0.0000        0.0000        0.0000        0.0000        0.0000        0.0000        0.0000        0.0000        0.0000        0.0000        0.0000
        0.0000        0.0000        0.0000        0.0000        0.0000        0.0000        0.0000        0.0000        0.0000        0.0000        0.0000        0.0000        0.0000        0.0000        0.0000        0.0000        0.0000        0.0000        0.0000        0.0000        0.0000        0.0000       38.5885       50.7808       53.9097       51.8063       45.6141       39.2819       34.1378       27.9877       20.8745        0.3437        0.2944        0.2778        0.2277        5.7664        6.9674        7.9657        8.5612        9.0055        9.0233        8.6778        7.3259        2.3247        8.0435        8.9808        4.0211        6.1783        2.0847        2.5207        2.8306        3.8950        3.8426        4.5621        5.3681        7.0732        8.0540        9.3288        9.6842        8.5372        8.4445        7.3657        7.1279        9.2936        6.6085        8.3201        9.2786       13.7726       15.9367       24.9200       33.8489       27.0828       38.8505       39.3486       39.2054       39.4805       45.8531       57.3556       59.9364       66.8482       62.9616       65.0924       62.2885       61.8132       71.2105       71.1607       59.8250       64.8672       60.5104       59.1520       62.7593       59.7233       60.7028       74.6913       68.6512       44.6235       44.0641       51.2697       39.1225       33.8332       34.8418       49.6822       57.0383       49.9791       56.1723       52.4640       51.7020       60.2473       69.4358       72.6633       69.9471       79.1825       92.1497       82.1343       87.2750      108.0424      101.1842       86.2728       83.7082       75.1479       63.5270       54.9377       53.0873       53.9667       54.6934       64.6457       79.2661       87.1136       87.2378      106.4166      117.7073      126.0445      136.2507      144.0104      158.4580      189.8492      151.1603      140.1801      163.8321      183.9041      200.8710      183.3324      156.2551      182.3496      179.4746      182.8698      169.0986      200.5434      197.0357      173.9684      200.6869      185.2392      105.1532       97.9632       83.4691       70.2787       80.5265      159.3665      122.6738       88.0237       70.0035       53.9533       49.4523       52.5304       48.9808       58.1181       68.8737       94.7794      108.7863      152.8089      169.6813      148.2567      144.8597      126.3148      144.1334      155.8266      143.7517      140.6398      141.1934      141.3387      138.5746      144.9162      152.1391      154.7263      143.8321      129.2806      129.6862      127.4822      111.7905      104.1702       95.3213       93.5541       95.5238       94.0501       96.2580       85.7764       88.5619      110.9081      117.4094        0.0000        0.0000        0.0000        0.0000        0.0000        0.0000        0.0000        0.0000        0.0000        0.0000        0.0000        0.0000        0.0000        0.0000        0.0000        0.0000        0.0000        0.0000        0.0000        0.0000        0.0000        0.0000        0.0000        0.0000        0.0000        0.0000        0.0000        0.0000        0.0000        0.0000        0.0000        0.0000        0.0000        0.0000        0.0000        0.0000        0.0000        0.0000        0.0000        0.0000        0.0000        0.0000        0.0000        0.0000        0.0000        0.0000        0.0000        0.0000        0.0000        0.0000
        0.0000        0.0000        0.0000        0.0000        0.0000        0.0000        0.0000        0.0000        0.0000        0.0000        0.0000        0.0000        0.0000        0.0000        0.0000        0.0000        0.0000        0.0000        0.0000        0.0000        0.0000        0.0000        0.0000        0.0000        0.0000        0.0000       44.6302       39.0039       34.8924       28.5247       20.9616        0.3330        0.1558        0.3178        0.1690        6.9146        9.3635       11.0258       11.1617       11.7993       11.9249       10.3619        9.3573        3.3397        2.3795        3.6963        3.2610        1.8934        3.3389        4.1434        2.8063        3.0312        3.1897        5.2421        5.5083        6.7810        7.5331        8.4329        8.3438        5.9952        6.8223        6.8906        6.9793        9.3354        9.8667        9.8418       11.2286       15.0002       23.3619       32.8928       33.8533       29.0161       37.4502       42.0326       37.8020       40.8188       41.8153       55.9359       62.9446       67.1719       63.1508       62.5197       58.3372       59.3181       74.3270       79.5914       79.9855       99.5139       91.3398       91.6004       77.6507       75.5083       67.8385       69.2228       69.0721       44.7979       36.2457       29.4567       31.5715       34.0096       25.9700       46.7391       47.8187       54.1384       57.6352       55.8665       52.3633       60.4927       65.5080       60.8348       60.3547       75.0528       84.7566       92.4909       88.0982      114.9799      114.3740       75.2333       75.3768       75.5505       63.7461       47.9207       44.8436       47.0842       55.4525       61.6395       80.3931      107.4892      127.1823      146.8438      145.9058      127.1444      141.5977      144.5351      181.0720      181.3367      164.9072      177.0378      200.3653      174.0614      183.7901      179.8668      176.4689      183.6013      150.1691      161.5748      156.9667      201.4690      160.3119      173.0697      174.6421      161.4786      156.4354      135.9610       77.7302       76.3420       85.4281      123.2814      106.2920       80.4342       85.6171       82.7683       64.2334       62.6484       67.5594       79.8777       62.3819       71.7651       89.9565      151.3158      128.1159      137.6681      119.5102      137.2684      143.0486      157.7075      145.2443      139.6117      135.7011      138.6124      142.3147      168.9598      182.1295      192.3634      157.1927      157.7188      133.6217      110.5561      123.9438      120.9359      116.9516       99.8850       94.4216      100.7038      106.8528       87.8068       97.7934      108.4964      105.4141        0.0000        0.0000        0.0000        0.0000        0.0000        0.0000        0.0000        0.0000        0.0000        0.0000        0.0000        0.0000        0.0000        0.0000        0.0000        0.0000        0.0000        0.0000        0.0000        0.0000        0.0000        0.0000        0.0000        0.0000        0.0000        0.0000        0.0000        0.0000        0.0000        0.0000        0.0000        0.0000        0.0000        0.0000        0.0000        0.0000        0.0000        0.0000        0.0000        0.0000        0.0000        0.0000        0.0000        0.0000        0.0000        0.0000        0.0000        0.0000        0.0000        0.0000
        0.0000        0.0000        0.0000        0.0000        0.0000        0.0000        0.0000        0.0000        0.0000        0.0000        0.0000        0.0000        0.0000        0.0000        0.0000        0.0000        0.0000        0.0000        0.0000        0.0000        0.0000        0.0000        0.0000        0.0000        0.0000        0.0000        0.0000       39.1153       36.3364       30.6868       22.7083        0.4023        0.6798        0.6031        0.5365        8.8468       10.9044       12.1100       12.1884       13.6722       13.8907       11.5999        8.6756        3.9938        0.8840        2.9721        3.5241        3.4408        2.3084        4.0746        4.1999        2.6919        1.4389        3.5118        4.2283        5.2254        6.9600        8.1805        7.5935        7.8185        8.0113        7.4515        8.1757        9.1706       10.2039       11.8266       14.2809       19.6103       28.7682       28.2127       27.4205       30.3491       36.4997       39.6752       47.3466       49.4998       48.5430       60.9687       59.4749       56.1914       56.7320       66.2689       66.8553       67.4454       68.1290       75.9238       70.7950      103.2244       99.3550      110.8545      103.3647      102.2030       97.4155       93.6025       84.8489       55.7347       39.8685       32.3230       27.8147       26.6698       24.0406       39.1693       43.3536       46.7387       43.3004       43.6990       46.8030       55.0786       55.2218       51.8090       55.7637       79.7396       88.9917      110.0609       99.5749      108.5943      122.6411       92.1177       82.7596       75.5029       65.3328       72.4437       95.1014       73.0648       59.4509       60.3100      105.3693      117.9139      126.6692      136.5705      134.7258      126.0762      130.7148      129.3860      163.2145      147.5423      148.9458      153.3960      167.4894      175.4086      184.1422      182.4684      192.9870      183.9314      195.2309      219.8666      191.5970      259.6933      222.4618      226.8121      176.9926      162.7885      161.4001      152.3342      104.9843      100.0760      110.0723      110.5318      143.5350       90.4943      101.4875       99.3792       98.5975       80.5213       83.9467       80.1845       81.7447       91.8741       89.2480      106.4254      107.2717      118.7485      108.0333      129.7658      135.1567      143.8641      154.0532      156.9919      161.7227      165.3020      171.1219      172.0910      175.3927      180.8196      177.6463      148.1863      136.4454      120.0685      123.8068      131.6060      125.4707      104.4556       98.2400      109.3529      108.4622       97.3103      102.9237      107.4302      109.8898      134.0100        0.0000        0.0000        0.0000        0.0000        0.0000        0.0000        0.0000        0.0000        0.0000        0.0000        0.0000        0.0000        0.0000        0.0000        0.0000        0.0000        0.0000        0.0000        0.0000        0.0000        0.0000        0.0000        0.0000        0.0000        0.0000        0.0000        0.0000        0.0000        0.0000        0.0000        0.0000        0.0000        0.0000        0.0000        0.0000        0.0000        0.0000        0.0000        0.0000        0.0000        0.0000        0.0000        0.0000        0.0000        0.0000        0.0000        0.0000        0.0000        0.0000
        0.0000        0.0000        0.0000        0.0000        0.0000        0.0000        0.0000        0.0000        0.0000        0.0000        0.0000        0.0000        0.0000        0.0000        0.0000        0.0000        0.0000        0.0000        0.0000        0.0000        0.0000        0.0000        0.0000        0.0000        0.0000        0.0000        0.0000        0.0000        0.0000        0.0000       25.4131        0.3143        0.5971        1.2402        1.3213       11.3032       12.1433       12.1648       11.4598       12.8147       11.6930        9.9766        6.9340        2.9820        1.0295        0.9313        1.5629        3.0983        2.8375        1.3455        1.9469        1.9507        3.6034        6.8302        3.5810        5.0401        5.7529        7.0451        8.0162        8.5239        8.8157        8.9198       10.0084       11.8056       12.6218       13.7979       18.6788       31.2659       21.4086       22.0419       22.1438       26.4432       30.7597       35.1147       41.9948       43.0927       42.1266       46.2246       47.5236       62.5169       74.0629       76.4692       75.6972       82.8001       74.2892       77.6949       81.5795       83.4106       95.3541      101.7973      108.8502      117.7544      112.1493      106.2794       84.9160       55.9103       43.6397       56.6756       40.0095       31.3635       33.9864       35.5130       33.8233       38.0451       41.0521       40.3145       39.3428       48.0807       50.1544       47.0979       52.5787       70.4931       78.8719       88.4738       90.6784      113.4406      104.3976       76.2725       68.8332       75.1145       96.8674      104.8602      112.0269       86.2348       70.8856       65.3458       91.8134       99.7674      115.8718       99.8648      106.8475      106.3600      117.4180      119.8402      128.9086      124.3456      137.3093      158.1733      171.2102      169.9719      175.8241      181.1130      170.3131      164.5352      198.9099      175.1800      164.2810      180.5169      188.0301      197.9998      176.1273      138.9845       89.9397       82.9713       91.6523      110.4598      184.8108      127.1425      109.4602       91.0744      104.6957      105.1185      117.6526       95.6673       92.0960       92.8299      106.6412      113.6087       98.9157       89.5654      104.7499      129.3538      119.9588      136.2134      128.8494      146.0947      165.6927      183.1667      187.8281      177.9069      180.2609      182.1052      187.7583      205.3803      181.7260      171.6768      158.7547      130.9120      124.2841      129.9758      130.4148      113.8341       98.8418       96.6392      117.4840       95.5638      103.1395       99.4311      105.7065      112.0800        0.0000        0.0000        0.0000        0.0000        0.0000        0.0000        0.0000        0.0000        0.0000        0.0000        0.0000        0.0000        0.0000        0.0000        0.0000        0.0000        0.0000        0.0000        0.0000        0.0000        0.0000        0.0000        0.0000        0.0000        0.0000        0.0000        0.0000        0.0000        0.0000        0.0000        0.0000        0.0000        0.0000        0.0000        0.0000        0.0000        0.0000        0.0000        0.0000        0.0000        0.0000        0.0000        0.0000        0.0000        0.0000        0.0000        0.0000        0.0000        0.0000
        0.0000        0.0000        0.0000        0.0000        0.0000        0.0000        0.0000        0.0000        0.0000        0.0000        0.0000        0.0000        0.0000        0.0000        0.0000        0.0000        0.0000        0.0000        0.0000        0.0000        0.0000        0.0000        0.0000        0.0000        0.0000        0.0000        0.0000        0.0000        0.0000        0.0000        0.0000       19.0813       12.1668        0.0000        0.0000        8.1427        8.5639        8.3934        7.5234        3.6358        3.2884        2.7799        2.0589        0.1943        0.2254        0.2768        0.5172        5.6108        7.2479        7.4823        6.4899        2.3108        3.4739        2.8195        2.2307        2.7113        3.7247        4.3365        5.8371        8.1233        9.0487        8.9799       10.0333       13.3011       13.5115       16.4934       19.5283       21.2309       18.6906       24.6263       26.3124       33.7789       25.6604       22.2988       30.6440       55.8478       51.5239       50.3905       52.4679       72.0244       74.6871       73.7315       83.9026      108.8140      133.5700      132.0608      133.8467      117.2443      117.8252      132.8491      146.8581      365.2796      390.4940      309.6559      303.5530      178.8677      123.8316      152.3088      154.1955       69.6584       69.7114       60.8144       81.8105       40.3339       43.4801       34.1873       36.7279       37.3621       42.6183       44.5995       54.7216       91.2946       90.5794      164.4881      133.7321      119.2103       99.3572       79.9111       82.0196      107.1134      109.1097      102.1087       94.8719       70.2196       70.8080       74.5184       71.9464       89.1476       90.1812       88.9484       98.7472      104.9482      102.7977      125.6266      112.0129      126.7839      140.2740      177.0506      178.2021      168.0204      150.3607      167.2259      161.6219      174.5117      163.6000      161.6319      133.0760      137.0562      166.8126      132.7437      135.1913      126.7659      110.7986      114.6026      114.7410      137.2273      217.2967      208.6866      192.8706      108.3111      107.4607       95.6988       88.1821      105.9758       86.7187       88.2507       96.8774      100.0286       95.2336       96.6844      129.2375      123.8575      107.3481      102.6501      124.9413      141.5594      150.7948      178.7092      187.5048      173.8095      171.2452      176.2437      172.8359      173.7698      180.0973      163.1720      145.9394      138.5401      132.3358      122.7950      127.7481      118.7515      101.5510      102.8324      108.0190       97.6320       94.1914       91.1253        0.0000        0.0000        0.0000        0.0000        0.0000        0.0000        0.0000        0.0000        0.0000        0.0000        0.0000        0.0000        0.0000        0.0000        0.0000        0.0000        0.0000        0.0000        0.0000        0.0000        0.0000        0.0000        0.0000        0.0000        0.0000        0.0000        0.0000        0.0000        0.0000        0.0000        0.0000        0.0000        0.0000        0.0000        0.0000        0.0000        0.0000        0.0000        0.0000        0.0000        0.0000        0.0000        0.0000        0.0000        0.0000        0.0000        0.0000        0.0000        0.0000        0.0000        0.0000
        0.0000        0.0000        0.0000        0.0000        0.0000        0.0000        0.0000        0.0000        0.0000        0.0000        0.0000        0.0000        0.0000        0.0000        0.0000        0.0000        0.0000        0.0000        0.0000        0.0000        0.0000        0.0000        0.0000        0.0000        0.0000        0.0000        0.0000        0.0000        0.0000        0.0000        0.0000        0.0000        0.0000        0.0000        0.0000        0.0000        0.0000        8.3618        7.2463        3.5312        2.8967        2.2966        1.6788        0.3546        0.1351        0.2510        0.2672        7.0522        9.9342       10.8507        8.3994        3.4542        3.1672        2.2345        2.0563        2.5813        4.8920        4.6021        6.2402        7.6954        8.8325       10.1744       11.8273       12.6121       18.1551       19.2637       27.9506       23.2776       33.8828       36.5485       21.7167       34.6891       41.0059       56.5172       58.1931       80.3098       73.1309       68.8504       72.9640       83.4669       94.3287      108.7974      121.1552      135.9614      111.6447      129.8046      194.0301      200.7615      133.3091      150.0578      156.8029      289.3900      276.3950      259.7213      288.7083      211.0910      153.4080      149.3348      148.3055      119.9553       67.8098       67.0848       66.2249       37.6035       33.7570       31.5811       34.1260       36.1102       36.6038       38.2808       49.6420       99.0830      103.2420      163.4481      161.8193      108.8913      102.3481       96.8437       89.4895       99.8726       95.6772       91.3283       86.0059       75.1443       69.0896       70.5824       69.8662       70.2164       78.0186       94.6624      106.4633       93.4664       92.1543      104.8914       99.7019      118.2621      134.0472      146.4373      167.6045      192.4043      162.5327      157.7304      157.8918      162.6536      151.0917      137.2874      115.3885      126.7467      212.7580      153.8338      126.0927      130.3668      210.1782      168.0968      198.7904      229.2604      204.7612      204.3930      249.2509      112.3196      101.2494       94.1817       95.9223      122.4426       98.8414      104.4313      108.2295      111.9149      113.6697      116.2682      113.9942      119.3191      108.4542      106.4267      135.2233      157.2430      187.6846      190.0098      189.0425      189.1316      202.0084      189.0738      224.3097      221.2294      181.4023      166.0244      157.4663      159.2955      147.1593      147.2711      144.1164      122.6674      105.5112      108.9702      103.0757       96.6621       84.9306        0.0000        0.0000        0.0000        0.0000        0.0000        0.0000        0.0000        0.0000        0.0000        0.0000        0.0000        0.0000        0.0000        0.0000        0.0000        0.0000        0.0000        0.0000        0.0000        0.0000        0.0000        0.0000        0.0000        0.0000        0.0000        0.0000        0.0000        0.0000        0.0000        0.0000        0.0000        0.0000        0.0000        0.0000        0.0000        0.0000        0.0000        0.0000        0.0000        0.0000        0.0000        0.0000        0.0000        0.0000        0.0000        0.0000        0.0000        0.0000        0.0000        0.0000        0.0000        0.0000
        0.0000        0.0000        0.0000        0.0000        0.0000        0.0000        0.0000        0.0000        0.0000        0.0000        0.0000        0.0000        0.0000        0.0000        0.0000        0.0000        0.0000        0.0000        0.0000        0.0000        0.0000        0.0000        0.0000        0.0000        0.0000        0.0000        0.0000        0.0000        0.0000        0.0000        0.0000        0.0000        0.0000        0.0000        0.0000        0.0000        0.0000        0.0000        0.0000        5.9553        6.0416        5.7185        5.0594        0.1611        0.2232        0.1900        0.2924       13.7837       15.8096       15.8140       12.1918        3.8910        2.9508        2.3460        4.1950        4.5776        4.5487        5.8558        6.2293        9.5691       10.4266       11.1959       11.7301       11.8787       12.9775       17.5397       28.6587       21.1069       26.5337       21.7158       17.5129       22.3887       33.9560       34.3441       46.5579       55.2727       79.6809       78.4695       73.7383      102.5159      133.3979      123.9969      127.7081      162.7568      127.1674      164.3313      177.5394      146.7414      149.4329      144.0886      158.2651      235.9774      307.2340      301.2886      266.6873      187.9688      169.0556      114.6577       93.9955       96.7459       52.0522       47.6016       53.5833       34.4812       38.0201       36.1892       36.2211       37.8525       30.8853       34.5989       44.5798      109.4530      142.9667      192.5127      145.3496       91.9233       90.5274       80.7551       70.2355       93.8242      101.9556       78.5348       76.5756       84.4537       75.5991       73.8295       64.7967       63.3497       67.0362       72.3810       71.1886       89.3109      109.7425      110.9098      113.8070      109.9109      137.3074      165.6905      162.2323      159.0099      155.4660      156.5448      177.8450      163.5171      141.2572      118.0626      108.2069      122.9243      196.8603      177.9901      126.8961      188.1176      163.4437      180.5850      176.0077      229.1191      187.6040      172.9438      204.3078      110.4225      101.7735      106.3695      110.2173      105.0591      113.4230      116.9175      113.5138      125.5153      156.0795      137.2443      116.8072      113.7451      109.8841      119.0678      135.9827      150.2156      193.1465      203.4295      208.9869      226.7942      207.8568      195.7229      212.3389      197.4381      178.3504      164.9956      160.1931      158.5635      159.7061      164.9654      156.1354      122.2272      117.6891      111.2107      103.2313       93.5010       97.0064        0.0000        0.0000        0.0000        0.0000        0.0000        0.0000        0.0000        0.0000        0.0000        0.0000        0.0000        0.0000        0.0000        0.0000        0.0000        0.0000        0.0000        0.0000        0.0000        0.0000        0.0000        0.0000        0.0000        0.0000        0.0000        0.0000        0.0000        0.0000        0.0000        0.0000        0.0000        0.0000        0.0000        0.0000        0.0000        0.0000        0.0000        0.0000        0.0000        0.0000        0.0000        0.0000        0.0000        0.0000        0.0000        0.0000        0.0000        0.0000        0.0000        0.0000        0.0000        0.0000
        0.0000        0.0000        0.0000        0.0000        0.0000        0.0000        0.0000        0.0000        0.0000        0.0000        0.0000        0.0000        0.0000        0.0000        0.0000        0.0000        0.0000        0.0000        0.0000        0.0000        0.0000        0.0000        0.0000        0.0000        0.0000        0.0000        0.0000        0.0000        0.0000        0.0000        0.0000        0.0000        0.0000        0.0000        0.0000        0.0000        0.0000        0.0000        0.0000        0.0000       12.1030       12.5371       12.1169        0.2574        0.1347        0.1725        0.3912       25.4392       25.7252       23.0756       18.5713        6.0855        4.2859        4.2238        5.8197        6.4763        9.4059       11.1537       10.9892       14.7010       13.6493       12.9746       12.7182       12.3749       11.9222       14.1259       19.3714       28.7069       22.0184       22.8266       23.3157       28.8419       31.5707       29.1536       36.7861       47.3417       57.7134       56.8708       69.8257       85.4077      108.3903      103.1195      116.6734      128.7675      141.9511      162.7524      162.3568      157.7471      159.2049      178.6956      181.7106      273.5723      312.1727      359.5209      304.7390      194.0004      157.0823      133.1327       79.8689       79.2560      117.3237       66.6846       56.3078       37.4766       33.9788       36.8963       39.7252       29.6664       28.0141       31.8889       36.9795       70.3748       87.3934      135.3460      111.8400       83.9778       79.9209       66.4335       82.4861       94.2407       91.2494       91.3338      107.7138      108.9515       95.1561       60.3024       61.1474       67.8750       82.0644       74.5480       77.2087      108.7808      119.9396      121.2621      123.4300      112.9547      157.2974      158.8729      157.6961      145.1217      144.3876      133.1133      161.1452      139.1629      113.1284      100.8928       98.1186      118.2788      143.1885      151.5841      183.5173      164.6987      139.7892      139.0888      135.9630      113.5634      128.6539      145.5337      149.0445       97.9341      104.9081      118.5211      123.0266      114.4365      125.1369      125.0853      121.2997      127.7592      149.6531      147.1842      119.4989      126.8100      124.6704      146.4761      160.8831      173.8380      199.7354      214.6528      244.5848      246.3180      234.7006      222.1629      200.7826      190.7872      177.3758      165.9087      154.9532      155.9137      160.6900      176.7338      164.3060      132.3550      127.4955      122.5392      114.3758      103.3696        0.0000        0.0000        0.0000        0.0000        0.0000        0.0000        0.0000        0.0000        0.0000        0.0000        0.0000        0.0000        0.0000        0.0000        0.0000        0.0000        0.0000        0.0000        0.0000        0.0000        0.0000        0.0000        0.0000        0.0000        0.0000        0.0000        0.0000        0.0000        0.0000        0.0000        0.0000        0.0000        0.0000        0.0000        0.0000        0.0000        0.0000        0.0000        0.0000        0.0000        0.0000        0.0000        0.0000        0.0000        0.0000        0.0000        0.0000        0.0000        0.0000        0.0000        0.0000        0.0000        0.0000
        0.0000        0.0000        0.0000        0.0000        0.0000        0.0000        0.0000        0.0000        0.0000        0.0000        0.0000        0.0000        0.0000        0.0000        0.0000        0.0000        0.0000        0.0000        0.0000        0.0000        0.0000        0.0000        0.0000        0.0000        0.0000        0.0000        0.0000        0.0000        0.0000        0.0000        0.0000        0.0000        0.0000        0.0000        0.0000        0.0000        0.0000        0.0000        0.0000        0.0000        0.0000        0.0000        0.0000       57.1622       57.6532       56.0492       52.4724       42.7824       39.5375       34.6938       28.7064       14.1718       10.4530        9.5576       11.7150       18.7291       21.0784       22.5222       21.3301       18.2098       17.0763       16.0912       14.6784        9.3572        9.9309       11.3961       17.5693       41.6678       48.9961       53.4868       56.3579       55.3856       55.6043       53.2895       50.5601       39.8261       41.0837       56.0740       55.0715      144.9093      154.7686      189.1394      200.6464      214.4339      236.5419      247.9131      246.6885      222.2212      230.3951      245.0233      260.4174      299.6198      318.3543      265.5482      241.3282      197.3688      171.6278      188.2634      204.2116      145.8515      125.4231      163.1037      167.7528       40.5908       32.5786       27.4792       27.9648       23.1793       21.7714       21.8701       25.2640       35.1222       39.9826       47.5017       50.0343       81.5950       77.1027       79.3625       74.0540       74.3884       77.5393       91.3095       84.4514       97.1111      103.5888       83.7547       90.6500       97.3208       93.1324       79.1155       90.3536      113.7565      123.9455      109.8164      110.1935      108.0692      135.1653      128.4504      130.6570      139.7100      132.3696      121.0107      111.4567      123.0537      116.1685      113.9064      108.9823      125.4647      127.4271      139.6851      138.3018      141.9644      137.0588      139.8337      151.6034      146.1935      145.0746      138.9939      135.5069       97.6059      109.1800      109.9224      108.2386      111.9205      120.2685      126.0410      132.0746      142.0798      129.4793      140.8843      113.6710      132.5121      151.2278      156.7002      173.2489      198.7091      202.3876      226.5589      249.4827      281.9260      265.4360      253.7951      234.6000      226.5744      205.1074      180.4386      170.0215      164.8264      172.7174      173.3669      176.4351      131.5172      138.0483      127.8801      126.3657       55.3500        0.0000        0.0000        0.0000        0.0000        0.0000        0.0000        0.0000        0.0000        0.0000        0.0000        0.0000        0.0000        0.0000        0.0000        0.0000        0.0000        0.0000        0.0000        0.0000        0.0000        0.0000        0.0000        0.0000        0.0000        0.0000        0.0000        0.0000        0.0000        0.0000        0.0000        0.0000        0.0000        0.0000        0.0000        0.0000        0.0000        0.0000        0.0000        0.0000        0.0000        0.0000        0.0000        0.0000        0.0000        0.0000        0.0000        0.0000        0.0000        0.0000        0.0000        0.0000        0.0000        0.0000
        0.0000        0.0000        0.0000        0.0000        0.0000        0.0000        0.0000        0.0000        0.0000        0.0000        0.0000        0.0000        0.0000        0.0000        0.0000        0.0000        0.0000        0.0000        0.0000        0.0000        0.0000        0.0000        0.0000        0.0000        0.0000        0.0000        0.0000        0.0000        0.0000        0.0000        0.0000        0.0000        0.0000        0.0000        0.0000        0.0000        0.0000        0.0000        0.0000        0.0000        0.0000        0.0000        0.0000        0.0000       80.5800       77.8239       71.1095       56.0272       50.3588       43.4868       36.1397       17.9858       13.5580       12.5885       15.3418       24.6911       27.9951       28.8426       26.6510       21.7679       20.1475       17.4172       15.4182        9.7758        8.5309       10.8229       16.1050       46.2339       59.2137       65.1408       66.1426       62.9153       64.1094       58.1750       49.4758       28.6675       27.3812       51.4173       67.6773      144.1104      139.7090      159.7650      182.4721      262.7033      284.5344      284.1608      298.8770      283.8256      288.2339      272.9236      312.9468      291.7499      313.0038      303.1843      253.2368      180.7766      188.3939      251.9013      257.7345      148.5297      152.0103      127.2985      159.0373       45.6901       37.6536       31.5539       51.1817       24.2421       19.6044       21.7690       24.7749       35.0900       43.4691       55.1555       67.8401       79.6775       90.6509       74.9433       76.5016       85.9803       62.8842       62.7529       67.8873       80.4318       81.9187       83.5171       87.0578       94.9944       93.3271       87.8082      104.4870      102.4791       97.7130      107.6117      111.3398      126.7570      132.5028      151.1180      146.4186      117.8821      120.2679      113.6411      114.6020      113.7772      114.8811      112.0632      123.6611      146.3355      156.1241      148.2822      143.7042      148.0803      146.2350      155.2182      146.0044      150.2488      159.7533      163.0196      115.6763      103.6989      112.7520      112.3820      117.3542      119.1431      134.2965      134.3830      129.9581      125.9545      139.2739      133.8484      127.8704      177.1137      173.9176      157.8675      180.3255      216.9776      235.5403      255.2703      276.3438      286.4521      288.6864      280.0578      255.4073      223.5054      209.5250      215.4804      192.9968      177.6630      171.1816      185.1894      175.9231      148.7295      148.5516      155.1357      139.8480       81.9300        0.0000        0.0000        0.0000        0.0000        0.0000        0.0000        0.0000        0.0000        0.0000        0.0000        0.0000        0.0000        0.0000        0.0000        0.0000        0.0000        0.0000        0.0000        0.0000        0.0000        0.0000        0.0000        0.0000        0.0000        0.0000        0.0000        0.0000        0.0000        0.0000        0.0000        0.0000        0.0000        0.0000        0.0000        0.0000        0.0000        0.0000        0.0000        0.0000        0.0000        0.0000        0.0000        0.0000        0.0000        0.0000        0.0000        0.0000        0.0000        0.0000        0.0000        0.0000        0.0000        0.0000
        0.0000        0.0000        0.0000        0.0000        0.0000        0.0000        0.0000        0.0000        0.0000        0.0000        0.0000        0.0000        0.0000        0.0000        0.0000        0.0000        0.0000        0.0000        0.0000        0.0000        0.0000        0.0000        0.0000        0.0000        0.0000        0.0000        0.0000        0.0000        0.0000        0.0000        0.0000        0.0000        0.0000        0.0000        0.0000        0.0000        0.0000        0.0000        0.0000        0.0000        0.0000        0.0000        0.0000        0.0000        0.0000        0.0000       81.7758       64.9404       58.5044       51.3755       44.0721       23.0442       18.7129       18.6127       22.7744       36.4023       41.9339       42.4706       38.0184       30.6613       26.1964       22.1796       18.8666        9.9727        8.2346       10.8358       15.8882       50.0913       63.3572       71.1907       73.5402       70.5922       70.7779       68.9559       58.2444       28.9074       23.4248       33.2994       52.1604      105.5313      124.9052      165.9558      204.8099      270.2398      291.2151      316.6688      309.1805      270.7638      290.4949      315.5214      313.3628      309.1376      340.1386      361.1660      293.7763      248.2357      280.3306      250.9894      196.6027      160.6326      122.7549      178.0870      185.8048       56.6362       43.6330       46.3020       47.8535       24.2213       23.4821       22.4338       28.2289       54.4945       73.1377       59.5540       60.3341       80.3336       71.7321       66.2755       78.2267       81.3055       56.0175       54.5505       66.6355       77.8943       82.0789       86.3259       82.0361       78.6744       80.2343       87.9354       88.7116       84.2450       82.7341       91.0912      112.8489      179.1058      169.2308      124.0770      120.9623      107.0286      104.5564      104.3852      102.4375      106.2776      113.8487      123.7651      123.6378      152.6512      157.4243      163.9360      151.3892      158.0414      167.8900      162.2838      162.2894      163.4896      143.7877      129.0327      119.3133      113.2856      112.8904      120.0057      129.4178      126.7438      141.2383      139.3642      131.4710      151.2238      146.0124      128.6623      132.0478      137.2204      148.6717      174.0893      204.1999      227.7568      250.3590      261.9633      264.6191      278.4937      290.2108      275.8246      268.1952      237.5973      224.2829      214.6690      215.8640      189.1874      193.4344      203.8848      191.5007      165.1244      158.1795      150.8905      154.9804      103.1400        0.0000        0.0000        0.0000        0.0000        0.0000        0.0000        0.0000        0.0000        0.0000        0.0000        0.0000        0.0000        0.0000        0.0000        0.0000        0.0000        0.0000        0.0000        0.0000        0.0000        0.0000        0.0000        0.0000        0.0000        0.0000        0.0000        0.0000        0.0000        0.0000        0.0000        0.0000        0.0000        0.0000        0.0000        0.0000        0.0000        0.0000        0.0000        0.0000        0.0000        0.0000        0.0000        0.0000        0.0000        0.0000        0.0000        0.0000        0.0000        0.0000        0.0000        0.0000        0.0000        0.0000
        0.0000        0.0000        0.0000        0.0000        0.0000        0.0000        0.0000        0.0000        0.0000        0.0000        0.0000        0.0000        0.0000        0.0000        0.0000        0.0000        0.0000        0.0000        0.0000        0.0000        0.0000        0.0000        0.0000        0.0000        0.0000        0.0000        0.0000        0.0000        0.0000        0.0000        0.0000        0.0000        0.0000        0.0000        0.0000        0.0000        0.0000        0.0000        0.0000        0.0000        0.0000        0.0000        0.0000        0.0000        0.0000        0.0000        0.0000       69.0724       63.5874       57.6778       52.3107       29.5181       26.2175       27.6024       33.9582       54.0320       62.6839       63.2593       55.2686       42.4913       35.3402       30.0061       26.0142       12.7659       10.6462       12.7620       18.5669       55.9084       67.7104       76.2581       80.3888       76.6027       81.2428       79.9976       73.7787       36.8305       33.9299       57.3411       67.9333      113.3397      151.3618      188.5018      206.0869      249.7852      278.6838      291.7118      295.2134      270.6824      291.1285      318.4823      337.8635      385.4258      412.0393      398.6505      301.2302      320.0754      212.5167      156.6350      158.9576      148.5920      144.9646      144.5585      118.0452       64.1264       50.9443       46.6287       41.5665       27.5509       24.3836       23.8935       30.0327       55.6611       69.1039       68.5357       77.5481       81.0499       82.8275       74.8134       60.4355       69.2398       58.6172       53.5830       53.6519       68.3515       76.4457       78.6083       74.6084       74.5641       70.3954       71.4600       75.5188       75.1919       85.6270      102.7349      111.6649      162.2935      141.1370      132.4307      116.0386      101.7393       98.8375      104.1664       98.8619      123.0657      130.1908      137.2476      135.1178      168.4197      181.4209      175.7065      165.4290      161.1478      170.1298      163.1153      158.8764      156.2152      136.6392      132.7612      117.8001      103.2221      119.1346      137.6847      140.9020      132.7942      136.1853      146.2058      146.3788      141.0399      140.9257      140.5826      137.7828      138.2253      175.5451      219.0087      222.3597      232.0510      255.5426      259.5179      258.7044      263.5101      285.0753      284.4354      261.2605      252.7394      254.1970      234.8016      236.7816      205.5470      191.0311      197.9141      181.2295      139.9960      147.2221      161.8299      155.2610        0.0000        0.0000        0.0000        0.0000        0.0000        0.0000        0.0000        0.0000        0.0000        0.0000        0.0000        0.0000        0.0000        0.0000        0.0000        0.0000        0.0000        0.0000        0.0000        0.0000        0.0000        0.0000        0.0000        0.0000        0.0000        0.0000        0.0000        0.0000        0.0000        0.0000        0.0000        0.0000        0.0000        0.0000        0.0000        0.0000        0.0000        0.0000        0.0000        0.0000        0.0000        0.0000        0.0000        0.0000        0.0000        0.0000        0.0000        0.0000        0.0000        0.0000        0.0000        0.0000        0.0000        0.0000
        0.0000        0.0000        0.0000        0.0000        0.0000        0.0000        0.0000        0.0000        0.0000        0.0000        0.0000        0.0000        0.0000        0.0000        0.0000        0.0000        0.0000        0.0000        0.0000        0.0000        0.0000        0.0000        0.0000        0.0000        0.0000        0.0000        0.0000        0.0000        0.0000        0.0000        0.0000        0.0000        0.0000        0.0000        0.0000        0.0000        0.0000        0.0000        0.0000        0.0000        0.0000        0.0000        0.0000        0.0000        0.0000        0.0000        0.0000        0.0000        0.0000        0.0000       65.2130       55.3555       52.2992       56.9434       69.9758      109.6979      126.8441      127.6884      110.4285       68.8268       56.5546       48.4010       42.2519       26.7394       23.0852       23.7612        0.0000        0.0000       61.2772       66.4032       71.8798       77.2303       84.4068       87.1752       85.5486       84.8402       78.0403       85.5331      102.5482      140.6521      176.9017      191.7551      212.5934      191.1264      205.5011      212.4785      209.3381      187.4800      197.1048        0.0000        0.0000        0.0000        0.0000      326.9312      294.8612      214.8034      200.0863      169.4968        0.0000      225.1300      197.8229      135.8824      118.7756       63.0001       51.5287       41.1798       54.1220       22.9432       20.1954       19.6495       23.1844       38.9784       42.3076       47.0542       49.4364       69.0444       76.8315       71.7066       62.1458       68.8040       63.6751       62.1216       64.8527       61.8694       67.1748       65.8082       70.0428       65.0290       62.8643       59.9816       58.4167       63.4565       89.0038      104.1727      124.2502      114.4577      116.6319      115.6431      102.5341      109.7541      117.8356      131.4712      132.0720      138.9136      145.5359      136.7769      133.3894      160.2207      160.0707      164.5041      163.8523      157.9540      153.7216      168.7698      160.9196      157.9071      150.9947      124.3568      121.4556      100.3241      110.9730      138.7947      128.9124      134.4993      146.8156      156.6097      141.2056      150.0190      151.4272      167.6284      182.3514      179.1153      188.6721      211.7764      246.0971      246.2357      256.7572      259.0349      251.2890      266.8689      288.5792      279.2334      270.6188      243.8580      227.8659      224.2312      214.0490      177.2314      155.0873      148.7761      149.0115      137.0860      116.6101        0.0000        0.0000        0.0000        0.0000        0.0000        0.0000        0.0000        0.0000        0.0000        0.0000        0.0000        0.0000        0.0000        0.0000        0.0000        0.0000        0.0000        0.0000        0.0000        0.0000        0.0000        0.0000        0.0000        0.0000        0.0000        0.0000        0.0000        0.0000        0.0000        0.0000        0.0000        0.0000        0.0000        0.0000        0.0000        0.0000        0.0000        0.0000        0.0000        0.0000        0.0000        0.0000        0.0000        0.0000        0.0000        0.0000        0.0000        0.0000        0.0000        0.0000        0.0000        0.0000        0.0000        0.0000        0.0000        0.0000
        0.0000        0.0000        0.0000        0.0000        0.0000        0.0000        0.0000        0.0000        0.0000        0.0000        0.0000        0.0000        0.0000        0.0000        0.0000        0.0000        0.0000        0.0000        0.0000        0.0000        0.0000        0.0000        0.0000        0.0000        0.0000        0.0000        0.0000        0.0000        0.0000        0.0000        0.0000        0.0000        0.0000        0.0000        0.0000        0.0000        0.0000        0.0000        0.0000        0.0000        0.0000        0.0000        0.0000        0.0000        0.0000        0.0000        0.0000        0.0000        0.0000        0.0000        0.0000        0.0000        0.0000        0.0000        0.0000      137.7081      159.4732      160.0874        0.0000        0.0000        0.0000       58.4299       52.0465       33.0012       27.6970        0.0000        0.0000        0.0000        0.0000        0.0000        0.0000        0.0000       91.5197       95.9551      100.8973      100.6139       95.2289       98.8093      123.4319      159.0725      182.6814      177.3428      197.3642      211.6500      219.9244      232.6552      216.8384      178.2136        0.0000        0.0000        0.0000        0.0000        0.0000        0.0000      292.3667      207.7734        0.0000        0.0000        0.0000      287.7455      251.1693      153.0076      114.4578       84.2085       53.3968       41.8321       53.5489       24.4175       19.6965       18.3443       20.9152       33.7099       37.3414       37.8594       37.8795       65.6178       64.2493       62.6647       60.0403       64.3634       56.4651       56.8081       68.6496       61.3465       61.1401       58.0393       55.3842       54.7715       55.1260       52.7235       60.2640       63.2792       78.2063       93.0095      111.4078      100.6623      102.3710      112.0268      116.8593      121.6074      123.3970      129.6402      125.5386      127.8728      133.3883      130.5027      125.3914      133.9298      138.8683      142.8009      147.6092      159.9510      154.0817      178.3047      176.6281      169.5541      150.4173      121.1995      112.0409      105.7059      120.5389      134.4544      160.1688      164.0367      167.3915      172.5558      167.0527      169.6365      168.9083      189.1194      218.0464      206.5621      210.8628      253.4410      259.5387      260.7727      277.2845      248.6813      241.8985      266.0712      278.3232      273.4839      269.8959      243.5006      208.9673      203.0968      178.6434      140.3026      119.1580      112.0496      145.9824      138.2346      134.8308        0.0000        0.0000        0.0000        0.0000        0.0000        0.0000        0.0000        0.0000        0.0000        0.0000        0.0000        0.0000        0.0000        0.0000        0.0000        0.0000        0.0000        0.0000        0.0000        0.0000        0.0000        0.0000        0.0000        0.0000        0.0000        0.0000        0.0000        0.0000        0.0000        0.0000        0.0000        0.0000        0.0000        0.0000        0.0000        0.0000        0.0000        0.0000        0.0000        0.0000        0.0000        0.0000        0.0000        0.0000        0.0000        0.0000        0.0000        0.0000        0.0000        0.0000        0.0000        0.0000        0.0000        0.0000        0.0000        0.0000
        0.0000        0.0000        0.0000        0.0000        0.0000        0.0000        0.0000        0.0000        0.0000        0.0000        0.0000        0.0000        0.0000        0.0000        0.0000        0.0000        0.0000        0.0000        0.0000        0.0000        0.0000        0.0000        0.0000        0.0000        0.0000        0.0000        0.0000        0.0000        0.0000        0.0000        0.0000        0.0000        0.0000        0.0000        0.0000        0.0000        0.0000        0.0000        0.0000        0.0000        0.0000        0.0000        0.0000        0.0000        0.0000        0.0000        0.0000        0.0000        0.0000        0.0000        0.0000        0.0000        0.0000        0.0000        0.0000        0.0000        0.0000        0.0000        0.0000        0.0000        0.0000       66.0442       60.5136       40.3154       35.7300        0.0000        0.0000        0.0000        0.0000        0.0000        0.0000        0.0000        0.0000      116.7062      119.5806      112.6547      104.8914      111.7112      135.6529      159.6998      185.3297      201.4449      218.6214      229.3559      234.4104        0.0000        0.0000        0.0000        0.0000        0.0000        0.0000        0.0000        0.0000        0.0000        0.0000        0.0000        0.0000        0.0000        0.0000        0.0000      260.5488      176.2052      101.9883       60.2781       51.0405       40.5785       39.7783       27.2076       19.4931       17.7862       18.7473       32.4826       32.6988       35.0616       36.4821       61.3221       67.3123       64.5124       58.0989       52.1430       43.4007       51.0492       57.9289       62.0823       62.2004       61.7083       56.2929       49.6561       50.1004       60.5178       68.5526       76.7818       73.0675       87.6091      113.6376      103.3305      105.5078      117.8457      126.9959      125.4065      126.4378      130.0183      130.7544      128.9795      123.8078      121.8878      123.3090      144.1283      150.8156      143.9592      148.2130      144.1169      146.3390      168.7699      158.5894      152.7299      130.9116      116.6639      117.9817      119.3155      123.3832      149.6703      187.5152      187.2776      181.4178      176.5685      170.9548      191.8107      191.2276      201.3187      221.1152      212.3654      227.3542      204.3429      241.9197      252.0430      252.6135      248.2380      243.6417      273.0768      280.4608      260.4484      250.6137      230.6530      213.3908      193.4920      151.7798      113.7152      106.5503      112.0676      129.2883      119.5824        0.0000        0.0000        0.0000        0.0000        0.0000        0.0000        0.0000        0.0000        0.0000        0.0000        0.0000        0.0000        0.0000        0.0000        0.0000        0.0000        0.0000        0.0000        0.0000        0.0000        0.0000        0.0000        0.0000        0.0000        0.0000        0.0000        0.0000        0.0000        0.0000        0.0000        0.0000        0.0000        0.0000        0.0000        0.0000        0.0000        0.0000        0.0000        0.0000        0.0000        0.0000        0.0000        0.0000        0.0000        0.0000        0.0000        0.0000        0.0000        0.0000        0.0000        0.0000        0.0000        0.0000        0.0000        0.0000        0.0000        0.0000
        0.0000        0.0000        0.0000        0.0000        0.0000        0.0000        0.0000        0.0000        0.0000        0.0000        0.0000        0.0000        0.0000        0.0000        0.0000        0.0000        0.0000        0.0000        0.0000        0.0000        0.0000        0.0000        0.0000        0.0000        0.0000        0.0000        0.0000        0.0000        0.0000        0.0000        0.0000        0.0000        0.0000        0.0000        0.0000        0.0000        0.0000        0.0000        0.0000        0.0000        0.0000        0.0000        0.0000        0.0000        0.0000        0.0000        0.0000        0.0000        0.0000        0.0000        0.0000        0.0000        0.0000        0.0000        0.0000        0.0000        0.0000        0.0000        0.0000        0.0000        0.0000        0.0000       67.1104       51.5311        0.0000        0.0000        0.0000        0.0000        0.0000        0.0000        0.0000        0.0000        0.0000        0.0000      148.7034      129.2617      124.2715      132.4263      154.1067      196.1745      229.4550      249.3953      304.4841      285.7997        0.0000        0.0000        0.0000        0.0000        0.0000        0.0000        0.0000        0.0000        0.0000        0.0000        0.0000        0.0000        0.0000        0.0000        0.0000        0.0000        0.0000      162.3151      152.9480       69.1816       59.1917       52.6973       37.7388       30.7455       19.5731       16.7305       18.1882       29.0552       30.4113       33.1445       35.3061       59.0219       63.4475       61.4186       58.8509       53.6653       43.2607       52.4858       56.8298       58.1911       55.5628       56.3350       52.9663       53.9508       57.5134       62.8829       76.5216       77.2239       79.4772      136.1499      129.0153      100.8009      110.3841      120.5485      116.6924      127.2965      134.5235      123.0466      118.1369      116.7333      115.2860      115.3025      118.0125      132.5937      136.1798      127.4392      121.9759      127.8057      130.8605      143.4432      141.6597      146.3895      131.6165      130.1379      134.2457      123.9525      124.3131      142.5759      164.5459      173.2338      160.4129      159.2213      158.3385      179.9786      208.2423      230.3604      242.9495      204.5062      257.5652      189.4988      219.8459      243.2843      236.9136      243.6609      250.8393      273.4578      281.1777      253.8000      235.3983      213.6404      198.1484      204.7824      157.3709      111.2281      108.6758      115.8288      132.8921        0.0000        0.0000        0.0000        0.0000        0.0000        0.0000        0.0000        0.0000        0.0000        0.0000        0.0000        0.0000        0.0000        0.0000        0.0000        0.0000        0.0000        0.0000        0.0000        0.0000        0.0000        0.0000        0.0000        0.0000        0.0000        0.0000        0.0000        0.0000        0.0000        0.0000        0.0000        0.0000        0.0000        0.0000        0.0000        0.0000        0.0000        0.0000        0.0000        0.0000        0.0000        0.0000        0.0000        0.0000        0.0000        0.0000        0.0000        0.0000        0.0000        0.0000        0.0000        0.0000        0.0000        0.0000        0.0000        0.0000        0.0000        0.0000
        0.0000        0.0000        0.0000        0.0000        0.0000        0.0000        0.0000        0.0000        0.0000        0.0000        0.0000        0.0000        0.0000        0.0000        0.0000        0.0000        0.0000        0.0000        0.0000        0.0000        0.0000        0.0000        0.0000        0.0000        0.0000        0.0000        0.0000        0.0000        0.0000        0.0000        0.0000        0.0000        0.0000        0.0000        0.0000        0.0000        0.0000        0.0000        0.0000        0.0000        0.0000        0.0000        0.0000        0.0000        0.0000        0.0000        0.0000        0.0000        0.0000        0.0000        0.0000        0.0000        0.0000        0.0000        0.0000        0.0000        0.0000        0.0000        0.0000        0.0000        0.0000        0.0000        0.0000        0.0000        0.0000        0.0000        0.0000        0.0000        0.0000        0.0000        0.0000        0.0000        0.0000        0.0000      222.1703      193.8678      171.0173      176.0968      193.0997      204.8757      311.0428      305.2623      318.5480        0.0000        0.0000        0.0000        0.0000        0.0000        0.0000        0.0000        0.0000        0.0000        0.0000        0.0000        0.0000        0.0000        0.0000        0.0000        0.0000        0.0000        0.0000      139.0752      139.9253       89.1342       72.5628       66.0059       50.5430       31.4081       26.5468       25.5241       26.1958       33.2827       35.1229       36.0252       37.5245       45.0314       49.7345       53.4453       46.5139       44.3245       42.4279       44.7665       47.6457       62.6893       61.7111       58.3862       56.4248       67.2247       64.0396       66.7061       79.7585       80.8333       89.7863      113.2896      130.6938      129.9003      125.2265      120.3723      119.3295      116.7707      120.6154      113.6496      107.3168      110.2526      112.5463      114.1073      108.3915      107.1619      103.1282      105.5451      108.7767      121.4870      131.3420      153.1354      142.8397      128.9821      112.2938      107.9267      117.3695      134.4480      153.1170      148.7107      154.3991      144.5196      164.9007      159.6947      154.9840      181.6464      213.1507      214.0494      243.5352      233.1518      237.7488      218.8898      234.6610      270.1942      262.6257      247.7098      241.2516      251.7431      282.7243      257.5454      240.0437      219.2839      205.5837      192.3047      165.0205      133.7458      132.2980      138.0598      137.0836        0.0000        0.0000        0.0000        0.0000        0.0000        0.0000        0.0000        0.0000        0.0000        0.0000        0.0000        0.0000        0.0000        0.0000        0.0000        0.0000        0.0000        0.0000        0.0000        0.0000        0.0000        0.0000        0.0000        0.0000        0.0000        0.0000        0.0000        0.0000        0.0000        0.0000        0.0000        0.0000        0.0000        0.0000        0.0000        0.0000        0.0000        0.0000        0.0000        0.0000        0.0000        0.0000        0.0000        0.0000        0.0000        0.0000        0.0000        0.0000        0.0000        0.0000        0.0000        0.0000        0.0000        0.0000        0.0000        0.0000        0.0000        0.0000
        0.0000        0.0000        0.0000        0.0000        0.0000        0.0000        0.0000        0.0000        0.0000        0.0000        0.0000        0.0000        0.0000        0.0000        0.0000        0.0000        0.0000        0.0000        0.0000        0.0000        0.0000        0.0000        0.0000        0.0000        0.0000        0.0000        0.0000        0.0000        0.0000        0.0000        0.0000        0.0000        0.0000        0.0000        0.0000        0.0000        0.0000        0.0000        0.0000        0.0000        0.0000        0.0000        0.0000        0.0000        0.0000        0.0000        0.0000        0.0000        0.0000        0.0000        0.0000        0.0000        0.0000        0.0000        0.0000        0.0000        0.0000        0.0000        0.0000        0.0000        0.0000        0.0000        0.0000        0.0000        0.0000        0.0000        0.0000        0.0000        0.0000        0.0000        0.0000        0.0000        0.0000        0.0000        0.0000        0.0000        0.0000        0.0000        0.0000        0.0000        0.0000        0.0000        0.0000        0.0000        0.0000        0.0000        0.0000        0.0000        0.0000        0.0000        0.0000        0.0000        0.0000        0.0000        0.0000        0.0000        0.0000        0.0000        0.0000        0.0000        0.0000      147.5979      102.7419       80.3035       66.4087       66.3943       53.3806       31.5259       25.0189       23.6364       23.8045       34.1240       33.5064       34.8071       37.2375       46.6421       46.2828       48.6403       48.1928       41.7281       40.6342       43.8272       46.3712       55.9569       63.8405       65.4526       76.2592       79.9776       81.4493       83.5947       89.5419       93.8518       96.5680      121.8672      113.8021      106.8177      107.1848      105.4222      107.2026      109.2417      106.1173      100.8369       98.4443       98.8717      104.0439      108.7757      107.0871      115.0293      118.6183      117.6664      108.4919      124.6465      138.1570      137.9532      126.4225      107.7411      104.3943      119.2888      132.7941      153.8448      163.1328      154.2293      149.6223      145.5388      146.2524      142.3688      141.6136      172.3428      206.4218      200.1140      196.2696      210.4178      230.0913      257.8490      223.4592      254.2482      260.4513      266.5595      253.2006      262.1567      286.4088      289.2464      249.8268      223.8436      210.0746      203.6122      183.8295      160.5060      151.7394      159.0227        0.0000        0.0000        0.0000        0.0000        0.0000        0.0000        0.0000        0.0000        0.0000        0.0000        0.0000        0.0000        0.0000        0.0000        0.0000        0.0000        0.0000        0.0000        0.0000        0.0000        0.0000        0.0000        0.0000        0.0000        0.0000        0.0000        0.0000        0.0000        0.0000        0.0000        0.0000        0.0000        0.0000        0.0000        0.0000        0.0000        0.0000        0.0000        0.0000        0.0000        0.0000        0.0000        0.0000        0.0000        0.0000        0.0000        0.0000        0.0000        0.0000        0.0000        0.0000        0.0000        0.0000        0.0000        0.0000        0.0000        0.0000        0.0000        0.0000
        0.0000        0.0000        0.0000        0.0000        0.0000        0.0000        0.0000        0.0000        0.0000        0.0000        0.0000        0.0000        0.0000        0.0000        0.0000        0.0000        0.0000        0.0000        0.0000        0.0000        0.0000        0.0000        0.0000        0.0000        0.0000        0.0000        0.0000        0.0000        0.0000        0.0000        0.0000        0.0000        0.0000        0.0000        0.0000        0.0000        0.0000        0.0000        0.0000        0.0000        0.0000        0.0000        0.0000        0.0000        0.0000        0.0000        0.0000        0.0000        0.0000        0.0000        0.0000        0.0000        0.0000        0.0000        0.0000        0.0000        0.0000        0.0000        0.0000        0.0000        0.0000        0.0000        0.0000        0.0000        0.0000        0.0000        0.0000        0.0000        0.0000        0.0000        0.0000        0.0000        0.0000        0.0000        0.0000        0.0000        0.0000        0.0000        0.0000        0.0000        0.0000        0.0000        0.0000        0.0000        0.0000        0.0000        0.0000        0.0000        0.0000        0.0000        0.0000        0.0000        0.0000        0.0000        0.0000        0.0000        0.0000        0.0000        0.0000        0.0000        0.0000      130.2232       79.1572       70.4888       61.1213       53.4692       45.4457       31.2291       27.1508       29.7417       30.2568       32.9180       33.2502       35.4450       41.5529       42.2706       40.5865       42.4900       46.4587       45.6100       45.9750       47.5934       47.5151       63.0107       72.3227       78.7129       95.0478       95.6945       98.2380       93.3877       95.4980       96.7392       93.3468      105.4923      109.4761       96.7145       92.9006       87.3491      103.8096      110.9887       88.0977       89.8956       95.0844      107.5873      113.2002      115.6378      111.5785      118.6438      118.6877      114.6031      122.2960      132.2405      139.4817      131.9511      128.1543      118.6237      129.9032      124.8652      120.4494      159.6328      161.9428      157.7985      161.7156      136.2440      130.9773      133.2561      144.2460      174.6222      167.2613      170.2612      176.2007      226.1440      262.8782      238.2066      224.0901      242.5818      263.0813      271.6142      274.0620      266.7876      275.1664      264.2786      245.5423      248.1085      208.4004      207.4555      226.9137      188.4935      201.9436      174.3375        0.0000        0.0000        0.0000        0.0000        0.0000        0.0000        0.0000        0.0000        0.0000        0.0000        0.0000        0.0000        0.0000        0.0000        0.0000        0.0000        0.0000        0.0000        0.0000        0.0000        0.0000        0.0000        0.0000        0.0000        0.0000        0.0000        0.0000        0.0000        0.0000        0.0000        0.0000        0.0000        0.0000        0.0000        0.0000        0.0000        0.0000        0.0000        0.0000        0.0000        0.0000        0.0000        0.0000        0.0000        0.0000        0.0000        0.0000        0.0000        0.0000        0.0000        0.0000        0.0000        0.0000        0.0000        0.0000        0.0000        0.0000        0.0000        0.0000
        0.0000        0.0000        0.0000        0.0000        0.0000        0.0000        0.0000        0.0000        0.0000        0.0000        0.0000        0.0000        0.0000        0.0000        0.0000        0.0000        0.0000        0.0000        0.0000        0.0000        0.0000        0.0000        0.0000        0.0000        0.0000        0.0000        0.0000        0.0000        0.0000        0.0000        0.0000        0.0000        0.0000        0.0000        0.0000        0.0000        0.0000        0.0000        0.0000        0.0000        0.0000        0.0000        0.0000        0.0000        0.0000        0.0000        0.0000        0.0000        0.0000        0.0000        0.0000        0.0000        0.0000        0.0000        0.0000        0.0000        0.0000        0.0000        0.0000        0.0000        0.0000        0.0000        0.0000        0.0000        0.0000        0.0000        0.0000        0.0000        0.0000        0.0000        0.0000        0.0000        0.0000        0.0000        0.0000        0.0000        0.0000        0.0000        0.0000        0.0000        0.0000        0.0000        0.0000        0.0000        0.0000        0.0000        0.0000        0.0000        0.0000        0.0000        0.0000        0.0000        0.0000        0.0000        0.0000        0.0000        0.0000        0.0000        0.0000        0.0000      162.6330      120.2826       76.8873       66.9316       60.4698       51.8838       43.5346       34.7246       29.4620       32.2221       29.5535       35.3698       35.7427       38.0869       37.6377       40.2909       40.1313       48.8716       51.1120       51.2701       49.9044       47.7077       51.7195       68.5423       72.8044       74.7158       81.7089       87.9850       83.6910       82.7068       93.0295      101.2966      103.4865      109.7346      113.3801      103.0883       88.4992       92.2210       94.0078       85.1926       84.3815       95.9011      107.0473      122.7607      121.1734      121.6915      120.1638      129.5155      123.0989      120.5255      132.5943      155.3497      153.5426      155.5081      166.4163      158.0474      142.6106      151.4967      167.0195      169.8952      175.7782      180.7812      186.4841      148.5678      131.5269      127.7180      149.7499      165.1913      164.0655      190.6427      188.8809      237.0163      232.8042      229.8578      243.0711      254.7447      270.5593      279.6936      289.1220      279.7088      287.0512      253.0898      264.1242      234.6554      201.1895      191.1142      191.7663      201.5496        0.0000        0.0000        0.0000        0.0000        0.0000        0.0000        0.0000        0.0000        0.0000        0.0000        0.0000        0.0000        0.0000      100.3800        0.0000        0.0000        0.0000      121.7100        0.0000        0.0000        0.0000        0.0000        0.0000        0.0000        0.0000        0.0000        0.0000        0.0000        0.0000        0.0000        0.0000        0.0000        0.0000        0.0000        0.0000        0.0000        0.0000        0.0000        0.0000        0.0000        0.0000        0.0000        0.0000        0.0000        0.0000        0.0000        0.0000        0.0000        0.0000        0.0000        0.0000        0.0000        0.0000        0.0000        0.0000        0.0000        0.0000        0.0000        0.0000        0.0000        0.0000
        0.0000        0.0000        0.0000        0.0000        0.0000        0.0000        0.0000        0.0000        0.0000        0.0000        0.0000        0.0000        0.0000        0.0000        0.0000        0.0000        0.0000        0.0000        0.0000        0.0000        0.0000        0.0000        0.0000        0.0000        0.0000        0.0000        0.0000        0.0000        0.0000        0.0000        0.0000        0.0000        0.0000        0.0000        0.0000        0.0000        0.0000        0.0000        0.0000        0.0000        0.0000        0.0000        0.0000        0.0000        0.0000        0.0000        0.0000        0.0000        0.0000        0.0000        0.0000        0.0000        0.0000        0.0000        0.0000        0.0000        0.0000        0.0000        0.0000        0.0000        0.0000        0.0000        0.0000        0.0000        0.0000        0.0000        0.0000        0.0000        0.0000        0.0000        0.0000        0.0000        0.0000        0.0000        0.0000        0.0000        0.0000        0.0000        0.0000        0.0000        0.0000        0.0000        0.0000        0.0000        0.0000        0.0000        0.0000        0.0000        0.0000        0.0000        0.0000        0.0000        0.0000        0.0000        0.0000        0.0000        0.0000        0.0000        0.0000        0.0000      118.8160      103.6906       81.4237       58.9002       50.3830       47.8275       43.5824       56.7159       38.2861       41.8676       37.5906       38.6305       39.5821       43.4870       45.3266       46.5318       43.5980       51.3282       58.1505       56.9382       43.7465       44.4067       48.8252       60.8743       68.3316       77.0028       72.8391       80.0707       80.5522       82.2319       88.1959      101.4978       89.8931       97.8366       91.5461       82.2723       86.4598       90.8672       92.8847       87.2655       94.4914      106.9197      121.8828      150.1672      142.1424      150.9895      139.5581      160.2183      139.1783      139.4463      159.4996      161.1090      178.5843      189.8767      178.7159      165.5676      166.7973      167.1046      157.4675      175.6286      188.6782      195.4687      180.1372      132.4889      130.2355      139.3580      166.1788      170.0595      176.3345      172.6331      197.8049      231.4305      251.6603      240.7039      257.8124      318.5941      302.0237      292.0396      305.3327      260.3407      247.5233      249.7932      221.4606      208.8553      191.3732      194.6547      191.2088      322.3794        0.0000        0.0000        0.0000        0.0000        0.0000        0.0000        0.0000        0.0000        0.0000        0.0000        0.0000        0.0000      242.4600      168.3900      185.1300        0.0000      239.3700      282.7200        0.0000        0.0000        0.0000        0.0000        0.0000        0.0000        0.0000        0.0000        0.0000        0.0000        0.0000        0.0000        0.0000        0.0000        0.0000        0.0000        0.0000        0.0000        0.0000        0.0000        0.0000        0.0000        0.0000        0.0000        0.0000        0.0000        0.0000        0.0000        0.0000        0.0000        0.0000        0.0000        0.0000        0.0000        0.0000        0.0000        0.0000        0.0000        0.0000        0.0000        0.0000        0.0000        0.0000
        0.0000        0.0000        0.0000        0.0000        0.0000        0.0000        0.0000        0.0000        0.0000        0.0000        0.0000        0.0000        0.0000        0.0000        0.0000        0.0000        0.0000        0.0000        0.0000        0.0000        0.0000        0.0000        0.0000        0.0000        0.0000        0.0000        0.0000        0.0000        0.0000        0.0000        0.0000        0.0000        0.0000        0.0000        0.0000        0.0000        0.0000        0.0000        0.0000        0.0000        0.0000        0.0000        0.0000        0.0000        0.0000        0.0000        0.0000        0.0000        0.0000        0.0000        0.0000        0.0000        0.0000        0.0000        0.0000        0.0000        0.0000        0.0000        0.0000        0.0000        0.0000        0.0000        0.0000        0.0000        0.0000        0.0000        0.0000        0.0000        0.0000        0.0000        0.0000        0.0000        0.0000        0.0000        0.0000        0.0000        0.0000        0.0000        0.0000        0.0000        0.0000        0.0000        0.0000        0.0000        0.0000        0.0000        0.0000        0.0000        0.0000        0.0000        0.0000        0.0000        0.0000        0.0000        0.0000        0.0000        0.0000        0.0000        0.0000      124.2713      107.3578      104.3556       90.3567       55.6634       46.5213       45.8867       46.3637       55.1762       40.9802       41.0414       43.7947       43.4791       42.6226       43.1384       46.8945       50.3859       36.0826       41.8419       41.8970       38.7683       43.8955       47.7877       56.1054       71.4888       66.2447       84.8077       77.9706       74.5618       76.1118       81.1861       88.9069       80.6964       75.6391       81.1881       77.5097       86.3309       90.2210       91.7278      100.9785      104.8409      112.5136      111.9277      119.5309      136.9388      141.8360      145.3025      150.1503      156.9409      165.2024      164.8580      155.8600      141.5467      150.6637      174.2029      171.3513      165.3153      164.0891      156.0561      151.1200      164.8565      171.2833      158.7860      172.5827      141.4422      149.9180      145.0060      174.6400      180.8822      196.4702      197.8499      210.9261      236.2408      262.6819      288.0636      272.4084      278.5654      306.0931      288.4228      292.7003      254.2074      221.6367      212.0625      195.9037      187.3801      195.7859      191.8327      194.4125      327.1490        0.0000        0.0000        0.0000        0.0000        0.0000        0.0000      229.1149      161.1600        0.0000        0.0000        0.0000        0.0000      131.0100      222.3001        0.0000        0.0000        0.0000        0.0000        0.0000        0.0000        0.0000        0.0000        0.0000        0.0000        0.0000        0.0000        0.0000        0.0000        0.0000        0.0000        0.0000        0.0000        0.0000        0.0000        0.0000        0.0000        0.0000        0.0000        0.0000        0.0000        0.0000        0.0000        0.0000        0.0000        0.0000        0.0000        0.0000        0.0000        0.0000        0.0000        0.0000        0.0000        0.0000        0.0000        0.0000        0.0000        0.0000        0.0000        0.0000        0.0000        0.0000
        0.0000        0.0000        0.0000        0.0000        0.0000        0.0000        0.0000        0.0000        0.0000        0.0000        0.0000        0.0000        0.0000        0.0000        0.0000        0.0000        0.0000        0.0000        0.0000        0.0000        0.0000        0.0000        0.0000        0.0000        0.0000        0.0000        0.0000        0.0000        0.0000        0.0000        0.0000        0.0000        0.0000        0.0000        0.0000        0.0000        0.0000        0.0000        0.0000        0.0000        0.0000        0.0000        0.0000        0.0000        0.0000        0.0000        0.0000        0.0000        0.0000        0.0000        0.0000        0.0000        0.0000        0.0000        0.0000        0.0000        0.0000        0.0000        0.0000        0.0000        0.0000        0.0000        0.0000        0.0000        0.0000        0.0000        0.0000        0.0000        0.0000        0.0000        0.0000        0.0000        0.0000        0.0000        0.0000        0.0000        0.0000        0.0000        0.0000        0.0000        0.0000        0.0000        0.0000        0.0000        0.0000        0.0000        0.0000        0.0000        0.0000        0.0000        0.0000        0.0000        0.0000        0.0000        0.0000        0.0000        0.0000       85.1131      124.2407      120.1497       99.4643      104.8908       92.0100       50.2716       39.6152       42.9045       44.4352       49.3949       40.3794       44.4935       43.2591       49.5093       55.6485       42.4401       45.6833       46.1320       41.9468       54.2880       50.1313       44.3310       47.4055       60.7239       67.7292       88.9093       78.4884       85.3562       75.1593       71.2597       75.1936       78.1490       90.7313       82.4089       88.1935       93.3751       93.1844      119.8900       89.5536       92.9623       92.4457      108.0287      108.6888      141.1145      128.5095      144.2517      149.0667      156.4667      154.6449      145.6667      152.9573      156.5889      143.7250      143.5552      158.9430      158.7538      159.1691      171.2302      160.0731      171.1320      156.6813      168.3296      173.3682      167.8605      155.3934      137.8797      141.6549      146.9806      169.4665      195.3303      200.7253      200.6545      211.6111      231.6602      256.4265      265.2102      273.3818      292.2815      288.2797      269.0207      284.3822      236.4826      218.5415      210.0346      189.0452      178.6092      197.8385      201.2775      210.4405        0.0000        0.0000        0.0000        0.0000        0.0000      173.7045      166.0283      156.4463       89.6700        0.0000        0.0000        0.0000        0.0000        0.0000        0.0000        0.0000        0.0000        0.0000        0.0000        0.0000        0.0000        0.0000        0.0000        0.0000        0.0000        0.0000        0.0000        0.0000        0.0000        0.0000        0.0000        0.0000        0.0000        0.0000        0.0000        0.0000        0.0000        0.0000        0.0000        0.0000        0.0000        0.0000        0.0000        0.0000        0.0000        0.0000        0.0000        0.0000        0.0000        0.0000        0.0000        0.0000        0.0000        0.0000        0.0000        0.0000        0.0000        0.0000        0.0000        0.0000        0.0000        0.0000
        0.0000        0.0000        0.0000        0.0000        0.0000        0.0000        0.0000        0.0000        0.0000        0.0000        0.0000        0.0000        0.0000        0.0000        0.0000        0.0000        0.0000        0.0000        0.0000        0.0000        0.0000        0.0000        0.0000        0.0000        0.0000        0.0000        0.0000        0.0000        0.0000        0.0000        0.0000        0.0000        0.0000        0.0000        0.0000        0.0000        0.0000        0.0000        0.0000        0.0000        0.0000        0.0000        0.0000        0.0000        0.0000        0.0000        0.0000        0.0000        0.0000        0.0000        0.0000        0.0000        0.0000        0.0000        0.0000        0.0000        0.0000        0.0000        0.0000        0.0000        0.0000        0.0000        0.0000        0.0000        0.0000        0.0000        0.0000        0.0000        0.0000        0.0000        0.0000        0.0000        0.0000        0.0000        0.0000        0.0000        0.0000        0.0000        0.0000        0.0000        0.0000        0.0000        0.0000        0.0000        0.0000        0.0000        0.0000        0.0000        0.0000        0.0000        0.0000        0.0000        0.0000        0.0000        0.0000        0.0000        0.0000       71.8882       82.5287       94.6122       95.2124       82.1007       69.9682       51.0149       44.4045       39.3591       36.8906       47.8533       44.9533       51.3792       59.4568       54.6406       47.9212       49.2978       51.4125       65.2386       68.7091       61.4950       57.8928       60.9608       53.0087       62.7167       69.3244       69.3515       75.0776       86.8417       81.4023       75.6103       77.2582       82.0454       98.7750       93.8921       86.4089       80.3790      101.7438      139.4098       91.5590       90.2048      105.3939      113.8686      124.5011      139.8931      144.4578      147.7861      174.2301      157.3121      152.4685      148.0177      150.7724      166.8196      150.1221      168.2555      160.8637      143.0277      150.1301      150.1619      161.9813      186.9457      179.6308      184.1948      155.1711      167.6506      173.9279      153.3252      144.7922      154.7090      186.0129      198.2581      200.1752      200.1171      215.7185      250.9888      254.3056      271.0207      257.4841      254.9658      231.0264      226.6894      221.6353      197.2768      184.6486      179.0067      177.0120      184.2917      186.7240      194.0478      202.4041        0.0000        0.0000        0.0000      113.4000      159.6925      163.4769      152.6140      143.9221       32.0100        0.0000        0.0000        0.0000        0.0000        0.0000        0.0000        0.0000        0.0000        0.0000        0.0000        0.0000        0.0000        0.0000        0.0000        0.0000        0.0000        0.0000        0.0000        0.0000        0.0000        0.0000        0.0000        0.0000        0.0000        0.0000        0.0000        0.0000        0.0000        0.0000        0.0000        0.0000        0.0000        0.0000        0.0000        0.0000        0.0000        0.0000        0.0000        0.0000        0.0000        0.0000        0.0000        0.0000        0.0000        0.0000        0.0000        0.0000        0.0000        0.0000        0.0000        0.0000        0.0000        0.0000
        0.0000        0.0000        0.0000        0.0000        0.0000        0.0000        0.0000        0.0000        0.0000        0.0000        0.0000        0.0000        0.0000        0.0000        0.0000        0.0000        0.0000        0.0000        0.0000        0.0000        0.0000        0.0000        0.0000        0.0000        0.0000        0.0000        0.0000        0.0000        0.0000        0.0000        0.0000        0.0000        0.0000        0.0000        0.0000        0.0000        0.0000        0.0000        0.0000        0.0000        0.0000        0.0000        0.0000        0.0000        0.0000        0.0000        0.0000        0.0000        0.0000        0.0000        0.0000        0.0000        0.0000        0.0000        0.0000        0.0000        0.0000        0.0000        0.0000        0.0000        0.0000        0.0000        0.0000        0.0000        0.0000        0.0000        0.0000        0.0000        0.0000        0.0000        0.0000        0.0000        0.0000        0.0000        0.0000        0.0000        0.0000        0.0000        0.0000        0.0000        0.0000        0.0000        0.0000        0.0000        0.0000        0.0000        0.0000        0.0000        0.0000        0.0000        0.0000        0.0000        0.0000        0.0000        0.0000        0.0000       72.9590       86.4378       77.4268       96.5802      112.2469      102.6520       95.0549       70.6772       63.1203       50.7934       44.2532       46.8515       50.2477       54.3325       56.8698       68.9550       64.8233       65.6880       73.7398       66.3967       66.4103      104.3422       61.7528       61.4867       74.0618       90.6897       69.9711       76.7145       84.4457       96.9893       94.6908       78.6866       72.8535       79.0599       77.7326       69.3440       64.4456       64.3842       83.7671       92.3381       83.2840       87.0899      101.9950      124.6227      135.6796      148.4746      150.6451      171.8213      178.3250      181.8369      195.6503      176.2013      182.2291      160.1261      160.0837      142.8663      125.6780      130.1492      127.1926      152.9070      180.8092      182.8659      197.4740      220.3603      225.1058      236.2341      270.2538      224.9355      217.5780      234.6215      244.9914      245.8973      251.1003      252.8615      259.6414      270.7550      270.0243      273.8261      261.7806      220.2177      200.9254      193.1036      181.7545      168.4859      168.1913      144.3570      146.0604      175.2425      152.5273      144.0730        0.0000        0.0000        0.0000        0.0000      164.7885      159.3863      164.4771      182.5430      137.7411       33.9600        0.0000        0.0000        0.0000        0.0000        0.0000        0.0000        0.0000        0.0000        0.0000        0.0000        0.0000        0.0000        0.0000        0.0000        0.0000        0.0000        0.0000        0.0000        0.0000        0.0000        0.0000        0.0000        0.0000        0.0000        0.0000        0.0000        0.0000        0.0000        0.0000        0.0000        0.0000        0.0000        0.0000        0.0000        0.0000        0.0000        0.0000        0.0000        0.0000        0.0000        0.0000        0.0000        0.0000        0.0000        0.0000        0.0000        0.0000        0.0000        0.0000        0.0000        0.0000        0.0000        0.0000
        0.0000        0.0000        0.0000        0.0000        0.0000        0.0000        0.0000        0.0000        0.0000        0.0000        0.0000        0.0000        0.0000        0.0000        0.0000        0.0000        0.0000        0.0000        0.0000        0.0000        0.0000        0.0000        0.0000        0.0000        0.0000        0.0000        0.0000        0.0000        0.0000        0.0000        0.0000        0.0000        0.0000        0.0000        0.0000        0.0000        0.0000        0.0000        0.0000        0.0000        0.0000        0.0000        0.0000        0.0000        0.0000        0.0000        0.0000        0.0000        0.0000        0.0000        0.0000        0.0000        0.0000        0.0000        0.0000        0.0000        0.0000        0.0000        0.0000        0.0000        0.0000        0.0000        0.0000        0.0000        0.0000        0.0000        0.0000        0.0000        0.0000        0.0000        0.0000        0.0000        0.0000        0.0000        0.0000        0.0000        0.0000        0.0000        0.0000        0.0000        0.0000        0.0000        0.0000        0.0000        0.0000        0.0000        0.0000        0.0000        0.0000        0.0000        0.0000        0.0000        0.0000        0.0000        0.0000        0.0000       63.2407       79.5355       76.8151       91.0553      125.2633       91.2150       70.1051       64.0020       66.1618       48.6182       51.7565       46.8916       44.2811       53.7624       51.9682       64.3736       62.4100       75.5489       82.9118       54.8863       72.9516       83.9371       88.2503       76.3875      100.8743       88.7890       67.2094       92.0831      107.4192       97.9368       86.0311       81.5608       76.7563       73.2288       73.4712       63.5952       64.9914       69.2373      118.9129       91.7131      100.8049      115.3336      123.9889      136.5275      128.2925      159.6957      175.3962      176.0695      165.1824      183.9257      215.6072      241.8564      153.1620      143.5054      146.8718      138.6192      131.6683      122.8654      131.1008      144.1818      159.8877      195.0778      213.4439      226.5788      243.9532      246.9011      263.1901      260.9340      270.2626      254.8932      245.2069      272.2708      262.8480      256.0737      268.1240      264.9523      265.7672      271.3759      262.8300      235.1388      208.0922      186.0377      183.2682      165.8165      166.7027      161.0385      162.8654        0.0000        0.0000        0.0000        0.0000        0.0000        0.0000      149.7847      145.3027      161.8544      155.5340      135.6122      124.5386        0.0000        0.0000        0.0000        0.0000        0.0000        0.0000        0.0000        0.0000        0.0000        0.0000        0.0000        0.0000        0.0000        0.0000        0.0000        0.0000        0.0000        0.0000        0.0000        0.0000        0.0000        0.0000        0.0000        0.0000        0.0000        0.0000        0.0000        0.0000        0.0000        0.0000        0.0000        0.0000        0.0000        0.0000        0.0000        0.0000        0.0000        0.0000        0.0000        0.0000        0.0000        0.0000        0.0000        0.0000        0.0000        0.0000        0.0000        0.0000        0.0000        0.0000        0.0000        0.0000        0.0000        0.0000
        0.0000        0.0000        0.0000        0.0000        0.0000        0.0000        0.0000        0.0000        0.0000        0.0000        0.0000        0.0000        0.0000        0.0000        0.0000        0.0000        0.0000        0.0000        0.0000        0.0000        0.0000        0.0000        0.0000        0.0000        0.0000        0.0000        0.0000        0.0000        0.0000        0.0000        0.0000        0.0000        0.0000        0.0000        0.0000        0.0000        0.0000        0.0000        0.0000        0.0000        0.0000        0.0000        0.0000        0.0000        0.0000        0.0000        0.0000        0.0000        0.0000        0.0000        0.0000        0.0000        0.0000        0.0000        0.0000        0.0000        0.0000        0.0000        0.0000        0.0000        0.0000        0.0000        0.0000        0.0000        0.0000        0.0000        0.0000        0.0000        0.0000        0.0000        0.0000        0.0000        0.0000        0.0000        0.0000        0.0000        0.0000        0.0000        0.0000        0.0000        0.0000        0.0000        0.0000        0.0000        0.0000        0.0000        0.0000        0.0000        0.0000        0.0000        0.0000        0.0000        0.0000        0.0000        0.0000        0.0000       78.3545       79.1793      100.0021       97.2329      100.8806       92.3032       84.1550       78.8082       82.3147       56.2023       48.4854       46.4285       49.5714       57.1435       57.7788       70.8293       73.6597       72.2517       70.0711       92.8947      103.8069       92.5184       86.9065       90.8558      121.9689       88.0103       84.1418      113.3325      112.1013      103.3871       88.5530       73.9430       72.0416       64.1636       65.9412       61.6266       65.8402       83.0188      122.0731      115.8357      137.2809      137.9400      138.2394      146.2083      146.3190      151.4998      162.3193      159.7610      183.9518      196.4378      188.9245      159.1954      112.6898      104.9379      102.8092      116.0275      124.5956      120.2771      135.6273      154.3202      180.3036      209.7911      224.1637      241.0882      252.9751      262.9549      254.5901      245.3995      241.4103      235.4758      234.1521      261.1814      251.5362      256.1273      270.6445      264.0086      260.1214      258.6563      267.6357      224.7081      210.6021      202.5131      191.5719      178.0036      171.9648      173.3287        0.0000        0.0000        0.0000        0.0000        0.0000        0.0000      128.1408      119.4944      124.7055      151.5703      118.2496      101.8829      102.1673        0.0000        0.0000        0.0000        0.0000        0.0000        0.0000        0.0000        0.0000        0.0000        0.0000        0.0000        0.0000        0.0000        0.0000        0.0000        0.0000        0.0000        0.0000        0.0000        0.0000        0.0000        0.0000        0.0000        0.0000        0.0000        0.0000        0.0000        0.0000        0.0000        0.0000        0.0000        0.0000        0.0000        0.0000        0.0000        0.0000        0.0000        0.0000        0.0000        0.0000        0.0000        0.0000        0.0000        0.0000        0.0000        0.0000        0.0000        0.0000        0.0000        0.0000        0.0000        0.0000        0.0000        0.0000
        0.0000        0.0000        0.0000        0.0000        0.0000        0.0000        0.0000        0.0000        0.0000        0.0000        0.0000        0.0000        0.0000        0.0000        0.0000        0.0000        0.0000        0.0000        0.0000        0.0000        0.0000        0.0000        0.0000        0.0000        0.0000        0.0000        0.0000        0.0000        0.0000        0.0000        0.0000        0.0000        0.0000        0.0000        0.0000        0.0000        0.0000        0.0000        0.0000        0.0000        0.0000        0.0000        0.0000        0.0000        0.0000        0.0000        0.0000        0.0000        0.0000        0.0000        0.0000        0.0000        0.0000        0.0000        0.0000        0.0000        0.0000        0.0000        0.0000        0.0000        0.0000        0.0000        0.0000        0.0000        0.0000        0.0000        0.0000        0.0000        0.0000        0.0000        0.0000        0.0000        0.0000        0.0000        0.0000        0.0000        0.0000        0.0000        0.0000        0.0000        0.0000        0.0000        0.0000        0.0000        0.0000        0.0000        0.0000        0.0000        0.0000        0.0000        0.0000        0.0000        0.0000        0.0000        0.0000        0.0000        0.0000       75.9047       95.9130       80.1716       79.1339       80.5203       80.3372       74.8410       69.3622       58.6557       48.7686       50.7209       53.3277       43.7308       51.8437       94.3081      104.5086       86.4444       91.4797      119.8833      145.1435       90.6782       84.9296      103.2598      113.6927       86.3089       91.4236      103.6215      102.2438      105.0851       89.9564       73.4418       66.2511       70.4137       66.0349       67.8692       71.7495      118.1842      133.9131      140.2787      122.9893      121.0473      139.6897      157.3840      146.6629      132.6482      137.9154      156.7061      176.6595      168.5662      158.7483      158.8631      117.2655      119.8734      200.7503      137.4879      144.7351      143.1801      141.6770      149.8470      211.2955      237.3784      224.8227      255.3867      262.6807      266.3021      257.2073      270.9168      249.5760      244.5808      253.7234      269.3472      260.1709      256.4334      253.1182      251.8874      253.0443      264.7910      285.1479      245.0411      219.5523      216.2827      234.5207      177.5932      182.0038        0.0000        0.0000        0.0000        0.0000        0.0000        0.0000        0.0000      101.6244      107.4022      156.0979      191.5540      119.8970       89.3819       87.0211        0.0000        0.0000        0.0000        0.0000        0.0000        0.0000        0.0000        0.0000        0.0000        0.0000        0.0000        0.0000        0.0000        0.0000        0.0000        0.0000        0.0000        0.0000        0.0000        0.0000        0.0000        0.0000        0.0000        0.0000        0.0000        0.0000        0.0000        0.0000        0.0000        0.0000        0.0000        0.0000        0.0000        0.0000        0.0000        0.0000        0.0000        0.0000        0.0000        0.0000        0.0000        0.0000        0.0000        0.0000        0.0000        0.0000        0.0000        0.0000        0.0000        0.0000        0.0000        0.0000        0.0000        0.0000
        0.0000        0.0000        0.0000        0.0000        0.0000        0.0000        0.0000        0.0000        0.0000        0.0000        0.0000        0.0000        0.0000        0.0000        0.0000        0.0000        0.0000        0.0000        0.0000        0.0000        0.0000        0.0000        0.0000        0.0000        0.0000        0.0000        0.0000        0.0000        0.0000        0.0000        0.0000        0.0000        0.0000        0.0000        0.0000        0.0000        0.0000        0.0000        0.0000        0.0000        0.0000        0.0000        0.0000        0.0000        0.0000        0.0000        0.0000        0.0000        0.0000        0.0000        0.0000        0.0000        0.0000        0.0000        0.0000        0.0000        0.0000        0.0000        0.0000        0.0000        0.0000        0.0000        0.0000        0.0000        0.0000        0.0000        0.0000        0.0000        0.0000        0.0000        0.0000        0.0000        0.0000        0.0000        0.0000        0.0000        0.0000        0.0000        0.0000        0.0000        0.0000        0.0000        0.0000        0.0000        0.0000        0.0000        0.0000        0.0000        0.0000        0.0000        0.0000        0.0000        0.0000        0.0000        0.0000        0.0000      103.2117       90.5205       80.3081       84.7179        0.0000       65.9410       86.6429      107.8182       98.8882       83.9267       78.8233       63.5989       49.9995       48.8821       74.5554      108.1102      141.9833      102.7406      135.3924      117.1424      132.7891      118.1795       85.2952       98.2435       93.8879       93.6153       97.3333       89.1978       90.6514       90.3857       85.5988       73.0799       69.9704       66.3384       62.7301       62.2644       61.3430       76.9390      113.0953      146.8010      120.4674      126.6347      107.9041      120.5118      130.7129      128.7220      111.3107      111.5570      125.7535      150.7865      130.6237      116.6650      117.4389      111.2187      133.1739      154.9137      160.1657      154.6729      180.3726      194.8912      248.2149      231.7020      224.6873      237.3152      236.7640      262.7587      244.6492      265.5140      274.0015      279.8914      279.6531      270.9050      269.1592      281.2352      276.6328      249.8719      250.3381      250.0577      236.3916      213.0832      202.6391      169.1233      184.7109        0.0000        0.0000        0.0000        0.0000        0.0000       50.0400       26.7600        0.0000       97.3704      111.6375      122.9708      153.8148      147.1037       92.4126       86.0899        0.0000        0.0000        0.0000        0.0000        0.0000        0.0000        0.0000        0.0000        0.0000        0.0000        0.0000        0.0000        0.0000        0.0000        0.0000        0.0000        0.0000        0.0000        0.0000        0.0000        0.0000        0.0000        0.0000        0.0000        0.0000        0.0000        0.0000        0.0000        0.0000        0.0000        0.0000        0.0000        0.0000        0.0000        0.0000        0.0000        0.0000        0.0000        0.0000        0.0000        0.0000        0.0000        0.0000        0.0000        0.0000        0.0000        0.0000        0.0000        0.0000        0.0000        0.0000        0.0000        0.0000        0.0000        0.0000
        0.0000        0.0000        0.0000        0.0000        0.0000        0.0000        0.0000        0.0000        0.0000        0.0000        0.0000        0.0000        0.0000        0.0000        0.0000        0.0000        0.0000        0.0000        0.0000        0.0000        0.0000        0.0000        0.0000        0.0000        0.0000        0.0000        0.0000        0.0000        0.0000        0.0000        0.0000        0.0000        0.0000        0.0000        0.0000        0.0000        0.0000        0.0000        0.0000        0.0000        0.0000        0.0000        0.0000        0.0000        0.0000        0.0000        0.0000        0.0000        0.0000        0.0000        0.0000        0.0000        0.0000        0.0000        0.0000        0.0000        0.0000        0.0000        0.0000        0.0000        0.0000        0.0000        0.0000        0.0000        0.0000        0.0000        0.0000        0.0000        0.0000        0.0000        0.0000        0.0000        0.0000        0.0000        0.0000        0.0000        0.0000        0.0000        0.0000        0.0000        0.0000        0.0000        0.0000        0.0000        0.0000        0.0000        0.0000        0.0000        0.0000        0.0000        0.0000        0.0000        0.0000        0.0000        0.0000        0.0000        0.0000      102.5919        0.0000        0.0000        0.0000       75.5099      101.2471      102.1603       94.2389       89.2653       99.3378       59.8984       46.7314       55.5171       68.5611      115.9728      128.5717      126.5578      100.2940      111.5903      131.6630      123.2742      110.1482       98.5008       96.6761       80.9604       64.1731       84.2960       96.2505       88.5220       81.9964       79.3857       69.4092       66.0970       71.2046       69.5131       66.4764       72.1266      100.5573      119.8967       90.7113       83.9279      100.3309      130.9945      142.4003      141.5221      143.6238      129.7173      146.0843      143.3984      149.5683      129.5761       99.3776      104.5832      132.3319      149.1329      149.0329      172.2055      190.8938      199.9633      197.7963      199.4205      222.1700      206.3040      221.2245      238.0569      242.0946      260.9835      270.6095      287.4168      267.3588      270.3978      275.8750      282.3148      261.0023      220.6087      214.8455      229.8419      220.8737      195.4571      168.3584      146.0700      140.2420        0.0000        0.0000        0.0000        0.0000        0.0000       65.3400       28.2300       15.1200       96.7334      109.0281      129.5659      131.1757      105.5130       87.5110       81.8322        0.0000        0.0000        0.0000        0.0000        0.0000        0.0000        0.0000        0.0000        0.0000        0.0000        0.0000        0.0000        0.0000        0.0000        0.0000        0.0000        0.0000        0.0000        0.0000        0.0000        0.0000        0.0000        0.0000        0.0000        0.0000        0.0000        0.0000        0.0000        0.0000        0.0000        0.0000        0.0000        0.0000        0.0000        0.0000        0.0000        0.0000        0.0000        0.0000        0.0000        0.0000        0.0000        0.0000        0.0000        0.0000        0.0000        0.0000        0.0000        0.0000        0.0000        0.0000        0.0000        0.0000        0.0000        0.0000
        0.0000        0.0000        0.0000        0.0000        0.0000        0.0000        0.0000        0.0000        0.0000        0.0000        0.0000        0.0000        0.0000        0.0000        0.0000        0.0000        0.0000        0.0000        0.0000        0.0000        0.0000        0.0000        0.0000        0.0000        0.0000        0.0000        0.0000        0.0000        0.0000        0.0000        0.0000        0.0000        0.0000        0.0000        0.0000        0.0000        0.0000        0.0000        0.0000        0.0000        0.0000        0.0000        0.0000        0.0000        0.0000        0.0000        0.0000        0.0000        0.0000        0.0000        0.0000        0.0000        0.0000        0.0000        0.0000        0.0000        0.0000        0.0000        0.0000        0.0000        0.0000        0.0000        0.0000        0.0000        0.0000        0.0000        0.0000        0.0000        0.0000        0.0000        0.0000        0.0000        0.0000        0.0000        0.0000        0.0000        0.0000        0.0000        0.0000        0.0000        0.0000        0.0000        0.0000        0.0000        0.0000        0.0000        0.0000        0.0000        0.0000        0.0000        0.0000        0.0000        0.0000        0.0000        0.0000        0.0000        0.0000        0.0000        0.0000        0.0000        0.0000       77.5800      102.1808       95.3102      100.4343       80.5122       83.4919       67.0715       52.0322       53.9878       85.5793      171.5541      114.6965      138.2368      105.2443       94.6730      142.5866      122.7892      124.1083      103.7678       96.0991       91.4383       86.9652      104.9471      109.4676       98.0333       90.9862       91.7424       80.2605       76.5636       85.8179       80.7992       75.4667       80.7479       93.7620       78.6917       77.9648       63.5873       92.5325      113.6342      111.5322      124.7578      103.2741      114.9379      128.7940      119.4384      117.5125      111.2892      108.8767      110.1716      119.0822      136.9310      138.5195      154.0621      170.6676      189.5045      202.0648      204.7782      205.9606      206.6185      230.8070      234.6960      224.2226      253.7089      242.6657      256.4147      243.8008      250.2120      259.2978      252.4436      232.6878      203.1005      205.5701      202.7246      220.8049      227.5162      149.7944        0.0000        0.0000        0.0000        0.0000        0.0000        0.0000       80.6100       68.0400       17.4000        6.2100       69.0411       92.6861      128.1275      125.2336       71.6576       70.7362       65.4874        0.0000        0.0000        0.0000        0.0000        0.0000        0.0000        0.0000        0.0000        0.0000        0.0000        0.0000        0.0000        0.0000        0.0000        0.0000        0.0000        0.0000        0.0000        0.0000        0.0000        0.0000        0.0000        0.0000        0.0000        0.0000        0.0000        0.0000        0.0000        0.0000        0.0000        0.0000        0.0000        0.0000        0.0000        0.0000        0.0000        0.0000        0.0000        0.0000        0.0000        0.0000        0.0000        0.0000        0.0000        0.0000        0.0000        0.0000        0.0000        0.0000        0.0000        0.0000        0.0000        0.0000        0.0000        0.0000
        0.0000        0.0000        0.0000        0.0000        0.0000        0.0000        0.0000        0.0000        0.0000        0.0000        0.0000        0.0000        0.0000        0.0000        0.0000        0.0000        0.0000        0.0000        0.0000        0.0000        0.0000        0.0000        0.0000        0.0000        0.0000        0.0000        0.0000        0.0000        0.0000        0.0000        0.0000        0.0000        0.0000        0.0000        0.0000        0.0000        0.0000        0.0000        0.0000        0.0000        0.0000        0.0000        0.0000        0.0000        0.0000        0.0000        0.0000        0.0000        0.0000        0.0000        0.0000        0.0000        0.0000        0.0000        0.0000        0.0000        0.0000        0.0000        0.0000        0.0000        0.0000        0.0000        0.0000        0.0000        0.0000        0.0000        0.0000        0.0000        0.0000        0.0000        0.0000        0.0000        0.0000        0.0000        0.0000        0.0000        0.0000        0.0000        0.0000        0.0000        0.0000        0.0000        0.0000        0.0000        0.0000        0.0000        0.0000        0.0000        0.0000        0.0000        0.0000        0.0000        0.0000        0.0000        0.0000        0.0000        0.0000        0.0000        0.0000        0.0000        0.0000        0.0000      104.2854       81.9289       75.3833       84.5763       84.0689       67.0596       63.3497       62.4288       88.5695      150.1691       95.5203       93.7757      108.1737      142.1149      144.4238      127.5522      145.4114      128.9076      104.8506       85.1086       87.0650      111.0571      109.8500      107.1460      100.8338       96.1009       93.0180       91.8435       99.4615       94.2445       88.4784       83.8701       76.3937       59.8064       54.4590       53.2387       79.6338      114.7794       90.0690       63.5178       63.4330       94.4376      105.4222      111.3935      109.6095      114.0792      134.1097      134.4686      112.2740      128.5609      144.4661      161.3213      173.0751      176.1266      186.8297      208.4722      219.9240      220.7272      221.3744      204.2913      201.8677      222.6798      207.8011      221.2865      241.7863      244.4328      238.4781      223.5615      224.2888      200.1175      188.8968      179.7559      187.7095      162.2447      163.1223        0.0000        0.0000        0.0000        0.0000        0.0000        0.0000        0.0000       42.2700       24.8100       12.1500       64.2840       76.9579       85.0108       66.5224       54.2200       54.9249       59.6427        0.0000        0.0000        0.0000        0.0000        0.0000        0.0000        0.0000        0.0000        0.0000        0.0000        0.0000        0.0000        0.0000        0.0000        0.0000        0.0000        0.0000        0.0000        0.0000        0.0000        0.0000        0.0000        0.0000        0.0000        0.0000        0.0000        0.0000        0.0000        0.0000        0.0000        0.0000        0.0000        0.0000        0.0000        0.0000        0.0000        0.0000        0.0000        0.0000        0.0000        0.0000        0.0000        0.0000        0.0000        0.0000        0.0000        0.0000        0.0000        0.0000        0.0000        0.0000        0.0000        0.0000        0.0000        0.0000
        0.0000        0.0000        0.0000        0.0000        0.0000        0.0000        0.0000        0.0000        0.0000        0.0000        0.0000        0.0000        0.0000        0.0000        0.0000        0.0000        0.0000        0.0000        0.0000        0.0000        0.0000        0.0000        0.0000        0.0000        0.0000        0.0000        0.0000        0.0000        0.0000        0.0000        0.0000        0.0000        0.0000        0.0000        0.0000        0.0000        0.0000        0.0000        0.0000        0.0000        0.0000        0.0000        0.0000        0.0000        0.0000        0.0000        0.0000        0.0000        0.0000        0.0000        0.0000        0.0000        0.0000        0.0000        0.0000        0.0000        0.0000        0.0000        0.0000        0.0000        0.0000        0.0000        0.0000        0.0000        0.0000        0.0000        0.0000        0.0000        0.0000        0.0000        0.0000        0.0000        0.0000        0.0000        0.0000        0.0000        0.0000        0.0000        0.0000        0.0000        0.0000        0.0000        0.0000        0.0000        0.0000        0.0000        0.0000        0.0000        0.0000        0.0000        0.0000        0.0000        0.0000        0.0000        0.0000        0.0000        0.0000        0.0000        0.0000        0.0000        0.0000        0.0000        0.0000       82.8826       80.9100       74.8654       69.7910       81.8283       88.8075       86.5727       95.2438      116.4230      105.1845      108.4121      124.1381      150.8310      134.2158      147.6410      150.1737      143.5791      120.3525      109.9926      119.2194      114.5163      122.6730      116.7704      128.5617        0.0000        0.0000      120.3124      103.2136      106.1576      104.9786       96.7145       79.5123       60.1568       56.8554       56.6413       58.5913       69.4389       61.8294       30.9171       55.1845       87.4512      100.5294      125.3166      133.5781      118.2223      137.1862      147.8970      162.4672      151.1117      118.3493      130.9998      137.8112      157.5498      191.6635      230.7872      227.6141      211.0576      179.4121      193.3810      181.1695      191.6663      190.0103      217.0955      231.8669      234.7575      218.5904      221.9801      211.5185      166.9091      164.9887      155.1001        0.0000        0.0000        0.0000        0.0000        0.0000        0.0000        0.0000        0.0000        0.0000        0.0000        0.0000        0.0000        0.0000       28.2903       28.6857       27.7514       29.3553       32.8395       36.8985        0.0000        0.0000        0.0000        0.0000        0.0000        0.0000        0.0000        0.0000        0.0000        0.0000        0.0000        0.0000        0.0000        0.0000        0.0000        0.0000        0.0000        0.0000        0.0000        0.0000        0.0000        0.0000        0.0000        0.0000        0.0000        0.0000        0.0000        0.0000        0.0000        0.0000        0.0000        0.0000        0.0000        0.0000        0.0000        0.0000        0.0000        0.0000        0.0000        0.0000        0.0000        0.0000        0.0000        0.0000        0.0000        0.0000        0.0000        0.0000        0.0000        0.0000        0.0000        0.0000        0.0000        0.0000        0.0000        0.0000
        0.0000        0.0000        0.0000        0.0000        0.0000        0.0000        0.0000        0.0000        0.0000        0.0000        0.0000        0.0000        0.0000        0.0000        0.0000        0.0000        0.0000        0.0000        0.0000        0.0000        0.0000        0.0000        0.0000        0.0000        0.0000        0.0000        0.0000        0.0000        0.0000        0.0000        0.0000        0.0000        0.0000        0.0000        0.0000        0.0000        0.0000        0.0000        0.0000        0.0000        0.0000        0.0000        0.0000        0.0000        0.0000        0.0000        0.0000        0.0000        0.0000        0.0000        0.0000        0.0000        0.0000        0.0000        0.0000        0.0000        0.0000        0.0000        0.0000        0.0000        0.0000        0.0000        0.0000        0.0000        0.0000        0.0000        0.0000        0.0000        0.0000        0.0000        0.0000        0.0000        0.0000        0.0000        0.0000        0.0000        0.0000        0.0000        0.0000        0.0000        0.0000        0.0000        0.0000        0.0000        0.0000        0.0000        0.0000        0.0000        0.0000        0.0000        0.0000        0.0000        0.0000        0.0000        0.0000        0.0000        0.0000        0.0000        0.0000        0.0000        0.0000        0.0000        0.0000       82.1172       78.4172       66.0873       77.2688       82.6692       87.6948       95.2537      119.8566      132.4693      116.1938      120.5790      144.5116      153.6873      153.0006      170.0343      160.8566      163.7089      166.4516      165.7847      137.9471      119.8878      130.8125      139.8009        0.0000        0.0000        0.0000        0.0000        0.0000        0.0000      127.4292      109.9825       92.0077       67.7494       58.7872       56.3331       56.4713       31.2997       24.1673       32.3033       81.4855      111.8498       98.5928       92.8966      106.5817      131.0333      138.3463      144.2208      180.4503      156.9285      146.4573      146.2241      158.2177      179.9423      198.4420      221.6696      193.4396      187.8000      168.7753      159.6783      172.9084      182.5267      168.5204      188.9209      189.3561      200.7577      213.5876      231.2809      222.2268      158.9914        0.0000        0.0000        0.0000        0.0000        0.0000        0.0000        0.0000        0.0000        0.0000        0.0000        0.0000        0.0000        0.0000        0.0000        0.0000       22.0141       17.5695       16.5826       18.2379       23.7355       25.9421       47.9921        0.0000        0.0000        0.0000        0.0000        0.0000        0.0000        0.0000        0.0000        0.0000        0.0000        0.0000        0.0000        0.0000        0.0000        0.0000        0.0000        0.0000        0.0000        0.0000        0.0000        0.0000        0.0000        0.0000        0.0000        0.0000        0.0000        0.0000        0.0000        0.0000        0.0000        0.0000        0.0000        0.0000        0.0000        0.0000        0.0000        0.0000        0.0000        0.0000        0.0000        0.0000        0.0000        0.0000        0.0000        0.0000        0.0000        0.0000        0.0000        0.0000        0.0000        0.0000        0.0000        0.0000        0.0000        0.0000
        0.0000        0.0000        0.0000        0.0000        0.0000        0.0000        0.0000        0.0000        0.0000        0.0000        0.0000        0.0000        0.0000        0.0000        0.0000        0.0000        0.0000        0.0000        0.0000        0.0000        0.0000        0.0000        0.0000        0.0000        0.0000        0.0000        0.0000        0.0000        0.0000        0.0000        0.0000        0.0000        0.0000        0.0000        0.0000        0.0000        0.0000        0.0000        0.0000        0.0000        0.0000        0.0000        0.0000        0.0000        0.0000        0.0000        0.0000        0.0000        0.0000        0.0000        0.0000        0.0000        0.0000        0.0000        0.0000        0.0000        0.0000        0.0000        0.0000        0.0000        0.0000        0.0000        0.0000        0.0000        0.0000        0.0000        0.0000        0.0000        0.0000        0.0000        0.0000        0.0000        0.0000        0.0000        0.0000        0.0000        0.0000        0.0000        0.0000        0.0000        0.0000        0.0000        0.0000        0.0000        0.0000        0.0000        0.0000        0.0000        0.0000        0.0000        0.0000        0.0000        0.0000        0.0000        0.0000        0.0000        0.0000        0.0000        0.0000        0.0000        0.0000        0.0000        0.0000       65.3604       69.5197       78.7742       82.5789       93.9599       99.3069      118.3578      122.1853      121.1076      130.9945      153.9888      153.3387      166.7380      164.9582        0.0000      151.9839      181.5116        0.0000        0.0000      173.7010      123.8466        0.0000        0.0000        0.0000        0.0000        0.0000        0.0000        0.0000        0.0000      124.8497      115.0589      118.2862       90.8517       70.2603       64.9091       54.9155       36.5266       29.8151       61.0626       81.3143       80.3260       85.0477       97.6862       97.6462      110.8349      130.9009      129.5027      178.8289      167.1411      167.5546      169.0091      172.8503      197.2070      206.0220      201.3098      174.2227      157.6317      138.1812      140.4713      149.6544      140.5707      153.4985      179.1342      166.5658        0.0000        0.0000        0.0000        0.0000        0.0000        0.0000        0.0000        0.0000        0.0000        0.0000        0.0000        0.0000        0.0000        0.0000        0.0000        0.0000        0.0000        0.0000        0.0000        0.0000        9.8413        9.7096       10.6606       12.3645       16.4053        0.0000        0.0000        0.0000        0.0000        0.0000        0.0000        0.0000        0.0000        0.0000        0.0000        0.0000        0.0000        0.0000        0.0000        0.0000        0.0000        0.0000        0.0000        0.0000        0.0000        0.0000        0.0000        0.0000        0.0000        0.0000        0.0000        0.0000        0.0000        0.0000        0.0000        0.0000        0.0000        0.0000        0.0000        0.0000        0.0000        0.0000        0.0000        0.0000        0.0000        0.0000        0.0000        0.0000        0.0000        0.0000        0.0000        0.0000        0.0000        0.0000        0.0000        0.0000        0.0000        0.0000        0.0000        0.0000        0.0000        0.0000
        0.0000        0.0000        0.0000        0.0000        0.0000        0.0000        0.0000        0.0000        0.0000        0.0000        0.0000        0.0000        0.0000        0.0000        0.0000        0.0000        0.0000        0.0000        0.0000        0.0000        0.0000        0.0000        0.0000        0.0000        0.0000        0.0000        0.0000        0.0000        0.0000        0.0000        0.0000        0.0000        0.0000        0.0000        0.0000        0.0000        0.0000        0.0000        0.0000        0.0000        0.0000        0.0000        0.0000        0.0000        0.0000        0.0000        0.0000        0.0000        0.0000        0.0000        0.0000        0.0000        0.0000        0.0000        0.0000        0.0000        0.0000        0.0000        0.0000        0.0000        0.0000        0.0000        0.0000        0.0000        0.0000        0.0000        0.0000        0.0000        0.0000        0.0000        0.0000        0.0000        0.0000        0.0000        0.0000        0.0000        0.0000        0.0000        0.0000        0.0000        0.0000        0.0000        0.0000        0.0000        0.0000        0.0000        0.0000        0.0000        0.0000        0.0000        0.0000        0.0000        0.0000        0.0000        0.0000        0.0000        0.0000        0.0000        0.0000        0.0000        0.0000        0.0000        0.0000       73.6484       85.0194       86.1083       85.1623      101.5681      112.8489      145.2397      137.3903      150.2090      163.1910      178.8942        0.0000        0.0000        0.0000        0.0000        0.0000        0.0000        0.0000        0.0000        0.0000        0.0000        0.0000        0.0000        0.0000        0.0000        0.0000        0.0000        0.0000        0.0000        0.0000      117.8044      129.9463       95.5649       76.5119       68.6325       60.1630       44.4400       33.4123       45.7258       49.6416       72.4725       93.4719      110.6702      120.4247      130.9219      129.1949      144.1038      182.7907      177.5856      168.1037      159.9759      166.3837      184.5499      177.6142      183.6625      182.9765      174.2439      172.9271      174.5227      156.6263      155.5372      173.4199      187.3778        0.0000        0.0000        0.0000        0.0000        0.0000        0.0000        0.0000        0.0000        0.0000        0.0000        0.0000        0.0000        0.0000        0.0000        0.0000        0.0000        0.0000        0.0000        0.0000        0.0000        0.0000        0.0000        8.4001        9.6099       10.5377        0.0000       17.0393       24.0295        0.0000        0.0000        0.0000        0.0000        0.0000        0.0000        0.0000        0.0000        0.0000        0.0000        0.0000        0.0000        0.0000        0.0000        0.0000        0.0000        0.0000        0.0000        0.0000        0.0000        0.0000        0.0000        0.0000        0.0000        0.0000        0.0000        0.0000        0.0000        0.0000        0.0000        0.0000        0.0000        0.0000        0.0000        0.0000        0.0000        0.0000        0.0000        0.0000        0.0000        0.0000        0.0000        0.0000        0.0000        0.0000        0.0000        0.0000        0.0000        0.0000        0.0000        0.0000        0.0000        0.0000        0.0000        0.0000
        0.0000        0.0000        0.0000        0.0000        0.0000        0.0000        0.0000        0.0000        0.0000        0.0000        0.0000        0.0000        0.0000        0.0000        0.0000        0.0000        0.0000        0.0000        0.0000        0.0000        0.0000        0.0000        0.0000        0.0000        0.0000        0.0000        0.0000        0.0000        0.0000        0.0000        0.0000        0.0000        0.0000        0.0000        0.0000        0.0000        0.0000        0.0000        0.0000        0.0000        0.0000        0.0000        0.0000        0.0000        0.0000        0.0000        0.0000        0.0000        0.0000        0.0000        0.0000        0.0000        0.0000        0.0000        0.0000        0.0000        0.0000        0.0000        0.0000        0.0000        0.0000        0.0000        0.0000        0.0000        0.0000        0.0000        0.0000        0.0000        0.0000        0.0000        0.0000        0.0000        0.0000        0.0000        0.0000        0.0000        0.0000        0.0000        0.0000        0.0000        0.0000        0.0000        0.0000        0.0000        0.0000        0.0000        0.0000        0.0000        0.0000        0.0000        0.0000        0.0000        0.0000        0.0000        0.0000        0.0000        0.0000        0.0000        0.0000        0.0000        0.0000        0.0000        0.0000        0.0000        0.0000       77.7324       90.6121      133.1007      147.6477      140.7950      159.8496      179.8040      171.2611      183.5556      208.9075        0.0000        0.0000        0.0000        0.0000        0.0000        0.0000        0.0000        0.0000        0.0000        0.0000        0.0000        0.0000        0.0000        0.0000        0.0000        0.0000        0.0000        0.0000      112.5425      103.9938       98.2228       82.0872       71.7128       65.7674       41.1299       39.3769       54.8081       62.2631       92.0847      115.1219      121.0563      140.3134      136.8906      120.1257      150.0277      169.0181      140.6919      158.9923      162.9409      154.0316      158.3466      145.7414      181.8452      154.0217      172.7936      184.9047      197.5729      181.7343      158.8200      249.7500        0.0000        0.0000        0.0000        0.0000        0.0000        0.0000        0.0000        0.0000        0.0000        0.0000        0.0000        0.0000        0.0000        0.0000        0.0000        0.0000        0.0000        0.0000        0.0000        0.0000        0.0000        0.0000        0.0000        0.0000        6.1622        8.2068        0.0000       11.8800       13.2300        0.0000        0.0000        0.0000        0.0000        0.0000        0.0000        0.0000        0.0000        0.0000        0.0000        0.0000        0.0000        0.0000        0.0000        0.0000        0.0000        0.0000        0.0000        0.0000        0.0000        0.0000        0.0000        0.0000        0.0000        0.0000        0.0000        0.0000        0.0000        0.0000        0.0000        0.0000        0.0000        0.0000        0.0000        0.0000        0.0000        0.0000        0.0000        0.0000        0.0000        0.0000        0.0000        0.0000        0.0000        0.0000        0.0000        0.0000        0.0000        0.0000        0.0000        0.0000        0.0000        0.0000        0.0000        0.0000
        0.0000        0.0000        0.0000        0.0000        0.0000        0.0000        0.0000        0.0000        0.0000        0.0000        0.0000        0.0000        0.0000        0.0000        0.0000        0.0000        0.0000        0.0000        0.0000        0.0000        0.0000        0.0000        0.0000        0.0000        0.0000        0.0000        0.0000        0.0000        0.0000        0.0000        0.0000        0.0000        0.0000        0.0000        0.0000        0.0000        0.0000        0.0000        0.0000        0.0000        0.0000        0.0000        0.0000        0.0000        0.0000        0.0000        0.0000        0.0000        0.0000        0.0000        0.0000        0.0000        0.0000        0.0000        0.0000        0.0000        0.0000        0.0000        0.0000        0.0000        0.0000        0.0000        0.0000        0.0000        0.0000        0.0000        0.0000        0.0000        0.0000        0.0000        0.0000        0.0000        0.0000        0.0000        0.0000        0.0000        0.0000        0.0000        0.0000        0.0000        0.0000        0.0000        0.0000        0.0000        0.0000        0.0000        0.0000        0.0000        0.0000        0.0000        0.0000        0.0000        0.0000        0.0000        0.0000        0.0000        0.0000        0.0000        0.0000        0.0000        0.0000        0.0000        0.0000        0.0000        0.0000        0.0000      124.3223      164.1370      151.4001      133.7179      150.1733      203.0463      217.7131      220.4757      252.9222        0.0000        0.0000        0.0000        0.0000        0.0000        0.0000        0.0000        0.0000        0.0000        0.0000        0.0000        0.0000        0.0000        0.0000        0.0000        0.0000        0.0000        0.0000        0.0000        0.0000       99.9713       91.3047       77.7399       62.1532       42.0142       45.0923       56.5448       82.6694      112.3356      124.9212      135.5843      145.7298      130.1655      128.6948      142.5339      142.2347      115.6267      106.4551      126.0809      137.0707      175.7191      167.5370      141.4056      145.9279      177.5339        0.0000        0.0000      191.5458        0.0000        0.0000        0.0000        0.0000        0.0000        0.0000        0.0000        0.0000        0.0000        0.0000        0.0000        0.0000        0.0000        0.0000        0.0000        0.0000        0.0000        0.0000        0.0000        0.0000        0.0000        0.0000        0.0000        0.0000        0.0000        0.0000        6.3589        9.4447        0.0000        0.0000        0.0000        0.0000        0.0000        0.0000        0.0000        0.0000        0.0000        0.0000        0.0000        0.0000        0.0000        0.0000        0.0000        0.0000        0.0000        0.0000        0.0000        0.0000        0.0000        0.0000        0.0000        0.0000        0.0000        0.0000        0.0000        0.0000        0.0000        0.0000        0.0000        0.0000        0.0000        0.0000        0.0000        0.0000        0.0000        0.0000        0.0000        0.0000        0.0000        0.0000        0.0000        0.0000        0.0000        0.0000        0.0000        0.0000        0.0000        0.0000        0.0000        0.0000        0.0000        0.0000        0.0000        0.0000        0.0000        0.0000
[truncated: 212,709 more chars]
