# Supplementary material for: Multidimensional evaluation of the TRMM 3B43V7 satellite-based precipitation product in mainland China from 1998–2016
Source: PeerJ. 2020 Feb 20;8:e8615. doi: 10.7717/peerj.8615 (PMC7036276; doi:10.7717/peerj.8615)
Supplement: Supplemental Information 2 [file peerj-08-8615-s002.zip › TRMM_3B43 data/TRMM 3B43 data-Year-Month/2007-05.txt]

ncols         249
nrows         175
xllcorner     73.250
yllcorner     6.500
cellsize      0.25000
        0.0000        0.0000        0.0000        0.0000        0.0000        0.0000        0.0000        0.0000        0.0000        0.0000        0.0000        0.0000        0.0000        0.0000        0.0000        0.0000        0.0000        0.0000        0.0000        0.0000        0.0000        0.0000        0.0000        0.0000        0.0000        0.0000        0.0000        0.0000        0.0000        0.0000        0.0000        0.0000        0.0000        0.0000        0.0000        0.0000        0.0000        0.0000        0.0000        0.0000        0.0000        0.0000        0.0000        0.0000        0.0000        0.0000        0.0000        0.0000        0.0000        0.0000        0.0000        0.0000        0.0000        0.0000        0.0000        0.0000        0.0000        0.0000        0.0000        0.0000        0.0000        0.0000        0.0000        0.0000        0.0000        0.0000        0.0000        0.0000        0.0000        0.0000        0.0000        0.0000        0.0000        0.0000        0.0000        0.0000        0.0000        0.0000        0.0000        0.0000        0.0000        0.0000        0.0000        0.0000        0.0000        0.0000        0.0000        0.0000        0.0000        0.0000        0.0000        0.0000        0.0000        0.0000        0.0000        0.0000        0.0000        0.0000        0.0000        0.0000        0.0000        0.0000        0.0000        0.0000        0.0000        0.0000        0.0000        0.0000        0.0000        0.0000        0.0000        0.0000        0.0000        0.0000        0.0000        0.0000        0.0000        0.0000        0.0000        0.0000        0.0000        0.0000        0.0000        0.0000        0.0000        0.0000        0.0000        0.0000        0.0000        0.0000        0.0000        0.0000        0.0000        0.0000        0.0000        0.0000        0.0000        0.0000        0.0000        0.0000        0.0000        0.0000        0.0000        0.0000        0.0000        0.0000        0.0000        0.0000        0.0000        0.0000        0.0000        0.0000        0.0000        0.0000        0.0000        0.0000        0.0000        0.0000        0.0000        0.0000        0.0000        0.0000        0.0000        0.0000        0.0000        0.0000        0.0000        0.0000        0.0000        0.0000        0.0000        0.0000        0.0000       13.8122       12.5879       10.4947        0.0000        0.0000        0.0000       11.9102       11.0276       11.6258       14.9953       19.6998       22.8571       29.5313       28.3250       29.9949       34.0231       30.0459       32.6200       33.2135       41.0588       43.3964       52.8551       58.9251       69.1517       84.3850       89.7402      106.5668      127.9562       92.6434       95.9020       81.8434       65.8411       74.9518       81.7478       85.1632       90.1586       80.6416       72.9550       76.3643       87.1708       84.5314       89.4649       78.0869       76.0981       86.3786       92.1581        0.0000        0.0000        0.0000        0.0000        0.0000        0.0000        0.0000        0.0000        0.0000        0.0000        0.0000        0.0000        0.0000        0.0000        0.0000        0.0000        0.0000        0.0000        0.0000        0.0000        0.0000        0.0000        0.0000        0.0000        0.0000        0.0000        0.0000        0.0000        0.0000        0.0000
        0.0000        0.0000        0.0000        0.0000        0.0000        0.0000        0.0000        0.0000        0.0000        0.0000        0.0000        0.0000        0.0000        0.0000        0.0000        0.0000        0.0000        0.0000        0.0000        0.0000        0.0000        0.0000        0.0000        0.0000        0.0000        0.0000        0.0000        0.0000        0.0000        0.0000        0.0000        0.0000        0.0000        0.0000        0.0000        0.0000        0.0000        0.0000        0.0000        0.0000        0.0000        0.0000        0.0000        0.0000        0.0000        0.0000        0.0000        0.0000        0.0000        0.0000        0.0000        0.0000        0.0000        0.0000        0.0000        0.0000        0.0000        0.0000        0.0000        0.0000        0.0000        0.0000        0.0000        0.0000        0.0000        0.0000        0.0000        0.0000        0.0000        0.0000        0.0000        0.0000        0.0000        0.0000        0.0000        0.0000        0.0000        0.0000        0.0000        0.0000        0.0000        0.0000        0.0000        0.0000        0.0000        0.0000        0.0000        0.0000        0.0000        0.0000        0.0000        0.0000        0.0000        0.0000        0.0000        0.0000        0.0000        0.0000        0.0000        0.0000        0.0000        0.0000        0.0000        0.0000        0.0000        0.0000        0.0000        0.0000        0.0000        0.0000        0.0000        0.0000        0.0000        0.0000        0.0000        0.0000        0.0000        0.0000        0.0000        0.0000        0.0000        0.0000        0.0000        0.0000        0.0000        0.0000        0.0000        0.0000        0.0000        0.0000        0.0000        0.0000        0.0000        0.0000        0.0000        0.0000        0.0000        0.0000        0.0000        0.0000        0.0000        0.0000        0.0000        0.0000        0.0000        0.0000        0.0000        0.0000        0.0000        0.0000        0.0000        0.0000        0.0000        0.0000        0.0000        0.0000        0.0000        0.0000        0.0000        0.0000        0.0000        0.0000        0.0000        0.0000        0.0000        0.0000        0.0000        0.0000        0.0000        0.0000        0.0000        0.0000       13.3352       12.0214       12.6599        9.8038        8.6578        9.3689        9.5666       11.9760       11.7234       12.6598       15.7437       17.6327       22.2591       24.7463       27.7358       38.3297       38.9557       42.8232       40.0426       43.1780       47.0177       48.5975       56.0657       62.5693       75.0816       77.5632       88.3657       94.3281      125.3437      103.2959       94.6575       67.2549       63.0452       56.4560       59.5717       54.3847       58.5970       76.2642       66.8700       74.6099       84.5379       77.3438       76.6653       71.1553       78.1082       82.3434       93.3826      111.4795      114.0036      110.5615      103.6203      118.9391      123.4809      125.4140        0.0000        0.0000        0.0000        0.0000        0.0000        0.0000        0.0000        0.0000        0.0000        0.0000        0.0000        0.0000        0.0000        0.0000        0.0000        0.0000        0.0000        0.0000        0.0000        0.0000        0.0000        0.0000        0.0000
        0.0000        0.0000        0.0000        0.0000        0.0000        0.0000        0.0000        0.0000        0.0000        0.0000        0.0000        0.0000        0.0000        0.0000        0.0000        0.0000        0.0000        0.0000        0.0000        0.0000        0.0000        0.0000        0.0000        0.0000        0.0000        0.0000        0.0000        0.0000        0.0000        0.0000        0.0000        0.0000        0.0000        0.0000        0.0000        0.0000        0.0000        0.0000        0.0000        0.0000        0.0000        0.0000        0.0000        0.0000        0.0000        0.0000        0.0000        0.0000        0.0000        0.0000        0.0000        0.0000        0.0000        0.0000        0.0000       80.2843        0.0000       51.2593       51.3625        0.0000        0.0000        0.0000        0.0000        0.0000        0.0000        0.0000        0.0000        0.0000        0.0000        0.0000        0.0000        0.0000        0.0000        0.0000        0.0000        0.0000        0.0000        0.0000        0.0000        0.0000        0.0000        0.0000        0.0000        0.0000        0.0000        0.0000        0.0000        0.0000        0.0000        0.0000        0.0000        0.0000        0.0000        0.0000        0.0000        0.0000        0.0000        0.0000        0.0000        0.0000        0.0000        0.0000        0.0000        0.0000        0.0000        0.0000        0.0000        0.0000        0.0000        0.0000        0.0000        0.0000        0.0000        0.0000        0.0000        0.0000        0.0000        0.0000        0.0000        0.0000        0.0000        0.0000        0.0000        0.0000        0.0000        0.0000        0.0000        0.0000        0.0000        0.0000        0.0000        0.0000        0.0000        0.0000        0.0000        0.0000        0.0000        0.0000        0.0000        0.0000        0.0000        0.0000        0.0000        0.0000        0.0000        0.0000        0.0000        0.0000        0.0000        0.0000        0.0000        0.0000        0.0000        0.0000        0.0000        0.0000        0.0000        0.0000        0.0000        0.0000        0.0000        0.0000        0.0000        0.0000        0.0000        0.0000        0.0000        0.0000        0.0000        0.0000        0.0000       14.1121       14.2767       10.1195       13.8078        8.8376        7.5237       11.5899        9.7976       14.1377       16.2855       14.1449       16.1752       20.4428       20.0858       23.6747       31.5760       35.3632       35.4004       48.8753       49.7405       52.6427       51.8054       63.5705       58.1262       60.3419       64.5666       64.9134       71.0437      107.8383      126.6474      113.5362       86.6563       68.2826       54.9021       59.9648       62.1531       55.7651       48.0797       49.9320       50.2034       69.3507       74.8361       70.1548       67.0234       69.2027       77.2440       74.7519       78.5894       97.1921      103.8965      100.4631      103.2802      116.8395      120.1784      125.2004      140.3901        0.0000        0.0000        0.0000        0.0000        0.0000        0.0000        0.0000        0.0000        0.0000        0.0000        0.0000        0.0000        0.0000        0.0000        0.0000        0.0000        0.0000        0.0000        0.0000        0.0000        0.0000        0.0000
        0.0000        0.0000        0.0000        0.0000        0.0000        0.0000        0.0000        0.0000        0.0000        0.0000        0.0000        0.0000        0.0000        0.0000        0.0000        0.0000        0.0000        0.0000        0.0000        0.0000        0.0000        0.0000        0.0000        0.0000        0.0000        0.0000        0.0000        0.0000        0.0000        0.0000        0.0000        0.0000        0.0000        0.0000        0.0000        0.0000        0.0000        0.0000        0.0000        0.0000        0.0000        0.0000        0.0000        0.0000        0.0000        0.0000        0.0000        0.0000        0.0000        0.0000        0.0000        0.0000        0.0000      127.4445      111.9902       92.4121       78.8417       89.7601       76.3585       30.1492        0.0000        0.0000        0.0000        0.0000        0.0000        0.0000        0.0000        0.0000        0.0000        0.0000        0.0000        0.0000        0.0000        0.0000        0.0000        0.0000        0.0000        0.0000        0.0000        0.0000        0.0000        0.0000        0.0000        0.0000        0.0000        0.0000        0.0000        0.0000        0.0000        0.0000        0.0000        0.0000        0.0000        0.0000        0.0000        0.0000        0.0000        0.0000        0.0000        0.0000        0.0000        0.0000        0.0000        0.0000        0.0000        0.0000        0.0000        0.0000        0.0000        0.0000        0.0000        0.0000        0.0000        0.0000        0.0000        0.0000        0.0000        0.0000        0.0000        0.0000        0.0000        0.0000        0.0000        0.0000        0.0000        0.0000        0.0000        0.0000        0.0000        0.0000        0.0000        0.0000        0.0000        0.0000        0.0000        0.0000        0.0000        0.0000        0.0000        0.0000        0.0000        0.0000        0.0000        0.0000        0.0000        0.0000        0.0000        0.0000        0.0000        0.0000        0.0000        0.0000        0.0000        0.0000        0.0000        0.0000        0.0000        0.0000        0.0000        0.0000        0.0000        0.0000        0.0000        0.0000        0.0000        0.0000        0.0000        0.0000        0.0000        0.0000       14.2609       11.6752        8.7496        7.8702        9.9953       12.7668       25.2726       30.2477       17.4090       15.8802       14.1559       15.8575       14.6273       16.2235       17.4725       23.1886       33.3508       30.7012       34.5058       47.4310       55.7467       49.7187       53.4076       53.1662       59.6846       58.3589       62.9995       68.3609       69.3216       98.2790      105.2901      100.5666       76.1687       53.1883       55.5168       60.1655       66.2225       65.3729       52.5298       53.5670       47.9013       64.5343       72.2744       68.9557       66.2406       66.0383       66.6101       73.3715       76.3339       93.2582      103.8889       99.8601      100.6820      111.5961      125.5055      127.1279      140.1906      130.4290      131.3589        0.0000        0.0000        0.0000        0.0000        0.0000        0.0000        0.0000        0.0000        0.0000        0.0000        0.0000        0.0000        0.0000        0.0000        0.0000        0.0000        0.0000        0.0000        0.0000        0.0000
        0.0000        0.0000        0.0000        0.0000        0.0000        0.0000        0.0000        0.0000        0.0000        0.0000        0.0000        0.0000        0.0000        0.0000        0.0000        0.0000        0.0000        0.0000        0.0000        0.0000        0.0000        0.0000        0.0000        0.0000        0.0000        0.0000        0.0000        0.0000        0.0000        0.0000        0.0000        0.0000        0.0000        0.0000        0.0000        0.0000        0.0000        0.0000        0.0000        0.0000        0.0000        0.0000        0.0000        0.0000        0.0000        0.0000        0.0000        0.0000        0.0000        0.0000        0.0000        0.0000        0.0000       88.4828       84.5841       82.5478       75.7949       74.3125       57.9239       39.8276        0.0000        0.0000        0.0000        0.0000        0.0000        0.0000        0.0000        0.0000        0.0000        0.0000        0.0000        0.0000        0.0000        0.0000        0.0000        0.0000        0.0000        0.0000        0.0000        0.0000        0.0000        0.0000        0.0000        0.0000        0.0000        0.0000        0.0000        0.0000        0.0000        0.0000        0.0000        0.0000        0.0000        0.0000        0.0000        0.0000        0.0000        0.0000        0.0000        0.0000        0.0000        0.0000        0.0000        0.0000        0.0000        0.0000        0.0000        0.0000        0.0000        0.0000        0.0000        0.0000        0.0000        0.0000        0.0000        0.0000        0.0000        0.0000        0.0000        0.0000        0.0000        0.0000        0.0000        0.0000        0.0000        0.0000        0.0000        0.0000        0.0000        0.0000        0.0000        0.0000        0.0000        0.0000        0.0000        0.0000        0.0000        0.0000        0.0000        0.0000        0.0000        0.0000        0.0000        0.0000        0.0000        0.0000        0.0000        0.0000        0.0000        0.0000        0.0000        0.0000        0.0000        0.0000        0.0000        0.0000        0.0000        0.0000        0.0000        0.0000        0.0000        0.0000        0.0000        0.0000        0.0000        0.0000        0.0000        0.0000        0.0000        0.0000       11.4580        9.2115        6.9681        5.3414        9.9229       27.5065       38.3557       16.9593       13.1317       14.0450       13.0663       16.1740       15.3585       14.9914       17.0720       22.9286       31.4191       32.8603       31.5892       43.9859       45.7365       45.0462       52.5651       64.8421       60.1885       61.7938       63.0310       67.3342       70.0187       95.5981       78.1353       84.1111       66.0310       54.1962       60.2563       51.8238       52.0638       56.8916       59.4120       60.4965       54.4033       53.3848       62.7471       73.4945       68.2863       67.8317       81.1688       87.4043       94.6712       91.0964       95.4322       95.2046      102.3186      113.4578      123.8024      119.4452      126.3198      126.7122      123.0260      129.0492      124.4833        0.0000        0.0000        0.0000        0.0000        0.0000        0.0000        0.0000        0.0000        0.0000        0.0000        0.0000        0.0000        0.0000        0.0000        0.0000        0.0000        0.0000        0.0000
        0.0000        0.0000        0.0000        0.0000        0.0000        0.0000        0.0000        0.0000        0.0000        0.0000        0.0000        0.0000        0.0000        0.0000        0.0000        0.0000        0.0000        0.0000        0.0000        0.0000        0.0000        0.0000        0.0000        0.0000        0.0000        0.0000        0.0000        0.0000        0.0000        0.0000        0.0000        0.0000        0.0000        0.0000        0.0000        0.0000        0.0000        0.0000        0.0000        0.0000        0.0000        0.0000        0.0000        0.0000        0.0000        0.0000        0.0000        0.0000        0.0000        0.0000      106.4503       73.2066       85.1723       88.5752       96.1690       80.3215       61.4520       49.8656       48.7864       36.0546       28.8281       26.3465        0.0000        0.0000        0.0000        0.0000        0.0000        0.0000        0.0000        0.0000        0.0000        0.0000        0.0000        0.0000        0.0000        0.0000        0.0000        0.0000        0.0000        0.0000        0.0000        0.0000        0.0000        0.0000        0.0000        0.0000        0.0000        0.0000        0.0000        0.0000        0.0000        0.0000        0.0000        0.0000        0.0000        0.0000        0.0000        0.0000        0.0000        0.0000        0.0000        0.0000        0.0000        0.0000        0.0000        0.0000        0.0000        0.0000        0.0000        0.0000        0.0000        0.0000        0.0000        0.0000        0.0000        0.0000        0.0000        0.0000        0.0000        0.0000        0.0000        0.0000        0.0000        0.0000        0.0000        0.0000        0.0000        0.0000        0.0000        0.0000        0.0000        0.0000        0.0000        0.0000        0.0000        0.0000        0.0000        0.0000        0.0000        0.0000        0.0000        0.0000        0.0000        0.0000        0.0000        0.0000        0.0000        0.0000        0.0000        0.0000        0.0000        0.0000        0.0000        0.0000        0.0000        0.0000        0.0000        0.0000        0.0000        0.0000        0.0000        0.0000        0.0000        0.0000        0.0000        0.0000        0.0000        0.0000        0.0000        8.7088        6.1430        4.5556        4.8420        8.0688        9.6379       25.5276       15.7336        8.6970       10.0920       11.7063       10.5633       14.4063       16.2583       14.9908       18.0846       25.8037       32.1740       32.2173       34.8870       37.8937       42.5823       46.0811       53.2355       63.0557       73.2955       55.6771       65.4999       68.1922       78.8043       83.0738       84.6552       59.5993       51.6759       51.6122       59.8322       54.1949       53.3171       46.5978       45.4652       52.6991       48.2028       51.2954       54.7772       64.1550       64.2787       72.5081       88.9850       90.7208       97.1927       98.5081      106.0465      107.6015      100.6417      117.4682      127.4537      123.2052      131.6123      126.9300      127.7139      126.3775      118.7673        0.0000        0.0000        0.0000        0.0000        0.0000        0.0000        0.0000        0.0000        0.0000        0.0000        0.0000        0.0000        0.0000        0.0000       87.8103       78.2645       95.8188        0.0000
        0.0000        0.0000        0.0000        0.0000        0.0000        0.0000        0.0000        0.0000        0.0000        0.0000        0.0000        0.0000        0.0000        0.0000        0.0000        0.0000        0.0000        0.0000        0.0000        0.0000        0.0000        0.0000        0.0000        0.0000        0.0000        0.0000        0.0000        0.0000        0.0000        0.0000        0.0000        0.0000        0.0000        0.0000        0.0000        0.0000        0.0000        0.0000        0.0000        0.0000        0.0000        0.0000        0.0000        0.0000        0.0000        0.0000        0.0000        0.0000       87.6215       81.0537       64.3147       60.5562      101.9508       96.8408       92.1010       78.4944       59.2978       42.8035       41.2492       47.3602       48.6897       40.5664       44.0684        0.0000        0.0000        0.0000        0.0000        0.0000        0.0000        0.0000        0.0000        0.0000        0.0000        0.0000        0.0000        0.0000        0.0000        0.0000        0.0000        0.0000        0.0000        0.0000        0.0000        0.0000        0.0000        0.0000        0.0000        0.0000        0.0000        0.0000        0.0000        0.0000        0.0000        0.0000        0.0000        0.0000        0.0000        0.0000        0.0000        0.0000        0.0000        0.0000        0.0000        0.0000        0.0000        0.0000        0.0000        0.0000        0.0000        0.0000        0.0000        0.0000        0.0000        0.0000        0.0000        0.0000        0.0000        0.0000        0.0000        0.0000        0.0000        0.0000        0.0000        0.0000        0.0000        0.0000        0.0000        0.0000        0.0000        0.0000        0.0000        0.0000        0.0000        0.0000        0.0000        0.0000        0.0000        0.0000        0.0000        0.0000        0.0000        0.0000        0.0000        0.0000        0.0000        0.0000        0.0000        0.0000        0.0000        0.0000        0.0000        0.0000        0.0000        0.0000        0.0000        0.0000        0.0000        0.0000        0.0000        0.0000        0.0000        0.0000        0.0000        0.0000        0.0000        0.0000        0.0000        0.0000        5.6833        5.6991        5.3194        4.6560        4.6282        7.1379        8.3307        9.0562       10.1508        9.9464        9.0544        8.5288        9.3706       11.3784       14.4186       14.0076       17.6516       31.0371       33.4642       32.3550       31.3118       38.7230       43.7949       45.6569       60.4396       45.6612       46.8921       45.3100       51.1275       63.4562       61.7871       71.3690       86.9496       67.3686       52.7133       53.0688       56.5240       53.1815       50.0552       44.2693       47.7303       47.4082       50.2350       56.9583       56.5055       59.4110       74.7825       86.4165       89.7869       94.0653       91.0277      104.0613       97.6386      118.8628      109.0717      117.6140      125.9171      121.5922      129.1096      107.7046      114.4507      125.1125      124.7689      128.0320        0.0000        0.0000        0.0000        0.0000        0.0000        0.0000        0.0000        0.0000        0.0000       91.4651       87.8761       87.4255       81.6939       82.0318       87.2123       91.0911       94.0603
        0.0000        0.0000        0.0000        0.0000        0.0000        0.0000        0.0000        0.0000        0.0000        0.0000        0.0000        0.0000        0.0000        0.0000        0.0000        0.0000        0.0000        0.0000        0.0000        0.0000        0.0000        0.0000        0.0000        0.0000        0.0000        0.0000        0.0000        0.0000        0.0000        0.0000        0.0000        0.0000        0.0000        0.0000        0.0000        0.0000        0.0000        0.0000        0.0000        0.0000        0.0000        0.0000        0.0000        0.0000        0.0000        0.0000        0.0000        0.0000       73.9181       62.7449       56.9393       54.6241       59.9223       69.0926       53.5880       56.3151       49.7764       42.4207       49.0282       53.2757       55.0600       43.0839       28.2097       39.7066       29.5089       25.3378       22.1060        0.0000        0.0000        0.0000        0.0000        0.0000        0.0000        0.0000        0.0000        0.0000        0.0000        0.0000        0.0000        0.0000        0.0000        0.0000        0.0000        0.0000        0.0000        0.0000        0.0000        0.0000        0.0000        0.0000        0.0000        0.0000        0.0000        0.0000        0.0000        0.0000        0.0000        0.0000        0.0000        0.0000        0.0000        0.0000        0.0000        0.0000        0.0000        0.0000        0.0000        0.0000        0.0000        0.0000        0.0000        0.0000        0.0000        0.0000        0.0000        0.0000        0.0000        0.0000        0.0000        0.0000        0.0000        0.0000        0.0000        0.0000        0.0000        0.0000        0.0000        0.0000        0.0000        0.0000        0.0000        0.0000        0.0000        0.0000        0.0000        0.0000        0.0000        0.0000        0.0000        0.0000        0.0000        0.0000        0.0000        0.0000        0.0000        0.0000        0.0000        0.0000        0.0000        0.0000        0.0000        0.0000        0.0000        0.0000        0.0000        0.0000        0.0000        0.0000        0.0000        0.0000        0.0000        0.0000        0.0000        0.0000        0.0000        0.0000        0.0000        0.0000        5.5431        5.3711        5.8202        5.4847        5.3588        6.0863       11.3262        9.8076        7.3461        8.7235        7.2489        9.9106        9.0325       11.5074       17.0300       16.0768       16.8052       27.1956       30.6028       31.1006       33.4776       33.2200       43.9247       48.9674       64.9398       42.6216       44.9201       50.7405       45.8170       58.9534       52.5147       42.1726       57.7870       47.7936       57.2940       47.7723       38.5644       41.5411       52.2606       49.3017       55.5519       47.7709       52.4212       66.6630       72.1300       72.6234       77.8378       86.7487      102.1800      103.4872      105.3895      105.7671      103.1808      112.8127      117.9124      122.2102      138.0847      132.5239      127.5953      118.5272      119.8073      128.7613      116.5135        0.0000        0.0000        0.0000        0.0000        0.0000        0.0000      106.7044      100.2503       92.6971       90.0981       84.3049       82.9305       81.3877       74.8612       84.4351       85.3633        0.0000        0.0000
        0.0000        0.0000        0.0000        0.0000        0.0000        0.0000        0.0000        0.0000        0.0000        0.0000        0.0000        0.0000        0.0000        0.0000        0.0000        0.0000        0.0000        0.0000        0.0000        0.0000        0.0000        0.0000        0.0000        0.0000        0.0000        0.0000        0.0000        0.0000        0.0000        0.0000        0.0000        0.0000        0.0000        0.0000        0.0000        0.0000        0.0000        0.0000        0.0000        0.0000        0.0000        0.0000        0.0000        0.0000        0.0000        0.0000        0.0000        0.0000       60.9766       48.7427       37.3653       39.7932       45.9058       45.2381       37.9368       50.1524       53.7420       41.0977       38.7819       45.7696       37.7410       26.4870       26.2695       33.5210       49.7140       48.1733       41.0085       27.4022       14.0294        0.0000        0.0000        0.0000        0.0000        0.0000        0.0000        0.0000        0.0000        0.0000        0.0000        0.0000        0.0000        0.0000        0.0000        0.0000        0.0000        0.0000        0.0000        0.0000        0.0000        0.0000        0.0000        0.0000        0.0000        0.0000        0.0000        0.0000        0.0000        0.0000        0.0000        0.0000        0.0000        0.0000        0.0000        0.0000        0.0000        0.0000        0.0000        0.0000        0.0000        0.0000        0.0000        0.0000        0.0000        0.0000        0.0000        0.0000        0.0000        0.0000        0.0000        0.0000        0.0000        0.0000        0.0000        0.0000        0.0000        0.0000        0.0000        0.0000        0.0000        0.0000        0.0000        0.0000        0.0000        0.0000        0.0000        0.0000        0.0000        0.0000        0.0000        0.0000        0.0000        0.0000        0.0000        0.0000        0.0000        0.0000        0.0000        0.0000        0.0000        0.0000        0.0000        0.0000        0.0000        0.0000        0.0000        0.0000        0.0000        0.0000        0.0000        0.0000        0.0000        0.0000        0.0000        0.0000        0.0000        0.0000        0.0000        0.0000        4.8140        5.2259        6.0505        6.2719        7.4810        8.8918        9.3350        9.5918       87.7930      251.8643      122.5973       10.8666        9.8496        8.9346       21.1451       17.1031       24.4660       29.1889       31.1057       27.3650       32.6277       37.9699       34.9377       42.7367       61.8934       55.2846       59.8394       60.8996       45.0144       39.4978       35.8919       32.8870       31.5332       40.1801       52.0808       39.0838       32.3601       31.1681       37.3453       38.3149       36.5643       50.4173       68.1985       77.6286       73.5647       78.0745       77.4586       91.5298      102.4684      116.4476      123.9578      118.7989      109.9549      111.1867      122.7440      134.2657      142.5264      143.5616      152.5399      137.7874      127.9266      102.8336       94.6985       95.9582       89.8588       80.2786       82.1767       74.8232       71.3685       66.2343       64.4863       65.8590       65.2002       63.7265       63.4548       67.0258       73.0354       81.8716       77.9436        0.0000        0.0000
        0.0000        0.0000        0.0000        0.0000        0.0000        0.0000        0.0000        0.0000        0.0000        0.0000        0.0000        0.0000        0.0000        0.0000        0.0000        0.0000        0.0000        0.0000        0.0000        0.0000        0.0000        0.0000        0.0000        0.0000        0.0000        0.0000        0.0000        0.0000        0.0000        0.0000        0.0000        0.0000        0.0000        0.0000        0.0000        0.0000        0.0000        0.0000        0.0000        0.0000        0.0000        0.0000        0.0000        0.0000        0.0000        0.0000        0.0000        0.0000       42.2862       43.6542       35.0503       34.3426       31.6049       44.7638       44.7226       34.3324       33.0758       34.7884       25.6449       28.2999       30.0372       32.4053       36.2455       39.6727       43.3006       28.8660       39.3923       34.9954       24.0452       17.4776        0.0000        0.0000        0.0000        0.0000        0.0000        0.0000        0.0000        0.0000        0.0000        0.0000        0.0000        0.0000        0.0000        0.0000        0.0000        0.0000        0.0000        0.0000        0.0000        0.0000        0.0000        0.0000        0.0000        0.0000        0.0000        0.0000        0.0000        0.0000        0.0000        0.0000        0.0000        0.0000        0.0000        0.0000        0.0000        0.0000        0.0000        0.0000        0.0000        0.0000        0.0000        0.0000        0.0000        0.0000        0.0000        0.0000        0.0000        0.0000        0.0000        0.0000        0.0000        0.0000        0.0000        0.0000        0.0000        0.0000        0.0000        0.0000        0.0000        0.0000        0.0000        0.0000        0.0000        0.0000        0.0000        0.0000        0.0000        0.0000        0.0000        0.0000        0.0000        0.0000        0.0000        0.0000        0.0000        0.0000        0.0000        0.0000        0.0000        0.0000        0.0000        0.0000        0.0000        0.0000        0.0000        0.0000        0.0000        0.0000        0.0000        0.0000        0.0000        0.0000        0.0000        0.0000        0.0000        0.0000        0.0000        0.0000        0.0000        5.9583        8.1508        9.8165       10.1117       10.1886        0.0000       13.0688       54.1424      139.8134        0.0000        0.0000        0.0000        6.8889       10.4385       16.2722       26.0819       28.7388       25.5202       27.0559       31.0899       31.1942       40.2473       62.7404       53.8458       60.4173       64.9545       67.6752       46.9757       39.5303       40.0339       26.9423       33.3630       38.2034       38.9598       39.5799       36.4064       32.4444       36.4135       37.1294       40.4061       47.6374       66.8681       80.5097       86.6308       83.9056       81.5055       76.5241       97.0437      133.1801      143.1893      130.0038      124.0654      133.3517      141.0697      135.1972      143.0578      149.4109      147.1252      121.5959      114.0388       91.6551       78.9211       81.1581       77.1882       74.4365       77.1015       64.1495       56.5724       56.3186       55.8208       56.7641       57.8337       62.3909       62.2917       64.6314       70.3487       76.8812       77.8624        0.0000        0.0000
        0.0000        0.0000        0.0000        0.0000        0.0000        0.0000        0.0000        0.0000        0.0000        0.0000        0.0000        0.0000        0.0000        0.0000        0.0000        0.0000        0.0000        0.0000        0.0000        0.0000        0.0000        0.0000        0.0000        0.0000        0.0000        0.0000        0.0000        0.0000        0.0000        0.0000        0.0000        0.0000        0.0000        0.0000        0.0000        0.0000        0.0000        0.0000       40.4645       46.7484       43.2951        0.0000        0.0000        0.0000        0.0000        0.0000        0.0000        0.0000       53.2765       49.7361       39.6707       37.1005       34.8107       30.7790       30.8385       93.2892       69.7055       32.8188       22.7890       20.9226       15.8013       16.8939       22.1764       22.8352       19.2978       17.8527       20.2296       33.5334       45.5516       19.8693        0.0000        0.0000        0.0000        0.0000        0.0000        0.0000        0.0000        0.0000        0.0000        0.0000        0.0000        0.0000        0.0000        0.0000        0.0000        0.0000        0.0000        0.0000        0.0000        0.0000        0.0000        0.0000        0.0000        0.0000        0.0000        0.0000        0.0000        0.0000        0.0000        0.0000        0.0000        0.0000        0.0000        0.0000        0.0000        0.0000        0.0000        0.0000        0.0000        0.0000        0.0000        0.0000        0.0000        0.0000        0.0000        0.0000        0.0000        0.0000        0.0000        0.0000        0.0000        0.0000        0.0000        0.0000        0.0000        0.0000        0.0000        0.0000        0.0000        0.0000        0.0000        0.0000        0.0000        0.0000        0.0000        0.0000        0.0000        0.0000        0.0000        0.0000        0.0000        0.0000        0.0000        0.0000        0.0000        0.0000        0.0000        0.0000        0.0000        0.0000        0.0000        0.0000        0.0000        0.0000        0.0000        0.0000        0.0000        0.0000        0.0000        0.0000        0.0000        0.0000        0.0000        0.0000        0.0000        0.0000        0.0000        0.0000        0.0000        0.0000        0.0000        0.0000        0.0000        0.0000        0.0000        0.0000        0.0000        0.0000        0.0000        0.0000        0.0000        0.0000        0.0000       22.7717       26.2829       24.5874       29.1611       36.8157       30.5229       33.6289       37.9961       47.3465       60.1563       54.3385       66.0556       65.2125       42.6306       39.9470       39.2839       31.2103       34.3663       36.5313       32.3783       28.9952       27.1039       30.6362       34.8934       33.3667       38.0979       48.6534       65.2687       71.0469       79.5320       94.5338       90.5977       89.5580       98.5779       94.6843       98.1034      105.8980      127.3347      139.1296      146.6364      140.3632      141.2336      131.2846      126.5874      113.6709      101.8019       86.7528       83.4499       73.1960       73.1628       61.9448       59.0603       51.9106       49.5305       50.1390       50.0705       56.7059       59.1446       60.0232       60.8720       61.4834       75.7941       77.4736        0.0000        0.0000        0.0000
        0.0000        0.0000        0.0000        0.0000        0.0000        0.0000        0.0000        0.0000        0.0000        0.0000        0.0000        0.0000        0.0000        0.0000        0.0000        0.0000        0.0000        0.0000        0.0000        0.0000        0.0000        0.0000        0.0000        0.0000        0.0000        0.0000        0.0000        0.0000        0.0000        0.0000        0.0000        0.0000        0.0000        0.0000        0.0000        0.0000        0.0000        0.0000       50.8201       63.3505      104.8643       75.3387       56.3226       77.4599       85.9138       72.4400      111.0906      188.3540      180.1008      129.4588       53.0002       47.1407       44.7138       39.9659       37.3012       74.3550       40.7307       22.3607       18.0037       18.0673       15.1198       14.3813       17.6719       16.1243       20.8547       21.2711       14.4699       17.3888       41.2762       29.4963       17.5221       17.9413        0.0000        0.0000        0.0000        0.0000        0.0000        0.0000        0.0000        0.0000        0.0000        0.0000        0.0000        0.0000        0.0000        0.0000        0.0000        0.0000        0.0000        0.0000        0.0000        0.0000        0.0000        0.0000        0.0000        0.0000        0.0000        0.0000        0.0000        0.0000        0.0000        0.0000        0.0000        0.0000        0.0000        0.0000        0.0000        0.0000        0.0000        0.0000        0.0000        0.0000        0.0000        0.0000        0.0000        0.0000        0.0000        0.0000        0.0000        0.0000        0.0000        0.0000        0.0000        0.0000        0.0000        0.0000        0.0000        0.0000        0.0000        0.0000        0.0000        0.0000        0.0000        0.0000        0.0000        0.0000        0.0000        0.0000        0.0000        0.0000        0.0000        0.0000        0.0000        0.0000        0.0000        0.0000        0.0000        0.0000        0.0000        0.0000        0.0000        0.0000        0.0000        0.0000        0.0000        0.0000        0.0000        0.0000        0.0000        0.0000        0.0000        0.0000        0.0000        0.0000        0.0000        0.0000        0.0000        0.0000        0.0000        0.0000        0.0000        0.0000        0.0000        0.0000        0.0000        0.0000        0.0000        0.0000        0.0000        0.0000        0.0000        0.0000        0.0000        0.0000       35.1514       35.6960       32.9165       31.4396       31.8229       33.8651       44.7776       48.1780       74.4026       62.7799       91.2061       62.3598       47.5234       41.1653       46.5561       45.1764       35.8672       34.9435       33.6801       35.6148       28.0579       31.9949       37.7414       36.6864       42.3661       58.7622       65.9762       70.6650       76.0757      104.9044       90.8017       71.7922       68.1918       74.7598       73.2462       67.5134      107.9141      122.6462      149.9885      145.4507      140.6818      136.0355      121.1357      102.8516      100.8707      117.4907      126.7393       83.5355       70.8034       71.4750       61.8157       52.9838       49.6824       49.3552       51.6259       59.9843       67.8582       68.8874       67.0133       69.7991       80.8856        0.0000        0.0000        0.0000        0.0000
        0.0000        0.0000        0.0000        0.0000        0.0000        0.0000        0.0000        0.0000        0.0000        0.0000        0.0000        0.0000        0.0000        0.0000        0.0000        0.0000        0.0000        0.0000        0.0000        0.0000        0.0000        0.0000        0.0000        0.0000        0.0000        0.0000        0.0000        0.0000        0.0000        0.0000        0.0000        0.0000        0.0000        0.0000        0.0000        0.0000        0.0000       42.6231       36.5931       32.7380       46.0513       60.9175       63.2442       66.5679       69.9889       67.5000       52.1899       64.4451       53.5843       49.3254       29.8362       23.7775       26.7720       32.0735       40.7494       52.2525       71.3747       20.1860       17.9470       14.8544       13.0849       11.4676        9.4836        9.7220        9.6568        9.3749       11.9489       10.6595        8.4210       18.2779       21.6552        9.3349        0.0000        0.0000        0.0000        0.0000        0.0000        0.0000        0.0000        0.0000        0.0000        0.0000        0.0000        0.0000        0.0000        0.0000        0.0000        0.0000        0.0000        0.0000        0.0000        0.0000        0.0000        0.0000        0.0000        0.0000        0.0000        0.0000        0.0000        0.0000        0.0000        0.0000        0.0000        0.0000        0.0000        0.0000        0.0000        0.0000        0.0000        0.0000        0.0000        0.0000        0.0000        0.0000        0.0000        0.0000        0.0000        0.0000        0.0000        0.0000        0.0000        0.0000        0.0000        0.0000        0.0000        0.0000        0.0000        0.0000        0.0000        0.0000        0.0000        0.0000        0.0000        0.0000        0.0000        0.0000        0.0000        0.0000        0.0000        0.0000        0.0000        0.0000        0.0000        0.0000        0.0000        0.0000        0.0000        0.0000        0.0000        0.0000        0.0000        0.0000        0.0000        0.0000        0.0000        0.0000        0.0000        0.0000        0.0000        0.0000        0.0000        0.0000        0.0000        0.0000        0.0000        0.0000        0.0000        0.0000        0.0000        0.0000        0.0000        0.0000        0.0000        0.0000        0.0000        0.0000        0.0000        0.0000        0.0000       10.7900        6.9177       12.0852       18.4903       20.5797        0.0000       27.1876       24.8742       23.1992       32.3650       31.3541       42.1750       58.5997       75.0579       75.0909       69.4099       55.4962       47.3946       46.8328       30.1663       28.1259       27.1672       26.3902       25.5973       51.6834       35.1397       30.9043       34.5153       33.5388       35.8008       56.2969       71.9422       79.2837       72.5483       89.1250       90.3062       87.7328       82.2421       75.0704       77.9348       81.1702       86.2549       95.9063      104.0950      101.4346      101.4210      115.4764      108.5912       93.1657      101.9174       95.5228       90.8289       80.5327       75.9636       81.0924       75.1821       62.8113       56.1672       58.4553       61.9720       70.3445       79.7698       90.5861       89.1529       91.7210      109.7990        0.0000        0.0000        0.0000        0.0000
        0.0000        0.0000        0.0000        0.0000        0.0000        0.0000        0.0000        0.0000        0.0000        0.0000        0.0000        0.0000        0.0000        0.0000        0.0000        0.0000        0.0000        0.0000        0.0000        0.0000        0.0000        0.0000        0.0000        0.0000        0.0000        0.0000        0.0000        0.0000        0.0000        0.0000        0.0000        0.0000        0.0000        0.0000        0.0000        0.0000        0.0000       36.5586       36.9922       36.7021       39.9264       45.0860       65.8466       53.0513       42.0336       49.0736       36.5802       22.4871       21.2907       19.9921       29.4427       15.3927       23.3668       22.9359       34.1225       38.0003       31.8467       21.9977       12.3855       13.2004       12.1569       11.3730       10.9229       10.5873        9.0574        8.3651        7.3069        7.6474        7.1907        9.2800       15.6853       11.3413        7.7395        0.0000        0.0000        0.0000        0.0000        0.0000        0.0000        0.0000        0.0000        0.0000        0.0000        0.0000        0.0000        0.0000        0.0000        0.0000        0.0000        0.0000        0.0000        0.0000        0.0000        0.0000        0.0000        0.0000        0.0000        0.0000        0.0000        0.0000        0.0000        0.0000        0.0000        0.0000        0.0000        0.0000        0.0000        0.0000        0.0000        0.0000        0.0000        0.0000        0.0000        0.0000        0.0000        0.0000        0.0000        0.0000        0.0000        0.0000        0.0000        0.0000        0.0000        0.0000        0.0000        0.0000        0.0000        0.0000        0.0000        0.0000        0.0000        0.0000        0.0000        0.0000        0.0000        0.0000        0.0000        0.0000        0.0000        0.0000        0.0000        0.0000        0.0000        0.0000        0.0000        0.0000        0.0000        0.0000        0.0000        0.0000        0.0000        0.0000        0.0000        0.0000        0.0000        0.0000        0.0000        0.0000        0.0000        0.0000        0.0000        0.0000        0.0000        0.0000        0.0000        0.0000        0.0000        0.0000        0.0000        0.0000        0.0000        0.0000        0.0000        0.0000        0.0000        5.6977        7.7531        9.3753        8.7768        9.0710        7.6704       15.9333       20.7426       27.8065       24.2908       24.1516       28.2506       24.1851       31.4462       36.0855       40.4018       66.5885       86.9523       89.6194       67.7132       49.6754       44.4067       32.8645       26.6198       28.7575       24.0632       25.5957       27.2590       53.5658       35.0119       30.9501       38.3989       65.1748       69.9609       53.4081       54.0739       68.6587       74.2812       79.3192       74.0781       81.0715       82.8552       82.2076       81.8347       82.2063       81.2941       78.9759       88.1153       86.7253       87.4028       86.8548       84.3953       89.0130       92.9384       93.6512       90.8676       79.7138       79.4365       78.2606       75.5984       75.9247       70.8137       65.6857       66.9153       90.3394       91.4089      104.2707      106.4420      113.7173        0.0000        0.0000        0.0000        0.0000        0.0000
        0.0000        0.0000        0.0000        0.0000        0.0000        0.0000        0.0000        0.0000        0.0000        0.0000        0.0000        0.0000        0.0000        0.0000        0.0000        0.0000        0.0000        0.0000        0.0000        0.0000        0.0000        0.0000        0.0000        0.0000        0.0000        0.0000        0.0000        0.0000        0.0000        0.0000        0.0000        0.0000        0.0000        0.0000        0.0000        0.0000       47.5575       38.7043       38.2470       36.2942       36.3520       35.1392       36.8817       40.5312       34.2706       28.2910       22.5827       22.9148       17.4468       21.1915       20.2112       22.1756       24.6102       26.4167       26.6669       19.2455       15.8808       13.4014       11.5248       11.8781        9.5458        9.4001        9.2949       12.6268        9.1996        8.0198        7.8705        7.9849        7.7995        7.6256        6.7022        4.3858        0.0000        0.0000        0.0000        0.0000        0.0000        0.0000        0.0000        0.0000        0.0000        0.0000        0.0000        0.0000        0.0000        0.0000        0.0000        0.0000        0.0000        0.0000        0.0000        0.0000        0.0000        0.0000        0.0000        0.0000        0.0000        0.0000        0.0000        0.0000        0.0000        0.0000        0.0000        0.0000        0.0000        0.0000        0.0000        0.0000        0.0000        0.0000        0.0000        0.0000        0.0000        0.0000        0.0000        0.0000        0.0000        0.0000        0.0000        0.0000        0.0000        0.0000        0.0000        0.0000        0.0000        0.0000        0.0000        0.0000        0.0000        0.0000        0.0000        0.0000        0.0000        0.0000        0.0000        0.0000        0.0000        0.0000        0.0000        0.0000        0.0000        0.0000        0.0000        0.0000        0.0000        0.0000        0.0000        0.0000        0.0000        0.0000        0.0000        0.0000        0.0000        0.0000        0.0000        0.0000        0.0000        0.0000        0.0000        0.0000        0.0000        0.0000        0.0000        0.0000        0.0000        0.0000        0.0000        0.0000        0.0000        0.0000        0.0000        0.0000        5.7711        7.2997        7.1932        6.3242        8.2304        9.5703        7.2507       11.6867       14.1090       16.3412       25.0913       23.8910       30.5476       22.3304       31.4140       27.0177       34.6455       52.6503       48.1888       66.9832       72.8506       73.8030       61.1384       39.1576       27.5688       26.6253       31.1743       30.9897       27.6482       22.4705       27.6079       34.7612       43.2619       33.0833       47.8903       39.8756       41.3268       52.0291       58.0205       79.6208       79.2306       86.3732       77.3053       75.8699       84.5599       84.3599       80.7617       80.9255       74.4451       67.8824       63.8108       63.8799       78.0341       79.8362       82.0537       85.3908       86.0495       87.1732       93.1128       85.9939       84.0606       86.0901       78.8929       75.5302       65.6521       67.7451       71.1840       94.4696       97.2274       99.4716      112.6212      126.5353        0.0000        0.0000        0.0000        0.0000        0.0000
        0.0000        0.0000        0.0000        0.0000        0.0000        0.0000        0.0000        0.0000        0.0000        0.0000        0.0000        0.0000        0.0000        0.0000        0.0000        0.0000        0.0000        0.0000        0.0000        0.0000        0.0000        0.0000        0.0000        0.0000        0.0000        0.0000        0.0000        0.0000        0.0000        0.0000        0.0000        0.0000        0.0000        0.0000        0.0000       33.1004       37.9011       34.9392       32.4348       32.0166       28.9367       28.1262       23.9721       28.4835       24.3744       17.9089       30.2440       21.7911       23.0542       21.2339       28.8206       35.1479       29.8785       28.6806       24.3166       17.1586       13.6953       13.3730       12.0215       27.3705       30.4555       17.6915       12.8845       11.8215       10.1736       11.2785        9.9701       10.7284        9.9265        8.5574        7.5667        5.2426        0.0000        0.0000        0.0000        0.0000        0.0000        0.0000        0.0000        0.0000        0.0000        0.0000        0.0000        0.0000        0.0000        0.0000        0.0000        0.0000        0.0000        0.0000        0.0000        0.0000        0.0000        0.0000        0.0000        0.0000        0.0000        0.0000        0.0000        0.0000        0.0000        0.0000        0.0000        0.0000        0.0000        0.0000        0.0000        0.0000        0.0000        0.0000        0.0000        0.0000        0.0000        0.0000        0.0000        0.0000        0.0000        0.0000        0.0000        0.0000        0.0000        0.0000        0.0000        0.0000        0.0000        0.0000        0.0000        0.0000        0.0000        0.0000        0.0000        0.0000        0.0000        0.0000        0.0000        0.0000        0.0000        0.0000        0.0000        0.0000        0.0000        0.0000        0.0000        0.0000        0.0000        0.0000        0.0000        0.0000        0.0000        0.0000        0.0000        0.0000        0.0000        0.0000        0.0000        0.0000        0.0000        0.0000        0.0000        0.0000        0.0000        0.0000        0.0000        0.0000        0.0000        0.0000        0.0000        0.0000        0.0000        0.0000        0.0000        8.2401        6.5897        9.8761        9.1549        8.5918        9.0717        9.5305       11.6985       17.3197       13.8780       14.6312       18.3451       17.7346       17.6204       18.0122       22.7606       21.4240       31.8463       41.2891       38.3956       52.3616       62.7367       53.7435       36.0614       29.3545       33.0811       27.8751       26.2040       25.3575       25.9530       29.0321       33.1433       44.4215       42.9248       33.6799       38.1158       46.7374       48.3353       66.0913       66.2970       69.9198       63.9472       75.8739       75.1152       79.0661       90.4859       92.9090       77.6837       80.5758       74.9132       70.8410       58.7079       57.2724       67.8802       72.1930       77.5617       86.8140       91.4216       89.3904      109.9777       97.8900       94.0108       92.0860       84.0449       79.2837       72.2897       73.9077       73.4001       76.9368       85.1079       95.6174      106.4832      119.6071        0.0000        0.0000        0.0000        0.0000        0.0000
        0.0000        0.0000        0.0000        0.0000        0.0000        0.0000        0.0000        0.0000        0.0000        0.0000        0.0000        0.0000        0.0000        0.0000        0.0000        0.0000        0.0000        0.0000        0.0000        0.0000        0.0000        0.0000        0.0000        0.0000        0.0000        0.0000        0.0000        0.0000        0.0000        0.0000        0.0000        0.0000        0.0000        0.0000        0.0000       34.0442       36.1754       40.5470       34.4331       39.9822       32.4583       32.2798       35.1581       37.7162       32.1860       37.3633       38.2148       34.3092       27.0903       87.0830       93.0966      120.6881       52.1693       20.4334       16.0754       24.5404        8.1562        8.8011        8.6174       31.5596       30.0330       21.4637       12.9826       12.3830       11.8702       13.0068       10.5810       12.6777       13.3654       13.7214       12.3153        9.4586        0.0000        0.0000        0.0000        0.0000        0.0000        0.0000        0.0000        0.0000        0.0000        0.0000        0.0000        0.0000        0.0000        0.0000        0.0000        0.0000        0.0000        0.0000        0.0000        0.0000        0.0000        0.0000        0.0000        0.0000        0.0000        0.0000        0.0000        0.0000        0.0000        0.0000        0.0000        0.0000        0.0000        0.0000        0.0000        0.0000        0.0000        0.0000        0.0000        0.0000        0.0000        0.0000        0.0000        0.0000        0.0000        0.0000        0.0000        0.0000        0.0000        0.0000        0.0000        0.0000        0.0000        0.0000        0.0000        0.0000        0.0000        0.0000        0.0000        0.0000        0.0000        0.0000        0.0000        0.0000        0.0000        0.0000        0.0000        0.0000        0.0000        0.0000        0.0000        0.0000        0.0000        0.0000        0.0000        0.0000        0.0000        0.0000        0.0000        0.0000        0.0000        0.0000        0.0000        0.0000        0.0000        0.0000        0.0000        0.0000        0.0000        0.0000        0.0000        0.0000        0.0000        0.0000        0.0000        0.0000        0.0000        0.0000       10.1791        5.5559        6.0169        8.8075        8.9151       11.1525        8.9814        8.9098       13.6004       15.9905       17.7024       13.6640       16.2736       13.8378       12.5940       12.6705       16.2398       18.3440       22.0927       32.0085       33.3049       32.6872       39.3406       45.4281       33.4793       38.7671       37.5102       23.9627       21.1050       25.5799       33.5737       39.8957       78.5139       34.3952       29.1024       60.3365       43.5766       45.4700       68.3638       75.2522       70.2522       66.3423       60.5222       68.2226       75.2044       64.5458       78.6399       74.8180       69.8815       73.7081       74.1314       63.7212       57.9807       73.0045       84.1476       93.6169       89.8652       99.2126      114.1854      115.6527       99.7342       95.0205       91.7969       94.2340       92.2154       93.0434       90.7431       94.8651       92.0672       95.1732      104.7149      113.8860      112.9686        0.0000        0.0000        0.0000        0.0000        0.0000        0.0000
        0.0000        0.0000        0.0000        0.0000        0.0000        0.0000        0.0000        0.0000        0.0000        0.0000        0.0000        0.0000        0.0000        0.0000        0.0000        0.0000        0.0000        0.0000        0.0000        0.0000        0.0000        0.0000        0.0000        0.0000        0.0000        0.0000        0.0000        0.0000        0.0000        0.0000        0.0000        0.0000        0.0000        0.0000        0.0000       33.3540       35.0314       41.9980       28.6542       35.4833       37.3228       49.7560       56.5611       46.4170       42.1752       49.1292       38.5569       22.0976       15.9469       40.7384       22.7088       30.5594       18.4167       25.5789       43.5290       18.6847       10.4733       10.5397       11.8434       23.6674       23.0201       17.5017       14.3902       14.2929       12.6263       12.2151       14.5673       15.6879       17.3544       16.7301       13.6112        0.0000        0.0000        0.0000        0.0000        0.0000        0.0000        0.0000        0.0000        0.0000        0.0000        0.0000        0.0000        0.0000        0.0000        0.0000        0.0000        0.0000        0.0000        0.0000        0.0000        0.0000        0.0000        0.0000        0.0000        0.0000        0.0000        0.0000        0.0000        0.0000        0.0000        0.0000        0.0000        0.0000        0.0000        0.0000        0.0000        0.0000        0.0000        0.0000        0.0000        0.0000        0.0000        0.0000        0.0000        0.0000        0.0000        0.0000        0.0000        0.0000        0.0000        0.0000        0.0000        0.0000        0.0000        0.0000        0.0000        0.0000        0.0000        0.0000        0.0000        0.0000        0.0000        0.0000        0.0000        0.0000        0.0000        0.0000        0.0000        0.0000        0.0000        0.0000        0.0000        0.0000        0.0000        0.0000        0.0000        0.0000        0.0000        0.0000        0.0000        0.0000        0.0000        0.0000        0.0000        0.0000        0.0000        0.0000        0.0000        0.0000        0.0000        0.0000        0.0000        0.0000        0.0000        7.9415        8.4904        0.0000        8.7895        7.7071        7.0713        6.4544        7.2664        8.7719        8.9378       17.0024       46.4126       45.9700       15.1884       11.0846       12.0499       10.2642       13.8520       13.9890       13.1721       14.4011       16.4334       17.2683       22.9599       26.3490       26.7776       22.7624       30.5489       33.8036       26.6635       27.7187       20.9442       20.9837       21.7292       22.9581       27.1741       27.0666       51.3773       29.4133       35.2372       39.4231       46.3636       42.0706       46.8643       49.9392       61.0765       58.9478       59.9567       60.3312       61.1438       60.8231       63.7507       64.4103       61.7134       69.2593       71.4007       68.2501       58.0081       76.2517       85.5282       90.7029       89.4018      103.0119      118.4293      112.6623       95.3993       95.8895       99.0633      103.3341       93.1510       98.3188      102.5676      103.0870       98.2010      102.3684      109.0517      123.6252        0.0000        0.0000        0.0000        0.0000        0.0000        0.0000        0.0000
        0.0000        0.0000        0.0000        0.0000        0.0000        0.0000        0.0000        0.0000        0.0000        0.0000        0.0000        0.0000        0.0000        0.0000        0.0000        0.0000        0.0000        0.0000        0.0000        0.0000        0.0000        0.0000        0.0000        0.0000        0.0000        0.0000        0.0000        0.0000        0.0000      103.2711       93.6038       99.1009       94.8320       77.5682       61.1699       49.8264       52.3405       33.3104       34.6859       36.9937       34.3042       38.9831       45.6767       37.9967       28.5342       28.4888       24.3115       13.4403       15.7578       15.8979       14.0122       14.7567       15.1388       17.9759       20.2594       10.9311       12.1432       10.9631       16.7836       25.7757       21.0803       18.6255       16.6083       19.4448       18.8364       14.2745       13.7314       19.6247       20.8326       16.8873       13.2099        8.3023       12.9493        0.0000        0.0000        0.0000        0.0000        0.0000        0.0000        0.0000        0.0000        0.0000        0.0000        0.0000        0.0000        0.0000        0.0000        0.0000        0.0000        0.0000        0.0000        0.0000        0.0000        0.0000        0.0000        0.0000        0.0000        0.0000        0.0000        0.0000        0.0000        0.0000        0.0000        0.0000        0.0000        0.0000        0.0000        0.0000        0.0000        0.0000        0.0000        0.0000        0.0000        0.0000        0.0000        0.0000        0.0000        0.0000        0.0000        0.0000        0.0000        0.0000        0.0000        0.0000        0.0000        0.0000        0.0000        0.0000        0.0000        0.0000        0.0000        0.0000        0.0000        0.0000        0.0000        0.0000        0.0000        0.0000        0.0000        0.0000        0.0000        0.0000        0.0000        0.0000        0.0000        0.0000        0.0000        0.0000        0.0000        0.0000        0.0000        0.0000        0.0000        0.0000        0.0000        0.0000        0.0000        0.0000        0.0000        0.0000        0.0000        0.0000        0.0000        0.0000        8.5529       11.8499       12.2489       10.6078       10.1336        9.3196        9.7450       10.7522       12.8254       13.1731       13.2285       24.6396       70.2604       46.4575       18.0494       11.2661       13.5358       14.2156       16.5167       18.0167       21.6893       17.4852       22.4420       23.6386       28.3991       27.5867       23.5385       21.8025       29.5955       45.8936       39.7232       24.9763       23.4992       18.9306       19.2374       20.2289       19.7993       21.6327       29.3703      129.9984       94.8604       52.6517       59.1623       59.3306       40.8885       43.1125       52.1886       57.5788       63.6314       64.4981       58.0387       65.1215       70.2685       62.8139       55.2617       58.6998       64.5652       74.1197       66.2263       70.9993       79.1264       80.4114       83.1252       95.0200      110.2775      106.0580       97.5400       93.4698      102.0618      101.4734       88.3243       99.2354      101.4954      101.5408      110.7118      114.9854      116.0589        0.0000        0.0000        0.0000        0.0000        0.0000        0.0000        0.0000        0.0000
        0.0000        0.0000        0.0000        0.0000        0.0000        0.0000        0.0000        0.0000        0.0000        0.0000        0.0000        0.0000        0.0000        0.0000        0.0000        0.0000        0.0000        0.0000        0.0000        0.0000        0.0000        0.0000        0.0000        0.0000        0.0000        0.0000      118.1551      109.7910      107.8397       90.7053       82.0511       60.6171       49.8003       49.6423       50.5357       53.4061       36.0392       48.7270       39.3311       31.1308       27.8962       44.0180       37.8021       27.7878       15.2270       14.1890       15.2803       14.3455       12.7640       13.1016       16.0944       21.0319       21.5192       20.3063       21.7887       11.2689        9.3576        9.4417        9.6724       24.3010       23.0405       21.4269       20.1875       22.7235       19.6188       17.2306       18.7272       23.1145       19.8648       17.7576       15.7786       13.5725       11.6668        6.9406        6.8445        4.5779        8.7564        5.5500        3.7873        3.2593        3.4219        3.4681        0.0000        0.0000        0.0000        0.0000        0.0000        0.0000        0.0000        0.0000        0.0000        0.0000        0.0000        0.0000        0.0000        0.0000        0.0000        0.0000        0.0000        0.0000        0.0000        0.0000        0.0000        0.0000        0.0000        0.0000        0.0000        0.0000        0.0000        0.0000        0.0000        0.0000        0.0000        0.0000        0.0000        0.0000        0.0000        0.0000        0.0000        0.0000        0.0000        0.0000        0.0000        0.0000        0.0000        0.0000        0.0000        0.0000        0.0000        0.0000        0.0000        0.0000        0.0000        0.0000        0.0000        0.0000        0.0000        0.0000        0.0000        0.0000        0.0000        0.0000        0.0000        0.0000        0.0000        0.0000        0.0000        0.0000        0.0000        0.0000        0.0000        0.0000        0.0000        7.0480        7.4273        7.5517        9.6900        7.0637        0.0000        0.0000        0.0000        0.0000       10.8338       12.1913       12.3829       11.7876       12.0014       11.2447       11.8017       12.5762       16.7303       16.2045       17.4818       17.0676       15.0487       16.4015       16.9069       15.9421       17.3252       18.4010       20.1136       27.3556       31.0572       24.4888       24.7712       30.8461       30.0870       28.9381       20.4872       22.6500       25.3901       20.2830       30.7666       38.9269       36.7695       18.9062       28.6953       28.1138       20.0898       24.2432       24.9439       22.4921       25.7101       93.1869       92.8330       43.2166       40.2229       48.1480       39.5159       36.0905       39.0577       42.7814       56.2422       64.1444       66.9730       56.3750       60.6909       61.9837       64.8675       61.2772       65.4929       77.2877       69.9102       79.5616       91.8787       85.5985       85.9979      101.7058      103.5467      110.2471      109.3475      101.2147      105.9165      108.9000      105.5881      105.5234      112.0868      113.8518      108.7283      116.8303      125.2411        0.0000        0.0000        0.0000        0.0000        0.0000        0.0000        0.0000        0.0000
        0.0000        0.0000        0.0000        0.0000        0.0000        0.0000        0.0000        0.0000        0.0000        0.0000        0.0000        0.0000        0.0000        0.0000        0.0000        0.0000        0.0000        0.0000        0.0000        0.0000        0.0000        0.0000        0.0000        0.0000        0.0000      182.6093      172.1485      109.8672       75.8986       61.0375       56.1669       46.1413       44.1853       44.2432       38.4850       25.3360       24.3413       86.7291      109.5404       59.2509       30.6020       29.3623       27.0971       26.1543       21.3840       14.9216       16.2645       17.7453       24.0218       25.9093       24.7416       25.6225       32.0070       33.0041       33.5290       26.0837       26.1901       27.5052       25.9757       39.4678       35.9245       30.5416       31.4695       32.7153       26.4805       24.6225       21.5407       24.1124       21.8394       19.7635       17.0648       12.0449        9.9825        7.6859        6.8831        4.5418        4.1910        7.3581        4.1710        1.4636        2.4567        1.3791        1.0845        0.8887        0.0000        0.0000        0.0000        0.0000        0.0000        0.0000        0.0000        0.0000        0.0000        0.0000        0.0000        0.0000        0.0000        0.0000        0.0000        0.0000        0.0000        0.0000        0.0000        0.0000        0.0000        0.0000        0.0000        0.0000        0.0000        0.0000        0.0000        0.0000        0.0000        0.0000        0.0000        0.0000        0.0000        0.0000        0.0000        0.0000        0.0000        0.0000        0.0000        0.0000        0.0000        0.0000        0.0000        0.0000        0.0000        0.0000        0.0000        0.0000        0.0000        0.0000        0.0000        0.0000        0.0000        0.0000        0.0000        0.0000        0.0000        0.0000        0.0000        0.0000        0.0000        0.0000        0.0000        0.0000        0.0000        0.0000        0.0000        0.0000        7.3107        6.6833        6.9121        6.0750        8.6898        9.1798        8.6016        7.9141       10.9601       13.3173       12.3228        9.6535        9.5203        9.1438       10.2462       15.4235       17.5420       17.8758       18.8182       19.2166       19.8004       21.2050       22.1105       18.7546       19.5245       21.6497       19.7735       20.4934       20.6307       25.4957       27.6093       28.1787       25.2892       22.1724       21.0672       23.9970       21.8399       20.9573       21.2956       15.8808       18.9772       16.2628       12.2978       16.4347       21.5689       20.2302       28.6483       24.1997       28.3781       46.1815       39.3557       32.0149       29.7401       30.7908       37.7648       33.3801       40.7255       42.0269       41.2648       40.3016       42.5751       51.8940       60.4608       57.7843       55.5998       55.1128       64.3908       65.8092       70.2874       71.9249       73.3511       90.5623       92.5250       93.1735       92.6104       99.5190      109.8656      121.6090      127.9064      124.5466      120.4897      115.0515        0.0000        0.0000      111.0956      117.3627      116.1030      108.3704        0.0000        0.0000        0.0000        0.0000        0.0000        0.0000        0.0000        0.0000        0.0000
        0.0000        0.0000        0.0000        0.0000        0.0000        0.0000        0.0000        0.0000        0.0000        0.0000        0.0000        0.0000        0.0000        0.0000        0.0000        0.0000        0.0000        0.0000        0.0000        0.0000        0.0000        0.0000        0.0000        0.0000        0.0000        0.0000      153.2676      152.2665      131.0427       85.9751       90.0787      124.8711       69.3803       51.7688       44.2962       36.0663       33.1657       21.6812       29.7881       35.2667       40.5846       37.3435       27.0131       25.9914       21.2222       16.3456       17.7242       19.5830       21.6096       29.5610       43.5932       48.3360       50.5699       52.9601       33.1361       31.4469       33.7980       37.5387       34.6897       42.7111       38.5415       36.8074       37.7441       38.4891       33.2182       29.5391       31.2242       32.0926       29.4061       25.9761       23.4716       15.6803       12.2162       10.3616        9.1200        5.5995        5.7446        5.1252        5.1804        1.3621        1.6282        1.3285        1.2494        0.9998        0.9324        0.9247        0.0000        0.0000        0.0000        0.0000        0.0000        0.0000        0.0000        0.0000        0.0000        0.0000        0.0000        0.0000        0.0000        0.0000        0.0000        0.0000        0.0000        0.0000        0.0000        0.0000        0.0000        0.0000        0.0000        0.0000        0.0000        0.0000        0.0000        0.0000        0.0000        0.0000        0.0000        0.0000        0.0000        0.0000        0.0000        0.0000        0.0000        0.0000        0.0000        0.0000        0.0000        0.0000        0.0000        0.0000        0.0000        0.0000        0.0000        0.0000        0.0000        0.0000        0.0000        0.0000        0.0000        0.0000        0.0000        0.0000        0.0000        0.0000        0.0000        0.0000        0.0000        0.0000        0.0000        0.0000        0.0000        0.0000        7.2327        6.0930        5.4391        4.5247       12.9080       13.0218       15.4980       14.5702       14.2054       13.3660       11.9155        9.7099       10.0837       10.2965       11.5893       17.7946       20.1056       21.4828       22.5361       21.9541       21.2356       20.9782       20.0721       23.0920       24.9825       25.1266       25.5573       26.1250       22.1599       25.5640       29.0548       26.1676       24.2415       19.3941       15.7651       14.6634       15.3797       20.7134       21.5272       20.3603       13.0683       26.0455       18.6326       15.6352       13.8399       15.5072       19.7978       20.6191       22.0653       29.5362       27.9355       28.5755       26.9808       27.0821       33.6296       32.9557       36.3917       38.8440       43.7028       45.5928       45.4208       59.2621       62.1329       56.2639       63.1561       60.4945       70.3069       67.8102       74.2645       83.3001       81.2740       79.4085       77.2390       75.2111       81.2124      103.9510      112.1363      127.4769      134.3421      129.1847      128.8936        0.0000        0.0000        0.0000        0.0000        0.0000        0.0000        0.0000        0.0000        0.0000        0.0000        0.0000        0.0000        0.0000        0.0000        0.0000        0.0000
        0.0000        0.0000        0.0000        0.0000        0.0000        0.0000        0.0000        0.0000        0.0000        0.0000        0.0000        0.0000        0.0000        0.0000        0.0000        0.0000        0.0000        0.0000        0.0000        0.0000        0.0000        0.0000        0.0000        0.0000        0.0000        0.0000        0.0000       84.4216       70.9917       69.6967       75.3396       72.8835       72.8615       52.7816       44.6491       36.2709       33.5595       25.2169       31.8737       41.0479       44.7345       29.7672       26.1383       24.4668       29.0795       25.2860       31.4455       27.5533       34.5101       46.8799       46.7430       44.8616       45.6559       40.3368       35.2171       32.7512       36.1358       41.1356       42.8009       47.3159       42.3672       40.8813       39.1685       38.3292       33.3337       32.4302       39.6641       42.1474       36.1731       31.8340       28.9313       19.1927       16.5761       14.3208       12.0143       10.2569        8.9954        5.5928        5.4949        1.4673        1.6119        1.4376        1.3465        1.0730        0.9950        0.9654        0.9910        0.8808        0.9010        0.8782        0.0000        0.0000        0.0000        0.0000        0.0000        0.0000        0.0000        0.0000        0.0000        0.0000        0.0000        0.0000        0.0000        0.0000        0.0000        0.0000        0.0000        0.0000        0.0000        0.0000        0.0000        0.0000        0.0000        0.0000        0.0000        0.0000        0.0000        0.0000        0.0000        0.0000        0.0000        0.0000        0.0000        0.0000        0.0000        0.0000        0.0000        0.0000        0.0000        0.0000        0.0000        0.0000        0.0000        0.0000        0.0000        0.0000        0.0000        0.0000        0.0000        0.0000        0.0000        0.0000        0.0000        0.0000        0.0000        0.0000        0.0000        0.0000        0.0000        0.0000        0.0000        7.1560        6.9148        5.7044        5.6848        5.0623        5.4305       20.0675       24.1500       20.9953       21.3511       18.3695       14.6266       11.3094       11.6330       12.6090       14.4524       21.1312       23.2523       24.4485       25.4189       26.7866       24.4051       24.3333       23.3825       26.5173       30.8008       28.7574       25.1225       29.0516       25.5930       26.2332       27.0101       23.9406       23.1249       21.4845       21.1132       17.2271       16.2462       22.0266       25.8942       21.6767       30.5040       15.4763       11.1321       10.1326       14.2281       17.8468       20.0828       20.1710       21.0898       23.1695       28.8046       34.9340       28.3895       35.2523       40.7132       37.4374       43.0323       40.6785       43.2530       49.2941       62.4543       65.2191       62.6080       78.8219       70.0838       79.0732       82.5205       77.8859       75.1333       78.2340       79.9408       71.2556       77.1002       85.8985       86.1987       96.5162      107.2053      123.9008      130.8721      138.9264      133.4799        0.0000        0.0000        0.0000        0.0000        0.0000        0.0000        0.0000        0.0000        0.0000        0.0000        0.0000        0.0000        0.0000        0.0000        0.0000        0.0000
        0.0000        0.0000        0.0000        0.0000        0.0000        0.0000        0.0000        0.0000        0.0000        0.0000        0.0000        0.0000        0.0000        0.0000        0.0000        0.0000        0.0000        0.0000        0.0000        0.0000        0.0000        0.0000        0.0000        0.0000        0.0000        0.0000        0.0000       58.2532       60.4146       71.5398       83.4401       70.8031       66.1094       56.2959       46.7277       40.9855       48.7189       48.8046       55.3556       91.9709      143.7583       85.6020       63.4367       36.8830       34.1947       36.9884       40.1769       38.7451       49.1303       42.5573       58.7427       50.7758       47.3198       44.3278       37.3338       35.5442       36.3822       49.0331       34.4324       42.5844       47.0985       52.2329       49.4434       45.8137       49.1133       51.7493       50.5414       41.6026       28.8756       26.0865       26.5740       20.7368       16.8460       11.7991       12.4124       12.0322        9.6979        8.8567       10.4798        6.7716        3.6732        4.2044        1.3747        1.1081        1.0413        1.0071        1.0101        0.8760        0.8786        0.8421        0.0000        0.0000        0.0000        0.0000        0.0000        0.0000        0.0000        0.0000        0.0000        0.0000        0.0000        0.0000        0.0000        0.0000        0.0000        0.0000        0.0000        0.0000        0.0000        0.0000        0.0000        0.0000        0.0000        0.0000        0.0000        0.0000        0.0000        0.0000        0.0000        0.0000        0.0000        0.0000        0.0000        0.0000        0.0000        0.0000        0.0000        0.0000        0.0000        0.0000        0.0000        0.0000        0.0000        0.0000        0.0000        0.0000        0.0000        0.0000        0.0000        0.0000        0.0000        0.0000        0.0000        0.0000        0.0000        0.0000        0.0000        0.0000        0.0000        0.0000        0.0000        0.0000       10.3157       11.3496        9.4220        8.1434       11.9090       18.0758       22.2527       24.8181       23.7145       21.2304       17.8589       15.6044       15.1320       17.4474       18.4745       24.4380       26.5819       29.1279       28.6065       26.9713       28.5842       30.8469       29.3504       30.0664       39.7932       32.5320       31.8915       30.5705       25.7496       27.7472       26.3295       24.4374       27.9191       31.3752       26.7896       19.8978       19.2979       22.5548       23.8260       21.4146       18.4540       14.8028       11.0388       11.7137       16.2294       18.7314       17.6884       20.8060       22.6621       24.0922       29.6043       38.5428       35.9806       34.5218       46.9435       40.9864       44.3193       52.2904       60.3598       57.4436       58.3583       70.1994       84.2740       95.9488      104.8956       88.2116       79.2010       79.0114       76.9056       76.9648       80.1318       71.5811       70.3679       89.2622      100.2123      108.5695      115.9331      128.0569      135.6473      135.2153      133.9288        0.0000        0.0000        0.0000        0.0000        0.0000        0.0000        0.0000        0.0000        0.0000        0.0000        0.0000        0.0000        0.0000        0.0000        0.0000        0.0000
        0.0000        0.0000        0.0000        0.0000        0.0000        0.0000        0.0000        0.0000        0.0000        0.0000        0.0000        0.0000        0.0000        0.0000        0.0000        0.0000        0.0000        0.0000        0.0000        0.0000        0.0000        0.0000        0.0000        0.0000        0.0000        0.0000        0.0000        0.0000       56.2293       52.8529       50.6326       79.4695       82.2678       53.8374       44.9788       40.0399       43.3615       47.0611       51.2424       67.6339       94.5986      168.5322      112.2039       89.0405       65.1101       53.0918       47.2835       40.0660       41.1404       47.2152       49.4692       67.2101       55.0853       48.9294       51.1124       57.0032       49.6337       49.4818       49.1777      160.3004      186.8564       69.7738       56.2166       61.2583       62.7189       54.6702       52.5073       53.6723       36.8280       29.7510       23.2629       18.4126       12.6227       11.7242       11.8876       12.8355       14.2361       29.0925       27.3966       21.7554       20.1967       15.6242       10.6518        8.4074        9.2670        9.7274        4.5518        1.5563        1.2504        0.8559        0.7557        0.0000        0.0000        0.0000        0.0000        0.0000        0.0000        0.0000        0.0000        0.0000        0.0000        0.0000        0.0000        0.0000        0.0000        0.0000        0.0000        0.0000        0.0000        0.0000        0.0000        0.0000        0.0000        0.0000        0.0000        0.0000        0.0000        0.0000        0.0000        0.0000        0.0000        0.0000        0.0000        0.0000        0.0000        0.0000        0.0000        0.0000        0.0000        0.0000        0.0000        0.0000        0.0000        0.0000        0.0000        0.0000        0.0000        0.0000        0.0000        0.0000        0.0000        0.0000        0.0000        0.0000        0.0000        0.0000        0.0000        0.0000        0.0000        0.0000        0.0000        0.0000        0.0000        7.6794        7.8812        9.4333       11.2451       13.9236       22.3873       23.1340       19.6777       17.9663       18.6342       24.8485       25.6653       26.9824       21.9442       25.5662       27.8721       30.0618       30.4862       29.5928       60.5471       59.5029       53.7885       35.3157       39.9355       36.4667       37.2382       37.2512       28.5260       27.1472       22.3189       24.7154       28.6985       27.4826       25.2793       27.3057       25.7223       23.9838       26.7074       27.5123       19.0127       13.8916       15.8354       16.4761       17.7944       19.7976       20.4252       29.2530       28.2577       26.1583       28.2486       36.2981       35.7166       36.6646       41.8251       46.8834       47.6678       56.5687       51.9027       46.3083       54.3246       67.0765       83.4772       91.1438       90.7689       91.9569       77.7286       88.5004       78.3452       81.2838       84.6832       85.5285       89.1420       93.9484      105.2211      113.8705      117.7702      126.4748      133.8540      146.2483      153.3882        0.0000        0.0000        0.0000        0.0000        0.0000        0.0000        0.0000        0.0000        0.0000        0.0000        0.0000        0.0000        0.0000        0.0000        0.0000        0.0000
        0.0000        0.0000        0.0000        0.0000        0.0000        0.0000        0.0000        0.0000        0.0000        0.0000        0.0000        0.0000        0.0000        0.0000        0.0000        0.0000        0.0000        0.0000        0.0000        0.0000        0.0000        0.0000        0.0000        0.0000        0.0000        0.0000        0.0000        0.0000       63.2604       52.3850       49.5054       59.7870       61.8486       57.8251       53.8934       48.5973       48.4106       49.4894       55.1467       52.1683       55.7144       55.4952       62.2247       81.3261       58.7967       77.4777      111.8559       94.6562       49.5164       34.5181       50.2699       59.1127       61.8456       56.3095       52.5414       56.2522       48.1064       42.6487       57.1548       80.8244       77.4398       92.7589      115.9320      139.8187      122.2926       87.0378       91.4237       76.0744       58.8237       32.6135       22.3794       25.5559       17.5523       10.3976        9.5620       16.1310       21.2555       38.6480       53.6441       37.9193       30.2609       33.0711       23.3666       15.7126       15.7301       15.7798       10.6994        3.0986        2.6091        0.8211        0.7038        0.0000        0.0000        0.0000        0.0000        0.0000        0.0000        0.0000        0.0000        0.0000        0.0000        0.0000        0.0000        0.0000        0.0000        0.0000        0.0000        0.0000        0.0000        0.0000        0.0000        0.0000        0.0000        0.0000        0.0000        0.0000        0.0000        0.0000        0.0000        0.0000        0.0000        0.0000        0.0000        0.0000        0.0000        0.0000        0.0000        0.0000        0.0000        0.0000        0.0000        0.0000        0.0000        0.0000        0.0000        0.0000        0.0000        0.0000        0.0000        0.0000        0.0000        0.0000        0.0000        0.0000        0.0000        0.0000        0.0000        0.0000        0.0000        0.0000        0.0000        3.9386        4.9156        8.0891        8.3156        9.3341        9.6622       11.9095       17.9701       17.3321       12.4803       14.4152       18.2379       22.4446       24.9000       30.7197       28.2277       30.4092       33.9775       38.1135       36.1421       41.7021       51.0855       55.3110       51.8630       47.9224       42.6001       35.6414       36.4145       35.4666       32.8232       32.9222       28.9405       27.7695       30.9979       25.7744       22.2695       24.2340       24.8902       22.7574       28.9521       28.1911       27.6755       23.7035       26.7376       19.4218       20.8085       26.2187       24.6067       27.6273       37.6482       27.0716       30.8884       33.8876       35.8881       39.3435       39.3132       43.5694       72.0550       49.8144       50.9452       56.1861       63.1950       80.3335      110.5236       83.0274       77.1070       82.2899       75.7730       92.4415       80.5426       81.8329       77.4637       80.4356       85.9237       99.6453      106.1709      111.5608      109.9937      119.5085      119.0598      148.8006      163.8682        0.0000        0.0000        0.0000        0.0000        0.0000        0.0000        0.0000        0.0000        0.0000        0.0000        0.0000        0.0000        0.0000        0.0000        0.0000        0.0000
        0.0000        0.0000        0.0000        0.0000        0.0000        0.0000        0.0000        0.0000        0.0000        0.0000        0.0000        0.0000        0.0000        0.0000        0.0000        0.0000        0.0000        0.0000        0.0000        0.0000        0.0000        0.0000        0.0000        0.0000        0.0000        0.0000        0.0000        0.0000      107.9241       95.3834       84.4929       92.4817       96.5919       68.0661       59.2578       48.3458       48.6900       59.6307       59.8496       57.1969       54.6596       54.2456       43.1592       48.5645       35.8940       43.6240       51.2589       45.8019       47.0689       31.3199       35.1650       58.2198       60.9193       61.7437       55.5259       50.0647       44.1235       38.7888       38.6558       35.2408       31.2113       33.2849       38.2834       67.6406      130.6768      163.3725      141.8126       90.3625       43.3407       26.7972       15.4135        5.2012        4.2667        3.3633        3.1095        8.6834       17.0983       22.7720       41.5330       83.5677       88.8838       37.8135       41.4209       73.9214       35.1548       12.6534       12.9069        2.7378        2.9834        2.1646        0.8603        0.4589        0.0000        0.0000        0.0000        0.0000        0.0000        0.0000        0.0000        0.0000        0.0000        0.0000        0.0000        0.0000        0.0000        0.0000        0.0000        0.0000        0.0000        0.0000        0.0000        0.0000        0.0000        0.0000        0.0000        0.0000        0.0000        0.0000        0.0000        0.0000        0.0000        0.0000        0.0000        0.0000        0.0000        0.0000        0.0000        0.0000        0.0000        0.0000        0.0000        0.0000        0.0000        0.0000        0.0000        0.0000        0.0000        0.0000        0.0000        0.0000        0.0000        0.0000        0.0000        0.0000        0.0000        0.0000        0.0000        0.0000        0.0000        0.0000        3.0974        4.9317        4.8968        6.0280        7.7379       10.5472        9.5880        5.8491        7.6807       11.6117       12.3197       16.7072       24.7754       39.1963       27.9042       38.2314      102.5547       35.1527       40.6903       40.2157       37.1589       44.5297      107.2310      130.0406       42.1295       42.9703       41.5954       41.2510       37.4665       36.6230       42.7214       35.7723       40.2502       31.9149       32.7371       41.9776       31.4565       28.1494       26.8386       28.3532       38.2353       25.0601       24.3424       25.1079       25.0741       29.0195       37.8723       32.8125       30.3648       36.0750       33.9247       28.1296       30.2184       33.8824       35.8645       41.2083       49.5886       52.4366       51.5335       54.1254       63.2798       66.6298       67.6829       72.7816       85.9581       95.1183       72.6520       97.1451       96.6846       78.4134       87.4105       92.6217       82.5056       89.0537       93.1627       90.9666       97.6885      105.8736      108.4783      120.4332      126.9640      148.3278      165.0576      160.5055        0.0000        0.0000        0.0000        0.0000        0.0000        0.0000        0.0000        0.0000        0.0000        0.0000        0.0000        0.0000        0.0000        0.0000        0.0000
        0.0000        0.0000        0.0000        0.0000        0.0000        0.0000        0.0000        0.0000        0.0000        0.0000        0.0000        0.0000        0.0000        0.0000        0.0000        0.0000        0.0000        0.0000        0.0000        0.0000        0.0000        0.0000        0.0000        0.0000        0.0000        0.0000        0.0000       85.4456      127.6825       85.0862      112.2909      113.5511       84.5488       64.8227       61.2629       52.7559       56.1285       67.0466       76.7861       70.2227       82.0710       91.6444       51.5851       41.7419       31.8769       28.6787       23.8055       24.8178       25.8184       26.4632       36.4149       46.1812       54.3093       68.3852       80.2258       68.6753       50.3722       40.7502       32.3659       28.5025       25.2585       22.3228       22.6147       22.2760       20.5638       19.4769       35.4716       30.0532       18.7181       14.6930       10.4968        4.2391        3.0126        2.1538        2.3438        5.4715        9.8875       13.9095       13.1805       17.5374       27.9056       28.9592       54.8130      322.2648      309.0296       40.4003        5.4134        3.9677        5.0100        3.9164        1.8446        0.4391        0.3512        0.0000        0.0000        0.0000        0.0000        0.0000        0.0000        0.0000        0.0000        0.0000        0.0000        0.0000        0.0000        0.0000        0.0000        0.0000        0.0000        0.0000        0.0000        0.0000        0.0000        0.0000        0.0000        0.0000        0.0000        0.0000        0.0000        0.0000        0.0000        0.0000        0.0000        0.0000        0.0000        0.0000        0.0000        0.0000        0.0000        0.0000        0.0000        0.0000        0.0000        0.0000        0.0000        0.0000        0.0000        0.0000        0.0000        0.0000        0.0000        0.0000        0.0000        0.0000        0.0000        0.0000        0.0000        0.0000        0.0000        4.2064        7.2163        8.7890        9.2677       11.4584        7.5445        8.2300        9.0551        7.4260       10.6889       18.3868       21.7729       20.4133       20.6660       28.6545       27.2438       27.1315       25.7384       27.9395       28.5369       31.1104       38.3225       36.7476       64.8090       82.5606       45.5794       41.5240       42.0089       46.7831       41.7009       38.5953       33.6232       31.6129       41.0706       32.6190       30.6998       34.2206       33.0323       29.0215       30.1365       31.9848       34.2563       34.3737       28.8992       27.8483       29.1847       35.6618       38.9809       37.7772       68.6789       45.4919       40.6720       34.3908       39.7841       39.3275       45.2907       59.9949       93.4200       59.9813       68.3391       70.5706       74.1181       81.1870       90.6483       91.0117       90.3697       95.4414       92.5523      101.2537      100.9300       96.9355       98.2039      102.8056       89.3727       90.3392       93.8116       79.0294       88.0550       97.5603      105.4372      123.9596      132.3304      134.9997      146.7715        0.0000        0.0000        0.0000        0.0000        0.0000        0.0000        0.0000        0.0000        0.0000        0.0000        0.0000        0.0000        0.0000        0.0000        0.0000        0.0000
        0.0000        0.0000        0.0000        0.0000        0.0000        0.0000        0.0000        0.0000        0.0000        0.0000        0.0000        0.0000        0.0000        0.0000        0.0000        0.0000        0.0000        0.0000        0.0000        0.0000        0.0000        0.0000        0.0000        0.0000        0.0000        0.0000        0.0000       69.8147       74.6292       68.6170       73.5783       82.5570       71.0983       79.5077       73.7614       91.6102      103.9176       83.8194       86.2632       60.0211       36.3623       33.4194       28.4770       27.7576       29.0674       46.7649       49.0142       30.3817       27.2469       28.1330       33.3083       33.4376       41.6783       50.2185       49.9178       51.2135       39.1598       31.1286       24.1944       16.4582       14.2627       12.8160       15.1200       25.5223       27.3918       43.3697       50.8808       25.1680       12.4582       12.4384       10.0080        4.2272        2.0195        1.7662        1.9463        3.3514        4.4596        7.5498       10.6665       16.5472       16.4713        8.8498       11.9671       53.8813      138.1202       23.2566        7.5833        6.6020        5.1850        1.4558        0.8127        1.8998        1.5893        1.3636        1.2256        1.2073        1.1724        1.1868        1.1926        0.9457        0.6479        0.0000        0.0000        0.0000        0.0000        0.0000        0.0000        0.0000        0.0000        0.0000        0.0000        0.0000        0.0000        0.0000        0.0000        0.0000        0.0000        0.0000        0.0000        0.0000        0.0000        0.0000        0.0000        0.0000        0.0000        0.0000        0.0000        0.0000        0.0000        0.0000        0.0000        0.0000        0.0000        0.0000        0.0000        0.0000        0.0000        0.0000        0.0000        0.0000        0.0000        0.0000        0.0000        0.0000        0.0000        0.0000        0.0000        2.3690        4.0001        7.7860        8.7602        8.8377        8.8539       11.2863        8.3615        8.1237        7.4772        7.7698       13.0598       12.6085       15.4540       20.5272       17.0085       17.3167       20.8451       21.4484       25.2368       27.9563       26.4611       28.1141       37.4178       35.7085       39.4045       40.3558       45.2441       40.0024       45.6265       47.2078       46.4712       37.8782       36.2584       23.6715       23.3593       28.6183       33.7635       31.1956       33.2921       36.4927       33.4960       39.4084       35.8416       41.5315       38.6746       40.3655       47.1614       47.8763       64.1412       73.8584       58.6345       52.8260       64.7569       53.3807       63.0869       54.5053       48.3144       53.1908       62.3321       63.2001       68.5897       85.1336       89.4665       90.8293      105.3542      113.5909      114.9536      109.9858      105.3074      101.7168      110.1835      100.9899       98.6878      100.5423       99.6823       84.6626       72.0359       74.9888       87.3303       86.7204       95.6286      107.0632      108.5665      122.1031      131.8029        0.0000        0.0000        0.0000        0.0000        0.0000        0.0000        0.0000        0.0000        0.0000        0.0000        0.0000        0.0000        0.0000        0.0000        0.0000        0.0000
        0.0000        0.0000        0.0000        0.0000        0.0000        0.0000        0.0000        0.0000        0.0000        0.0000        0.0000        0.0000        0.0000        0.0000        0.0000        0.0000        0.0000        0.0000        0.0000        0.0000        0.0000        0.0000        0.0000        0.0000        0.0000        0.0000       85.0760       81.5248       77.7683       69.5412       80.0806       93.4333       96.1926      105.2220       92.9088       77.9366       72.7857       82.0937       90.7344       70.1499       50.4092       58.9008       49.4597       45.9694       47.1845       45.2344       53.4499       74.1361       64.9794       32.7970       24.0252       23.2397       25.8340       27.0666       31.0105       36.4476       39.3999       31.7741       16.3199       13.2177       10.4876       11.5615       19.4902       19.5684       12.9437        8.8625        5.6518        7.8827        5.9383        4.8946        5.1236        2.2247        1.2984        1.1529        1.4474        2.7871        3.1263        3.4923        4.0523        3.2820        3.5651        5.2227        7.5553       11.8225       13.0395        6.9380        4.4318        1.4724        2.0873        0.4922        0.8271        3.0746        1.6343        1.5265        1.3597        1.4206        1.3911        1.5202        1.4172        1.2114        0.7991        0.6150        0.4605        0.0200        0.1091        1.0397        0.0026        0.0848        1.5012        0.3219        0.0000        0.0000        0.0000        0.0000        0.0000        0.0000        0.0000        0.0000        0.0000        0.0000        0.0000        0.0000        0.0000        0.0000        0.0000        0.0000        0.0000        0.0000        0.0000        0.0000        0.0000        0.0000        0.0000        0.0000        0.0000        0.0000        0.4561        0.5439        0.5134        0.6838        0.9333        1.5782        1.8856        2.0117        2.5702        2.9098        3.0410        3.4903       12.6924       10.5690        6.2311        6.6446        7.5862        8.2996        8.2287        8.3315       10.1427       10.7383       16.9971       12.6612       13.0685       18.0844       16.5662       18.7497       24.3318       22.3315       26.8464       30.1703       36.3984       34.1554       36.8012       37.7187       31.3752       33.6881       37.3641       38.5046       36.2453       44.5409       46.9071       47.8374       43.7859       27.8558       23.3017       29.2261       25.3494       37.5032       33.5646       36.6953       38.0149       39.4936       45.0574       44.8561       48.2272       56.6463       63.7486       77.7937       75.3462       76.6086       70.1245       82.5427       95.7336       67.5277       64.7943       70.8800       62.2013       56.2866       65.9708       66.5144       63.8909       67.3081       77.3986       83.1693       96.0506      110.3940      106.1766      100.9499      100.1825      100.4327      109.0375      104.2759      105.4865      105.3380       86.3614       76.9624       72.1298       72.1374       78.3534       79.8273       83.5824       91.4423       98.8657        0.0000        0.0000        0.0000        0.0000        0.0000        0.0000        0.0000        0.0000        0.0000        0.0000        0.0000        0.0000        0.0000        0.0000        0.0000        0.0000        0.0000        0.0000
        0.0000        0.0000        0.0000        0.0000        0.0000        0.0000        0.0000        0.0000        0.0000        0.0000        0.0000        0.0000        0.0000        0.0000        0.0000        0.0000        0.0000        0.0000        0.0000        0.0000        0.0000        0.0000        0.0000        0.0000        0.0000        0.0000      120.8877      121.1863       95.9350       86.9799      103.7859      120.9178      123.0585      121.4045      101.0893       55.3204       39.6715       32.9729       31.2113       30.4409       38.4491       64.7668       60.1213      109.8566       75.3535       65.0526       48.7239       29.1938       20.9532       19.1756       16.6550       11.0150       12.7391       17.6577       22.0644       19.1465       19.7342       15.3619       11.0734        9.6830        9.4281       10.3950       16.6869       30.2298       26.6559        9.7549        5.8524        6.7051        8.2505        5.8541        4.2668        1.8884        0.8823        0.9511        1.2423        2.8793        3.2124        3.1010        3.1570        2.8246        3.0674        4.2705        4.9654        5.2379        5.7547        5.9397        5.1222        0.9382        0.5154        0.5643        0.8692        2.2217        1.6708        1.4919        1.4102        1.5186        1.4714        1.5393        1.5421        1.2640        1.0443        0.7128        0.6373        0.2850        1.5130        2.9164        0.2193        0.1991        1.2093        1.3243        0.3448        0.0000        0.0000        0.0000        0.0000        0.4752        0.2554        0.2706        0.0000        0.0000        0.0000        0.0000        0.0000        0.0000        0.0000        0.0000        0.0000        0.0000        0.0000        0.0000        0.6640        0.6369        0.8434        0.2797        0.2549        0.3440        0.3067        0.3781        0.9479        0.9407        2.1249        2.7404        2.3315        1.8291        2.4672        2.6710        2.7160        5.4771        5.1168        5.4251        3.6715        6.2768        7.7172        7.9532        8.1974        9.1395       11.9143       12.2709       10.7259       10.6793       12.0067       17.3258       15.0216       14.8522       25.2533       26.6430       26.7223       30.2500       36.0723       34.7906       35.3410       38.1637       40.5510       31.1125       29.5103       34.7876       37.7236       43.6777       40.1333       41.9069       43.7170       42.0752       40.8212       39.8924       30.7465       30.3684       43.2394       39.1465       41.3076       56.1697       56.8014       54.8602       62.1862       81.9027       92.1881       91.5788       90.7318      102.2861      101.7115       81.6293       83.3891       68.3282       66.7923       54.8876       54.7531       66.1536       77.4984       68.9053       61.5159       64.0507       70.9984       80.1911       89.5496      103.1207      107.7158      101.1185      105.3977      110.6837      108.3206      105.0707      100.6433       95.0273      100.3459       77.9170       74.2629       73.9499       79.7614        0.0000       78.0325       83.1965       92.3824        0.0000        0.0000        0.0000        0.0000        0.0000        0.0000        0.0000        0.0000        0.0000        0.0000        0.0000        0.0000        0.0000        0.0000        0.0000        0.0000        0.0000        0.0000
        0.0000        0.0000        0.0000        0.0000        0.0000        0.0000        0.0000        0.0000        0.0000        0.0000        0.0000        0.0000        0.0000        0.0000        0.0000        0.0000        0.0000        0.0000        0.0000        0.0000        0.0000        0.0000        0.0000        0.0000        0.0000      125.1699      123.5247      113.1157       93.4482       71.6069       80.1538       77.7926       50.6650       48.0016       41.2941       27.0647       27.3662       29.2739       26.4343       24.9687       25.3564       23.8378       25.0490       24.3002       27.1572       34.3460       36.7913       23.9745       19.9828       18.9243       13.3931       12.3102       11.4030       29.3547       41.3092       27.8000       16.0352       21.4994        7.5485        7.0853       10.3749        9.5087        7.6372       17.4247       10.0841        4.6431        3.2223        6.1563       11.5045       12.0932        8.3764        3.7657        1.7561        1.0225        1.3674        3.1334        3.4839        3.1835        3.0772        2.4476        3.0710        3.7022        5.0523        5.5183        5.7309        4.9445        4.3697        1.5717        0.5418        0.2874        0.9016        2.4560        1.6642        1.3977        1.3781        1.5111        1.4871        1.4802        1.3941        1.1040        0.9798        0.8882        1.6480        1.5080        3.1856        3.8594        2.0821        0.0000        0.0489        0.0659        0.0000        0.0000        0.0000        0.0000        0.0564        0.3666        0.3408        0.3547        0.4642        0.9269        1.7761        0.0000        0.0000        0.0000        0.0000        0.0000        0.0000        0.0000        0.0000        0.9710        0.9116        0.6094        0.6813        0.4832        1.6531        2.1747        2.0382        1.5924        1.8183        2.8794        2.8999        3.0701        2.8611        2.5292        2.6666        2.6369        2.7069        5.1042        2.4308        2.8350        4.0384        9.3580       10.7282        9.0196        9.8749        9.9883       10.2760       10.5572       11.2072       11.7778       12.6334       13.8942       17.0617       16.0710       16.4303       24.9140       31.0590       32.0780       33.5250       29.7917       29.0989       30.8981       39.1717       33.9433       33.9075       43.7134       45.3617       48.0849       47.5530       46.4343       47.3261       39.9041       42.6666       39.0112       39.9970       40.1691       52.9360       62.1838       56.3061       61.0166       69.1408       93.1553       93.8752       91.4489      100.2913      102.1076      104.5454      101.8933      117.8984      107.7611       97.3960       73.7929       61.4201       56.8380       59.4559       73.1361       71.9405       66.2159       62.9401       65.7454       70.5109       86.0150       85.9461       85.4956       96.8980      103.6196      105.7315      107.8300      138.9041      149.2620       97.9084       98.4064      105.6866       85.6800       77.3640        0.0000        0.0000        0.0000        0.0000        0.0000        0.0000        0.0000        0.0000        0.0000        0.0000        0.0000        0.0000        0.0000        0.0000        0.0000        0.0000        0.0000        0.0000        0.0000        0.0000        0.0000        0.0000        0.0000        0.0000
        0.0000        0.0000        0.0000        0.0000        0.0000        0.0000        0.0000        0.0000        0.0000        0.0000        0.0000        0.0000        0.0000        0.0000        0.0000        0.0000        0.0000        0.0000        0.0000        0.0000        0.0000        0.0000       71.0947       62.7676       63.4086       61.3461       66.1768       72.4973       56.3066       47.6955       35.3573       30.8171       24.2207       20.3646       17.5806       17.2712       15.0353       14.5456       13.0615       11.4558       12.1449       19.7087       17.8518       18.0292       21.7378       31.7707       36.6951       17.3546       14.4708       12.1997       12.4718       12.2458       14.1168       41.5927       61.1949       50.8145       20.9788       24.6030        8.9091        7.8014        4.9295        4.1433        3.2896        2.8829        3.0832        3.2534        3.6400        3.0979        4.4045        6.6271        7.9873        8.8731        3.8714        4.2351        4.6993        3.9461        2.9394        2.2495        2.2187        3.3811        3.7734        4.2568        4.9450        5.2581        5.3113        4.8152        4.3767        2.8583        2.1087        1.6514        1.5395        2.1362        1.8759        1.7930        1.7979        2.0614        2.0645        2.0118        1.8981        2.0082        1.8801        1.6975        1.4228        0.7914        1.6231        2.9543        2.4468        0.1416        0.0708        0.0573        0.0575        0.0811        0.1172        0.1521        0.4041        0.2587        0.3468        0.5130        1.5700        2.7927        4.0180        3.8678        3.8486        4.9065        4.5498        2.2834        1.2601        1.2982        1.1686        1.1094        1.1030        1.2795        1.4548        2.1820        1.6645        0.9868        1.2324        1.2050        1.1384        2.6478        6.6202        6.1865        5.4527        3.1520        1.7953        1.8347        5.4438        2.5321        7.5120        3.4911        4.7257        8.2493        8.7558        9.7439       10.4667       11.1887       12.2336       13.0314       15.3234       16.6865       16.5002       18.6286       19.2241       21.5678       25.3501       31.2381       33.4042       37.2906       40.2421       40.0385       37.0326       33.6130       33.0855       32.6876       37.3959       47.0594       54.0912       53.7667       53.3081       47.8363       48.4229       50.9296       44.3383       41.9552       39.7787       49.6520       56.1492       67.3513       79.8657       91.9604      108.0099      115.9046      115.1700       90.9772       91.7684       95.1968       82.9711       70.3255       80.6095       77.0697       65.7729       63.2527       59.4422       66.7623       69.8196       71.2905       64.4722       67.8180       72.7166       77.3006       77.4710       87.1860       87.8502       90.9710      103.1643      105.8169      104.2060       97.4657      155.5637      146.9651       94.5905       94.0703       92.8930       88.7018        0.0000        0.0000        0.0000        0.0000        0.0000        0.0000        0.0000        0.0000        0.0000        0.0000        0.0000        0.0000        0.0000        0.0000        0.0000        0.0000        0.0000        0.0000        0.0000        0.0000        0.0000        0.0000        0.0000        0.0000        0.0000
        0.0000        0.0000        0.0000        0.0000        0.0000        0.0000        0.0000        0.0000        0.0000        0.0000        0.0000        0.0000        0.0000        0.0000        0.0000        0.0000        0.0000        0.0000       48.6535       44.5896       50.6089       62.3355       68.1734       52.3051       35.4362       25.1942       23.0281       15.0474       10.1198        8.9752        9.3845       10.5703        8.2952        6.7585        5.7780        6.9535        6.3493        6.0794        5.9274        4.9625        8.4605       11.7305        8.5803        7.1286       11.3325       14.6376       13.7905        7.7714        7.8940        6.1988        9.5429       13.7542       12.2433        9.8478        6.4244        6.5753        8.2932       10.7509        7.5413        3.2351        2.4180        2.8018        3.5583        4.8926        5.5693        7.4462        6.7353        5.3554        6.9143        7.0041        6.8638        6.3360        5.3047        5.8633        4.5407        3.2494        2.5347        2.0098        2.1345        3.4285        3.9963        4.4270        4.7214        5.0207        4.8122        4.4738        4.0615        2.4768        3.0632        2.8714        1.3981        1.9193        1.7721        1.9309        2.6985        2.0475        2.1290        2.2737        2.1532        2.9081        2.9700        2.5252        1.7421        0.3328        0.2252        1.5892        1.7802        0.4874        0.1399        0.0800        0.0804        0.2690        0.2191        0.1484        0.3406        0.6293        0.4313        0.4813        1.4639        3.4399        4.7184        4.5237        3.9327        3.1960        2.7333        3.0896        1.5286        1.8172        3.3201        2.4215        2.6463        6.4857        8.1245        7.3351        1.6147        1.4455        1.7061        1.5402        1.1454        3.8367        5.2454        4.1277        3.1711        2.0034        1.4952        1.7182        2.0396        2.3653        2.5376        3.4189        4.8183        8.3681        9.5392       10.7979       11.4294       12.0911       13.1680       14.1994       15.0059       18.0363       18.7105       22.1155       21.4750       26.0233       28.4049       31.7683       34.2047       38.4049       41.0658       41.5712       44.5287       37.5366       33.8375       34.2269       40.3783       45.2444       51.2866       52.1507       50.2624       47.3635       56.7056       56.0751       47.8286       44.6342       46.8636       56.3091       66.8378       76.3116      105.1076      123.3765      125.1383       98.0594       82.4372       75.6429       75.9785       68.4947       67.5311       67.0556       71.9693       71.8302       76.5879       66.3020       70.2106       81.0836       80.2496       72.3823       70.4227       72.5750       76.4529       79.0419       80.5859       93.8871       97.7819       94.5672      101.2947      106.5012      104.8968       97.6239       97.8653       99.2818      100.2240        0.0000        0.0000        0.0000        0.0000        0.0000        0.0000        0.0000        0.0000        0.0000        0.0000        0.0000        0.0000        0.0000        0.0000        0.0000        0.0000        0.0000        0.0000        0.0000        0.0000        0.0000        0.0000        0.0000        0.0000        0.0000        0.0000        0.0000        0.0000
        0.0000        0.0000        0.0000        0.0000        0.0000        0.0000        0.0000        0.0000        0.0000        0.0000        0.0000        0.0000        0.0000        0.0000        0.0000       55.0198       47.8699       40.8721       43.4365       48.5140       56.5868       49.1741       34.9985       29.2933       23.3012       18.1150       15.1638        9.7071        5.7560        5.0459        5.0206        4.3555        3.7153        3.3413        3.2886        3.6044        3.4601        3.3604        3.1236        3.0032        5.5077        6.3419        5.2472        3.8389        3.7334        3.0457        4.6734        3.1904        2.4837        1.8627        3.2433        8.4468        7.1019        5.5247        3.5207        6.0032       12.9134       10.1628        5.1667        3.5451        2.5922        2.3917        2.6693        5.2322        6.4828        5.3693        3.4502        2.6560        2.7686        2.6046        2.0151        1.4519        3.6416        7.3086        7.0597        3.6599        2.6515        2.3024        2.2528        3.4201        4.0924        4.5813        4.8674        4.8574        4.9586        4.4442        4.0240        3.8660        3.2245        1.7202        1.3989        1.9146        1.7660        1.9036        2.6321        2.6362        2.3247        3.3587        3.2378        2.1845        2.1436        2.0612        1.7945        0.2237        0.1505        1.1110        2.4138        1.7043        0.7137        0.2620        0.2634        0.3972        0.9960        2.1190        1.4415        2.7085        1.5845        2.0578        2.9934        4.9839        6.5876        5.4617        4.0738        4.0294        4.1492        4.1908        3.2003        2.3871        5.6561        3.3279        1.4761        1.2984        1.2168        1.9509        1.9011        2.0594        2.1621        1.8079        1.8013        1.0417        1.6833        3.4374        4.4051        3.0902        2.9124        2.7153        3.0638        3.6844        3.8739        4.1211        5.1134       10.2500       11.4972       12.3296       13.3659       14.1504       17.2156       17.3346       17.1199       18.8639       19.3504       20.7697       22.1105       24.6771       30.7979       36.3550       35.0991       39.8643       46.3186       43.4346       43.5536       34.5999       30.5901       36.2961       42.8111       42.2496       46.6494       50.7400       52.9950       51.6481       51.6142       61.4260       54.5086       48.4967       55.5444       76.2770       82.8251       86.4479       95.9847      105.6410      103.0735       85.4162       74.2253       67.1842       65.7611       61.5843       63.5744       71.3269       74.0551       73.3510       72.5099       73.8547       76.7716       85.5387       85.0487       77.9091       82.1855       84.6443       84.4448       92.6984       85.9852      105.5876      109.2105      101.4392        0.0000      103.3911      102.0148      100.0394       94.1227       99.0778      101.1201        0.0000        0.0000        0.0000        0.0000        0.0000        0.0000        0.0000        0.0000        0.0000        0.0000        0.0000        0.0000        0.0000        0.0000        0.0000        0.0000        0.0000        0.0000        0.0000        0.0000        0.0000        0.0000        0.0000        0.0000        0.0000        0.0000        0.0000        0.0000
        0.0000        0.0000        0.0000        0.0000        0.0000        0.0000        0.0000        0.0000        0.0000        0.0000        0.0000        0.0000        0.0000       53.0236       63.4593       53.2109       52.2002       46.5745       49.6376       47.3608       33.9866       25.3892       22.2716       22.1274       18.2808       12.9034        9.6362        4.0067        3.2764        3.9561        2.8772        3.0602        3.5712        3.3824        2.5013        3.1105        3.2847        3.1665        2.8746        2.4834        4.8475        5.2112        4.2894        2.9410        2.5716        2.6515        4.2458        2.7273        2.1776        1.9060        2.8997        3.5573        3.3619        2.9129        2.5272        1.7650        2.1447        3.8748        2.9152        2.1213        2.2610        2.2032        2.5071        3.7714        3.6959        6.2857        4.2462        4.0921        3.1163        1.2188        1.7837        1.7909        6.2491       17.7994       16.7413        4.3021        2.5706        2.6319        2.2553        3.3767        4.2199        4.7759        5.1372        5.5633        5.4537        4.5687        4.0036        2.5034        2.0434        1.6696        1.5030        2.0386        2.8761        3.3584        3.1439        3.5336        4.2969        3.9077        1.9594        2.0689        2.0151        2.0110        1.9718        1.0123        0.1974        0.3816        1.4547        1.2178        0.9861        4.2154        4.3973        2.6255        3.3298        3.1324        2.9766        3.8937        4.2133        4.2359        6.1263        9.3707       11.8774        8.4155        6.5208        4.7988        4.0844        3.2773        1.2088        1.8874        3.8955        5.1239        3.2267        2.3468        1.5320        2.8250        3.4656        4.4530        5.7281        6.6381        5.6830        2.9043        1.7514        3.2758        4.4232        4.1718        4.6310        5.1938        5.2168        5.4699        5.5977        6.1655        7.8779       14.6055       16.8368       18.7976       20.3575       20.8491       21.1093       20.7054       22.6198       22.3794       21.7741       21.4607       22.9946       27.7710       35.7835       41.5956       43.0195       48.6437       45.2765       44.8266       39.0391       33.0473       30.6486       32.5462       35.0900       41.4766       50.0915       54.8473       53.0267       54.7856       62.4780       67.8012       65.2108       63.9825       66.6841       72.5785       91.6920       86.2700       82.6623       81.5782       85.4160       86.3881       72.8874       69.5436       76.7985       68.8812       64.5804       69.0177       85.6420       87.6141       90.3434       99.8999       90.8050       83.8041       83.7595       89.5868       85.5583       82.6592       91.3348      104.4113      103.4345      115.7384      122.3438        0.0000        0.0000        0.0000        0.0000        0.0000        0.0000        0.0000        0.0000        0.0000        0.0000        0.0000        0.0000        0.0000        0.0000        0.0000        0.0000        0.0000        0.0000        0.0000        0.0000        0.0000        0.0000        0.0000        0.0000        0.0000        0.0000        0.0000        0.0000        0.0000        0.0000        0.0000        0.0000        0.0000        0.0000        0.0000        0.0000
        0.0000        0.0000        0.0000        0.0000        0.0000        0.0000        0.0000        0.0000        0.0000       59.7955        0.0000        0.0000       39.3512       44.7032       48.8709       45.0498       41.7504       34.1889       30.9426       27.7534       16.4396       11.3328       11.9465        9.2059        4.8395        2.8115        2.4006        2.2408        2.1256        2.4427        2.7440        3.3907        2.9526        2.6737        2.6525        3.0816        3.1779        3.1093        3.0242        2.6967        3.6501        3.5752        2.8492        1.5111        1.1808        0.7515        1.1815        1.9825        1.6844        2.0016        3.8211        5.0424        5.8483        4.8745        5.2963        3.8148        3.3208        3.5642        4.7910        4.5528        3.2314        3.2297        2.6959        4.4314        6.7875        6.0012       12.4677       86.2033       74.3691        8.3118        2.5204        4.8097        5.4989        6.6640        5.9484        2.2392        1.0128        0.9636        1.0158        2.9482        3.7158        4.3483        4.5322        5.2286        4.4890        3.8023        3.4536        3.2281        2.5933        2.2155        1.9719        2.2313        2.6618        3.5858        3.3229        3.1043        3.1032        2.6630        2.1854        1.3154        1.3093        1.4158        1.0306        0.5154        0.3417        0.3888        0.5420        1.4204        5.0105        6.1951        6.1380        6.0170        6.7576        6.7676        4.5336        4.6190        7.4909        8.2288        7.3198        8.0355       10.9374        5.5668        4.8545        3.4786        3.6760        3.0448        2.2343        1.7080        2.8015        2.7638        2.1620        1.4104        1.2502        1.9114        2.4899        4.5867        4.8157        5.2707        5.7291        5.8390        5.0983        6.6448       10.3367       19.4398       17.6298       13.0852       12.8785       13.7319       14.3658       18.5295       22.1751       23.8105       27.8576       25.2306       29.1202       31.3921       29.1668       26.4286       24.6945       27.5035       28.9563       23.4285       25.8248       33.8602       42.0680       43.0443       42.3661       40.7162       44.4246       40.9964       43.7533       40.7803       37.4830       36.0816       38.6991       50.4546       59.4687       59.1426       60.2618       65.3908       71.2385       71.4961       74.7699       71.0987       73.3614       80.1116       84.6345       84.9981       77.8227       70.6132       80.0715       80.4812       85.9366       91.2696       88.5747       94.9098       80.6738       90.5060       95.1941       98.9708       98.5278       90.3121       86.5874       87.8177       86.8771       94.0213       90.0032       95.2673      103.9153      101.1603      106.2625       90.9644        0.0000        0.0000        0.0000        0.0000        0.0000        0.0000        0.0000        0.0000        0.0000        0.0000        0.0000        0.0000        0.0000        0.0000        0.0000        0.0000        0.0000        0.0000        0.0000        0.0000        0.0000        0.0000        0.0000        0.0000        0.0000        0.0000        0.0000        0.0000        0.0000        0.0000        0.0000        0.0000        0.0000        0.0000        0.0000        0.0000        0.0000
        0.0000        0.0000        0.0000        0.0000        0.0000       67.7816       44.9784       59.4898       50.0849       28.8587       33.5626       40.7895       54.4423       41.0337       48.3041       38.9468       24.6614       19.8701       17.7897       13.3981        8.9215        8.0434        7.8098       10.0470        6.8730        2.0596        1.7071        1.7014        1.2973        0.9733        0.9125        1.8231        1.8974        1.9869        2.0830        2.5104        2.6219        2.7043        2.6641        2.6130        4.0209        4.5083        2.8594        1.7778        1.3569        0.8304        0.9050        2.2528        2.7333        5.3547        7.2568        5.4688        6.3653        5.9520        5.6061        3.8767        3.4149        2.6497        1.8436        1.3503        1.6398        2.1319        3.2959        8.4742        7.1096        5.3664       15.2559       62.1301       59.9875       47.9342        2.2287        3.9814        2.9688        1.7407        1.2317        0.6800        0.7456        0.9344        0.9994        2.6042        2.7020        3.0387        3.6183        4.4818        4.2697        4.9969        5.5480        3.7569        2.9859        2.3177        2.1275        2.4342        2.3401        3.0817        2.0557        2.2066        2.1919        2.6029        2.2043        1.4233        2.4532        2.2198        1.2662        0.6651        0.7175        2.6696        3.9751        5.8900        8.3171        7.8026        6.0739        5.6342        6.1973        4.4396        6.8742        7.3368        6.4658        9.8588        9.0348        8.0865        9.7773        5.0092        3.7100        2.6706        1.9547        1.9265        2.7215        3.0083        3.4792        3.8115        1.4338        1.1954        1.5107        5.3197        5.4671        6.7747        7.6750        7.7848        7.1560        5.9998        7.0047        8.8881       13.0659       18.1843       20.1926       19.7998       18.0949       25.6006       20.7553       21.9128       23.5040       22.2819       26.9679       37.9597       33.2795       32.4601       36.8256       39.3174       36.9322       37.0831       26.1624       27.1549       35.7951       42.4152       43.8478       41.0611       41.6342       45.8738       48.0464       50.0306       47.5106       45.9848       45.2014       42.1577       46.8631       56.0410       62.2850       61.0374       65.1190       74.4685       85.4676       84.6716       88.3954       74.8022       66.0161       73.8740       87.5778       75.5816       61.8851       62.3639       71.2002       91.4906        0.0000        0.0000      105.1719       82.7367       82.4322       95.2269       90.7377       83.2064       77.3270       73.9091       77.2552       90.0310       95.4277       96.6584       97.3472      107.2935      113.8245      112.3893      110.2155        0.0000        0.0000        0.0000        0.0000        0.0000        0.0000        0.0000        0.0000        0.0000        0.0000        0.0000        0.0000        0.0000        0.0000        0.0000        0.0000        0.0000        0.0000        0.0000        0.0000        0.0000        0.0000        0.0000        0.0000        0.0000        0.0000        0.0000        0.0000        0.0000        0.0000        0.0000        0.0000        0.0000        0.0000        0.0000        0.0000        0.0000        0.0000
        0.0000        0.0000        0.0000        0.0000       46.0297       55.3249       36.5726       34.5063       35.6278       40.0757       25.6021       28.4921       31.8685       37.7239       37.5286       23.2472       16.5007       12.0728       12.0553        6.5633        4.6408        4.1591        6.3512        5.7948        3.3866        1.8001        1.1792        0.9268        0.5695        0.6092        0.6653        1.3747        1.4776        1.5805        2.1205        4.5408        3.2061        3.4210        2.2953        1.8719        2.1853        2.5179        2.5098        2.0375        1.4865        0.8889        0.8915        2.1362        5.2113        7.7941        7.3855        6.1255        5.8833        3.9717        3.2097        2.1233        2.0014        1.6308        2.0055        1.8203        1.6662        0.8877        1.8541        5.0837        3.7770        2.3621        7.3478       39.8209       14.9837       21.1246        0.7150        1.6102        1.7417        0.9595        0.4982        0.5744        0.6716        0.8661        0.7067        2.1272        2.2250        2.4541        3.2231        4.0675        4.4724        6.2322        8.3691        5.2967        3.0702        2.3542        2.1874        2.5680        2.2634        2.1222        2.1551        2.5469        2.6508        2.6561        3.5532        2.5813        2.6629        2.1486        1.8089        1.0099        1.6048        1.4260        2.1628        5.4564        8.2725        9.1736        8.7856        8.4930        6.0092        7.2543        8.7048        9.1449       12.7041       11.5193       10.6132        9.2431        8.0077        5.1841        3.5015        2.7295        2.6383        3.5174        3.8670        1.8344        2.0725        3.0051        3.0266        2.1519        3.3664        6.7903        6.5591        8.0541        8.7181        9.1972        8.6191       12.1057       16.0187       11.6073       14.9434       23.7162       27.6109       26.4205       24.6161       32.9793       25.3071       24.8549       23.0086       24.0167       26.2500       38.1284       42.1918       43.4299       48.8479       46.6137       43.5749       43.1621       43.8751       46.7135       51.0814       45.6065       39.6309       38.4615       40.4467       44.7643       48.5047       55.4592       56.0971       49.3850       50.2132       57.3021       60.9291       58.6803       60.4928       65.4047       71.1946       84.2997       90.9167       85.8550       77.3157       64.3760       66.5094       63.2205       79.1234       89.9580       85.7167       83.3499       62.2887        0.0000        0.0000        0.0000       86.5031       73.4407       76.4454       57.9594       66.2627       69.7799       76.1167       81.8692       88.8035       93.5337       94.1912      105.5462      106.8399      122.4811        0.0000        0.0000        0.0000        0.0000        0.0000        0.0000        0.0000        0.0000        0.0000        0.0000        0.0000        0.0000        0.0000        0.0000        0.0000        0.0000        0.0000        0.0000        0.0000        0.0000        0.0000        0.0000        0.0000        0.0000        0.0000        0.0000        0.0000        0.0000        0.0000        0.0000        0.0000        0.0000        0.0000        0.0000        0.0000        0.0000        0.0000        0.0000        0.0000        0.0000        0.0000
        0.0000        0.0000       68.5372       38.8648       36.7084       40.5684       34.9705       31.2418       44.6974       32.0382       18.7718       14.2406       17.0978       18.4345       18.1987       12.9765        8.5259       10.2785        7.7536        3.9285        2.5227        2.2278        2.6811        4.4387        7.0134        3.7122        1.0764        0.9124        0.5919        0.6167        0.6500        1.3024        1.3624        1.4155        2.5272        5.1713        2.7606        2.7039        3.2962        2.0880        2.0112        2.8108        3.3506        2.7471        1.2703        1.3004        1.0984        3.0535        4.7000        6.1872        7.3677        7.2316        3.8067        1.4787        1.4693        0.9361        0.9821        1.5476        1.5551        0.8419        0.7484        0.7360        0.7395        0.8672        0.8630        1.0104        1.2493       14.1055        1.5329        0.8191        0.3977        0.4641        0.6036        0.4212        0.3496        0.5385        0.5155        0.4901        0.4314        1.7776        1.8691        2.0176        2.7300        3.6037        5.2395        6.4702        5.8932        4.5839        2.8606        2.3999        2.2495        2.5656        2.5138        2.5792        2.6970        3.3967        3.6951        4.0066        5.6291        4.9159        3.8326        2.3690        2.6148        3.1677        2.4931        1.7640        2.8088        3.9212        7.5917       13.7422       15.3613       14.6590       12.2733        9.9280       11.6455       12.0353       11.4403       16.5226       19.9494       14.1138       12.4563        6.7573        4.0699        3.3587        2.6239        2.7072        2.7409        1.9289        2.5296        3.6323        4.9416        5.0891        4.7531        7.1195        8.4971        9.7314       10.6033       11.3566       11.8213       13.4690       14.3854       13.6514       14.5605       21.6642       32.0687       30.8101       25.2717       28.4914       37.3776       32.8874       32.2808       26.6812       33.3252       55.4763       49.4646       44.3725       46.6606       48.1747       47.4628       41.1659       45.1516       49.2043       52.5966       43.3069       38.9228       38.2651       39.5743       43.9114       48.1155       51.6289       51.0795       48.5984       55.7319       49.6788       50.3312       54.1551       58.5651       64.1060       67.3338       69.4968       75.2236       81.8861       80.6180       73.1659       68.0563       68.5595       68.1390       85.0892       80.4501       63.0399        0.0000        0.0000        0.0000       73.9495       83.1574       93.2379       82.0183       63.6052       64.5879       76.0870       83.2659       91.6595       85.4852       93.7622      104.3263      122.5099      122.9794        0.0000        0.0000        0.0000        0.0000        0.0000        0.0000        0.0000        0.0000        0.0000        0.0000        0.0000        0.0000        0.0000        0.0000        0.0000        0.0000        0.0000        0.0000        0.0000        0.0000        0.0000        0.0000        0.0000        0.0000        0.0000        0.0000        0.0000        0.0000        0.0000        0.0000        0.0000        0.0000        0.0000        0.0000        0.0000        0.0000        0.0000        0.0000        0.0000        0.0000        0.0000        0.0000
        0.0000       43.7148       40.3236       23.6740       20.5158       19.1459       18.7435       21.7574       23.0348       22.1907       12.7461        9.8129       11.3616       17.2725       12.7906        8.2685        5.3064        5.8221        3.5832        2.8704        2.1780        2.6416        2.4173        2.7612        5.1791        5.0562        2.7585        1.1982        1.1334        1.0730        1.0909        0.9865        0.9998        1.0034        1.0556        2.2107        1.4163        1.1885        1.3324        0.8495        1.1765        2.5715        1.6473        1.2997        0.7914        0.9640        0.7057        3.6861        5.9164        7.5767        7.7169        4.3340        2.7582        1.5588        1.0415        1.2079        1.2322        1.3133        1.2143        1.0790        1.1993        1.2818        1.3829        1.6274        1.4671        1.3326        1.3855        1.6066        1.6525        1.6713        1.5907        0.9866        0.9935        1.1296        1.3304        1.0566        1.3183        1.5872        1.5618        2.0249        2.2029        2.6320        2.9662        4.1771        5.2043        6.0393        5.4080        5.4136        6.3911        5.9324        6.4762        7.0252        4.8878        3.8286        4.2191        5.3417        6.3175        7.6444        7.2260        5.3700        5.3182        5.6182        6.1079        5.5757        5.1468        4.7116        4.5996        6.0100        5.1999        7.5210        8.9214       11.3250       10.6257        9.7530        6.5636       11.1798       11.5525       10.5827       12.6533       11.9772       13.1978        7.3341        6.0321        4.7184        4.0354        4.0284        3.6143        3.7275        4.9450        9.9913       11.5110        9.1133        8.6188       23.2944       30.9783       14.3089       22.1760       26.5236       23.0548       22.3924       25.3024       29.1874       27.9690       29.5869       33.0265       31.6944       24.3560       26.7700       33.9032       44.7782       54.7358       63.3470       60.5931       58.3969       57.8822       50.6723       53.4376       58.1913       54.3363       44.2091       45.4078       46.3978       43.5747       39.4913       38.0053       40.0053       39.8076       41.5103       44.1145       47.6099       50.6276       49.3205       47.3383       48.4425       55.6539       60.3235       62.3371       65.5128       66.4605       72.3096       76.1033       74.0928       77.7777       68.3142       67.2584       77.6420       95.8481       69.1086        0.0000        0.0000        0.0000        0.0000      100.8572       66.6663      102.3907       89.4935       78.6895       75.0099       76.5351       86.7197       96.1933       96.4730       98.1795      102.0689      103.4321      112.3886        0.0000        0.0000        0.0000        0.0000        0.0000        0.0000        0.0000        0.0000        0.0000        0.0000        0.0000        0.0000        0.0000        0.0000        0.0000        0.0000        0.0000        0.0000        0.0000        0.0000        0.0000        0.0000        0.0000        0.0000        0.0000        0.0000        0.0000        0.0000        0.0000        0.0000        0.0000        0.0000        0.0000        0.0000        0.0000        0.0000        0.0000        0.0000        0.0000        0.0000        0.0000        0.0000        0.0000
        0.0000       37.9143       33.3481       19.3434       19.3143       19.1021       18.4188       20.9306       20.0029       16.2876       13.0816       12.4463       14.4069       12.7262       11.1909        6.3800        4.1639        3.6124        1.4773        1.6192        1.4025        1.6087        4.5077        3.9774        1.9056        4.4246        6.4725        1.7132        1.0938        1.0856        1.0652        0.9290        0.9077        0.8732        0.8173        0.8997        0.8464        0.8030        0.7726        0.5817        0.7999        1.5162        0.8242        1.2694        1.7073        1.2728        2.6086        3.8205        5.8264        5.9284        4.2336        2.2437        2.6979        2.0712        1.2679        1.5992        1.8088        2.0973        2.0136        1.7829        2.0358        1.6131        1.2177        1.4435        1.5639        1.9553        2.0791        1.3444        1.3323        1.4418        1.3877        1.1311        1.1901        1.1960        4.3167        5.4231        3.5935        3.1184        2.5968        3.2799        3.0198        3.7145        3.4884        4.5224        4.8375        5.6197        6.3091       12.2671        8.6484        7.5230        7.5130       18.9801       33.8096       19.7991       19.9988       20.5183       22.4945       18.0285       13.5180        8.8995        7.9656        5.6805        5.3085        5.4240        5.5704        5.1620        6.1360        8.5316        7.2831        6.0946        6.8101        6.4576        5.7807        5.6555        9.4850        9.9073        7.2645        6.7698        7.1286       10.3641       10.2343        8.6202        6.5820        7.0235        6.1578       58.7473       22.7332        5.2404        5.7987       15.8977       11.7753       10.5782       10.2316       19.2383       27.4676       20.1754       19.6473       21.9712       28.8929       25.6137       28.9287       32.5133       35.5481       36.2677       30.7289       24.7315       22.0858       31.2213       44.0621       51.3534       53.0377       56.2873       58.1020       52.7125       47.7811       47.6133       48.4162       47.9231       48.6548       52.4799       53.2118       54.3193       53.9564       45.4440       46.7748       47.8115       44.4732       42.9601       44.0113       49.9954       51.3425       53.2138       57.2065       57.3060       58.8210       56.9864       55.3316       58.6545       64.5538       69.4614       68.4169       71.1692       68.7901       64.7846       72.3995       79.6959        0.0000        0.0000        0.0000        0.0000        0.0000       88.7431       73.7761       95.7656       99.4517       85.2746       79.1953       73.9459       68.8957       75.4963       86.4067      105.1541      119.0702      114.1949        0.0000        0.0000        0.0000        0.0000        0.0000        0.0000        0.0000        0.0000        0.0000        0.0000        0.0000        0.0000        0.0000        0.0000        0.0000        0.0000        0.0000        0.0000        0.0000        0.0000        0.0000        0.0000        0.0000        0.0000        0.0000        0.0000        0.0000        0.0000        0.0000        0.0000        0.0000        0.0000        0.0000        0.0000        0.0000        0.0000        0.0000        0.0000        0.0000        0.0000        0.0000        0.0000        0.0000        0.0000        0.0000
       33.8660       32.0970       28.9348       20.4974       25.2799       23.5483       25.6006       24.0182       19.8746       17.9948       17.2168       16.6406       15.8729       13.7779       12.1917        3.8875        1.5192        0.8187        1.2444        1.0996        0.8793        0.9499        3.1792        8.6876        3.8378        3.4346        3.8435        1.9998        1.2635        1.1525        1.0080        0.8736        0.8480        0.7919        0.7012        1.2595        1.6230        0.8601        0.5891        0.6948        0.5674        0.4673        0.5681        0.7518        0.6786        0.1649        1.6254        3.9455        4.3390        3.0005        1.4959        0.7305        1.8208        1.5109        1.7077        2.5630        1.9456        2.2357        2.0122        7.5087       14.6616        1.6861        1.5566        1.4088        3.9230        4.3184        2.5634        1.9042        1.2973        1.4235        1.3856        2.9853        4.5686        1.3496        3.1669        4.4662        2.0724        4.2197        7.8474        6.0698        6.6942        8.6698       10.9279       13.2303        5.8902        4.9639       13.0256       51.8265       20.3227        9.3842       10.1801        7.4919       40.9437       34.6249       17.0278       23.8906       39.8892       22.5098       25.6364       57.1816       38.9543       15.7241        8.5557       11.6363       15.0433       12.3127       10.2856       12.7301       23.5330        8.5130        9.3113        9.7405       11.4713       16.1548       11.6645       10.5795        9.4289        8.6324        8.5228       10.1172       10.0520        9.1543        7.4097        6.6782        5.8845        5.6136        7.7726       10.7998       10.4459       12.0696       14.9490       11.1859       12.4938       20.9545       20.6807       14.7786       20.5570       26.6695       27.3265       29.0065       60.6731       31.0799       32.9572       29.4526       27.1011       26.0848       31.1787       33.9283       41.3628       48.5220       43.1662       45.9888       47.3099       47.3256       46.8589       45.6748       44.1970       41.7377       39.9102       49.1245       51.7196       51.7332       48.8148       49.9779       50.0508       54.3356       52.5963       49.5531       47.5506       44.6195       50.8235       54.4015       55.8288       54.3282       51.9576       53.6753       55.6231       60.3078       67.8163       71.6817       70.6033       69.1523       69.4373       63.1593       74.3786        0.0000        0.0000        0.0000        0.0000        0.0000        0.0000       77.2530       78.4769       72.3155       79.1003       74.4714       50.3133       62.4926       77.4731       83.3641      102.5149        0.0000        0.0000        0.0000        0.0000        0.0000        0.0000        0.0000        0.0000        0.0000        0.0000        0.0000        0.0000        0.0000        0.0000        0.0000        0.0000        0.0000        0.0000        0.0000        0.0000        0.0000        0.0000        0.0000        0.0000        0.0000        0.0000        0.0000        0.0000        0.0000        0.0000        0.0000        0.0000        0.0000        0.0000        0.0000        0.0000        0.0000        0.0000        0.0000        0.0000        0.0000        0.0000        0.0000        0.0000        0.0000        0.0000        0.0000        0.0000
       23.4684       23.1368       22.7059       20.0193       18.7370       18.3385       22.2574       18.7910       11.2930       17.3309       17.9923        9.8809       10.1687        5.0465        4.1917        2.8419        1.2510        0.5581        0.6308        0.7468        0.6694        0.7408        0.9317        1.2080        1.2633        1.7134        2.0773        1.2555        1.0766        1.0942        1.1680        1.7765        0.8211        0.7637        0.6509        0.6521        0.7136        0.5259        0.6172        0.4873        0.3116        0.3238        0.3514        0.3142        0.9348        0.5605        2.2563        2.9992        2.2840        1.5414        0.4194        0.4891        0.8383        1.2253        1.4596        1.9169        2.2155        1.9691        1.9676        2.0085        1.8244        1.4693        1.4401        1.8950        2.3688        2.7083        3.2673        5.7002        7.3731        6.4030        4.2872        5.2012        7.8960        9.0622       11.9021       11.8947        8.7609        7.1162        6.8335        6.2015        3.2505        2.8937        2.4168        4.3736        5.2386        4.3682        5.8434       34.4531       25.3841        8.5638       10.7114       13.2420       12.8450       25.7227       28.4682       31.5094       39.5084       29.2053       23.9068       31.8211       56.0900       57.9570       39.8503       25.5700       19.5774       14.3625       13.1200        9.8767       14.3386       20.1008       11.4562        9.0271       11.0040       13.9224        8.8013        7.9017        8.0323        8.0594        8.2698       11.9105       16.1592       49.7761       16.6475        8.9589        8.2334       11.4539       17.3089       27.9603       31.2363       14.2153       15.1338       21.1943       18.2746       15.9855       20.0852       17.2471       28.0465       29.4579       24.0594       26.5106       31.0717       24.3379       27.1288       22.4795       20.7631       22.6840       21.6083       33.0944       38.2567       44.6018       44.9165       51.2427       55.2949       48.6353       48.7179       46.8614       45.7831       46.1675       40.3014       44.0580       49.2037       50.7689       49.8313       50.8862       51.7358       56.6644       55.6430       54.7548       52.7207       52.7620       48.0315       52.1090       51.0153       44.1761       43.6916       46.5029       55.3014       61.5525       66.4325       64.8973       63.5272       58.2640       67.1504       74.6453        0.0000        0.0000        0.0000        0.0000        0.0000        0.0000       86.1600       92.1934       85.5328       58.9664       51.7520       39.3062       41.9469       54.5956       68.4733       74.4994       85.7147        0.0000        0.0000        0.0000        0.0000        0.0000        0.0000        0.0000        0.0000        0.0000        0.0000        0.0000        0.0000        0.0000        0.0000        0.0000        0.0000        0.0000        0.0000        0.0000        0.0000        0.0000        0.0000        0.0000        0.0000        0.0000        0.0000        0.0000        0.0000        0.0000        0.0000        0.0000        0.0000        0.0000        0.0000        0.0000        0.0000        0.0000        0.0000        0.0000        0.0000        0.0000        0.0000        0.0000        0.0000        0.0000        0.0000        0.0000        0.0000
        5.3799        2.9760        4.3849        6.1348        5.2883        5.2301        5.7069       15.1314        9.7694        7.6486        5.9120        5.8883        5.2843        7.7746        7.7345        1.3026        0.3351        0.1830        0.2001        1.6250        0.8778        0.8312        0.9535        1.7955        2.9649        1.9963        1.1567        0.6135        0.6199        0.8873        0.7462        0.3518        0.3272        0.1895        0.1553        0.1501        0.1330        0.1182        0.0726        0.0000        0.0500        0.0997        0.0663        0.8913        1.1598        0.4019        1.1424        1.8151        1.0400        1.6975        1.3762        1.5329        1.8510        2.4310        3.8018        2.6948        2.6351        2.7164        2.9220        2.8700        2.6992        2.8173        4.0270        5.6713        7.0571        5.1316        4.3776        3.7313        3.2030        2.9677        3.9616        3.6789        2.7971        2.4781        3.8573        2.7254        2.5204        2.9584        3.3685        4.6870        4.4781        3.0680        2.7175        2.3320        1.8472        1.7494        2.5753        5.4179        5.4059        6.5952       10.2198       17.6613       17.8916       21.8851       29.8144       31.3981       26.3799       27.1991       21.3901       18.8592       26.2944       29.1408       41.7599       36.9095       28.2934       23.0138       24.0587       18.9821       19.0663       15.3035       15.6219       14.7204       13.5841       13.6006       16.6709       12.9141       11.9089        9.6381        9.6871       20.9650       19.2169       17.6747       21.8973       22.2359       20.7095       26.9601       22.9281       22.4210       15.1084       16.2615       24.2262       22.5625       23.5299       43.9878       33.3671       23.9372       25.7897       26.2064       28.9896       33.0848       33.3101       35.9314       35.4519       36.5936       34.3057       27.5638       30.4814       39.8103       46.7040       47.9391       45.3139       50.5735       52.7967       50.4166       49.8934       50.5838       51.1524       50.3681       50.2251       53.4962       54.4591       55.2248       53.4706       54.4455       56.9054       59.9208       61.8947       55.6483       55.6894       56.7391       55.4189       53.0703       45.3165       40.3786       51.9525       43.7755       53.8669       50.9982       59.2892       72.0257       66.2809       61.7538        0.0000        0.0000        0.0000        0.0000        0.0000        0.0000        0.0000        0.0000      141.1800       74.7906       69.1557       59.2810       50.1354       13.9200        0.0000       69.5400       75.7200       81.6000      107.1300        0.0000        0.0000        0.0000        0.0000        0.0000        0.0000        0.0000        0.0000        0.0000        0.0000        0.0000        0.0000        0.0000        0.0000        0.0000        0.0000        0.0000        0.0000        0.0000        0.0000        0.0000        0.0000        0.0000        0.0000        0.0000        0.0000        0.0000        0.0000        0.0000        0.0000        0.0000        0.0000        0.0000        0.0000        0.0000        0.0000        0.0000        0.0000        0.0000        0.0000        0.0000        0.0000        0.0000        0.0000        0.0000        0.0000        0.0000        0.0000
        8.0362        4.1335        6.0896        6.0217        5.6806        3.8307        3.4621        6.2126       10.1821        8.6852        6.5648        4.0200        1.5810        3.0256        3.4006        0.8661        1.0856        1.1561        1.5873        0.5890        1.3898        0.8450        1.1331        1.9676        2.0255        1.0483        0.9523        0.5083        0.5178        0.5426        0.6722        0.4787        0.4339        0.1823        0.1423        0.1701        0.3348        0.3103        0.0364        0.0000        0.0093        0.0167        0.0000        0.1191        0.6539        0.9149        0.1375        0.2114        0.4787        2.8060        2.9554        2.2206        2.3395        2.8943        3.0211        2.8399        2.8536        3.0125        2.9503        3.1842        5.6465        6.0545        5.7907        3.6744        2.4331        2.0526        1.6898        1.5203        1.8487        1.7634        1.9568        2.4159        3.5856        4.5682        3.5287        3.8910        4.3869        2.5443        2.1418        2.1506        1.8678        1.3195        0.5751        1.0761        1.7914        3.1480        3.8480        8.8285        6.8960       12.8910       11.4548        6.3758       11.3868       19.7442       14.2720       17.2988       14.4130       25.5909       22.0029       25.3831       28.3133       28.5644       27.9078       35.7605       34.8735       33.7942       31.8714       34.4799       26.8595       21.3107       19.6731       21.4511       21.0347       23.8452       29.7121       29.7013       16.3831       14.9638       12.3832       13.4166       19.0544       18.3470       20.9276       25.4950       24.9438       32.6725       19.9176       22.2898       18.3791       18.4751       20.9863       20.4395       22.9808       52.1484       35.2925       35.7378       38.7755       34.7085       36.8763       36.1716       35.6122       38.7247       50.3773       54.2420       47.1854       36.5038       37.2155       45.3901       49.3941       47.8303       45.3163       51.3257       51.0117       49.9732       52.3183       55.2862       50.9784       48.3397       51.5191       57.5410       58.7422       60.0225       55.5975       51.9444       51.5222       51.3422       53.9250       55.1801       55.7883       53.2995       58.8866       54.0147       51.0628       52.8908       63.5848       55.1937       53.6095       47.7126       47.3269        0.0000        0.0000        0.0000        0.0000        0.0000        0.0000        0.0000        0.0000        0.0000        0.0000        0.0000      117.7500       82.1687       75.6419       60.5849        0.0000        0.0000        0.0000        0.0000        0.0000        0.0000        0.0000        0.0000        0.0000        0.0000        0.0000        0.0000        0.0000        0.0000        0.0000        0.0000        0.0000        0.0000        0.0000        0.0000        0.0000        0.0000        0.0000        0.0000        0.0000        0.0000        0.0000        0.0000        0.0000        0.0000        0.0000        0.0000        0.0000        0.0000        0.0000        0.0000        0.0000        0.0000        0.0000        0.0000        0.0000        0.0000        0.0000        0.0000        0.0000        0.0000        0.0000        0.0000        0.0000        0.0000        0.0000        0.0000        0.0000        0.0000        0.0000
        0.0000        0.0000        2.0095        2.8076        0.0000        2.0233        3.6473        7.6227        7.3981        6.5589        7.1617        4.9913        2.6903        1.3345        0.7289        0.3587        0.2786        0.7261        0.6959        0.3445        0.7134        0.8843        1.3346        2.2598        1.8059        0.8739        0.9861        0.5820        0.5543        0.8937        2.4829        3.2236        0.3941        0.1894        0.1480        0.1987        0.1143        0.0432        0.0309        0.0000        0.0084        0.0149        0.0000        0.0251        0.0939        0.0280        0.0480        0.2240        0.9373        2.1424        2.0822        1.3291        1.7419        1.2929        1.3750        1.7796        2.4745        3.0508        4.6185        5.6475        6.0080        7.2142        7.0973        6.1142        5.8960        3.8580        2.2875        1.5288        1.8455        5.2682       14.5766        6.3529        2.3007        2.7322        1.4722        1.3441        1.3748        0.7591        1.6328        2.2342        1.9525        2.7828        1.2053        1.3781        1.1812        2.5405        2.7671        5.6315        9.9071       13.5847       11.7147       15.7937       11.6166       10.8083       14.8876       15.4892       20.9984       35.9999       20.8985       19.4628       26.1437       29.7307       34.9282       34.6749       34.0338       36.6306       39.3903       65.0865      115.1309       51.5447       33.4566       31.3010       28.9870       23.6369       24.8296       22.4353       15.5088       14.4353       13.3278       15.7191       20.9265       17.6454       17.8507       21.9580       21.3336       24.0285       22.8439       28.5721       32.5792       27.0849       28.3857       25.3413       51.3288       30.0408       29.8678       33.0214       37.2662       30.1457       38.6373       43.6095       49.2596       50.8482       47.8674       57.6325       55.4520       48.1900       49.9815       55.2802       52.4095       53.8522       50.2688       48.2484       52.8399       50.2257       49.5068       50.0677       48.5551       49.0790       51.0329       58.0438       56.2991       58.0693       56.7951       49.9044       44.6547       47.9646       50.0708       55.7595       54.8397       48.4544       47.4796       49.6278       57.6431       61.4128       62.4338       50.7153       47.7403       47.7694       53.5410       46.3666        0.0000        0.0000       74.0566        0.0000        0.0000        0.0000        0.0000        0.0000        0.0000       87.3000      101.7300       81.2966        0.0000        0.0000        0.0000        0.0000        0.0000        0.0000        0.0000        0.0000        0.0000        0.0000        0.0000        0.0000        0.0000        0.0000        0.0000        0.0000        0.0000        0.0000        0.0000        0.0000        0.0000        0.0000        0.0000        0.0000        0.0000        0.0000        0.0000        0.0000        0.0000        0.0000        0.0000        0.0000        0.0000        0.0000        0.0000        0.0000        0.0000        0.0000        0.0000        0.0000        0.0000        0.0000        0.0000        0.0000        0.0000        0.0000        0.0000        0.0000        0.0000        0.0000        0.0000        0.0000        0.0000        0.0000        0.0000        0.0000        0.0000
        0.0000        0.0000        0.0000        0.0000        0.0000        2.3707        3.5605        7.4381        9.4188        7.5818        4.6881        4.0407        4.7648        3.0797        1.4528        0.3460        0.1068        0.3040        0.0588        0.3600        0.5030        0.6172        0.6715        0.7797        0.7967        0.7966        0.8535        0.6779        1.8898        4.0798        3.9505        1.5578        0.2199        0.2105        0.2271        0.1665        0.1155        0.0786        0.0562        0.0000        0.0000        0.0000        0.0000        0.0000        0.0238        0.1327        0.2789        0.6726        1.1488        2.1822        1.7993        0.8503        0.6191        1.0721        2.6231        4.3339        5.5452        6.3955        8.9528        8.4943        6.2190        3.8630        4.2629        3.4418        6.0714        5.9092        3.9658        5.2967        6.1126       66.9768       46.5182       44.0340        4.7951        1.7751        1.4067        1.0700        1.1371        1.0008        1.9753        2.1055        3.0934        1.5209        1.3011        1.5000        1.1494        1.2664        1.2091        4.0436       11.5350       14.0121        8.9204       31.9146       39.9459       13.6857       15.7552       14.1168       21.3757       24.4946       25.3873       30.9692       29.9960       34.0222       23.0784       28.5625       33.1966       33.9151       36.2850       43.5463       67.1715       66.9706       54.7918       40.1965       31.0762       38.0689       33.7868       25.4800       17.3929       13.4281       13.8521       17.6947       12.7307       12.8692       12.2981       15.1438       14.2408       11.0058       12.1692       20.0307       32.0126       24.1734       20.3755       20.1506       25.2652       27.8173       28.5226       24.9566       33.1291       35.9179       41.5908       48.8164       52.2718       51.8779       49.3559       53.1147       50.5743       53.4528       58.8985       63.1065       59.4742       54.7994       49.8862       50.2761       55.9570       54.0996       47.4018       44.1415       47.9260       48.8836       52.3650       56.3832       57.7870       58.7894       58.5239       54.6974       49.7250       46.4501       51.7792       56.3578       56.8366       54.0529       51.8664       45.8563       46.3085       48.7606       49.6367       43.3116       44.8343       48.6726       51.3317       50.5976       55.1903       68.8894       77.4091      124.5028        0.0000        0.0000        0.0000        0.0000       96.3300       54.4800       47.5800       67.6026        0.0000        0.0000        0.0000        0.0000        0.0000        0.0000        0.0000        0.0000        0.0000        0.0000        0.0000        0.0000        0.0000        0.0000        0.0000        0.0000        0.0000        0.0000        0.0000        0.0000        0.0000        0.0000        0.0000        0.0000        0.0000        0.0000        0.0000        0.0000        0.0000        0.0000        0.0000        0.0000        0.0000        0.0000        0.0000        0.0000        0.0000        0.0000        0.0000        0.0000        0.0000        0.0000        0.0000        0.0000        0.0000        0.0000        0.0000        0.0000        0.0000        0.0000        0.0000        0.0000        0.0000        0.0000        0.0000        0.0000        0.0000
        0.0000        0.0000        0.0000        0.0000        0.0000        3.3184        4.3430        6.3604        9.3001        9.3835        4.0336        3.7503        4.9294        6.2353        1.3951        0.3596        0.3104        0.3168        0.2771        0.3963        0.5455        0.6361        1.1206        1.4865        0.7487        0.7292        0.7870        1.2317        3.3553        3.7878        1.5143        2.0976        0.3125        0.1868        0.1584        0.5954        0.4576        0.3399        0.2441        0.0000        0.0000        0.0000        0.0000        0.0000        0.0186        0.0972        0.1606        0.7610        0.7756        0.7833        0.6610        1.1186        2.8704        9.7015       19.6146       16.7358       26.2972       15.8557       10.5479        7.1719        4.1282        3.2805        4.8505        6.6055       10.0784       10.1498        8.7934       10.4983       15.0954       25.9817       39.5640       27.0846        3.3971        2.4321        1.5625        0.7693        1.1445        3.5961        4.3702        0.6996        0.4037        1.3083        2.0218        2.9511        1.2275        0.6365        0.9300        1.7882        3.1539        4.5966        6.6479        8.2637       11.1238       11.4822        5.2395        6.3595        7.3992        8.2924       14.5731       15.5859       14.2483       14.3107       16.6498       23.0515       25.3291       25.7529       26.9659       30.7405       34.6708       37.6976       38.8498       65.5577       83.2966       44.6834       35.8570       31.6390       25.1158       21.7088       14.5914       14.8911       11.4163       11.9672        8.9291        6.4291        5.5200        4.6814        8.0149       11.5019       16.7528       13.7208       17.9195       13.6129       16.4807       19.6233       22.2671       26.4079       36.4451       43.4393       55.4246       51.6713       51.8383       51.7749       46.9174       44.6351       54.4159       58.2251       65.2364       68.0373       64.8489       57.2977       54.2875       45.9668       46.5574       49.1056       48.2540       50.2769       51.6667       48.5619       51.1809       51.9694       51.8197       48.4260       51.2677       54.7850       57.2685       48.6046       49.4710       53.3423       54.6251       57.8797       53.3831       36.5268       38.8081       41.6518       41.7186       40.3169       45.6169       49.4873       49.0629       49.0381       55.6383       63.2411       59.4353       74.2725        0.0000        0.0000        0.0000       82.4545       69.8195       61.5814       58.9938       55.7815       50.8610        0.0000        0.0000        0.0000        0.0000        0.0000        0.0000        0.0000        0.0000        0.0000        0.0000        0.0000        0.0000        0.0000        0.0000        0.0000        0.0000        0.0000        0.0000        0.0000        0.0000        0.0000        0.0000        0.0000        0.0000        0.0000        0.0000        0.0000        0.0000        0.0000        0.0000        0.0000        0.0000        0.0000        0.0000        0.0000        0.0000        0.0000        0.0000        0.0000        0.0000        0.0000        0.0000        0.0000        0.0000        0.0000        0.0000        0.0000        0.0000        0.0000        0.0000        0.0000        0.0000        0.0000        0.0000        0.0000        0.0000
        0.0000        0.0000        0.0000        0.0000        0.0000        4.1242        2.4185        5.0189        4.0412        7.8883        7.1797        4.5148        4.4679        4.6188        2.8746        1.1139        0.3636        0.2714        0.3436        0.4121        0.5843        0.7076        0.7012        0.5181        0.5390        0.5437        0.6498        1.1366        2.0365        1.4870        0.8438        0.2923        0.2692        0.2351        0.1774        0.6958        0.5693        0.4451        0.3201        0.0880        0.0000        0.0000        0.0000        0.1073        0.1033        0.0893        0.1450        0.9277        0.9425        0.5299        1.2733        4.6916       13.5486       15.6823       11.0774        7.0939       11.8868       16.4524       12.6843        9.7347        5.8161        5.2412        6.3664       13.8572        3.8733        7.5039        6.9816       10.5064       19.1054       16.7314       13.2835        8.9249        4.9036        2.2549        2.5419        1.8020        1.8830        0.8695        0.7244        0.5292        1.5105       10.9717        1.0911        1.4355        1.9124        1.9265        3.4308        2.8730        5.2523        6.0227        1.3676        4.3173        7.1998        9.2125       12.0594        9.4464       11.7312       12.6904       15.6457       12.2838        9.7103       10.7689       19.3958       20.6688       20.8162       20.6076       22.7308       27.9714       37.7209       42.6753       47.9586       46.9294      136.7408      176.4991      146.4916      124.7143       37.8171       27.0138       24.8598       25.3373       18.0274       22.6806       18.9309       10.8279        7.1614        4.8075        6.2177        5.1125        4.5407       19.1792       30.0309       20.1597       18.5267       17.3678       20.0298       25.5652       27.9392       30.5240       33.7984       39.5220       37.3979       35.7766       30.2266       34.7089       43.4686       52.3530       49.5726       54.9560       58.6261       59.6371       55.8932       47.0206       39.8684       42.9449       45.5163       48.6213       48.4198       47.7579       52.0818       52.1299       50.4771       46.7128       49.8804       54.2577       63.2895       53.0228       48.6589       39.9046       42.6525       47.7548       43.4830       34.8806       32.2149       36.5494       46.0746       46.9711       45.8013       53.5181       57.1227       49.6293       49.0815       56.0747       57.5136       78.9077        0.0000        0.0000       69.6187       72.8767       70.6850       69.8366       60.7981       47.1641       42.5355       39.9681       37.2697       37.8395       30.2189       44.8822        0.0000        0.0000        0.0000        0.0000        0.0000        0.0000        0.0000        0.0000        0.0000        0.0000        0.0000        0.0000        0.0000        0.0000        0.0000        0.0000        0.0000        0.0000        0.0000        0.0000        0.0000        0.0000        0.0000        0.0000        0.0000        0.0000        0.0000        0.0000        0.0000        0.0000        0.0000        0.0000        0.0000        0.0000        0.0000        0.0000        0.0000        0.0000        0.0000        0.0000        0.0000        0.0000        0.0000        0.0000        0.0000        0.0000        0.0000        0.0000        0.0000        0.0000        0.0000
        0.0000        0.0000        0.0000        0.0000       10.4029        4.7382        3.2238        4.5583        5.2512        8.6884        9.8835        4.8673        1.7955        1.9759        0.9482        0.6186        0.5999        0.5854        0.3552        0.9771        0.6348        0.8724        1.0282        0.4270        0.4531        0.5172        0.6318        1.3820        1.4916        1.0164        1.8742        0.2655        0.2176        0.2166        0.1935        0.7827        0.6645        0.5398        0.4073        0.0000        0.0000        0.0000        0.0000        0.1315        0.4885        0.7795        0.6581        1.6182        1.9211        3.3895       13.1630       18.1021       10.5874       13.1744        9.8248       15.5657       17.1153       14.6234       10.1826        6.7771        8.3246        5.7638        7.5214        6.8191        4.5482        6.5730        4.4131        5.6526       14.5288       12.2608       17.7831       12.3891       13.3096       10.3560        2.3204        1.9834        2.5877        1.4371        1.2658        1.7951        7.1374        7.3896        2.8748        3.9573        4.3971        2.5527        3.0471        4.9859        1.3518        6.2632        0.5917        1.1693        4.2107       15.1169       40.9310       17.6226       19.0444       13.0673       11.4064       11.6960       12.8197       17.9952       14.9205       16.4353       18.6614       19.7526       21.3491       23.8146       25.2196       33.2768       53.8126       54.7614       52.6222       65.0941       77.5713       74.7685       55.6001       45.7904       29.0521       28.1222       17.6567       14.6548       15.1135       13.4196       14.4364       11.6588       13.7243       14.8336        8.7217        9.2697       14.0767       18.1166       19.3756       15.7349       18.3778       20.2336       26.2579       32.1592       36.7969       41.8347       34.5807       31.7439       28.9842       31.9256       34.5833       39.8648       42.7907       45.8438       45.6997       43.6314       41.3959       36.8370       35.7379       36.8390       35.5956       43.9991       44.6197       43.2124       46.1686       49.3012       52.1567       49.9282       48.6262       56.5243       59.3584       61.6250       57.6471       38.7079       33.8338       34.9382       38.9898       38.8937       38.9843       47.1746       51.9389       54.3276       53.7125       57.7319       51.9175       38.6400       40.9180       46.2336       46.4156       56.9977        0.0000       37.3862       39.6450       60.3685       69.2550       64.9361       57.8333       50.3158       46.6722       28.8120       29.0420       28.8514       23.8097       21.1437       26.2521        0.0000        0.0000        0.0000        0.0000        0.0000        0.0000        0.0000        0.0000        0.0000        0.0000        0.0000        0.0000        0.0000        0.0000        0.0000        0.0000        0.0000        0.0000        0.0000        0.0000        0.0000        0.0000        0.0000        0.0000        0.0000        0.0000        0.0000        0.0000        0.0000        0.0000        0.0000        0.0000        0.0000        0.0000        0.0000        0.0000        0.0000        0.0000        0.0000        0.0000        0.0000        0.0000        0.0000        0.0000        0.0000        0.0000        0.0000        0.0000        0.0000        0.0000
        0.0000        0.0000        0.0000        0.0000        9.1296        5.0741        3.2272        5.2199        5.3857        7.8265        6.5335        3.2327        2.3408        1.5262        0.8266        0.4779        0.4802        0.6329        0.5158        1.1287        1.0861        0.9671        1.8006        0.4223        0.4503        0.5230        0.6408        0.8142        0.8158        0.8679        1.6721        0.3696        0.2276        0.3991        0.4281        0.8955        0.7379        0.6254        0.5062        0.0000        0.0000        0.0000        0.0000        0.3511        0.8561        0.9662        1.7831        4.8476        9.3092       11.9234        7.4531        7.5871        8.2760        8.0271        8.3166       12.4327       14.0336        5.0322        3.3128        8.3540       15.3915        6.1007       10.1894        5.5079        5.2017        5.2731        6.3035        9.7520       17.2292       22.8968       18.7080       19.8252       23.1424       15.6052       10.0403        4.5286        4.3994        3.8529        2.2589        2.2165        8.8573        9.2535        4.2896        6.7300        6.3542        6.2038        3.7058       13.8602        4.6164        4.8666        7.4927        9.6972        5.6918       87.6374      200.4596       51.6821        9.9599        7.0069        8.4449        9.9194       13.8253       16.9420       17.6583       18.1843       16.9874       15.9445       27.3483       21.2808       21.4967       28.3763       31.6433       48.3742       53.8084       46.3430       45.2145       43.4593       50.4970       54.5936       36.5625       39.7051       31.7480       16.1633       14.9263       17.0470       22.4241       17.1292        7.1923        6.6662       10.0586       10.6919       14.0283       18.2983       19.5903       17.0835       18.3582       23.4598       34.4747       39.9313       35.0276       32.5371       33.0478       33.0533       34.8815       33.9238       38.7482       34.8457       35.4443       32.8571       29.0921       29.6499       28.8453       33.6191       31.3134       35.5308       36.0877       44.0040       43.5402       42.6696       38.8502       44.6966       49.6609       56.4839       50.1470       50.0106       53.9989       50.7660       50.9846       44.0526       35.4321       33.7316       40.0770       41.4951       43.2718       43.2139       51.3325       56.0682       62.3287       65.4028       55.3639       52.0795       48.2140       45.2636       55.4113       50.7421       47.1376       40.0058       41.3355       52.5511       56.6998       57.3864       56.1642       45.3659       41.8187       27.4760       27.9934       25.3181       22.8146       21.1210       32.3135        0.0000        0.0000        0.0000        0.0000        0.0000        0.0000        0.0000        0.0000        0.0000        0.0000        0.0000        0.0000        0.0000        0.0000        0.0000        0.0000        0.0000        0.0000        0.0000        0.0000        0.0000        0.0000        0.0000        0.0000        0.0000        0.0000        0.0000        0.0000        0.0000        0.0000        0.0000        0.0000        0.0000        0.0000        0.0000        0.0000        0.0000        0.0000        0.0000        0.0000        0.0000        0.0000        0.0000        0.0000        0.0000        0.0000        0.0000        0.0000        0.0000        0.0000
        0.0000        0.0000        0.0000        0.0000        4.8727        2.9127        2.7226        3.1562        3.8782        1.8441        2.2967        4.8444        8.4760        6.8184        4.8890        1.7148        1.0803        2.7567        3.2092        1.8100        2.1698        1.4364        1.0883        2.6689        2.3689        1.1001        0.8746        0.5759        0.6803        0.8186        0.9071        0.1354        0.1492        0.1500        0.1386        0.0587        0.0527        0.0463        0.0401        0.0428        0.1093        0.0335        0.2090        1.4070        4.0264        5.4596        5.6637       17.2104       13.1535        8.7904        9.5086        8.6927       13.0421       12.8030       20.5824       26.2857       21.8020       12.4157       14.5469       10.5352       11.2383       12.4830        9.2249       12.0790        8.7278       10.9968       15.8156       24.5701       24.4311       22.4321       24.5124       35.0474       31.4873       32.6457       23.2955       16.7338       11.5209       13.2836        6.8452        3.9423        3.5294        2.9997        3.3720        4.4839        3.0963        2.2606        1.8296       12.8815        0.6683        1.3617        0.5959        3.5097       14.0325       13.7373       55.8630        7.6877        9.0220       11.6945       13.5275       13.3698       12.6547       14.1400       14.3208       15.0536       15.1308       17.3360       15.4546       17.6027       48.8060       22.3381       24.5486       35.4731       36.6452       28.9867       28.6643       41.0455       43.0668       45.8554       44.2821       41.6821       41.8880       43.0566       20.5884       15.7517       22.2977       16.0352       11.3803       11.6988       13.6072       14.4343       15.0786       14.4424       15.7679       20.5864       26.7846       29.2476       33.5075       29.8598       26.6566       26.4781       30.2777       32.1070       36.6554       45.5462       38.0757       33.0054       24.7247       24.4172       24.5513       26.8166       25.9860       28.8265       31.6565       30.4555       31.3929       36.3244       35.6244       40.4472       39.6233       42.6408       46.4373       46.8276       52.4076       61.7529       64.1394       57.6695       54.8250       40.7535       32.7707       34.5868       46.8770       55.1353       59.1510       51.9578       59.5704       58.6943       67.4470       62.0128       56.0303       42.0953       38.9987       39.3576       43.8166       57.9498       45.6216       48.1146       54.1175       60.0593       54.9211       46.6683       53.6567       36.5039       27.4601       25.4314       23.0711       21.1701       19.1484       18.8867       22.3583        0.0000        0.0000        0.0000        0.0000        0.0000        0.0000        0.0000        0.0000        0.0000        0.0000        0.0000        0.0000        0.0000        0.0000        0.0000        0.0000        0.0000        0.0000        0.0000        0.0000        0.0000        0.0000        0.0000        0.0000        0.0000        0.0000        0.0000        0.0000        0.0000        0.0000        0.0000        0.0000        0.0000        0.0000        0.0000        0.0000        0.0000        0.0000        0.0000        0.0000        0.0000        0.0000        0.0000        0.0000        0.0000        0.0000        0.0000        0.0000        0.0000        0.0000
        0.0000        0.0000        0.0000        0.0000        0.0000        0.0000        0.0000        0.0000        2.0845        5.8211        6.5548       16.2605        7.7382       10.3258        6.3425        7.9525        7.8758       10.9702        8.0669        2.8773        6.9565        3.2017        1.0004        0.5261        0.8307        1.0505        1.0350        3.1498        7.8262        1.3381        0.9548        0.1427        0.2056        1.2978        3.8603        1.5536        0.9319        1.1909        0.6479        1.1758        1.2919        1.9729        3.0308        2.1676        2.4199        2.0597        2.4633        7.7114        9.8921        8.8242       10.1747        8.4323        9.8354        9.2195       17.2831       31.4993       24.6313       13.3158       27.0322       12.7024       13.2673       12.9127       10.3291       13.3260       15.1191       13.4976       13.6160       32.3209       38.4243       39.2404       26.0229       26.6086       33.8415       27.1713       24.9394       19.5983       12.3688        9.5859       14.5394        6.0361        4.9342        4.2778        4.0002        2.5774        2.6825        3.2728        3.7701        5.4414        5.5935        0.6004        4.0351        6.5722        5.2117        3.3665        2.7806        5.5610        9.2179       13.6357       16.0979       15.0074       15.5251       16.1065       14.8450       15.4608       19.1322       17.4085       18.5391       23.1382       41.3301       29.9516       21.5146       36.2563       35.5123       30.3715       27.1872       38.8023       34.4926       36.8455       28.6333       34.2354       33.5837       27.8710       22.9592       26.3513       24.1008       18.7935       17.2140       16.8009       15.9849       22.1694       20.8049       15.5994       19.4221       23.1722       23.2951       25.8186       26.4626       28.6778       25.7939       27.2810       23.1399       34.6628       39.2174       44.1944       30.6245       21.4619       17.1227       24.2837       25.7783       27.7193       28.5324       29.4573       26.5350       28.6904       28.9736       28.0173       33.4502       35.4292       36.4110       39.1431       40.9092       35.1594       47.5372       52.7998       65.5245       64.5607       49.8966       35.9256       42.5980       48.9115       38.5252       49.9784       71.7131       65.7546       76.5911       71.7364       81.8043       75.6532       70.5069       53.9942       49.3493       40.3804       42.0553       56.2829       67.4392       60.8875       80.5362       78.0048       65.6403       57.2982       47.1550       34.7679       23.2736       22.6640       21.8699       22.1754       23.7963        0.0000        0.0000        0.0000        0.0000        0.0000        0.0000        0.0000        0.0000        0.0000        0.0000        0.0000        0.0000        0.0000        0.0000        0.0000        0.0000        0.0000        0.0000        0.0000        0.0000        0.0000        0.0000        0.0000        0.0000        0.0000        0.0000        0.0000        0.0000        0.0000        0.0000        0.0000        0.0000        0.0000        0.0000        0.0000        0.0000        0.0000        0.0000        0.0000        0.0000        0.0000        0.0000        0.0000        0.0000        0.0000        0.0000        0.0000        0.0000        0.0000        0.0000        0.0000        0.0000
        0.0000        0.0000        0.0000        0.0000        0.0000        0.0000        0.0000        0.0000        0.0000        0.0000        6.2671        8.6056       13.7868       10.7467        4.6893        2.2697        3.3683        6.6778        6.2683        2.1846        2.4219        3.0601        3.0311        1.6913        1.9768        0.9447        0.8831        1.3227        3.1233        1.0983        1.2451        0.5212        0.8948        2.9369        3.1286        7.8796       10.9431        6.7430        4.2895        5.6702        3.4583        4.1723        6.1106        2.0842        2.0323        2.7882        3.1882        5.8117        6.5134       10.2400        9.9887        7.1148        6.2232        6.0319        4.9500       12.6018       23.4135       17.4106       26.2372       11.5899        6.6535        6.1974        8.5716       15.7906       10.5549       14.8941       15.2992       29.2429       31.4127       31.8420       25.0060       25.1793       29.9493       37.0687       41.9379       36.3366       30.3069       32.5018       46.1693       11.1115        9.2137        8.3443        7.6922        7.6056        6.5069        4.5304        4.4288       11.3596       15.1491        5.0971        6.7728        0.6860        5.8361        1.2709        1.5239        8.0527       12.8384       16.9421       19.8332       19.7861       21.2601       19.6907       16.8424       19.6045       18.7663       19.8632       21.7676       28.3872       43.3027       34.1472       30.8499       51.9378       43.2884       36.0571       44.3036       52.2183       40.3408       32.5912       30.4571       28.1486       20.5766       23.6915       29.5999       34.0191       33.0139       26.9242       24.0488       26.8997       26.2165       26.7058       20.3909       15.0594       17.7901       21.9385       24.9525       23.5789       23.6470       26.4672       26.7926       25.4596       28.4779       37.2025       37.8378       40.9004       25.6034       30.1185       27.2317       27.4281       32.3297       28.3631       31.6745       30.0168       26.2686       26.1955       22.2989       23.4804       26.5246       30.7675       37.8584       46.3820       50.7863       52.1382       52.4320       74.3431       70.5610       71.6876       65.5265       44.0209       41.4714       33.5675       51.6368       78.9928       79.3438       79.5328       84.8255       87.5404       99.3689       80.9077       74.7434       54.7240       45.5592       46.6742       45.7691       58.0286       74.8913       71.1849       72.6355       66.6724       72.3287       74.2119       60.6026       27.8295       34.4013       43.4251        0.0000        0.0000        0.0000        0.0000        0.0000        0.0000        0.0000        0.0000        0.0000        0.0000        0.0000        0.0000        0.0000        0.0000        0.0000        0.0000        0.0000        0.0000        0.0000        0.0000        0.0000        0.0000        0.0000        0.0000        0.0000        0.0000        0.0000        0.0000        0.0000        0.0000        0.0000        0.0000        0.0000        0.0000        0.0000        0.0000        0.0000        0.0000        0.0000        0.0000        0.0000        0.0000        0.0000        0.0000        0.0000        0.0000        0.0000        0.0000        0.0000        0.0000        0.0000        0.0000        0.0000        0.0000        0.0000
        0.0000        0.0000        0.0000        0.0000        0.0000        0.0000        0.0000        0.0000        0.0000        0.0000        2.9571       12.5338       13.9454        9.4701        8.9490        3.2815        6.0699       15.3920        5.1082        0.8964        1.1150        2.0421        2.1483        3.6647        5.0453        4.7789        3.3252        4.1460        2.6681        2.1450        1.6360        2.0871        3.9547        8.4284        3.7564        8.4557        7.2743        2.8416        1.2817        3.1541        4.3255        3.4862       13.3129        3.3811        3.3210        3.3528        2.9370        6.2551        7.2925        5.1306        4.8443        3.0281        1.8229        3.2025        6.3542        7.8975       10.7732        7.0224       18.7328       13.1496       11.4129       10.2448       11.3196       11.9323       15.6353       19.3506       18.7697       28.7934       40.1012       25.9078       10.6736       20.7818       33.2900       27.4142       23.4160       30.7598       42.6217       34.7088       29.7587       11.2377       15.0134       13.3097       18.6483       22.3433       21.9411       10.7825       14.6482       11.7065        9.6656        3.1763        7.1347        9.5264       11.3193        9.1570       10.0138       10.0535       12.0801       15.4201       18.8298       24.9732       23.9985       22.1429       23.2254       26.0726       27.4474       30.3442       29.6466       35.8455       33.2339       35.4231       34.0114       43.2998       47.8820       46.5697       52.9857       66.6256       50.7021       60.8675       41.0955       46.7700       46.4460       50.3109       51.3248       44.8952       51.4403       41.1770       33.7456       25.9645       23.8408       23.0727       20.5338       16.5355       17.4979       17.8983       18.9731       22.5125       21.7456       23.8067       23.5875       25.6589       31.1895       39.7124       40.3457       33.1689       48.7606       45.3241       40.7116       34.1664       33.4868       32.1085       33.5970       28.2256       27.7863       23.9495       28.1753       29.5405       29.6482       31.1854       33.3558       37.5201       44.8821       50.8446       61.2333       93.6789       70.6699       74.5810       70.6662       50.2051       43.2507       39.9025       55.0063       72.4165       71.9154       89.9431       82.2551       77.1351       88.8408       79.4340       72.1043       54.6143       51.5045       58.9795       62.0603       72.2546       84.9803       65.6924       70.7468       60.5553       78.9957       77.4614       76.7261       51.5541       51.1271        0.0000        0.0000        0.0000        0.0000        0.0000        0.0000        0.0000        0.0000        0.0000        0.0000        0.0000        0.0000        0.0000        0.0000        0.0000        0.0000        0.0000        0.0000        0.0000        0.0000        0.0000        0.0000        0.0000        0.0000        0.0000        0.0000        0.0000        0.0000        0.0000        0.0000        0.0000        0.0000        0.0000        0.0000        0.0000        0.0000        0.0000        0.0000        0.0000        0.0000        0.0000        0.0000        0.0000        0.0000        0.0000        0.0000        0.0000        0.0000        0.0000        0.0000        0.0000        0.0000        0.0000        0.0000        0.0000        0.0000
        0.0000        0.0000        0.0000        0.0000        0.0000        0.0000        0.0000        0.0000        0.0000        0.0000        4.0398        7.9001        9.1870        7.9200        6.7627        5.7032        5.8957       12.1504        5.0468        5.5731        9.2435        8.4110        6.0040        6.4243        6.7375       11.6212       24.2474       22.0942       15.3058       11.1483        9.5112       12.1048       10.7278        9.9999        6.7125        5.6227        4.1006        3.8068        1.9940        1.6869        1.1897        1.3117        2.0586        5.8609        2.3608        0.7953        0.7251        1.6281        1.8511        3.0670        4.8629        4.1617        1.3127        2.3526       29.1821        5.3750        5.9120        9.1460        5.0618        5.4015        6.9063        5.1416        5.1423       12.4018       13.3997       11.6249       10.4017       26.2407       21.9842       23.1666       19.5691       39.9260       33.0684       41.9660       32.5894       30.9001       31.5302       31.2745       29.2730       22.1364       29.1366       27.2321       23.8522       43.4178       50.3778       45.8393       33.3297       46.1344       15.5811       15.3063       14.3083       13.2659       15.2443       27.4548       28.7902       16.8038       20.7218       23.6607       22.4197       24.3361       24.9660       21.8042       21.8799       34.1235       40.3298       37.5130       31.9156       34.4347       45.9770       38.0620       33.4529       44.3878       60.8642       61.4482       54.7180       57.1158       56.9476       69.9999       61.0652       57.1014       73.8926       68.3203       52.0327       46.5293       42.4176       40.0009       26.9711       25.6828       19.0187       19.5549       18.9832       16.5579       17.0228       20.9565       19.7108       35.7950       23.8500       23.6319       26.4150       27.6798       35.8523       49.0764       62.1911       49.9522       48.0332       54.2887       46.4664       37.0166       37.1247       31.4885       31.5785       33.4234       20.5050       20.3496       34.9932       34.9201       30.0950       30.4669       31.5499       29.4113       34.0974       38.2609       52.8890       61.6410       67.4706       56.4192       57.3754       51.1660       45.4907       44.1537       67.2720       85.2632       72.9600       75.8647       85.7444       86.9211       93.2998       83.9449       79.6171       77.9741       89.7525       86.9549       77.4278      113.4805      115.5870       89.4099       82.2212       77.9751      107.8087      111.4544        0.0000        0.0000        0.0000        0.0000        0.0000        0.0000        0.0000        0.0000        0.0000        0.0000        0.0000        0.0000        0.0000        0.0000        0.0000        0.0000        0.0000        0.0000        0.0000        0.0000        0.0000        0.0000        0.0000        0.0000        0.0000        0.0000        0.0000        0.0000        0.0000        0.0000        0.0000        0.0000        0.0000        0.0000        0.0000        0.0000        0.0000        0.0000        0.0000        0.0000        0.0000        0.0000        0.0000        0.0000        0.0000        0.0000        0.0000        0.0000        0.0000        0.0000        0.0000        0.0000        0.0000        0.0000        0.0000        0.0000        0.0000        0.0000        0.0000
        0.0000        0.0000        0.0000        0.0000        0.0000        0.0000        0.0000        0.0000        0.0000        0.0000        0.0000       13.1134       12.1827        6.3587        4.6054        5.5429        8.9295        9.9205       11.1555       13.4792       16.4690       15.0688       20.2359       14.2714        7.6369        6.9866       24.0476       29.8890       35.1919       33.7115       23.7188       23.5677       15.4981        9.0799        7.0328        5.3669        5.4381        4.8462        2.1249        1.4603        0.7094        0.6092        0.5291        4.9203        1.1092        0.6014        0.8922        0.5186        0.6068        6.9732        1.8848        1.3358        3.0990        6.6812        7.3183        7.7062        7.2207        4.8206        3.6653        1.9551        4.4721        4.4380        7.5519        7.4092        6.6099        5.6345        7.4290       28.1282       30.3409       21.6224       19.6746       60.2908       44.7157       35.2841       42.9098       41.5261       40.6511       33.1835       44.4748       23.0306       21.4895       18.8532       21.4248       20.9824       35.8337       26.3222       21.5055       11.8736       10.2040       19.1194       10.3976        8.6782        8.3490       14.1786       11.2687       20.1793       23.4872       32.4159       26.8451       25.0282       25.1341       26.0048       31.6672       37.3335       42.9893       41.7215       33.7943       36.4051       48.4438       34.4080       33.4920       39.1007       55.2818       53.7413       46.4057       51.8940       55.0108       64.3238       55.5616       64.4746       81.8366       72.3564       44.5673       43.3105       38.2613       23.4733       21.2950       25.9861       18.0701       16.9462       24.7849       15.0013       16.1821       19.9853       24.3583       29.4455       29.8753       31.3382       29.1762       34.7682       45.3344       46.1449       36.9455       32.3906       35.8198       40.0484       44.2514       36.7181       33.3193       27.5252       30.5336       31.6970       17.6587       17.8398       27.1808       27.6231       28.8463       33.6629       34.6958       33.8564       43.7838       58.2898       50.9975       59.0369       61.0232       57.4037       46.7323       41.3479       36.8798       40.6256       65.1446       71.3109       81.4080       88.4169       97.4584       85.1187       91.8976       87.1181       77.5115       67.1818       64.9118       71.6173       71.7343       75.4987       78.0551       69.3706       65.6893       99.6000      111.2600        0.0000        0.0000        0.0000        0.0000        0.0000        0.0000        0.0000        0.0000        0.0000        0.0000        0.0000        0.0000        0.0000        0.0000        0.0000        0.0000        0.0000        0.0000        0.0000        0.0000        0.0000        0.0000        0.0000        0.0000        0.0000        0.0000        0.0000        0.0000        0.0000        0.0000        0.0000        0.0000        0.0000        0.0000        0.0000        0.0000        0.0000        0.0000        0.0000        0.0000        0.0000        0.0000        0.0000        0.0000        0.0000        0.0000        0.0000        0.0000        0.0000        0.0000        0.0000        0.0000        0.0000        0.0000        0.0000        0.0000        0.0000        0.0000        0.0000        0.0000
        0.0000        0.0000        0.0000        0.0000        0.0000        0.0000        0.0000        0.0000        0.0000        0.0000        0.0000        0.0000        0.0000        0.0000        6.5583        5.6140        4.8709       13.1052       24.0411       22.8507       14.0476       14.6630        7.3291       13.3990       14.6298       15.1577       16.1001       20.7792       29.8198       32.7947       25.7085       25.7318       22.0868       13.3918        4.1337        5.6085        6.9455        7.6967        9.0166        2.0679        1.7036        2.4266        0.8328        1.4466        2.6815        0.9487        1.0027        1.7269        1.2938        5.0048        6.6586       11.9437       18.6990       14.5002        9.8981       10.8593       13.2598        6.9710        9.3150        5.2591        5.7568        5.8223        6.8066        9.9563       10.3905        6.7389        7.8562       30.8312       33.4598       26.3459       29.6488       44.3528       33.2502       38.7502       28.0549       44.3412       49.2936       36.7058       52.1633       42.7427       26.4691       19.6986       19.1351       23.0696       31.3658       18.7578       16.6294       15.0925       21.3129       23.6076       16.6439       18.3463       17.2216       18.3820       21.5907       27.1172       27.8019       35.1741       28.3692       29.3699       43.2977       54.5593       37.9696       43.3135       38.6666       41.8808       45.9604       35.6277       41.4442       38.1808       33.8660       43.1923       63.4113       71.2979       56.2914       43.0085       48.2655       52.1601       50.3929       60.1029       61.2376       66.0981       49.3673       43.5653       33.1076       28.6697       23.1139       27.7984       27.9968       22.4269       19.1989       17.3082       24.9222       23.0321       32.7480       41.9612       44.4294       31.7976       36.7612       65.6500       55.2320       39.7258       28.3569       30.3139       33.2055       32.7117       36.4904       40.0195       36.9699       32.9862       27.0065       24.7634       16.7485       21.5376       32.8675       32.8482       29.0293       31.2273       31.2122       33.6753       43.2635       47.3919       43.9453       45.9470       44.6518       45.6273       40.8850       30.5818       35.6031       47.3327       64.3156       74.3387       93.2491       93.0505       96.3666       85.0181       89.7151       74.3859       70.0769       65.3044       60.0972       54.0828       56.9788       67.7635       68.3211       80.7870        0.0000        0.0000        0.0000        0.0000        0.0000        0.0000        0.0000        0.0000        0.0000        0.0000        0.0000        0.0000        0.0000        0.0000        0.0000        0.0000        0.0000        0.0000        0.0000        0.0000        0.0000        0.0000        0.0000        0.0000        0.0000        0.0000        0.0000        0.0000        0.0000        0.0000        0.0000        0.0000        0.0000        0.0000        0.0000        0.0000        0.0000        0.0000        0.0000        0.0000        0.0000        0.0000        0.0000        0.0000        0.0000        0.0000        0.0000        0.0000        0.0000        0.0000        0.0000        0.0000        0.0000        0.0000        0.0000        0.0000        0.0000        0.0000        0.0000        0.0000        0.0000        0.0000        0.0000
        0.0000        0.0000        0.0000        0.0000        0.0000        0.0000        0.0000        0.0000        0.0000        0.0000        0.0000        0.0000        0.0000        0.0000        0.0000        0.0000        0.0000        0.0000       26.5494       22.7000       16.0695       15.9507       12.8033       10.6221        6.0258        4.7452        4.1302       17.9352       16.2459       23.0255       14.2534       10.6706        7.1940       10.3536        9.8580       12.4283       12.4782       11.7271       10.7203        7.7667        6.0833        1.4880        1.8191        4.5763        4.5347        3.0806       10.7652        2.5088        3.2212       10.9466       15.0392       20.0250       19.8037       12.3234       23.6018        4.7086        4.2540        7.0432       13.6859       11.7083        6.4674        6.9111        7.4171        8.6689       10.2649        6.2623        8.1711       19.2134       13.3702       14.0162       18.5435       30.2545       32.9982       37.3693       30.4690       47.3200       43.4673       38.8337       40.1796       43.7541       41.5048       37.3432       33.7367       36.1460       32.7245       24.0220       27.4116       16.1517       25.6967       20.5360       22.3493       18.7227       21.5403       20.5350       21.6782       25.5107       30.4627       37.1722       38.6209       31.4314       32.6745       38.7258       52.7196       58.0690       52.1733       46.1226       45.4305       40.7365       41.8315       38.3535       41.8978       55.2170       74.6710       67.0083       64.5126       73.0407       62.3162       59.8950       50.9388       70.9668       70.3208       54.7029       45.4147       47.3444       44.1665       40.9348       34.9029       33.2332       36.9360       31.8271       24.3615       23.4757       27.6916       27.1229       27.4971       34.5751       35.5276       41.0461       39.7368       61.8220       39.5519       34.6263       26.3421       25.6801       22.2552       26.5346       37.9669       34.5974       28.8315       29.3419       21.4951       20.7602       32.0700       33.8008       26.8730       27.2444       29.1718       34.1616       36.7082       29.1305       29.8866       31.0326       36.3827       41.3089       37.7770       39.2122       48.3767       39.4663       43.2062       49.8946       54.1039       69.2344       85.2178       96.9979      102.8481       70.7212       73.5373       60.7218       57.4416       56.6843       56.7536       57.4695       55.3889       54.2321       52.5592       61.7000        0.0000        0.0000        0.0000        0.0000        0.0000        0.0000        0.0000        0.0000        0.0000        0.0000        0.0000        0.0000        0.0000        0.0000        0.0000        0.0000        0.0000        0.0000        0.0000        0.0000        0.0000        0.0000        0.0000        0.0000        0.0000        0.0000        0.0000        0.0000        0.0000        0.0000        0.0000        0.0000        0.0000        0.0000        0.0000        0.0000        0.0000        0.0000        0.0000        0.0000        0.0000        0.0000        0.0000        0.0000        0.0000        0.0000        0.0000        0.0000        0.0000        0.0000        0.0000        0.0000        0.0000        0.0000        0.0000        0.0000        0.0000        0.0000        0.0000        0.0000        0.0000        0.0000        0.0000
        0.0000        0.0000        0.0000        0.0000        0.0000        0.0000        0.0000        0.0000        0.0000        0.0000        0.0000        0.0000        0.0000        0.0000        0.0000        0.0000        0.0000        0.0000        0.0000       13.2952       12.0062        8.8839       10.7404        7.0776        9.7076       11.5868       12.8085       24.9385       27.6937       15.4507       10.8345       10.6695       29.0856       49.2576       10.9254       15.1419       11.3841        8.8065       16.1627        5.0892        4.1041        4.9812        4.0490       10.0120       11.7961        5.3593       10.1432       63.3958       82.2480       84.3258       97.6154       57.9008       31.2887       39.1476       57.7591       19.1885       18.9811       16.3166       19.6752       11.8545       10.2976       10.1599       10.0955       10.5081        7.7464        7.2193        7.4538       15.4661       32.8951       26.8250       18.2630       29.3857       33.4038       38.7911       43.1429       48.5759       45.6700       59.2872       52.5397       30.3414       29.5361       26.3360       34.9816       48.3830       33.9859       24.2372       24.3637       22.5002       26.3489       33.7482       36.4380       27.1242       33.5988       32.8737       34.3970       28.8151       33.7357       59.9304       43.6128       42.9197       37.6327       39.7464       53.6320       60.6096       87.1952       61.2543       45.7676       42.1740       43.4040       45.0222       54.2022       68.7672       80.1627       74.4459       76.8067       81.6407       77.7867       75.9884       53.8314       57.8588       54.0927       57.5145       57.2317       50.7207       51.6381       55.8218       38.0716       54.1963       61.8969       51.3441       51.9326       34.1041       40.7665       35.9323       35.9823       35.5741       33.7308       38.3254       34.5077       29.8382       27.6666       25.0241       25.7005       25.1242       23.5734       25.7532       34.1099       35.6112       33.2584       26.7475       30.8706       26.6309       26.6805       26.7847       29.9851       31.5069       28.8000       28.6715       33.5793       24.5407       23.6236       24.7242       27.1379       26.4196       25.3034       32.3768       41.1617       38.4276       43.0431       50.4005       39.3835       33.6334       45.3500       52.5521       85.0440       72.6968       48.8298       52.4494       55.5166       67.6638       74.2919       68.6416       74.5453       83.8107       88.4984       83.2951        0.0000        0.0000        0.0000        0.0000        0.0000        0.0000        0.0000        0.0000        0.0000        0.0000        0.0000        0.0000        0.0000        0.0000        0.0000        0.0000        0.0000        0.0000        0.0000        0.0000        0.0000        0.0000        0.0000        0.0000        0.0000        0.0000        0.0000        0.0000        0.0000        0.0000        0.0000        0.0000        0.0000        0.0000        0.0000        0.0000        0.0000        0.0000        0.0000        0.0000        0.0000        0.0000        0.0000        0.0000        0.0000        0.0000        0.0000        0.0000        0.0000        0.0000        0.0000        0.0000        0.0000        0.0000        0.0000        0.0000        0.0000        0.0000        0.0000        0.0000        0.0000        0.0000        0.0000
        0.0000        0.0000        0.0000        0.0000        0.0000        0.0000        0.0000        0.0000        0.0000        0.0000        0.0000        0.0000        0.0000        0.0000        0.0000        0.0000        0.0000        0.0000        0.0000       17.9380       25.3904       14.1663       16.1409       32.9568       24.9534       13.6032       15.6947       25.6330       25.5853       20.3398       26.0487       15.4226       17.9403       10.1778       16.2322       17.7721       13.8535        7.3970        4.1246        3.6437        4.5310        8.0042        3.4484       15.5044       15.2574        5.8303       21.5182       77.2521       89.1869      119.6004       85.6255       32.3570       36.2498       32.8284       81.7884       31.3284       16.5625       15.0458       13.3786        6.7628        4.8770        3.3538        5.3262        3.8892        8.1880       11.8923       11.2645       22.3565       27.8985       24.8143       24.3755       39.0455       34.5529       47.0876       38.0570       38.6618       39.0673       39.2419       36.2161       31.5262       30.7830       32.7355       37.2677       45.0180       44.3773       42.3028       34.7129       36.2334       50.0801       59.8487       57.6643       30.8797       35.0004       40.3930       42.1227       38.1481       42.1789       53.6273       46.8598       39.9321       41.3654       41.7932       44.7709       52.2703       61.2528       58.5011       46.9850       44.8326       49.8918       52.3529       62.5375       84.0370      103.7881      105.3152       98.0030      100.8059       80.1776       70.5109       66.8681       65.7598       56.8893       61.9471       61.1629       59.8709       74.9820       62.5130       53.6802       59.9284       61.8957       58.8910       60.7449       43.3349       44.1643       43.2958       39.8971       36.3010       36.5314       44.9939       42.5922       32.6339       28.8226       28.5169       27.0891       30.9057       31.8535       28.8717       29.2748       35.2038       34.2796       31.2098       33.7508       30.9164       29.0028       29.6474       29.9561       25.6415       26.7481       26.7533       30.8197       24.3258       23.7748       24.3074       26.0106       34.1603       30.7359       28.2888       34.5597       44.5033       47.0573       52.5251       43.9993       31.1331       31.4170       31.6974       44.4051      195.5078       79.2466       57.0479       49.1397       72.7050       79.2100       84.4918       92.0994       80.0196       72.8278       82.3972       98.5622      158.4232        0.0000        0.0000        0.0000        0.0000        0.0000        0.0000        0.0000        0.0000        0.0000        0.0000        0.0000        0.0000        0.0000        0.0000        0.0000        0.0000        0.0000        0.0000        0.0000        0.0000        0.0000        0.0000        0.0000        0.0000        0.0000        0.0000        0.0000        0.0000        0.0000        0.0000        0.0000        0.0000        0.0000        0.0000        0.0000        0.0000        0.0000        0.0000        0.0000        0.0000        0.0000        0.0000        0.0000        0.0000        0.0000        0.0000        0.0000        0.0000        0.0000        0.0000        0.0000        0.0000        0.0000        0.0000        0.0000        0.0000        0.0000        0.0000        0.0000        0.0000        0.0000
        0.0000        0.0000        0.0000        0.0000        0.0000        0.0000        0.0000        0.0000        0.0000        0.0000        0.0000        0.0000        0.0000        0.0000        0.0000        0.0000        0.0000        0.0000        0.0000        0.0000       18.3536        8.5068       16.1957       14.4125       15.8185       15.4271       19.9823       26.8407       27.6827       30.9845       15.8247       15.3589       16.8181       19.1494        7.7239        6.5096        5.5087        2.8066        1.4251        2.9884        4.8826       10.3797        4.4863        3.9873       11.5305       16.7406       20.9749       54.5061       58.8334       60.9293       43.7695       30.6196       38.5189       43.7221       41.2613       12.6008        9.0948        6.4225        6.1257        8.7432        5.8729        7.0402        6.5455        5.7878       11.2207       12.2887        9.3154       22.0979       32.3348       21.3465       12.4716       34.8871       29.2333       25.8815       38.0568       42.3455       37.1735       43.2684       23.8723       28.2790       22.9609       26.4627       37.5298       57.5056       54.5763       53.5336       55.1378       38.9532       64.5640       65.9353       65.5286       38.6359       43.6816       41.4782       48.7214       36.4623       44.8617       52.4221       45.9497       42.8992       46.2038       54.9337       54.7244       49.8599       54.5630       63.8030       50.7757       60.4808       54.4026       58.5996       63.2296       77.8447      108.0810      126.6665      107.4078       98.1009       86.3297       78.2945       78.1643       86.4449       77.4869       69.6016       65.0390       71.8845       87.8358       62.4557       42.3207       40.3256       44.0338       57.9654       60.9305       57.6916       49.1054       46.4941       40.2091       45.0952       44.5645       38.8461       35.7291       28.4312       35.6487       34.3519       36.4131       41.1939       39.4423       39.3074       35.1955       37.9485       39.0230       36.4027       41.9688       36.3552       33.0247       35.8510       37.2420       33.7847       32.5562       32.5688       31.3788       27.1489       30.4992       31.9403       30.4133       32.3250       29.9104       28.1492       27.3419       44.1167       51.5336       49.3186       49.6817       30.6253       30.0173       37.4836       33.0900       64.0118       72.4981       79.7234       68.2981       79.3152       85.8346       82.7129       88.1005      103.3949      101.3191       94.0599      140.4870       93.0950       86.5163        0.0000        0.0000        0.0000        0.0000        0.0000        0.0000        0.0000        0.0000        0.0000        0.0000        0.0000        0.0000        0.0000        0.0000        0.0000        0.0000        0.0000        0.0000        0.0000        0.0000        0.0000        0.0000        0.0000        0.0000        0.0000        0.0000        0.0000        0.0000        0.0000        0.0000        0.0000        0.0000        0.0000        0.0000        0.0000        0.0000        0.0000        0.0000        0.0000        0.0000        0.0000        0.0000        0.0000        0.0000        0.0000        0.0000        0.0000        0.0000        0.0000        0.0000        0.0000        0.0000        0.0000        0.0000        0.0000        0.0000        0.0000        0.0000        0.0000        0.0000
        0.0000        0.0000        0.0000        0.0000        0.0000        0.0000        0.0000        0.0000        0.0000        0.0000        0.0000        0.0000        0.0000        0.0000        0.0000        0.0000        0.0000        0.0000        0.0000        0.0000        0.0000        6.5374        7.3641       14.5621       12.1452        7.6448       10.0636       15.4270       15.3422        8.3168       20.9908       15.6223       14.1518       10.1572        4.9873        2.9055        1.4675        5.3328        3.6016       11.9089        3.9121        3.8845        3.8701        4.3537        5.6294        5.7100       12.3424       77.0040       70.2472       46.8889       32.2884       24.4648       16.8895       10.0535       26.1439        8.1686       11.4831       10.3323       21.1468       26.4669        8.2249       15.7263       16.3161       12.4542        8.8591       24.4745        7.7906       18.2969       19.1754       21.4184       20.9450       41.9497       57.9739       37.2473       31.0465       31.6208       28.9237       27.7008       24.2387       30.1718       38.3419       33.8624       30.0857       47.2041       38.4090       42.3485       47.0673       38.7891       54.8776       61.9527       57.8808       45.2122       46.7454       52.6218       50.5124       41.7695       46.3023       61.6094       52.5089       59.3174       64.0893       62.3715       53.2994       53.7759       54.2584       55.9992       54.8888       66.2601       72.9340       74.8869       76.2300      109.4682      113.4759      104.1185       98.6222       92.6411       85.2713       80.5136       95.4370       88.7171       90.4265       77.8556       71.7257       94.5179      108.8727       59.2596       46.2037       47.6929       42.8825       50.5413       57.7112       63.8956       58.3807       46.5714       45.6896       55.4528       56.8319       50.0360       42.0938       37.9028       46.3019       44.6388       43.7369       37.6933       37.8112       41.4031       36.1997       44.7054       42.6899       40.4307       44.7232       35.0281       35.8020       39.6446       42.0583       40.1843       38.7876       39.8002       40.6503       40.0361       40.6564       43.1252       42.0616       38.8735       37.4335       41.6779       36.7693       50.0051       48.5045       45.1716       43.4237       36.8093       35.5568       34.4975       36.6380       52.8290       57.3414       57.0238       70.0815       94.6292       85.8600       85.7587      101.0520      136.4760      128.8216      102.2666      110.8726      102.4225       84.1163       86.2418        0.0000        0.0000        0.0000        0.0000        0.0000        0.0000        0.0000        0.0000        0.0000        0.0000        0.0000        0.0000        0.0000        0.0000        0.0000        0.0000        0.0000        0.0000        0.0000        0.0000        0.0000        0.0000        0.0000        0.0000        0.0000        0.0000        0.0000        0.0000        0.0000        0.0000        0.0000        0.0000        0.0000        0.0000        0.0000        0.0000        0.0000        0.0000        0.0000        0.0000        0.0000        0.0000        0.0000        0.0000        0.0000        0.0000        0.0000        0.0000        0.0000        0.0000        0.0000        0.0000        0.0000        0.0000        0.0000        0.0000        0.0000        0.0000        0.0000
        0.0000        0.0000        0.0000        0.0000        0.0000        0.0000        0.0000        0.0000        0.0000        0.0000        0.0000        0.0000        0.0000        0.0000        0.0000        0.0000        0.0000        0.0000        0.0000        0.0000        0.0000        6.3476       20.3354       16.7201       12.2862       11.7501       11.3017       12.0490       15.2711       14.9306       12.9909       16.4131       21.7467       19.5266        7.3263        5.4941        4.7879        5.2332        3.7831        3.2444        5.9947        9.6723        5.8089        8.4748        5.1120       23.4111       11.7733       37.8005       57.2682       42.7274       21.6954       15.0979       15.6433       14.6559       25.6326       18.5197       27.5843        8.9710        9.7892        5.1955        9.8802       10.4399       10.4810        6.1850        7.2210        4.2285        4.6783        9.5253        7.4597        7.1974       13.5691       36.6148       42.8288       39.2551       28.2483       61.4720       45.0793       22.7605       28.2871       32.8107       30.7288       31.9817       34.8056       35.3467       42.8401       36.0423       40.1579       40.5858       46.9832       58.3061       64.9512       48.6451       61.7500       62.7648       61.1369       52.8361       59.9214       68.9874       54.2546       57.5822       58.7746       58.6520       55.6815       52.6814       47.1713       50.9015       58.6768       72.6948       85.7302       84.2012       79.1884       90.8814       96.5205       98.6926      106.2879       79.0279       81.3042       91.6572       88.2199       76.0322       81.8080       73.0273       69.4406      110.1143       98.6246       72.3348       64.5466       65.9837       59.3903       52.1791       60.4319       75.3616       64.0940       57.0136       55.6257       69.2247       65.4825       70.7991       51.4015       58.5597       57.7419       61.7086       64.8647       60.4786       52.3509       51.1826       48.8825       42.5690       42.0521       40.8983       36.8800       41.1006       43.2986       43.8328       48.6653       46.6691       54.4050       55.4291       59.4738       72.5548       77.9515       80.4009       76.0658       72.0294       66.9796       66.1047       62.9912       54.4359       52.4129       47.7578       44.7322       45.5045       39.7328       40.3608       42.6025       47.6909       47.2350       60.5547       68.4138       80.6053       73.9153       76.9852       72.1048       87.8663       99.0543      109.0315       98.0832      103.2754      108.7347       97.1625        0.0000        0.0000        0.0000        0.0000        0.0000        0.0000        0.0000        0.0000        0.0000        0.0000        0.0000        0.0000        0.0000        0.0000        0.0000        0.0000        0.0000        0.0000        0.0000        0.0000        0.0000        0.0000        0.0000        0.0000        0.0000        0.0000        0.0000        0.0000        0.0000        0.0000        0.0000        0.0000        0.0000        0.0000        0.0000        0.0000        0.0000        0.0000        0.0000        0.0000        0.0000        0.0000        0.0000        0.0000        0.0000        0.0000        0.0000        0.0000        0.0000        0.0000        0.0000        0.0000        0.0000        0.0000        0.0000        0.0000        0.0000        0.0000        0.0000
        0.0000        0.0000        0.0000        0.0000        0.0000        0.0000        0.0000        0.0000        0.0000        0.0000        0.0000        0.0000        0.0000        0.0000        0.0000        0.0000        0.0000        0.0000        0.0000        0.0000        0.0000        9.2345        8.6422       10.3592        8.8765        8.8476       10.3700        8.4880        5.2075        9.6251        8.0190       12.1616        8.5813        8.8103        8.3753        6.9683        7.7371        4.4993        3.8334        5.7512        1.9489        6.5131        3.7928       15.0376       17.4802        6.4560       31.7288       30.6691       93.4908       32.7837       30.4123       36.5547       36.1855       47.7139       55.5630       23.8865       11.3287       13.7469       10.5837        4.9832        6.1688        6.8662        8.2122        7.0034        3.6845        5.0077        3.5656        6.8745       10.6810       11.6513       12.3565       35.1539       35.3488       33.1575       29.3089       52.1008       59.6532       38.7008       40.3493       30.5216       28.0326       21.8083       36.8183       34.0702       50.8474       44.5304       61.4637       53.4971       45.6030       47.2387       60.3865       52.7030       58.9749       61.1614       70.9421       58.6548       73.3340       69.1144       60.2217       58.9489       60.9402       61.6948       64.9229       60.9274       59.3466       62.2120       63.0148       63.3976       74.2923       81.6517       71.4859       95.5478      119.7122      111.7817       99.7110       91.3341       97.0990      108.1815       96.5300       85.6809       94.9960       87.4454       76.6607       97.3012       89.0682       73.6383       68.1447       70.6223       72.0926       60.3173       61.6842       74.4452       87.2240       70.9673       87.9373       73.4055       65.6156       73.2294       74.5578       75.5707       79.0238       76.4832       70.8606       69.0943       66.5849       57.7722       56.7030       47.4328       45.2203       37.0253       35.3916       44.5434       45.7167       54.6008       61.2095       58.6247       65.2971       67.9036       70.0297       88.5086      100.2274      100.1668       94.9010       83.4628       79.1896       80.3136       72.2538       60.8260       61.8445       54.4459       52.9571       48.9191       49.8395       47.3267       47.4430       62.9590       53.6593       53.8978       59.1377       69.2486       74.8323       72.7193       68.0015       86.7450      138.4667      103.3817      113.1433       93.8961      113.7283       90.8923        0.0000        0.0000        0.0000        0.0000        0.0000        0.0000        0.0000        0.0000        0.0000        0.0000        0.0000        0.0000        0.0000        0.0000        0.0000        0.0000        0.0000        0.0000        0.0000        0.0000        0.0000        0.0000        0.0000        0.0000        0.0000        0.0000        0.0000        0.0000        0.0000        0.0000        0.0000        0.0000        0.0000        0.0000        0.0000        0.0000        0.0000        0.0000        0.0000        0.0000        0.0000        0.0000        0.0000        0.0000        0.0000        0.0000        0.0000        0.0000        0.0000        0.0000        0.0000        0.0000        0.0000        0.0000        0.0000        0.0000        0.0000        0.0000        0.0000
        0.0000        0.0000        0.0000        0.0000        0.0000        0.0000        0.0000        0.0000        0.0000        0.0000        0.0000        0.0000        0.0000        0.0000        0.0000        0.0000        0.0000        0.0000        0.0000        0.0000        0.0000       12.5688        9.7463       10.8443       12.1357       10.5884       11.5663        7.3514        5.5500        3.9430        2.3794        2.6939        7.6592        7.2028        5.9495        1.1308        1.6868        1.7696        2.2386        1.9869        2.5158        3.8909        3.5064        3.1745        5.6545       14.2236       30.9862       44.1371       24.1343       22.0399       38.6919       26.7583       20.3678       39.5708       33.7997       13.8166        9.3744        9.7106       18.4485       10.8574        9.2459        8.9632        8.3917        5.2622        3.2988        4.6824        2.9881        7.8137        8.7362        8.2007       10.5511       38.9346       41.9837       35.7663       35.4527       51.4220       69.9538       63.3315       63.2883       32.6702       29.1234       50.9775       66.5961       47.7154       55.4133       47.8021       64.9347       51.1488       49.9058       44.3467       46.3423       52.1094       62.9442       68.1040       67.7737       60.2394       65.5502       64.4193       54.6497       54.3098       53.6965       58.6635       64.9324       75.0259       68.8967       64.3042       61.2065       69.4312       83.7080       86.0478       75.3510      115.7493      110.8356       99.1897      114.9232       92.5043      104.9946      115.7237      108.8087       99.3938       98.6484       86.6890       79.8930       89.0044       72.1484       61.4695       56.1795       53.1689       66.3378       67.0346       66.1579       77.3296       71.8129       69.4503       88.3065       79.6068       73.2406       72.5743       78.0169       88.8280       93.9898       86.0184       78.4701       80.4132       78.6590       73.9891       64.0986       52.8840       51.0948       45.5620       47.1043       56.9602       54.6187       56.2578       59.6759       60.5225       67.1077       88.9764       83.2563      100.8110      118.6821      112.1968      105.8777       94.2896       96.4857       95.7911       90.7186       74.4357       68.7110       70.0115       57.5431       58.6859       59.2288       58.3677       64.9945       67.8092       67.8713       60.4454       60.6194       73.9701       78.4533       85.8280       71.9929       98.6454       96.7453       78.9130       81.7661       84.2804       90.9522       88.4104       88.8101        0.0000        0.0000        0.0000        0.0000        0.0000        0.0000        0.0000        0.0000        0.0000        0.0000        0.0000        0.0000        0.0000        0.0000        0.0000        0.0000        0.0000        0.0000        0.0000        0.0000        0.0000        0.0000        0.0000        0.0000        0.0000        0.0000        0.0000        0.0000        0.0000        0.0000        0.0000        0.0000        0.0000        0.0000        0.0000        0.0000        0.0000        0.0000        0.0000        0.0000        0.0000        0.0000        0.0000        0.0000        0.0000        0.0000        0.0000        0.0000        0.0000        0.0000        0.0000        0.0000        0.0000        0.0000        0.0000        0.0000        0.0000        0.0000
        0.0000        0.0000        0.0000        0.0000        0.0000        0.0000        0.0000        0.0000        0.0000        0.0000        0.0000        0.0000        0.0000        0.0000        0.0000        0.0000        0.0000        0.0000        0.0000        0.0000        0.0000        0.0000        9.1614        8.5000        8.6666        9.8230       14.0705        8.2964        7.2708        8.5783        7.3495        5.6457        4.0256        5.2637        6.1884        2.9908        6.6796        3.5321        2.5077        1.0282        1.0879        1.1722        1.1823        0.8218        2.0127        6.1691        6.1514       10.8805       21.6286       27.4051       19.4845       18.0770      175.0737       11.8804       12.7286        7.6916       11.1537       17.2222        7.2181        9.5509        7.8209        4.1890        2.2426        3.0648        3.7237        7.0724        2.8822        8.6001       10.1165        8.8377       10.9781       23.3783       26.4615       26.7362       22.4250       67.3752       58.8977       57.5501       75.5338       42.9213       49.1971       48.6587       43.7028       65.9268       63.2887       69.2324       72.2982       48.7249       45.6410       54.1506       45.7059       53.1482       66.2321       84.4906       86.0979       75.8325       77.1015       67.4560       53.9534       51.7474       49.6361       57.6988       60.8633       64.3898       70.6849       65.1879       67.5877       73.7159       81.4539       89.4919       98.3125      117.0198       99.1893      120.3088      126.1092      111.8184      108.5435      127.7619      129.7533      111.5710      115.4288      110.1822       88.8142       88.2730       67.7797       57.9626       50.8042       61.6104       65.9964       59.7335       61.1424       57.5373       52.3114       63.6204       62.1760       65.6805       71.7038       90.4570       81.8734       91.7649      108.8034      119.3850      107.3879      102.2002       92.5883       83.0693       78.5377       70.2857       71.1569       64.2616       62.6253       72.8658       60.4768       63.0759       64.9909       71.0643       62.4077       71.0930       94.2192      136.0664      127.7453      122.1352      118.3053      126.2792      134.4446      125.4444      109.0099      101.8990       95.2822      101.4038       88.0056       76.2094       65.2460       72.6762       74.5302       81.4438       70.3430       66.6082       77.4439       83.1817       69.8088       70.5258       65.7962       75.1032       79.1632       73.1545       73.7713       82.0445       87.5345       88.0532       81.5529        0.0000        0.0000        0.0000        0.0000        0.0000        0.0000        0.0000        0.0000        0.0000        0.0000        0.0000        0.0000        0.0000        0.0000        0.0000        0.0000        0.0000        0.0000        0.0000        0.0000        0.0000        0.0000        0.0000        0.0000        0.0000        0.0000        0.0000        0.0000        0.0000        0.0000        0.0000        0.0000        0.0000        0.0000        0.0000        0.0000        0.0000        0.0000        0.0000        0.0000        0.0000        0.0000        0.0000        0.0000        0.0000        0.0000        0.0000        0.0000        0.0000        0.0000        0.0000        0.0000        0.0000        0.0000        0.0000        0.0000        0.0000        0.0000
        0.0000        0.0000        0.0000        0.0000        0.0000        0.0000        0.0000        0.0000        0.0000        0.0000        0.0000        0.0000        0.0000        0.0000        0.0000        0.0000        0.0000        0.0000        0.0000        0.0000        0.0000       18.9958       15.3041       14.2890       13.7931       11.9747       12.8369        6.2947        6.1178        4.5899        5.5274        6.3539        4.0684        4.8337        4.9484        4.5124        4.1605        6.8799        4.1632        5.8019        7.6000        9.5066        5.3892        1.6032        2.6646        3.8574        6.9084       16.6752       20.4341       18.1435       19.4342        8.7790        3.8212       11.4350       15.4128        7.6421        6.5233        3.4263        3.1378        4.5657        6.7672        3.6923        4.1431        8.8981        9.7845       12.3698       13.6294       12.3954       13.9402       11.1107       11.9168       14.7578       13.7181       14.9256       15.5055       22.6802       21.3066       24.6993       24.3799       26.7980       29.8406       31.0489       32.5195       37.2484       38.5389       42.5490       45.5018       36.2051       47.2984       44.6033       58.5979       80.3597       85.8581       83.2239       83.8110       81.9736       79.8774       72.6871       70.0507       49.4162       42.5931       49.8721       57.5919       58.5214       58.2184       64.6900       74.4390       86.3871      101.5893       87.7802      100.5241      109.9192      125.7910      123.6044      123.6321      107.7352      127.2223      132.4438      146.6343      132.2721      138.7647      142.2177      126.5252       98.9057       81.1737       77.3094       68.5606       68.7246       64.2591       63.7545       65.2373       53.6033       64.6607       73.9704       84.0259       92.5480      101.9975      108.6057      102.0869      121.1272      123.9482      131.1784      124.2336      107.8103      102.0970       98.2390       99.3061      102.5062      113.8256      110.5102      100.5177       80.9714       78.1979       74.3416       72.5499       60.2824       57.9888       63.6521       96.6478      134.1834      137.4900      121.1760      124.1666      141.7860      143.8833      141.9827      125.3472      128.9641      117.4249      108.9630       96.2246       91.9614       90.0367       92.6688       85.1077       87.9891       85.5231       79.4747       79.7477       61.8170       47.6861       47.3934       51.8782       87.1933       93.9703       83.9650       87.6914      104.9314      106.9075       98.5818       84.2368       57.0866        0.0000        0.0000        0.0000        0.0000        0.0000        0.0000        0.0000        0.0000        0.0000        0.0000        0.0000        0.0000        0.0000        0.0000        0.0000        0.0000        0.0000        0.0000        0.0000        0.0000        0.0000        0.0000        0.0000        0.0000        0.0000        0.0000        0.0000        0.0000        0.0000        0.0000        0.0000        0.0000        0.0000        0.0000        0.0000        0.0000        0.0000        0.0000        0.0000        0.0000        0.0000        0.0000        0.0000        0.0000        0.0000        0.0000        0.0000        0.0000        0.0000        0.0000        0.0000        0.0000        0.0000        0.0000        0.0000        0.0000        0.0000
        0.0000        0.0000        0.0000        0.0000        0.0000        0.0000        0.0000        0.0000        0.0000        0.0000        0.0000        0.0000        0.0000        0.0000        0.0000        0.0000        0.0000        0.0000        0.0000        0.0000       24.0469       16.4241       16.3439       17.5766       12.9548       10.5977       14.5859        6.7258        4.6234        8.0217        7.9487        4.3792        3.9603        6.1769        7.8678        4.2235        3.3627       11.4441        9.9578       10.8150       13.0102       15.4826        3.0460        8.0546        7.9333        6.6960        4.5664        9.7146        7.9281       11.7959       17.6441        4.2340        5.2382        9.0629       14.4967       13.0016       16.0189       12.5585       10.4398        8.4847        6.6693        7.4256        8.6895       12.1423        9.5231        8.0579        9.9327       10.0298        9.0120        9.0639       10.7984       12.4884       10.6911       13.4354       12.9147       18.1846       16.3713       23.0989       23.7702       38.8125       43.9315       41.4847       36.3289       38.2936       42.6098       49.1179       43.5630       41.0632       46.4135       49.0759       55.3458       71.6363       77.7962       70.4742       99.6791       88.5116       85.5377       66.1921       62.5278       56.2504       44.1196       51.5737       51.1924       58.5723       69.7976       68.4918       75.8085       96.4927       92.6007       91.3904      112.6335      151.1468      128.2767      132.3209      142.4933      120.3071      145.6658      166.9929      147.3548      142.7918      150.7739      152.6845      123.8185       97.5347       84.7338       81.8866       82.8214       76.9124       57.4324       56.7979       57.9334       61.2083       88.0246      106.1031       99.6195      113.2101      128.3074      133.8873      127.8320      134.3358      139.2660      136.7821      125.4891      119.3528      126.8480      124.3713      123.9819      145.8952      152.3498      139.8535      117.5133       92.9891       86.4672       79.3717       75.7762       65.7262       63.2335       74.5261      124.4739      140.7633      128.0713      142.4244      156.5441      145.3578      150.2523      150.5139      140.5211      138.4899      121.5984      120.5582      117.1147      107.3760      108.9288      111.9851       83.8750       87.4028       86.5122       72.7668       67.7770       52.2792       43.1539       41.3965       47.0433       61.3120       71.1407       78.8705       79.9442      100.3440       99.1391       91.1713       76.1081       41.5859       39.5767        0.0000        0.0000        0.0000        0.0000        0.0000        0.0000        0.0000        0.0000        0.0000        0.0000        0.0000        0.0000        0.0000        0.0000        0.0000        0.0000        0.0000        0.0000        0.0000        0.0000        0.0000        0.0000        0.0000        0.0000        0.0000        0.0000        0.0000        0.0000        0.0000        0.0000        0.0000        0.0000        0.0000        0.0000        0.0000        0.0000        0.0000        0.0000        0.0000        0.0000        0.0000        0.0000        0.0000        0.0000        0.0000        0.0000        0.0000        0.0000        0.0000        0.0000        0.0000        0.0000        0.0000        0.0000        0.0000        0.0000
        0.0000        0.0000        0.0000        0.0000        0.0000        0.0000        0.0000        0.0000        0.0000        0.0000        0.0000        0.0000        0.0000        0.0000        0.0000        0.0000        0.0000        0.0000        0.0000        0.0000       27.5003       26.5101       15.8693       18.2650       15.9361       18.2808       18.5625        6.6869        7.1636        6.8044        4.6151        6.0847        8.7605       13.2971        6.7406        6.9676       11.5590        8.4930        6.1722        7.9266       11.8006       10.7091        6.9998       21.8315       10.1012        7.9607        6.5986        3.2476       11.2384        8.4686       15.2667        8.7760       10.6298        9.8881       13.2125       10.0938        6.5388       12.5222       12.2653        6.5215        8.2025        6.1862       10.3866       16.2317        8.0249        9.4174       15.4673        8.3195        9.8514        9.6065       10.2946       14.2352       12.1984       13.0847       14.0183       20.6979       15.3384       16.1040       23.5422       36.7977       41.6868       41.9557       38.6828       47.0686       44.9875       38.9604       42.4544       41.4679       46.0679       45.6791       55.1575       73.1814       88.3715       86.1929       73.2350       68.7942       80.9661       70.9998       59.4922       60.4592       52.8178       49.9632       53.8560       56.9047       61.8033       56.9730       59.5416       77.8594       85.1356      110.5576      134.3845      178.5863      126.7951      137.0513      164.7852      144.8900      156.0577      200.2996      179.5595      158.3798      141.7374      135.2532      113.2541       98.4590       82.6679       80.4702       72.6431       67.3760       59.1916       58.2359       54.5022       84.2039      101.6601      115.8880      124.0603      124.8579      123.7885      125.6093      144.6891      155.5952      169.0342      156.0066      146.2998      129.6860      128.5554      142.5086      140.0355      148.8590      146.2381      137.7992      141.3248      110.4443       98.1151       97.5876      111.3254       76.5421       69.4481       73.2815       95.9531      144.2136      157.4595      175.1399      151.6501      170.7145      164.2571      156.5437      152.2854      152.8075      141.7044      126.0972      120.4892      109.4862      115.1962      108.1677      107.3805       89.2353       75.7085       65.8695       58.2818       51.9549       42.9961       40.0935       44.5972       57.8939       59.4518       66.9367       74.9891      108.2145       90.5835       84.4621       71.4154       38.9186       36.9221       28.1276        0.0000        0.0000        0.0000        0.0000        0.0000        0.0000        0.0000        0.0000        0.0000        0.0000        0.0000        0.0000        0.0000        0.0000        0.0000        0.0000        0.0000        0.0000        0.0000        0.0000        0.0000        0.0000        0.0000        0.0000        0.0000        0.0000        0.0000        0.0000        0.0000        0.0000        0.0000        0.0000        0.0000        0.0000        0.0000        0.0000        0.0000        0.0000        0.0000        0.0000        0.0000        0.0000        0.0000        0.0000        0.0000        0.0000        0.0000        0.0000        0.0000        0.0000        0.0000        0.0000        0.0000        0.0000        0.0000
        0.0000        0.0000        0.0000        0.0000        0.0000        0.0000        0.0000        0.0000        0.0000        0.0000        0.0000        0.0000        0.0000        0.0000        0.0000        0.0000        0.0000        0.0000        0.0000        0.0000       31.3596       31.0203       16.8396       14.2827       12.1322       19.3444       24.3301       23.6386       20.7303        7.6625        7.9620        9.5279       13.8338       10.7822        7.0562        6.6340       14.3009        7.0525        6.7429        9.9750        7.2602        7.5388       10.0281       15.9340        9.7914       16.8729        9.2550        8.9437        6.9271       10.6699        9.8762        3.1198        8.0291        9.0247       12.7969       17.2444       15.6087       24.7322       14.4197        7.3808        3.2541        5.0857        5.1439        9.1164        8.6949        9.3644        7.8447        8.3110       10.1246       15.7353       20.7580       17.4362       28.1240       15.2491       11.6176       16.1675       18.8751       18.3007       27.6201       31.6752       40.8690       53.9568       65.6434       49.8100       44.8037       48.4847       56.1094       42.3054       52.3483       45.3528       49.0193       64.4047       78.4606       71.6610       65.8481       66.7421       80.6091       70.7011       52.1690       53.4645       54.7517       64.0258       68.0377       52.5674       50.0341       55.1593       56.3217       64.1914       57.4109       81.7712      111.2878      149.5740      110.9928      122.3272      139.6576      154.4091      167.3960      172.2377      170.9322      142.6647      144.7005      122.2022      102.0404       88.1352       75.2454       65.6954       62.3458       68.2765       60.6373       62.2570       73.1214       93.5573      109.5174      105.8104      115.0515      131.6406      128.5448      151.0453      170.1721      171.9951      180.9606      187.1497      186.1389      180.5687      186.8581      169.4809      164.7459      167.2890      164.5345      152.2266      142.7047      114.2310      108.9793      112.2604      107.0585       70.2689       85.3415       95.0887      127.0223      140.9481      154.9868      159.2888      141.3936      160.6946      171.9235      160.4634      154.6239      151.9282      136.2214      124.3745      121.7390      104.7168      105.7685      100.5458       91.3570       82.0376       74.5708       68.3281       68.5842       56.7452       54.5896       45.9070       44.7422       51.1044       54.6843       62.5665       70.5511       76.4118       78.9268       79.9916       66.4743       43.9572       36.6919       32.5254       33.2255        0.0000        0.0000        0.0000        0.0000        0.0000        0.0000        0.0000        0.0000        0.0000        0.0000        0.0000        0.0000        0.0000        0.0000        0.0000        0.0000        0.0000        0.0000        0.0000        0.0000        0.0000        0.0000        0.0000        0.0000        0.0000        0.0000        0.0000        0.0000        0.0000        0.0000        0.0000        0.0000        0.0000        0.0000        0.0000        0.0000        0.0000        0.0000        0.0000        0.0000        0.0000        0.0000        0.0000        0.0000        0.0000        0.0000        0.0000        0.0000        0.0000        0.0000        0.0000        0.0000        0.0000        0.0000
        0.0000        0.0000        0.0000        0.0000        0.0000        0.0000        0.0000        0.0000        0.0000        0.0000        0.0000        0.0000        0.0000        0.0000        0.0000        0.0000        0.0000        0.0000        0.0000        0.0000        0.0000       50.0965       32.3546       31.6230       27.3332       26.1997       50.8350       35.9677       54.1374       39.3443       28.3542       22.8341       22.5881       20.2220       19.2719       16.3141       17.6915       16.9024       17.2937       12.2485       21.1943       19.7538       16.2549        9.5575       11.2029        6.6310        5.4902        7.5942        8.8581       13.5752       11.2062        7.9459       10.8699       17.8176       15.3512       14.7862       21.6441       29.2430       16.2774       11.3321        8.9279        9.2753        9.2905       11.2790       14.0032       13.2915       14.4260       11.2927       15.4803       14.9014       13.0617       15.3257       16.4504       10.1634       13.2032       24.1207       22.2684       25.3236       28.1708       33.0309       36.3540       48.8381       59.8251       41.5907       52.2762       70.2570       51.8135       41.6833       45.0650       41.4812       47.1573       42.6248       48.6327       55.0640       55.6439       56.2139       53.3589       37.5601       40.4154       38.3185       41.1550       54.0564       67.3484       60.6549       46.2051       47.5013       48.8813       54.9059       52.9258       54.9524       71.0663       88.2131       95.1123       94.6161      106.2347      126.0142      159.7567      151.4186      157.8021      115.8086      109.2694       90.5906       78.8250       62.7796       45.3159       37.2340       37.6628       52.6718       58.5663       61.9747       68.9928       88.4900      112.4415      119.1726      117.7999      142.1512      158.0821      177.8354      198.2748      205.7193      184.8486      191.8558      207.3813      223.4133      223.8977      207.7748      200.3800      185.6862      186.1186      177.1620      164.9841      140.9672      125.6106      125.9341      117.7526      114.3137      115.4955      107.0974      120.7724      124.2916      133.6134      143.3845      143.4682      172.6929      186.1379      174.7165      159.2332      147.2709      132.6595      117.1272      112.3457       90.8463       84.3307       87.9215       82.2636       81.9425       76.0093       71.4703       65.5274       56.0194       49.3395       45.7613       44.7113       43.6468       45.0815       65.6704       58.1942       52.3134       54.5972       53.7631       59.0321       42.5923       40.7038       39.3969       32.6958        8.8800        0.0000        0.0000        0.0000        0.0000        0.0000        0.0000        0.0000        0.0000        0.0000        0.0000        0.0000        0.0000        0.0000        0.0000        0.0000        0.0000        0.0000        0.0000        0.0000        0.0000        0.0000        0.0000        0.0000        0.0000        0.0000        0.0000        0.0000        0.0000        0.0000        0.0000        0.0000        0.0000        0.0000        0.0000        0.0000        0.0000        0.0000        0.0000        0.0000        0.0000        0.0000        0.0000        0.0000        0.0000        0.0000        0.0000        0.0000        0.0000        0.0000        0.0000        0.0000        0.0000        0.0000
        0.0000        0.0000        0.0000        0.0000        0.0000        0.0000        0.0000        0.0000        0.0000        0.0000        0.0000        0.0000        0.0000        0.0000        0.0000        0.0000        0.0000        0.0000        0.0000        0.0000        0.0000       38.6659       38.1981       35.2632       34.1000       32.5838       32.2479       31.6025       31.8688       34.7849       30.7565       23.6555       23.8053       23.5345       22.3148       19.7894       15.6700       16.6273       17.2911       16.2393       23.3175       19.5122       28.2360       13.4648       17.0493       17.4161        5.1696       14.7551       22.6761       14.2950        9.0659        7.9719       14.6943       20.4595       13.2880       13.8440        8.5579        9.4382       12.2495       10.9031       10.1610        8.1943        7.9589       12.9887       12.6500       13.0249       12.7329       12.0875       12.6868       11.8430       15.3581       15.9515        9.9372        9.5451       10.9710       17.3064       20.3936       23.4151       29.7382       43.3100       39.0504       47.0185       44.0322       47.9567       53.8766       50.3197       47.1803       32.8635       36.6355       39.1701       45.4323       41.1519       35.4764       35.5758       35.7277       33.2372       41.6082       45.8675       38.8841       35.0630       32.5607       33.6925       39.4354       42.5855       47.5489       46.1870       46.6301       44.8319       48.7774       51.2197       62.8982       80.3080       81.2608      103.3453      129.0087      155.7037      158.0463      159.3746      138.9686      106.4372      106.5522       84.4311       81.0885       65.8404       45.3709       34.4864       36.1872       48.1297       55.0790       74.0445       75.3794      102.9146      116.8250      122.8624      141.2786      152.0939      169.7583      208.6635      254.9349      223.7610      217.2336      217.7678      225.1428      252.3691      235.5690      233.2996      218.3570      212.3706      208.2119      198.5485      179.9827      152.5354      139.6731      137.5188      130.5932      122.6874      118.0719      115.7332      132.6817      128.1427      140.4026      147.4001      151.6944      181.5883      186.5936      197.3080      178.5347      154.5432      135.6502      126.3784      121.8709      101.2096       90.8135       92.4180       83.5469       90.7239       93.9694       81.2242       68.6938       55.0270       48.4521       45.9493       46.4847       42.0256       38.8975       53.5301       54.4038       50.9889       41.4857       42.9435       40.7542       49.2834       51.2830       31.4069       27.8447        8.2800        0.0000        0.0000        0.0000        0.0000        0.0000        0.0000        0.0000        0.0000        0.0000        0.0000        0.0000        0.0000        0.0000        0.0000        0.0000        0.0000        0.0000        0.0000        0.0000        0.0000        0.0000        0.0000        0.0000        0.0000        0.0000        0.0000        0.0000        0.0000        0.0000        0.0000        0.0000        0.0000        0.0000        0.0000        0.0000        0.0000        0.0000        0.0000        0.0000        0.0000        0.0000        0.0000        0.0000        0.0000        0.0000        0.0000        0.0000        0.0000        0.0000        0.0000        0.0000        0.0000        0.0000
        0.0000        0.0000        0.0000        0.0000        0.0000        0.0000        0.0000        0.0000        0.0000        0.0000        0.0000        0.0000        0.0000        0.0000        0.0000        0.0000        0.0000        0.0000        0.0000        0.0000        0.0000       43.3697       36.7183       42.0244       40.2990       39.1078       39.7886       37.0271       36.4304       36.2237       41.6487       37.7767       26.4847       26.0684       25.4312       20.3998       22.7398       19.0254       18.1921       17.3214       24.2214       12.6462       11.9456       27.0863       18.0590       22.4942       13.2821       21.7647       24.1803       14.2433       24.8479       17.0938       20.4185       16.1186       16.6877       22.7938       16.6795       16.2933       12.9991       10.9224       10.7240        9.9334        9.3856       13.1961       12.5019       13.3328       14.3146       11.1666       11.1285       20.0323       13.0215       15.5265        9.5660        8.3803       10.6749       17.7380       17.3204       25.4296       31.7971       49.4823       49.0765       54.2909       57.6066       60.1301       51.5235       57.4594       50.7646       41.5856       36.1638       31.7160       31.4307       32.5694       32.5420       33.1601       35.3852       33.7872       32.0285       37.0742       33.2777       33.6175       35.4008       30.0427       35.8608       36.0127       37.3957       42.4640       52.5071       46.8019       50.8997       49.4573       69.4137       88.2033       87.9976      114.7305      130.9626      184.3045      151.6789      147.2748      121.5000      102.8340       80.8890       68.6418       72.3599       49.7423       40.1274       51.6233       46.4778       52.8000       63.7554       71.4973       82.6838      114.0753      116.2517      124.7810      155.5214      195.6804      207.4532      199.1411      212.4604      223.5010      243.2901      245.1494      268.8644      261.9279      236.5990      236.2251      236.4506      234.1385      225.6215      207.5041      189.7001      163.6969      147.3837      129.5913      125.3910      124.0408      111.7379      132.0376      135.5127      138.3163      140.8815      146.1773      143.0523      168.5410      174.8532      182.5199      176.0306      155.6823      143.6174      136.7596      139.4630      117.9362      110.9165      108.2719      104.1875      102.2865      113.1850      103.2437       91.9026       75.3363       61.9627       62.7240       67.6526       49.0758       40.5170       40.8739       38.9659       62.7725       43.7470       47.9218       39.7645       47.4353       51.7168       38.3567       39.2624       34.8900        0.0000        0.0000        0.0000        0.0000        0.0000        0.0000        0.0000        0.0000        0.0000        0.0000        0.0000        0.0000        0.0000        0.0000        0.0000        0.0000        0.0000        0.0000        0.0000        0.0000        0.0000        0.0000        0.0000        0.0000        0.0000        0.0000        0.0000        0.0000        0.0000        0.0000        0.0000        0.0000        0.0000        0.0000        0.0000        0.0000        0.0000        0.0000        0.0000        0.0000        0.0000        0.0000        0.0000        0.0000        0.0000        0.0000        0.0000        0.0000        0.0000        0.0000        0.0000        0.0000        0.0000
        0.0000        0.0000        0.0000        0.0000        0.0000        0.0000        0.0000        0.0000        0.0000        0.0000        0.0000        0.0000        0.0000        0.0000        0.0000        0.0000        0.0000        0.0000        0.0000        0.0000        0.0000       53.7641       44.7178       56.3494       50.0072       52.0506       50.7424       45.8743       44.6868       41.3214       36.9270       34.3655       33.9826       27.7354       24.9400       21.6632       19.5034       21.8867       18.0699       22.3550       20.2386       15.8271       10.6880       23.1120        6.0385       17.8509       11.3132       21.1325       20.5436        9.2397       20.2220       10.0360       13.3589       11.3286        9.1293       21.8241       15.7771       20.3258       16.0114       10.6151       10.4316       10.8069       12.3276       19.2112       13.2659       13.1825       14.2344       11.2846       10.6777       19.5752        7.5966       17.0066        8.4271        8.4957       11.6713       17.1236       20.5336       23.2495       28.5477       36.4007       45.2666       52.1086       60.3373       54.7330       55.3011       47.6448       51.5250       46.3210       37.4117       38.9358       33.3480       31.1629       36.8186       33.8958       36.2856       41.3818       37.3479       40.1325       39.3021       34.1974       36.4934       31.6002       37.2737       39.4905       44.8213       42.1259       52.2067       51.9512       65.3552       73.2218       87.2823      105.6659      106.0712      109.2799      125.7902      145.8224      129.8584      122.8626      110.5558       78.1579       68.8878       58.7868       66.6479       46.6054       48.8978       59.5160       55.7944       79.7223       72.6831       94.6407      111.1061      114.6187      110.4245      135.1150      157.7425      191.3343      181.4292      195.8672      208.5842      209.8649      219.6897      223.2661      237.5664      248.7314      253.1387      237.9584      223.4627      215.3441      220.1436      210.1330      188.2820      148.7933      131.1871      121.4592      118.7715      111.6905      113.4249      109.2689      127.4967      143.8228      148.6732      147.2069      143.6754      164.3210      163.5021      164.7024      163.2646      155.3282      148.0713      146.4944      143.6168      135.8057      142.8296      143.7231      137.3104      133.7893      127.7067      121.5063      113.2682      103.8136       89.0090       73.7246       81.9848       61.0408       53.0241       50.1497       46.2338       58.1085       50.0162       54.6149       55.2259       45.0078       42.0333       35.2366       32.1197        0.0000        0.0000        0.0000        0.0000        0.0000        0.0000        0.0000        0.0000        0.0000        0.0000        0.0000        0.0000        0.0000        0.0000        0.0000        0.0000        0.0000        0.0000        0.0000        0.0000        0.0000        0.0000        0.0000        0.0000        0.0000        0.0000        0.0000        0.0000        0.0000        0.0000        0.0000        0.0000        0.0000        0.0000        0.0000        0.0000        0.0000        0.0000        0.0000        0.0000        0.0000        0.0000        0.0000        0.0000        0.0000        0.0000        0.0000        0.0000        0.0000        0.0000        0.0000        0.0000        0.0000        0.0000
        0.0000        0.0000        0.0000        0.0000        0.0000        0.0000        0.0000        0.0000        0.0000        0.0000        0.0000        0.0000        0.0000        0.0000        0.0000        0.0000        0.0000        0.0000        0.0000        0.0000        0.0000        0.0000       96.4232       83.3741       92.5461      101.8105       93.2869      103.3021      106.3169       99.5041       84.2396       47.3265       36.9478       31.6813       32.6873       41.8738       42.1889       41.2471       38.2041       33.2592       31.7166       25.9121       19.3321        3.3375        4.6307        3.6017        4.5854        5.1966        8.1856        2.2009       12.9959       10.5153       13.0173       15.4410       11.6096       21.0035       17.8813       17.8767       20.3670       20.5140       19.0373       20.8745       19.3270       19.8656       18.0366       16.2976       16.5962       16.4468       15.7730       15.3742       14.6125       11.1574       21.6366       14.4262       16.3151       23.0761       31.0440       35.9851       37.8528       43.2033       56.7811       63.4162       67.9587       60.6736       72.8686       60.6275       55.3497       51.2963       39.2575       35.0981       45.7688       33.9034       40.2802       50.7948       50.6310       39.9366       28.2240       25.5310       29.7166       29.0980       30.4241       33.3209       33.5682       43.4732       46.1661       44.2755       47.8052       56.2485       63.9625       64.6782       70.0769       82.3405       91.1071      117.2766      109.5725      111.2737       91.2238       95.1297       81.5950       83.6686       75.4907       57.9453       56.7230       66.1415       61.9711       52.8094       71.5228       76.2420       78.8722      113.4332      150.0337      132.6547      112.3357      130.5090      153.6717      162.5843      157.5123      172.8893      175.1872      193.4581      210.2511      217.3774      218.2119      279.4948      260.0757      235.7487      215.1510      213.8945      220.4082      195.2617      174.0271      130.7601      118.3960      102.9515      104.6644      102.7655      105.3891      113.7176      135.8231      195.0477      200.1085      202.4615      188.2664      194.5875      181.7639      205.6141      223.6635      204.1512      217.7322      200.0698      196.8139      245.6571      248.4631      256.9940      253.0444      237.2332      228.0940      195.1320      174.0141      102.0517       86.3569       79.2654       87.2853       86.8244       77.1986       73.1121       62.8619       51.2735       48.7433       51.0345       49.7385       71.8386       56.4363       45.1089       38.3912       44.1169       46.3759       56.8583       61.0875        0.0000        0.0000        0.0000        0.0000        0.0000        0.0000        0.0000        0.0000        0.0000        0.0000        0.0000        0.0000        0.0000        0.0000        0.0000        0.0000        0.0000        0.0000        0.0000        0.0000        0.0000        0.0000        0.0000        0.0000        0.0000        0.0000        0.0000        0.0000        0.0000        0.0000        0.0000        0.0000        0.0000        0.0000        0.0000        0.0000        0.0000        0.0000        0.0000        0.0000        0.0000        0.0000        0.0000        0.0000        0.0000        0.0000        0.0000        0.0000        0.0000        0.0000
        0.0000        0.0000        0.0000        0.0000        0.0000        0.0000        0.0000        0.0000        0.0000        0.0000        0.0000        0.0000        0.0000        0.0000        0.0000        0.0000        0.0000        0.0000        0.0000        0.0000        0.0000        0.0000        0.0000        0.0000        0.0000        0.0000      112.2241      126.5856      131.2654      122.1867       98.1862       53.1018       40.0279       33.0246       34.3680       45.9926       48.2182       46.4823       42.9985       37.2222       38.6863       29.5050       21.1542        5.0814        8.0537        8.9168        1.5315        7.3685       16.0029        9.2711        4.1216        8.0621        9.0995       11.6673       13.1275       17.2942       17.2328       19.1864       20.1911       19.4702       17.7031       15.3101       16.3070       20.1850       19.9540       16.6945       20.6653       16.5566       16.7376       14.3602       13.5087       11.7701       15.6652       13.5978       17.1468       27.2270       32.0129       33.1769       41.6684       51.6653       63.1982       68.6040       65.3786       67.9132       99.4523       84.6100       90.4569       85.0873       86.8309       75.0515       59.8124       59.2553       48.3992       41.6212       53.4239       46.4949       37.4091       21.4431       24.8165       28.9994       30.0421       38.6050       37.8293       48.8119       61.5745       59.2276       56.8656       59.3018       63.7423       68.0748       69.9358       80.0305       83.3762      102.4418       98.0013      101.6640       97.8754       84.6630       83.3967       82.2416       71.2004       62.7822       64.8078       64.7391       72.2439       65.8421       66.7379       62.6626       78.5884      128.4959      125.1587      112.7698      133.1110      116.3479      125.4146      130.7086      135.5128      142.0708      156.5998      219.8758      205.3396      191.5223      203.5992      233.2350      221.6082      220.8639      207.2097      218.8872      206.6544      178.8491      152.7009      116.4986      101.0001      104.3693       95.3042       91.3122       83.4582       89.8400      110.3318      154.2902      198.8100      219.7163      203.2206      190.5071      228.0436      232.3253      253.4738      213.1318      205.3579      202.0845      246.3903      292.8586      287.1645      287.7568      276.9626      279.5675      260.5302      257.7139      209.6369      128.8475       95.2609       80.8110       86.1041       88.3155       76.7099       77.4362       71.0036       56.8712       44.6707       48.1016       49.9678       54.4563       60.6317       50.6838       50.8132       51.7292       51.8838       67.4150       55.8936        0.0000        0.0000        0.0000        0.0000        0.0000        0.0000        0.0000        0.0000        0.0000        0.0000        0.0000        0.0000        0.0000        0.0000        0.0000        0.0000        0.0000        0.0000        0.0000        0.0000        0.0000        0.0000        0.0000        0.0000        0.0000        0.0000        0.0000        0.0000        0.0000        0.0000        0.0000        0.0000        0.0000        0.0000        0.0000        0.0000        0.0000        0.0000        0.0000        0.0000        0.0000        0.0000        0.0000        0.0000        0.0000        0.0000        0.0000        0.0000        0.0000        0.0000
        0.0000        0.0000        0.0000        0.0000        0.0000        0.0000        0.0000        0.0000        0.0000        0.0000        0.0000        0.0000        0.0000        0.0000        0.0000        0.0000        0.0000        0.0000        0.0000        0.0000        0.0000        0.0000        0.0000        0.0000        0.0000        0.0000        0.0000      144.8689      148.8065      136.6267      110.0480       57.7738       43.6259       35.7345       39.5035       50.9148       51.3872       50.3512       44.4901       37.3405       33.1647       27.6226       21.0694        3.9496        2.2610        3.4430        2.1285        2.2418       11.2070       13.2256       15.2654       11.3871       10.5587       10.0981       12.2257       12.7224       12.5719       14.8844       18.0368       16.6951       16.0899       14.1224       17.3169       16.6827       17.5345       17.1733       17.5898       14.7297       26.6511       26.1307       12.5774       12.5437       11.6635       14.1084       16.2103       28.4616       29.7956       33.9537       40.5535       57.3310       76.4524      100.3306       86.9344       58.8437       55.6597       64.2784       60.6394       69.3895       69.3728       78.0131       77.5653       61.5909       65.1248       52.9194       50.0486       30.7715       40.9784       37.8905       32.1146       33.2516       34.2718       36.3152       39.0464       49.2317       56.6791       59.2974       63.0928       65.2687       64.8901       70.0335       72.1363       80.3403      102.7208      115.4235       97.2997       83.4350       86.5070       81.1620       79.2870       80.7787       64.8236       59.0336       61.5892       58.1361       59.6469       54.1147       62.0833       69.9105       65.7100       98.3815       98.8614       92.9324       86.6386       98.7968      105.9092      116.0369      137.8109      154.0375      167.8976      196.5908      168.4221      178.5008      165.8744      211.3468      203.0489      200.5335      208.6825      202.6613      205.5617      188.5163      158.9859      131.5444      114.6973      101.4491       93.4091       77.1381       81.5488       70.9417       84.5374      124.5821      177.4267      203.2529      209.4578      211.8062      224.9900      217.2762      235.2108      219.0390      188.3508      187.8102      210.7782      241.9619      271.7968      250.6467      242.7245      220.2919      218.4970      206.0578      175.8445      114.8670       93.0333       79.1656       77.7053       93.1743       82.2113       84.2252       75.9320       71.0458       53.4513       46.7559       42.2033       54.9202       60.6250       65.9675       62.2284       49.7014       56.6791       65.0924       64.9788       74.7300        0.0000        0.0000        0.0000        0.0000        0.0000        0.0000        0.0000        0.0000        0.0000        0.0000        0.0000        0.0000        0.0000        0.0000        0.0000        0.0000        0.0000        0.0000        0.0000        0.0000        0.0000        0.0000        0.0000        0.0000        0.0000        0.0000        0.0000        0.0000        0.0000        0.0000        0.0000        0.0000        0.0000        0.0000        0.0000        0.0000        0.0000        0.0000        0.0000        0.0000        0.0000        0.0000        0.0000        0.0000        0.0000        0.0000        0.0000        0.0000        0.0000
        0.0000        0.0000        0.0000        0.0000        0.0000        0.0000        0.0000        0.0000        0.0000        0.0000        0.0000        0.0000        0.0000        0.0000        0.0000        0.0000        0.0000        0.0000        0.0000        0.0000        0.0000        0.0000        0.0000        0.0000        0.0000        0.0000        0.0000        0.0000        0.0000        0.0000      118.8187       65.5645       46.7931       41.0770       44.5040       52.6752       54.0594       49.4366       43.0229       34.5237       28.9149       23.4535       16.7397        2.2782        3.1262        1.4911        4.1177        1.8446        5.1875        7.4471        9.0052        9.5515       10.1933       10.7297       11.6795       13.5064       12.7870       12.8770       14.2911       15.2055       18.3784       14.4895       17.6374       15.3446       15.5400       14.0013       18.1012       29.8569       14.7517       11.5306       13.5493       15.4185       13.0440       11.6422       13.9040       20.2088       26.3926       32.7835       39.7941       47.0168       63.3886       69.7338       61.5611       53.4875       55.6899       63.6175       62.0461       60.0397       65.7570       68.3999       66.9786       59.5704       63.8581       67.5709       53.6776       33.9870       37.1992       58.8723       44.9153       38.7541       38.8913       39.7867       40.4468       50.8956       63.6409       66.9383       65.4716       67.4235       70.3419       73.2702       76.3048       91.4023      106.5113      111.7883       97.9966       92.7715       85.9099       84.1807       85.4966       86.6676       77.3390       65.0444       61.7532       59.6949       55.7309       52.3177       56.5462       64.6674       61.3921       79.6554       79.6487       77.0419       75.5560       91.4417      108.7698      124.9430      134.7268      147.7013      175.7623      214.8583      198.8500      162.9261      147.5170      182.6879      201.0622      203.5976      175.7178      205.0267      211.9154      200.6667      173.7122      138.3279      129.3966      114.7847      104.0767       86.6994       81.6672       92.9650      124.7395      175.2130      190.0956      185.1453      209.7464      243.4433      201.5904      201.6659      201.8554      210.8534      190.1575      165.1772      174.5428      202.6206      211.1928      222.9962      207.8069      197.3192      189.0464      177.7162      151.8439      102.9949       89.6885       85.8071       94.0489      106.4299       96.9143       89.7096       76.8151       60.7460       45.8589       50.7997       51.2445       53.3706       52.2980       65.6253       64.2642       63.7935       62.2852       70.1962       60.9417       94.6800        0.0000        0.0000        0.0000        0.0000        0.0000        0.0000        0.0000        0.0000        0.0000        0.0000        0.0000        0.0000        0.0000        0.0000        0.0000        0.0000        0.0000        0.0000        0.0000        0.0000        0.0000        0.0000        0.0000        0.0000        0.0000        0.0000        0.0000        0.0000        0.0000        0.0000        0.0000        0.0000        0.0000        0.0000        0.0000        0.0000        0.0000        0.0000        0.0000        0.0000        0.0000        0.0000        0.0000        0.0000        0.0000        0.0000        0.0000        0.0000        0.0000
        0.0000        0.0000        0.0000        0.0000        0.0000        0.0000        0.0000        0.0000        0.0000        0.0000        0.0000        0.0000        0.0000        0.0000        0.0000        0.0000        0.0000        0.0000        0.0000        0.0000        0.0000        0.0000        0.0000        0.0000        0.0000        0.0000        0.0000        0.0000        0.0000        0.0000        0.0000       75.2417       57.1168        0.0000        0.0000       56.6128       58.9386       54.5863       44.4786       16.2523       12.1982        9.0358        6.6532        0.4326        0.4388        0.6750        0.3364        8.8161       11.9382       13.4787       12.7885        9.7569        7.4282        9.9672        6.5677       10.9116        9.6002        9.3481       10.2552       17.1739       21.1069       17.0019       24.4154       16.4873       15.0717       15.7395       22.0106       28.2838       12.8212        8.7561       12.8982       14.0745       11.8679       11.1139       14.2227       36.2061       32.0451       59.9134       82.0027       63.7761       97.5255       65.6789       76.5568       99.4495      163.2513      146.8241      225.0787      163.7176      196.8853      219.8909      223.9171      185.9386      295.1341      341.7706      394.7240      103.5914       63.3695      102.6358      145.8772       34.6550       34.4562       35.4704       35.1012       45.8132       48.2576       52.3608       51.9904       67.7646       69.8579       76.2385       79.7934      107.8014      114.2525      133.3655      129.3946      112.3170       97.0786      102.7143       88.6048      114.1910       98.2468       83.2178       78.5242       76.9666       73.8997       73.5644       75.9965       68.5647       71.7366       77.3981       74.3743       72.9762       87.4288      109.3332      129.4415      131.2280      129.8402      132.4990      161.3276      208.6743      235.3275      182.8354      161.1545      204.8383      223.1730      207.2463      201.3836      252.3933      273.2463      223.3886      209.6718      160.6048      138.2096      125.1975      113.1021      114.6205      105.5213      148.7308      170.9141      228.3472      243.5107      253.9446      242.9520      249.3743      245.2376      253.1556      209.2763      185.7518      172.8832      161.1212      158.2713      150.6645      156.9386      201.2502      155.5664      146.6666      156.6615      149.4180      143.2444      112.8444      114.7667      120.9454      129.3838      116.3388      105.7078       82.3950       80.0675       76.6457       56.7133       56.8443       55.6403       54.8724       59.3637       65.3032       74.1741       65.2020       68.1938       69.1083        0.0000        0.0000        0.0000        0.0000        0.0000        0.0000        0.0000        0.0000        0.0000        0.0000        0.0000        0.0000        0.0000        0.0000        0.0000        0.0000        0.0000        0.0000        0.0000        0.0000        0.0000        0.0000        0.0000        0.0000        0.0000        0.0000        0.0000        0.0000        0.0000        0.0000        0.0000        0.0000        0.0000        0.0000        0.0000        0.0000        0.0000        0.0000        0.0000        0.0000        0.0000        0.0000        0.0000        0.0000        0.0000        0.0000        0.0000        0.0000        0.0000        0.0000        0.0000
        0.0000        0.0000        0.0000        0.0000        0.0000        0.0000        0.0000        0.0000        0.0000        0.0000        0.0000        0.0000        0.0000        0.0000        0.0000        0.0000        0.0000        0.0000        0.0000        0.0000        0.0000        0.0000        0.0000        0.0000        0.0000        0.0000        0.0000        0.0000        0.0000        0.0000        0.0000        0.0000        0.0000        0.0000        0.0000        0.0000        0.0000       54.4490       43.2750       14.8012       10.2533        6.7938        5.1596        0.6108        0.2851        0.2942        0.3217       12.1199       17.3365       17.5891       14.9396        7.4294        5.8006        8.2693        7.4537       12.7735       16.0567        8.4848       12.5616       11.9952       13.8731       17.2333       18.4380       11.1063       15.2872       17.7967       16.7922       10.1183       15.2744       16.7069       10.2164        7.0388       16.3961       28.3819       24.2966       42.8446       86.2186      102.6338      106.8678      159.0127      166.5746      153.5150      141.3340      116.6357       88.3825      129.1746      232.6337      356.1520      195.9991      205.7823      222.6485      194.2350      214.6699      296.1818      367.8974      231.6687       95.5528      106.9355      246.7603       51.4751       38.9558       38.2997       37.1083       47.8890       47.5666       49.2597       52.6385       69.7074       74.2062       79.0640       94.7254      125.1339      127.5691      158.4011      180.3476      133.4250      123.3638      116.8677      104.4134      130.3793      126.7207      111.8481      111.8429      106.6678       81.0914       69.9250       76.7513       76.5964       78.2799       73.5393       86.0732       98.5660       87.7030       99.5656      137.5600      144.1705      124.0516      133.7690      150.3701      199.5087      170.2274      150.9877      167.0842      212.5227      230.8784      211.7022      218.6777      232.0216      227.4072      222.7983      214.7306      171.6952      163.9990      134.1823      133.0834      161.3052      155.3067      165.1749      185.4648      259.4396      284.2899      288.3424      264.7957      294.3042      309.4645      255.5858      245.7556      193.4796      182.9112      185.8880      172.1546      153.4295      139.0968      132.5572      123.2795      127.7383      143.6734      136.5354      128.2508      112.3105      121.9729      116.2319      136.6366      117.7138       98.2512       80.4889       72.8540       65.7718       57.3581       60.0987       59.5198       58.8739       51.8734       78.9499       75.9446       63.8682       67.6912        0.0000        0.0000        0.0000        0.0000        0.0000        0.0000        0.0000        0.0000        0.0000        0.0000        0.0000        0.0000        0.0000        0.0000        0.0000        0.0000        0.0000        0.0000        0.0000        0.0000        0.0000        0.0000        0.0000        0.0000        0.0000        0.0000        0.0000        0.0000        0.0000        0.0000        0.0000        0.0000        0.0000        0.0000        0.0000        0.0000        0.0000        0.0000        0.0000        0.0000        0.0000        0.0000        0.0000        0.0000        0.0000        0.0000        0.0000        0.0000        0.0000        0.0000        0.0000        0.0000
        0.0000        0.0000        0.0000        0.0000        0.0000        0.0000        0.0000        0.0000        0.0000        0.0000        0.0000        0.0000        0.0000        0.0000        0.0000        0.0000        0.0000        0.0000        0.0000        0.0000        0.0000        0.0000        0.0000        0.0000        0.0000        0.0000        0.0000        0.0000        0.0000        0.0000        0.0000        0.0000        0.0000        0.0000        0.0000        0.0000        0.0000        0.0000        0.0000       17.8061       14.4059       11.0873        9.2974        0.7628        0.5602        0.5733        0.7444       19.8193       23.6691       23.8565       19.9589        9.2701        7.9562        7.3544        6.7041        8.6275       10.2548        7.8583        7.7164        9.0924       10.4302       11.0266       11.5033       10.7630        9.5165       11.2935       13.8146        5.8941        7.6376        6.4868        3.1548        6.5834        9.4354       10.2257        9.6974       17.5562       57.7864       66.9572       90.8046      154.0298      115.1467      118.0119       92.7086       89.3974       89.3835      142.4526      149.6510      171.7489      211.2665      198.2384      210.4619      195.3788      212.0408      261.4505      294.9706      133.4542      128.5993      182.4109      208.5735       79.1437       50.5307       47.9407       41.9190       51.3600       49.2928       50.0495       53.5434       71.9426       75.5186       81.2101       93.0042      127.0618      141.2718      173.1821      151.4924      141.2376      113.0058      119.2522      129.4686      141.4861      134.0846      117.5767      103.1953       84.3621       69.9818       66.6734       60.5006       95.6700       71.9003       64.1981       78.3238      100.9986       98.0173       97.8795      105.6151      128.0735      110.6413      110.7687      128.9022      164.4882      126.7934      156.4619      168.7108      205.6550      239.8448      220.6126      200.7985      206.1077      205.7650      203.5608      205.8311      165.9963      181.1399      150.5260      155.2514      176.4879      159.4644      175.2834      208.3521      259.6074      255.3124      246.3273      249.7693      253.0114      267.0038      236.6399      214.1068      202.1547      187.8016      174.2684      166.6973      177.0111      128.0149      114.8005      117.3722      115.9893      123.4380      122.0039      115.5918      105.6741       99.5827      112.1956      120.2015      101.2610       91.4272       82.4119       72.4171       79.4684       74.5097       70.0930       66.6179       60.6652       57.7788       74.7065       69.8845       56.0805       60.7831        0.0000        0.0000        0.0000        0.0000        0.0000        0.0000        0.0000        0.0000        0.0000        0.0000        0.0000        0.0000        0.0000        0.0000        0.0000        0.0000        0.0000        0.0000        0.0000        0.0000        0.0000        0.0000        0.0000        0.0000        0.0000        0.0000        0.0000        0.0000        0.0000        0.0000        0.0000        0.0000        0.0000        0.0000        0.0000        0.0000        0.0000        0.0000        0.0000        0.0000        0.0000        0.0000        0.0000        0.0000        0.0000        0.0000        0.0000        0.0000        0.0000        0.0000        0.0000        0.0000
        0.0000        0.0000        0.0000        0.0000        0.0000        0.0000        0.0000        0.0000        0.0000        0.0000        0.0000        0.0000        0.0000        0.0000        0.0000        0.0000        0.0000        0.0000        0.0000        0.0000        0.0000        0.0000        0.0000        0.0000        0.0000        0.0000        0.0000        0.0000        0.0000        0.0000        0.0000        0.0000        0.0000        0.0000        0.0000        0.0000        0.0000        0.0000        0.0000        0.0000       23.1921       21.0909       19.0284        1.2080        1.0774        1.2845        1.3370       32.8255       34.3317       32.4302       27.5132       12.2709        9.5510        9.8962       10.9248       15.6446       14.0406       10.6798       10.8173       13.0970       17.7789       17.5274       16.6282       12.0342        9.9839       11.7620       15.3359        9.2994       13.9763       13.4621        6.9002        8.2101       11.2873        7.7183       10.9992       23.8694       25.2304       36.4435       49.6607       77.2153       69.1866       86.4607       79.7551       87.2892      119.3936      137.4902      170.4847      222.9629      251.1482      177.3159      205.5949      237.7188      206.6400      210.2642      307.6401      139.6346      143.2478      236.1421      201.3565       66.4236       69.1229       57.4423       49.1456       58.2905       55.6469       55.3122       57.9713       76.1320       77.4856       81.6831       88.2013      123.2566      156.1690      195.3797      160.4425      132.5979      125.3640      130.5603      120.9779      133.2861      118.6752      108.6529      102.5464       81.4902       62.9505       55.0917       67.8169       92.8624       55.0683       55.8602       68.1873       93.3731      100.2715       86.8021       82.5207       98.7945      101.2990      117.9795      111.3884      125.8225      120.7150      141.8625      162.0663      208.7731      247.0763      218.3561      174.5389      184.1012      188.9107      174.1978      163.7001      159.4826      148.0309      148.9377      174.2062      193.8498      169.0491      160.4711      155.2701      184.4143      223.7014      208.6031      221.8738      223.3804      242.1692      217.5660      224.7697      194.8637      207.1488      191.6589      167.5242      149.3347      108.6548      107.3323      111.8092      101.9898      103.5666       99.4147      101.9964       99.5055      111.8905      111.8528       97.0317       76.5534       66.8122       71.9499       70.3179       78.1233       84.5041       76.9360       81.8500       70.0432       56.9473       67.9795       59.2141       57.9222        0.0000        0.0000        0.0000        0.0000        0.0000        0.0000        0.0000        0.0000        0.0000        0.0000        0.0000        0.0000        0.0000        0.0000        0.0000        0.0000        0.0000        0.0000        0.0000        0.0000        0.0000        0.0000        0.0000        0.0000        0.0000        0.0000        0.0000        0.0000        0.0000        0.0000        0.0000        0.0000        0.0000        0.0000        0.0000        0.0000        0.0000        0.0000        0.0000        0.0000        0.0000        0.0000        0.0000        0.0000        0.0000        0.0000        0.0000        0.0000        0.0000        0.0000        0.0000        0.0000        0.0000
        0.0000        0.0000        0.0000        0.0000        0.0000        0.0000        0.0000        0.0000        0.0000        0.0000        0.0000        0.0000        0.0000        0.0000        0.0000        0.0000        0.0000        0.0000        0.0000        0.0000        0.0000        0.0000        0.0000        0.0000        0.0000        0.0000        0.0000        0.0000        0.0000        0.0000        0.0000        0.0000        0.0000        0.0000        0.0000        0.0000        0.0000        0.0000        0.0000        0.0000        0.0000        0.0000        0.0000       63.4743       57.6767       54.2855       54.2324       49.9254       49.1061       46.8936       38.2869       20.3686       17.0352       16.3528       17.9681       25.5842       25.7581       26.4594       26.3346       22.9935       21.4525       20.0344       17.4211       12.1789       12.6951       11.6171       14.4705       25.6240       18.6286       21.8351       22.5878       15.6066       19.3147       15.9555       18.8562       20.1430       19.0071       30.6576       37.9115      127.9339      147.6754      155.1602      141.5678      189.0186      267.0916      270.3953      284.8868      283.3018      323.0247      285.0741      309.9328      297.7534      229.2623      221.3176      260.9783      226.9134      259.2062      365.1987      394.4746      193.6222      158.3860      166.8257      230.0835       84.1758       74.5621       77.0003       92.0239       81.0356       83.2194       85.9523       93.8881      127.6133      168.9593      169.1247      148.9514      165.9089      163.8796      178.7274      153.8876      139.2806      124.7802      100.9329       91.4216       69.1913       59.2201       53.5365       55.8319       62.0466       73.1069       99.7891       91.8797      118.2863      121.6268       89.0168       86.8292      107.4392      144.5773      156.1995      146.2927      143.6735      145.8533      188.3042      188.4465      206.1938      215.9333      198.7944      171.5612      175.3642      186.3866      160.6696      154.8590      169.9910      167.2453      169.4514      157.1174      131.2811      128.1343      124.1552      132.7891      150.8361      157.4265      162.4150      172.8504      207.9272      214.8877      214.9872      204.6750      183.2005      205.6666      232.7068      239.3813      170.5940      123.8096      144.8707      145.8921      107.2584      117.5996      140.5822      163.6503      143.3245      147.0350      139.5302      120.7202      100.2338       90.2059       81.0680       81.2519       91.8232      104.1910      100.7207      105.8581       83.2028       69.6136       78.7199       65.4874       81.7500        0.0000        0.0000        0.0000        0.0000        0.0000        0.0000        0.0000        0.0000        0.0000        0.0000        0.0000        0.0000        0.0000        0.0000        0.0000        0.0000        0.0000        0.0000        0.0000        0.0000        0.0000        0.0000        0.0000        0.0000        0.0000        0.0000        0.0000        0.0000        0.0000        0.0000        0.0000        0.0000        0.0000        0.0000        0.0000        0.0000        0.0000        0.0000        0.0000        0.0000        0.0000        0.0000        0.0000        0.0000        0.0000        0.0000        0.0000        0.0000        0.0000        0.0000        0.0000        0.0000        0.0000
        0.0000        0.0000        0.0000        0.0000        0.0000        0.0000        0.0000        0.0000        0.0000        0.0000        0.0000        0.0000        0.0000        0.0000        0.0000        0.0000        0.0000        0.0000        0.0000        0.0000        0.0000        0.0000        0.0000        0.0000        0.0000        0.0000        0.0000        0.0000        0.0000        0.0000        0.0000        0.0000        0.0000        0.0000        0.0000        0.0000        0.0000        0.0000        0.0000        0.0000        0.0000        0.0000        0.0000        0.0000       80.4243       75.4369       72.3141       63.4624       61.0544       55.2288       46.9545       24.4020       21.6949       21.7130       23.0841       29.5241       32.2257       33.6145       32.6665       29.7541       27.1578       22.4759       19.3075       14.5210       14.6506       13.4718       14.3275       22.5134       24.7620       24.1786       24.4955       22.2091       22.8640       18.9306       20.2480       26.7407       19.8319       24.0521       34.0062      107.9135      146.2040      159.0380      164.7774      244.0560      283.7696      322.4440      321.5946      328.5492      351.2764      341.9588      329.7901      295.0145      314.4267      292.0562      263.1099      236.0007      295.8507      385.1961      363.6495      201.2274      164.2309      190.6362      193.2221      106.4524       85.5826       85.3360       97.8657       88.3147       88.6227       89.2642       93.0854      120.5465      147.0975      149.5074      160.5096      162.6622      179.8448      197.8782      175.9889      151.3536      123.3786      103.5472       89.6756       70.6954       57.4249       61.1325       67.6740       85.4908       82.4156       86.3245       78.9595      106.8422      131.4775       87.7642       98.5778      138.7741      171.1683      148.7642      140.8942      160.2038      169.1182      167.7688      181.1074      193.3638      194.6191      171.5368      177.2758      178.2303      177.6731      177.7386      178.8452      172.4377      172.4664      151.3284      146.4026      108.2874      120.2460      103.6515       92.0648      109.7605      144.7359      161.0391      160.1395      170.2106      150.0542      162.7216      171.3304      195.1340      175.3775      169.5903      208.7707      174.6072      175.9278      126.7187      136.9783      119.3436      135.6048      159.4549      151.2764      153.7517      160.8630      144.3435      126.7976      113.7723      103.4324      101.9013       97.9661      105.9517      106.4730      126.4287      129.1249       95.6773       91.0196       84.6876       75.8307       97.0500        0.0000        0.0000        0.0000        0.0000        0.0000        0.0000        0.0000        0.0000        0.0000        0.0000        0.0000        0.0000        0.0000        0.0000        0.0000        0.0000        0.0000        0.0000        0.0000        0.0000        0.0000        0.0000        0.0000        0.0000        0.0000        0.0000        0.0000        0.0000        0.0000        0.0000        0.0000        0.0000        0.0000        0.0000        0.0000        0.0000        0.0000        0.0000        0.0000        0.0000        0.0000        0.0000        0.0000        0.0000        0.0000        0.0000        0.0000        0.0000        0.0000        0.0000        0.0000        0.0000        0.0000
        0.0000        0.0000        0.0000        0.0000        0.0000        0.0000        0.0000        0.0000        0.0000        0.0000        0.0000        0.0000        0.0000        0.0000        0.0000        0.0000        0.0000        0.0000        0.0000        0.0000        0.0000        0.0000        0.0000        0.0000        0.0000        0.0000        0.0000        0.0000        0.0000        0.0000        0.0000        0.0000        0.0000        0.0000        0.0000        0.0000        0.0000        0.0000        0.0000        0.0000        0.0000        0.0000        0.0000        0.0000        0.0000        0.0000       84.8094       77.4298       72.9598       68.3766       59.5372       32.6539       28.6206       29.7894       30.7200       41.9141       46.7432       47.5659       44.4059       44.6199       41.0514       32.3470       29.1279       20.4683       18.9517       19.4296       20.0253       31.1149       32.4921       33.7316       30.7438       30.4518       27.4272       32.1702       34.4503       24.2412       18.9002       30.8086       39.9516      111.0838      143.7872      201.7889      217.9679      303.9536      306.5638      322.4229      317.8454      296.2192      314.1663      376.1487      416.2737      390.8892      323.6896      309.7054      332.6683      245.2210      307.4218      265.6065      253.5491      173.9720      176.9984      253.6368      197.0027      128.0905       93.6998       94.0712       93.8186       97.6723      101.2135       90.7600       84.9090      111.1643      116.9753      137.0492      166.2150      168.3560      178.2322      187.5393      157.3585      137.3582      110.1015      106.2454      109.3094       79.8918       64.1497       75.5931       79.3039       80.1424       75.1655       81.9416       84.1528      121.8082      128.3905      102.5691      125.8223      170.8819      187.1204      166.2732      174.6838      218.3480      186.7870      164.8983      168.9449      184.4762      168.5446      183.3636      188.1351      184.8528      182.6631      171.6179      168.8624      169.3064      157.7492      168.8548      171.0954      129.4391      129.2776       86.6777       78.4449       98.1823      119.7231      115.2547      110.4343      132.7804      146.3279      138.7205      129.3351      126.2959      102.9551      134.7230      140.9028      103.2094      141.8371      128.5711      115.6093      115.2440      119.9488      125.7765      130.8624      136.1851      136.9234      133.4406      121.5029      120.7460      118.5735      112.7612      118.1884      104.7874      118.1832      123.1861      120.4125      110.7996       90.2569       86.7549       91.8018       83.4600        0.0000        0.0000        0.0000        0.0000        0.0000        0.0000        0.0000        0.0000        0.0000        0.0000        0.0000        0.0000        0.0000        0.0000        0.0000        0.0000        0.0000        0.0000        0.0000        0.0000        0.0000        0.0000        0.0000        0.0000        0.0000        0.0000        0.0000        0.0000        0.0000        0.0000        0.0000        0.0000        0.0000        0.0000        0.0000        0.0000        0.0000        0.0000        0.0000        0.0000        0.0000        0.0000        0.0000        0.0000        0.0000        0.0000        0.0000        0.0000        0.0000        0.0000        0.0000        0.0000        0.0000
        0.0000        0.0000        0.0000        0.0000        0.0000        0.0000        0.0000        0.0000        0.0000        0.0000        0.0000        0.0000        0.0000        0.0000        0.0000        0.0000        0.0000        0.0000        0.0000        0.0000        0.0000        0.0000        0.0000        0.0000        0.0000        0.0000        0.0000        0.0000        0.0000        0.0000        0.0000        0.0000        0.0000        0.0000        0.0000        0.0000        0.0000        0.0000        0.0000        0.0000        0.0000        0.0000        0.0000        0.0000        0.0000        0.0000        0.0000       86.2772       85.8419       82.5814       76.8251       44.8428       41.6582       43.5665       47.3705       65.5341       71.5450       72.5437       65.7932       53.8314       49.2071       50.1916       44.0753       31.9195       33.2360       30.7902       30.5011       46.1728       43.2582       41.3891       42.2377       35.7218       52.3821       42.9685       45.2806       37.8060       41.9998       75.8247       77.0672      157.1326      168.5474      216.7335      231.9681      305.4022      305.9003      311.7350      322.6901      325.4899      325.4379      353.9927      380.3369      367.8915      356.6010      331.0763      313.7184      263.4297      227.9400      211.8972      217.9394      184.2449      181.8495      173.1126      150.0576      114.7187       96.9235       90.2851       97.8887       92.1276       91.0422       90.2585       92.4146      114.6324      133.7895      138.5884      153.6748      186.3633      190.6025      190.7076      152.2482      138.2354      125.6643      118.7919      114.8769       92.5136       80.8687       82.0540       79.2074       82.6422       81.0263       81.7708       83.2333      103.8438      110.7802      118.9345      133.6348      187.4615      152.0221      167.8271      165.6535      157.6217      143.7877      171.3977      157.5819      164.2583      164.4820      200.2277      217.8490      227.7748      219.9730      191.1101      189.3754      178.2132      144.0252      139.1854      141.2648      114.6114      101.0501       74.6210       65.6292       94.3296       83.2084       81.8386       77.5852       96.0724      124.5974      114.7073      116.6136      109.0163       89.5704       78.3866      111.4098       75.7125       95.9425      126.4814      115.6769      124.1688      135.7363      128.2115      123.4192      122.7060      133.2356      135.7651      125.3838      113.3087      114.9920      129.2409      119.5504      125.6865      125.1445       99.2522      102.8527       83.2814       79.8784       81.9658       79.5475        0.0000        0.0000        0.0000        0.0000        0.0000        0.0000        0.0000        0.0000        0.0000        0.0000        0.0000        0.0000        0.0000        0.0000        0.0000        0.0000        0.0000        0.0000        0.0000        0.0000        0.0000        0.0000        0.0000        0.0000        0.0000        0.0000        0.0000        0.0000        0.0000        0.0000        0.0000        0.0000        0.0000        0.0000        0.0000        0.0000        0.0000        0.0000        0.0000        0.0000        0.0000        0.0000        0.0000        0.0000        0.0000        0.0000        0.0000        0.0000        0.0000        0.0000        0.0000        0.0000        0.0000        0.0000
        0.0000        0.0000        0.0000        0.0000        0.0000        0.0000        0.0000        0.0000        0.0000        0.0000        0.0000        0.0000        0.0000        0.0000        0.0000        0.0000        0.0000        0.0000        0.0000        0.0000        0.0000        0.0000        0.0000        0.0000        0.0000        0.0000        0.0000        0.0000        0.0000        0.0000        0.0000        0.0000        0.0000        0.0000        0.0000        0.0000        0.0000        0.0000        0.0000        0.0000        0.0000        0.0000        0.0000        0.0000        0.0000        0.0000        0.0000        0.0000        0.0000        0.0000      103.5401       92.6889       89.0181       92.3857      102.5418      126.5091      137.8322      138.8315      127.7875       91.0110       81.2435       79.2307       82.4074       61.4967       58.1939       50.6988        0.0000        0.0000       37.1470       36.9322       39.4420       54.8166       65.1085       63.5578       63.6499       88.2289      105.9906      122.6761      154.7856      231.8674      233.8323      277.6394      304.6066      276.7556      279.7963      301.7789      316.5944      293.3174      272.8456        0.0000        0.0000        0.0000        0.0000      311.6829      273.2032      271.3003      261.2847      282.2342        0.0000      284.4363      246.7443      202.6940      203.7430      131.7750      105.6655       95.9442       94.3166      101.6731       95.0728      107.7403      126.9881      145.4020      169.5163      163.0517      163.8354      195.1648      206.4934      191.4279      156.2943      120.0606      117.4712      119.4441      112.5215      111.6990       96.3218       90.2241       88.5202       97.8058       97.2316       80.5106       81.9251       91.9955      100.8065      115.7474      130.6581      151.7933      130.0588      145.7886      100.2031      101.8786      110.3172      144.7291      161.7047      170.2486      187.4159      198.0701      200.9068      210.4352      219.8522      194.3592      181.9416      146.0119      112.1947      101.7868       90.5594      101.6983       80.8151       76.9990       59.9352       56.9707       53.3016       57.0484       49.9984       58.3671       75.8280       69.1565       61.1877       78.5694       61.2893       66.8156       57.6239       64.0316       89.9728      101.9698      122.8634      147.8011      147.1280      134.4500      124.6652      136.5326      135.0924      136.5943      127.9449      126.0369      121.5960      124.4588      134.7156      115.6772      104.5202       99.4429       97.1489       73.4993       75.6155        0.0000        0.0000        0.0000        0.0000        0.0000        0.0000        0.0000        0.0000        0.0000        0.0000        0.0000        0.0000        0.0000        0.0000        0.0000        0.0000        0.0000        0.0000        0.0000        0.0000        0.0000        0.0000        0.0000        0.0000        0.0000        0.0000        0.0000        0.0000        0.0000        0.0000        0.0000        0.0000        0.0000        0.0000        0.0000        0.0000        0.0000        0.0000        0.0000        0.0000        0.0000        0.0000        0.0000        0.0000        0.0000        0.0000        0.0000        0.0000        0.0000        0.0000        0.0000        0.0000        0.0000        0.0000        0.0000        0.0000
        0.0000        0.0000        0.0000        0.0000        0.0000        0.0000        0.0000        0.0000        0.0000        0.0000        0.0000        0.0000        0.0000        0.0000        0.0000        0.0000        0.0000        0.0000        0.0000        0.0000        0.0000        0.0000        0.0000        0.0000        0.0000        0.0000        0.0000        0.0000        0.0000        0.0000        0.0000        0.0000        0.0000        0.0000        0.0000        0.0000        0.0000        0.0000        0.0000        0.0000        0.0000        0.0000        0.0000        0.0000        0.0000        0.0000        0.0000        0.0000        0.0000        0.0000        0.0000        0.0000        0.0000        0.0000        0.0000      161.2759      176.8222      177.0094        0.0000        0.0000        0.0000       94.1598       91.1142       75.5899       73.9174        0.0000        0.0000        0.0000        0.0000        0.0000        0.0000        0.0000       72.7745       79.9115       85.9954      102.2005      109.5590      136.6285      172.0773      241.9504      277.7917      298.4124      338.0486      345.1892      358.0094      387.6651      331.4124      272.1916        0.0000        0.0000        0.0000        0.0000        0.0000        0.0000      565.9719      310.9591        0.0000        0.0000        0.0000      315.1680      251.9645      204.7344      181.1817      120.4595      111.7397      121.9143      124.1564      115.1460      109.7132       99.7333      118.0862      130.0753      129.8723      131.7552      127.1580      149.6230      151.8301      159.9793      141.5728      118.5973      114.2310      103.5754       99.9944      102.4169       94.5700       92.0639       94.8744       97.3509       96.4507      107.1469       95.5575       93.9039      105.1341      113.3447      101.5971      120.5771      108.9565       99.1842       93.5354      111.0791      121.0236      151.4079      184.3407      182.2061      199.3740      181.7617      183.2804      200.7505      216.3834      212.9535      185.2852      129.3107      110.8713       92.3249       75.5910       81.7266       84.6218       68.1914       53.4675       36.4194       37.9152       44.9082       52.1748       48.6702       62.4185       57.5108       35.2703       50.9455       51.8350       58.6886       62.1274       66.6278      101.4288      115.2732       96.2169      106.6072      125.9998      135.3316      120.0582      130.4435      141.5730      139.3812      146.6020      128.1217      122.4888      157.7590      147.7760      136.0557      115.9113      102.9316       94.4715       79.8942       70.6168        0.0000        0.0000        0.0000        0.0000        0.0000        0.0000        0.0000        0.0000        0.0000        0.0000        0.0000        0.0000        0.0000        0.0000        0.0000        0.0000        0.0000        0.0000        0.0000        0.0000        0.0000        0.0000        0.0000        0.0000        0.0000        0.0000        0.0000        0.0000        0.0000        0.0000        0.0000        0.0000        0.0000        0.0000        0.0000        0.0000        0.0000        0.0000        0.0000        0.0000        0.0000        0.0000        0.0000        0.0000        0.0000        0.0000        0.0000        0.0000        0.0000        0.0000        0.0000        0.0000        0.0000        0.0000        0.0000        0.0000
        0.0000        0.0000        0.0000        0.0000        0.0000        0.0000        0.0000        0.0000        0.0000        0.0000        0.0000        0.0000        0.0000        0.0000        0.0000        0.0000        0.0000        0.0000        0.0000        0.0000        0.0000        0.0000        0.0000        0.0000        0.0000        0.0000        0.0000        0.0000        0.0000        0.0000        0.0000        0.0000        0.0000        0.0000        0.0000        0.0000        0.0000        0.0000        0.0000        0.0000        0.0000        0.0000        0.0000        0.0000        0.0000        0.0000        0.0000        0.0000        0.0000        0.0000        0.0000        0.0000        0.0000        0.0000        0.0000        0.0000        0.0000        0.0000        0.0000        0.0000        0.0000      122.9460      124.5207      101.0245      106.9536        0.0000        0.0000        0.0000        0.0000        0.0000        0.0000        0.0000        0.0000      103.7071      111.4918      127.2463      128.0705      146.0924      192.6681      268.4298      297.9318      316.0490      358.8438      491.8438      464.9989        0.0000        0.0000        0.0000        0.0000        0.0000        0.0000        0.0000        0.0000        0.0000        0.0000        0.0000        0.0000        0.0000        0.0000        0.0000      200.0340      197.9791      171.7636      129.9643      128.0706      125.6470      148.3530      144.8112      114.0338      108.9958      125.8185      123.3915      111.6044      121.4597      147.6001      139.5404      146.6386      139.8053      146.7225      129.8870      112.7559       90.6391       90.4936      112.3358      122.0369      104.9578      124.1675      123.9515      123.1146      123.3769      124.8919      123.5181      117.5395      119.8641       85.2167       88.0231      108.7723      101.7029      119.9482      127.2284      138.9704      149.6541      159.5423      166.4963      194.2585      185.8033      188.0751      196.3146      185.0468      177.4400      142.9937      107.1345       96.9144       82.3427       79.3074       67.2248       66.1054       84.6503       64.3642       41.0204       35.1915       34.4244       46.9829       65.2703       57.1119       41.3590       41.5616       51.7974       60.9982       70.3043       76.3063       95.2920      110.7554      113.9511       82.4984      114.9207      120.4151      119.7490      134.6607      139.7943      130.0014      142.3817      158.5137      146.8329      132.8924      147.6324      127.4282      132.2579      117.8446      108.4963       94.4939       75.7148        0.0000        0.0000        0.0000        0.0000        0.0000        0.0000        0.0000        0.0000        0.0000        0.0000        0.0000        0.0000        0.0000        0.0000        0.0000        0.0000        0.0000        0.0000        0.0000        0.0000        0.0000        0.0000        0.0000        0.0000        0.0000        0.0000        0.0000        0.0000        0.0000        0.0000        0.0000        0.0000        0.0000        0.0000        0.0000        0.0000        0.0000        0.0000        0.0000        0.0000        0.0000        0.0000        0.0000        0.0000        0.0000        0.0000        0.0000        0.0000        0.0000        0.0000        0.0000        0.0000        0.0000        0.0000        0.0000        0.0000        0.0000
        0.0000        0.0000        0.0000        0.0000        0.0000        0.0000        0.0000        0.0000        0.0000        0.0000        0.0000        0.0000        0.0000        0.0000        0.0000        0.0000        0.0000        0.0000        0.0000        0.0000        0.0000        0.0000        0.0000        0.0000        0.0000        0.0000        0.0000        0.0000        0.0000        0.0000        0.0000        0.0000        0.0000        0.0000        0.0000        0.0000        0.0000        0.0000        0.0000        0.0000        0.0000        0.0000        0.0000        0.0000        0.0000        0.0000        0.0000        0.0000        0.0000        0.0000        0.0000        0.0000        0.0000        0.0000        0.0000        0.0000        0.0000        0.0000        0.0000        0.0000        0.0000        0.0000      183.8336      177.6652        0.0000        0.0000        0.0000        0.0000        0.0000        0.0000        0.0000        0.0000        0.0000        0.0000      141.0362      152.5919      153.3845      175.1780      244.0168      307.0734      350.9495      332.4004      333.9768      348.8333        0.0000        0.0000        0.0000        0.0000        0.0000        0.0000        0.0000        0.0000        0.0000        0.0000        0.0000        0.0000        0.0000        0.0000        0.0000        0.0000        0.0000      197.3576      170.3219      133.2433      119.2186      117.3425      127.1678      183.6284      116.9719      105.5716      119.4695      134.2977      128.4157      135.4373      125.6168      138.9190      136.8624      132.3576      138.3788      124.8317      103.7754       99.4422       92.1366      110.4174      128.9117      137.6502      166.3347      171.6361      171.0941      146.2573      134.2146      133.6624      129.7488      118.5676       79.3104      105.6956      111.7523      135.2517      118.5384      138.9493      139.6839      133.9678      155.5045      159.5947      175.8974      153.4506      179.4852      187.5814      175.9960      167.9546      143.9891      100.5719       87.2155       70.4675       66.8092       63.0096       49.6898       76.9940       80.3753       76.0406       38.8204       45.7930       51.4852       71.8084       86.3048       62.3710       73.8900       71.5878       80.1467       68.2171       84.4593      112.5361       91.3148       85.9360       83.7762       99.5864      115.8767      107.6299      120.4257      130.8343      135.6622      150.8949      141.3364      131.0096      148.8350      146.2034      161.4151      130.0537      117.4581      107.5430      102.7967        0.0000        0.0000        0.0000        0.0000        0.0000        0.0000        0.0000        0.0000        0.0000        0.0000        0.0000        0.0000        0.0000        0.0000        0.0000        0.0000        0.0000        0.0000        0.0000        0.0000        0.0000        0.0000        0.0000        0.0000        0.0000        0.0000        0.0000        0.0000        0.0000        0.0000        0.0000        0.0000        0.0000        0.0000        0.0000        0.0000        0.0000        0.0000        0.0000        0.0000        0.0000        0.0000        0.0000        0.0000        0.0000        0.0000        0.0000        0.0000        0.0000        0.0000        0.0000        0.0000        0.0000        0.0000        0.0000        0.0000        0.0000        0.0000
        0.0000        0.0000        0.0000        0.0000        0.0000        0.0000        0.0000        0.0000        0.0000        0.0000        0.0000        0.0000        0.0000        0.0000        0.0000        0.0000        0.0000        0.0000        0.0000        0.0000        0.0000        0.0000        0.0000        0.0000        0.0000        0.0000        0.0000        0.0000        0.0000        0.0000        0.0000        0.0000        0.0000        0.0000        0.0000        0.0000        0.0000        0.0000        0.0000        0.0000        0.0000        0.0000        0.0000        0.0000        0.0000        0.0000        0.0000        0.0000        0.0000        0.0000        0.0000        0.0000        0.0000        0.0000        0.0000        0.0000        0.0000        0.0000        0.0000        0.0000        0.0000        0.0000        0.0000        0.0000        0.0000        0.0000        0.0000        0.0000        0.0000        0.0000        0.0000        0.0000        0.0000        0.0000      219.8682      163.9703      163.7419      179.8912      202.9841      251.3423      268.8208      268.2578      253.5974        0.0000        0.0000        0.0000        0.0000        0.0000        0.0000        0.0000        0.0000        0.0000        0.0000        0.0000        0.0000        0.0000        0.0000        0.0000        0.0000        0.0000        0.0000      217.0265      206.0487      174.0471      145.9062      145.0398      139.8891      154.4215      153.9925      151.6248      150.3722      142.3146      136.5954      133.1582      143.4223      154.3204      152.8633      147.6764      133.0108      111.7160       92.1389       97.8410      112.6712      137.1847      135.8953      144.6362      139.4365      149.6492      158.0636      158.9818      150.0095      114.3133       87.4347       75.2390       62.4001       66.5831       81.0121       87.3812       95.6967      114.1045      126.9026      115.0168      127.7472      158.6808      156.9715      164.9149      167.2823      149.2377      141.2636      130.2383      139.1133      118.3934       98.9700       84.7260       64.7056       66.1003       73.5555       60.7944       71.1116       66.8625       50.4386       51.9714       62.7566       64.4199       71.4984       64.3321       63.4578       69.3944       73.5487       81.1787      101.0830      106.3284      100.0412      110.5571       87.8920       91.9260      100.6658      107.5326      128.9195      115.8528      105.7016      116.7463      114.5366      105.9767      120.3614      102.8943      117.5199      102.5143      111.7206       91.9253       88.0146        0.0000        0.0000        0.0000        0.0000        0.0000        0.0000        0.0000        0.0000        0.0000        0.0000        0.0000        0.0000        0.0000        0.0000        0.0000        0.0000        0.0000        0.0000        0.0000        0.0000        0.0000        0.0000        0.0000        0.0000        0.0000        0.0000        0.0000        0.0000        0.0000        0.0000        0.0000        0.0000        0.0000        0.0000        0.0000        0.0000        0.0000        0.0000        0.0000        0.0000        0.0000        0.0000        0.0000        0.0000        0.0000        0.0000        0.0000        0.0000        0.0000        0.0000        0.0000        0.0000        0.0000        0.0000        0.0000        0.0000        0.0000        0.0000
        0.0000        0.0000        0.0000        0.0000        0.0000        0.0000        0.0000        0.0000        0.0000        0.0000        0.0000        0.0000        0.0000        0.0000        0.0000        0.0000        0.0000        0.0000        0.0000        0.0000        0.0000        0.0000        0.0000        0.0000        0.0000        0.0000        0.0000        0.0000        0.0000        0.0000        0.0000        0.0000        0.0000        0.0000        0.0000        0.0000        0.0000        0.0000        0.0000        0.0000        0.0000        0.0000        0.0000        0.0000        0.0000        0.0000        0.0000        0.0000        0.0000        0.0000        0.0000        0.0000        0.0000        0.0000        0.0000        0.0000        0.0000        0.0000        0.0000        0.0000        0.0000        0.0000        0.0000        0.0000        0.0000        0.0000        0.0000        0.0000        0.0000        0.0000        0.0000        0.0000        0.0000        0.0000        0.0000        0.0000        0.0000        0.0000        0.0000        0.0000        0.0000        0.0000        0.0000        0.0000        0.0000        0.0000        0.0000        0.0000        0.0000        0.0000        0.0000        0.0000        0.0000        0.0000        0.0000        0.0000        0.0000        0.0000        0.0000        0.0000        0.0000      209.0071      173.6323      160.3442      157.3333      153.4544      147.1122      167.8191      162.8814      147.8254      145.3374      138.8682      137.4562      143.4393      146.7904      162.7744      155.2114      164.1744      141.3379      102.8265       87.4704      108.7035      110.9544      142.9595      126.6598      131.3592      147.4793      146.1342      160.0283      156.8952      146.4437      137.0352       79.3292       72.5043       65.7359       76.9543       87.9986      107.9722      103.4115      109.8042      113.2932      112.1471      125.0721      151.1141      162.2934      174.9361      162.2526      134.6135      134.6423      124.7773      120.5542      112.8190       91.1767       80.4175       62.3060       55.7000       58.8819       58.0158       50.0159       70.2442       65.2059       60.9866       61.4528       70.7393      110.6048       96.6396       96.6403       81.3512       85.4064       94.7577       98.0917       98.3035       95.9146       95.0542       94.1495       93.2037       98.1901      109.5287      132.4097      115.4970      116.0801      115.9899      108.5180       95.4983      125.3266      141.5202      132.9600      101.0770       95.5948       90.1248        0.0000        0.0000        0.0000        0.0000        0.0000        0.0000        0.0000        0.0000        0.0000        0.0000        0.0000        0.0000        0.0000        0.0000        0.0000        0.0000        0.0000        0.0000        0.0000        0.0000        0.0000        0.0000        0.0000        0.0000        0.0000        0.0000        0.0000        0.0000        0.0000        0.0000        0.0000        0.0000        0.0000        0.0000        0.0000        0.0000        0.0000        0.0000        0.0000        0.0000        0.0000        0.0000        0.0000        0.0000        0.0000        0.0000        0.0000        0.0000        0.0000        0.0000        0.0000        0.0000        0.0000        0.0000        0.0000        0.0000        0.0000        0.0000        0.0000
        0.0000        0.0000        0.0000        0.0000        0.0000        0.0000        0.0000        0.0000        0.0000        0.0000        0.0000        0.0000        0.0000        0.0000        0.0000        0.0000        0.0000        0.0000        0.0000        0.0000        0.0000        0.0000        0.0000        0.0000        0.0000        0.0000        0.0000        0.0000        0.0000        0.0000        0.0000        0.0000        0.0000        0.0000        0.0000        0.0000        0.0000        0.0000        0.0000        0.0000        0.0000        0.0000        0.0000        0.0000        0.0000        0.0000        0.0000        0.0000        0.0000        0.0000        0.0000        0.0000        0.0000        0.0000        0.0000        0.0000        0.0000        0.0000        0.0000        0.0000        0.0000        0.0000        0.0000        0.0000        0.0000        0.0000        0.0000        0.0000        0.0000        0.0000        0.0000        0.0000        0.0000        0.0000        0.0000        0.0000        0.0000        0.0000        0.0000        0.0000        0.0000        0.0000        0.0000        0.0000        0.0000        0.0000        0.0000        0.0000        0.0000        0.0000        0.0000        0.0000        0.0000        0.0000        0.0000        0.0000        0.0000        0.0000        0.0000        0.0000        0.0000      214.7189      163.3807      157.0375      162.7098      152.9163      144.5293      151.8694      160.4123      156.8966      139.1243      143.8802      143.8658      154.2193      158.1684      158.2880      139.1777      133.5293      125.1117       96.7905       93.4752       95.9985      103.7216      115.5487      114.3203      121.4932      142.7202      149.0563      143.1881      136.3444      137.2051       93.8092       82.1624       79.6631       81.1532       98.1406      113.6386      114.0618      108.6748      113.3475      110.2412      124.9969      141.3641      162.3212      167.5846      185.8075      165.8107      150.2289      137.7241      122.2198      120.6871      120.0088       85.9284       69.6382       66.0177       90.8403       68.1101       51.5627       49.2571       57.2376       71.0824       72.7981       67.8535       75.9694       88.2848       88.4995       88.2630      103.5235       88.8035      112.8544      110.9636      119.2439      120.3631      114.8285      110.7077      102.1655      101.0410      121.6052      130.4277      159.5842      126.9349       95.4820      109.9685      102.4960      105.0355      110.4159      123.1473       89.4008       86.1311       98.5838        0.0000        0.0000        0.0000        0.0000        0.0000        0.0000        0.0000        0.0000        0.0000        0.0000        0.0000        0.0000        0.0000        0.0000        0.0000        0.0000        0.0000        0.0000        0.0000        0.0000        0.0000        0.0000        0.0000        0.0000        0.0000        0.0000        0.0000        0.0000        0.0000        0.0000        0.0000        0.0000        0.0000        0.0000        0.0000        0.0000        0.0000        0.0000        0.0000        0.0000        0.0000        0.0000        0.0000        0.0000        0.0000        0.0000        0.0000        0.0000        0.0000        0.0000        0.0000        0.0000        0.0000        0.0000        0.0000        0.0000        0.0000        0.0000        0.0000
        0.0000        0.0000        0.0000        0.0000        0.0000        0.0000        0.0000        0.0000        0.0000        0.0000        0.0000        0.0000        0.0000        0.0000        0.0000        0.0000        0.0000        0.0000        0.0000        0.0000        0.0000        0.0000        0.0000        0.0000        0.0000        0.0000        0.0000        0.0000        0.0000        0.0000        0.0000        0.0000        0.0000        0.0000        0.0000        0.0000        0.0000        0.0000        0.0000        0.0000        0.0000        0.0000        0.0000        0.0000        0.0000        0.0000        0.0000        0.0000        0.0000        0.0000        0.0000        0.0000        0.0000        0.0000        0.0000        0.0000        0.0000        0.0000        0.0000        0.0000        0.0000        0.0000        0.0000        0.0000        0.0000        0.0000        0.0000        0.0000        0.0000        0.0000        0.0000        0.0000        0.0000        0.0000        0.0000        0.0000        0.0000        0.0000        0.0000        0.0000        0.0000        0.0000        0.0000        0.0000        0.0000        0.0000        0.0000        0.0000        0.0000        0.0000        0.0000        0.0000        0.0000        0.0000        0.0000        0.0000        0.0000        0.0000        0.0000        0.0000      231.8907      187.3025      155.9070      155.4928      154.9955      162.6304      157.7178      148.0509      149.0076      153.3291      156.7856      159.1504      149.3270      146.4053      157.9636      147.2105      121.4813      115.3196      103.3961       82.6493       86.5635       90.1381      107.9583      121.8950      126.9540      136.4164      138.2088      157.8879      149.9201      139.6722      128.0599      105.4066       98.7872       91.3793       89.7997       92.7403      101.7052      100.0043      111.0946      122.0084      123.0582      128.6489      140.8239      169.1211      183.5929      202.5657      190.2198      154.5580      150.0158      132.2413      116.7354       99.7796       86.0480       89.5888       80.6543       87.9115       71.7707       67.6135       66.7670       72.8430       76.8831       81.2631       85.7693       83.6846       81.9170       79.3707       76.8403      112.2128      132.8325      169.0041      149.1786      145.6556      154.4630      138.0528      118.0255      111.0411      107.3876      125.1419      128.2316      149.8929      130.0308      115.2241      102.4606       92.9754       87.3016       88.3065      122.4513       80.8921        0.0000        0.0000        0.0000        0.0000        0.0000        0.0000        0.0000        0.0000        0.0000        0.0000        0.0000        0.0000        0.0000       62.9100        0.0000        0.0000        0.0000      126.8400        0.0000        0.0000        0.0000        0.0000        0.0000        0.0000        0.0000        0.0000        0.0000        0.0000        0.0000        0.0000        0.0000        0.0000        0.0000        0.0000        0.0000        0.0000        0.0000        0.0000        0.0000        0.0000        0.0000        0.0000        0.0000        0.0000        0.0000        0.0000        0.0000        0.0000        0.0000        0.0000        0.0000        0.0000        0.0000        0.0000        0.0000        0.0000        0.0000        0.0000        0.0000        0.0000        0.0000
        0.0000        0.0000        0.0000        0.0000        0.0000        0.0000        0.0000        0.0000        0.0000        0.0000        0.0000        0.0000        0.0000        0.0000        0.0000        0.0000        0.0000        0.0000        0.0000        0.0000        0.0000        0.0000        0.0000        0.0000        0.0000        0.0000        0.0000        0.0000        0.0000        0.0000        0.0000        0.0000        0.0000        0.0000        0.0000        0.0000        0.0000        0.0000        0.0000        0.0000        0.0000        0.0000        0.0000        0.0000        0.0000        0.0000        0.0000        0.0000        0.0000        0.0000        0.0000        0.0000        0.0000        0.0000        0.0000        0.0000        0.0000        0.0000        0.0000        0.0000        0.0000        0.0000        0.0000        0.0000        0.0000        0.0000        0.0000        0.0000        0.0000        0.0000        0.0000        0.0000        0.0000        0.0000        0.0000        0.0000        0.0000        0.0000        0.0000        0.0000        0.0000        0.0000        0.0000        0.0000        0.0000        0.0000        0.0000        0.0000        0.0000        0.0000        0.0000        0.0000        0.0000        0.0000        0.0000        0.0000        0.0000        0.0000        0.0000        0.0000      210.9088      179.7082      159.1904      155.4389      153.4185      165.0514      170.7252      200.9417      158.0124      168.3161      184.0774      160.1987      136.3095      138.5018      139.4211      121.4406      106.3471      104.9346       88.9868       71.2625       65.6324       69.8521       78.4955      114.5755      155.6022      156.1132      168.5591      158.6566      161.0967      154.2275      161.0129      129.5191      118.3899      102.7798       89.3837       91.6954      100.4136      111.9636      135.3873      132.9980      133.9873      140.1027      159.6932      167.1179      179.8669      188.6285      189.5590      154.3830      146.8499      152.9621      137.5781      105.7931       91.5206       90.7418       92.0282       88.6778       88.1440       86.1493       87.2167       79.1732       80.6813       87.2308      115.9348       99.4704      103.6253      101.8122      103.5031      119.8108      144.7215      148.2027      135.6618      119.9789      119.6276      128.8498      130.2447      138.6784      144.0614      147.0036      149.2057      142.5388      133.9483      128.0558      112.7686      102.3781       60.5681       60.7340       59.8470       28.6579        0.0000        0.0000        0.0000        0.0000        0.0000        0.0000        0.0000        0.0000        0.0000        0.0000        0.0000        0.0000       82.8000      123.1800      141.6600        0.0000      156.7200      150.8100        0.0000        0.0000        0.0000        0.0000        0.0000        0.0000        0.0000        0.0000        0.0000        0.0000        0.0000        0.0000        0.0000        0.0000        0.0000        0.0000        0.0000        0.0000        0.0000        0.0000        0.0000        0.0000        0.0000        0.0000        0.0000        0.0000        0.0000        0.0000        0.0000        0.0000        0.0000        0.0000        0.0000        0.0000        0.0000        0.0000        0.0000        0.0000        0.0000        0.0000        0.0000        0.0000        0.0000
        0.0000        0.0000        0.0000        0.0000        0.0000        0.0000        0.0000        0.0000        0.0000        0.0000        0.0000        0.0000        0.0000        0.0000        0.0000        0.0000        0.0000        0.0000        0.0000        0.0000        0.0000        0.0000        0.0000        0.0000        0.0000        0.0000        0.0000        0.0000        0.0000        0.0000        0.0000        0.0000        0.0000        0.0000        0.0000        0.0000        0.0000        0.0000        0.0000        0.0000        0.0000        0.0000        0.0000        0.0000        0.0000        0.0000        0.0000        0.0000        0.0000        0.0000        0.0000        0.0000        0.0000        0.0000        0.0000        0.0000        0.0000        0.0000        0.0000        0.0000        0.0000        0.0000        0.0000        0.0000        0.0000        0.0000        0.0000        0.0000        0.0000        0.0000        0.0000        0.0000        0.0000        0.0000        0.0000        0.0000        0.0000        0.0000        0.0000        0.0000        0.0000        0.0000        0.0000        0.0000        0.0000        0.0000        0.0000        0.0000        0.0000        0.0000        0.0000        0.0000        0.0000        0.0000        0.0000        0.0000        0.0000        0.0000        0.0000      237.7742      209.2383      183.8415      169.5001      165.5083      164.1329      162.7643      153.5096      192.0763      178.0768      168.0864      183.4641      156.4501      143.8698      134.9399      125.1839      111.0108       99.0617      107.2665       75.3858       67.4749       60.0360       63.8083       72.4537       97.1468      125.3538      132.3250      150.3726      161.9016      162.5015      153.2629      207.7628      146.5678      112.6317      100.2147       91.9781      103.4373      109.5634      115.8984      123.8394      144.7404      143.0957      160.9607      168.2368      179.8180      186.0964      182.6172      209.6065      171.7223      160.3127      165.1256      159.9147      130.6812      111.8229      117.6768      119.7066      103.4428      131.9846      131.9057      102.7487      104.1926       94.2081       93.6492      121.4728      134.6721      133.5150      169.3164      129.5416      134.4896      131.7774      127.8755      145.3391      123.6527      140.6031      140.1583      126.3500      140.9045      154.8798      179.0982      158.0569      162.4738      157.1640      153.6223       99.9435       53.5545       50.2858       52.3568       51.2401       77.1093        0.0000        0.0000        0.0000        0.0000        0.0000        0.0000      104.1709       79.5600        0.0000        0.0000        0.0000        0.0000      116.8200      103.7400        0.0000        0.0000        0.0000        0.0000        0.0000        0.0000        0.0000        0.0000        0.0000        0.0000        0.0000        0.0000        0.0000        0.0000        0.0000        0.0000        0.0000        0.0000        0.0000        0.0000        0.0000        0.0000        0.0000        0.0000        0.0000        0.0000        0.0000        0.0000        0.0000        0.0000        0.0000        0.0000        0.0000        0.0000        0.0000        0.0000        0.0000        0.0000        0.0000        0.0000        0.0000        0.0000        0.0000        0.0000        0.0000        0.0000        0.0000
        0.0000        0.0000        0.0000        0.0000        0.0000        0.0000        0.0000        0.0000        0.0000        0.0000        0.0000        0.0000        0.0000        0.0000        0.0000        0.0000        0.0000        0.0000        0.0000        0.0000        0.0000        0.0000        0.0000        0.0000        0.0000        0.0000        0.0000        0.0000        0.0000        0.0000        0.0000        0.0000        0.0000        0.0000        0.0000        0.0000        0.0000        0.0000        0.0000        0.0000        0.0000        0.0000        0.0000        0.0000        0.0000        0.0000        0.0000        0.0000        0.0000        0.0000        0.0000        0.0000        0.0000        0.0000        0.0000        0.0000        0.0000        0.0000        0.0000        0.0000        0.0000        0.0000        0.0000        0.0000        0.0000        0.0000        0.0000        0.0000        0.0000        0.0000        0.0000        0.0000        0.0000        0.0000        0.0000        0.0000        0.0000        0.0000        0.0000        0.0000        0.0000        0.0000        0.0000        0.0000        0.0000        0.0000        0.0000        0.0000        0.0000        0.0000        0.0000        0.0000        0.0000        0.0000        0.0000        0.0000        0.0000      259.1087      274.1751      229.8213      206.8829      199.0748      182.9496      179.8369      163.7736      175.4362      174.6752      164.8061      162.4661      169.9633      158.7868      148.4439      131.0539      116.6094      129.4133      107.4872       85.0751       81.2957       91.1932       71.1200       67.7523       65.7638       81.2419       99.2866      117.3082      119.8813      132.8288      146.7121      153.1108      158.2636      177.3593      139.4344       97.0864       92.6389       91.2962      103.4356      113.9204      130.0469      136.6582      155.7337      153.5973      173.5269      174.2116      197.2502      226.2955      197.9032      204.0531      187.2782      179.3085      175.5204      160.7425      156.0501      129.8824      117.5973      142.3595      121.8036      147.9399      138.5208      124.9037      129.5706      111.0961      114.0830      152.7497      156.7606      148.4169      176.5829      146.7504      146.5349      147.4041      147.3725      148.2031      136.8589      130.7720      139.6313      138.8528      149.5079      170.0938      164.8043      156.9208      164.2590      148.3412      140.6354      104.9241       91.5140       69.7962       76.2817       59.6828        0.0000        0.0000        0.0000        0.0000        0.0000      117.8284      121.6316      102.8169       66.2100        0.0000        0.0000        0.0000        0.0000        0.0000        0.0000        0.0000        0.0000        0.0000        0.0000        0.0000        0.0000        0.0000        0.0000        0.0000        0.0000        0.0000        0.0000        0.0000        0.0000        0.0000        0.0000        0.0000        0.0000        0.0000        0.0000        0.0000        0.0000        0.0000        0.0000        0.0000        0.0000        0.0000        0.0000        0.0000        0.0000        0.0000        0.0000        0.0000        0.0000        0.0000        0.0000        0.0000        0.0000        0.0000        0.0000        0.0000        0.0000        0.0000        0.0000        0.0000        0.0000        0.0000
        0.0000        0.0000        0.0000        0.0000        0.0000        0.0000        0.0000        0.0000        0.0000        0.0000        0.0000        0.0000        0.0000        0.0000        0.0000        0.0000        0.0000        0.0000        0.0000        0.0000        0.0000        0.0000        0.0000        0.0000        0.0000        0.0000        0.0000        0.0000        0.0000        0.0000        0.0000        0.0000        0.0000        0.0000        0.0000        0.0000        0.0000        0.0000        0.0000        0.0000        0.0000        0.0000        0.0000        0.0000        0.0000        0.0000        0.0000        0.0000        0.0000        0.0000        0.0000        0.0000        0.0000        0.0000        0.0000        0.0000        0.0000        0.0000        0.0000        0.0000        0.0000        0.0000        0.0000        0.0000        0.0000        0.0000        0.0000        0.0000        0.0000        0.0000        0.0000        0.0000        0.0000        0.0000        0.0000        0.0000        0.0000        0.0000        0.0000        0.0000        0.0000        0.0000        0.0000        0.0000        0.0000        0.0000        0.0000        0.0000        0.0000        0.0000        0.0000        0.0000        0.0000        0.0000        0.0000        0.0000        0.0000      293.1942      282.2030      235.1231      200.7489      180.0652      170.1548      170.9557      170.9737      158.1619      164.8959      179.0572      159.0490      168.9442      147.5815      133.9611      130.9105      122.9579      140.1386      105.6779       85.6704       75.0522       78.4722       67.9162       75.1609       71.2933       79.0390      103.0350      128.5747      116.8605      119.8289      142.4308      162.6416      171.5483      147.4200      147.2747       88.1168       84.8601       89.3390      112.2734      124.0511      139.2730      143.8586      159.4532      163.0336      169.6849      190.7245      209.4552      217.6637      222.1755      205.8249      202.5649      197.5284      185.1603      166.0143      154.8066      150.7783      142.2176      153.2501      163.0401      148.2166      168.1457      154.9518      157.5502      157.6394      161.9654      171.0658      165.0202      141.7548      179.9767      155.3498      149.4068      158.9611      142.2544      159.8167      154.2598      158.3457      159.9408      155.4576      158.3936      168.5136      172.7240      145.6425      122.2426      151.8359      134.9557      130.7059       68.5561      115.1878      125.1264      122.0555        0.0000        0.0000        0.0000      152.4900      114.9006      109.9575      104.6603       94.0846       56.8200        0.0000        0.0000        0.0000        0.0000        0.0000        0.0000        0.0000        0.0000        0.0000        0.0000        0.0000        0.0000        0.0000        0.0000        0.0000        0.0000        0.0000        0.0000        0.0000        0.0000        0.0000        0.0000        0.0000        0.0000        0.0000        0.0000        0.0000        0.0000        0.0000        0.0000        0.0000        0.0000        0.0000        0.0000        0.0000        0.0000        0.0000        0.0000        0.0000        0.0000        0.0000        0.0000        0.0000        0.0000        0.0000        0.0000        0.0000        0.0000        0.0000        0.0000        0.0000        0.0000        0.0000
        0.0000        0.0000        0.0000        0.0000        0.0000        0.0000        0.0000        0.0000        0.0000        0.0000        0.0000        0.0000        0.0000        0.0000        0.0000        0.0000        0.0000        0.0000        0.0000        0.0000        0.0000        0.0000        0.0000        0.0000        0.0000        0.0000        0.0000        0.0000        0.0000        0.0000        0.0000        0.0000        0.0000        0.0000        0.0000        0.0000        0.0000        0.0000        0.0000        0.0000        0.0000        0.0000        0.0000        0.0000        0.0000        0.0000        0.0000        0.0000        0.0000        0.0000        0.0000        0.0000        0.0000        0.0000        0.0000        0.0000        0.0000        0.0000        0.0000        0.0000        0.0000        0.0000        0.0000        0.0000        0.0000        0.0000        0.0000        0.0000        0.0000        0.0000        0.0000        0.0000        0.0000        0.0000        0.0000        0.0000        0.0000        0.0000        0.0000        0.0000        0.0000        0.0000        0.0000        0.0000        0.0000        0.0000        0.0000        0.0000        0.0000        0.0000        0.0000        0.0000        0.0000        0.0000        0.0000        0.0000      298.4550      262.8865      255.2776      242.1500      203.3688      181.4702      179.5868      179.8053      167.1281      164.1637      160.3527      178.0381      166.7449      158.2567      151.8827      125.1351      126.8618      129.4346      124.8461      113.2967       94.4858      150.9196       89.5108       89.2586       70.7275       72.8622       90.2830      108.6632      110.5805      106.5423      119.9057      131.0418      147.6437      142.2588      123.2141      123.8605       90.2778       95.9107       97.8994      133.5607      153.3729      176.9370      169.5431      186.8648      204.5739      196.8474      200.5518      184.0037      186.8587      201.7934      192.7678      218.9042      210.9887      203.2387      199.9648      180.2909      158.5315      164.7250      176.2084      182.5070      142.1461      146.1050      161.9760      185.9125      162.9039      177.7395      168.0744      161.6500      150.6197      142.2935      145.8086      149.1947      139.3807      142.8703      168.1833      180.5440      156.9501      154.4269      148.6155      157.3678      164.5628      158.2343      155.8960      128.1678      123.7992      125.6404      114.0387      202.7929      211.4581      214.0042        0.0000        0.0000        0.0000        0.0000      176.5246      134.9041      124.0548      103.3466       95.8777       92.9700        0.0000        0.0000        0.0000        0.0000        0.0000        0.0000        0.0000        0.0000        0.0000        0.0000        0.0000        0.0000        0.0000        0.0000        0.0000        0.0000        0.0000        0.0000        0.0000        0.0000        0.0000        0.0000        0.0000        0.0000        0.0000        0.0000        0.0000        0.0000        0.0000        0.0000        0.0000        0.0000        0.0000        0.0000        0.0000        0.0000        0.0000        0.0000        0.0000        0.0000        0.0000        0.0000        0.0000        0.0000        0.0000        0.0000        0.0000        0.0000        0.0000        0.0000        0.0000        0.0000        0.0000
        0.0000        0.0000        0.0000        0.0000        0.0000        0.0000        0.0000        0.0000        0.0000        0.0000        0.0000        0.0000        0.0000        0.0000        0.0000        0.0000        0.0000        0.0000        0.0000        0.0000        0.0000        0.0000        0.0000        0.0000        0.0000        0.0000        0.0000        0.0000        0.0000        0.0000        0.0000        0.0000        0.0000        0.0000        0.0000        0.0000        0.0000        0.0000        0.0000        0.0000        0.0000        0.0000        0.0000        0.0000        0.0000        0.0000        0.0000        0.0000        0.0000        0.0000        0.0000        0.0000        0.0000        0.0000        0.0000        0.0000        0.0000        0.0000        0.0000        0.0000        0.0000        0.0000        0.0000        0.0000        0.0000        0.0000        0.0000        0.0000        0.0000        0.0000        0.0000        0.0000        0.0000        0.0000        0.0000        0.0000        0.0000        0.0000        0.0000        0.0000        0.0000        0.0000        0.0000        0.0000        0.0000        0.0000        0.0000        0.0000        0.0000        0.0000        0.0000        0.0000        0.0000        0.0000        0.0000        0.0000      274.3011      254.4215      225.3404      218.2392      186.9218      181.5497      183.8054      173.5596      167.2601      170.5545      169.4954      160.4928      153.4139      160.6086      154.9808      133.7851      128.8431      122.5770      125.7484      105.8209       95.3137      117.0140      116.8909       99.7897       79.5136       81.6629       91.9387       96.4993      100.9442      105.6035      119.7950      134.4065      143.2952      136.1262      131.6766      101.5650       89.1942       93.6269      112.3940      154.8860      179.8326      204.2449      192.6407      212.7655      227.1839      240.2758      200.4664      171.0877      168.8553      180.5511      187.0171      236.9601      230.7150      236.1976      223.8863      202.1233      192.4438      189.2203      201.5388      201.6263      160.7027      185.6174      205.9031      179.7915      198.3620      179.1434      172.0590      158.3921      149.3207      151.4764      146.2166      144.7910      148.4345      165.5595      180.4379      172.2359      149.7319      159.7819      148.2351      150.9737      157.0253      155.1873      158.5431      142.0295      127.1440      124.6505      134.5108        0.0000        0.0000        0.0000        0.0000        0.0000        0.0000      171.3248      195.3647      157.8930      118.2174      116.1247       95.6830        0.0000        0.0000        0.0000        0.0000        0.0000        0.0000        0.0000        0.0000        0.0000        0.0000        0.0000        0.0000        0.0000        0.0000        0.0000        0.0000        0.0000        0.0000        0.0000        0.0000        0.0000        0.0000        0.0000        0.0000        0.0000        0.0000        0.0000        0.0000        0.0000        0.0000        0.0000        0.0000        0.0000        0.0000        0.0000        0.0000        0.0000        0.0000        0.0000        0.0000        0.0000        0.0000        0.0000        0.0000        0.0000        0.0000        0.0000        0.0000        0.0000        0.0000        0.0000        0.0000        0.0000        0.0000
        0.0000        0.0000        0.0000        0.0000        0.0000        0.0000        0.0000        0.0000        0.0000        0.0000        0.0000        0.0000        0.0000        0.0000        0.0000        0.0000        0.0000        0.0000        0.0000        0.0000        0.0000        0.0000        0.0000        0.0000        0.0000        0.0000        0.0000        0.0000        0.0000        0.0000        0.0000        0.0000        0.0000        0.0000        0.0000        0.0000        0.0000        0.0000        0.0000        0.0000        0.0000        0.0000        0.0000        0.0000        0.0000        0.0000        0.0000        0.0000        0.0000        0.0000        0.0000        0.0000        0.0000        0.0000        0.0000        0.0000        0.0000        0.0000        0.0000        0.0000        0.0000        0.0000        0.0000        0.0000        0.0000        0.0000        0.0000        0.0000        0.0000        0.0000        0.0000        0.0000        0.0000        0.0000        0.0000        0.0000        0.0000        0.0000        0.0000        0.0000        0.0000        0.0000        0.0000        0.0000        0.0000        0.0000        0.0000        0.0000        0.0000        0.0000        0.0000        0.0000        0.0000        0.0000        0.0000        0.0000      250.6677      233.6056      208.9680      182.9880      175.0574      188.3206      191.9035      175.7433      197.3520      194.7407      178.9204      165.2234      155.3075      175.2861      159.8589      139.3812      150.8846      133.0960      122.9770      114.5913      118.8015       96.1200      107.2362       86.7515       85.4800      101.1576       91.7519       95.0023      108.5182      121.2348      138.0625      150.8343      174.4914      151.9440      136.0668      101.7927      102.7239      113.0326      130.5826      160.6777      178.7683      190.2840      209.9048      221.3412      223.7404      216.3475      181.6238      171.9673      186.8971      172.3326      182.2642      222.6303      226.3199      229.2672      229.3874      203.1667      196.7237      183.0555      188.1813      223.5605      174.0446      172.8323      174.4112      211.9050      211.8276      202.3527      192.0012      182.7269      179.0931      168.5463      160.4935      166.6485      168.9391      176.3911      186.4278      163.0797      144.9937      149.8711      145.2725      142.0752      145.6201      143.5805      141.1998      136.2309      130.4590      121.3825        0.0000        0.0000        0.0000        0.0000        0.0000        0.0000      181.7147      225.6071      219.2208      151.4858      143.8079      120.8228       87.5923        0.0000        0.0000        0.0000        0.0000        0.0000        0.0000        0.0000        0.0000        0.0000        0.0000        0.0000        0.0000        0.0000        0.0000        0.0000        0.0000        0.0000        0.0000        0.0000        0.0000        0.0000        0.0000        0.0000        0.0000        0.0000        0.0000        0.0000        0.0000        0.0000        0.0000        0.0000        0.0000        0.0000        0.0000        0.0000        0.0000        0.0000        0.0000        0.0000        0.0000        0.0000        0.0000        0.0000        0.0000        0.0000        0.0000        0.0000        0.0000        0.0000        0.0000        0.0000        0.0000        0.0000        0.0000
        0.0000        0.0000        0.0000        0.0000        0.0000        0.0000        0.0000        0.0000        0.0000        0.0000        0.0000        0.0000        0.0000        0.0000        0.0000        0.0000        0.0000        0.0000        0.0000        0.0000        0.0000        0.0000        0.0000        0.0000        0.0000        0.0000        0.0000        0.0000        0.0000        0.0000        0.0000        0.0000        0.0000        0.0000        0.0000        0.0000        0.0000        0.0000        0.0000        0.0000        0.0000        0.0000        0.0000        0.0000        0.0000        0.0000        0.0000        0.0000        0.0000        0.0000        0.0000        0.0000        0.0000        0.0000        0.0000        0.0000        0.0000        0.0000        0.0000        0.0000        0.0000        0.0000        0.0000        0.0000        0.0000        0.0000        0.0000        0.0000        0.0000        0.0000        0.0000        0.0000        0.0000        0.0000        0.0000        0.0000        0.0000        0.0000        0.0000        0.0000        0.0000        0.0000        0.0000        0.0000        0.0000        0.0000        0.0000        0.0000        0.0000        0.0000        0.0000        0.0000        0.0000        0.0000        0.0000        0.0000        0.0000      210.1111      195.3336      200.0001      201.6584      233.4709      218.7432      188.8181      203.2560      204.1607      178.5139      183.8189      178.9055      177.8681      178.6702      146.4742      165.7640      152.9397      138.0226      121.8137      124.7267      107.8042      100.8533       83.6693       87.7057      101.4594       96.6669      110.3710      121.4812      137.5497      153.8866      183.9982      176.9340      161.1098      149.5588      100.1557       97.0124      109.5283      119.0313      160.3341      175.2055      192.4223      189.1004      219.3886      238.5813      202.4711      191.5769      178.4358      177.8543      179.3977      185.2922      212.5685      230.0569      219.1732      206.7008      202.1267      189.7416      183.5954      185.8923      241.6650      216.4636      203.1276      188.7583      234.8050      232.4085      211.0943      211.0782      190.1983      179.5490      182.9093      173.3390      161.5847      171.3883      176.7981      156.6058      149.3155      146.0215      138.9502      149.5117      148.9756      142.9218      132.9964      142.6567      137.0004      107.0135        0.0000        0.0000        0.0000        0.0000        0.0000        0.0000        0.0000      175.2324      182.2001      177.8536      137.1604      129.2123      112.2049      140.2456        0.0000        0.0000        0.0000        0.0000        0.0000        0.0000        0.0000        0.0000        0.0000        0.0000        0.0000        0.0000        0.0000        0.0000        0.0000        0.0000        0.0000        0.0000        0.0000        0.0000        0.0000        0.0000        0.0000        0.0000        0.0000        0.0000        0.0000        0.0000        0.0000        0.0000        0.0000        0.0000        0.0000        0.0000        0.0000        0.0000        0.0000        0.0000        0.0000        0.0000        0.0000        0.0000        0.0000        0.0000        0.0000        0.0000        0.0000        0.0000        0.0000        0.0000        0.0000        0.0000        0.0000        0.0000
        0.0000        0.0000        0.0000        0.0000        0.0000        0.0000        0.0000        0.0000        0.0000        0.0000        0.0000        0.0000        0.0000        0.0000        0.0000        0.0000        0.0000        0.0000        0.0000        0.0000        0.0000        0.0000        0.0000        0.0000        0.0000        0.0000        0.0000        0.0000        0.0000        0.0000        0.0000        0.0000        0.0000        0.0000        0.0000        0.0000        0.0000        0.0000        0.0000        0.0000        0.0000        0.0000        0.0000        0.0000        0.0000        0.0000        0.0000        0.0000        0.0000        0.0000        0.0000        0.0000        0.0000        0.0000        0.0000        0.0000        0.0000        0.0000        0.0000        0.0000        0.0000        0.0000        0.0000        0.0000        0.0000        0.0000        0.0000        0.0000        0.0000        0.0000        0.0000        0.0000        0.0000        0.0000        0.0000        0.0000        0.0000        0.0000        0.0000        0.0000        0.0000        0.0000        0.0000        0.0000        0.0000        0.0000        0.0000        0.0000        0.0000        0.0000        0.0000        0.0000        0.0000        0.0000        0.0000        0.0000      223.7028      223.5677      192.7709      197.7444        0.0000      209.1443      218.0129      229.4666      224.2278      216.1482      205.1918      202.7959      202.8439      192.6010      187.9178      145.5388      148.0544      179.8875      141.5713      109.6545      107.4783      104.8597       98.6417       84.5466      101.7407       96.0095      104.8839      132.5147      134.6957      146.1910      148.0497      149.5638      153.7016      151.5447      134.8450      103.8178      103.8239      103.2409      111.1316      121.5221      155.7037      168.1720      158.0403      211.9604      201.7032      194.4816      166.8212      168.1355      164.5333      159.0330      177.7901      186.8219      220.1158      207.8064      203.8076      190.5298      170.0492      171.0422      184.1973      202.6413      222.5998      212.8688      225.2214      265.1402      257.7983      252.0304      241.4005      203.3220      197.4846      190.0130      176.1449      175.3953      178.4915      176.4180      160.2308      133.8193      128.3713      126.0650      126.1824      122.1103      144.0075      125.4867      106.2269        0.0000        0.0000        0.0000        0.0000        0.0000      202.5900      161.2200        0.0000      217.7564      209.1479      209.3085      226.3412      188.5647      190.3290      172.0910        0.0000        0.0000        0.0000        0.0000        0.0000        0.0000        0.0000        0.0000        0.0000        0.0000        0.0000        0.0000        0.0000        0.0000        0.0000        0.0000        0.0000        0.0000        0.0000        0.0000        0.0000        0.0000        0.0000        0.0000        0.0000        0.0000        0.0000        0.0000        0.0000        0.0000        0.0000        0.0000        0.0000        0.0000        0.0000        0.0000        0.0000        0.0000        0.0000        0.0000        0.0000        0.0000        0.0000        0.0000        0.0000        0.0000        0.0000        0.0000        0.0000        0.0000        0.0000        0.0000        0.0000        0.0000        0.0000
        0.0000        0.0000        0.0000        0.0000        0.0000        0.0000        0.0000        0.0000        0.0000        0.0000        0.0000        0.0000        0.0000        0.0000        0.0000        0.0000        0.0000        0.0000        0.0000        0.0000        0.0000        0.0000        0.0000        0.0000        0.0000        0.0000        0.0000        0.0000        0.0000        0.0000        0.0000        0.0000        0.0000        0.0000        0.0000        0.0000        0.0000        0.0000        0.0000        0.0000        0.0000        0.0000        0.0000        0.0000        0.0000        0.0000        0.0000        0.0000        0.0000        0.0000        0.0000        0.0000        0.0000        0.0000        0.0000        0.0000        0.0000        0.0000        0.0000        0.0000        0.0000        0.0000        0.0000        0.0000        0.0000        0.0000        0.0000        0.0000        0.0000        0.0000        0.0000        0.0000        0.0000        0.0000        0.0000        0.0000        0.0000        0.0000        0.0000        0.0000        0.0000        0.0000        0.0000        0.0000        0.0000        0.0000        0.0000        0.0000        0.0000        0.0000        0.0000        0.0000        0.0000        0.0000        0.0000        0.0000        0.0000      248.6163        0.0000        0.0000        0.0000      201.2686      194.0077      228.7541      242.4053      239.4792      209.1730      193.7201      202.0334      176.6021      169.3004      157.3309      153.9822      156.5352      122.8789      107.1247      101.4493      104.0890      107.9318      112.4549      121.9223      131.5186      140.6745      146.3040      148.3854      149.9370      170.5660      152.3734      155.7045      147.0723      132.1563      119.8139      123.2677      121.5399      118.0067      112.1294      145.1031      174.8212      141.6041      172.5493      154.6911      173.8000      180.0208      174.9721      156.8924      147.1434      164.4898      206.0802      209.5068      219.2161      210.7184      178.1289      161.2711      156.9265      164.3645      211.3887      280.8970      238.1109      231.1649      264.0333      285.9619      301.7585      259.3670      209.7399      213.7261      184.0928      178.9669      176.5422      174.3307      167.0096      159.5161      134.4746      124.0899      120.9315      119.5515      117.8772       93.0857       91.0885       93.7030        0.0000        0.0000        0.0000        0.0000        0.0000      163.5600       82.7400       90.6900      199.4463      211.7306      253.3037      237.9055      219.1715      214.3259      187.2519        0.0000        0.0000        0.0000        0.0000        0.0000        0.0000        0.0000        0.0000        0.0000        0.0000        0.0000        0.0000        0.0000        0.0000        0.0000        0.0000        0.0000        0.0000        0.0000        0.0000        0.0000        0.0000        0.0000        0.0000        0.0000        0.0000        0.0000        0.0000        0.0000        0.0000        0.0000        0.0000        0.0000        0.0000        0.0000        0.0000        0.0000        0.0000        0.0000        0.0000        0.0000        0.0000        0.0000        0.0000        0.0000        0.0000        0.0000        0.0000        0.0000        0.0000        0.0000        0.0000        0.0000        0.0000        0.0000
        0.0000        0.0000        0.0000        0.0000        0.0000        0.0000        0.0000        0.0000        0.0000        0.0000        0.0000        0.0000        0.0000        0.0000        0.0000        0.0000        0.0000        0.0000        0.0000        0.0000        0.0000        0.0000        0.0000        0.0000        0.0000        0.0000        0.0000        0.0000        0.0000        0.0000        0.0000        0.0000        0.0000        0.0000        0.0000        0.0000        0.0000        0.0000        0.0000        0.0000        0.0000        0.0000        0.0000        0.0000        0.0000        0.0000        0.0000        0.0000        0.0000        0.0000        0.0000        0.0000        0.0000        0.0000        0.0000        0.0000        0.0000        0.0000        0.0000        0.0000        0.0000        0.0000        0.0000        0.0000        0.0000        0.0000        0.0000        0.0000        0.0000        0.0000        0.0000        0.0000        0.0000        0.0000        0.0000        0.0000        0.0000        0.0000        0.0000        0.0000        0.0000        0.0000        0.0000        0.0000        0.0000        0.0000        0.0000        0.0000        0.0000        0.0000        0.0000        0.0000        0.0000        0.0000        0.0000        0.0000        0.0000        0.0000        0.0000        0.0000        0.0000      230.1742      208.3279      220.7203      232.5163      218.1597      217.7544      210.3946      195.8861      168.8721      176.7347      156.1307      137.2395      139.0183      139.7262      130.6204      120.4317      117.7909      132.5773      141.7289      148.4295      158.7761      160.8069      174.6931      170.5575      183.1077      188.4866      170.3171      169.4681      147.0559      137.0467      130.1795      132.5381      134.1465      141.4746      117.0054      125.7060      163.7023      141.7744      161.3544      155.0349      136.7608      150.1200      171.7994      169.2032      150.5678      173.0698      225.1225      203.9843      225.5330      211.7530      183.2368      159.2207      165.4521      180.2358      245.5270      254.4214      212.1987      204.7756      240.6906      266.6660      313.5101      258.5749      218.5189      226.1198      202.4238      197.9272      200.4588      192.8338      184.0743      175.4847      147.5956      134.0093      116.7444      112.4590      110.1864       93.4887        0.0000        0.0000        0.0000        0.0000        0.0000        0.0000      167.1300      121.9500       53.8800       53.9400      184.2826      184.5216      290.5463      235.6376      213.7879      213.5968      232.8955        0.0000        0.0000        0.0000        0.0000        0.0000        0.0000        0.0000        0.0000        0.0000        0.0000        0.0000        0.0000        0.0000        0.0000        0.0000        0.0000        0.0000        0.0000        0.0000        0.0000        0.0000        0.0000        0.0000        0.0000        0.0000        0.0000        0.0000        0.0000        0.0000        0.0000        0.0000        0.0000        0.0000        0.0000        0.0000        0.0000        0.0000        0.0000        0.0000        0.0000        0.0000        0.0000        0.0000        0.0000        0.0000        0.0000        0.0000        0.0000        0.0000        0.0000        0.0000        0.0000        0.0000        0.0000        0.0000
        0.0000        0.0000        0.0000        0.0000        0.0000        0.0000        0.0000        0.0000        0.0000        0.0000        0.0000        0.0000        0.0000        0.0000        0.0000        0.0000        0.0000        0.0000        0.0000        0.0000        0.0000        0.0000        0.0000        0.0000        0.0000        0.0000        0.0000        0.0000        0.0000        0.0000        0.0000        0.0000        0.0000        0.0000        0.0000        0.0000        0.0000        0.0000        0.0000        0.0000        0.0000        0.0000        0.0000        0.0000        0.0000        0.0000        0.0000        0.0000        0.0000        0.0000        0.0000        0.0000        0.0000        0.0000        0.0000        0.0000        0.0000        0.0000        0.0000        0.0000        0.0000        0.0000        0.0000        0.0000        0.0000        0.0000        0.0000        0.0000        0.0000        0.0000        0.0000        0.0000        0.0000        0.0000        0.0000        0.0000        0.0000        0.0000        0.0000        0.0000        0.0000        0.0000        0.0000        0.0000        0.0000        0.0000        0.0000        0.0000        0.0000        0.0000        0.0000        0.0000        0.0000        0.0000        0.0000        0.0000        0.0000        0.0000        0.0000        0.0000        0.0000        0.0000      209.8489      219.7022      213.8504      238.1604      214.7413      183.9994      170.6955      160.6429      168.9993      149.1114      147.4216      136.4132      144.9852      152.3258      142.4245      157.6781      179.2285      188.6316      193.1748      179.5363      198.3806      202.7039      201.8706      200.8365      190.0353      180.9447      166.2846      165.2402      160.9861      148.9706      139.8836      150.4019      131.3245      125.6780      138.6076      143.1619      156.1172      138.8742      160.9334      131.9037      121.1810      148.6903      158.3848      178.9997      183.1244      219.0963      208.6810      223.7147      229.7686      202.6357      185.6181      207.2395      207.0029      249.9856      215.3107      214.7862      230.6700      239.7110      259.1191      288.7183      256.8952      247.7476      243.8604      222.1168      210.1008      222.5981      240.1095      220.4201      197.5494      153.8007      138.7794      124.1101      111.1281      125.6702      111.1234        0.0000        0.0000        0.0000        0.0000        0.0000        0.0000        0.0000       99.4800       94.3500      156.0900      194.5130      242.8799      295.3783      229.4187      209.6965      227.4973      229.1986        0.0000        0.0000        0.0000        0.0000        0.0000        0.0000        0.0000        0.0000        0.0000        0.0000        0.0000        0.0000        0.0000        0.0000        0.0000        0.0000        0.0000        0.0000        0.0000        0.0000        0.0000        0.0000        0.0000        0.0000        0.0000        0.0000        0.0000        0.0000        0.0000        0.0000        0.0000        0.0000        0.0000        0.0000        0.0000        0.0000        0.0000        0.0000        0.0000        0.0000        0.0000        0.0000        0.0000        0.0000        0.0000        0.0000        0.0000        0.0000        0.0000        0.0000        0.0000        0.0000        0.0000        0.0000        0.0000
        0.0000        0.0000        0.0000        0.0000        0.0000        0.0000        0.0000        0.0000        0.0000        0.0000        0.0000        0.0000        0.0000        0.0000        0.0000        0.0000        0.0000        0.0000        0.0000        0.0000        0.0000        0.0000        0.0000        0.0000        0.0000        0.0000        0.0000        0.0000        0.0000        0.0000        0.0000        0.0000        0.0000        0.0000        0.0000        0.0000        0.0000        0.0000        0.0000        0.0000        0.0000        0.0000        0.0000        0.0000        0.0000        0.0000        0.0000        0.0000        0.0000        0.0000        0.0000        0.0000        0.0000        0.0000        0.0000        0.0000        0.0000        0.0000        0.0000        0.0000        0.0000        0.0000        0.0000        0.0000        0.0000        0.0000        0.0000        0.0000        0.0000        0.0000        0.0000        0.0000        0.0000        0.0000        0.0000        0.0000        0.0000        0.0000        0.0000        0.0000        0.0000        0.0000        0.0000        0.0000        0.0000        0.0000        0.0000        0.0000        0.0000        0.0000        0.0000        0.0000        0.0000        0.0000        0.0000        0.0000        0.0000        0.0000        0.0000        0.0000        0.0000        0.0000        0.0000      210.8261      220.4157      223.2825      193.6140      180.1277      166.4992      178.6677      169.3950      177.8070      156.0639      149.2412      155.9280      188.8880      201.6887      209.4650      226.6484      262.8157      248.0597      243.8161      234.3287      249.4369      238.5997      235.5671      226.2187        0.0000        0.0000      194.6318      184.8275      175.1115      172.8529      167.0684      161.2137      157.1046      169.5812      171.5311      156.3990      155.8496      155.5750      142.3755      144.6439      147.5867      151.1819      185.2856      202.7168      249.6229      240.2975      230.5574      228.5454      206.0946      206.7991      211.8447      212.3286      205.2939      207.6829      206.3752      205.3528      224.0024      269.2294      251.8691      254.7474      256.4130      247.2632      236.3614      229.0263      214.3192      218.1732      208.7028      191.4057      147.9054      151.2134      134.0279        0.0000        0.0000        0.0000        0.0000        0.0000        0.0000        0.0000        0.0000        0.0000        0.0000        0.0000        0.0000        0.0000      193.6319      169.6196      192.4607      181.6583      164.2887      160.1279        0.0000        0.0000        0.0000        0.0000        0.0000        0.0000        0.0000        0.0000        0.0000        0.0000        0.0000        0.0000        0.0000        0.0000        0.0000        0.0000        0.0000        0.0000        0.0000        0.0000        0.0000        0.0000        0.0000        0.0000        0.0000        0.0000        0.0000        0.0000        0.0000        0.0000        0.0000        0.0000        0.0000        0.0000        0.0000        0.0000        0.0000        0.0000        0.0000        0.0000        0.0000        0.0000        0.0000        0.0000        0.0000        0.0000        0.0000        0.0000        0.0000        0.0000        0.0000        0.0000        0.0000        0.0000        0.0000        0.0000
        0.0000        0.0000        0.0000        0.0000        0.0000        0.0000        0.0000        0.0000        0.0000        0.0000        0.0000        0.0000        0.0000        0.0000        0.0000        0.0000        0.0000        0.0000        0.0000        0.0000        0.0000        0.0000        0.0000        0.0000        0.0000        0.0000        0.0000        0.0000        0.0000        0.0000        0.0000        0.0000        0.0000        0.0000        0.0000        0.0000        0.0000        0.0000        0.0000        0.0000        0.0000        0.0000        0.0000        0.0000        0.0000        0.0000        0.0000        0.0000        0.0000        0.0000        0.0000        0.0000        0.0000        0.0000        0.0000        0.0000        0.0000        0.0000        0.0000        0.0000        0.0000        0.0000        0.0000        0.0000        0.0000        0.0000        0.0000        0.0000        0.0000        0.0000        0.0000        0.0000        0.0000        0.0000        0.0000        0.0000        0.0000        0.0000        0.0000        0.0000        0.0000        0.0000        0.0000        0.0000        0.0000        0.0000        0.0000        0.0000        0.0000        0.0000        0.0000        0.0000        0.0000        0.0000        0.0000        0.0000        0.0000        0.0000        0.0000        0.0000        0.0000        0.0000        0.0000      193.1396      195.2581      205.2162      186.2059      168.9556      167.1408      175.9212      167.2197      152.8108      175.5401      177.4190      183.0569      210.7617      230.9917      248.6658      262.7660      296.6736      294.7010      275.7938      264.4093      270.9633      268.9760      271.8474        0.0000        0.0000        0.0000        0.0000        0.0000        0.0000      173.4348      153.9406      153.6566      167.9798      165.0694      161.4725      160.0314      177.8861      156.7086      141.9249      143.7313      152.3489      164.9939      181.2655      189.1446      215.4884      238.1680      240.8790      231.9855      216.2360      226.4535      222.2780      223.6162      208.2348      213.2496      204.7626      213.7235      237.6865      295.6364      295.8528      301.0271      283.5017      272.5089      253.1462      238.3761      239.4804      245.8696      228.6451      212.9637      170.8015        0.0000        0.0000        0.0000        0.0000        0.0000        0.0000        0.0000        0.0000        0.0000        0.0000        0.0000        0.0000        0.0000        0.0000        0.0000      196.2274      199.8756      216.6726      190.9476      174.3470      142.5420      221.4603        0.0000        0.0000        0.0000        0.0000        0.0000        0.0000        0.0000        0.0000        0.0000        0.0000        0.0000        0.0000        0.0000        0.0000        0.0000        0.0000        0.0000        0.0000        0.0000        0.0000        0.0000        0.0000        0.0000        0.0000        0.0000        0.0000        0.0000        0.0000        0.0000        0.0000        0.0000        0.0000        0.0000        0.0000        0.0000        0.0000        0.0000        0.0000        0.0000        0.0000        0.0000        0.0000        0.0000        0.0000        0.0000        0.0000        0.0000        0.0000        0.0000        0.0000        0.0000        0.0000        0.0000        0.0000        0.0000
        0.0000        0.0000        0.0000        0.0000        0.0000        0.0000        0.0000        0.0000        0.0000        0.0000        0.0000        0.0000        0.0000        0.0000        0.0000        0.0000        0.0000        0.0000        0.0000        0.0000        0.0000        0.0000        0.0000        0.0000        0.0000        0.0000        0.0000        0.0000        0.0000        0.0000        0.0000        0.0000        0.0000        0.0000        0.0000        0.0000        0.0000        0.0000        0.0000        0.0000        0.0000        0.0000        0.0000        0.0000        0.0000        0.0000        0.0000        0.0000        0.0000        0.0000        0.0000        0.0000        0.0000        0.0000        0.0000        0.0000        0.0000        0.0000        0.0000        0.0000        0.0000        0.0000        0.0000        0.0000        0.0000        0.0000        0.0000        0.0000        0.0000        0.0000        0.0000        0.0000        0.0000        0.0000        0.0000        0.0000        0.0000        0.0000        0.0000        0.0000        0.0000        0.0000        0.0000        0.0000        0.0000        0.0000        0.0000        0.0000        0.0000        0.0000        0.0000        0.0000        0.0000        0.0000        0.0000        0.0000        0.0000        0.0000        0.0000        0.0000        0.0000        0.0000        0.0000      181.4887      191.2188      202.2399      192.1701      173.3121      169.3638      160.7607      157.9522      155.4092      169.1522      171.6873      164.8533      205.2041      236.2945        0.0000      299.4122      339.2623        0.0000        0.0000      267.6821      266.2457        0.0000        0.0000        0.0000        0.0000        0.0000        0.0000        0.0000        0.0000      174.1339      157.3625      153.5177      161.8431      157.5681      168.8442      171.8174      185.1638      164.4151      168.0281      160.5070      165.2605      173.5492      191.8369      205.4813      229.2706      231.4505      246.2028      240.1461      235.5253      227.1648      241.5625      243.7028      234.0583      231.8866      234.0397      232.6400      261.2137      284.7686      285.0598      307.2246      321.5854      290.9254      267.1222      255.2446        0.0000        0.0000        0.0000        0.0000        0.0000        0.0000        0.0000        0.0000        0.0000        0.0000        0.0000        0.0000        0.0000        0.0000        0.0000        0.0000        0.0000        0.0000        0.0000        0.0000      226.1338      236.0974      175.1518      168.5479      161.3955        0.0000        0.0000        0.0000        0.0000        0.0000        0.0000        0.0000        0.0000        0.0000        0.0000        0.0000        0.0000        0.0000        0.0000        0.0000        0.0000        0.0000        0.0000        0.0000        0.0000        0.0000        0.0000        0.0000        0.0000        0.0000        0.0000        0.0000        0.0000        0.0000        0.0000        0.0000        0.0000        0.0000        0.0000        0.0000        0.0000        0.0000        0.0000        0.0000        0.0000        0.0000        0.0000        0.0000        0.0000        0.0000        0.0000        0.0000        0.0000        0.0000        0.0000        0.0000        0.0000        0.0000        0.0000        0.0000        0.0000        0.0000
        0.0000        0.0000        0.0000        0.0000        0.0000        0.0000        0.0000        0.0000        0.0000        0.0000        0.0000        0.0000        0.0000        0.0000        0.0000        0.0000        0.0000        0.0000        0.0000        0.0000        0.0000        0.0000        0.0000        0.0000        0.0000        0.0000        0.0000        0.0000        0.0000        0.0000        0.0000        0.0000        0.0000        0.0000        0.0000        0.0000        0.0000        0.0000        0.0000        0.0000        0.0000        0.0000        0.0000        0.0000        0.0000        0.0000        0.0000        0.0000        0.0000        0.0000        0.0000        0.0000        0.0000        0.0000        0.0000        0.0000        0.0000        0.0000        0.0000        0.0000        0.0000        0.0000        0.0000        0.0000        0.0000        0.0000        0.0000        0.0000        0.0000        0.0000        0.0000        0.0000        0.0000        0.0000        0.0000        0.0000        0.0000        0.0000        0.0000        0.0000        0.0000        0.0000        0.0000        0.0000        0.0000        0.0000        0.0000        0.0000        0.0000        0.0000        0.0000        0.0000        0.0000        0.0000        0.0000        0.0000        0.0000        0.0000        0.0000        0.0000        0.0000        0.0000        0.0000      173.9048      186.7842      178.6369      178.9641      161.3795      164.2799      166.9607      157.3179      164.2912      202.8691      169.8206        0.0000        0.0000        0.0000        0.0000        0.0000        0.0000        0.0000        0.0000        0.0000        0.0000        0.0000        0.0000        0.0000        0.0000        0.0000        0.0000        0.0000        0.0000        0.0000      149.3254      162.2198      171.3849      155.5521      165.0494      184.2058      199.0951      200.2510      216.2136      187.6484      172.4068      170.0800      193.0742      217.5290      222.8627      219.4520      237.5120      257.5772      241.8473      237.1205      246.3157      249.7280      251.2498      250.7353      257.7381      238.3448      258.8039      297.2337      307.8732      333.3791      323.3584      330.4651      290.1420        0.0000        0.0000        0.0000        0.0000        0.0000        0.0000        0.0000        0.0000        0.0000        0.0000        0.0000        0.0000        0.0000        0.0000        0.0000        0.0000        0.0000        0.0000        0.0000        0.0000        0.0000        0.0000      216.4721      182.6090      121.0691        0.0000      121.9202      142.6755        0.0000        0.0000        0.0000        0.0000        0.0000        0.0000        0.0000        0.0000        0.0000        0.0000        0.0000        0.0000        0.0000        0.0000        0.0000        0.0000        0.0000        0.0000        0.0000        0.0000        0.0000        0.0000        0.0000        0.0000        0.0000        0.0000        0.0000        0.0000        0.0000        0.0000        0.0000        0.0000        0.0000        0.0000        0.0000        0.0000        0.0000        0.0000        0.0000        0.0000        0.0000        0.0000        0.0000        0.0000        0.0000        0.0000        0.0000        0.0000        0.0000        0.0000        0.0000        0.0000        0.0000        0.0000        0.0000
        0.0000        0.0000        0.0000        0.0000        0.0000        0.0000        0.0000        0.0000        0.0000        0.0000        0.0000        0.0000        0.0000        0.0000        0.0000        0.0000        0.0000        0.0000        0.0000        0.0000        0.0000        0.0000        0.0000        0.0000        0.0000        0.0000        0.0000        0.0000        0.0000        0.0000        0.0000        0.0000        0.0000        0.0000        0.0000        0.0000        0.0000        0.0000        0.0000        0.0000        0.0000        0.0000        0.0000        0.0000        0.0000        0.0000        0.0000        0.0000        0.0000        0.0000        0.0000        0.0000        0.0000        0.0000        0.0000        0.0000        0.0000        0.0000        0.0000        0.0000        0.0000        0.0000        0.0000        0.0000        0.0000        0.0000        0.0000        0.0000        0.0000        0.0000        0.0000        0.0000        0.0000        0.0000        0.0000        0.0000        0.0000        0.0000        0.0000        0.0000        0.0000        0.0000        0.0000        0.0000        0.0000        0.0000        0.0000        0.0000        0.0000        0.0000        0.0000        0.0000        0.0000        0.0000        0.0000        0.0000        0.0000        0.0000        0.0000        0.0000        0.0000        0.0000        0.0000        0.0000        0.0000      177.4405      181.5013      153.7330      149.6701      162.7373      158.2254      218.3793      196.4058      184.1075      222.0581        0.0000        0.0000        0.0000        0.0000        0.0000        0.0000        0.0000        0.0000        0.0000        0.0000        0.0000        0.0000        0.0000        0.0000        0.0000        0.0000        0.0000        0.0000      141.2632      150.8086      177.1503      166.9309      193.9459      197.6381      250.7565      299.4680      273.9768      258.8352      204.4389      193.8088      181.8158      198.7063      216.1958      217.6821      233.4640      239.8813      241.2015      241.6467      241.6946      244.0145      231.1032      237.9940      219.2472      225.1694      310.5328      391.8427      393.0121      464.5002      598.4999      542.4899        0.0000        0.0000        0.0000        0.0000        0.0000        0.0000        0.0000        0.0000        0.0000        0.0000        0.0000        0.0000        0.0000        0.0000        0.0000        0.0000        0.0000        0.0000        0.0000        0.0000        0.0000        0.0000        0.0000        0.0000      142.2437      127.6432        0.0000       98.0400       96.8400        0.0000        0.0000        0.0000        0.0000        0.0000        0.0000        0.0000        0.0000        0.0000        0.0000        0.0000        0.0000        0.0000        0.0000        0.0000        0.0000        0.0000        0.0000        0.0000        0.0000        0.0000        0.0000        0.0000        0.0000        0.0000        0.0000        0.0000        0.0000        0.0000        0.0000        0.0000        0.0000        0.0000        0.0000        0.0000        0.0000        0.0000        0.0000        0.0000        0.0000        0.0000        0.0000        0.0000        0.0000        0.0000        0.0000        0.0000        0.0000        0.0000        0.0000        0.0000        0.0000        0.0000        0.0000        0.0000
        0.0000        0.0000        0.0000        0.0000        0.0000        0.0000        0.0000        0.0000        0.0000        0.0000        0.0000        0.0000        0.0000        0.0000        0.0000        0.0000        0.0000        0.0000        0.0000        0.0000        0.0000        0.0000        0.0000        0.0000        0.0000        0.0000        0.0000        0.0000        0.0000        0.0000        0.0000        0.0000        0.0000        0.0000        0.0000        0.0000        0.0000        0.0000        0.0000        0.0000        0.0000        0.0000        0.0000        0.0000        0.0000        0.0000        0.0000        0.0000        0.0000        0.0000        0.0000        0.0000        0.0000        0.0000        0.0000        0.0000        0.0000        0.0000        0.0000        0.0000        0.0000        0.0000        0.0000        0.0000        0.0000        0.0000        0.0000        0.0000        0.0000        0.0000        0.0000        0.0000        0.0000        0.0000        0.0000        0.0000        0.0000        0.0000        0.0000        0.0000        0.0000        0.0000        0.0000        0.0000        0.0000        0.0000        0.0000        0.0000        0.0000        0.0000        0.0000        0.0000        0.0000        0.0000        0.0000        0.0000        0.0000        0.0000        0.0000        0.0000        0.0000        0.0000        0.0000        0.0000        0.0000        0.0000      178.0579      152.4488      166.8529      179.0186      200.0244      185.0259      188.0377      190.1818      198.8417        0.0000        0.0000        0.0000        0.0000        0.0000        0.0000        0.0000        0.0000        0.0000        0.0000        0.0000        0.0000        0.0000        0.0000        0.0000        0.0000        0.0000        0.0000        0.0000        0.0000      169.0656      163.6307      170.2576      175.5228      237.0725      251.9014      270.4708      262.4929      216.0620      211.8435      193.3311      203.1583      235.9919      261.5054      250.1264      207.1935      190.3741      211.3729      281.2208      319.0028      317.2211      253.2437      216.0180      261.2176      330.2189        0.0000        0.0000      408.4350        0.0000        0.0000        0.0000        0.0000        0.0000        0.0000        0.0000        0.0000        0.0000        0.0000        0.0000        0.0000        0.0000        0.0000        0.0000        0.0000        0.0000        0.0000        0.0000        0.0000        0.0000        0.0000        0.0000        0.0000        0.0000        0.0000      142.6928      153.4635        0.0000        0.0000        0.0000        0.0000        0.0000        0.0000        0.0000        0.0000        0.0000        0.0000        0.0000        0.0000        0.0000        0.0000        0.0000        0.0000        0.0000        0.0000        0.0000        0.0000        0.0000        0.0000        0.0000        0.0000        0.0000        0.0000        0.0000        0.0000        0.0000        0.0000        0.0000        0.0000        0.0000        0.0000        0.0000        0.0000        0.0000        0.0000        0.0000        0.0000        0.0000        0.0000        0.0000        0.0000        0.0000        0.0000        0.0000        0.0000        0.0000        0.0000        0.0000        0.0000        0.0000        0.0000        0.0000        0.0000        0.0000        0.0000
[truncated: 212,709 more chars]
