# Supplementary material for: Multidimensional evaluation of the TRMM 3B43V7 satellite-based precipitation product in mainland China from 1998–2016
Source: PeerJ. 2020 Feb 20;8:e8615. doi: 10.7717/peerj.8615 (PMC7036276; doi:10.7717/peerj.8615)
Supplement: Supplemental Information 2 [file peerj-08-8615-s002.zip › TRMM_3B43 data/TRMM 3B43 data-Year-Month/2007-06.txt]

ncols         249
nrows         175
xllcorner     73.250
yllcorner     6.500
cellsize      0.25000
        0.0000        0.0000        0.0000        0.0000        0.0000        0.0000        0.0000        0.0000        0.0000        0.0000        0.0000        0.0000        0.0000        0.0000        0.0000        0.0000        0.0000        0.0000        0.0000        0.0000        0.0000        0.0000        0.0000        0.0000        0.0000        0.0000        0.0000        0.0000        0.0000        0.0000        0.0000        0.0000        0.0000        0.0000        0.0000        0.0000        0.0000        0.0000        0.0000        0.0000        0.0000        0.0000        0.0000        0.0000        0.0000        0.0000        0.0000        0.0000        0.0000        0.0000        0.0000        0.0000        0.0000        0.0000        0.0000        0.0000        0.0000        0.0000        0.0000        0.0000        0.0000        0.0000        0.0000        0.0000        0.0000        0.0000        0.0000        0.0000        0.0000        0.0000        0.0000        0.0000        0.0000        0.0000        0.0000        0.0000        0.0000        0.0000        0.0000        0.0000        0.0000        0.0000        0.0000        0.0000        0.0000        0.0000        0.0000        0.0000        0.0000        0.0000        0.0000        0.0000        0.0000        0.0000        0.0000        0.0000        0.0000        0.0000        0.0000        0.0000        0.0000        0.0000        0.0000        0.0000        0.0000        0.0000        0.0000        0.0000        0.0000        0.0000        0.0000        0.0000        0.0000        0.0000        0.0000        0.0000        0.0000        0.0000        0.0000        0.0000        0.0000        0.0000        0.0000        0.0000        0.0000        0.0000        0.0000        0.0000        0.0000        0.0000        0.0000        0.0000        0.0000        0.0000        0.0000        0.0000        0.0000        0.0000        0.0000        0.0000        0.0000        0.0000        0.0000        0.0000        0.0000        0.0000        0.0000        0.0000        0.0000        0.0000        0.0000        0.0000        0.0000        0.0000        0.0000        0.0000        0.0000        0.0000        0.0000        0.0000        0.0000        0.0000        0.0000        0.0000        0.0000        0.0000        0.0000        0.0000        0.0000        0.0000        0.0000        0.0000        0.0000       47.8200       43.2662       35.1002        0.0000        0.0000        0.0000       26.6811       21.0587       19.4732       21.7950       28.7910       26.9865       40.7835       48.5525       38.7501       39.8967       40.5878       45.9440       50.8182       43.8407       45.5055       46.4122       38.4627       39.0015       46.3858       36.6833       33.4358       32.8389       30.7796       37.4759       48.1469       46.9896       68.9726       66.9414       79.9815       73.8349       93.6866       74.9310       73.9715       64.2349       67.9313       77.4923       79.2656       80.5427       76.4981       77.0806        0.0000        0.0000        0.0000        0.0000        0.0000        0.0000        0.0000        0.0000        0.0000        0.0000        0.0000        0.0000        0.0000        0.0000        0.0000        0.0000        0.0000        0.0000        0.0000        0.0000        0.0000        0.0000        0.0000        0.0000        0.0000        0.0000        0.0000        0.0000        0.0000        0.0000
        0.0000        0.0000        0.0000        0.0000        0.0000        0.0000        0.0000        0.0000        0.0000        0.0000        0.0000        0.0000        0.0000        0.0000        0.0000        0.0000        0.0000        0.0000        0.0000        0.0000        0.0000        0.0000        0.0000        0.0000        0.0000        0.0000        0.0000        0.0000        0.0000        0.0000        0.0000        0.0000        0.0000        0.0000        0.0000        0.0000        0.0000        0.0000        0.0000        0.0000        0.0000        0.0000        0.0000        0.0000        0.0000        0.0000        0.0000        0.0000        0.0000        0.0000        0.0000        0.0000        0.0000        0.0000        0.0000        0.0000        0.0000        0.0000        0.0000        0.0000        0.0000        0.0000        0.0000        0.0000        0.0000        0.0000        0.0000        0.0000        0.0000        0.0000        0.0000        0.0000        0.0000        0.0000        0.0000        0.0000        0.0000        0.0000        0.0000        0.0000        0.0000        0.0000        0.0000        0.0000        0.0000        0.0000        0.0000        0.0000        0.0000        0.0000        0.0000        0.0000        0.0000        0.0000        0.0000        0.0000        0.0000        0.0000        0.0000        0.0000        0.0000        0.0000        0.0000        0.0000        0.0000        0.0000        0.0000        0.0000        0.0000        0.0000        0.0000        0.0000        0.0000        0.0000        0.0000        0.0000        0.0000        0.0000        0.0000        0.0000        0.0000        0.0000        0.0000        0.0000        0.0000        0.0000        0.0000        0.0000        0.0000        0.0000        0.0000        0.0000        0.0000        0.0000        0.0000        0.0000        0.0000        0.0000        0.0000        0.0000        0.0000        0.0000        0.0000        0.0000        0.0000        0.0000        0.0000        0.0000        0.0000        0.0000        0.0000        0.0000        0.0000        0.0000        0.0000        0.0000        0.0000        0.0000        0.0000        0.0000        0.0000        0.0000        0.0000        0.0000        0.0000        0.0000        0.0000        0.0000        0.0000        0.0000        0.0000        0.0000       47.1241       57.5836       47.7437       39.6828       30.3930       26.4765       24.0649       18.4588       16.6351       19.2491       21.2611       33.1643       28.0365       45.1437       37.6560       41.7297       42.3755       39.2030       39.8470       40.2712       38.6169       44.0937       47.2325       36.3659       35.5811       34.5016       52.4959       31.6995       36.5091       59.6770       63.7763       44.4337       50.2153       68.9163       85.2371       78.8966       72.5120       86.6366       77.1530       69.3439       73.1772       73.0729       79.6516       90.7786       85.1650       64.0635       72.0411       92.1223       87.5697       75.6196       81.9004      108.3581      126.0406      135.1582        0.0000        0.0000        0.0000        0.0000        0.0000        0.0000        0.0000        0.0000        0.0000        0.0000        0.0000        0.0000        0.0000        0.0000        0.0000        0.0000        0.0000        0.0000        0.0000        0.0000        0.0000        0.0000        0.0000
        0.0000        0.0000        0.0000        0.0000        0.0000        0.0000        0.0000        0.0000        0.0000        0.0000        0.0000        0.0000        0.0000        0.0000        0.0000        0.0000        0.0000        0.0000        0.0000        0.0000        0.0000        0.0000        0.0000        0.0000        0.0000        0.0000        0.0000        0.0000        0.0000        0.0000        0.0000        0.0000        0.0000        0.0000        0.0000        0.0000        0.0000        0.0000        0.0000        0.0000        0.0000        0.0000        0.0000        0.0000        0.0000        0.0000        0.0000        0.0000        0.0000        0.0000        0.0000        0.0000        0.0000        0.0000        0.0000       40.8732        0.0000       38.4219       30.0748        0.0000        0.0000        0.0000        0.0000        0.0000        0.0000        0.0000        0.0000        0.0000        0.0000        0.0000        0.0000        0.0000        0.0000        0.0000        0.0000        0.0000        0.0000        0.0000        0.0000        0.0000        0.0000        0.0000        0.0000        0.0000        0.0000        0.0000        0.0000        0.0000        0.0000        0.0000        0.0000        0.0000        0.0000        0.0000        0.0000        0.0000        0.0000        0.0000        0.0000        0.0000        0.0000        0.0000        0.0000        0.0000        0.0000        0.0000        0.0000        0.0000        0.0000        0.0000        0.0000        0.0000        0.0000        0.0000        0.0000        0.0000        0.0000        0.0000        0.0000        0.0000        0.0000        0.0000        0.0000        0.0000        0.0000        0.0000        0.0000        0.0000        0.0000        0.0000        0.0000        0.0000        0.0000        0.0000        0.0000        0.0000        0.0000        0.0000        0.0000        0.0000        0.0000        0.0000        0.0000        0.0000        0.0000        0.0000        0.0000        0.0000        0.0000        0.0000        0.0000        0.0000        0.0000        0.0000        0.0000        0.0000        0.0000        0.0000        0.0000        0.0000        0.0000        0.0000        0.0000        0.0000        0.0000        0.0000        0.0000        0.0000        0.0000        0.0000        0.0000       40.0702       54.9697       56.6847       45.3117       37.3318       38.2943       34.0918       31.3109       17.7604       15.2693       16.3604       20.2435       35.0089       25.4284       26.9727       30.1252       34.4016       36.5066       36.0654       36.9470       34.4439       36.8021       44.7989       40.7607       31.4599       34.3029       39.9702       45.3865       37.2580       47.6683       59.8772       55.9876       51.0749       48.0379       46.3901       72.1957       84.9182       79.7065       93.0056       79.9249       67.8326       62.2308       58.2739       61.5430       65.0302       68.7501       63.8499       78.8424       89.8802       69.3409       61.9512       68.7385       85.7552       97.0709      121.3138      108.6583        0.0000        0.0000        0.0000        0.0000        0.0000        0.0000        0.0000        0.0000        0.0000        0.0000        0.0000        0.0000        0.0000        0.0000        0.0000        0.0000        0.0000        0.0000        0.0000        0.0000        0.0000        0.0000
        0.0000        0.0000        0.0000        0.0000        0.0000        0.0000        0.0000        0.0000        0.0000        0.0000        0.0000        0.0000        0.0000        0.0000        0.0000        0.0000        0.0000        0.0000        0.0000        0.0000        0.0000        0.0000        0.0000        0.0000        0.0000        0.0000        0.0000        0.0000        0.0000        0.0000        0.0000        0.0000        0.0000        0.0000        0.0000        0.0000        0.0000        0.0000        0.0000        0.0000        0.0000        0.0000        0.0000        0.0000        0.0000        0.0000        0.0000        0.0000        0.0000        0.0000        0.0000        0.0000        0.0000       67.9777       58.0391       54.9699       54.1958       67.7651       68.3766       20.5846        0.0000        0.0000        0.0000        0.0000        0.0000        0.0000        0.0000        0.0000        0.0000        0.0000        0.0000        0.0000        0.0000        0.0000        0.0000        0.0000        0.0000        0.0000        0.0000        0.0000        0.0000        0.0000        0.0000        0.0000        0.0000        0.0000        0.0000        0.0000        0.0000        0.0000        0.0000        0.0000        0.0000        0.0000        0.0000        0.0000        0.0000        0.0000        0.0000        0.0000        0.0000        0.0000        0.0000        0.0000        0.0000        0.0000        0.0000        0.0000        0.0000        0.0000        0.0000        0.0000        0.0000        0.0000        0.0000        0.0000        0.0000        0.0000        0.0000        0.0000        0.0000        0.0000        0.0000        0.0000        0.0000        0.0000        0.0000        0.0000        0.0000        0.0000        0.0000        0.0000        0.0000        0.0000        0.0000        0.0000        0.0000        0.0000        0.0000        0.0000        0.0000        0.0000        0.0000        0.0000        0.0000        0.0000        0.0000        0.0000        0.0000        0.0000        0.0000        0.0000        0.0000        0.0000        0.0000        0.0000        0.0000        0.0000        0.0000        0.0000        0.0000        0.0000        0.0000        0.0000        0.0000        0.0000        0.0000        0.0000        0.0000        0.0000       37.9187       46.4771       57.2535       47.0187       42.2684       40.9320       86.4657       90.6266       44.3919       25.8451       17.1440       15.9372       19.2688       22.7657       23.5942       30.9740       31.4008       35.1752       31.5255       30.8450       31.8453       38.7117       38.7396       37.5057       42.6550       36.2695       35.5559       35.8493       39.4094       37.9982       39.8966       43.8574       48.0934       46.0654       43.2839       41.5210       53.4665       60.4405       72.0371       79.3750       94.2248       75.1442       66.2046       57.9886       55.7314       73.0419       81.4189       80.3368       72.1214       59.0242       63.5009       63.7770       68.9719       79.9320       88.1814       91.9401      107.5470       90.2938       82.4598        0.0000        0.0000        0.0000        0.0000        0.0000        0.0000        0.0000        0.0000        0.0000        0.0000        0.0000        0.0000        0.0000        0.0000        0.0000        0.0000        0.0000        0.0000        0.0000        0.0000
        0.0000        0.0000        0.0000        0.0000        0.0000        0.0000        0.0000        0.0000        0.0000        0.0000        0.0000        0.0000        0.0000        0.0000        0.0000        0.0000        0.0000        0.0000        0.0000        0.0000        0.0000        0.0000        0.0000        0.0000        0.0000        0.0000        0.0000        0.0000        0.0000        0.0000        0.0000        0.0000        0.0000        0.0000        0.0000        0.0000        0.0000        0.0000        0.0000        0.0000        0.0000        0.0000        0.0000        0.0000        0.0000        0.0000        0.0000        0.0000        0.0000        0.0000        0.0000        0.0000        0.0000       45.7105       44.2364       40.8300       41.8266       44.0337       37.4312       21.1881        0.0000        0.0000        0.0000        0.0000        0.0000        0.0000        0.0000        0.0000        0.0000        0.0000        0.0000        0.0000        0.0000        0.0000        0.0000        0.0000        0.0000        0.0000        0.0000        0.0000        0.0000        0.0000        0.0000        0.0000        0.0000        0.0000        0.0000        0.0000        0.0000        0.0000        0.0000        0.0000        0.0000        0.0000        0.0000        0.0000        0.0000        0.0000        0.0000        0.0000        0.0000        0.0000        0.0000        0.0000        0.0000        0.0000        0.0000        0.0000        0.0000        0.0000        0.0000        0.0000        0.0000        0.0000        0.0000        0.0000        0.0000        0.0000        0.0000        0.0000        0.0000        0.0000        0.0000        0.0000        0.0000        0.0000        0.0000        0.0000        0.0000        0.0000        0.0000        0.0000        0.0000        0.0000        0.0000        0.0000        0.0000        0.0000        0.0000        0.0000        0.0000        0.0000        0.0000        0.0000        0.0000        0.0000        0.0000        0.0000        0.0000        0.0000        0.0000        0.0000        0.0000        0.0000        0.0000        0.0000        0.0000        0.0000        0.0000        0.0000        0.0000        0.0000        0.0000        0.0000        0.0000        0.0000        0.0000        0.0000        0.0000        0.0000       50.7305       52.0330       38.1223       38.5282       50.6340       91.6320      112.4702       62.1009       41.7502       32.8296       26.4046       24.7019       24.0557       25.2362       31.6363       34.6225       47.2067       35.7130       34.4851       32.7505       32.2262       31.9965       38.6918       29.7284       28.5792       30.0288       30.3692       33.6884       33.4676       38.9292       40.6861       46.8061       51.1525       56.2763       59.2657       67.2463       56.7594       59.1900       63.1315       80.1781       83.6802       83.5813       88.3931       64.0884       57.9119       56.5439       67.1481       78.9608       68.4978       55.1355       65.7045       63.1455       65.7242       72.2488       83.4175       89.3301       94.2090      102.4691       80.6106       82.6246       73.0707        0.0000        0.0000        0.0000        0.0000        0.0000        0.0000        0.0000        0.0000        0.0000        0.0000        0.0000        0.0000        0.0000        0.0000        0.0000        0.0000        0.0000        0.0000
        0.0000        0.0000        0.0000        0.0000        0.0000        0.0000        0.0000        0.0000        0.0000        0.0000        0.0000        0.0000        0.0000        0.0000        0.0000        0.0000        0.0000        0.0000        0.0000        0.0000        0.0000        0.0000        0.0000        0.0000        0.0000        0.0000        0.0000        0.0000        0.0000        0.0000        0.0000        0.0000        0.0000        0.0000        0.0000        0.0000        0.0000        0.0000        0.0000        0.0000        0.0000        0.0000        0.0000        0.0000        0.0000        0.0000        0.0000        0.0000        0.0000        0.0000       78.1555       35.6448       33.9984       33.3307       36.7408       33.0620       30.9160       29.5663       29.6001       18.6689       21.1633       28.8497        0.0000        0.0000        0.0000        0.0000        0.0000        0.0000        0.0000        0.0000        0.0000        0.0000        0.0000        0.0000        0.0000        0.0000        0.0000        0.0000        0.0000        0.0000        0.0000        0.0000        0.0000        0.0000        0.0000        0.0000        0.0000        0.0000        0.0000        0.0000        0.0000        0.0000        0.0000        0.0000        0.0000        0.0000        0.0000        0.0000        0.0000        0.0000        0.0000        0.0000        0.0000        0.0000        0.0000        0.0000        0.0000        0.0000        0.0000        0.0000        0.0000        0.0000        0.0000        0.0000        0.0000        0.0000        0.0000        0.0000        0.0000        0.0000        0.0000        0.0000        0.0000        0.0000        0.0000        0.0000        0.0000        0.0000        0.0000        0.0000        0.0000        0.0000        0.0000        0.0000        0.0000        0.0000        0.0000        0.0000        0.0000        0.0000        0.0000        0.0000        0.0000        0.0000        0.0000        0.0000        0.0000        0.0000        0.0000        0.0000        0.0000        0.0000        0.0000        0.0000        0.0000        0.0000        0.0000        0.0000        0.0000        0.0000        0.0000        0.0000        0.0000        0.0000        0.0000        0.0000        0.0000        0.0000        0.0000       51.7425       49.1874       76.7687       50.2204       39.3267       46.9479       64.2061       55.6475       43.0224       45.5127       40.1693       32.1426       28.9652       26.6300       31.8934       29.4935       33.3723       38.6034       39.6109       34.4986       31.1681       30.6247       30.1969       35.7602       25.9868       29.8015       41.3277       31.4915       40.6207       37.7856       37.9850       41.8547       47.9913       62.9157       71.5589       87.7609       73.5410       56.8686       52.4610       63.0973       70.1001       78.0559       77.0449       72.7059       50.0869       48.1061       58.0186       64.7668       62.1963       48.0180       54.6646       59.5843       62.2675       65.3854       64.3842       80.2494       89.1115       79.0742       89.3462       82.5130       60.4833       59.3246        0.0000        0.0000        0.0000        0.0000        0.0000        0.0000        0.0000        0.0000        0.0000        0.0000        0.0000        0.0000        0.0000        0.0000       89.3733       78.0921       79.5083        0.0000
        0.0000        0.0000        0.0000        0.0000        0.0000        0.0000        0.0000        0.0000        0.0000        0.0000        0.0000        0.0000        0.0000        0.0000        0.0000        0.0000        0.0000        0.0000        0.0000        0.0000        0.0000        0.0000        0.0000        0.0000        0.0000        0.0000        0.0000        0.0000        0.0000        0.0000        0.0000        0.0000        0.0000        0.0000        0.0000        0.0000        0.0000        0.0000        0.0000        0.0000        0.0000        0.0000        0.0000        0.0000        0.0000        0.0000        0.0000        0.0000       28.5017       27.7614       30.3571       31.2188       25.6295       23.3946       25.3421       27.7440       26.1858       24.5170       22.7693       18.4959       19.6117       31.0303       35.6775        0.0000        0.0000        0.0000        0.0000        0.0000        0.0000        0.0000        0.0000        0.0000        0.0000        0.0000        0.0000        0.0000        0.0000        0.0000        0.0000        0.0000        0.0000        0.0000        0.0000        0.0000        0.0000        0.0000        0.0000        0.0000        0.0000        0.0000        0.0000        0.0000        0.0000        0.0000        0.0000        0.0000        0.0000        0.0000        0.0000        0.0000        0.0000        0.0000        0.0000        0.0000        0.0000        0.0000        0.0000        0.0000        0.0000        0.0000        0.0000        0.0000        0.0000        0.0000        0.0000        0.0000        0.0000        0.0000        0.0000        0.0000        0.0000        0.0000        0.0000        0.0000        0.0000        0.0000        0.0000        0.0000        0.0000        0.0000        0.0000        0.0000        0.0000        0.0000        0.0000        0.0000        0.0000        0.0000        0.0000        0.0000        0.0000        0.0000        0.0000        0.0000        0.0000        0.0000        0.0000        0.0000        0.0000        0.0000        0.0000        0.0000        0.0000        0.0000        0.0000        0.0000        0.0000        0.0000        0.0000        0.0000        0.0000        0.0000        0.0000        0.0000        0.0000        0.0000        0.0000        0.0000       50.0947       52.3656       45.4301       44.4016       43.4992       34.6088       35.5547       39.7618       40.0674       44.9818       47.4961       42.9781       33.2906       31.2544       36.9843       34.8614       30.1841       33.5725       34.8694       40.3794       30.9881       32.0294       35.7104       34.3327       36.3345       30.6529       47.0313       49.9502       38.8123       48.8723       39.0341       38.7569       47.9428       51.8500       57.8215       71.2557       79.7423       65.8616       58.4324       56.9705       59.2135       73.2520       82.6537       67.0512       63.3487       40.0376       37.1227       43.4632       49.1389       41.8546       49.4990       57.9481       65.9821       62.5962       63.1583       63.5216       80.0651       77.8821       85.8208       75.4503       57.5448       56.7624       61.0695       55.5038        0.0000        0.0000        0.0000        0.0000        0.0000        0.0000        0.0000        0.0000        0.0000       92.9932       84.9040       80.3345       82.7583       86.2849       66.9271       76.0730       75.2672
        0.0000        0.0000        0.0000        0.0000        0.0000        0.0000        0.0000        0.0000        0.0000        0.0000        0.0000        0.0000        0.0000        0.0000        0.0000        0.0000        0.0000        0.0000        0.0000        0.0000        0.0000        0.0000        0.0000        0.0000        0.0000        0.0000        0.0000        0.0000        0.0000        0.0000        0.0000        0.0000        0.0000        0.0000        0.0000        0.0000        0.0000        0.0000        0.0000        0.0000        0.0000        0.0000        0.0000        0.0000        0.0000        0.0000        0.0000        0.0000       22.9891       21.0773       22.8151       24.3452       19.7214       18.2192       17.7090       21.0328       22.9740       25.2830       24.1953       21.0573       17.9867       15.6602       16.7177       18.3223       14.4606       12.0698       13.0489        0.0000        0.0000        0.0000        0.0000        0.0000        0.0000        0.0000        0.0000        0.0000        0.0000        0.0000        0.0000        0.0000        0.0000        0.0000        0.0000        0.0000        0.0000        0.0000        0.0000        0.0000        0.0000        0.0000        0.0000        0.0000        0.0000        0.0000        0.0000        0.0000        0.0000        0.0000        0.0000        0.0000        0.0000        0.0000        0.0000        0.0000        0.0000        0.0000        0.0000        0.0000        0.0000        0.0000        0.0000        0.0000        0.0000        0.0000        0.0000        0.0000        0.0000        0.0000        0.0000        0.0000        0.0000        0.0000        0.0000        0.0000        0.0000        0.0000        0.0000        0.0000        0.0000        0.0000        0.0000        0.0000        0.0000        0.0000        0.0000        0.0000        0.0000        0.0000        0.0000        0.0000        0.0000        0.0000        0.0000        0.0000        0.0000        0.0000        0.0000        0.0000        0.0000        0.0000        0.0000        0.0000        0.0000        0.0000        0.0000        0.0000        0.0000        0.0000        0.0000        0.0000        0.0000        0.0000        0.0000        0.0000        0.0000        0.0000        0.0000        0.0000       49.6346       43.4317       37.1010       33.1603       28.5571       25.7964       28.9692       39.0741       40.3353       52.2060       39.8475       31.8642       33.3822       29.8028       30.2554       33.2756       36.2094       37.9520       38.6004       36.8743       33.6576       31.1456       29.4225       30.3668       38.4623       54.1985       63.2029       39.1064       40.5256       38.3944       41.1586       49.7122       50.2397       61.2639       77.3348       73.4355       84.0729       65.5992       58.0028       51.1726       57.2504       74.3593       62.4978       61.4021       55.5280       39.6117       35.1551       38.1600       39.8799       38.0504       49.6441       64.2519       75.1642       78.8109       79.6656       80.5226       69.4025       57.5833       54.9164       55.7173       50.6376       49.4432       67.7236        0.0000        0.0000        0.0000        0.0000        0.0000        0.0000       66.5233       61.1105       75.3146       66.1655       74.9070       69.3406       70.1000       69.9085       70.4503       70.0635        0.0000        0.0000
        0.0000        0.0000        0.0000        0.0000        0.0000        0.0000        0.0000        0.0000        0.0000        0.0000        0.0000        0.0000        0.0000        0.0000        0.0000        0.0000        0.0000        0.0000        0.0000        0.0000        0.0000        0.0000        0.0000        0.0000        0.0000        0.0000        0.0000        0.0000        0.0000        0.0000        0.0000        0.0000        0.0000        0.0000        0.0000        0.0000        0.0000        0.0000        0.0000        0.0000        0.0000        0.0000        0.0000        0.0000        0.0000        0.0000        0.0000        0.0000       18.2041       19.4986       18.2168       16.7736       14.2867       13.3635       12.2579       12.8956       16.3210       18.5889       19.6688       17.9071       20.3248       16.6232       13.9314       16.7964       20.2251       19.9095       17.1917       14.7245       11.1097        0.0000        0.0000        0.0000        0.0000        0.0000        0.0000        0.0000        0.0000        0.0000        0.0000        0.0000        0.0000        0.0000        0.0000        0.0000        0.0000        0.0000        0.0000        0.0000        0.0000        0.0000        0.0000        0.0000        0.0000        0.0000        0.0000        0.0000        0.0000        0.0000        0.0000        0.0000        0.0000        0.0000        0.0000        0.0000        0.0000        0.0000        0.0000        0.0000        0.0000        0.0000        0.0000        0.0000        0.0000        0.0000        0.0000        0.0000        0.0000        0.0000        0.0000        0.0000        0.0000        0.0000        0.0000        0.0000        0.0000        0.0000        0.0000        0.0000        0.0000        0.0000        0.0000        0.0000        0.0000        0.0000        0.0000        0.0000        0.0000        0.0000        0.0000        0.0000        0.0000        0.0000        0.0000        0.0000        0.0000        0.0000        0.0000        0.0000        0.0000        0.0000        0.0000        0.0000        0.0000        0.0000        0.0000        0.0000        0.0000        0.0000        0.0000        0.0000        0.0000        0.0000        0.0000        0.0000        0.0000        0.0000        0.0000        0.0000       25.1831       21.1834       18.3739       16.1052       16.1055       15.6338       23.1579       36.4888       98.9186      202.3154       88.9318       26.9583       23.9597       25.0936       31.4963       34.6877       34.2015       45.5135       44.1336       34.5291       32.9911       36.3189       33.2709       38.4487       40.7654       60.6796       57.6276       51.0440       49.8850       51.5328       50.7781       51.0395       64.2371       82.8199       62.1381       66.5026       66.0839       61.5335       66.2881       62.9397       60.4560       68.9541       56.4790       49.5624       39.4542       35.5214       27.5928       31.7443       29.5344       31.4374       49.7757       70.8219       99.0939      113.0667       77.4492       74.5427       63.3775       55.1050       54.3395       52.6913       46.3305       44.4761       44.8596       44.9053       40.2152       40.3018       38.5957       41.3179       37.1416       44.0105       44.4553       50.4275       49.4822       55.6068       56.3443       63.0186       63.2840       58.3395       58.5874        0.0000        0.0000
        0.0000        0.0000        0.0000        0.0000        0.0000        0.0000        0.0000        0.0000        0.0000        0.0000        0.0000        0.0000        0.0000        0.0000        0.0000        0.0000        0.0000        0.0000        0.0000        0.0000        0.0000        0.0000        0.0000        0.0000        0.0000        0.0000        0.0000        0.0000        0.0000        0.0000        0.0000        0.0000        0.0000        0.0000        0.0000        0.0000        0.0000        0.0000        0.0000        0.0000        0.0000        0.0000        0.0000        0.0000        0.0000        0.0000        0.0000        0.0000       18.1026       15.6965       13.5695       12.0215       11.2247       12.7668       11.8167       11.4852       11.8484       16.6649       13.1404       15.4678       15.9775       13.5075       13.5144       16.5896       19.6068       17.0606       17.1308       16.8138       14.8165       14.0745        0.0000        0.0000        0.0000        0.0000        0.0000        0.0000        0.0000        0.0000        0.0000        0.0000        0.0000        0.0000        0.0000        0.0000        0.0000        0.0000        0.0000        0.0000        0.0000        0.0000        0.0000        0.0000        0.0000        0.0000        0.0000        0.0000        0.0000        0.0000        0.0000        0.0000        0.0000        0.0000        0.0000        0.0000        0.0000        0.0000        0.0000        0.0000        0.0000        0.0000        0.0000        0.0000        0.0000        0.0000        0.0000        0.0000        0.0000        0.0000        0.0000        0.0000        0.0000        0.0000        0.0000        0.0000        0.0000        0.0000        0.0000        0.0000        0.0000        0.0000        0.0000        0.0000        0.0000        0.0000        0.0000        0.0000        0.0000        0.0000        0.0000        0.0000        0.0000        0.0000        0.0000        0.0000        0.0000        0.0000        0.0000        0.0000        0.0000        0.0000        0.0000        0.0000        0.0000        0.0000        0.0000        0.0000        0.0000        0.0000        0.0000        0.0000        0.0000        0.0000        0.0000        0.0000        0.0000        0.0000        0.0000        0.0000        0.0000       12.2459       13.0285       16.8523       18.0292       15.2981        0.0000       19.8114       58.3048       96.6986        0.0000        0.0000        0.0000       23.4638       30.4597       33.9779       39.1012       43.3314       42.2259       38.1218       38.9923       41.4511       37.6127       41.8853       40.6149       41.6094       61.0316       59.8211       58.5792       77.9567       58.8678       54.9758       69.9722       81.9234       79.6712       85.0196       71.2993       62.2552       63.2299       64.7390       64.2041       54.1776       44.2622       40.4679       36.4411       31.1034       26.1139       27.5402       26.2936       46.3459       86.4745       97.6584      100.2625       95.2551       95.5163       73.1630       75.0567       58.7638       49.0027       45.0701       47.4334       35.9129       33.9393       33.2940       33.4418       34.2195       32.6475       32.5481       34.4978       35.1423       38.3788       43.1538       43.2555       45.7445       51.9868       52.9256       56.6165       61.3999       65.4641        0.0000        0.0000
        0.0000        0.0000        0.0000        0.0000        0.0000        0.0000        0.0000        0.0000        0.0000        0.0000        0.0000        0.0000        0.0000        0.0000        0.0000        0.0000        0.0000        0.0000        0.0000        0.0000        0.0000        0.0000        0.0000        0.0000        0.0000        0.0000        0.0000        0.0000        0.0000        0.0000        0.0000        0.0000        0.0000        0.0000        0.0000        0.0000        0.0000        0.0000       27.9686       21.9884       28.5648        0.0000        0.0000        0.0000        0.0000        0.0000        0.0000        0.0000       22.7669       19.5118       18.3167       13.8354       16.2637       15.2851       20.5629       69.6935       75.4591       24.5788       13.3472       14.0833       13.7544       14.1593       13.9196       14.8807       17.5201       16.8480       15.6424       15.9827       21.6894       16.2642        0.0000        0.0000        0.0000        0.0000        0.0000        0.0000        0.0000        0.0000        0.0000        0.0000        0.0000        0.0000        0.0000        0.0000        0.0000        0.0000        0.0000        0.0000        0.0000        0.0000        0.0000        0.0000        0.0000        0.0000        0.0000        0.0000        0.0000        0.0000        0.0000        0.0000        0.0000        0.0000        0.0000        0.0000        0.0000        0.0000        0.0000        0.0000        0.0000        0.0000        0.0000        0.0000        0.0000        0.0000        0.0000        0.0000        0.0000        0.0000        0.0000        0.0000        0.0000        0.0000        0.0000        0.0000        0.0000        0.0000        0.0000        0.0000        0.0000        0.0000        0.0000        0.0000        0.0000        0.0000        0.0000        0.0000        0.0000        0.0000        0.0000        0.0000        0.0000        0.0000        0.0000        0.0000        0.0000        0.0000        0.0000        0.0000        0.0000        0.0000        0.0000        0.0000        0.0000        0.0000        0.0000        0.0000        0.0000        0.0000        0.0000        0.0000        0.0000        0.0000        0.0000        0.0000        0.0000        0.0000        0.0000        0.0000        0.0000        0.0000        0.0000        0.0000        0.0000        0.0000        0.0000        0.0000        0.0000        0.0000        0.0000        0.0000        0.0000        0.0000        0.0000       46.1502       57.7130       65.4173       50.1471       42.1880       38.2276       45.5730       57.1166       58.8196       55.9173       58.6421       61.6070       55.1704       68.3477       69.4111       61.0668       62.4644       71.8682       80.5770      100.4389       97.4648       80.9605       67.9407       71.0655       67.8454       69.4976       64.3920       48.8686       36.3934       32.2363       30.1930       24.3399       22.4517       26.3914       66.1353       85.0350      109.7784       85.5225       69.8661       64.6744       74.4267       74.9806       72.5755       58.4150       40.7012       37.0686       28.4561       28.8905       32.1595       31.5715       31.7718       33.1185       36.0836       38.7002       41.4307       44.2614       50.0410       48.2405       55.6445       53.4974       61.5696       60.1910       62.0054        0.0000        0.0000        0.0000
        0.0000        0.0000        0.0000        0.0000        0.0000        0.0000        0.0000        0.0000        0.0000        0.0000        0.0000        0.0000        0.0000        0.0000        0.0000        0.0000        0.0000        0.0000        0.0000        0.0000        0.0000        0.0000        0.0000        0.0000        0.0000        0.0000        0.0000        0.0000        0.0000        0.0000        0.0000        0.0000        0.0000        0.0000        0.0000        0.0000        0.0000        0.0000       31.5297       29.2655       41.1170       39.3181       27.4266       26.5586       27.6785       29.4539       46.6905       71.3644       77.2941       57.6505       37.3139       25.6884       27.6173       17.5429       20.0434       85.7609       57.7224       16.8566       14.9485       13.4720       13.3259       14.1811       13.9025       15.7778       16.3952       17.6094       15.3038       15.1004       20.3149       17.0533       21.3243       12.5066        0.0000        0.0000        0.0000        0.0000        0.0000        0.0000        0.0000        0.0000        0.0000        0.0000        0.0000        0.0000        0.0000        0.0000        0.0000        0.0000        0.0000        0.0000        0.0000        0.0000        0.0000        0.0000        0.0000        0.0000        0.0000        0.0000        0.0000        0.0000        0.0000        0.0000        0.0000        0.0000        0.0000        0.0000        0.0000        0.0000        0.0000        0.0000        0.0000        0.0000        0.0000        0.0000        0.0000        0.0000        0.0000        0.0000        0.0000        0.0000        0.0000        0.0000        0.0000        0.0000        0.0000        0.0000        0.0000        0.0000        0.0000        0.0000        0.0000        0.0000        0.0000        0.0000        0.0000        0.0000        0.0000        0.0000        0.0000        0.0000        0.0000        0.0000        0.0000        0.0000        0.0000        0.0000        0.0000        0.0000        0.0000        0.0000        0.0000        0.0000        0.0000        0.0000        0.0000        0.0000        0.0000        0.0000        0.0000        0.0000        0.0000        0.0000        0.0000        0.0000        0.0000        0.0000        0.0000        0.0000        0.0000        0.0000        0.0000        0.0000        0.0000        0.0000        0.0000        0.0000        0.0000        0.0000        0.0000        0.0000        0.0000        0.0000        0.0000        0.0000       71.0209       69.4924       46.3805       44.5827       46.0363       58.4927       65.7942       62.8099       66.6225       56.0330       47.7300       60.5624       75.4435       71.9037       65.3464       64.5794       74.3200       78.7287       77.5378       75.7123       70.5441       79.2893       78.7376       77.0079       73.2771       73.4302       65.4664       44.0552       30.3591       28.9889       28.4105       24.8075       25.0265       35.7667       56.7608       78.0638       66.2505       62.2118       68.1072       66.1347       65.0419       72.1242       52.6592       37.7825       32.7071       33.7588       33.4743       29.9124       29.8307       31.7673       36.2668       42.4414       40.3496       44.8214       51.1509       58.9918       67.3571       68.5311       62.4950       74.7246       66.9420        0.0000        0.0000        0.0000        0.0000
        0.0000        0.0000        0.0000        0.0000        0.0000        0.0000        0.0000        0.0000        0.0000        0.0000        0.0000        0.0000        0.0000        0.0000        0.0000        0.0000        0.0000        0.0000        0.0000        0.0000        0.0000        0.0000        0.0000        0.0000        0.0000        0.0000        0.0000        0.0000        0.0000        0.0000        0.0000        0.0000        0.0000        0.0000        0.0000        0.0000        0.0000       26.0117       23.4168       27.0623       29.4829       36.1416       30.6268       26.9003       27.4749       28.5108       27.8596       34.6114       40.6115       27.6509       27.2184       29.8661       25.5853       18.7313       12.3574       16.1617       51.5601        7.2905       10.3972       15.4060       14.5780       15.1001       12.1557       14.0013       15.1555       14.2677       13.1162       14.0673       14.2717       15.4313       16.9906       12.6308        0.0000        0.0000        0.0000        0.0000        0.0000        0.0000        0.0000        0.0000        0.0000        0.0000        0.0000        0.0000        0.0000        0.0000        0.0000        0.0000        0.0000        0.0000        0.0000        0.0000        0.0000        0.0000        0.0000        0.0000        0.0000        0.0000        0.0000        0.0000        0.0000        0.0000        0.0000        0.0000        0.0000        0.0000        0.0000        0.0000        0.0000        0.0000        0.0000        0.0000        0.0000        0.0000        0.0000        0.0000        0.0000        0.0000        0.0000        0.0000        0.0000        0.0000        0.0000        0.0000        0.0000        0.0000        0.0000        0.0000        0.0000        0.0000        0.0000        0.0000        0.0000        0.0000        0.0000        0.0000        0.0000        0.0000        0.0000        0.0000        0.0000        0.0000        0.0000        0.0000        0.0000        0.0000        0.0000        0.0000        0.0000        0.0000        0.0000        0.0000        0.0000        0.0000        0.0000        0.0000        0.0000        0.0000        0.0000        0.0000        0.0000        0.0000        0.0000        0.0000        0.0000        0.0000        0.0000        0.0000        0.0000        0.0000        0.0000        0.0000        0.0000        0.0000        0.0000        0.0000        0.0000        0.0000        0.0000       20.1196       37.7900       53.0175       41.0807       49.0203        0.0000       37.3058       42.4461       47.7730       51.9970       54.3722       53.8164       66.5481       56.7128       51.9481       61.0495       81.3080       79.5557       71.5128       70.2775       90.9238       89.2136       80.2357       74.4425       92.1257       85.0345       81.3431       95.4055       95.2915       94.3448       85.0237       74.7480       58.1374       59.2036       54.9536       44.6532       42.6871       42.9168       46.9638       54.8104       64.7812       61.7383       54.1131       47.7240       55.0463       48.6704       49.1762       45.1534       38.0596       32.7085       31.5586       31.5961       35.4076       36.9335       44.8555       44.2720       45.5637       46.9361       51.5008       60.3541       72.2120       75.9415       77.5467       81.8368       98.6668       91.2266        0.0000        0.0000        0.0000        0.0000
        0.0000        0.0000        0.0000        0.0000        0.0000        0.0000        0.0000        0.0000        0.0000        0.0000        0.0000        0.0000        0.0000        0.0000        0.0000        0.0000        0.0000        0.0000        0.0000        0.0000        0.0000        0.0000        0.0000        0.0000        0.0000        0.0000        0.0000        0.0000        0.0000        0.0000        0.0000        0.0000        0.0000        0.0000        0.0000        0.0000        0.0000       30.4556       23.7147       29.1435       26.7532       23.7511       21.8730       24.9307       22.0907       22.3595       22.2129       18.7533       16.6702       16.6191       17.5183       21.5172       15.7139       15.9943       11.2110        7.6904        7.4533        6.4455       11.6083       12.1273       15.6072       18.1845       15.1166       18.7079       17.9766       14.0297       12.6870       12.2004       11.9411       10.4106       10.0553        9.6637        7.6993        0.0000        0.0000        0.0000        0.0000        0.0000        0.0000        0.0000        0.0000        0.0000        0.0000        0.0000        0.0000        0.0000        0.0000        0.0000        0.0000        0.0000        0.0000        0.0000        0.0000        0.0000        0.0000        0.0000        0.0000        0.0000        0.0000        0.0000        0.0000        0.0000        0.0000        0.0000        0.0000        0.0000        0.0000        0.0000        0.0000        0.0000        0.0000        0.0000        0.0000        0.0000        0.0000        0.0000        0.0000        0.0000        0.0000        0.0000        0.0000        0.0000        0.0000        0.0000        0.0000        0.0000        0.0000        0.0000        0.0000        0.0000        0.0000        0.0000        0.0000        0.0000        0.0000        0.0000        0.0000        0.0000        0.0000        0.0000        0.0000        0.0000        0.0000        0.0000        0.0000        0.0000        0.0000        0.0000        0.0000        0.0000        0.0000        0.0000        0.0000        0.0000        0.0000        0.0000        0.0000        0.0000        0.0000        0.0000        0.0000        0.0000        0.0000        0.0000        0.0000        0.0000        0.0000        0.0000        0.0000        0.0000        0.0000        0.0000        0.0000        0.0000        0.0000       12.2368       15.0444       15.1460       18.3327       22.6102       40.7768       54.3066       36.7225       36.5800       34.5531       38.3484       46.5085       51.5723       56.2649       52.7989       50.6103       65.5185       71.1683       65.1212       67.3490       81.0969      104.1300       96.3416       83.4621       92.8345       87.0621       91.0414       78.0789      118.0403       95.3303       91.1627      106.2282      106.6813       96.0529       83.2808       77.1351       79.5857       74.2282       77.4330       91.3355       91.7223       85.9080       84.1531       72.7300       71.3194       52.3278       50.0783       48.1676       39.5756       40.8698       38.2236       36.8933       38.6383       39.4028       35.8652       42.4022       40.5357       44.1601       44.9406       43.4079       55.3944       54.7917       57.3861       63.8695       78.4501       84.8793       87.4220      103.4083      100.8106        0.0000        0.0000        0.0000        0.0000        0.0000
        0.0000        0.0000        0.0000        0.0000        0.0000        0.0000        0.0000        0.0000        0.0000        0.0000        0.0000        0.0000        0.0000        0.0000        0.0000        0.0000        0.0000        0.0000        0.0000        0.0000        0.0000        0.0000        0.0000        0.0000        0.0000        0.0000        0.0000        0.0000        0.0000        0.0000        0.0000        0.0000        0.0000        0.0000        0.0000        0.0000       26.0546       25.9597       22.8433       23.4099       24.3351       21.6254       25.0983       29.2444       20.5125       21.2705       20.9017       20.5374       16.8377       13.6231       12.9873       10.8731       11.3838        9.8376        8.2942        7.8433        8.8581        8.0546        8.1717       11.1550       11.6718       13.0766       12.9330       14.5435       15.5068       16.4883       13.3485       11.0953        9.9723        9.3615        9.6562        9.3417        0.0000        0.0000        0.0000        0.0000        0.0000        0.0000        0.0000        0.0000        0.0000        0.0000        0.0000        0.0000        0.0000        0.0000        0.0000        0.0000        0.0000        0.0000        0.0000        0.0000        0.0000        0.0000        0.0000        0.0000        0.0000        0.0000        0.0000        0.0000        0.0000        0.0000        0.0000        0.0000        0.0000        0.0000        0.0000        0.0000        0.0000        0.0000        0.0000        0.0000        0.0000        0.0000        0.0000        0.0000        0.0000        0.0000        0.0000        0.0000        0.0000        0.0000        0.0000        0.0000        0.0000        0.0000        0.0000        0.0000        0.0000        0.0000        0.0000        0.0000        0.0000        0.0000        0.0000        0.0000        0.0000        0.0000        0.0000        0.0000        0.0000        0.0000        0.0000        0.0000        0.0000        0.0000        0.0000        0.0000        0.0000        0.0000        0.0000        0.0000        0.0000        0.0000        0.0000        0.0000        0.0000        0.0000        0.0000        0.0000        0.0000        0.0000        0.0000        0.0000        0.0000        0.0000        0.0000        0.0000        0.0000        0.0000        0.0000        0.0000       12.0071       16.3187       20.5752       15.6490       15.7032       16.1237       21.5825       26.5533       27.0599       31.6032       33.0979       38.9301       46.4235       40.9398       35.8632       38.4221       41.3484       36.1457       39.7143       46.1055       65.4414       69.8642      113.8823       97.8312      114.5832      109.7692      110.9895      120.7635      110.7593       83.6791       97.2435       86.4507       86.4159       73.0044       78.0965       94.6046       95.9749       97.4548      108.5470      105.0182       92.7180       94.5596      105.5277       96.9999      100.4837      102.8839       90.2759       77.3846       56.0501       48.0838       47.5566       46.6039       40.7097       40.1298       47.7698       41.9518       49.4119       44.4960       48.8685       48.5785       50.6916       50.3877       49.0641       53.9456       63.8583       79.7724       85.1620       88.1773       93.9494       96.9832      107.5796       93.7302        0.0000        0.0000        0.0000        0.0000        0.0000
        0.0000        0.0000        0.0000        0.0000        0.0000        0.0000        0.0000        0.0000        0.0000        0.0000        0.0000        0.0000        0.0000        0.0000        0.0000        0.0000        0.0000        0.0000        0.0000        0.0000        0.0000        0.0000        0.0000        0.0000        0.0000        0.0000        0.0000        0.0000        0.0000        0.0000        0.0000        0.0000        0.0000        0.0000        0.0000       25.5622       26.0343       26.3937       22.5204       22.8678       23.4716       25.9123       23.5591       25.3404       20.4406       20.7021       24.6361       16.1128       13.4669       10.9492       11.9076        9.8892       10.6381        8.6788        9.4613        7.2434        6.8255        5.7785        6.4644       10.2601       12.1532       12.4623       11.5427       12.6088       12.3216       11.1825        9.8434        9.0376        8.7318        8.7199        7.7703        6.3862        0.0000        0.0000        0.0000        0.0000        0.0000        0.0000        0.0000        0.0000        0.0000        0.0000        0.0000        0.0000        0.0000        0.0000        0.0000        0.0000        0.0000        0.0000        0.0000        0.0000        0.0000        0.0000        0.0000        0.0000        0.0000        0.0000        0.0000        0.0000        0.0000        0.0000        0.0000        0.0000        0.0000        0.0000        0.0000        0.0000        0.0000        0.0000        0.0000        0.0000        0.0000        0.0000        0.0000        0.0000        0.0000        0.0000        0.0000        0.0000        0.0000        0.0000        0.0000        0.0000        0.0000        0.0000        0.0000        0.0000        0.0000        0.0000        0.0000        0.0000        0.0000        0.0000        0.0000        0.0000        0.0000        0.0000        0.0000        0.0000        0.0000        0.0000        0.0000        0.0000        0.0000        0.0000        0.0000        0.0000        0.0000        0.0000        0.0000        0.0000        0.0000        0.0000        0.0000        0.0000        0.0000        0.0000        0.0000        0.0000        0.0000        0.0000        0.0000        0.0000        0.0000        0.0000        0.0000        0.0000        0.0000        0.0000        0.0000       17.0468       17.5151       17.1008       18.4976       15.0114       22.1104       23.1635       22.4339       24.8875       31.7099       36.8240       50.3778       49.2643       39.3424       34.6843       33.6386       30.9342       35.9692       42.0772       50.2273       70.3393       57.4088       66.9199       83.8385      107.0776      115.8085       93.1513       72.9199       86.4294       89.5640       78.5039       62.6339       70.2017       81.5163       88.7952       80.4401       86.1989       88.1324       90.5732      106.7136       93.2418       87.1960       91.3904       90.4654      100.4395      117.9801      120.4582       87.0895       82.5842       72.8137       73.6630       66.7241       61.3341       72.7011       65.9657       68.2620       57.2286       64.9576       55.5998       48.2651       51.0779       50.5916       47.4990       51.4358       56.4393       67.1621       73.5666       72.9006       87.2816       97.3329      100.8049      103.4559       88.2981        0.0000        0.0000        0.0000        0.0000        0.0000
        0.0000        0.0000        0.0000        0.0000        0.0000        0.0000        0.0000        0.0000        0.0000        0.0000        0.0000        0.0000        0.0000        0.0000        0.0000        0.0000        0.0000        0.0000        0.0000        0.0000        0.0000        0.0000        0.0000        0.0000        0.0000        0.0000        0.0000        0.0000        0.0000        0.0000        0.0000        0.0000        0.0000        0.0000        0.0000       32.2223       29.8268       35.9531       25.8449       30.5674       29.7427       34.1873       33.5499       27.5381       20.2629       19.2468       17.6503       13.3050        8.5123       20.3365       14.8866       16.4159       12.7483        9.3056        8.1673        4.8064        3.7715        4.2338        4.8141        8.8446        9.2318        9.5227        9.5444        8.6028        7.7796        6.5395        5.9050        5.7486        6.0389        6.8162        6.0594        3.5288        0.0000        0.0000        0.0000        0.0000        0.0000        0.0000        0.0000        0.0000        0.0000        0.0000        0.0000        0.0000        0.0000        0.0000        0.0000        0.0000        0.0000        0.0000        0.0000        0.0000        0.0000        0.0000        0.0000        0.0000        0.0000        0.0000        0.0000        0.0000        0.0000        0.0000        0.0000        0.0000        0.0000        0.0000        0.0000        0.0000        0.0000        0.0000        0.0000        0.0000        0.0000        0.0000        0.0000        0.0000        0.0000        0.0000        0.0000        0.0000        0.0000        0.0000        0.0000        0.0000        0.0000        0.0000        0.0000        0.0000        0.0000        0.0000        0.0000        0.0000        0.0000        0.0000        0.0000        0.0000        0.0000        0.0000        0.0000        0.0000        0.0000        0.0000        0.0000        0.0000        0.0000        0.0000        0.0000        0.0000        0.0000        0.0000        0.0000        0.0000        0.0000        0.0000        0.0000        0.0000        0.0000        0.0000        0.0000        0.0000        0.0000        0.0000        0.0000        0.0000        0.0000        0.0000        0.0000        0.0000        0.0000        0.0000       18.5706       31.6106       26.2645       22.3526       22.7233       19.7388       26.1585       23.8618       23.3705       28.6852       44.8991       44.7745       55.6081       44.8900       42.5096       30.7058       31.3819       27.1598       36.3238       51.3664       41.5731       49.2091       57.3857       74.0394       94.3967       85.1080      111.4748       97.9159       71.8297       89.0367       77.5855       80.9012       99.7210       74.9038       84.5707       92.0947       82.6292       78.8584       78.7348       88.3335      103.2645      100.5905       90.6922       88.9426       75.1234       63.0221       80.4041       85.9344       58.4742       58.6456       48.4229       57.1136       72.8910       75.6580       81.5863       82.3892       81.7992       83.5485       80.7877       69.8951       60.4460       55.5679       52.5103       52.4863       63.4981       77.6250       82.8143       86.9633       92.1738       96.5103      107.1727      108.9710      106.3503        0.0000        0.0000        0.0000        0.0000        0.0000        0.0000
        0.0000        0.0000        0.0000        0.0000        0.0000        0.0000        0.0000        0.0000        0.0000        0.0000        0.0000        0.0000        0.0000        0.0000        0.0000        0.0000        0.0000        0.0000        0.0000        0.0000        0.0000        0.0000        0.0000        0.0000        0.0000        0.0000        0.0000        0.0000        0.0000        0.0000        0.0000        0.0000        0.0000        0.0000        0.0000       36.3686       30.8812       36.9609       31.0582       32.4559       40.7073       44.8099       48.4578       30.0040       20.8503       15.7834       13.4734       10.0163        9.0052       10.7602        9.4737       10.0112        9.3888        8.0235        7.5683        4.1739        4.1246        4.2497        4.5633        7.3320        8.0765        8.8016        8.3814        7.0854        6.1391        5.3645        4.9080        4.9946        4.8563        4.5919        4.6937        0.0000        0.0000        0.0000        0.0000        0.0000        0.0000        0.0000        0.0000        0.0000        0.0000        0.0000        0.0000        0.0000        0.0000        0.0000        0.0000        0.0000        0.0000        0.0000        0.0000        0.0000        0.0000        0.0000        0.0000        0.0000        0.0000        0.0000        0.0000        0.0000        0.0000        0.0000        0.0000        0.0000        0.0000        0.0000        0.0000        0.0000        0.0000        0.0000        0.0000        0.0000        0.0000        0.0000        0.0000        0.0000        0.0000        0.0000        0.0000        0.0000        0.0000        0.0000        0.0000        0.0000        0.0000        0.0000        0.0000        0.0000        0.0000        0.0000        0.0000        0.0000        0.0000        0.0000        0.0000        0.0000        0.0000        0.0000        0.0000        0.0000        0.0000        0.0000        0.0000        0.0000        0.0000        0.0000        0.0000        0.0000        0.0000        0.0000        0.0000        0.0000        0.0000        0.0000        0.0000        0.0000        0.0000        0.0000        0.0000        0.0000        0.0000        0.0000        0.0000        0.0000        0.0000       11.9642       13.7899        0.0000       22.4330       22.2237       30.0952       31.4121       23.4516       19.1080       20.5172       20.5039       32.2578       27.0012       28.1959       34.3169       38.4294       31.3636       28.0554       27.5260       27.1567       28.8919       28.7308       38.3248       42.6868       36.1613       41.2935       46.5855       49.9872       50.8462       66.3356       73.5228      106.2666      102.1754       82.2093       88.2122       77.5116      117.0679      125.8873      106.6345       72.9385       56.9348       63.3970       67.7133       64.5399       74.9156       77.0329       79.9368       82.5708       74.7449       59.4218       55.7648       51.1483       61.5476       44.4917       38.9174       39.0274       59.9222       73.2206       87.4844       82.3689       79.6150       88.0785       81.8455       77.2163       71.3478       65.3378       53.9815       53.2402       53.4614       63.4877       84.8074       92.7645      101.5571      106.7706      107.4889      112.4612      112.3798        0.0000        0.0000        0.0000        0.0000        0.0000        0.0000        0.0000
        0.0000        0.0000        0.0000        0.0000        0.0000        0.0000        0.0000        0.0000        0.0000        0.0000        0.0000        0.0000        0.0000        0.0000        0.0000        0.0000        0.0000        0.0000        0.0000        0.0000        0.0000        0.0000        0.0000        0.0000        0.0000        0.0000        0.0000        0.0000        0.0000       70.7315       67.9451       66.1027       69.9479       60.9954       47.0508       42.1508       37.8080       28.3099       31.9379       35.7976       34.3750       35.2416       38.0664       24.8798       17.4364       13.0592       11.9216       11.7824        9.2372        7.9444        7.5455        7.4148        7.5427        7.3254        6.2918        3.7952        4.7850        3.2140        4.3142        6.9317        7.7624        8.2573        7.5396        6.1619        5.1809        4.5435        4.0202        4.2358        4.8753        4.7273        3.8144        2.6556        1.8952        0.0000        0.0000        0.0000        0.0000        0.0000        0.0000        0.0000        0.0000        0.0000        0.0000        0.0000        0.0000        0.0000        0.0000        0.0000        0.0000        0.0000        0.0000        0.0000        0.0000        0.0000        0.0000        0.0000        0.0000        0.0000        0.0000        0.0000        0.0000        0.0000        0.0000        0.0000        0.0000        0.0000        0.0000        0.0000        0.0000        0.0000        0.0000        0.0000        0.0000        0.0000        0.0000        0.0000        0.0000        0.0000        0.0000        0.0000        0.0000        0.0000        0.0000        0.0000        0.0000        0.0000        0.0000        0.0000        0.0000        0.0000        0.0000        0.0000        0.0000        0.0000        0.0000        0.0000        0.0000        0.0000        0.0000        0.0000        0.0000        0.0000        0.0000        0.0000        0.0000        0.0000        0.0000        0.0000        0.0000        0.0000        0.0000        0.0000        0.0000        0.0000        0.0000        0.0000        0.0000        0.0000        0.0000        0.0000        0.0000        0.0000        0.0000        0.0000       19.1166       20.8502       17.5180       14.2926       14.5850       16.9225       16.5141       21.0435       19.5227       18.4754       23.0545       19.3551       30.4480       36.4169       27.3378       19.7664       20.6661       30.5695       40.9779       37.4135       27.3013       31.3923       60.9732      101.9164      108.7003       66.9428       68.8817       58.4879       61.0324      113.0113      118.7231      101.1860      125.4485      116.5874       68.3003       58.4387       64.5093       46.8196       49.1406       88.3094       81.6703       63.6506       59.5928       59.4637       69.4169       61.0396       55.4340       67.5371       82.8965       83.2675       59.6909       48.9024       42.9723       39.3487       32.0365       35.7398       38.0430       57.4331       76.2149       83.2302       82.6817       87.0961       79.9242       69.9314       77.8619       77.7996       72.3017       56.1182       54.5065       56.5314       62.2885       85.2414       95.6752      103.8968      105.2153      104.2749      110.6258        0.0000        0.0000        0.0000        0.0000        0.0000        0.0000        0.0000        0.0000
        0.0000        0.0000        0.0000        0.0000        0.0000        0.0000        0.0000        0.0000        0.0000        0.0000        0.0000        0.0000        0.0000        0.0000        0.0000        0.0000        0.0000        0.0000        0.0000        0.0000        0.0000        0.0000        0.0000        0.0000        0.0000        0.0000       86.1286      101.1149       91.7244       79.0538       72.5124       60.8274       55.3487       46.3545       47.2453       43.7200       29.4611       53.6465       36.2754       23.7351       23.6352       22.3774       23.4603       16.3378       13.3018       11.6451       11.0909       10.9633       10.4722        9.2975        8.7309        7.8185        6.8930        6.0887        5.8204        3.9377        4.6424        4.3821        3.8422        5.7252        6.3344        6.3015        5.6997        5.8811        5.9323        5.4200        5.3367        5.0928        4.4597        5.3404        6.3089        3.8042        2.3158        2.8871        3.5782        2.7957        3.5073        3.5066        3.3151        3.2484        4.2070        4.9533        0.0000        0.0000        0.0000        0.0000        0.0000        0.0000        0.0000        0.0000        0.0000        0.0000        0.0000        0.0000        0.0000        0.0000        0.0000        0.0000        0.0000        0.0000        0.0000        0.0000        0.0000        0.0000        0.0000        0.0000        0.0000        0.0000        0.0000        0.0000        0.0000        0.0000        0.0000        0.0000        0.0000        0.0000        0.0000        0.0000        0.0000        0.0000        0.0000        0.0000        0.0000        0.0000        0.0000        0.0000        0.0000        0.0000        0.0000        0.0000        0.0000        0.0000        0.0000        0.0000        0.0000        0.0000        0.0000        0.0000        0.0000        0.0000        0.0000        0.0000        0.0000        0.0000        0.0000        0.0000        0.0000        0.0000        0.0000        0.0000        0.0000        0.0000        0.0000       19.8737       13.5226        9.3248       10.5454        9.4635        0.0000        0.0000        0.0000        0.0000       10.2140       20.3164       23.8264       20.2787       19.2129       17.9454       15.8112       16.6464       14.9418       17.8343       18.5109       22.6045       22.0909       17.0549       18.8172       28.5231       23.8653       18.0404       20.2395       37.6977       53.2947       35.8692       40.9810       50.9043       67.7755       75.1248       66.1748       61.3456       90.0659       71.9476       93.7393       87.1877       98.5918       73.5283       69.2593       65.8635       37.9220       45.7015       44.1263       34.5229       35.6656       65.8865       77.0124       49.5253       46.7561       54.3905       51.2096       48.4790       56.5505       79.0010       87.9756       72.9535       59.4433       46.0030       40.3558       35.0604       27.7149       28.2899       32.7689       38.4628       50.7064       54.7482       66.5940       58.6184       57.8239       78.5405       92.8036       88.3400       77.3543       52.2186       53.9827       56.8994       59.1575       82.9057       99.9451      104.4353       98.1596       99.6775      114.5979        0.0000        0.0000        0.0000        0.0000        0.0000        0.0000        0.0000        0.0000
        0.0000        0.0000        0.0000        0.0000        0.0000        0.0000        0.0000        0.0000        0.0000        0.0000        0.0000        0.0000        0.0000        0.0000        0.0000        0.0000        0.0000        0.0000        0.0000        0.0000        0.0000        0.0000        0.0000        0.0000        0.0000      119.3615      114.2542       73.4038       51.9070       47.2550       46.5890       40.3027       35.7964       33.7448       36.4606       30.3174       24.5102       66.4316      100.4754       48.9372       17.2552       15.1240       17.3725       21.1561       15.0281       13.3739       13.8064       16.4816       16.8918       15.0906       10.8799        6.4174        6.2360        5.3479        5.1190        6.3482        6.8076        6.7822        6.1689        7.2004        6.5126        5.9230        6.5071        7.6439        8.5230        7.8696        7.7273        7.3035        6.4529        6.3168        6.0797        3.6520        3.2221        3.2016        3.6877        3.9187        5.3448        5.5139        5.5838        2.2393        2.0864        3.0363        1.8105        2.2582        0.0000        0.0000        0.0000        0.0000        0.0000        0.0000        0.0000        0.0000        0.0000        0.0000        0.0000        0.0000        0.0000        0.0000        0.0000        0.0000        0.0000        0.0000        0.0000        0.0000        0.0000        0.0000        0.0000        0.0000        0.0000        0.0000        0.0000        0.0000        0.0000        0.0000        0.0000        0.0000        0.0000        0.0000        0.0000        0.0000        0.0000        0.0000        0.0000        0.0000        0.0000        0.0000        0.0000        0.0000        0.0000        0.0000        0.0000        0.0000        0.0000        0.0000        0.0000        0.0000        0.0000        0.0000        0.0000        0.0000        0.0000        0.0000        0.0000        0.0000        0.0000        0.0000        0.0000        0.0000        0.0000        0.0000        0.0000        0.0000       21.6099       15.1170       11.7802       11.1963       11.0754       10.6425        9.4477       10.0024       10.6524       10.2798       11.1093       14.2377       14.2561       22.0601       16.9407       16.9974       16.2155       18.3876       15.3061       13.6791       16.8641       17.5590       17.3855       21.3703       19.6368       22.4776       33.9435       26.7529       31.2376       31.5756       31.6553       29.5267       31.9987       32.0396       34.7946       38.1336       51.3988       48.8460       35.0750       49.0306       54.1586       50.8359       41.2189       48.6368       41.8876       26.9687       31.7934       39.5542       38.6427       25.0287       28.5723       28.0105       32.7037       31.5046       37.1019       42.0839       39.5955       40.1698       40.2129       33.7292       35.5029       38.2702       37.1599       36.7784       38.2913       31.7648       29.9089       41.3660       45.2278       40.4082       36.4004       50.0999       58.4856       44.8813       45.6285       51.3987       63.5442       76.6570       64.8536       60.9576       58.0182       61.2426        0.0000        0.0000       89.4580       90.7461       95.5456      107.3445        0.0000        0.0000        0.0000        0.0000        0.0000        0.0000        0.0000        0.0000        0.0000
        0.0000        0.0000        0.0000        0.0000        0.0000        0.0000        0.0000        0.0000        0.0000        0.0000        0.0000        0.0000        0.0000        0.0000        0.0000        0.0000        0.0000        0.0000        0.0000        0.0000        0.0000        0.0000        0.0000        0.0000        0.0000        0.0000      110.3910      107.3645       84.5378       71.0613       72.2148      118.9069       63.0537       34.1985       37.5456       28.8137       23.5145       22.4468       32.4568       29.5212       15.3331       20.5979       25.8298       22.0395       17.8559       11.7807       11.2672       16.5308       20.1726       17.3419       15.2461        9.9190        6.8614        7.2302        8.2312        5.5949        5.2857        5.5714        5.4276        7.4844        7.5840        7.9790        8.3255        8.4925        8.8168        9.7202        8.2404        7.7123        6.9499        7.0459        6.4211        4.4508        3.3232        4.4625        5.3187        5.2698        6.6051        7.1015        6.4694        2.1215        2.9909        4.9818        3.0555        2.3207        2.6087        2.6373        0.0000        0.0000        0.0000        0.0000        0.0000        0.0000        0.0000        0.0000        0.0000        0.0000        0.0000        0.0000        0.0000        0.0000        0.0000        0.0000        0.0000        0.0000        0.0000        0.0000        0.0000        0.0000        0.0000        0.0000        0.0000        0.0000        0.0000        0.0000        0.0000        0.0000        0.0000        0.0000        0.0000        0.0000        0.0000        0.0000        0.0000        0.0000        0.0000        0.0000        0.0000        0.0000        0.0000        0.0000        0.0000        0.0000        0.0000        0.0000        0.0000        0.0000        0.0000        0.0000        0.0000        0.0000        0.0000        0.0000        0.0000        0.0000        0.0000        0.0000        0.0000        0.0000        0.0000        0.0000        0.0000        0.0000       16.2416       14.3269       12.0981       11.6796       11.4685       11.2547       10.9522       10.8699       10.8902       10.6727        9.5910       11.4067       11.0073       10.4107       11.2689       14.7429       15.2202       15.5134       14.1649       14.0218       16.6503       15.9302       28.0151       26.5360       21.6206       24.3898       33.2770       36.4390       34.6832       31.1104       39.3049       27.1507       34.7988       46.7078       27.4742       39.0135       46.6470       36.3660       34.7082       34.3306       22.0510       21.6277       17.1791       15.9238       14.3767       13.3353       28.4446       28.7343       25.6908       20.1895       18.0745       21.8857       24.2292       29.1401       28.5934       30.9806       30.8565       30.5820       28.8894       28.9259       30.0596       46.9208       32.3327       33.8987       29.0595       32.1149       37.9105       51.0784       58.9305       41.1047       34.6963       39.8934       40.0154       42.4118       45.5828       46.9695       48.0041       43.4904       46.7137       48.2150       48.9053        0.0000        0.0000        0.0000        0.0000        0.0000        0.0000        0.0000        0.0000        0.0000        0.0000        0.0000        0.0000        0.0000        0.0000        0.0000        0.0000
        0.0000        0.0000        0.0000        0.0000        0.0000        0.0000        0.0000        0.0000        0.0000        0.0000        0.0000        0.0000        0.0000        0.0000        0.0000        0.0000        0.0000        0.0000        0.0000        0.0000        0.0000        0.0000        0.0000        0.0000        0.0000        0.0000        0.0000       54.2352       44.1705       39.8124       40.1509       42.5498       37.1826       37.3605       41.0652       35.1037       30.8035       26.4198       25.2348       36.9902       30.5458       29.5836       29.0518       25.3855       19.6067       13.1153       12.1359       12.9855       17.0845       18.7843       14.8642       11.3500       10.5459       10.7084        9.8505        6.0566        5.3255        5.3571        5.5535        7.5215        8.3479        8.6165        8.2848        8.9702        9.1513        9.7768        9.3431        8.6690        7.7522        6.8222        6.4866        5.0642        5.7297        5.6657        5.8554        6.4516        7.7879        7.3281        7.6639        3.2054        2.1228        3.0179        3.2881        4.2073        3.5798        5.3459        3.5408        1.9072        1.5880        3.2181        0.0000        0.0000        0.0000        0.0000        0.0000        0.0000        0.0000        0.0000        0.0000        0.0000        0.0000        0.0000        0.0000        0.0000        0.0000        0.0000        0.0000        0.0000        0.0000        0.0000        0.0000        0.0000        0.0000        0.0000        0.0000        0.0000        0.0000        0.0000        0.0000        0.0000        0.0000        0.0000        0.0000        0.0000        0.0000        0.0000        0.0000        0.0000        0.0000        0.0000        0.0000        0.0000        0.0000        0.0000        0.0000        0.0000        0.0000        0.0000        0.0000        0.0000        0.0000        0.0000        0.0000        0.0000        0.0000        0.0000        0.0000        0.0000        0.0000        0.0000        0.0000       16.8469       14.8250       13.7034       12.7024       11.5958       11.2315       10.6028        9.9464       12.5060       15.6248       11.3154        9.2463        9.8868       10.1642       10.3359       10.7103       13.5081       14.8345       14.6776       14.7321       16.8565       19.9193       17.6050       23.2406       21.2835       21.0390       27.1675       36.0706       41.6322       38.2341       31.4789       23.9023       21.1219       27.9927       48.0210       32.3470       36.0904       31.8239       32.8184       30.4971       20.5497       18.6751       24.4535       15.7302       13.3256       13.0407       19.5232       16.5056       23.6472       19.9431       14.6917       19.3427       20.2785       20.9698       22.5037       30.1155       27.7467       23.5805       23.3704       22.8372       25.4085       28.8001       24.5466       29.0921       30.8213       28.2737       29.2984       30.2214       38.2728       54.3420       39.7673       35.7759       39.7673       31.8412       38.8823       36.9147       42.8272       43.6052       42.2636       52.6577       49.0844       42.7891        0.0000        0.0000        0.0000        0.0000        0.0000        0.0000        0.0000        0.0000        0.0000        0.0000        0.0000        0.0000        0.0000        0.0000        0.0000        0.0000
        0.0000        0.0000        0.0000        0.0000        0.0000        0.0000        0.0000        0.0000        0.0000        0.0000        0.0000        0.0000        0.0000        0.0000        0.0000        0.0000        0.0000        0.0000        0.0000        0.0000        0.0000        0.0000        0.0000        0.0000        0.0000        0.0000        0.0000       34.0398       30.6340       34.7541       32.4708       40.8490       41.7884       44.5102       47.6286       43.6022       47.0806       56.2527       47.8698       79.0627       87.2353       65.0717       54.7203       29.0265       25.1251       23.2999       22.4220       23.8110       21.5606       16.4719       13.4873       10.0459       15.0638       13.8995       10.5150        8.8685        7.0149        7.0904        9.1677        9.0105        7.7351        8.1813        9.0255       10.4955       11.4936       10.7177        9.6922        8.8685        7.9457        6.8303        6.5200        4.0139        7.5807        7.2110        6.9369        8.2903        9.9641        9.1073        9.1714        4.9958        2.8089        3.4009        3.6148        3.4896        7.5625        6.1091        2.3647        1.6420        2.3347        3.9431        0.0000        0.0000        0.0000        0.0000        0.0000        0.0000        0.0000        0.0000        0.0000        0.0000        0.0000        0.0000        0.0000        0.0000        0.0000        0.0000        0.0000        0.0000        0.0000        0.0000        0.0000        0.0000        0.0000        0.0000        0.0000        0.0000        0.0000        0.0000        0.0000        0.0000        0.0000        0.0000        0.0000        0.0000        0.0000        0.0000        0.0000        0.0000        0.0000        0.0000        0.0000        0.0000        0.0000        0.0000        0.0000        0.0000        0.0000        0.0000        0.0000        0.0000        0.0000        0.0000        0.0000        0.0000        0.0000        0.0000        0.0000        0.0000        0.0000        0.0000        0.0000        0.0000       16.9706       14.8824       13.8901       12.6767       11.4854       10.6027       10.3411       12.0130       12.1718       10.4153       10.3377       11.3197       11.0378       12.0103       13.5975       15.6601       15.9107       14.6468       14.3431       17.0937       17.4485       18.2108       22.4233       29.8777       24.6987       32.1344       41.1350       59.5253       48.4795       42.3240       32.8824       32.0036       25.9788       31.8346       30.6833       27.4492       25.7516       24.4383       23.4638       20.1495       19.0180       43.3172       33.7289       17.3759       27.2774       13.1902       12.4415       18.3363       19.3505       19.9435       21.9046       23.2184       20.6448       18.0686       22.0574       21.1236       20.5380       17.5401       18.9520       24.5504       27.9796       23.3012       25.5005       36.4446       30.2213       32.2114       34.4924       32.4761       32.9171       38.3431       30.3534       31.0641       34.5498       37.0710       42.0475       40.8519       36.6171       39.2049       39.2861       38.8536       39.9714        0.0000        0.0000        0.0000        0.0000        0.0000        0.0000        0.0000        0.0000        0.0000        0.0000        0.0000        0.0000        0.0000        0.0000        0.0000        0.0000
        0.0000        0.0000        0.0000        0.0000        0.0000        0.0000        0.0000        0.0000        0.0000        0.0000        0.0000        0.0000        0.0000        0.0000        0.0000        0.0000        0.0000        0.0000        0.0000        0.0000        0.0000        0.0000        0.0000        0.0000        0.0000        0.0000        0.0000        0.0000       40.2888       35.9753       36.9772       47.8705       58.0398       58.5123       57.4848       44.5379       42.0001       43.8121       53.2030       67.4581       94.2486      130.1075       89.7293       59.8208       40.0145       35.7246       30.7705       28.6443       24.3493       22.4529       14.6938       15.3432       17.3645       17.2575       15.3041       13.0097       10.6780        9.8590       14.7670       36.5851       40.1364       21.1066       15.1662       14.7555       13.3214       12.9833       11.9692       10.2874        9.6193        7.4081        8.2539        5.7606        9.0048       12.4108       10.4496       10.7691       11.9605       12.5392       14.6922       16.2470       15.4462       12.4991        8.8001       10.2493       13.0621       10.9622        7.4252        5.2814        2.4933        8.4045        7.2196        0.0000        0.0000        0.0000        0.0000        0.0000        0.0000        0.0000        0.0000        0.0000        0.0000        0.0000        0.0000        0.0000        0.0000        0.0000        0.0000        0.0000        0.0000        0.0000        0.0000        0.0000        0.0000        0.0000        0.0000        0.0000        0.0000        0.0000        0.0000        0.0000        0.0000        0.0000        0.0000        0.0000        0.0000        0.0000        0.0000        0.0000        0.0000        0.0000        0.0000        0.0000        0.0000        0.0000        0.0000        0.0000        0.0000        0.0000        0.0000        0.0000        0.0000        0.0000        0.0000        0.0000        0.0000        0.0000        0.0000        0.0000        0.0000        0.0000        0.0000        0.0000        0.0000       14.4935       13.8270       11.1952       10.7265       10.5120       12.6924       13.2744       17.0250       14.4682       12.7814       12.4133       11.3520       11.7833       12.0924       14.3843       19.4267       19.5093       15.4033       10.9417       14.1113       19.1703       22.1175       35.5076       39.3096       40.4682       42.3898       43.8868       49.8474       38.0953       32.4498       31.5322       19.6922       17.5395       21.8736       26.2759       22.2964       22.0883       22.4612       19.6516       20.8606       35.0541       32.0957       23.6008       21.4630       19.4892       18.8186       18.2200       18.4063       22.4745       23.0223       19.1040       16.3620       15.7851       15.6533       15.9108       13.0994       14.7735       17.2079       16.7783       39.2307       32.1658       42.8103       37.5957       26.4121       28.5249       28.5677       28.5767       32.8178       41.4663       32.2973       31.0357       33.7537       35.7621       35.8263       33.6915       32.7260       34.7163       35.6276       41.0899       40.3208        0.0000        0.0000        0.0000        0.0000        0.0000        0.0000        0.0000        0.0000        0.0000        0.0000        0.0000        0.0000        0.0000        0.0000        0.0000        0.0000
        0.0000        0.0000        0.0000        0.0000        0.0000        0.0000        0.0000        0.0000        0.0000        0.0000        0.0000        0.0000        0.0000        0.0000        0.0000        0.0000        0.0000        0.0000        0.0000        0.0000        0.0000        0.0000        0.0000        0.0000        0.0000        0.0000        0.0000        0.0000       47.5793       44.4541       44.4119       57.1656       65.0036       61.9120       57.2982       44.5994       40.8897       42.3297       41.2230       41.8479       40.8250       41.5603       49.5157       51.8181       53.7815       52.4805       61.5787       53.6544       36.2046       22.7062       32.5426       32.5946       28.3724       23.2346       18.9591       16.3244       14.6140       12.3962       15.3270       23.2295       21.4880       27.5215       26.5720       28.0620       20.6195       17.6655       21.6986       21.3795       15.5378       11.8931       11.3633        7.9934        6.7078        6.0672        6.8766        8.7988       10.5037       17.6080       25.2373       17.2488       18.5117       16.7874       18.4314       14.1387       16.0653       11.2178       11.4399        5.3102        3.2109        4.2986        6.2879        0.0000        0.0000        0.0000        0.0000        0.0000        0.0000        0.0000        0.0000        0.0000        0.0000        0.0000        0.0000        0.0000        0.0000        0.0000        0.0000        0.0000        0.0000        0.0000        0.0000        0.0000        0.0000        0.0000        0.0000        0.0000        0.0000        0.0000        0.0000        0.0000        0.0000        0.0000        0.0000        0.0000        0.0000        0.0000        0.0000        0.0000        0.0000        0.0000        0.0000        0.0000        0.0000        0.0000        0.0000        0.0000        0.0000        0.0000        0.0000        0.0000        0.0000        0.0000        0.0000        0.0000        0.0000        0.0000        0.0000        0.0000        0.0000        0.0000        0.0000       17.3225       15.7859       15.7696       13.4992       11.7908       10.0643        9.8402       10.4361       15.2141       22.7949       21.4208       14.3814       12.2369       11.6664       11.8257       10.0745       11.9607       14.1639       18.3400       17.7820       12.9082       13.2486       16.7933       24.1804       37.3954       45.9074       49.9227       47.3475       40.1456       32.7038       32.8049       29.8431       19.6164       17.7210       19.7451       17.5406       25.9049       31.6917       29.1882       20.2327       20.2847       21.8542       37.4494       36.0651       38.7802       22.8977       20.2454       20.3567       19.7402       21.7520       20.0260       15.9824       14.9132       15.3442       13.7657       12.3880       13.9287       23.4348       13.6440       16.6467       30.9643       55.1220       36.6490       42.1639       36.8196       41.0406       40.3950       38.2202       31.9503       34.1739       45.1562       34.3359       33.3968       33.1640       34.1046       35.5305       35.1898       37.5001       31.6191       35.1167       39.9909       45.4601        0.0000        0.0000        0.0000        0.0000        0.0000        0.0000        0.0000        0.0000        0.0000        0.0000        0.0000        0.0000        0.0000        0.0000        0.0000        0.0000
        0.0000        0.0000        0.0000        0.0000        0.0000        0.0000        0.0000        0.0000        0.0000        0.0000        0.0000        0.0000        0.0000        0.0000        0.0000        0.0000        0.0000        0.0000        0.0000        0.0000        0.0000        0.0000        0.0000        0.0000        0.0000        0.0000        0.0000        0.0000       58.0758       58.3130       67.4260       87.0691       95.2899       82.6181       67.6593       55.2897       48.4580       45.5627       41.7116       40.0746       38.0342       34.7424       43.2703       42.1181       43.5288       44.7668       51.1998       45.1261       40.5713       19.8018       29.5968       35.3487       25.9349       21.7903       20.9607       24.8329       20.4293       16.1964       10.0032        6.3943        7.2427        8.7237       12.5333       29.4861       40.6414       43.4714       32.4802       18.2941        9.3542        9.5223        5.3134        1.8437        1.9411        2.6001        3.6320        6.7385       10.0758       12.6122       15.1182       19.5430       47.8661       26.6783       23.5914       29.9628       21.0577       10.8597       10.0991       10.9557        5.3280        5.5035        5.7228        1.2357        0.0000        0.0000        0.0000        0.0000        0.0000        0.0000        0.0000        0.0000        0.0000        0.0000        0.0000        0.0000        0.0000        0.0000        0.0000        0.0000        0.0000        0.0000        0.0000        0.0000        0.0000        0.0000        0.0000        0.0000        0.0000        0.0000        0.0000        0.0000        0.0000        0.0000        0.0000        0.0000        0.0000        0.0000        0.0000        0.0000        0.0000        0.0000        0.0000        0.0000        0.0000        0.0000        0.0000        0.0000        0.0000        0.0000        0.0000        0.0000        0.0000        0.0000        0.0000        0.0000        0.0000        0.0000        0.0000        0.0000        0.0000        0.0000       25.6744       19.3613       17.0665       15.4716       14.2713       11.8561       10.6097       12.9750       12.8508       13.0334       17.6504       16.7282       13.8091       12.4649       14.2088       15.9954       31.2165       12.8831       13.3299       14.4009       15.7381       16.3295       48.1105       63.9102       16.8142       34.6884       44.4364       42.6366       40.9664       33.2686       31.3983       33.6085       31.5625       19.0852       17.2873       17.6583       19.2673       22.0749       27.5082       22.0872       22.7867       22.0577       23.1560       23.6992       28.8606       38.1555       26.6039       24.2698       24.3404       23.0370       20.8057       21.9330       22.3961       24.0535       20.1560       14.0548       14.4886       14.4495       15.3396       14.5047       30.8042       55.7891       24.9244       25.8661       22.7579       35.2675       46.0359       50.6153       51.7989       40.4987       48.1185       61.5018       43.7173       37.7792       42.2226       40.8049       36.4068       32.9254       36.1127       37.8539       34.2585       38.8589       38.5517       38.1255        0.0000        0.0000        0.0000        0.0000        0.0000        0.0000        0.0000        0.0000        0.0000        0.0000        0.0000        0.0000        0.0000        0.0000        0.0000
        0.0000        0.0000        0.0000        0.0000        0.0000        0.0000        0.0000        0.0000        0.0000        0.0000        0.0000        0.0000        0.0000        0.0000        0.0000        0.0000        0.0000        0.0000        0.0000        0.0000        0.0000        0.0000        0.0000        0.0000        0.0000        0.0000        0.0000       58.0229       60.4704       63.3036       78.8844       75.1995       67.8225       62.2554       66.7917       58.0380       50.9670       51.0085       55.4754       49.4611       56.1728       69.7759       49.4591       40.9290       42.8175       39.4494       30.8004       20.2773       22.1146       19.6713       19.4137       22.1179       23.7036       35.1402       40.8748       35.3712       19.4437       14.7583        8.4859        5.3572        5.2868        5.3730        6.0679        8.1484        9.0219        9.2620        7.0707        6.1753        4.2500        3.7620        3.6449        1.3763        0.7638        0.7799        1.5302        4.6827        6.7633        7.0413       11.8176       10.2139       14.8137       19.6050       20.7100      134.0780      106.5024       28.0187       14.3930        9.4361        5.1504        6.0184        5.3003        2.6234        0.8677        0.0000        0.0000        0.0000        0.0000        0.0000        0.0000        0.0000        0.0000        0.0000        0.0000        0.0000        0.0000        0.0000        0.0000        0.0000        0.0000        0.0000        0.0000        0.0000        0.0000        0.0000        0.0000        0.0000        0.0000        0.0000        0.0000        0.0000        0.0000        0.0000        0.0000        0.0000        0.0000        0.0000        0.0000        0.0000        0.0000        0.0000        0.0000        0.0000        0.0000        0.0000        0.0000        0.0000        0.0000        0.0000        0.0000        0.0000        0.0000        0.0000        0.0000        0.0000        0.0000        0.0000        0.0000        0.0000        0.0000       31.7859       28.9847       23.1485       20.1441       17.9652       15.9812       13.3221       13.4018       16.4251       15.2728       13.5133       15.4652       18.4367       13.6220       12.4663       13.3136       14.5649       13.9753       13.3770       13.7659       11.6550       12.8893       17.1189       30.0161       35.3026       13.0822       29.5377       41.0993       42.8400       37.0888       41.5604       34.1149       31.3639       29.1207       19.5294       17.6361       19.1733       21.9642       41.6014       31.2983       27.1296       29.8838       33.0181       52.0511       43.4931       30.0796       31.0814       33.7085       33.3373       31.9052       28.4960       25.4695       28.3601       33.9689       30.9801       34.5445       30.1507       25.8029       20.0902       22.8129       19.0283       21.2846       21.2580       25.4362       32.1407       30.8866       30.0076       35.4501       42.5777       45.0212       51.4061       54.0313       51.3782       46.8317       48.2044       52.4708       39.6589       36.3426       33.5149       33.3627       36.5863       33.7936       37.3419       35.4740        0.0000        0.0000        0.0000        0.0000        0.0000        0.0000        0.0000        0.0000        0.0000        0.0000        0.0000        0.0000        0.0000        0.0000        0.0000        0.0000
        0.0000        0.0000        0.0000        0.0000        0.0000        0.0000        0.0000        0.0000        0.0000        0.0000        0.0000        0.0000        0.0000        0.0000        0.0000        0.0000        0.0000        0.0000        0.0000        0.0000        0.0000        0.0000        0.0000        0.0000        0.0000        0.0000        0.0000       48.0811       50.3709       54.4301       59.4137       59.1992       59.4734       70.1508       74.6264       64.5624       68.0606       44.9397       48.0437       38.7776       36.8664       33.0746       37.5227       37.8466       36.9395       38.4488       39.7030       22.7695       20.4295       19.1850       17.4818       15.4604       17.1292       18.4869       25.9315       16.2258        9.5372       11.2588        4.9858        5.1392        5.1709        4.6659        4.5893        4.2784        4.6580        3.3699        3.1605        1.6883        2.4918        2.0710        2.0566        1.3600        0.8090        0.5458        0.8425        2.3642        3.2872        4.3652        5.8872        6.1435        7.4286        8.4424        8.2922       25.9282       59.0443       18.9277       11.9459        8.9184        5.3080        1.7914        1.0767        2.3273        1.9991        2.0318        1.7766        1.8507        1.9869        1.9174        1.4612        0.7965        0.6724        0.0000        0.0000        0.0000        0.0000        0.0000        0.0000        1.2678        1.5934        2.0286        2.8666        0.0000        0.0000        0.0000        0.0000        0.0000        0.0000        0.0000        0.0000        0.0000        0.0000        0.0000        0.0000        0.0000        0.0000        0.0000        0.0000        0.0000        0.0000        0.0000        0.0000        0.0000        0.0000        0.0000        0.0000        0.0000        0.0000        0.0000        0.0000        0.0000        0.0000        0.0000        0.0000        0.0000        0.0000        0.0000        0.0000       48.3744       47.8448       42.9526       39.3606       30.5319       26.3655       23.7113       20.7141       13.5890       11.2784        9.3691        9.3825        9.6858       12.5449       14.7625       14.9562       14.2709       15.6923       14.7270       13.2147       13.1930       13.0737       10.8133       11.4596       11.4139       13.2741       13.7419       25.3865       28.5259       37.4212       45.9642       46.0102       37.7201       31.0206       20.0606       18.6574       22.7382       18.9531       22.8398       28.7078       34.4013       42.3314       39.3366       38.6336       50.2781       56.6444       48.6002       47.6589       55.2030       56.5147       54.2665       50.8807       43.0694       40.7132       38.4404       35.7848       30.7590       37.8809       39.6140       30.1155       21.3700       19.6542       24.3712       25.7401       29.7023       30.5785       30.0259       33.8162       40.4949       41.9201       48.2750       53.5198       73.8749       72.0305       59.2247       52.7961       48.9600       46.4153       44.2757       45.7927       51.2059       47.9388       46.4337       42.0446       35.7573       34.9091        0.0000        0.0000        0.0000        0.0000        0.0000        0.0000        0.0000        0.0000        0.0000        0.0000        0.0000        0.0000        0.0000        0.0000        0.0000        0.0000
        0.0000        0.0000        0.0000        0.0000        0.0000        0.0000        0.0000        0.0000        0.0000        0.0000        0.0000        0.0000        0.0000        0.0000        0.0000        0.0000        0.0000        0.0000        0.0000        0.0000        0.0000        0.0000        0.0000        0.0000        0.0000        0.0000       65.5445       59.8716       58.6241       56.8876       62.7524       59.3583       63.8082       63.8470       54.9967       49.4248       48.3388       57.8821       66.9331       64.6931       43.3161       55.4306       40.2859       39.9167       31.4499       33.3567       40.8216       53.9484       43.3105       29.5749       20.8133       17.4174       17.8219       19.6665       19.0014       14.0161       13.3202       10.9960        7.1176        6.8936        6.1077        6.3798        4.7082        3.6272        3.9102        2.4814        2.2451        1.5735        1.6352        1.8830        1.1895        0.4301        0.3405        0.4574        0.8036        2.2868        2.6681        3.7386        3.6009        3.0797        3.3278        5.6032        7.5334        6.9086        6.9656        7.5409        8.2933        4.9634        3.0439        1.3560        1.3331        2.2183        1.8637        1.7598        1.6908        2.1751        2.4209        2.4311        1.8350        0.6666        0.6435        0.9621        0.5991        1.3420        0.8456        0.9557        1.9103        1.9208        2.3973        2.0077        3.0897        5.3812        7.1030        5.6987        5.0909        0.0000        0.0000        0.0000        0.0000        0.0000        0.0000        0.0000        0.0000        0.0000        0.0000        0.0000        0.0000        0.0000        0.0000        0.0000        0.0000        0.0000        0.0000        0.0000        0.0000        0.0000       25.2400       26.7485       28.1215       36.8660       40.1156       42.0952       50.5666       55.7568       68.3276       77.6520       67.4471       80.6796       90.3042       68.2469       55.4257       34.5797       28.5951       31.8619       22.2171       15.6995       16.9529       18.8065       13.2740       11.1972       21.3737       16.9422       15.5316       18.0880       19.9349       19.6770       15.4225       13.1401       16.7351       12.7852       13.0905       12.7150       29.2096       28.6399       33.9193       41.4748       36.5819       31.2382       29.9717       31.7610       36.4370       36.0883       33.1068       33.3737       26.9957       38.7915       37.8239       50.1821       52.7036       52.6613       50.4128       56.1722       61.7652       65.2365       65.7692       69.3420       71.3206       68.5867       59.7243       49.6912       43.7474       38.3442       37.9227       34.5112       40.1730       25.7394       27.9689       25.2193       22.6099       29.0005       29.8221       37.8908       41.8944       46.0179       52.8528       47.2236       52.5523       68.0406       63.2282       89.9094       95.2716       78.0851       58.7254       54.3317       52.9689       53.9705       51.5603       51.8043       53.0561       51.0326       47.8527        0.0000        0.0000        0.0000        0.0000        0.0000        0.0000        0.0000        0.0000        0.0000        0.0000        0.0000        0.0000        0.0000        0.0000        0.0000        0.0000        0.0000        0.0000
        0.0000        0.0000        0.0000        0.0000        0.0000        0.0000        0.0000        0.0000        0.0000        0.0000        0.0000        0.0000        0.0000        0.0000        0.0000        0.0000        0.0000        0.0000        0.0000        0.0000        0.0000        0.0000        0.0000        0.0000        0.0000        0.0000       63.3927       60.4380       52.2270       51.8716       56.8726       58.2008       61.8194       72.7151       63.3598       48.6355       31.3804       27.0185       33.8169       35.6865       43.2755       62.7049       51.7067       76.5826       45.4924       40.6772       35.0150       28.7341       22.7347       16.4395       14.7336       11.6540       11.2581       10.1508        8.8126        6.1885        7.1669        5.2394        7.0568        9.1213        7.9583        6.8647        5.6783        4.1966        2.5223        2.9355        2.0672        0.6941        1.0053        1.3818        0.8610        0.2307        0.5742        1.0300        1.3207        2.0827        2.4864        2.3814        2.6645        1.3297        1.5075        2.9976        2.8872        5.3483        7.8781        6.5419        6.6211        5.3106        4.3240        3.5905        3.4107        3.3872        2.8852        2.4020        2.0045        2.4421        3.0013        3.2179        4.3990        3.1433        1.6116        4.4053        4.3701        1.3396        0.4807        0.7877        0.8096        1.8984        2.6234        3.2684        4.0336        5.2889        6.1862        5.4440        5.8245        4.7259        5.2102        4.8842        0.0000        0.0000        0.0000        0.0000        0.0000        0.0000        0.0000        0.0000        0.0000        0.0000        0.0000        0.0000       14.6473       14.8595       16.8600       19.2882       22.4839       27.5702       29.8271       31.6453       33.5271       51.0154       55.6169       60.4518       70.6492       74.5293       90.2782       82.9991       75.8088       98.8097       96.2362       96.6760       71.0094       39.9979       36.2801       32.7751       25.2909       20.9479       22.6506       18.3329       11.8741       13.1114       16.1578       17.2594       19.2724       21.9302       23.9738       30.2338       22.6844       20.5202       20.7066       16.1332       15.2735       16.1492       15.4684       25.5070       46.2942       57.2911       42.2569       30.4941       32.3420       34.9799       37.1968       32.7435       30.1027       35.8071       46.9134       55.9401       62.3854       80.0293       70.6280       68.8541       69.5133       75.7321       74.7595       73.7577       71.2826       73.8727       72.5910       70.1918       60.0518       51.2895       43.3122       44.9953       42.0921       31.2444       28.7107       28.1363       25.9560       22.6079       22.9893       33.1213       41.2119       43.3968       49.7518       65.9963       61.0175       58.1032       56.8796       72.7037       84.8637       96.8648       79.4268       74.9506       67.8279       57.8036       54.2397       53.2311       51.0977        0.0000       55.3290       54.6976       52.2683        0.0000        0.0000        0.0000        0.0000        0.0000        0.0000        0.0000        0.0000        0.0000        0.0000        0.0000        0.0000        0.0000        0.0000        0.0000        0.0000        0.0000        0.0000
        0.0000        0.0000        0.0000        0.0000        0.0000        0.0000        0.0000        0.0000        0.0000        0.0000        0.0000        0.0000        0.0000        0.0000        0.0000        0.0000        0.0000        0.0000        0.0000        0.0000        0.0000        0.0000        0.0000        0.0000        0.0000       58.3423       58.9759       68.1630       54.0671       38.3292       39.7334       37.6774       31.4292       37.7743       38.1602       29.5486       20.4946       17.4667       20.9779       29.5882       33.2801       31.5159       24.9546       27.9675       27.8601       26.7045       23.0789       17.5054       13.1928       10.5177        9.0127        7.8798        6.8678       17.1269       37.8784       22.3127        8.8539        5.5779        1.9543        5.2213        7.7194        5.4908        4.8630        3.9611        3.0677        3.4384        2.9197        2.3540        1.7922        1.3934        1.1552        0.8050        0.5588        2.4267        1.4771        1.2060        1.7000        2.2072        2.5812        2.3473        2.0703        2.3379        3.0026        3.4653        4.9713        9.7241        7.4916        4.4050        6.0218        5.9813        5.1514        6.0264        6.8956        6.4770        4.3436        3.4206        4.6850        7.8384       12.3741        7.5931        1.8445        2.7553        4.6734        4.7245        1.0771        2.7447        2.6792        2.8979        3.4280        3.6671        3.5863        4.4430        5.0669        4.5268        4.0597        4.0799        5.4499        6.9513        9.3656       10.5715       11.7889        0.0000        0.0000        0.0000        0.0000        0.0000        0.0000        0.0000        0.0000       15.4265       16.9753       18.4950       21.7677       27.7876       34.5588       43.2422       43.7540       42.9673       42.2680       65.3023       56.3363       60.6702       85.6961       76.1190       65.7140       97.1250      103.8594       90.8713       88.6137       72.8273       51.9367       41.0933       39.3789       36.4830       29.0167       17.5920       16.2039       15.5676       16.1874       15.5991       14.7143       19.0985       19.8441       25.3459       36.2301       33.6598       26.5352       27.0205       22.5899       22.9091       24.8160       24.4918       23.9533       27.5096       44.4041       49.8985       45.4474       39.2240       46.1058       37.0136       32.8779       34.9258       42.1597       48.2869       53.7672       56.4771       73.0622      104.3669      109.4062       80.1858       77.1772       78.7485       74.0463       71.3397       69.2819       67.3484       70.2151       64.1481       55.7173       50.6704       42.4516       41.3388       39.7413       33.6853       34.8063       32.8491       28.9761       25.6981       28.4397       36.2380       37.5249       41.9097       46.9943       53.2374       54.5116       51.8086       56.9022       73.4704       79.3939       81.3657       72.6164       65.6304       61.6217       54.2860       48.3657        0.0000        0.0000        0.0000        0.0000        0.0000        0.0000        0.0000        0.0000        0.0000        0.0000        0.0000        0.0000        0.0000        0.0000        0.0000        0.0000        0.0000        0.0000        0.0000        0.0000        0.0000        0.0000        0.0000        0.0000
        0.0000        0.0000        0.0000        0.0000        0.0000        0.0000        0.0000        0.0000        0.0000        0.0000        0.0000        0.0000        0.0000        0.0000        0.0000        0.0000        0.0000        0.0000        0.0000        0.0000        0.0000        0.0000       55.1309       51.5374       49.5333       47.3379       46.6461       46.1118       34.3880       34.2251       35.0582       19.9021       19.1785       23.5056       19.7092       17.1349       14.7954       11.3195       12.0144       17.4167       12.5118       13.7725       12.0955        6.2438        5.1032        9.1616        9.4834        6.4150        5.0359        5.3428        3.3113        3.4850        3.7121       31.5245       53.8786       46.7983       13.3327        7.3885        4.7832        6.8209        5.0373        3.9868        4.6202        4.0066        3.0567        4.2292        5.2059        5.7433        3.1860        1.6524        1.5107        1.6148        1.2873        0.5939        0.2860        0.7385        1.0740        1.2441        1.9543        2.8044        3.8360        4.5367        6.5597        5.8008        6.8438        8.4756        9.9433       10.7902        9.1196        7.4661        7.9473        6.6851        7.3200        6.2779        5.0333        3.7716        3.6214        6.3424        6.4462        4.9580        0.9327        2.0260        8.5987        4.1258        1.0449        2.8451        4.5068        3.6683        2.6022        4.6862        4.7630        4.9710        4.0389        3.4914        4.2282        6.3422        9.4994       10.1763       10.7385       10.4115       13.0574       26.0711       33.9000       38.1091       21.3064       16.5170       18.5368       17.9988       16.2422       19.2618       21.8076       24.5517       35.9221       40.8436       52.2423       59.2949       66.4232       61.6153       56.1331       54.7394       49.0591       49.9678       47.6489       50.5193       54.1148       56.0505       64.0941       69.9535       57.9992       52.4541       52.4294       41.5346       36.1572       32.2241       32.5008       22.6280       17.9736       17.1462       18.2000       20.9390       21.8093       23.5883       24.8019       34.0394       39.2995       37.4358       32.9293       40.9171       40.0619       33.8679       35.2023       40.2089       37.2189       36.9496       48.0315       48.5703       55.0192       58.6852       58.8199       57.1178       46.5655       48.7626       56.1038       61.8857       72.3758       74.5963       95.2654      119.6553      111.4017       77.3982       80.7416       77.9027       73.1937       70.7980       63.5654       60.1446       60.2758       56.4188       50.5165       47.8984       38.5873       35.7187       37.0752       40.1618       37.3903       35.2168       32.1796       36.1538       39.0239       38.2927       41.4295       51.2165       61.1758       58.4417       60.9314       61.5603       63.5596       66.6455       66.4135       66.8669       69.2340       62.3957       58.8555       54.0296        0.0000        0.0000        0.0000        0.0000        0.0000        0.0000        0.0000        0.0000        0.0000        0.0000        0.0000        0.0000        0.0000        0.0000        0.0000        0.0000        0.0000        0.0000        0.0000        0.0000        0.0000        0.0000        0.0000        0.0000        0.0000
        0.0000        0.0000        0.0000        0.0000        0.0000        0.0000        0.0000        0.0000        0.0000        0.0000        0.0000        0.0000        0.0000        0.0000        0.0000        0.0000        0.0000        0.0000       42.2722       43.2491       50.4699       55.3755       53.2218       43.1616       40.0341       35.3627       33.4502       24.7619       21.3202       16.4568       20.6583       24.1220       25.1150       17.1356        6.4806        9.3422       12.4839       10.9807       15.7176        9.0761        5.1551        9.0780        5.4364        3.0791        3.2784        3.3569        4.4727        3.1290        2.5440        2.5306        3.1681        3.0128        1.6348        3.7360        3.3984        2.4451        1.9999        3.5102        4.6830        6.3305        7.6469        8.0606        5.3945        5.7641        5.8617        5.5342        4.7040       13.1176       12.1071       11.7607        6.1629        4.1653        2.3179        1.0292        0.0700        0.7121        1.2197        3.6481        3.5315        7.5203        8.3903        8.1772        6.8314        9.3605        7.5116        9.3848        8.8184        8.0282        5.9829        4.5693        4.6631        4.8279        5.1690        4.1815        3.9497        3.2012        3.0266        2.8630        2.7232        1.7977        1.4046        1.4087        1.7798        2.5762        2.6598        2.8447        1.4528        2.1191        1.8251        2.6619        4.9765        4.6546        4.3750        5.3369        7.1165       11.3029       16.4767       14.1994       13.8438       17.0031       24.1808       19.4320       21.4121       17.3259       15.5115       15.7042       15.2091       17.2186       21.6994       24.4135       29.4348       28.9717       33.8851       44.2336       62.0508       70.5139       73.7956       62.6474       56.6363       61.9039       62.6570       64.7977       50.9872       56.6495       67.9905       63.9951       59.0354       45.0663       41.4581       35.5434       34.0010       41.5797       35.0433       31.1667       29.2503       21.7056       17.3503       19.3210       26.7058       21.3560       23.2199       25.9471       32.8282       36.0102       35.4022       37.5223       36.6768       47.5152       48.7737       44.1966       41.6525       47.0928       46.9256       45.7666       55.2160       55.5497       50.2684       55.9919       59.3826       69.6678       70.3702       59.5468       55.2300       59.2303       57.2570       64.4444       68.0205       70.9094       70.9347       70.5661       71.8528       77.2170       69.7159       68.6009       62.6494       54.3150       57.1699       53.5124       52.8077       45.0881       37.4502       36.8803       37.4367       40.4636       38.9431       35.6077       39.2244       40.9738       47.6435       47.0631       54.2667       62.5308       66.5443       60.6482       64.3310       69.9981       72.7962       69.3008       65.6510       69.3718       74.1665        0.0000        0.0000        0.0000        0.0000        0.0000        0.0000        0.0000        0.0000        0.0000        0.0000        0.0000        0.0000        0.0000        0.0000        0.0000        0.0000        0.0000        0.0000        0.0000        0.0000        0.0000        0.0000        0.0000        0.0000        0.0000        0.0000        0.0000        0.0000
        0.0000        0.0000        0.0000        0.0000        0.0000        0.0000        0.0000        0.0000        0.0000        0.0000        0.0000        0.0000        0.0000        0.0000        0.0000       36.4765       37.5876       41.2825       38.6870       39.7915       42.6350       41.3888       33.6268       29.3365       28.8592       25.4728       18.0373        7.7002        5.2692        5.6277       11.4329        5.5764        6.3456        4.8428        3.9612        5.2294        6.9568        5.0056        4.3431        5.4187        5.8878        4.2492        3.7916        3.7256        2.8903        3.8766        5.6316        3.1244        2.5349        2.4241        2.2810        2.3052        1.8222        2.9224        2.9838        2.7842        2.6695        5.2219        9.6657       11.5956        8.8264        7.2373        7.6141        8.2214        7.3471        5.3209        2.8316        3.4823       11.8125        6.3703        4.8063        4.8590        2.8018        1.6456        2.1228        2.3577        3.3549        7.1094       10.7001       12.0748       15.1485        9.2071        8.5167       14.0217        9.9317       10.3007        9.0170        9.2960        7.9901        4.6043        2.7355       11.7166        3.8962        9.1299        6.0377        6.4368        3.9278        3.6434        3.4756        2.8697        3.1773        2.9901        2.4978        2.8777        2.4586        2.5007        5.5602        1.6739        2.6230        3.0692        6.9584        6.7997        8.2993       13.3245       21.3967       24.3837       21.0234       20.4970       21.1849       21.8406       15.5825       11.8882       12.6361       17.3450       22.0041       23.1220       22.7199       21.9076       22.0974       29.3051       35.1095       36.1661       45.6776       65.9297       83.3999       94.7827       70.4214       66.5381       63.9328       60.0474       68.2001       61.0302       51.3496       57.0345       73.5392       73.6128       46.0452       36.1681       37.0573       32.3446       31.7227       34.0738       31.9809       33.0033       30.8052       25.4852       26.5873       26.7194       26.1581       28.3405       28.3740       31.1738       34.5171       41.7849       40.3633       40.4984       46.3998       54.6503       59.1521       50.7963       55.9172       60.5596       55.0007       45.9022       51.7114       50.9300       52.5365       56.2321       56.8396       66.8098       79.0027       74.1273       64.9125       68.8937       67.1068       69.5472       70.0605       67.9946       70.3290       69.1496       65.9012       71.1017       66.1040       62.4007       58.6437       51.1629       50.0561       48.3980       43.3264       40.9291       37.5796       37.8670       38.5873       45.0083       40.1516       45.3361       49.5357       45.1991       44.3453       46.8991       51.3796       61.0382       65.5094       70.3318        0.0000       72.4211       68.5675       70.7985       70.3324       77.7260       73.4814        0.0000        0.0000        0.0000        0.0000        0.0000        0.0000        0.0000        0.0000        0.0000        0.0000        0.0000        0.0000        0.0000        0.0000        0.0000        0.0000        0.0000        0.0000        0.0000        0.0000        0.0000        0.0000        0.0000        0.0000        0.0000        0.0000        0.0000        0.0000
        0.0000        0.0000        0.0000        0.0000        0.0000        0.0000        0.0000        0.0000        0.0000        0.0000        0.0000        0.0000        0.0000       36.6518       33.7032       39.3268       43.9130       40.9504       40.3856       36.9642       32.1775       29.8771       23.8789       22.6297       27.7038       22.9287       12.5904        2.9152        2.2144        2.5746        2.7430        2.9132        3.1428        3.3054        3.1001        5.2259        3.8623        3.9652        6.5756        8.9074       11.4132       10.1569        4.9989        2.8502        2.7952        3.2589        3.8529        3.0767        3.3115        2.7189        2.7875        3.3561        3.3074        2.7048        2.5042        2.9657        3.3534        5.4562        6.2710        7.3442        6.0149        7.3532        8.9152        9.6023        7.4597        6.8598        6.3663        7.1144        8.0859        7.2873        7.3923        9.1364        4.5343        3.0366        2.8742        2.7394        3.1410        8.0690       10.8456       10.7231        9.5750        6.2113        5.2589        6.2458        6.7132        7.1067        8.0809        9.1934        8.7720        4.7248        2.2450        2.9511        4.1142        4.0661        4.5121        5.4889        3.7145        3.5221        3.7456        3.2139        2.6310        2.1477        2.7182        4.9240        5.2341        6.4282        3.0958        2.8083        3.4067        3.9854        7.5595       11.0812       17.1648       26.1038       25.7937       31.0857       26.7266       21.2046       28.1007       28.9059       20.4227       18.8872       18.8947       23.2447       25.4678       27.9288       27.4014       26.9248       30.3903       35.3422       37.1887       40.0184       53.3376       85.0374       99.5594       84.5897       65.3639       69.7276       72.8752       76.3399       69.2566       58.2135       49.8428       66.0487       87.7173       71.4151       43.1231       41.5550       42.2012       41.2012       42.8790       40.9395       46.5818       48.2062       44.5805       40.2963       38.2977       37.4585       33.4950       35.6496       39.1235       41.2475       39.0924       46.8890       51.6671       50.5838       51.2879       59.1404       59.1692       51.4930       51.2580       58.8465       54.4727       45.6497       57.6434       77.8559       80.2553       73.9119       69.8396       74.8731       74.6504       86.5337       92.0255       74.2238       66.4693       73.6769       75.4471       74.7202       74.8005       77.3192       72.4535       68.4574       65.3745       58.6491       58.8145       45.2427       43.0693       42.6032       37.6048       41.2013       37.5023       36.7918       44.0281       46.6244       47.2674       46.5907       43.8273       43.9497       47.3619       52.4936       55.6412       68.5267       75.8432        0.0000        0.0000        0.0000        0.0000        0.0000        0.0000        0.0000        0.0000        0.0000        0.0000        0.0000        0.0000        0.0000        0.0000        0.0000        0.0000        0.0000        0.0000        0.0000        0.0000        0.0000        0.0000        0.0000        0.0000        0.0000        0.0000        0.0000        0.0000        0.0000        0.0000        0.0000        0.0000        0.0000        0.0000        0.0000        0.0000
        0.0000        0.0000        0.0000        0.0000        0.0000        0.0000        0.0000        0.0000        0.0000       42.7796        0.0000        0.0000       34.5074       31.8587       30.9400       27.9006       37.0729       29.9137       26.0410       20.1591       18.1877       17.7153       12.3197       10.8362       12.3091       17.0663        9.7918        7.5542        4.1697        2.3563        2.2223        2.4230        2.4631        3.0848        2.5702        3.1842        4.6938        4.3767        4.1566        6.0353        4.7725        3.1833        2.3349        0.7123        0.5908        0.6959        0.5725        1.3004        2.6062        1.9618        1.8033        1.8363        1.9428        1.3734        2.2186        2.9084        3.0628        3.8955        4.9637        5.2790        6.2252        7.1380        7.6808        8.5491        9.4294       10.5664       14.3081       39.9499       32.8990       16.6678       11.4399        8.1665        5.3119        3.8197        1.8379        1.9914        4.5196        6.7679        5.1478       10.0129       10.6602        6.1480        6.2106        7.3188        5.9430        5.1212        5.7591        5.7228        6.5000        5.6160        6.3757        8.1675        4.4938        1.5271        2.7641        3.6916        4.0962        3.2207        5.4108        5.7649        4.0464        4.8309        6.1142        7.8554        6.3206        4.6009        5.5318        6.8238        7.6834        8.3925        8.1451       22.6796       29.7962       29.2269       23.6054       16.9166       17.7519       16.0294       15.8273       14.1043       17.0326       20.7616       23.9948       22.1303       18.7181       19.2032       20.7660       25.6959       31.2627       31.2060       35.6499       46.4351       55.4271       81.5724       87.9044       78.5812       69.9598       66.7017       77.1952       87.1950       75.2483       67.6273       67.0152       58.9681       61.6331       55.2533       50.3573       56.1735       62.4575       58.1023       60.8276       55.2348       51.1551       51.6962       56.2995       45.8022       47.3207       41.5959       38.7975       37.4036       43.5530       48.0013       56.1957       61.6660       62.6087       63.5204       56.2161       54.3713       48.9385       39.8498       37.8233       36.6967       41.3709       42.2653       74.1346       98.3870       99.2496      101.8960       93.8602       87.1655       93.8051       86.3398       80.9688       73.4176       78.0897       80.1844       76.8927       69.1745       69.8662       62.9603       59.2998       59.4234       54.1283       50.0113       50.1280       48.2839       37.7264       31.5142       31.5486       39.8576       51.7355       51.6378       45.4939       37.9961       38.1084       41.0774       44.0106       59.4732       54.2601       59.5218       69.6535       94.1686        0.0000        0.0000        0.0000        0.0000        0.0000        0.0000        0.0000        0.0000        0.0000        0.0000        0.0000        0.0000        0.0000        0.0000        0.0000        0.0000        0.0000        0.0000        0.0000        0.0000        0.0000        0.0000        0.0000        0.0000        0.0000        0.0000        0.0000        0.0000        0.0000        0.0000        0.0000        0.0000        0.0000        0.0000        0.0000        0.0000        0.0000
        0.0000        0.0000        0.0000        0.0000        0.0000       36.2689       25.0966       56.6767       45.1065       23.0144       23.1943       32.8636       40.3184       35.9828       39.0207       34.7926       30.8860       25.6850       20.5272       18.1472       10.6780        7.6339        6.5770        4.5269        4.8359        4.9843        6.7278        4.3627        2.8752        2.3196        1.3684        1.6381        1.6844        2.2916        2.4958        4.0155        4.4037        4.3571        2.9476        2.4390        2.3485        2.4177        2.3953        0.6536        0.7513        0.9747        2.2522        2.3993        1.5399        1.1593        1.0876        1.6966        1.4601        1.5217        2.4322        2.9999        3.3197        4.3635        5.6019        6.0631        6.6846        7.4580        8.2376       10.0448       12.2763       13.4185       15.6373       16.9613       20.9249       20.2627       11.9949        7.1554        5.3804        4.1034        2.7881        2.5093        4.3198        5.1080        5.2665        8.6560       11.5081        9.9380        8.3092        7.7805        6.0723        6.6069        7.9183        7.3545        8.8480        6.8384        7.6339        5.2636        4.0706        3.9837        4.6437        3.6100        3.5071        4.0356        4.7903        7.1103        8.7405        9.4702        8.3421        8.4002        7.4695        7.4579        9.5328       10.1297       10.2341       11.3265       18.6881       31.7171       34.2999       31.5405       21.4234       21.8625       23.3243       21.6296       18.0396       21.2220       18.3464       16.3863       18.1502       19.0480       25.0407       27.4516       31.7785       28.9035       25.4825       28.8901       37.1250       52.4338       62.8721       82.0750       70.8329       69.1657       64.8463       68.4237       78.5535       98.2311       68.7162       69.1026       68.1708       62.2672       50.2228       49.4357       50.0484       68.7568       75.8817       65.8404       61.2919       59.9313       56.4641       51.0338       63.0747       54.6272       54.8874       53.0831       42.0698       43.0363       50.6176       56.4171       74.1542       76.8868       79.6581       88.3072       72.0950       58.1184       50.5321       49.3913       39.5934       41.3102       44.6918       58.8364       67.3156       73.2871      107.7645      110.8765       93.5323       75.2993       71.9920       75.7174       78.6057       76.3141       86.6475       87.1137       91.0772       85.3323       80.2545       77.8725       67.5028       60.8330        0.0000        0.0000       51.3423       39.7841       40.9074       34.2608       35.0040       39.7892       68.0248       58.9306       40.7885       36.5901       38.9342       44.9462       52.1411       59.3787       62.2525       65.5824       69.4448        0.0000        0.0000        0.0000        0.0000        0.0000        0.0000        0.0000        0.0000        0.0000        0.0000        0.0000        0.0000        0.0000        0.0000        0.0000        0.0000        0.0000        0.0000        0.0000        0.0000        0.0000        0.0000        0.0000        0.0000        0.0000        0.0000        0.0000        0.0000        0.0000        0.0000        0.0000        0.0000        0.0000        0.0000        0.0000        0.0000        0.0000        0.0000
        0.0000        0.0000        0.0000        0.0000       29.6970       33.0972       23.5221       25.2885       25.3444       31.8978       29.1699       34.9376       30.7701       30.5084       32.8102       25.9856       23.3762       17.5970       13.0054        6.9736        5.2909        5.5437        5.3089        3.5921        3.4121        5.7129        3.8815        4.8065        2.4428        1.6099        1.5173        1.3233        1.5894        1.5458        1.5546        3.0863        2.5768        2.4278        3.5286        5.7740        3.8245        2.4773        2.5940        1.1581        1.4884        7.1975       10.3433        4.7858        1.9005        1.1686        1.1795        1.2463        1.1486        1.6176        1.7670        2.7017        4.3143        5.8831        6.9205        7.2932        7.6902        8.5928        9.7350       11.9573       11.9063       10.4969        9.7185        9.7951       18.9906       23.8699       13.1484        8.8824        8.1341        5.6638        4.3540        5.3618        4.8309        5.9821        4.0655        7.6616       10.1054        9.8471        6.5991        6.4096        6.1656        6.3490        8.8194       12.3332       12.8197        9.9340        7.3386        5.7058        5.6461        6.5640        7.5931        6.4380        5.8416        6.1288        7.5218       10.6720       13.1366       13.6821       12.2193       12.7862       11.4239       12.6794       15.0212       15.6675       18.1382       21.3368       28.6271       27.7101       31.3386       25.2370       19.7909       23.1513       22.8049       22.3466       18.4507       22.2890       22.8461       18.3106       17.3154       22.5554       29.4333       33.2402       43.9367       39.3034       35.5901       42.3540       37.5613       54.4113       61.7018       64.6721       64.3034       66.0225       65.6307       70.7235       87.2547       80.2761       74.5784       77.9550       74.6403       56.3977       62.6751       57.5213       57.6095       67.2732       62.2160       49.2721       49.6669       52.9989       58.8597       51.7088       59.6830       68.7000       63.2528       58.5855       56.8002       56.4095       63.6754       61.1449       67.7349       78.1473       88.8842       90.5380       82.0566       64.7495       51.8321       52.2927       55.8548       55.4931       67.6638       66.6847       62.0170       70.2128       80.7756       83.7847       78.0805       72.5858       75.8785       78.3122       88.8406       96.3566       92.7200       89.4146       91.5011       97.7832       84.6381       75.6623       73.3062        0.0000        0.0000        0.0000       42.7561       33.4023       33.4248       35.6167       34.7034       37.6024       35.1184       36.2633       34.5839       37.5916       39.8219       40.7168       48.6353       52.2449        0.0000        0.0000        0.0000        0.0000        0.0000        0.0000        0.0000        0.0000        0.0000        0.0000        0.0000        0.0000        0.0000        0.0000        0.0000        0.0000        0.0000        0.0000        0.0000        0.0000        0.0000        0.0000        0.0000        0.0000        0.0000        0.0000        0.0000        0.0000        0.0000        0.0000        0.0000        0.0000        0.0000        0.0000        0.0000        0.0000        0.0000        0.0000        0.0000        0.0000        0.0000
        0.0000        0.0000       34.8423       22.0387       21.4586       21.4948       28.2238       23.7260       23.8841       27.7776       27.5273       25.5341       29.0463       32.9252       29.2037       18.9361       17.6055       15.2683       11.1445        8.8515        8.1676        6.5263        5.1483        4.1032        3.6581        3.7618        3.1297        6.5084        5.6603        2.0531        0.8067        1.0048        1.0039        0.7434        0.7509        2.0399        2.2411        2.4732        2.6528        3.5428        3.4500        2.5094        2.7469        1.9007        2.4835        5.3121        5.9654        2.8693        1.5820        2.1856        3.3895        3.7265        3.4474        3.5970        3.6198        4.6055        6.6307        7.6822        7.6319        7.2994        8.9458        9.6526        9.9962       12.0387       12.5775       13.5955       11.9565       10.2585       14.1014       13.3606        8.0177        6.1776        6.0928        5.8899        2.8329        3.5941        3.0896        1.5077        3.4956        4.6492        5.6960       11.0443        8.3560        6.1675        8.0994        7.7861       11.3881       10.9581        8.6259        7.7747       10.3390        9.0186       10.8043        8.0142       10.5526        9.6800        9.5661        9.6323       11.0758       14.8409       18.8278       20.9759       17.5908       21.9175       22.6697       23.1115       21.9212       22.1091       21.2258       20.4825       28.8476       24.1997       22.8050       24.6016       25.6375       16.5006       11.1770       13.0353       15.6415       17.4142       18.5460       20.3062       22.1380       22.4531       27.3055       40.7417       41.7025       39.0061       33.4081       39.6284       44.5961       54.6745       59.6797       61.4455       62.6329       72.5008       72.2972       71.0991       82.0110       76.8038       77.5484       77.7845       81.2797       75.5340       88.3974       83.4001       76.8089       66.4920       51.1538       63.5512       52.7012       56.5388       65.8027       83.2324       81.4598       79.5150       75.4677       67.2343       69.0794       70.4406       73.2640       68.3494       64.4027       73.4527       76.8645       78.0251       83.8860       72.6097       59.1811       66.7651       78.5815       97.4947       78.6168       66.0136       66.9229       82.2949       75.5504       77.2064       74.0698       74.1512       78.6676       83.7711       89.9137       96.2106       83.6786       91.3293       84.2880       86.1534       76.7412       53.8465        0.0000        0.0000        0.0000       58.6511       47.0534       37.1591       31.2600       33.3716       36.6031       40.7978       35.4067       32.2817       34.6072       37.7181       41.1538       40.5996       54.6142        0.0000        0.0000        0.0000        0.0000        0.0000        0.0000        0.0000        0.0000        0.0000        0.0000        0.0000        0.0000        0.0000        0.0000        0.0000        0.0000        0.0000        0.0000        0.0000        0.0000        0.0000        0.0000        0.0000        0.0000        0.0000        0.0000        0.0000        0.0000        0.0000        0.0000        0.0000        0.0000        0.0000        0.0000        0.0000        0.0000        0.0000        0.0000        0.0000        0.0000        0.0000        0.0000
        0.0000       20.8126       20.9832       17.4672       18.4668       19.2192       17.7535       22.7649       24.9786       25.8053       17.0201       18.0751       15.9061       18.3882       11.8586       15.6049        9.5497        9.6542        7.5981        4.7394        2.6579        2.8583        2.8131        3.5108        3.1100        2.8520        2.8697        2.1999        2.0543        1.6655        0.7705        0.6871        0.4375        0.5639        0.9148        2.0340        2.6454        2.7574        3.8181        2.8133        3.2449        6.9623        3.4347        4.3401        4.0813        3.1870        3.0986        1.2291        1.4817        5.8530        5.6082        6.8237        6.1222        6.9726        7.4474        8.5144        8.6101        9.6801        9.9950       10.9239       13.5959       14.1496       14.3693       16.0441       16.8428       14.8921       13.2615        9.8601       11.1153       10.1977        8.4049        6.9482        6.8117        5.4556        3.8953        4.8234        4.0033        2.7602        2.9471        3.9535        5.0372        8.7466        8.5195       10.2863        9.7503        8.3020       12.7951       12.8555        9.8041       11.3740       15.4132       24.2209       32.8108       30.2111       29.0675       26.8259       25.7912       28.1423       21.2417       21.4800       24.5826       23.4469       21.8933       23.2717       26.8052       24.8582       23.6052       22.0499       20.9128       20.3736       23.1034       16.5451       21.3903       21.8380       23.4812       22.7935       19.0333       15.1660       19.5809       19.7937       17.8306       17.9315       23.7156       26.4926       23.6279       34.6119       51.5961       42.9524       41.5055       46.7764       49.5031       52.1742       59.8976       73.3182       79.7979       96.8938       81.5417       85.5308       83.8439       85.9201       82.8067       90.8696       82.3096       86.7444       75.8544       60.5552       72.8423       67.2995       68.9958       75.7271       69.1457       69.4189       81.1343      110.8933      108.9838       91.5916       95.7508       96.3290       90.4059       80.6720       77.4077       78.2545       75.0853       78.8409       81.6533       90.3908       98.3916       88.3775       70.4732       76.8317       90.8720       88.4442       66.6835       60.8513       58.5189       52.9080       52.2308       55.1912       58.8886       66.3029       73.6991       74.1590       74.4308       83.8920       79.1515       87.9866      101.8808      123.0997        0.0000        0.0000        0.0000        0.0000       71.1316       60.2174       54.6792       46.0478       46.3229       47.8304       45.8141       39.3444       37.3716       34.3366       26.3705       35.9340       37.2324       40.6589        0.0000        0.0000        0.0000        0.0000        0.0000        0.0000        0.0000        0.0000        0.0000        0.0000        0.0000        0.0000        0.0000        0.0000        0.0000        0.0000        0.0000        0.0000        0.0000        0.0000        0.0000        0.0000        0.0000        0.0000        0.0000        0.0000        0.0000        0.0000        0.0000        0.0000        0.0000        0.0000        0.0000        0.0000        0.0000        0.0000        0.0000        0.0000        0.0000        0.0000        0.0000        0.0000        0.0000
        0.0000       19.1783       19.6866       15.9269       18.2797       19.2971       17.1912       16.7551       19.9080       19.3291       14.3071       14.1574       15.5424       12.1029        9.4086        9.5916        6.8411        4.6979        4.2613        2.9620        2.4117        2.5980        1.8984        3.1596        3.4597        2.8913        3.1568        3.7126        3.8367        3.3410        0.7241        0.9441        0.6567        0.6231        0.8374        2.1637        2.7887        3.3401        5.7365       15.1859       17.5716       10.6532        5.1697        4.4067        4.4460        3.9783        3.5941        2.0318        3.2955        7.7208        7.4725        6.7057        5.7267        6.0325        8.0446       12.1146       12.2679       11.0893       12.4854       13.5969       14.1581       15.0404       14.7349       14.9606       12.9424       10.9808        9.6842        6.1637        7.0361        7.1611        8.2659        8.7550        9.9850        4.8857        4.5805        7.6947       12.6510        2.9427        3.3080        4.5855        8.7546        7.9612        9.7951       12.6055       15.0721       12.3907       13.6966       15.5292       22.7652       26.0848       33.1036       36.8606       56.9632       55.3656       41.1245       40.5094       51.7717       51.0438       47.8897       29.8912       25.5797       21.8630       29.0708       30.9799       36.6355       33.5731       33.4130       18.1265       13.3169       14.8766       15.1269       17.6059       23.0254       28.6138       39.4016       34.2778       30.4034       31.1495       28.8979       22.5672       24.4955       23.6167       25.5968       32.2035       33.0131       56.5762       48.4232       40.6171       45.2066       48.4016       50.4248       53.6741       63.3795       78.4346       82.0592       78.0990       81.7789       96.4979      100.3367      104.2254       83.0556       88.4288       81.9340       61.5087       51.2818       53.3052       55.4673       62.1035       79.8569      100.3406       77.0512       70.4256       73.9411       89.2029       95.8906       96.3319      107.2707      104.3993       92.6951       88.4006       92.5364       85.6863       86.9144       92.8400       96.3458       98.9907       90.0038       77.1060       77.9931       91.6024       96.4373       99.6174       85.5579       67.0873       57.9372       45.8890       42.9261       48.3474       55.0273       59.6296       66.3516       63.6684       67.0181       86.0397       91.5143       95.6622        0.0000        0.0000        0.0000        0.0000        0.0000       48.5117       54.1209       48.2098       43.9328       56.2590       48.9346       44.8980       35.9203       37.1770       38.6784       31.6900       31.7204       39.1161        0.0000        0.0000        0.0000        0.0000        0.0000        0.0000        0.0000        0.0000        0.0000        0.0000        0.0000        0.0000        0.0000        0.0000        0.0000        0.0000        0.0000        0.0000        0.0000        0.0000        0.0000        0.0000        0.0000        0.0000        0.0000        0.0000        0.0000        0.0000        0.0000        0.0000        0.0000        0.0000        0.0000        0.0000        0.0000        0.0000        0.0000        0.0000        0.0000        0.0000        0.0000        0.0000        0.0000        0.0000        0.0000
       16.0467       17.0113       17.3805       18.3757       24.0109       20.0502       14.6766       13.4139       14.1343       10.4718       11.7686       14.1477       12.1703       11.9234       13.1817        6.1583        3.3876        3.7217        5.3093        5.9583        5.0893        3.4868        3.2186        4.5796        4.7785        5.8452        6.0729        6.9299        6.5309        4.9972        3.4996        0.7118        2.1640        4.1811        2.6589        4.0315        4.9241        5.6184        7.3601        8.2439        9.1948        6.1275        4.4911        4.9699        4.7159        4.2495        5.5288        6.1282       11.7980       15.6029        7.6678        7.1369        7.0912        7.2564        9.9389       13.6189       13.1749       13.5245       15.0930       16.5889       17.9749       16.6573       14.5056       14.3595       12.8338       13.4548       13.7521       10.5393       11.3961       12.9668        9.9051        8.9676       10.9587        8.1079        7.9525        6.9547        7.3771        3.5961        6.0540        5.6630        9.6960       21.6686       16.9533       16.7954       16.8870       16.0039       19.1511       31.6520       40.3145       37.6711       36.4741       34.9279       89.1374      124.3100       69.9453       67.8004       87.8049       61.4539       77.5556      107.0447       83.8424       65.5340       70.2302       50.8044       49.3757       51.9750       40.5082       29.7259       27.0108       20.0650       21.4462       26.3666       31.2267       39.7311       60.7366       37.6373       28.8830       31.1146       28.1946       21.8293       20.7448       23.4234       29.8451       30.8846       31.0605       36.6555       43.2069       45.8027       45.4789       45.2301       44.5523       50.4892       62.6451       80.4826       89.5062       86.9001       92.9164       89.4632       87.9218       85.5158       92.6000       80.4974       74.5688       56.7789       41.3418       48.4812       54.4380       71.6662       98.5428       80.7203       62.8681       59.0374       68.8005       74.0050       99.9502       99.6396      104.2806      103.0556       97.9123       98.2042       97.5742       92.7456       93.9984      107.4942      115.3729      110.4225      100.5626       84.6889       87.2483      101.4539      103.9259      106.9609       92.9976       76.6618       61.3396       47.2547       42.2571       53.8479       52.7192       61.5868       64.9794       72.2210       71.7768       68.3227       69.6923        0.0000        0.0000        0.0000        0.0000        0.0000        0.0000       40.7263       36.2011       38.5532       35.0714       35.5281       40.4507       35.0842       49.4780       36.7446       37.2131        0.0000        0.0000        0.0000        0.0000        0.0000        0.0000        0.0000        0.0000        0.0000        0.0000        0.0000        0.0000        0.0000        0.0000        0.0000        0.0000        0.0000        0.0000        0.0000        0.0000        0.0000        0.0000        0.0000        0.0000        0.0000        0.0000        0.0000        0.0000        0.0000        0.0000        0.0000        0.0000        0.0000        0.0000        0.0000        0.0000        0.0000        0.0000        0.0000        0.0000        0.0000        0.0000        0.0000        0.0000        0.0000        0.0000        0.0000        0.0000
       13.6592       13.5439       15.0553       13.6086       21.7043       37.0165       25.3315       13.6741       12.3131       11.0156       10.5839       20.7681       15.3423       13.2730       11.7640        4.7553        3.2559        3.7975        6.4060        6.9996        6.8267        4.3529        3.9525        5.7264        5.7455        4.5204        4.2015        4.0363        3.3434        1.6085        1.2254        3.1032        3.4289        4.9569        4.3780        5.5949        5.6085        5.8905        5.3337        6.5309        7.8686        4.9314        4.4903        5.5766        7.2624        7.5399        7.8033        8.4058        6.5758        3.6396        5.2065        8.4127        7.5612        7.4494        8.1593       12.5420       13.8275       14.1978       15.4408       13.6648       13.6068       15.9132       14.2553       12.8942       14.1948       14.4521       19.2142       24.4272       22.2073       18.1586       17.5295       14.9412       11.3629        9.3173        8.7277        5.0732        7.5710        5.3042        6.8512        6.2770       18.7651       22.8451       11.4338        8.3360        9.7968       13.6001       16.0865       47.1714       66.9958       39.5625       32.0317       37.1760       35.8650       52.8446       63.8020       67.6860       75.8715       66.4714       73.6449      103.1966      133.8323      139.4510      102.4618       87.0881       70.1451       60.7791       47.0845       39.1702       39.4446       30.1282       25.3893       27.3483       33.3391       28.3889       32.1476       28.4225       25.7747       26.2792       25.8152       22.5556       22.1370       31.5787       25.5725       29.6578       32.9241       33.1683       33.4047       53.0117       63.0698       52.5881       56.4859       64.9848       71.1510       78.2008       86.0946       91.1678       97.4097       97.9094       88.4695       87.2544       84.1426       77.2903       72.1210       46.0042       36.2390       41.2057       62.4609       66.2530       74.2417       59.1639       60.9685       65.5035       74.4405       80.2954       85.1180      102.4409       96.0137       99.6504      110.9379      122.6672      110.7494      105.9432       99.4310      102.3895      108.0848      108.3171      105.6271      101.1888      107.6683      116.5732      117.6608      109.6319       94.7896       77.1660       67.6062       54.4235       54.8769       59.9586       70.9095       75.6297       75.8765       72.8399       69.6549       66.3383        0.0000        0.0000        0.0000        0.0000        0.0000        0.0000       39.7500       38.4814       39.2364       44.1883       39.4143       29.7991       35.5957       37.7142       42.8820       45.7745       43.1580        0.0000        0.0000        0.0000        0.0000        0.0000        0.0000        0.0000        0.0000        0.0000        0.0000        0.0000        0.0000        0.0000        0.0000        0.0000        0.0000        0.0000        0.0000        0.0000        0.0000        0.0000        0.0000        0.0000        0.0000        0.0000        0.0000        0.0000        0.0000        0.0000        0.0000        0.0000        0.0000        0.0000        0.0000        0.0000        0.0000        0.0000        0.0000        0.0000        0.0000        0.0000        0.0000        0.0000        0.0000        0.0000        0.0000        0.0000        0.0000
        4.9109        5.0302        5.9376        9.6178       12.0397       15.0196       27.5381       23.6736       13.1356       11.0253       10.9481       12.2304        9.3443        6.5399        5.7243        3.9576        4.8234        4.1825        4.7466        6.6565        7.3561        4.8595        4.5858        4.5730        5.0084        4.5235        3.9024        2.6177        3.3794        3.5828        2.9521        3.7830        5.8635        6.5365        8.8536        6.2047        7.1237        6.5724        6.5234        7.9949        7.8686        6.6779        4.3441        4.2629        7.1684        5.5837        4.2740        2.7556        2.7207        2.1065        4.6205        6.4798        7.3735        9.5813        9.9345       11.5593       12.6085       13.3252       16.4172       13.0465       19.7691       22.5830       19.2021       20.8526       17.2671       19.4868       19.6403       13.8808       12.7945       12.5079       13.5213        8.9162        5.8133        8.3255        7.3430        4.7044        6.5177        3.2699        3.9749        3.1990        4.9838        3.2587        2.9092        8.5853       14.4458       19.2101       20.0706       22.5411       31.4404       34.2111       40.6353       40.8825       40.2586       48.5620       61.9887       86.3423       99.1056       96.7925       85.1942       79.7368       92.8512      100.1388      109.0407      108.0030       97.3137       71.3927       62.6094       58.0078       57.9913       56.0453       42.8034       37.3961       41.9585       30.8019       25.5881       25.3232       21.9330       20.8574       23.7767       23.6247       20.4441       21.8035       20.8375       30.7805       38.6003       39.4543       39.5447       52.2554       64.8214       73.4433       79.7449       86.2891       82.5390      102.3825      101.2628       90.3548       95.0022       98.3766       93.0874       83.5153       83.0956       77.9311       66.8828       45.1237       40.0071       39.1175       39.8995       45.4788       51.0228       59.9201       63.6317       73.5380       80.3170       84.4181       92.1323       97.2213      104.0588      110.3518      123.8505      125.0672      110.4240      111.0480      108.6999       96.3377      106.8563      112.9579      111.4764      107.3602      119.3383      120.7094      110.3724       99.5104       94.0786       82.9701       73.6764       70.3967       68.3861       80.1311       84.3021       85.1426       92.8940       83.6328        0.0000        0.0000        0.0000        0.0000        0.0000        0.0000        0.0000        0.0000       21.7200       26.1753       27.4205       25.7227       28.3628       10.4400        0.0000       40.3200       64.1100       84.3600       80.6700        0.0000        0.0000        0.0000        0.0000        0.0000        0.0000        0.0000        0.0000        0.0000        0.0000        0.0000        0.0000        0.0000        0.0000        0.0000        0.0000        0.0000        0.0000        0.0000        0.0000        0.0000        0.0000        0.0000        0.0000        0.0000        0.0000        0.0000        0.0000        0.0000        0.0000        0.0000        0.0000        0.0000        0.0000        0.0000        0.0000        0.0000        0.0000        0.0000        0.0000        0.0000        0.0000        0.0000        0.0000        0.0000        0.0000        0.0000        0.0000
        6.4963        4.5088        5.1468        8.3349       11.3817       14.1756       23.0519       49.0678       22.9829       15.9922       16.4922        9.3371        7.6598        4.3667        7.8638        4.1077        5.1062        5.1770        3.7634        5.5285        5.9921        4.9024        4.6255        4.6450        4.5191        4.1431        4.0312        3.3477        5.0074        7.4160        6.4887        6.4295        5.6929        4.4285        2.5654        3.0333        3.8667        6.1534        7.1123        5.7275        4.5534        3.2996        2.5071        2.3826        3.8410        4.3589        4.0389        2.6040        2.3054        2.4154        3.3077        4.6117        7.1036        8.8833        8.0117       12.0247       15.0272       15.7327       13.9834       23.7166       27.3684       24.1877       22.3264       22.6844       18.8743       16.0598       14.6454       10.0611        9.6829       10.2119        9.5336        8.9020        9.4054        9.7654        7.5340        7.3153        6.1148        3.6821        3.9874        2.7227        2.6375        2.2015       15.2931       13.4395       15.1407       20.2805       26.5139       34.9950       46.5347       45.8171       44.3131       43.0405       61.1179       62.4809       62.7262       70.8355       80.0578       92.9394       90.0023       90.1589       99.2132       99.3717       97.0603       94.0660      100.6428       96.5132       91.0835       86.2124       83.4598       75.6048       53.0699       53.7441       51.2757       45.7365       36.1986       26.0171       21.6217       23.8754       25.6190       23.4904       23.1995       22.0941       20.9644       30.0491       42.7990       50.9273       46.4488       59.2939       61.2694       67.0574       85.4969       93.7597       93.8062      106.8088       94.4175       82.8496       77.9988       80.0831       82.6594       77.1964       74.5909       66.1828       60.4160       63.0042       52.0879       48.3799       41.6909       51.9117       53.4016       65.4274       74.6762       76.7940       82.4955       96.3588       83.9297       90.7931      107.1187      102.4530      111.5707      121.8244      119.5901      114.9453      109.8542       97.7531      106.5596      101.8724      100.7787      104.0218      107.3990      102.4938       95.1072       89.2198       82.1975       74.4734       86.7850      104.5876       89.6977       85.0486       91.6017        0.0000        0.0000        0.0000        0.0000        0.0000        0.0000        0.0000        0.0000        0.0000        0.0000        0.0000       43.3800       29.2650       31.7020       23.0968        0.0000        0.0000        0.0000        0.0000        0.0000        0.0000        0.0000        0.0000        0.0000        0.0000        0.0000        0.0000        0.0000        0.0000        0.0000        0.0000        0.0000        0.0000        0.0000        0.0000        0.0000        0.0000        0.0000        0.0000        0.0000        0.0000        0.0000        0.0000        0.0000        0.0000        0.0000        0.0000        0.0000        0.0000        0.0000        0.0000        0.0000        0.0000        0.0000        0.0000        0.0000        0.0000        0.0000        0.0000        0.0000        0.0000        0.0000        0.0000        0.0000        0.0000        0.0000        0.0000        0.0000        0.0000        0.0000
        0.0000        0.0000        5.3337        9.8561        0.0000        9.2914       26.6992       37.2288       22.6912       20.9929       26.9051       22.5667       16.5181       12.1358       12.5609        4.3438        5.0105        4.8198        4.0003        6.5316        6.0563        5.8034        5.4687        5.0413        4.9298        4.8109        4.4903        3.2750        4.4526        6.4343        4.4116        3.5228        1.7285        1.7599        2.5742        3.9696        3.6672        3.3367        5.2687        4.9304        3.6785        2.6468        2.2893        2.5925        4.1447        7.2836        8.9058        3.6156        2.8352        3.6858        3.5154        3.5042        4.5725        5.9889        9.7857       13.4811       19.0617       23.7366       31.0454       33.6100       30.5294       31.2375       31.0811       24.5879       24.7457       15.2006       13.5387       10.1950        9.8291       18.8372       27.7804       24.8323       13.0220        7.4153        7.6970        3.6213        3.4756        3.4272        3.8356        3.5183        3.1315        2.9148        3.9946       11.2772       12.9221       16.8224       25.6918       39.1051       55.3524       70.6460       72.1155       69.7473       58.2352       51.5121       57.2056       65.8514       60.9342       56.1028       71.8086       87.4565      101.9549      112.9825      119.3641      108.2531      105.7154      115.0427      114.9704      147.7983      189.1298      147.1346       84.8515       69.1951       79.9986       60.5107       48.1742       27.7810       20.3309       24.5660       21.6866       15.1147       16.8202       23.1891       23.0983       36.6202       39.3177       45.0474       50.3837       58.7232       60.7299       68.7744       92.0621       95.1590      123.0103      102.5130       88.5708       79.2581       81.4429       67.7943       58.4230       67.3012       65.0197       59.7598       58.8250       45.3630       59.8455       65.5754       60.3517       62.8676       62.3865       66.3392       67.4362       73.9439       89.5702       82.5981       83.0922       98.2276       96.9845       92.4107      102.3137      108.4662      104.0661      103.5972       97.0191       93.3011      101.1994      106.3062       96.6221       92.0606       95.9521       97.8089       96.5378      104.1489      108.6397      101.5426      103.5964      117.9478      110.0943      102.7208      103.0201      101.6316        0.0000        0.0000      103.2386        0.0000        0.0000        0.0000        0.0000        0.0000        0.0000       53.2200       36.1800       41.2122        0.0000        0.0000        0.0000        0.0000        0.0000        0.0000        0.0000        0.0000        0.0000        0.0000        0.0000        0.0000        0.0000        0.0000        0.0000        0.0000        0.0000        0.0000        0.0000        0.0000        0.0000        0.0000        0.0000        0.0000        0.0000        0.0000        0.0000        0.0000        0.0000        0.0000        0.0000        0.0000        0.0000        0.0000        0.0000        0.0000        0.0000        0.0000        0.0000        0.0000        0.0000        0.0000        0.0000        0.0000        0.0000        0.0000        0.0000        0.0000        0.0000        0.0000        0.0000        0.0000        0.0000        0.0000        0.0000        0.0000        0.0000
        0.0000        0.0000        0.0000        0.0000        0.0000        9.1791       16.5439       28.2974       23.5169       20.4081       22.7688       22.3109       18.6273       16.8726       12.5544        5.1710        5.1976        4.5517        4.8819        7.3774        6.0493        6.5793        6.7419        7.4516        8.2314        6.5881        5.6793        4.1764        3.8395        3.6849        2.9665        1.7506        1.8804        2.6658        1.8635        5.0708        4.4682        7.0475        8.8723        6.6201        4.3748        3.7607        3.0905        3.0377        3.3595        5.0485        7.6916        6.2477        2.2811        2.4515        2.9683        3.6326        2.8034       11.0037       23.8160       33.1898       45.6622       42.3976       55.3372       41.6430       24.7858       17.7849       21.5560       18.5388       16.0665       12.9579       11.8982        8.4757        9.3379      168.1197       69.8204       94.0818       11.7567        6.0335        4.7735        3.8713        3.0854        3.8104        5.4829        3.9797        3.1795        4.4345        4.9911       11.1687       11.5423       15.8073       22.0567       36.0013       56.6891       84.2115       63.3019      119.8165      123.4482       64.8827       68.6258       66.3304       72.3914       73.0914       80.1971       76.7113       85.3065      104.7308      106.8230       97.5212      107.4052      107.0678      115.7819      115.6877      156.1389      150.6194      107.9958       85.4638       84.3182       94.9915       76.5310       54.3005       25.9222       22.3864       22.2995       21.5798       18.4562       18.0514       21.0304       35.0776       41.2303       46.2172       49.1337       57.1602       60.8619       65.6654       76.5157       85.0697       85.6882       88.2453       92.1193       83.3073       76.5058       75.7272       61.0235       62.4822       60.9942       59.4691       56.1935       42.5281       53.7412       57.8543       64.5493       73.3236       64.3434       69.3682       62.2781       68.1542       74.1429       68.7484       69.2828       85.9342       91.4566       83.1834       85.3536       98.1429       90.0951       81.8399       82.6769       77.5072       83.8289       97.7265       90.3659       89.8422       95.6719       98.5420      108.2678       98.8120      115.8903      101.6052      117.7601      117.1762      113.0531      109.5929      104.3133      108.2296       95.3441      129.6016      114.5040       81.2325        0.0000        0.0000        0.0000        0.0000       38.7900       31.2900       26.1000       31.6601        0.0000        0.0000        0.0000        0.0000        0.0000        0.0000        0.0000        0.0000        0.0000        0.0000        0.0000        0.0000        0.0000        0.0000        0.0000        0.0000        0.0000        0.0000        0.0000        0.0000        0.0000        0.0000        0.0000        0.0000        0.0000        0.0000        0.0000        0.0000        0.0000        0.0000        0.0000        0.0000        0.0000        0.0000        0.0000        0.0000        0.0000        0.0000        0.0000        0.0000        0.0000        0.0000        0.0000        0.0000        0.0000        0.0000        0.0000        0.0000        0.0000        0.0000        0.0000        0.0000        0.0000        0.0000        0.0000        0.0000        0.0000
        0.0000        0.0000        0.0000        0.0000        0.0000       12.3498       14.1072       13.6124       16.4544       10.2879       12.2721       18.7031       19.9390       16.3071        5.8162        4.4213        5.1547        4.2530        4.4569        5.9675        6.9333        7.1370        6.6301        5.3197        4.7407        4.5348        4.2355        2.7621        2.7663        3.0267        3.6260        5.5927        4.6576        8.4419        9.7480        6.8760        5.0530        6.1775        6.0802        4.0287        2.8668        2.6412        3.1379        3.8152        3.8357        3.9630        4.7732        2.3977        1.7266        2.8387        5.0525        4.9427       18.1608       59.9461       77.0232       91.5275      163.8923       73.5576       75.1711       45.4311       19.8599       13.4915       11.3108       17.8501       17.5004       13.6556       12.1910       11.7179       18.9071       54.7935       79.9512       62.0607       10.3469        9.7123        6.0322        4.3733        4.1309        8.2183        6.1201        5.3527        5.8223        7.9982        9.4385       13.7071       15.1903       20.6038       25.3464       25.4078       35.6778       50.5138       48.5690       53.1679       63.4293       63.8873       71.7138       71.5649       82.6986      107.1155      113.6574       84.9440       77.8046       92.1222      103.2656       77.1519       84.7666       87.1474       94.5570       97.4174      100.0038      105.9770      122.1134      110.2316      138.8224      102.5217       79.4394       61.5719       41.0000       30.4662       24.1597       17.2109       19.1883       19.7053       24.2460       35.0523       39.7053       44.0237       45.9035       47.6018       57.5078       60.0941       66.5215       60.9062       54.7555       56.8932       58.6995       47.8357       72.5571       50.8377       71.5601       52.6612       48.9797       48.9132       49.0298       50.5021       52.6353       62.0091       63.1894       64.9903       65.2600       72.1459       71.3175       68.2350       67.0230       61.9978       64.9235       66.6002       70.6635       58.8709       55.8594       77.2361       64.8195       63.0403       65.1546       59.4203       62.7494       62.3555       73.3418       68.7709       79.8911       90.1649       94.9162       98.6029      120.6471      111.2738      118.1187      138.0029      129.4300      104.9488       97.5867       92.5495       97.9031      102.4437       80.8169       64.0097        0.0000        0.0000        0.0000       53.4583       42.8971       34.9804       34.3377       43.9935       43.1363        0.0000        0.0000        0.0000        0.0000        0.0000        0.0000        0.0000        0.0000        0.0000        0.0000        0.0000        0.0000        0.0000        0.0000        0.0000        0.0000        0.0000        0.0000        0.0000        0.0000        0.0000        0.0000        0.0000        0.0000        0.0000        0.0000        0.0000        0.0000        0.0000        0.0000        0.0000        0.0000        0.0000        0.0000        0.0000        0.0000        0.0000        0.0000        0.0000        0.0000        0.0000        0.0000        0.0000        0.0000        0.0000        0.0000        0.0000        0.0000        0.0000        0.0000        0.0000        0.0000        0.0000        0.0000        0.0000        0.0000
        0.0000        0.0000        0.0000        0.0000        0.0000       11.9495       16.8593       12.8498       12.3700       10.9060       15.4821       18.9922       21.3599       13.2690        7.1577        5.9161        4.8541        4.9359        6.3273        8.3842        9.2727        7.9651        6.6494        4.7079        4.2844        3.8507        3.3958        2.3956        2.0943        2.5713        2.7909        1.5202        3.3618        5.5738        4.3662        3.1698        3.2493        2.9909        3.0288        2.4059        2.2928        2.3629        2.2619        3.9973        4.4683        2.9954        4.3263        6.8597        3.9514        6.3592        8.3164       21.3814       26.1697       30.4267       29.4084       21.5924       46.2667       59.3989       72.2808       54.5703       44.2747       26.2734       21.1364       47.6778       16.6825       22.6371       26.2118       20.8626       34.7629       29.8410       22.4234       24.2056       19.6292       15.1174        9.4109        5.4616        5.7812        7.2791        7.8902        7.9994        7.4800       58.8977        9.1482       14.4933       14.7316       24.0590       26.4491       30.1947       31.1978       31.4083       40.5384       42.5303       49.9807       61.2010       69.2076       77.4504      103.3843      107.2816      110.0842       88.7847       78.3471       81.5362       89.7210       72.1563       76.0027       83.7305       77.6195       85.6441      109.7845      114.8976      117.5716      120.3734      205.6951      201.4197      136.6537      134.3434       70.6550       56.9323       32.8022       34.5782       17.8515       22.6350       26.6810       30.8842       33.4629       40.5241       48.1451       55.0800       53.0522       72.3949       58.3002       51.7991       52.1666       56.0739       56.0287       60.9616       43.0444       60.0903       49.3135       65.3119       65.4655       60.3618       60.9942       52.9860       61.7073       59.0661       54.3686       71.4930       71.2258       65.0404       69.6556       70.3964       62.9230       63.3681       80.6547       72.6854       58.5323       52.7944       57.3314       67.1003       71.4788       60.5935       60.8075       51.4595       54.8017       56.8576       62.4142       69.4755       70.7280       79.9293       92.7586       94.9694      111.0654      122.9347      127.2124      146.9008      132.7742      122.9808      129.7882      120.7923       93.6973       83.2680       80.7822       62.7714        0.0000        0.0000       51.2216       43.6583       37.8376       34.9095       35.2113       48.7426       50.4003       50.7403       52.7757       45.8053       50.3811       69.9317        0.0000        0.0000        0.0000        0.0000        0.0000        0.0000        0.0000        0.0000        0.0000        0.0000        0.0000        0.0000        0.0000        0.0000        0.0000        0.0000        0.0000        0.0000        0.0000        0.0000        0.0000        0.0000        0.0000        0.0000        0.0000        0.0000        0.0000        0.0000        0.0000        0.0000        0.0000        0.0000        0.0000        0.0000        0.0000        0.0000        0.0000        0.0000        0.0000        0.0000        0.0000        0.0000        0.0000        0.0000        0.0000        0.0000        0.0000        0.0000        0.0000        0.0000        0.0000
        0.0000        0.0000        0.0000        0.0000       15.9782       20.7424       20.4602       15.1043       11.1888       11.7046       16.2306       14.0116       17.5125       14.4960       12.0662        8.3979        6.7970        6.6689        6.6095        8.5629        7.8130        7.3453        6.6683        4.7170        4.1135        4.0645        3.4600        2.6007        1.9823        1.8910        2.0568        1.4356        2.4674        4.6343        4.2525        3.0684        3.4846        4.1939        3.4403        2.9359        2.6935        2.2317        2.3508        3.6328        5.2553        5.0038        6.2958       10.3271       11.5296       31.7836       57.2907       38.2494       35.0145       29.3285       45.9203       47.1414       61.7902       77.9933       52.0217       32.1033       40.4630       35.1253       24.5553       15.7560       11.1025       18.1698       23.6850       16.9885       31.5980       45.2197       41.4903       41.1292       34.0578       38.0918       13.6346       10.3615        7.5755        8.1461       10.3801        9.3623       45.4227       82.4897        9.8478       16.0872       18.8704       17.1518       19.5717       17.5217       16.8071       19.9133       27.2352       48.1579       76.2327       94.2162      112.6696       95.5651       88.2565       98.4718       90.2215       75.6377       70.8164       78.5894       81.8368       74.5072       64.3078       63.1305       53.8298       60.1712       82.4736      131.9130      143.2163      115.1638      122.6030      153.1835      109.2140      105.4418       84.9059       64.4851       51.8312       49.1080       38.9101       28.3716       31.3057       38.0676       42.5642       55.7317       53.5122       62.0209       55.7902       48.6327       41.5094       47.7575       50.2709       63.0377       74.3145       62.5835       55.0597       75.3270       84.6767       86.3649       75.7913       70.4716       74.0591       64.0974       68.5553       72.7786       69.4028       66.5670       64.3640       65.1482       67.4113       61.5177       60.4950       57.5353       59.2178       62.3667       59.6961       56.2393       59.2884       69.0923       76.6936       59.6390       57.4740       54.6926       44.9071       50.7680       54.0972       59.0168       60.4783       74.6980       86.3074       86.0307      103.4713      137.7965      133.3102      129.7008      132.8000      118.1918      135.9159      136.8999       98.9513       78.7134       73.4281       56.6015        0.0000       48.4616       49.7254       44.9818       50.5198       52.5523       43.5681       56.1087       61.9011       62.8686       63.0498       53.5125       52.1673       54.6717       69.0229        0.0000        0.0000        0.0000        0.0000        0.0000        0.0000        0.0000        0.0000        0.0000        0.0000        0.0000        0.0000        0.0000        0.0000        0.0000        0.0000        0.0000        0.0000        0.0000        0.0000        0.0000        0.0000        0.0000        0.0000        0.0000        0.0000        0.0000        0.0000        0.0000        0.0000        0.0000        0.0000        0.0000        0.0000        0.0000        0.0000        0.0000        0.0000        0.0000        0.0000        0.0000        0.0000        0.0000        0.0000        0.0000        0.0000        0.0000        0.0000        0.0000        0.0000
        0.0000        0.0000        0.0000        0.0000       34.2086       27.1077       19.1672       16.0027       10.9358       13.4497       11.8582       15.1324       11.4698       11.6642        9.5132        9.1262       10.4582       11.0038       10.7263        9.8956        9.8155        8.2762        7.1519        6.0129        5.3978        4.3397        4.4005        3.0305        2.2462        2.2164        2.0847        0.8278        1.0903        1.7897        2.0304        2.5891        2.9331        3.9388        4.5724        4.5724        4.2125        4.7215        4.0637        4.1683        5.0709        7.3207       13.7093       25.3435       30.1464       38.7483       55.4647       31.9421       23.4386       24.6515       34.1531       51.0682       65.1012       51.8043       40.1121       40.4961       25.5801       12.1743       12.6475       15.0320       18.3314       27.9848       30.4071       24.3779       33.4491       36.6974       37.7613       46.7732       53.5619       36.5322       24.4785       14.1538       10.6873       17.5672       15.2017       11.9326       69.2144       42.0034       11.6352       15.5588       19.7525       24.4760       24.1670       22.5530       20.8960       20.5348       28.7315       53.5806       50.3528      137.4831      279.2686       99.3112       82.2613       68.2768       58.4712       64.1648       71.5522       70.9946       84.1276       87.5226       61.6167       59.8793       71.0984       60.4866       68.5391       83.9032       99.2294      100.0516      106.4310      107.9058      109.0447      121.1082      112.7305       99.2538       70.1394       56.2878       47.7231       47.1374       50.0960       60.9865       73.2550      109.1456       84.9391       61.0764       57.3026       42.4772       35.8572       46.4892       49.6355       49.3343       55.1290       56.5891       55.2581       95.6227      120.1576      106.8698       98.8367       70.1986       65.4832       71.1330       67.2437       75.5082       67.9680       61.7665       58.6725       61.9543       69.8374       59.9429       64.5444       62.8465       61.1935       51.9004       56.3819       60.0621       54.9543       73.3960       71.5287       65.1617       57.5796       52.4684       45.5363       49.8592       54.3779       58.5118       64.5594       71.9944       77.8619       91.5842      102.6552      105.3480      107.3087      128.8347      116.6182      109.1308      114.2281      127.4221       90.6568       73.1126       72.8045       62.3627       61.2848       62.6003       60.6180       57.9894       59.2415       59.5781       54.1293       69.6946       69.0161       70.8930       68.6077       58.6332       60.6374       61.1044       74.4705        0.0000        0.0000        0.0000        0.0000        0.0000        0.0000        0.0000        0.0000        0.0000        0.0000        0.0000        0.0000        0.0000        0.0000        0.0000        0.0000        0.0000        0.0000        0.0000        0.0000        0.0000        0.0000        0.0000        0.0000        0.0000        0.0000        0.0000        0.0000        0.0000        0.0000        0.0000        0.0000        0.0000        0.0000        0.0000        0.0000        0.0000        0.0000        0.0000        0.0000        0.0000        0.0000        0.0000        0.0000        0.0000        0.0000        0.0000        0.0000        0.0000        0.0000
        0.0000        0.0000        0.0000        0.0000       19.5799       18.6161       18.7880       21.1272       26.2791       19.7525       17.6809       20.3567       19.4891       18.4083       13.5771       15.5601       18.4300       20.6208       18.8468       13.4008       15.2191       13.5699       13.6334       11.7850        9.3106        6.9160        5.4551        5.7219        5.3053        2.6635        1.8506        0.2626        0.6650        1.6805        1.6357        2.0511        3.0207        2.8719        2.9038        3.8193        3.9824        4.6936        4.6366       17.0185       29.3723       49.1873       58.5269       52.3510       36.9178       20.4909       21.8451       20.7831       24.2672       36.4063       61.3800       45.7993       61.4399       66.0131       61.7324       26.1456       25.3829       23.7204       21.5008       18.7188       20.9859       24.6451       27.9095       32.1467       32.4868       28.7211       38.0008       69.8515       62.9378       50.3193       50.7298       45.0384       32.7861       41.6139       41.8664       29.7630       26.2179       18.3653       16.9569       15.6353       17.5132       21.2111       19.9262       91.9364       62.5011       64.9918      100.9550       24.6961       30.6241       44.0774      122.2862       53.5536       47.3176       46.3553       48.2190       56.2670       59.8389       53.8772       52.0472       55.5897       54.5372       64.1665       50.9551       52.9526       63.5985       70.2750       68.8331       85.7326       87.9739       77.1599       93.4104      130.1691      102.5198       85.5183       84.5413       87.6869       88.6417       75.1602       63.2704       72.4015       96.4107      114.9672       74.2093       63.1882       58.6267       57.7386       54.3452       67.8600       70.4498       60.3298       62.8341       68.2794       64.9322       67.3496      102.7541       85.0628       58.1800       50.1570       49.4342       60.3180       84.9341       56.7133       50.9882       52.9753       57.0105       64.2573       70.7250       61.0910       56.6208       58.7250       57.0201       64.5638       64.4157       70.3434       67.8693       60.0061       69.6604       59.7660       47.9596       42.3240       39.0921       46.0621       46.9988       59.9885       72.9525       76.6734       77.5133       98.8007       98.1540       98.8731      101.5315      111.9178      104.3877      103.3402       96.2582       93.2792       85.1631       71.3221       67.8071       80.1872       87.8718       88.1902       84.4264       94.0415       90.9504       88.9557       84.1965       71.8012       70.2026       69.2176       67.5296       56.6729       52.6402       52.5547       61.7929        0.0000        0.0000        0.0000        0.0000        0.0000        0.0000        0.0000        0.0000        0.0000        0.0000        0.0000        0.0000        0.0000        0.0000        0.0000        0.0000        0.0000        0.0000        0.0000        0.0000        0.0000        0.0000        0.0000        0.0000        0.0000        0.0000        0.0000        0.0000        0.0000        0.0000        0.0000        0.0000        0.0000        0.0000        0.0000        0.0000        0.0000        0.0000        0.0000        0.0000        0.0000        0.0000        0.0000        0.0000        0.0000        0.0000        0.0000        0.0000        0.0000        0.0000
        0.0000        0.0000        0.0000        0.0000        0.0000        0.0000        0.0000        0.0000       20.6651       23.1060       20.0539       14.6947       20.2016       24.9587       21.7181       27.0931       34.9012       41.8736       24.5226       18.1783       20.2389       15.8748       18.0012       14.3006       14.4113       15.0768       12.6424       16.5482       15.8496        4.0442        3.1185        1.3807        1.7009        1.5424        2.0271        4.1728        7.3461        8.4793        6.1387       10.1153       13.3917       12.8871       13.0436       24.9729       25.4871       35.4524       23.7003       17.6256       18.8493       15.7973       17.6426       30.9232       42.4765       29.1609       57.8367       44.5212       75.6107       50.6892       61.1040       39.2815       50.0274       50.0832       42.0685       23.3751       19.2347       25.8741       30.2305       66.3867       73.8683       54.2182       54.7995       93.4376      118.5668       67.9499       56.4380       52.8367       46.1470       63.4802       70.8137       65.7948       51.0241       29.9747       25.3072       26.0750       28.8246       27.1354       29.5239       49.9182       58.8855       77.7496       86.2822       38.1247       42.2560       53.5580       52.4492       41.5033       48.5001       51.4880       47.8359       74.6748       76.5494       61.2282       53.7997       51.8676       48.8018       58.8590       55.2188       62.3344       76.3575       71.3403       71.5768       86.6393       88.8507       83.6623      106.7113      105.7669      115.7877      110.1939       92.8874       93.1212      109.3303       80.1574       73.4445       87.5364       95.8932       81.4909       65.1976       67.3745       57.2989       76.9595       81.5397       89.7486       79.2563       71.9663       64.8291       65.3098       67.7964       63.2219       65.5549       68.2527       71.3275       71.6427       87.7749       67.1566       63.0057       55.1146       55.6255       55.9204       63.7791       69.4213       85.1890       79.2369       53.7860       58.1613       67.3132       76.0477       67.8087       72.1742       55.3508       52.6970       60.7438       49.4197       40.3461       36.6233       39.9797       44.8824       57.3047       81.0301       84.7564       84.2231       90.9456      103.5960      104.3577      104.1792      103.0648      104.5754      107.7723      111.6221      107.0122       91.0631      108.6016       96.1892       77.6191       88.7987       91.1605      101.4316      104.9421      108.8253      104.6717      108.8832      103.4199       81.7475       75.6141       74.0095       73.2867       62.3477       56.3793        0.0000        0.0000        0.0000        0.0000        0.0000        0.0000        0.0000        0.0000        0.0000        0.0000        0.0000        0.0000        0.0000        0.0000        0.0000        0.0000        0.0000        0.0000        0.0000        0.0000        0.0000        0.0000        0.0000        0.0000        0.0000        0.0000        0.0000        0.0000        0.0000        0.0000        0.0000        0.0000        0.0000        0.0000        0.0000        0.0000        0.0000        0.0000        0.0000        0.0000        0.0000        0.0000        0.0000        0.0000        0.0000        0.0000        0.0000        0.0000        0.0000        0.0000        0.0000        0.0000
        0.0000        0.0000        0.0000        0.0000        0.0000        0.0000        0.0000        0.0000        0.0000        0.0000       17.8931       12.9907       16.2836       15.9636       15.6855       16.3154       18.2042       16.0538       10.8896       22.6534       21.0406       21.2425       23.7675       15.8816       19.5435       14.2967       13.6189       18.6564       13.2423        7.9526        3.9248        1.7497        1.6253        3.8866        5.2585       16.7129       27.6370       26.7868       19.5596       23.9083       18.3792       18.2678       13.6515       19.1337       11.3529       10.0015       13.7721       32.1326       31.3595       29.8855       40.4922       26.7886       40.5742       64.8156       68.6466       36.5089       43.4359       28.7052       37.4844       11.4566       27.0559       44.5335       43.7539       24.8788       11.9047       18.1570       32.1158       54.4280       69.6632       45.4486       60.0425       79.0178       94.2489      104.5381      154.4552      127.5993       90.5406       84.5260       96.3570       97.4267       63.4496       48.8666       30.2226       36.2360       44.0433       43.1293       46.9374       42.0840       38.7760       53.2473       53.0764       54.9599       72.6032       67.5415       75.2597       51.4399       55.2471       66.3689       61.6715       55.8828       67.7724       67.2021       64.5083       60.3365       57.6902       56.9085       58.1111       77.8511       80.6067       72.6865       77.1776       88.5360       95.6912      104.8610      123.1193      125.5048      143.4474      135.6429       89.5972       97.4076       96.7389       75.5585       73.8353       82.7070       74.6081       71.9160       70.2457       73.9525       83.3490       95.2496       79.0808       72.7192       53.6202       53.7100       56.0184       56.4848       61.8214       62.6239       72.4961       79.5477       74.6154       73.0413       98.9192       72.3258       58.4469       69.9664       76.3661       62.7691       63.3593       64.5612       56.9912       55.9176       56.6636       62.7585       60.0930       60.9822       61.0383       71.0814       62.5456       55.1469       50.4616       46.8942       42.8837       39.4322       41.9281       54.5090       53.3875       73.7278       90.7398       94.2763       96.8760      114.2523      110.4986      111.6064      113.7926      114.1020      124.9270      126.8696      113.5678       97.2081       92.0008       93.5384       87.9438      113.7445      122.7482      119.7829      120.8947      123.4836      126.7072      130.5932      121.6108       88.7294       84.6902       81.6114        0.0000        0.0000        0.0000        0.0000        0.0000        0.0000        0.0000        0.0000        0.0000        0.0000        0.0000        0.0000        0.0000        0.0000        0.0000        0.0000        0.0000        0.0000        0.0000        0.0000        0.0000        0.0000        0.0000        0.0000        0.0000        0.0000        0.0000        0.0000        0.0000        0.0000        0.0000        0.0000        0.0000        0.0000        0.0000        0.0000        0.0000        0.0000        0.0000        0.0000        0.0000        0.0000        0.0000        0.0000        0.0000        0.0000        0.0000        0.0000        0.0000        0.0000        0.0000        0.0000        0.0000        0.0000        0.0000
        0.0000        0.0000        0.0000        0.0000        0.0000        0.0000        0.0000        0.0000        0.0000        0.0000       23.8288       22.7649       14.6509       14.9163       17.7460       14.1395       12.7356       15.8706       14.3932       18.7781       16.0504       16.6625       16.7338       20.4063       19.7963       19.2249       14.1239       22.2993       17.9527       12.3374        8.6237       17.0778       16.9538       15.8350       12.0287       22.6507       23.7628       13.6278        9.3769        9.1990        9.1996        7.6692       45.3516        7.8369       12.0489       12.6668       13.9576       33.0223       33.6009       33.9842       23.7951       40.2940       38.1846       64.1384       80.7673       58.0924       30.9718       46.5561       47.4789       19.9573       25.0403       24.6436       31.1289       24.4960       16.7306       26.2317       29.9088       51.0735       60.7145       35.4652       33.6551       56.3089      101.9531      104.7843       95.6110      104.1184      111.8417      102.7709       97.3284       77.8751       93.9050       76.0182       79.6973       67.0511       62.2532       69.5322       73.5657       79.7802       70.6325       51.9355       57.4000       68.1554       73.5522       69.7549       85.7204       67.2302       64.7900       79.3577       71.2236       80.2677       80.5406       91.6150       77.7538       77.0282       69.8966       91.9763      100.9018       81.3172       71.8649       81.3092       77.8638       81.6424       80.3313       86.7692      113.3395      108.8079      110.4804      123.9507       92.8771       88.2927       79.5433       72.6648       82.5219       89.0178       97.1978       84.0538       81.9137       80.3302       84.1530       84.0077       61.2866       57.6126       52.6984       52.2044       57.1086       50.7891       58.9500       80.3293       80.8258       73.0150       71.7656       64.1599       65.7440       64.0091       64.6139       69.0460       63.1304       68.9937       61.9287       57.2538       54.0177       51.8875       53.0880       63.0681       74.0939       74.6811       70.3052       76.7681       94.8632       61.1567       63.0580       62.9310       49.6175       48.3222       58.7312       73.3042       81.9371       82.2004       85.5616       98.1677      100.9917      116.2396      118.9955      122.1237      121.3117      119.2649      131.4544      127.0449      123.5106      120.0320      102.8643      117.4843      120.6869      127.9081      128.9224      129.3646      132.8577      148.2263      146.1768      140.8841      129.7303       98.4689       97.5869        0.0000        0.0000        0.0000        0.0000        0.0000        0.0000        0.0000        0.0000        0.0000        0.0000        0.0000        0.0000        0.0000        0.0000        0.0000        0.0000        0.0000        0.0000        0.0000        0.0000        0.0000        0.0000        0.0000        0.0000        0.0000        0.0000        0.0000        0.0000        0.0000        0.0000        0.0000        0.0000        0.0000        0.0000        0.0000        0.0000        0.0000        0.0000        0.0000        0.0000        0.0000        0.0000        0.0000        0.0000        0.0000        0.0000        0.0000        0.0000        0.0000        0.0000        0.0000        0.0000        0.0000        0.0000        0.0000        0.0000
        0.0000        0.0000        0.0000        0.0000        0.0000        0.0000        0.0000        0.0000        0.0000        0.0000       23.7195       19.9604       18.2283       20.5547       15.2094       13.3387       12.8158       12.9590       16.6842       16.1048       29.0129       23.9221       21.8500       10.8519        8.2897       16.2559       16.9639       16.8460       18.6537       17.0834       27.7941       25.3717       15.0974       13.6272       12.8124       16.4898       16.4893        9.8572       10.3111        4.8594        4.8555        4.2656        6.0377        3.8766        4.3595        4.6877        6.5105       13.1794       20.5119       27.1426       37.2100       34.9002       28.9433       48.9369       62.8221        8.7935        8.9479       12.9173        8.7933       13.6654       23.7764       10.3081       25.0197       11.2631        1.6251        2.5191        4.6724       21.6186        7.5516        6.7686        9.4443       43.4592       60.1041       64.3340       72.6508      121.5473      127.5714      107.5760       99.3699      113.2005       97.9013       75.7523       79.2895       77.2041       85.7608       83.7108       84.5640       71.0364       74.1517       56.8150       68.0847       83.8323      121.8109      127.4644      140.1405       90.5349       94.9391      112.9002       88.7926       77.1236       85.4871       86.4196       88.2477       85.5746       95.9225      111.8114      105.6044       99.6044       93.9831       90.6248       91.6543       96.0627       92.8882       97.2752      102.8434       94.7590       87.0255       84.6491       99.9599      113.4764       95.4582       80.1499       88.5315       83.0494       85.7594       87.1483       80.2591       80.1250       79.1518       71.7077       70.6656       61.7515       56.6632       61.9759       60.3170       60.2212       59.5616       72.0708       71.1495       87.0912       81.4409       98.5458       75.7577       67.9902       84.6319       89.9773      103.7351       84.1943       88.9178       72.8020       68.3948       54.7615       53.0551       64.8337       84.7816       80.4686       62.2938       68.5640       72.2716       63.5560       62.2810       82.2306       75.9574       92.0782      101.0439       97.7097      104.1140      102.7445      107.3349      123.6921      120.7571      131.9227      137.8017      140.0276      139.9733      150.4354      167.1603      175.0894      173.5226      193.4319      183.0190      214.5939      219.0794      176.8152      171.9352      172.8399      186.4018      171.6749      176.2182      166.9507        0.0000        0.0000        0.0000        0.0000        0.0000        0.0000        0.0000        0.0000        0.0000        0.0000        0.0000        0.0000        0.0000        0.0000        0.0000        0.0000        0.0000        0.0000        0.0000        0.0000        0.0000        0.0000        0.0000        0.0000        0.0000        0.0000        0.0000        0.0000        0.0000        0.0000        0.0000        0.0000        0.0000        0.0000        0.0000        0.0000        0.0000        0.0000        0.0000        0.0000        0.0000        0.0000        0.0000        0.0000        0.0000        0.0000        0.0000        0.0000        0.0000        0.0000        0.0000        0.0000        0.0000        0.0000        0.0000        0.0000        0.0000        0.0000        0.0000
        0.0000        0.0000        0.0000        0.0000        0.0000        0.0000        0.0000        0.0000        0.0000        0.0000        0.0000       18.0840       20.7078       20.3684       20.3729       19.9461       17.6239        9.7942       10.9185       14.4845       18.4969       18.1771       15.3090       12.1670        5.8326       10.6320       11.1763       16.9121       20.9274       17.3535       19.7186       19.3169       13.6792       12.0446       17.6927       18.7129       12.2169        7.2984        6.9922        8.4787        6.1165        3.9116        4.6284        5.3149        4.8651        3.1415        4.7430       10.7007       16.0291       34.2336       29.8536       51.4088       31.7448       38.7799       78.0368       14.0050       15.1337        7.1734        5.2331        5.7709        3.2287        6.6460       18.5121        3.8800        2.9142       10.3763       10.5355       10.7807       13.6796       16.6465       12.8862       32.4301       33.3954       59.8415       44.8790       91.1530       85.6709       64.5475       54.0041       66.9872       62.4487       54.5332       66.0094       95.2299      131.7098       97.2049      104.8132       83.3555       66.0201       70.1797       81.2938       72.5220       62.4089       86.5587       99.6013       74.6488      109.7836      144.3541      115.0355       74.7755       76.2042       81.6487       93.1399      101.7781      109.8953      112.9733      118.7027      113.7352      117.1366       98.4804      102.9151       99.7061      106.2903      102.8554      107.4068      104.0773      107.6189      106.3748       97.2375      104.8347      101.3230       96.8589       94.1860       97.3299      100.9219      104.1970       93.6552       75.3101       70.5958       79.4961       73.5644       70.5673       67.2177       67.4043       67.7643       68.4873       68.0720       56.1456       59.7695       70.8277       79.6820      102.1812       86.4857       78.9239      115.4106      109.6248       96.0641      123.6012       82.5656       74.6140       71.2725       53.7299       50.9488       67.2696       92.1936       70.2057       71.8370       63.3995       63.9562       54.8903       60.1679       82.1645      112.8669       95.9508      113.5701      107.7498      105.7356      112.9038      122.9614      139.1324      139.1127      141.0645      137.3781      158.8461      167.2838      167.5518      173.4538      174.9855      189.0761      228.2005      220.2107      280.2975      267.5734      189.5941      181.9479      196.5878      208.4564      229.1704      220.7545        0.0000        0.0000        0.0000        0.0000        0.0000        0.0000        0.0000        0.0000        0.0000        0.0000        0.0000        0.0000        0.0000        0.0000        0.0000        0.0000        0.0000        0.0000        0.0000        0.0000        0.0000        0.0000        0.0000        0.0000        0.0000        0.0000        0.0000        0.0000        0.0000        0.0000        0.0000        0.0000        0.0000        0.0000        0.0000        0.0000        0.0000        0.0000        0.0000        0.0000        0.0000        0.0000        0.0000        0.0000        0.0000        0.0000        0.0000        0.0000        0.0000        0.0000        0.0000        0.0000        0.0000        0.0000        0.0000        0.0000        0.0000        0.0000        0.0000        0.0000
        0.0000        0.0000        0.0000        0.0000        0.0000        0.0000        0.0000        0.0000        0.0000        0.0000        0.0000        0.0000        0.0000        0.0000       27.0284       26.2384       30.2124       13.4764       10.9508        8.0705       11.6358       15.2576       11.6437        8.0792        7.3815        6.5874       11.5547       15.3003       17.2844       25.7454       26.5623       31.4790       20.2416       11.5184        9.1823       12.7182        9.3232        8.1399        4.9828        9.7932        6.6479        4.3800        4.6231        4.1129        3.0811        4.3846        6.8258       28.3945       33.3322       39.2850       49.5489       48.1436       38.6928       63.5197       79.8054       20.2698       10.4767        6.4877       10.6102        6.2161        4.2757        7.5899       20.8474        6.7307       16.0321       12.0054        9.2208       23.3983       34.6968       22.0367       11.0320       43.2619       57.7487       58.9400       34.4051       62.3349       84.0859       85.7031       65.2811       67.3927       56.7119       54.3953       66.4976       74.5685       73.9018       79.9949       67.5882       70.7940       73.8109       76.3553       76.1025       52.7991       56.6927       83.9584       94.6504       88.5217      109.3482      112.6777      104.6416       75.0124      103.6873       97.3967      102.2091       96.9308      104.4205      127.2446      121.6807      113.1247      134.7016      118.3614      124.2192      117.7287      123.5011      117.4838      119.5966      122.5281      114.0732      106.5632       99.1890      110.4588      104.4440       98.1362      101.2591      110.8711      133.7167      154.5028       99.5391       92.3435       86.8242       88.5696       79.6414       72.7583       85.0875       77.2431       69.7282       69.4573       56.5728       60.5746       64.4976       71.2564       68.1405       94.9179       92.7464       74.3962       76.9108       74.6079       68.2113       67.7105       61.0114       58.0920       61.8454       63.4640       56.5541       61.7551       68.9434       65.5805       56.6503       51.8551       49.1551       46.7911       62.3711       74.7491       72.9589       81.5470       86.7964       92.1493      102.6759      105.6875      128.4557      166.6044      146.1745      137.1874      147.3367      164.7912      176.0726      179.5104      187.8946      203.2263      207.2758      286.8146      271.8249      310.1565      302.1982      225.7709      241.6164      255.6027        0.0000        0.0000        0.0000        0.0000        0.0000        0.0000        0.0000        0.0000        0.0000        0.0000        0.0000        0.0000        0.0000        0.0000        0.0000        0.0000        0.0000        0.0000        0.0000        0.0000        0.0000        0.0000        0.0000        0.0000        0.0000        0.0000        0.0000        0.0000        0.0000        0.0000        0.0000        0.0000        0.0000        0.0000        0.0000        0.0000        0.0000        0.0000        0.0000        0.0000        0.0000        0.0000        0.0000        0.0000        0.0000        0.0000        0.0000        0.0000        0.0000        0.0000        0.0000        0.0000        0.0000        0.0000        0.0000        0.0000        0.0000        0.0000        0.0000        0.0000        0.0000        0.0000        0.0000
        0.0000        0.0000        0.0000        0.0000        0.0000        0.0000        0.0000        0.0000        0.0000        0.0000        0.0000        0.0000        0.0000        0.0000        0.0000        0.0000        0.0000        0.0000       14.9307        8.6474        7.7445       10.0845       12.9732        9.9337        3.8076        7.0715       10.6874       12.2761       11.7371       10.2029       14.4726       14.5806       12.8586       12.3072       10.8171       10.4448       10.2293        5.7850        4.2096        5.3015        3.1656        3.3726        3.2197        8.1002       10.3817       27.5512       28.5571       32.4060       29.8664       51.1905       68.9635       74.2304       70.3633       63.5169       48.7682       16.1473       19.9266       11.1423       12.5184       14.5141        8.3541       13.3266       23.7764        9.3860        6.2100       13.1209       14.9233       14.9760       14.3471       12.2325       15.9558       46.9313       44.4149       56.3179       61.5433       58.7109       53.6887       70.4610       65.5878       57.4509       63.6747       63.4600       68.4000       74.4977       82.7588       95.5366       98.3376      106.6823       94.2039       73.3548       67.6143       82.1428      126.5313       90.4102       89.5491       75.0992       84.1719       82.4678       76.7020       67.0852       86.6713      108.4721      122.5352      103.3848      103.7181      108.9900      118.2237      139.2648      137.7214      137.9622      145.9292      128.2916      126.6818      126.7718      130.0738      132.1808      123.3115      114.1094      107.4763      124.7393      109.6831      109.6389      105.1702      101.0124      101.7591      103.2695      108.7051      101.8450       99.2764       96.9437       93.0008       75.6123       91.2152       70.7253       69.4683       68.5016       62.3041       65.6297       72.8991       72.0704       77.8380       68.0554       63.6368       63.9773       59.3827       55.0269       52.4728       55.3655       57.7080       58.1796       56.9665       62.4567       55.2095       62.5688       55.0499       55.3357       51.8727       59.6210       47.5621       48.5078       61.7034       56.4074       66.2811       80.2050       81.6857       83.4746       88.9932       98.1291      112.2494      133.9064      124.3752      140.5842      151.9985      168.8340      184.8374      189.9657      185.7751      193.9164      221.2449      296.4319      332.5945      283.3759      296.2746      221.2337      219.5094      295.6839        0.0000        0.0000        0.0000        0.0000        0.0000        0.0000        0.0000        0.0000        0.0000        0.0000        0.0000        0.0000        0.0000        0.0000        0.0000        0.0000        0.0000        0.0000        0.0000        0.0000        0.0000        0.0000        0.0000        0.0000        0.0000        0.0000        0.0000        0.0000        0.0000        0.0000        0.0000        0.0000        0.0000        0.0000        0.0000        0.0000        0.0000        0.0000        0.0000        0.0000        0.0000        0.0000        0.0000        0.0000        0.0000        0.0000        0.0000        0.0000        0.0000        0.0000        0.0000        0.0000        0.0000        0.0000        0.0000        0.0000        0.0000        0.0000        0.0000        0.0000        0.0000        0.0000        0.0000
        0.0000        0.0000        0.0000        0.0000        0.0000        0.0000        0.0000        0.0000        0.0000        0.0000        0.0000        0.0000        0.0000        0.0000        0.0000        0.0000        0.0000        0.0000        0.0000       17.4747       10.8218        9.3260        6.7002        4.0210        2.1491        1.7595        1.5866        4.9452        2.7970        2.9012        1.7413        6.5274        6.1376        4.9265        4.4694        8.5175        7.3182        3.5006        5.1288        3.2980        2.1947        4.1646        5.1627        9.0090       14.9378       14.2645       25.3756       49.6004       53.9891       44.0712       39.7261       36.6324       43.0944       37.0111       36.7386       18.0773       24.1771       13.7947       15.8681        8.1100        8.3772       17.2223       24.9352        5.9952        9.2597       12.9573       15.3353       15.1282       13.1889       10.9309        9.3011       59.3486       72.3931       57.9507       44.5724       51.5466       53.6208       49.8119       43.2185       33.1290       39.7381       54.4335       67.8033       82.1665       81.1854       90.4187      102.4917      107.6253      119.4842       89.3111       87.7435      110.5967      107.2782      105.6217      116.1531       78.1685       68.3310       70.2694       65.6817       98.0799       95.3072      100.7840      104.2716      112.0989      123.0317      126.8994      132.6560      136.4578      133.8282      142.0451      156.4377      164.0172      158.5416      163.7030      170.9569      152.2542      145.2656      143.4531      124.3571      144.0543      133.5203      130.7597      110.3678      124.4693       96.9980      102.7564      109.8486      111.8296      113.4392      105.1293       94.8947       78.5547       84.8786       83.2983       80.9631       78.6924       69.5894       78.2161       76.3281       71.8590       67.1568       61.8298       57.2254       62.5683       65.5377       61.0808       48.0866       52.8724       54.6916       58.9750       57.4992       48.7960       53.4756       66.0572       52.7425       62.7794       59.5001       57.0886       61.0092       66.5432       64.3219       57.9086       67.3167       75.2539       82.0712       83.0957       85.2643      109.3251      121.7173      127.3701      123.6077      134.5483      153.3176      170.9081      179.5334      162.1256      171.3328      173.9979      193.4140      297.0699      322.7651      263.1122      269.7112      221.0730      249.3118      326.5660        0.0000        0.0000        0.0000        0.0000        0.0000        0.0000        0.0000        0.0000        0.0000        0.0000        0.0000        0.0000        0.0000        0.0000        0.0000        0.0000        0.0000        0.0000        0.0000        0.0000        0.0000        0.0000        0.0000        0.0000        0.0000        0.0000        0.0000        0.0000        0.0000        0.0000        0.0000        0.0000        0.0000        0.0000        0.0000        0.0000        0.0000        0.0000        0.0000        0.0000        0.0000        0.0000        0.0000        0.0000        0.0000        0.0000        0.0000        0.0000        0.0000        0.0000        0.0000        0.0000        0.0000        0.0000        0.0000        0.0000        0.0000        0.0000        0.0000        0.0000        0.0000        0.0000        0.0000
        0.0000        0.0000        0.0000        0.0000        0.0000        0.0000        0.0000        0.0000        0.0000        0.0000        0.0000        0.0000        0.0000        0.0000        0.0000        0.0000        0.0000        0.0000        0.0000       26.6387       22.9700        7.9455        4.6134        4.2794        3.0061        3.9822        6.8232        3.7043        4.7841        2.5284        2.4943        5.1732        6.9816        5.3994        4.2023        5.2473        6.3708        7.5248        1.8288        9.0275        7.8954       12.0955        9.5288        6.7669        6.3362        3.4594       11.4612       15.6314       31.8288       43.0724       55.6673       41.1567       19.2233       22.6244       23.3245        6.2060        9.3769       12.2310       13.9371        6.1127        3.9036        2.0070        2.4707        4.8067        7.8370        4.5773        6.4181       14.0608        5.7429        5.4120        6.2937       46.4672       50.1599       55.6601       36.5603       48.4070       62.1345       49.6656       40.2105       48.7754       47.7894       49.3940       60.1488       66.8292       76.6760       93.3411      122.9541      116.3218      114.0024      106.1328      107.4311      121.5829      115.0220       98.7439      103.6476       76.7319       84.5052      102.3112      109.9082      104.5441      102.4568       99.5222       96.5150       97.8728      107.7389      131.4651      140.2823      149.9384      138.8004      154.7023      164.3336      178.5432      177.1728      194.8224      184.8223      177.8933      152.2789      137.7708      128.8024      133.7186      119.6607      111.8077      113.3638      106.1244       98.9938      103.0848      114.8540      114.3303      101.2558       96.1149       94.1006       88.1730       77.6658       96.8149       92.9517       87.6435       83.9702       75.9564       67.6227       65.9111       69.3571       71.6081       60.5633       65.1880       65.7969       62.6620       58.2380       59.0904       60.7768       60.2135       52.8329       53.3485       57.6926       47.7403       49.8512       59.0700       82.3462       72.8038       72.2397       77.3384       68.3376       76.0079       86.6018       91.4635       89.6198       81.5686       89.2532      113.5086      123.1728      141.9603      120.5987      110.5454      118.3040      125.1264      138.1012      222.4328      180.7739      187.6320      181.9408      287.7168      228.8076      303.5466      287.8181      202.0352      207.8943      213.1733      189.2983      183.0655        0.0000        0.0000        0.0000        0.0000        0.0000        0.0000        0.0000        0.0000        0.0000        0.0000        0.0000        0.0000        0.0000        0.0000        0.0000        0.0000        0.0000        0.0000        0.0000        0.0000        0.0000        0.0000        0.0000        0.0000        0.0000        0.0000        0.0000        0.0000        0.0000        0.0000        0.0000        0.0000        0.0000        0.0000        0.0000        0.0000        0.0000        0.0000        0.0000        0.0000        0.0000        0.0000        0.0000        0.0000        0.0000        0.0000        0.0000        0.0000        0.0000        0.0000        0.0000        0.0000        0.0000        0.0000        0.0000        0.0000        0.0000        0.0000        0.0000        0.0000        0.0000
        0.0000        0.0000        0.0000        0.0000        0.0000        0.0000        0.0000        0.0000        0.0000        0.0000        0.0000        0.0000        0.0000        0.0000        0.0000        0.0000        0.0000        0.0000        0.0000        0.0000       18.0644       17.9482       11.1357        4.1215        3.1997        2.8667        4.5426        6.8493        3.4250        2.8593        4.0656        5.1641        6.0195        5.2308        7.1788        7.2415       10.9060        4.1504        2.3354       10.4921        5.6167       18.6084        9.7563        3.8292        4.8106        6.8664       15.1473        9.6607       24.0502       29.0771       36.7564       28.4364       32.4040       29.6324       26.0594        5.4496        7.3379        4.9776        6.1162        3.8530        4.4360        1.5842        3.2895        3.1983        4.5384        2.7693        4.2671       11.6552       18.8496       17.4296        5.8607       31.1552       38.3767       34.0945       31.5637       38.9412       49.7808       50.4379       41.7256       43.9551       48.9538       49.8132       69.2733       84.7815       79.9955       82.1187       95.5971      117.5378      112.1954       88.0308      110.3871       90.5403       98.7565      117.5728      121.7075      104.5689       98.6297      113.5409      123.5217      107.8195      103.4084       93.1291      107.3707       94.7969       95.4495      118.5728      132.6640      136.7574      142.6281      165.3887      175.7413      170.5286      174.5133      185.3576      175.0563      174.5395      171.6649      158.8409      132.7150      125.2019      114.0172      110.7312      107.6292      113.6852      107.9702       96.6989       96.2907      101.7946       98.2773       94.5267       88.8709       82.1544       89.5737       88.8849       84.9952       83.6595       77.1823       74.1450       64.1972       69.4319       65.2461       62.2271       59.5805       55.9406       53.2839       58.5219       88.5555       84.3686       69.3326       70.5761       54.6094       52.2535       56.4544       55.3344       54.7477       55.2423       73.1177       77.1235       75.6184       72.4331       78.7957       72.5169       74.7745       92.6074       81.9568       81.0324       97.3206      127.0713      124.6779      117.1657      109.0247      109.6143      122.9775      130.0648      135.6375      127.7856      148.2821      169.9775      174.0862      243.1102      241.2396      292.1416      203.1712      168.7829      164.4743      179.6437      161.3107      163.7085      182.7764        0.0000        0.0000        0.0000        0.0000        0.0000        0.0000        0.0000        0.0000        0.0000        0.0000        0.0000        0.0000        0.0000        0.0000        0.0000        0.0000        0.0000        0.0000        0.0000        0.0000        0.0000        0.0000        0.0000        0.0000        0.0000        0.0000        0.0000        0.0000        0.0000        0.0000        0.0000        0.0000        0.0000        0.0000        0.0000        0.0000        0.0000        0.0000        0.0000        0.0000        0.0000        0.0000        0.0000        0.0000        0.0000        0.0000        0.0000        0.0000        0.0000        0.0000        0.0000        0.0000        0.0000        0.0000        0.0000        0.0000        0.0000        0.0000        0.0000        0.0000
        0.0000        0.0000        0.0000        0.0000        0.0000        0.0000        0.0000        0.0000        0.0000        0.0000        0.0000        0.0000        0.0000        0.0000        0.0000        0.0000        0.0000        0.0000        0.0000        0.0000        0.0000        8.8120        7.3263        2.5347        1.8690        2.9796        4.0469        4.9284        4.1428        3.7205        1.7933        6.4418        4.1051        4.4753        1.4173        4.3878        4.7656        2.0425        1.2814       20.3369        0.4520        2.3395       15.7956        0.8698        2.1216        5.6417        7.0451       12.7621        8.0873       12.0415       22.2585       16.6460       19.5222       31.8595       22.2885        8.2710       13.1164       10.6375       10.3675       20.7367       12.0556        8.3830       10.8025        2.8159        4.0027        2.9955        3.4900        6.6824       10.7552       14.0082       12.1769       31.8743       36.6102       34.9188       34.7124       38.2799       26.8349       24.7569       27.6728       33.5966       32.9240       44.0910       51.5371       78.6120      103.5108       99.1800       98.4633       98.4703      121.4754      105.2237      107.2410      136.5960      139.6082      144.8633      141.0545       92.5154       81.8558      129.4760      164.0720      161.8498      125.5276      103.5426      104.8539      103.1293       89.8638       99.9872      118.7522      146.6992      159.0637      174.1897      165.8368      174.5546      175.4243      176.7549      158.9570      146.8466      143.8301      135.5302      121.9694      149.4330      146.5571      135.1664      128.3647      134.7068      116.4738       94.7413       92.5839      100.5929       91.9526       91.9998      104.7808       97.8858       90.7003       97.3861       95.6551      110.8866       88.4359       76.3520       77.2471       70.5324       60.5593       62.7830       65.4086       61.5695       60.7427       69.2032       64.9162       61.0646       59.6782       62.2092       55.8310       54.1927       61.8543       65.2851       65.6601       73.2603       65.2205       69.4871       72.8683       79.9885       90.0397       78.4495       80.2623       89.9821       82.4177       77.6435       90.6273      121.8538      116.3391      117.0965      110.8619      105.2468      105.4491      128.5390      137.4557      136.0241      143.1030      136.6792      144.8367      231.2170      195.7695      192.1192      233.5455      176.5898      186.2726      195.3756      155.0969      136.4597      152.0247      135.5289        0.0000        0.0000        0.0000        0.0000        0.0000        0.0000        0.0000        0.0000        0.0000        0.0000        0.0000        0.0000        0.0000        0.0000        0.0000        0.0000        0.0000        0.0000        0.0000        0.0000        0.0000        0.0000        0.0000        0.0000        0.0000        0.0000        0.0000        0.0000        0.0000        0.0000        0.0000        0.0000        0.0000        0.0000        0.0000        0.0000        0.0000        0.0000        0.0000        0.0000        0.0000        0.0000        0.0000        0.0000        0.0000        0.0000        0.0000        0.0000        0.0000        0.0000        0.0000        0.0000        0.0000        0.0000        0.0000        0.0000        0.0000        0.0000        0.0000
        0.0000        0.0000        0.0000        0.0000        0.0000        0.0000        0.0000        0.0000        0.0000        0.0000        0.0000        0.0000        0.0000        0.0000        0.0000        0.0000        0.0000        0.0000        0.0000        0.0000        0.0000        5.1715        6.4893        2.7475        1.6984        5.5532        5.4132        5.1684        3.6115        2.9021        4.0782        0.7550        2.2415        2.7485        2.6469        7.6639        4.0653        4.3763        2.6024        2.3158        2.1319        1.1741        2.8692        2.9756       12.6607       17.1431        9.1582       13.2753       31.3565       12.1577        9.0906        6.7512        9.9726       14.1068       31.3102        4.1006       17.1168       14.2179       11.3915        6.8342        4.2613        4.3068        2.4477        5.0307        5.8785       16.9067        4.0365        5.9191        6.8982       18.6537        8.1847       24.3314       24.4148       39.2001       30.1366       31.6719       18.1091       23.5046       27.2077       23.6110       31.3375       42.5268       70.0180       79.2261       78.0284       88.0850       98.6166      102.7564       90.4188       80.3384       84.8861      120.1677      122.9438      109.3405      111.5176       98.6896       90.2940      104.3862      114.7207      143.6322      118.6376      104.5731      100.6344      107.8414       87.8106       87.0687       97.5487      116.8951      128.7719      129.1567      141.8568      170.3446      182.4008      153.6016      151.8743      129.9584      123.1450      121.6836      130.1134      170.8417      180.4849      144.5683      119.9195      110.9459      102.7710       89.4409       98.1741      102.6075      109.6736       95.4325      130.2338      150.9136      101.6029      122.5317      122.2901      107.3926      101.8464       94.2906       79.6482       83.6786       75.1374       72.8087       74.2185       71.2707       67.8403       73.2929       70.2748       65.7714       58.8980       59.3072       63.6552       72.4733       77.9641       74.6396       77.0137       99.3017       79.6714       76.7804       81.0286       89.6740       97.5208       88.9621       86.1707       79.6658       86.0211       83.3235       88.9868      105.8691      104.9896      105.4554       88.9296       86.8530       92.2624      109.9956      133.2440      122.7480      126.8107      123.7837      134.2345      159.1864      180.5729      191.7436      207.7428      152.8991      168.3831      150.8864      113.5317      119.1738      111.9684      152.2496        0.0000        0.0000        0.0000        0.0000        0.0000        0.0000        0.0000        0.0000        0.0000        0.0000        0.0000        0.0000        0.0000        0.0000        0.0000        0.0000        0.0000        0.0000        0.0000        0.0000        0.0000        0.0000        0.0000        0.0000        0.0000        0.0000        0.0000        0.0000        0.0000        0.0000        0.0000        0.0000        0.0000        0.0000        0.0000        0.0000        0.0000        0.0000        0.0000        0.0000        0.0000        0.0000        0.0000        0.0000        0.0000        0.0000        0.0000        0.0000        0.0000        0.0000        0.0000        0.0000        0.0000        0.0000        0.0000        0.0000        0.0000        0.0000        0.0000
        0.0000        0.0000        0.0000        0.0000        0.0000        0.0000        0.0000        0.0000        0.0000        0.0000        0.0000        0.0000        0.0000        0.0000        0.0000        0.0000        0.0000        0.0000        0.0000        0.0000        0.0000        6.0736        2.3792        1.5858        1.0449        1.2144        2.6031        1.1517        0.8582        0.7582        0.8406        0.6867        0.6072        1.3246        1.5464        6.1483        3.4657        1.9909        2.5572        7.8379        1.5935        2.3267        3.9348        9.1648        7.6947        5.2574        5.2840        4.3054       56.2155       12.3081        9.6983        8.8624       10.0735       13.2343       11.7431        7.0105       13.9327       15.3118       10.7703        5.6845        6.1640        4.1839        1.9919        8.3783        3.8321        4.6493        8.5888       17.3760       19.1369       10.5099       22.2103       33.3189       31.7077       41.9527       42.9487       35.9203       29.3151       22.9621       21.4100       29.2110       36.7944       48.7654      107.8243       97.1525       94.8342       98.2439      132.3378       95.2893       78.7416       82.5500       85.8351       88.3839       95.5611      103.4911      120.2782      138.3655      114.1552       85.9534       81.0309      106.1765       89.7582       92.2164       98.0550      100.1157       96.8926       86.8524       99.6143      123.1090      121.3070      132.1949      143.7897      198.5051      155.7932      132.6287      138.5840      127.8754      127.1501      131.5701      144.9681      165.1325      157.2897      135.4526      136.6362      132.0382       96.3494       98.8476      118.9023      103.8995       82.9954       86.9253      120.8125      133.5408      108.2744      108.7953       98.0211       83.9530       95.0868      105.0515       96.5673       99.4612       81.5609       73.0750       67.0055       65.5189       72.4722       96.4482       90.9128       73.4703       63.6077       65.2218       81.1456       96.4085       86.1382       94.1838       92.0851       86.5391       86.3041       88.4696       95.8438       95.8568       87.4866       81.4511       83.6734       80.2287       83.0683       86.2105       92.3416       94.1176       88.8817       81.1812       80.1212       88.2893       85.9995      104.8029      133.5132      118.0847      118.7470      120.5746      140.5284      188.6831      165.7673      172.4951      223.1663      185.7143      178.9384      142.3843      124.4015      106.4958       99.7715      108.9133        0.0000        0.0000        0.0000        0.0000        0.0000        0.0000        0.0000        0.0000        0.0000        0.0000        0.0000        0.0000        0.0000        0.0000        0.0000        0.0000        0.0000        0.0000        0.0000        0.0000        0.0000        0.0000        0.0000        0.0000        0.0000        0.0000        0.0000        0.0000        0.0000        0.0000        0.0000        0.0000        0.0000        0.0000        0.0000        0.0000        0.0000        0.0000        0.0000        0.0000        0.0000        0.0000        0.0000        0.0000        0.0000        0.0000        0.0000        0.0000        0.0000        0.0000        0.0000        0.0000        0.0000        0.0000        0.0000        0.0000        0.0000        0.0000        0.0000
        0.0000        0.0000        0.0000        0.0000        0.0000        0.0000        0.0000        0.0000        0.0000        0.0000        0.0000        0.0000        0.0000        0.0000        0.0000        0.0000        0.0000        0.0000        0.0000        0.0000        0.0000        9.5362        5.3039        1.3472        1.2660        1.2594        1.6770        2.1729        0.4110        0.3185        0.5073        0.6581        0.8356        0.7236        1.5869        3.8446        2.5884        0.3445        0.8532        1.8252       10.5622        2.5504        1.3249        2.5435        3.5526        4.5522       11.7335        4.2255        3.3415        7.3660       11.0289        9.0712        6.1140        6.5344        9.2389        7.5568        5.6174       11.3976        8.7097       12.2163        4.6139        4.3176        2.7194       16.1333       19.7646        2.9635        4.6148        5.8788       16.3839        7.3612        6.2879       22.4532       24.7341       22.4288       25.4483       38.6357       35.4598       36.1006       33.1150       29.5427       44.3991       38.3065       65.4416       67.9510       67.7890       79.3809      112.3978       82.3595       84.3007       77.7781       84.6346       82.0159       91.2645       95.4597      100.7807       91.2218       79.3607       78.3104       93.2243       87.0953       83.0626       88.6633       91.6465      103.3231      100.4184      115.0177      116.8953      108.2159      123.0700      182.6686      151.9696      174.0286      165.5294      163.6628      146.8295      123.0068      133.9883      121.1825      131.7588      146.1581      132.3792      124.2617      111.7145      112.8986       81.6900       88.0855       82.2374       90.3953       86.9076       99.0849      110.9732      102.1531      110.4547      101.4212      105.1787      100.3254       92.3916       97.8012       88.4656      101.9213      100.6232       86.1579       81.4631       91.9264       79.7177       96.5590       98.8166       87.5069       82.8045       86.2184       90.5743       89.7165       90.9654       94.7176       97.7079       91.6708      103.0073      115.8804      114.9743      100.5326       92.7329       92.8230       89.5790       86.1096       85.8136       92.6833       92.7249       91.4767       83.5958       83.3653       90.7354      104.6636      101.1427      132.6895      140.9219      126.8428      141.0591      187.6916      183.2388      202.0553      261.9455      279.0871      247.1001      185.9591      172.9210      106.2035      101.7292      101.0878      105.8904       95.8021       99.2563        0.0000        0.0000        0.0000        0.0000        0.0000        0.0000        0.0000        0.0000        0.0000        0.0000        0.0000        0.0000        0.0000        0.0000        0.0000        0.0000        0.0000        0.0000        0.0000        0.0000        0.0000        0.0000        0.0000        0.0000        0.0000        0.0000        0.0000        0.0000        0.0000        0.0000        0.0000        0.0000        0.0000        0.0000        0.0000        0.0000        0.0000        0.0000        0.0000        0.0000        0.0000        0.0000        0.0000        0.0000        0.0000        0.0000        0.0000        0.0000        0.0000        0.0000        0.0000        0.0000        0.0000        0.0000        0.0000        0.0000        0.0000        0.0000
        0.0000        0.0000        0.0000        0.0000        0.0000        0.0000        0.0000        0.0000        0.0000        0.0000        0.0000        0.0000        0.0000        0.0000        0.0000        0.0000        0.0000        0.0000        0.0000        0.0000        0.0000        0.0000        6.7459        2.2041        2.8186        1.9526        1.9424        0.9972        0.1793        0.7235        0.3410        1.5285        1.5171        1.2352        1.5951        1.7816        0.7977        0.4712        0.5332        1.4793        1.1330        2.1104        4.4691       15.6872        8.7815        3.0429        3.6996        7.1092        2.0672        4.5886        6.3304        3.2147       49.5521       13.1520       20.6636       11.4229        8.6589        2.9275        1.3320        1.4047        4.0036       12.6180       21.2105       21.3246       17.7895       18.2382        7.9162        8.8189       17.6574       19.5365        7.7897       25.1920       22.4550       25.7726       30.5213       40.5391       31.3386       39.8689       39.6621       49.8799       43.5585       52.5665       67.9989       76.8303       65.8373       79.5185      108.1370       83.8537       88.1742       78.4949       93.0242       94.3190       74.4481       73.7777       70.7909       70.6056       77.9481       69.0966       75.5719       82.1520       81.3403       85.3989       84.1820       90.0471       96.3286      122.1281       88.1933       88.0755      109.3914      118.8950      122.2477      153.7471      136.5451      144.5738      130.9122      115.4180      113.7752      101.2271      111.2750      120.5286      123.7844      106.8196       95.1621       78.2919       73.6597       79.7490       78.3972       76.9852      103.5037       89.1000       84.1517      103.0968      118.8147       96.2665       91.5962       95.4039      103.8346      106.2251      101.8139      103.7720       96.0330       95.0459      100.1102      103.9409      102.0498       94.8563      106.5504      109.0936      101.9469       92.5396       94.2010       98.1455      106.3672      117.7250      122.5153      111.0747      108.3852      112.2667      115.2781      103.4538       99.2644      102.5362       97.6939       98.6450       96.3615       94.6793       95.7294       88.0102       90.3333       94.5012       96.7046      106.0732      119.7917      115.6244      136.3032      144.9882      154.9355      168.8656      178.8577      213.6951      291.4413      317.6150      268.8057      163.2243      134.6572      121.2900       99.9740       86.2669      102.7631       87.5798       86.8001        0.0000        0.0000        0.0000        0.0000        0.0000        0.0000        0.0000        0.0000        0.0000        0.0000        0.0000        0.0000        0.0000        0.0000        0.0000        0.0000        0.0000        0.0000        0.0000        0.0000        0.0000        0.0000        0.0000        0.0000        0.0000        0.0000        0.0000        0.0000        0.0000        0.0000        0.0000        0.0000        0.0000        0.0000        0.0000        0.0000        0.0000        0.0000        0.0000        0.0000        0.0000        0.0000        0.0000        0.0000        0.0000        0.0000        0.0000        0.0000        0.0000        0.0000        0.0000        0.0000        0.0000        0.0000        0.0000        0.0000        0.0000        0.0000
        0.0000        0.0000        0.0000        0.0000        0.0000        0.0000        0.0000        0.0000        0.0000        0.0000        0.0000        0.0000        0.0000        0.0000        0.0000        0.0000        0.0000        0.0000        0.0000        0.0000        0.0000        6.5623        5.8555        3.4514        2.6606        1.9399        2.0010        2.3356        1.8371        2.0060       16.6255        6.4516        0.3588        0.5405        0.8282        4.2697        3.8736        4.3405        3.1578        5.3633        1.8783        1.8320        3.7550        3.4143        1.8684        1.2952        1.6611        2.7365        3.0784        3.8927       47.0837        2.0359        8.0036       16.0407        7.1556        6.4559        6.1335        3.0764        1.3005        7.6556        4.4651        4.8591        2.8833        9.9758       12.2303       13.2782       13.3020       22.1213       24.7142       28.0642       32.5627       34.5833       31.4855       27.7851       29.3837       31.3999       37.1118       43.9981       44.9822       43.9517       47.4622       57.0319       60.9824       68.3621       75.4103       83.2313       90.9677       88.8190       84.1812       93.3144      102.3461       94.4980       82.5048       85.6535       90.6181       71.2092       66.4333       79.4232       74.8190       61.6672       66.3522       72.1564       74.4535       93.3915       81.2545       79.5734       88.9680       83.7812       90.5705      108.4122      116.0410      125.9504      109.2083      112.5296      112.8953      108.0046      118.2315      117.3976       97.3312      127.6337      128.5058      116.6498       97.7617       78.3228       63.7154       68.9570       76.6561       73.6248       76.5087       81.8218       85.1426       95.9986      122.2297      124.1522      115.2132      111.6913      123.0278      140.7537      135.7627      119.1222      104.6574       97.0991      103.0017      118.2515      120.8466      112.5400      127.8825      123.5204      108.1115      107.3737      108.7924      128.6985      140.7099      140.3313      152.3045      140.8080      132.7409      131.0419      115.6098      122.5502      118.7090      114.7080      116.1349      124.2731      113.2322      102.6355      103.8543      117.6265      120.3073      121.8292      123.5626      115.3143      116.4579      115.0227      109.9846      140.0125      163.0621      155.6084      134.8133      140.0560      133.8882      144.4577      148.0679      167.2408      130.3007      112.5074      113.5812      111.5955       88.0773       86.8943       81.0009       81.6170        0.0000        0.0000        0.0000        0.0000        0.0000        0.0000        0.0000        0.0000        0.0000        0.0000        0.0000        0.0000        0.0000        0.0000        0.0000        0.0000        0.0000        0.0000        0.0000        0.0000        0.0000        0.0000        0.0000        0.0000        0.0000        0.0000        0.0000        0.0000        0.0000        0.0000        0.0000        0.0000        0.0000        0.0000        0.0000        0.0000        0.0000        0.0000        0.0000        0.0000        0.0000        0.0000        0.0000        0.0000        0.0000        0.0000        0.0000        0.0000        0.0000        0.0000        0.0000        0.0000        0.0000        0.0000        0.0000        0.0000        0.0000
        0.0000        0.0000        0.0000        0.0000        0.0000        0.0000        0.0000        0.0000        0.0000        0.0000        0.0000        0.0000        0.0000        0.0000        0.0000        0.0000        0.0000        0.0000        0.0000        0.0000       15.0989       13.5512       18.2716       16.9796        5.4005        2.6066        3.2854        1.0363        1.0165        0.4484        5.5541       11.1392        0.2857        0.6510        1.0025        2.1101        2.1306        2.7622        2.6315        6.1116        5.7644        5.8345        5.2098       11.4666        9.4498        2.2180        1.7676        5.1346        9.9190        1.4256       48.1072        8.7222        8.6886        5.4427        9.8762        9.5890        7.6282        1.5691        9.6230        5.0521        3.8324        2.9450        2.4544        8.6753        9.6387       11.8988       11.0008       16.0521       19.7803       20.7690       28.9018       21.9192       21.7616       34.6385       43.2856       45.6873       48.0111       56.0605       52.6838       49.9793       57.6536       64.1430       62.4282       79.4206       97.0563       89.1038       88.9990       82.7869       76.8635       86.6094       94.0980      102.2381       81.7356       84.2631       93.4943       70.0860       75.4076       77.2330       76.1764       66.3833       70.1770       71.9810       74.2816       72.7381       81.2559       80.1852       82.5244       84.1335       92.7290       99.5278      102.3336       92.7476      108.6507      105.4796      123.1403      115.4661      121.3947      111.5056       95.4426      128.8644      141.0607      120.2013       97.5982       80.0782       73.0103       72.5724       74.9020       81.9999       85.2931       92.1768       95.2912       99.2078      106.6130      117.9844      117.7970      121.3621      146.3665      143.9533      140.3555      131.5423      119.2189      124.9093      112.5382      113.3986      131.9209      138.7656      144.4058      124.9071      125.3067      127.4371      133.9689      145.2774      154.7434      152.3885      157.0600      150.5981      148.4516      134.6322      122.4392      135.2404      139.2128      132.9772      130.4277      127.7915      118.4833      113.3478      116.1131      145.7006      146.1468      138.8975      136.9098      122.4766      105.4265      112.6551      115.7557      114.3467      120.2673      119.3061      111.7874      121.0652      103.0176      100.8177      103.5859      100.8960       99.3726      110.4588      134.3091      117.0165       92.0614       83.3344       85.2341       79.3184       90.6986        0.0000        0.0000        0.0000        0.0000        0.0000        0.0000        0.0000        0.0000        0.0000        0.0000        0.0000        0.0000        0.0000        0.0000        0.0000        0.0000        0.0000        0.0000        0.0000        0.0000        0.0000        0.0000        0.0000        0.0000        0.0000        0.0000        0.0000        0.0000        0.0000        0.0000        0.0000        0.0000        0.0000        0.0000        0.0000        0.0000        0.0000        0.0000        0.0000        0.0000        0.0000        0.0000        0.0000        0.0000        0.0000        0.0000        0.0000        0.0000        0.0000        0.0000        0.0000        0.0000        0.0000        0.0000        0.0000        0.0000
        0.0000        0.0000        0.0000        0.0000        0.0000        0.0000        0.0000        0.0000        0.0000        0.0000        0.0000        0.0000        0.0000        0.0000        0.0000        0.0000        0.0000        0.0000        0.0000        0.0000       10.5000        6.6005       15.9669        6.3324       12.8588       17.2312        3.5344        1.1740        0.6480        0.2891        0.2933        0.5032        0.8034        1.0905        1.8170        4.2451        6.3284        5.2715        1.9023        4.6852        1.6598        8.6241        2.1929        7.1399        7.7721       14.3801       10.8476        8.0225       10.2735        2.7952        4.5988        8.3704        3.2095       13.6062       36.0932       17.0673        8.1085        5.4956        9.4191       12.7938        7.9191       17.7316        3.9158        7.9420        9.0971       23.2036       40.8592       23.0672       15.1073       19.3929       25.6639       22.2811       36.5760       39.1225       39.6684       46.4654       48.8248       54.4280       50.2323       57.2035       59.2494       53.4100       69.8082       83.8910       91.5645       98.1878       80.9862       70.4776       72.6183       90.4506       87.1046       79.1658       72.1505       74.3330       80.9345       77.3938       73.2534       71.0137       69.9193       66.0246       60.1030       62.2929       58.2978       62.2440       73.2058       83.1733       88.3438       84.5363       88.3128       99.0699      104.7311      113.3393      108.7850      144.6278      138.9096      144.2842      139.2134      119.3918       92.3942      122.3308      121.0910      100.8967      101.4470       98.0352       86.1569       78.9745       79.0697       90.0863       90.6461       92.9557      109.5419      124.5694      122.4972      134.9581      139.6992      141.1060      164.0157      150.4871      160.0457      163.5821      149.5081      148.1440      146.1859      138.8020      144.2171      155.2601      146.5789      132.1550      141.5852      149.1096      142.0463      151.4227      167.3604      167.7989      168.3482      164.9217      158.1631      140.5084      130.4050      153.1906      155.7157      146.8447      135.3324      133.2495      128.0968      131.6156      143.9123      157.1313      155.8314      147.7546      136.7022      124.0650      112.4404      102.6766      113.8667      100.4730      101.4185      106.3823      121.0798      121.4627       98.1877       97.2229       90.3093      105.9819      108.7998       84.7778       74.7841       95.6951      107.0109      120.5190      137.3301      103.3620       93.3458       91.9286        0.0000        0.0000        0.0000        0.0000        0.0000        0.0000        0.0000        0.0000        0.0000        0.0000        0.0000        0.0000        0.0000        0.0000        0.0000        0.0000        0.0000        0.0000        0.0000        0.0000        0.0000        0.0000        0.0000        0.0000        0.0000        0.0000        0.0000        0.0000        0.0000        0.0000        0.0000        0.0000        0.0000        0.0000        0.0000        0.0000        0.0000        0.0000        0.0000        0.0000        0.0000        0.0000        0.0000        0.0000        0.0000        0.0000        0.0000        0.0000        0.0000        0.0000        0.0000        0.0000        0.0000        0.0000        0.0000
        0.0000        0.0000        0.0000        0.0000        0.0000        0.0000        0.0000        0.0000        0.0000        0.0000        0.0000        0.0000        0.0000        0.0000        0.0000        0.0000        0.0000        0.0000        0.0000        0.0000       12.9054       22.0983       31.0591        4.7246        5.8697       35.1514       25.7242        7.0512        9.3271        1.0502        0.3635        1.6633        1.3877        3.2722        3.4373        5.5323        7.1633        6.4456        6.8687        5.7061        2.3178        2.0927       26.0738       11.2265        5.8030      195.9415      178.9874       11.2088       15.6340       35.5071       24.2076       13.2604       17.5495       16.8344       14.3840        8.5399        6.2924        9.2668        7.5925       10.9429       11.4794       14.9925        7.7411       11.3000        9.8111       10.9486       11.4629       12.9436       13.2278       65.6902       64.2962       30.0058       85.0279       47.4338       45.2165       43.4239       44.8282       53.1106       60.9236       70.4016       65.1292       69.6128       87.3436       99.9653       88.8541       85.0173       76.4293       70.1976       69.0247       74.4241       74.8306       73.0036       81.7101       83.5670       79.0214       68.6646       63.7165       66.7018       68.4318       53.6962       58.2592       53.3559       60.2431       57.5131       66.8424       80.0307       78.5446       77.7526       78.3632       86.5527      106.1440      115.7519      126.0299      142.4779      117.9573      111.5203      118.0937      117.0761       98.6865      119.7390      114.9965      121.7980      110.6627       96.0517      103.6035       77.9798       86.4641       83.7590      119.1840      105.8052      117.8725      138.0590      135.2403      138.1507      148.5938      156.9444      178.0649      182.5557      190.2748      192.2121      181.7415      190.1318      178.6075      180.5755      174.4119      181.4844      161.5016      153.8683      156.5984      145.0317      155.9389      163.9118      171.9414      175.6049      190.3807      163.9788      158.7080      157.3640      147.7319      172.7290      169.2099      159.4922      146.7700      153.0291      151.2387      151.9230      143.0862      162.8104      167.2406      153.6774      155.0207      137.1331      130.0716      124.7221      116.8993      102.1966       99.7394       94.2279       96.3634       96.9563      112.1948      113.7191       97.1664      111.0909      114.9932       90.3507       90.1753      102.8986      117.9753      141.2250      138.6327      109.1877       94.8443       86.4950       99.2461        0.0000        0.0000        0.0000        0.0000        0.0000        0.0000        0.0000        0.0000        0.0000        0.0000        0.0000        0.0000        0.0000        0.0000        0.0000        0.0000        0.0000        0.0000        0.0000        0.0000        0.0000        0.0000        0.0000        0.0000        0.0000        0.0000        0.0000        0.0000        0.0000        0.0000        0.0000        0.0000        0.0000        0.0000        0.0000        0.0000        0.0000        0.0000        0.0000        0.0000        0.0000        0.0000        0.0000        0.0000        0.0000        0.0000        0.0000        0.0000        0.0000        0.0000        0.0000        0.0000        0.0000        0.0000
        0.0000        0.0000        0.0000        0.0000        0.0000        0.0000        0.0000        0.0000        0.0000        0.0000        0.0000        0.0000        0.0000        0.0000        0.0000        0.0000        0.0000        0.0000        0.0000        0.0000        0.0000       16.9263       12.9933       12.4311       13.4790       15.4202       25.7291       13.6825       22.8727       12.9595        9.4453        2.3438        2.4512        2.6344        5.0209        5.8529        7.1441        9.5523       13.3351        4.4786       10.8557       16.1015       13.5745        7.3772       11.8671       21.2321       21.7122       11.8841       12.6130       24.8391        9.4453       10.1190       10.2208        5.3173       10.5151       10.6814       24.9615       41.2810       11.3412       13.2926       12.5817       10.9984        9.5642       12.3553       16.2150       18.5342       12.4450        9.4069       25.8828       15.4596       36.5767       33.4000       42.3203       28.9702       27.3108       54.4501       48.2361       62.6317       55.3340       66.1231       71.5610       89.7092       89.5544       86.0540       84.5845      105.6682       73.8563       64.6805       72.5657       71.0541       58.3143       65.7744       75.2871       70.5143       86.1077       70.2322       56.3492       55.9754       59.3513       59.5288       59.1738       63.5257       93.0583       65.6055       60.2512       58.4096       68.5367       58.0011       60.0632       63.8361       79.2347      107.0660      118.1683      116.4584      108.4605      102.8560      102.1192       99.5062       92.9950      111.3933      109.6465       95.3351       94.9808       69.4450       68.6847       70.7707       67.8579       70.8720       90.6031      114.5087      129.3398      155.9320      167.0692      176.3249      194.3990      218.7537      239.0359      250.1115      251.1763      239.6812      235.2371      242.4286      235.8560      237.7098      234.1078      215.5074      198.0629      183.4379      174.9920      162.8271      157.8886      168.0860      186.0246      186.1818      199.7193      202.3486      201.2419      205.7165      237.1743      202.3267      197.0146      192.9134      195.1209      199.0165      194.0614      184.7190      157.0726      160.4926      159.5118      158.8612      165.7799      136.2614      113.2746      104.6256       97.9164       82.5917       80.9248       77.3628       82.4164       95.0587       93.7175       92.0233       91.6738       80.9174       85.3111       72.2485       81.4720       90.1794      106.8878      144.1635      116.0778      116.9716      121.7784      117.0122      115.0911       81.9600        0.0000        0.0000        0.0000        0.0000        0.0000        0.0000        0.0000        0.0000        0.0000        0.0000        0.0000        0.0000        0.0000        0.0000        0.0000        0.0000        0.0000        0.0000        0.0000        0.0000        0.0000        0.0000        0.0000        0.0000        0.0000        0.0000        0.0000        0.0000        0.0000        0.0000        0.0000        0.0000        0.0000        0.0000        0.0000        0.0000        0.0000        0.0000        0.0000        0.0000        0.0000        0.0000        0.0000        0.0000        0.0000        0.0000        0.0000        0.0000        0.0000        0.0000        0.0000        0.0000        0.0000
        0.0000        0.0000        0.0000        0.0000        0.0000        0.0000        0.0000        0.0000        0.0000        0.0000        0.0000        0.0000        0.0000        0.0000        0.0000        0.0000        0.0000        0.0000        0.0000        0.0000        0.0000       12.6207        9.4676       15.9759       17.2571       19.3680       18.8253       16.8915       17.3387       17.0265       12.9465        6.3497        8.5332        5.5612        3.5409       11.5195       11.3784       16.7940       41.9138       28.6864       46.0750       36.0249       33.9520       17.7057       19.8794       20.4652       15.8681       19.2396       12.0074       19.4814        6.9859        7.6913        7.1942       12.5505        9.6572       21.9287       32.8279       35.3307       21.2680       25.5192       11.6086       11.6209       14.7821       17.3163       18.5230       19.9755       13.7231        9.0208       13.5211       17.0202       41.1186       42.5279       28.0848       28.9717       26.7882       32.2303       49.0167       55.0816       47.0903       60.3004       81.1258       75.1584       62.1986       68.9209       71.9263       80.0669       70.6328       57.3946       59.9318       50.6488       55.3641       71.5864       77.8820       76.4136       91.3505      115.9854       72.3935       69.0439       68.2194       63.8683       77.2662       77.1612       76.7600       68.3215       66.8694       62.2513       61.1476       57.7135       63.4477       70.8739       75.3303       93.7542      105.6582      104.0637      106.9043      129.7776      117.8106      102.1660      104.5316      120.8773      107.2272       82.6003       79.9375       68.0599       68.5797       68.6268       55.3182       76.1970       91.5908      126.8493      139.1280      179.2375      191.8391      200.3936      228.6992      266.3582      279.9171      295.5955      289.9747      266.6759      269.3975      275.6323      277.3502      267.3668      254.4898      221.1517      203.6873      190.4495      187.7240      177.3173      171.6469      177.7443      183.1887      200.6685      197.3450      211.6423      207.8255      226.5264      271.0027      217.7868      222.0631      217.3156      209.7939      216.4445      186.2530      174.7935      161.0105      163.8004      167.0209      166.3618      162.8735      138.9856      119.4523      104.8618      101.7046       85.5602      104.8592       94.0965       88.0235       90.0284       93.2941       84.0419       97.8261       78.6380       64.9774       84.5878       86.3669       99.7883      104.1856      109.6490      114.6553      121.4358      126.5382      125.6840      148.0111       85.2300        0.0000        0.0000        0.0000        0.0000        0.0000        0.0000        0.0000        0.0000        0.0000        0.0000        0.0000        0.0000        0.0000        0.0000        0.0000        0.0000        0.0000        0.0000        0.0000        0.0000        0.0000        0.0000        0.0000        0.0000        0.0000        0.0000        0.0000        0.0000        0.0000        0.0000        0.0000        0.0000        0.0000        0.0000        0.0000        0.0000        0.0000        0.0000        0.0000        0.0000        0.0000        0.0000        0.0000        0.0000        0.0000        0.0000        0.0000        0.0000        0.0000        0.0000        0.0000        0.0000        0.0000
        0.0000        0.0000        0.0000        0.0000        0.0000        0.0000        0.0000        0.0000        0.0000        0.0000        0.0000        0.0000        0.0000        0.0000        0.0000        0.0000        0.0000        0.0000        0.0000        0.0000        0.0000       28.2572       15.6997       20.4834       25.9849       26.1508       28.8807       25.8671       25.9457       24.6968       21.4370       11.4951       12.8743        6.9417        8.9891       18.5101       18.7969       11.4997       21.0837       16.9631       40.0695       33.3677       13.7245       35.1527       11.1439       15.9610       42.4093       25.0561       19.8590       17.4682       17.1375       20.9744       24.9398       19.0641       11.6648       20.0071       28.0610       19.5066       16.1706       24.0739       15.0325       16.0147       14.6878       20.2386       14.7430       16.0607       20.5617       33.7177       20.7907       36.2587       30.0541       45.9322       32.2109       31.1406       28.4980       37.0230       47.4464       49.1241       58.4439       83.6778       86.2307       80.8908       71.1920       79.9937       85.8048       87.1054       69.9572       67.0574       59.3439       64.8229       64.1712       68.4737       81.0593       84.7668       82.4233       96.8127       71.2978       60.4451       69.3994       57.9174       92.1347       67.4972       76.0309       64.7652       68.7516       67.5471       63.3235       57.5861       65.4750       72.4192       76.4503       94.9705       99.2125       96.8857      108.8000      117.9277      118.7425      122.3049      106.6339      119.4407      109.7598       99.6981       80.9326       63.9941       60.3701       58.3482       63.8313       89.7804      104.5882      119.4415      135.0992      176.7741      199.1220      229.1117      254.0963      285.7167      314.8344      318.6259      322.4227      291.9777      295.8352      280.2380      295.8249      276.8093      251.7419      229.2051      204.5538      198.6589      200.7749      204.8257      192.9691      184.8123      193.6981      195.2652      196.7789      193.4215      205.3034      231.9074      262.0017      230.7515      208.5063      207.1953      182.5985      172.1821      169.2629      171.4632      160.5816      171.9094      182.7847      185.5301      171.7462      149.4100      131.3945      119.4828      116.5927       97.2290       85.5101       85.8340       94.4285      104.2043       92.3746      106.8236      114.4553       95.3616       70.5522       77.9456       88.1207      141.7488      131.0384      107.3055       98.3806      106.3956      120.7129      134.9368      129.6169       98.7300        0.0000        0.0000        0.0000        0.0000        0.0000        0.0000        0.0000        0.0000        0.0000        0.0000        0.0000        0.0000        0.0000        0.0000        0.0000        0.0000        0.0000        0.0000        0.0000        0.0000        0.0000        0.0000        0.0000        0.0000        0.0000        0.0000        0.0000        0.0000        0.0000        0.0000        0.0000        0.0000        0.0000        0.0000        0.0000        0.0000        0.0000        0.0000        0.0000        0.0000        0.0000        0.0000        0.0000        0.0000        0.0000        0.0000        0.0000        0.0000        0.0000        0.0000        0.0000        0.0000        0.0000
        0.0000        0.0000        0.0000        0.0000        0.0000        0.0000        0.0000        0.0000        0.0000        0.0000        0.0000        0.0000        0.0000        0.0000        0.0000        0.0000        0.0000        0.0000        0.0000        0.0000        0.0000       27.3947       20.0755       40.6896       53.5382       44.2310       36.2337       35.3809       37.2052       36.7192       28.2416       10.3709       10.2935        7.3486        6.2771       24.1625       24.3625       27.8427       23.9005       15.7296       29.9203       19.2244       10.8160       52.6691       22.6978       42.0455       33.6028       11.3985       25.5588       13.2626       12.4611       10.4701       10.8995       22.5170        9.1744       30.8366       22.3925       15.9413       16.7921       27.5291       23.1671       16.4953       18.4703       34.2055       18.3306       23.4618       26.0101       19.4995       15.4557       36.6429       19.5602       46.2139       33.0573       36.3915       40.2828       47.0042       45.6325       51.4200       49.0177       69.8299       71.4296       75.3203       80.9035       88.0910       99.2188       84.9519       83.5053       92.1037       97.5250       91.3738       89.4074       81.7755       91.9177      100.4752       84.9649       81.7986       72.6535       59.4585       58.2534       63.6098       76.9925       71.3698       78.5163       69.0007       73.3703       74.6608       74.0428       60.5293       61.4053       74.5846       83.4144      100.0974       99.1958      101.5701      113.1436      125.9671      124.7000      122.1468      116.1103      103.4808       92.1375       82.1677       73.9509       59.7369       57.3230       79.1208       87.2270      119.0702      122.8243      149.4138      154.0730      173.2492      186.5060      209.3284      249.2168      288.9182      309.7380      332.4530      343.8662      306.8292      292.1853      286.2485      287.9594      270.8975      258.2840      225.9169      224.4394      217.2050      218.6712      213.0257      205.3225      205.1985      194.7050      187.5902      192.1188      190.3065      200.9480      209.6013      241.4806      231.2409      213.5668      174.2900      152.9227      152.4855      161.5780      154.4494      151.4252      166.7385      190.7962      197.5842      191.4823      160.1368      149.4227      140.7605      137.4997      110.2250       89.1838       93.3849       94.3772      110.2037      105.7272      111.7928      134.8145      116.6089      121.5352      102.1690      102.2026      158.5259      128.6492      116.5605      130.0860      118.3448      130.6738      139.3319      129.7684        0.0000        0.0000        0.0000        0.0000        0.0000        0.0000        0.0000        0.0000        0.0000        0.0000        0.0000        0.0000        0.0000        0.0000        0.0000        0.0000        0.0000        0.0000        0.0000        0.0000        0.0000        0.0000        0.0000        0.0000        0.0000        0.0000        0.0000        0.0000        0.0000        0.0000        0.0000        0.0000        0.0000        0.0000        0.0000        0.0000        0.0000        0.0000        0.0000        0.0000        0.0000        0.0000        0.0000        0.0000        0.0000        0.0000        0.0000        0.0000        0.0000        0.0000        0.0000        0.0000        0.0000        0.0000
        0.0000        0.0000        0.0000        0.0000        0.0000        0.0000        0.0000        0.0000        0.0000        0.0000        0.0000        0.0000        0.0000        0.0000        0.0000        0.0000        0.0000        0.0000        0.0000        0.0000        0.0000        0.0000       54.5668       51.7529       59.2971       68.4678       70.3061       97.2951      106.1281       97.5259       72.4769        9.5008        6.5075        3.2825        4.4220       30.8598       36.0489       39.4238       30.0016       26.2140       22.9223       25.9745       17.2752        3.8009        3.6827        2.7578        9.4630        3.1496        3.3947        4.7273        7.9802       15.1324       19.5022       20.3215       19.9149       23.0515       18.8417       18.5428       17.5232       19.6119       21.9927       21.7583       18.7305       19.9493       23.5017       46.5752       24.4080       28.6588       36.8823       32.4389       40.3015       33.5820       61.2533       43.0924       48.5641       65.2610       66.5851       65.0462       71.6051       93.6290      119.0117      144.3692      139.9303      148.2401      183.9369      175.6321      141.7463      159.4672      145.7903      153.1381      160.4086      121.2633      108.0590      110.5810      100.7723      100.6604      104.9165       83.1762       75.5417       65.6189       61.0672       74.0899       62.3231       55.6643       56.5566       56.7738       56.7396       63.4828       73.6312       84.2163       97.4967      114.3154      125.3381      126.9109      127.6755      149.8441      140.1705      129.5778      112.5709      103.1544       94.5336       85.8401       81.3428       81.7905       80.9683       84.5073       92.7903      124.4019      139.8247      164.8424      173.1089      181.3960      195.8661      225.3752      246.9262      266.7002      281.5743      302.6521      300.4477      320.0304      287.5700      284.3479      275.1401      299.7607      280.3054      277.5732      292.6991      284.3808      286.2000      255.0365      240.7306      228.1689      216.4690      194.0407      190.0420      186.8208      188.8504      179.3505      185.1774      182.6592      181.6570      153.0493      150.2818      145.8385      144.5924      143.4890      146.8702      164.6235      191.6628      206.9962      196.3746      165.7852      146.4944      141.6967      146.7703      163.8569      155.6737      138.0383      136.5748      143.7923      169.2757      173.2303      170.3272      154.1500      150.7358      138.2421      125.1516      119.8908      137.9509      118.0134      134.6498      133.0860      136.4101      152.6080      128.3994       98.0815      103.8483      100.3294      102.9103        0.0000        0.0000        0.0000        0.0000        0.0000        0.0000        0.0000        0.0000        0.0000        0.0000        0.0000        0.0000        0.0000        0.0000        0.0000        0.0000        0.0000        0.0000        0.0000        0.0000        0.0000        0.0000        0.0000        0.0000        0.0000        0.0000        0.0000        0.0000        0.0000        0.0000        0.0000        0.0000        0.0000        0.0000        0.0000        0.0000        0.0000        0.0000        0.0000        0.0000        0.0000        0.0000        0.0000        0.0000        0.0000        0.0000        0.0000        0.0000        0.0000        0.0000
        0.0000        0.0000        0.0000        0.0000        0.0000        0.0000        0.0000        0.0000        0.0000        0.0000        0.0000        0.0000        0.0000        0.0000        0.0000        0.0000        0.0000        0.0000        0.0000        0.0000        0.0000        0.0000        0.0000        0.0000        0.0000        0.0000       91.9940      124.7221      142.2943      126.0725       91.3309       13.3765        7.4364        4.3539        5.2246       26.9753       34.2949       39.7345       32.6747       25.5167       26.9080       21.5278       18.8124        3.4951        4.6216        6.5051        4.9384        2.1824        3.3755        4.6882        3.8548       16.8231       21.2793       24.2538       23.0085       20.0006       18.8701       18.5860       18.7758       21.0350       20.9311       22.4258       21.5645       26.4700       33.7951       28.8045       24.5981       28.4346       32.3740       40.1608       36.8628       38.8983       36.5097       41.8136       52.6228       68.9813       76.3258       87.6335       91.3536      132.6038      165.1944      175.3072      157.6420      183.1109      256.6065      254.4512      241.1853      294.9667      213.1149      151.6822      129.4936      100.8967       74.7812       72.0637       79.5772       92.7139       78.4667       83.2719       73.6431       72.8141       55.7898       65.7935       60.3943       49.8483       61.5025       66.2557       66.0079       70.4729       84.2053       91.4581       99.8288      117.4098      126.7304      135.6265      145.6485      154.8008      138.0731      126.9466      113.1604       99.5159       98.5538       92.6904      101.4174       97.8581       90.0586       80.3612       87.9853      124.3782      144.0916      167.7399      182.3463      186.9737      198.1052      210.0987      252.5598      272.9013      278.5029      288.1485      294.0874      289.2765      279.8641      271.1453      268.0900      298.5511      328.7452      315.5058      310.4803      294.4426      277.1433      261.3109      244.0726      227.6770      215.2113      202.4796      192.9145      204.7277      189.0326      182.6195      184.0344      179.9808      164.6393      159.3811      149.5469      143.3185      144.4791      159.6508      157.3143      198.5782      216.7512      239.1321      218.2783      158.6335      135.9181      131.1316      153.4371      172.4438      169.7377      172.5751      184.0331      181.5820      177.8636      191.4448      193.5872      163.3789      154.6112      152.0296      129.9153      112.2175      120.0389      110.3541      122.0269      117.4809      129.9155      148.9312      117.6679      100.1407       87.9889       87.0238       88.5803        0.0000        0.0000        0.0000        0.0000        0.0000        0.0000        0.0000        0.0000        0.0000        0.0000        0.0000        0.0000        0.0000        0.0000        0.0000        0.0000        0.0000        0.0000        0.0000        0.0000        0.0000        0.0000        0.0000        0.0000        0.0000        0.0000        0.0000        0.0000        0.0000        0.0000        0.0000        0.0000        0.0000        0.0000        0.0000        0.0000        0.0000        0.0000        0.0000        0.0000        0.0000        0.0000        0.0000        0.0000        0.0000        0.0000        0.0000        0.0000        0.0000        0.0000
        0.0000        0.0000        0.0000        0.0000        0.0000        0.0000        0.0000        0.0000        0.0000        0.0000        0.0000        0.0000        0.0000        0.0000        0.0000        0.0000        0.0000        0.0000        0.0000        0.0000        0.0000        0.0000        0.0000        0.0000        0.0000        0.0000        0.0000      147.8591      169.4101      156.6863      117.7237       17.4330       12.5039        7.1035       11.4394       48.1057       39.9638       38.7003       33.6023       25.1268       20.6528       18.1735       17.2296        7.5355        1.2677        6.6343        6.2517        5.1831        2.3855        4.1971        6.9123       19.6106       27.7827       24.5372       23.4218       20.1785       20.8660       19.7361       19.8411       20.5975       24.5356       22.9937       25.6539       32.1135       29.0972       35.3590       29.5178       30.7427       50.5343       49.2372       36.3230       38.1334       41.8506       44.3840       62.4501       55.8413       64.2270       91.2288       91.3750      116.7942      163.3690      209.5107      178.9458      159.8707      168.0907      180.6250      198.1200      226.9572      207.9938      180.2016      158.4012       99.8600       65.0431       64.3552       62.6951       48.0170       50.7938       45.8156       52.0241       50.1694       42.4217       47.6533       60.6199       47.3787       49.6965       53.2548       65.6497       70.7276       84.2453       95.6148      106.7507      125.7647      137.5008      144.6045      139.3732      142.1994      132.6234      131.6333      117.1841      109.1756      103.3004      112.6921      103.0412       88.7057       72.5529       74.2920       92.2622      134.2065      158.0073      174.9866      185.6606      196.0948      211.4730      227.2840      242.5858      245.8452      259.5663      259.3792      252.8546      258.2500      274.3194      286.9196      290.1129      309.7958      324.1602      343.7125      298.8723      285.2969      275.7552      271.8966      262.3504      232.5573      221.3482      202.5792      215.4457      217.2293      203.5818      161.4015      157.5549      150.3842      140.7498      135.2928      139.1890      145.7801      153.9758      156.3964      163.7048      182.8145      195.0449      204.7297      195.1374      150.5065      131.6859      150.3788      172.0726      189.3766      180.0853      196.5692      211.0118      194.5596      191.2022      184.8749      183.8062      166.5122      165.0239      157.7146      156.0331      146.3061      139.9729      134.5317      129.9811      129.0920      117.4099      131.9755      143.9522       97.1270       80.4607       79.7273       89.2551       89.8200        0.0000        0.0000        0.0000        0.0000        0.0000        0.0000        0.0000        0.0000        0.0000        0.0000        0.0000        0.0000        0.0000        0.0000        0.0000        0.0000        0.0000        0.0000        0.0000        0.0000        0.0000        0.0000        0.0000        0.0000        0.0000        0.0000        0.0000        0.0000        0.0000        0.0000        0.0000        0.0000        0.0000        0.0000        0.0000        0.0000        0.0000        0.0000        0.0000        0.0000        0.0000        0.0000        0.0000        0.0000        0.0000        0.0000        0.0000        0.0000        0.0000
        0.0000        0.0000        0.0000        0.0000        0.0000        0.0000        0.0000        0.0000        0.0000        0.0000        0.0000        0.0000        0.0000        0.0000        0.0000        0.0000        0.0000        0.0000        0.0000        0.0000        0.0000        0.0000        0.0000        0.0000        0.0000        0.0000        0.0000        0.0000        0.0000        0.0000      150.6391       22.4593       15.5529       14.0959       17.0202       77.9536       56.4924       43.4531       32.6338       22.9557       17.3325       14.0375       12.8057        1.8513        2.9029       11.0530       16.1964        4.8395        5.1322        3.7926        5.5238       22.3470       27.4608       25.7357       25.8260       22.1622       21.3865       22.4132       21.7833       21.8741       22.9329       23.7070       23.8551       29.8251       30.0684       36.5068       36.4856       46.6436       36.4958       32.8034       33.8097       36.9108       39.1215       43.4618       42.5878       52.4524       57.8791       71.4321       82.1362      121.4964      162.9219      199.7750      153.4028      181.8960      188.1922      194.7434      172.5390      177.7446      146.3876      142.4317      132.1387      101.6288       90.5834       62.3915       50.6889       45.0869       47.3964       47.7961       53.4553       45.4844       35.4633       47.9955       68.6518       43.0687       45.5706       61.1082       62.1448       70.6373       81.4809       91.8803      107.6052      129.0092      154.5566      148.4823      139.0801      129.4375      124.0641      129.8261      121.0842      118.2370       97.2097       88.6831       83.2119       76.6864       69.2226       71.7607       99.9343      158.7076      164.1322      174.4628      187.1294      206.8919      229.4337      263.2035      256.8716      248.3616      249.1501      265.5443      254.0611      250.7400      274.3304      302.8848      311.6503      314.3476      320.8458      310.4282      294.2883      290.4317      262.8410      232.1382      209.7115      199.8133      207.2725      174.1320      220.0278      209.0532      167.9712      159.7808      148.7439      133.8660      118.0235      120.4436      135.8632      138.5287      130.5931      144.9204      161.3661      159.7083      153.9127      161.0809      166.4482      150.7495      157.8836      179.2923      208.7749      201.2762      214.8263      201.3673      197.3318      210.2074      206.0464      207.5531      199.6157      172.8102      179.1376      198.3572      201.4799      164.6352      205.3300      216.7131      170.5568      137.6186      128.4189      153.0815      165.5637       98.5506       79.7438       70.8261       86.4727       95.4600        0.0000        0.0000        0.0000        0.0000        0.0000        0.0000        0.0000        0.0000        0.0000        0.0000        0.0000        0.0000        0.0000        0.0000        0.0000        0.0000        0.0000        0.0000        0.0000        0.0000        0.0000        0.0000        0.0000        0.0000        0.0000        0.0000        0.0000        0.0000        0.0000        0.0000        0.0000        0.0000        0.0000        0.0000        0.0000        0.0000        0.0000        0.0000        0.0000        0.0000        0.0000        0.0000        0.0000        0.0000        0.0000        0.0000        0.0000        0.0000        0.0000
        0.0000        0.0000        0.0000        0.0000        0.0000        0.0000        0.0000        0.0000        0.0000        0.0000        0.0000        0.0000        0.0000        0.0000        0.0000        0.0000        0.0000        0.0000        0.0000        0.0000        0.0000        0.0000        0.0000        0.0000        0.0000        0.0000        0.0000        0.0000        0.0000        0.0000        0.0000      131.2406       96.8225        0.0000        0.0000       39.8727       33.5414       33.7375       24.4303        2.5200        2.0263        1.3266        1.3264        1.1343        1.6348        4.1657        3.4186       29.5472       38.1324       55.9956       44.1778       30.2664       28.9593       28.6941       30.7367       30.6387       28.3115       33.0377       29.5268       42.0836       48.4045       35.1047       37.5139       31.8169       41.2691       38.4234       36.4237       38.9467       34.2824       34.8821       38.5869       55.8326       41.6829       37.5084       53.3464       61.0896       76.2137       84.1416      106.8707      188.1291      215.2044      237.0595      244.8127      342.7296      309.6905      285.2201      351.9856      264.2700      197.2901      169.1337      173.9243      196.4325      253.2517      177.2740      213.5941       58.6032       37.8536       35.2776       47.2053       41.5373       29.2997       37.8000       48.0664       48.6902       46.5734       70.4597       61.0812       78.6451       90.7756      102.0174      112.2001      156.3166      196.4495      181.6723      176.2457      141.9028      139.3551      145.5009      146.1275      113.3467       91.7240       98.4378      110.7200       95.3527       77.8197       82.9878      140.6077      177.6809      197.1487      204.7993      215.5349      281.6825      307.8816      346.3868      288.7000      272.6089      267.4453      257.9472      271.5439      285.7182      283.1577      289.1107      283.9563      255.3778      278.9247      288.5772      283.5428      242.5865      185.8369      162.6310      153.0528      168.3750      183.9155      158.6726      160.6108      142.9946      136.9839      151.7086      136.3607      112.8265      119.1955      120.0305      117.5583      113.9931      125.4954      136.2368      144.5800      125.5298      129.6594      139.4039      152.0306      154.0352      173.9682      203.5114      218.6186      232.3665      235.2502      215.7917      201.5179      202.7986      197.6796      201.6733      198.9859      178.2890      178.2352      185.6721      184.7532      186.2684      194.8839      201.6984      196.4802      150.6716      137.4282      139.2892      134.2355      107.1515       83.2063       72.9316        0.0000        0.0000        0.0000        0.0000        0.0000        0.0000        0.0000        0.0000        0.0000        0.0000        0.0000        0.0000        0.0000        0.0000        0.0000        0.0000        0.0000        0.0000        0.0000        0.0000        0.0000        0.0000        0.0000        0.0000        0.0000        0.0000        0.0000        0.0000        0.0000        0.0000        0.0000        0.0000        0.0000        0.0000        0.0000        0.0000        0.0000        0.0000        0.0000        0.0000        0.0000        0.0000        0.0000        0.0000        0.0000        0.0000        0.0000        0.0000        0.0000        0.0000        0.0000
        0.0000        0.0000        0.0000        0.0000        0.0000        0.0000        0.0000        0.0000        0.0000        0.0000        0.0000        0.0000        0.0000        0.0000        0.0000        0.0000        0.0000        0.0000        0.0000        0.0000        0.0000        0.0000        0.0000        0.0000        0.0000        0.0000        0.0000        0.0000        0.0000        0.0000        0.0000        0.0000        0.0000        0.0000        0.0000        0.0000        0.0000       29.6263       25.2419        3.0341        1.6291        1.4900        1.6449        1.9219        1.6971        2.3913        3.5245       35.2169       47.0380       63.1412       54.6870       34.1943       31.0381       31.0582       31.3406       30.6135       31.2352       31.1624       40.4701       44.6241       46.3512       40.8578       42.7766       36.9836       46.1895       44.9172       38.7433       51.0473       46.8504       38.9913       40.1185       57.4357       60.1430       53.0545       46.9100       58.2101       82.9444       86.4074      106.3942      191.1168      208.8797      214.0555      240.9580      281.7846      250.5838      210.5466      318.7143      365.5199      215.3268      183.0822      201.5637      150.8217      162.1197      134.6174      284.5736      103.4622       38.9749       52.7309       33.8466       23.0000       23.5618       38.3658       51.1520       45.6638       45.7654       50.0145       59.3211       73.2393       83.0350       94.2546      107.5009      151.5941      174.5102      222.7591      233.5206      147.9493      142.9265      140.3838      136.6943      119.6369       94.0857       96.3230       98.5585       86.7997       84.9523      104.7371      161.1068      176.7260      222.4087      237.6496      237.0803      268.4561      286.8824      276.8096      246.9459      236.8783      234.5452      238.8307      278.4977      281.2036      273.6807      279.7477      281.6658      260.2393      281.0463      262.1648      250.8996      184.9003      155.9826      142.5666      144.8620      159.1768      173.8455      154.9919      147.0917      116.3760      117.9554      113.9742      111.2981       90.8755       93.3066      106.7061      109.8737      122.9236      127.2455      132.1236      137.7189      128.5189      140.5798      175.3156      153.8197      158.8495      182.1631      220.8063      216.6821      213.7852      207.7627      227.0898      197.4969      190.5406      181.4599      195.9862      188.2933      168.7563      159.6886      155.7153      171.2674      190.7238      209.4433      219.7495      204.2374      169.6024      160.4410      148.3443      150.3035      113.2229       82.5084        0.0000        0.0000        0.0000        0.0000        0.0000        0.0000        0.0000        0.0000        0.0000        0.0000        0.0000        0.0000        0.0000        0.0000        0.0000        0.0000        0.0000        0.0000        0.0000        0.0000        0.0000        0.0000        0.0000        0.0000        0.0000        0.0000        0.0000        0.0000        0.0000        0.0000        0.0000        0.0000        0.0000        0.0000        0.0000        0.0000        0.0000        0.0000        0.0000        0.0000        0.0000        0.0000        0.0000        0.0000        0.0000        0.0000        0.0000        0.0000        0.0000        0.0000        0.0000        0.0000
        0.0000        0.0000        0.0000        0.0000        0.0000        0.0000        0.0000        0.0000        0.0000        0.0000        0.0000        0.0000        0.0000        0.0000        0.0000        0.0000        0.0000        0.0000        0.0000        0.0000        0.0000        0.0000        0.0000        0.0000        0.0000        0.0000        0.0000        0.0000        0.0000        0.0000        0.0000        0.0000        0.0000        0.0000        0.0000        0.0000        0.0000        0.0000        0.0000        6.7931        6.6965        6.9366        7.5893        6.0502        5.2743        5.3155        6.4297       57.7641       67.7328       69.6376       61.8144       41.1200       36.9789       33.5156       36.3104       32.6181       32.5990       39.0624       48.4516       45.3455       44.6982       45.4944       36.5508       40.7177       43.7392       41.2311       39.0870       36.0251       37.7388       46.0954       41.5367       62.1541       64.6095       72.1086       63.2824       93.7359       74.8338       66.5830       78.0312      156.4586      157.9010      197.0205      200.0486      219.5345      216.2813      204.5284      232.6461      217.4740      246.7206      160.5759      179.8656      171.9185      253.5341      231.4111      141.9661       71.4466       52.4733       46.6601       40.7289       31.5799       27.4936       26.2082       32.1817       34.0695       43.2141       56.8419       57.1869       70.6877       87.0294       95.2646      119.0983      173.9030      168.2770      181.6992      167.8872      144.9537      152.1811      134.9651      107.5173      116.5136      111.9597      100.0017      103.5199      100.6390       97.1633      111.7881      139.2048      187.7954      195.3359      204.8511      205.1942      221.8157      246.1292      265.4935      249.3880      237.5444      229.5959      253.6406      252.2977      283.0205      289.9365      277.7770      259.1497      274.5616      267.3383      228.4616      232.1259      173.4149      142.3993      132.0114      145.6022      163.7668      156.0549      169.5368      180.2710      135.4739      120.1488      121.7830      102.1385       68.9910       81.6035       78.1038       98.7517      116.5128      124.6679      127.8571      129.3042      160.1578      152.8847      172.7701      171.9518      179.7309      195.4960      207.0029      179.5399      187.8480      206.5309      223.0614      221.1260      208.1168      209.4911      198.2896      195.7918      178.0514      179.7655      176.9213      192.1139      188.6493      210.4376      228.6103      226.8979      186.5626      179.3705      159.3664      152.0294      117.0510       91.5682        0.0000        0.0000        0.0000        0.0000        0.0000        0.0000        0.0000        0.0000        0.0000        0.0000        0.0000        0.0000        0.0000        0.0000        0.0000        0.0000        0.0000        0.0000        0.0000        0.0000        0.0000        0.0000        0.0000        0.0000        0.0000        0.0000        0.0000        0.0000        0.0000        0.0000        0.0000        0.0000        0.0000        0.0000        0.0000        0.0000        0.0000        0.0000        0.0000        0.0000        0.0000        0.0000        0.0000        0.0000        0.0000        0.0000        0.0000        0.0000        0.0000        0.0000        0.0000        0.0000
        0.0000        0.0000        0.0000        0.0000        0.0000        0.0000        0.0000        0.0000        0.0000        0.0000        0.0000        0.0000        0.0000        0.0000        0.0000        0.0000        0.0000        0.0000        0.0000        0.0000        0.0000        0.0000        0.0000        0.0000        0.0000        0.0000        0.0000        0.0000        0.0000        0.0000        0.0000        0.0000        0.0000        0.0000        0.0000        0.0000        0.0000        0.0000        0.0000        0.0000       13.8260       17.6497       14.7125       13.9248       12.9111       12.5836       12.6493       95.4312      100.9744       95.5502       80.1719       51.4346       44.1863       40.8149       42.0085       44.4336       41.8947       46.3010       54.0452       51.5725       43.8787       35.6662       34.9031       42.3371       62.3056       46.0940       40.2636       45.6666       36.9147       48.4966       43.4359       62.7409       64.8392       71.1213       73.4989       91.8678      108.1039      109.6771      118.6191      153.1904      175.9633      196.9695      219.8446      230.4090      213.4137      207.9933      275.6360      313.9290      303.5843      233.6949      196.5954      142.1464      118.8870      137.2133      112.9075       59.6734       64.3689       53.2634       46.9558       41.9249       32.9045       30.5603       23.0677       36.0285       37.9005       41.6663       48.7532       67.6637       77.5889       96.2581      133.6240      156.4878      170.1409      175.9665      169.6415      144.1602      142.7069      140.1178      122.7807      126.5438      131.3177      121.1694      126.3185      109.4444       93.9015      112.8497      142.5083      169.4894      187.9603      166.3102      169.6221      193.8646      219.3523      227.5079      255.6023      268.8023      269.9316      296.9119      284.4117      267.0659      263.1132      226.2078      229.1364      242.0885      238.4229      231.2850      228.7867      189.6717      159.9235      167.3673      169.4287      193.7967      178.8879      193.8317      173.5589      150.9625      140.9806      132.4194      102.1233       74.9810       82.4599       95.2060      104.9168      135.3721      142.4897      125.6587      144.7039      181.7489      195.7237      205.4973      178.5712      171.4530      164.5696      186.4335      175.1976      197.3786      230.1480      234.6714      225.7720      218.6137      237.5941      199.4542      200.4441      215.6938      198.3592      198.8414      209.1118      204.7430      231.2313      252.9140      249.0035      183.5558      176.3198      157.9864      130.8819       98.3548        0.0000        0.0000        0.0000        0.0000        0.0000        0.0000        0.0000        0.0000        0.0000        0.0000        0.0000        0.0000        0.0000        0.0000        0.0000        0.0000        0.0000        0.0000        0.0000        0.0000        0.0000        0.0000        0.0000        0.0000        0.0000        0.0000        0.0000        0.0000        0.0000        0.0000        0.0000        0.0000        0.0000        0.0000        0.0000        0.0000        0.0000        0.0000        0.0000        0.0000        0.0000        0.0000        0.0000        0.0000        0.0000        0.0000        0.0000        0.0000        0.0000        0.0000        0.0000        0.0000        0.0000
        0.0000        0.0000        0.0000        0.0000        0.0000        0.0000        0.0000        0.0000        0.0000        0.0000        0.0000        0.0000        0.0000        0.0000        0.0000        0.0000        0.0000        0.0000        0.0000        0.0000        0.0000        0.0000        0.0000        0.0000        0.0000        0.0000        0.0000        0.0000        0.0000        0.0000        0.0000        0.0000        0.0000        0.0000        0.0000        0.0000        0.0000        0.0000        0.0000        0.0000        0.0000        0.0000        0.0000      195.1063      190.0895      181.8158      172.0480      139.2752      133.7686      122.0677      104.7125       65.5953       54.1770       49.6703       51.2576       63.8848       65.1346       64.4795       59.6598       45.7840       40.2277       37.1806       38.7388       33.7298       32.1182       34.6811       41.5295       63.5631       63.2003       64.4176       68.4972       73.4023       73.9572       71.2688       71.2364       65.1994       76.8075      102.1633      106.5381      255.9345      254.4268      251.8134      282.5752      399.4237      472.8410      503.9304      552.6487      555.8112      491.6297      449.9518      401.2187      248.2869      192.8419      141.2612      102.5460       98.5283       83.9338       80.7911       62.7403       54.4989       51.7980       55.6983       49.6718       39.5416       37.9505       51.3406       62.7224       67.7912       74.2095      102.7258      127.7633      158.1503      171.0213      197.3790      194.3966      196.6505      200.7032      189.4116      167.5621      149.5634      150.8793      150.0099      120.3503       98.6166       91.2915      115.7732      140.4548      134.1187      145.2503      145.5426      141.0511      176.0802      192.6777      205.7605      234.4710      265.5025      271.8801      282.8793      250.8483      226.5249      199.3525      211.0628      219.1598      237.7916      218.8332      231.0896      253.6202      252.0889      219.0674      218.0041      218.6284      200.6249      201.4081      210.3460      184.1263      150.7309      126.5595      140.3808      113.1264      113.7777      106.1818      113.6877      124.1751      132.8882      148.3043      148.5381      175.3270      182.5094      200.5390      175.2323      181.5451      221.9895      230.3046      221.2104      215.7909      200.7418      223.4146      242.7534      238.8619      195.7189      208.4866      191.1283      206.9349      233.1712      245.7859      243.3886      245.5898      221.2728      229.4232      244.2798      240.4076      192.1684      188.4323      150.9196      120.0557       37.0200        0.0000        0.0000        0.0000        0.0000        0.0000        0.0000        0.0000        0.0000        0.0000        0.0000        0.0000        0.0000        0.0000        0.0000        0.0000        0.0000        0.0000        0.0000        0.0000        0.0000        0.0000        0.0000        0.0000        0.0000        0.0000        0.0000        0.0000        0.0000        0.0000        0.0000        0.0000        0.0000        0.0000        0.0000        0.0000        0.0000        0.0000        0.0000        0.0000        0.0000        0.0000        0.0000        0.0000        0.0000        0.0000        0.0000        0.0000        0.0000        0.0000        0.0000        0.0000        0.0000        0.0000
        0.0000        0.0000        0.0000        0.0000        0.0000        0.0000        0.0000        0.0000        0.0000        0.0000        0.0000        0.0000        0.0000        0.0000        0.0000        0.0000        0.0000        0.0000        0.0000        0.0000        0.0000        0.0000        0.0000        0.0000        0.0000        0.0000        0.0000        0.0000        0.0000        0.0000        0.0000        0.0000        0.0000        0.0000        0.0000        0.0000        0.0000        0.0000        0.0000        0.0000        0.0000        0.0000        0.0000        0.0000      264.6036      250.7608      228.7187      177.6532      161.9942      146.0546      123.1220       77.5155       62.4704       56.5445       59.6362       73.6180       75.8277       74.3772       67.3313       47.8060       43.8320       40.9540       39.5761       30.7775       26.3398       29.5448       36.7565       60.7241       70.6880       72.9636       73.7446       66.6687       69.3052       60.3033       62.7579       67.7946       66.2538       72.8694       95.2420      191.3347      237.2147      269.9305      347.5376      517.6848      604.1857      644.9209      664.8282      640.7108      597.3744      520.9083      456.7547      286.9192      216.8752      169.3021      142.4514      115.7242       71.0649       68.4838      105.6193      101.2398       85.9884       89.4174       72.5652       42.5227       39.4370       45.9121       54.5995       65.9499       74.0402       87.6438      105.7977      130.7073      155.8058      185.0906      202.3698      228.7043      187.7843      193.7933      168.0255      153.2120      150.8060      141.1361      105.3052       92.4041       99.9133      100.5117      110.0068      127.9051      131.2694      139.4349      134.2438      171.4408      206.7847      233.4090      260.3762      266.0169      255.4617      251.2822      221.7405      206.6078      195.3977      205.4442      209.7115      197.3286      200.9010      220.8020      228.8922      235.7996      223.4914      214.0996      206.1222      196.5596      207.9200      191.3598      187.9563      137.0830      133.3489      120.5985      119.7695      130.9689      121.3805      123.4967      131.5913      138.5291      165.7721      194.9901      212.1838      199.0108      197.6286      166.8106      178.9032      253.6094      229.1665      210.8565      212.2989      245.7139      249.8185      261.9659      223.7586      197.1039      190.6351      195.6056      234.2905      241.7621      266.7599      236.2297      241.9067      227.4971      227.8198      248.7516      241.6347      197.6095      170.5887      147.6328      118.2097       48.8700        0.0000        0.0000        0.0000        0.0000        0.0000        0.0000        0.0000        0.0000        0.0000        0.0000        0.0000        0.0000        0.0000        0.0000        0.0000        0.0000        0.0000        0.0000        0.0000        0.0000        0.0000        0.0000        0.0000        0.0000        0.0000        0.0000        0.0000        0.0000        0.0000        0.0000        0.0000        0.0000        0.0000        0.0000        0.0000        0.0000        0.0000        0.0000        0.0000        0.0000        0.0000        0.0000        0.0000        0.0000        0.0000        0.0000        0.0000        0.0000        0.0000        0.0000        0.0000        0.0000        0.0000
        0.0000        0.0000        0.0000        0.0000        0.0000        0.0000        0.0000        0.0000        0.0000        0.0000        0.0000        0.0000        0.0000        0.0000        0.0000        0.0000        0.0000        0.0000        0.0000        0.0000        0.0000        0.0000        0.0000        0.0000        0.0000        0.0000        0.0000        0.0000        0.0000        0.0000        0.0000        0.0000        0.0000        0.0000        0.0000        0.0000        0.0000        0.0000        0.0000        0.0000        0.0000        0.0000        0.0000        0.0000        0.0000        0.0000      276.5208      217.8767      196.7233      181.1944      155.6037      100.3848       84.7930       77.8498       81.3600      100.1173      103.9707      101.0060       92.5724       69.0903       63.4692       55.2032       49.2618       35.3636       31.6674       34.4674       39.2608       70.9068       80.7800       86.1487       88.1399       84.4831       77.6427       81.1350       85.3768       64.1518       69.2066       88.7079      115.3741      211.0220      242.6284      351.8340      437.8781      588.8820      610.1260      666.5513      665.9329      608.0295      643.0541      635.0133      570.4742      418.6324      305.0341      259.0574      221.7580      141.9787      109.8797      108.6651       88.7645       96.1602      104.1724      207.4054       83.9825       48.5383       42.0735       41.0539       39.5645       63.4719       75.6306       72.8085       96.1201      143.8941      147.5368      190.2108      218.6394      211.9770      208.2457      190.7891      161.8577      132.8913      123.2442      109.2603       88.6588       84.0622       83.3567       86.4926       80.2946       94.0933       94.6052      113.7544      138.9557      199.2072      216.6608      232.0357      240.5962      237.1135      227.3382      221.5571      209.9558      207.6053      194.3334      197.4561      210.8633      202.4203      214.3193      213.7912      217.8662      248.7352      228.9967      212.8727      203.3856      207.6129      211.5656      199.1008      186.9619      145.5517      140.8815      119.8821      125.9694      128.9897      136.4344      140.0612      140.1743      157.6811      173.1381      181.5402      182.0508      177.3150      183.3745      167.9327      177.4973      220.3999      208.3159      205.5206      241.4471      278.9056      292.8967      256.8501      240.5588      225.4739      225.4547      264.9823      283.4705      244.9074      255.2553      240.3276      239.0322      229.7318      228.7749      233.2322      200.8644      162.7576      134.9436      121.9116      122.0328       41.2500        0.0000        0.0000        0.0000        0.0000        0.0000        0.0000        0.0000        0.0000        0.0000        0.0000        0.0000        0.0000        0.0000        0.0000        0.0000        0.0000        0.0000        0.0000        0.0000        0.0000        0.0000        0.0000        0.0000        0.0000        0.0000        0.0000        0.0000        0.0000        0.0000        0.0000        0.0000        0.0000        0.0000        0.0000        0.0000        0.0000        0.0000        0.0000        0.0000        0.0000        0.0000        0.0000        0.0000        0.0000        0.0000        0.0000        0.0000        0.0000        0.0000        0.0000        0.0000        0.0000        0.0000
        0.0000        0.0000        0.0000        0.0000        0.0000        0.0000        0.0000        0.0000        0.0000        0.0000        0.0000        0.0000        0.0000        0.0000        0.0000        0.0000        0.0000        0.0000        0.0000        0.0000        0.0000        0.0000        0.0000        0.0000        0.0000        0.0000        0.0000        0.0000        0.0000        0.0000        0.0000        0.0000        0.0000        0.0000        0.0000        0.0000        0.0000        0.0000        0.0000        0.0000        0.0000        0.0000        0.0000        0.0000        0.0000        0.0000        0.0000      260.4413      242.6586      224.1525      199.8931      132.8329      118.3797      112.7219      117.6086      142.2046      148.1799      148.2279      139.8875      103.3357       93.6431       86.5310       76.6135       54.5871       54.7037       50.1440       54.3199       97.2385      103.0560      109.5001      113.7638      104.8856      113.5678      103.5471      124.5930       76.4425      101.4971      153.4912      147.7165      245.7537      332.6059      402.9210      461.5587      605.2874      596.2087      592.1474      577.5668      579.7131      630.0732      608.1615      530.6249      416.1970      398.7386      345.6538      282.2241      187.1792      132.9355      144.2676      187.0500      191.8506      123.6027      101.9915       85.7372       60.1978       43.3019       45.7479       42.8282       67.7966       83.0920       83.8103      105.4316      129.2058      127.2062      151.9498      177.3187      173.6561      174.7205      177.6179      154.2634      125.5271      106.6178       93.6405       95.5740       86.5564       78.6752       82.3281       90.8950       91.8727       86.9959      115.3393      140.0862      193.1560      216.3815      234.5411      236.2038      206.6829      215.3199      212.1308      197.9630      205.0201      198.5132      202.8056      207.2148      204.5378      199.1146      192.7276      212.7859      227.3809      222.9026      216.7533      209.4647      220.2373      217.8384      198.1618      189.2895      157.1498      139.4110      127.1102      135.0028      142.8331      151.9044      153.6490      176.4646      186.2785      194.8804      199.0831      194.8046      179.6315      180.1976      178.3081      217.4281      242.5132      235.3228      284.2651      253.9911      278.0565      307.8641      270.3461      271.7022      320.9273      270.4612      275.5831      270.1310      280.4939      256.9885      260.8921      260.2008      247.3076      249.2370      237.9212      197.4267      134.4963      124.7021      120.9242      125.6430        0.0000        0.0000        0.0000        0.0000        0.0000        0.0000        0.0000        0.0000        0.0000        0.0000        0.0000        0.0000        0.0000        0.0000        0.0000        0.0000        0.0000        0.0000        0.0000        0.0000        0.0000        0.0000        0.0000        0.0000        0.0000        0.0000        0.0000        0.0000        0.0000        0.0000        0.0000        0.0000        0.0000        0.0000        0.0000        0.0000        0.0000        0.0000        0.0000        0.0000        0.0000        0.0000        0.0000        0.0000        0.0000        0.0000        0.0000        0.0000        0.0000        0.0000        0.0000        0.0000        0.0000        0.0000
        0.0000        0.0000        0.0000        0.0000        0.0000        0.0000        0.0000        0.0000        0.0000        0.0000        0.0000        0.0000        0.0000        0.0000        0.0000        0.0000        0.0000        0.0000        0.0000        0.0000        0.0000        0.0000        0.0000        0.0000        0.0000        0.0000        0.0000        0.0000        0.0000        0.0000        0.0000        0.0000        0.0000        0.0000        0.0000        0.0000        0.0000        0.0000        0.0000        0.0000        0.0000        0.0000        0.0000        0.0000        0.0000        0.0000        0.0000        0.0000        0.0000        0.0000      287.6934      244.6438      220.6624      212.7621      221.8494      243.9173      251.2042      249.5439      238.3460      202.1437      186.8634      173.9561      160.0108       95.8456       85.0892       78.9761        0.0000        0.0000      117.8803      127.7777      132.3471      137.1831      154.4321      155.3858      161.0517      206.9590      253.0081      305.0679      363.2351      404.0793      448.1104      511.9987      529.5968      496.4486      483.4683      534.8525      536.6072      440.5087      483.8862        0.0000        0.0000        0.0000        0.0000      427.8156      366.0646      310.1623      295.6991      369.4208        0.0000      411.1741      224.1618      143.2755       94.5591       61.6115       51.9704       47.6629       69.2161       71.6396       67.3339       79.4303      105.3701      121.0461      129.9274      148.4728      149.6645      154.8554      156.2776      166.5787      147.9505      126.3834      115.9732      124.8745      113.8089       99.7794       92.8075       95.2433      101.4306       97.8620       93.2022      102.5968      130.9750      157.5807      184.4505      196.1789      181.2729      175.5320      188.2552      190.1989      193.6700      219.9117      210.7907      210.8865      217.0190      206.1877      199.1199      193.9919      190.7858      207.3031      218.2091      216.8807      221.3921      203.6079      193.8318      188.5734      170.1039      229.0862      196.9797      174.3494      177.9740      168.0866      174.1741      203.3157      222.5074      252.3078      246.3022      260.6520      242.5322      236.9584      247.6106      216.4599      245.1704      226.1817      241.8081      260.1761      243.8617      292.2611      310.9887      310.2042      361.0670      305.3166      249.9220      237.5768      257.8481      263.5164      257.7605      273.8208      281.9589      242.5393      218.3386      178.3204      155.3468      110.3329       98.7632        0.0000        0.0000        0.0000        0.0000        0.0000        0.0000        0.0000        0.0000        0.0000        0.0000        0.0000        0.0000        0.0000        0.0000        0.0000        0.0000        0.0000        0.0000        0.0000        0.0000        0.0000        0.0000        0.0000        0.0000        0.0000        0.0000        0.0000        0.0000        0.0000        0.0000        0.0000        0.0000        0.0000        0.0000        0.0000        0.0000        0.0000        0.0000        0.0000        0.0000        0.0000        0.0000        0.0000        0.0000        0.0000        0.0000        0.0000        0.0000        0.0000        0.0000        0.0000        0.0000        0.0000        0.0000        0.0000        0.0000
        0.0000        0.0000        0.0000        0.0000        0.0000        0.0000        0.0000        0.0000        0.0000        0.0000        0.0000        0.0000        0.0000        0.0000        0.0000        0.0000        0.0000        0.0000        0.0000        0.0000        0.0000        0.0000        0.0000        0.0000        0.0000        0.0000        0.0000        0.0000        0.0000        0.0000        0.0000        0.0000        0.0000        0.0000        0.0000        0.0000        0.0000        0.0000        0.0000        0.0000        0.0000        0.0000        0.0000        0.0000        0.0000        0.0000        0.0000        0.0000        0.0000        0.0000        0.0000        0.0000        0.0000        0.0000        0.0000      300.3976      311.0298      309.9142        0.0000        0.0000        0.0000      217.1904      191.7868      117.9232      104.0356        0.0000        0.0000        0.0000        0.0000        0.0000        0.0000        0.0000      176.8214      191.7824      202.3559      244.4512      298.8211      327.6226      395.6994      440.2004      469.8913      501.8841      497.6925      440.8740      520.0834      577.2767      514.1489      428.9074        0.0000        0.0000        0.0000        0.0000        0.0000        0.0000      397.6732      410.4517        0.0000        0.0000        0.0000      518.1396      269.7089      153.3307       99.4935       63.1547       47.4059       58.8264       48.4102       69.2467       72.0566       75.9662      106.7696      128.9494      117.9091      131.0340      131.7923      160.8587      165.6855      173.2524      169.3038      137.6519      144.3717      140.8806      117.7590      113.4193      105.4400      105.1893      102.5502      104.4078      102.1211      126.3803      147.9371      191.3557      238.7547      181.8989      166.4585      178.8565      188.4388      185.1718      187.9355      218.7379      234.6764      226.1215      203.5784      206.2044      198.9098      190.5582      193.5273      211.3138      226.1637      223.3530      212.0392      196.2557      182.0541      172.9870      180.9713      209.9060      212.4834      203.3231      235.6076      218.7084      220.9395      246.5601      250.2235      242.8627      266.4824      274.2513      257.3794      233.8776      201.1545      230.7302      238.0231      259.4213      267.7354      310.8037      329.5406      319.4222      318.4869      345.0153      392.3042      293.1906      253.1144      237.9078      255.2088      270.9086      265.4630      253.6030      256.4188      247.1260      210.6722      162.4085      144.2847      114.2253      103.5057        0.0000        0.0000        0.0000        0.0000        0.0000        0.0000        0.0000        0.0000        0.0000        0.0000        0.0000        0.0000        0.0000        0.0000        0.0000        0.0000        0.0000        0.0000        0.0000        0.0000        0.0000        0.0000        0.0000        0.0000        0.0000        0.0000        0.0000        0.0000        0.0000        0.0000        0.0000        0.0000        0.0000        0.0000        0.0000        0.0000        0.0000        0.0000        0.0000        0.0000        0.0000        0.0000        0.0000        0.0000        0.0000        0.0000        0.0000        0.0000        0.0000        0.0000        0.0000        0.0000        0.0000        0.0000        0.0000        0.0000
        0.0000        0.0000        0.0000        0.0000        0.0000        0.0000        0.0000        0.0000        0.0000        0.0000        0.0000        0.0000        0.0000        0.0000        0.0000        0.0000        0.0000        0.0000        0.0000        0.0000        0.0000        0.0000        0.0000        0.0000        0.0000        0.0000        0.0000        0.0000        0.0000        0.0000        0.0000        0.0000        0.0000        0.0000        0.0000        0.0000        0.0000        0.0000        0.0000        0.0000        0.0000        0.0000        0.0000        0.0000        0.0000        0.0000        0.0000        0.0000        0.0000        0.0000        0.0000        0.0000        0.0000        0.0000        0.0000        0.0000        0.0000        0.0000        0.0000        0.0000        0.0000      286.0029      259.0459      165.0612      155.2180        0.0000        0.0000        0.0000        0.0000        0.0000        0.0000        0.0000        0.0000      246.1927      255.3987      295.4307      315.9365      356.5015      410.8241      454.8061      462.9179      494.1153      525.5184      508.8099      522.7330        0.0000        0.0000        0.0000        0.0000        0.0000        0.0000        0.0000        0.0000        0.0000        0.0000        0.0000        0.0000        0.0000        0.0000        0.0000      244.1255      143.5370       96.0940       64.4396       56.2075       66.5844       53.0283       67.6332       63.1703       66.0734       87.9145      100.3524      113.9288      123.9007      153.7387      178.5214      182.9369      176.9903      176.3013      165.7332      149.8573      124.7553      110.4600      106.1282      113.6902      122.4835      121.6470      122.2343      139.8714      168.3262      204.5453      248.0586      226.0816      221.2360      207.3072      207.5767      192.3238      189.5191      186.2939      214.3111      238.9611      223.7257      218.1364      220.6041      206.4207      207.8445      194.3744      218.6307      241.5072      239.0362      225.9126      191.9974      180.6080      174.2066      184.0637      193.9403      197.2357      201.8985      228.7778      216.8125      222.1451      250.4459      262.9037      248.8966      249.8928      231.9737      213.0290      237.8596      231.3724      253.2372      240.6273      257.7057      339.6976      348.9725      317.7474      367.3757      343.9953      378.8056      354.5872      303.2076      286.7713      277.4662      289.0382      286.3821      290.3198      254.8615      246.5885      246.0982      207.7183      169.2471      145.2889      117.3843        0.0000        0.0000        0.0000        0.0000        0.0000        0.0000        0.0000        0.0000        0.0000        0.0000        0.0000        0.0000        0.0000        0.0000        0.0000        0.0000        0.0000        0.0000        0.0000        0.0000        0.0000        0.0000        0.0000        0.0000        0.0000        0.0000        0.0000        0.0000        0.0000        0.0000        0.0000        0.0000        0.0000        0.0000        0.0000        0.0000        0.0000        0.0000        0.0000        0.0000        0.0000        0.0000        0.0000        0.0000        0.0000        0.0000        0.0000        0.0000        0.0000        0.0000        0.0000        0.0000        0.0000        0.0000        0.0000        0.0000        0.0000
        0.0000        0.0000        0.0000        0.0000        0.0000        0.0000        0.0000        0.0000        0.0000        0.0000        0.0000        0.0000        0.0000        0.0000        0.0000        0.0000        0.0000        0.0000        0.0000        0.0000        0.0000        0.0000        0.0000        0.0000        0.0000        0.0000        0.0000        0.0000        0.0000        0.0000        0.0000        0.0000        0.0000        0.0000        0.0000        0.0000        0.0000        0.0000        0.0000        0.0000        0.0000        0.0000        0.0000        0.0000        0.0000        0.0000        0.0000        0.0000        0.0000        0.0000        0.0000        0.0000        0.0000        0.0000        0.0000        0.0000        0.0000        0.0000        0.0000        0.0000        0.0000        0.0000      350.2324      256.5172        0.0000        0.0000        0.0000        0.0000        0.0000        0.0000        0.0000        0.0000        0.0000        0.0000      319.3116      362.8914      366.9291      435.1206      475.7257      493.8779      515.0194      556.5558      542.4675      515.0527        0.0000        0.0000        0.0000        0.0000        0.0000        0.0000        0.0000        0.0000        0.0000        0.0000        0.0000        0.0000        0.0000        0.0000        0.0000        0.0000        0.0000      153.1468       96.9081       55.4948       62.2203       54.7312       53.0047       91.8822       77.1294       67.3801       71.5369       87.1352      141.5445      114.0050      115.1266      132.3747      178.0958      190.7406      206.4640      167.9343      141.5061      124.5709      119.1057      142.6511      146.4030      152.3640      167.0307      176.2345      191.7840      211.7009      236.2139      240.2024      217.2038      216.8992      234.4505      227.2110      214.8181      202.4418      194.8058      217.6327      220.2456      221.7227      228.9893      227.6032      235.2708      237.4533      242.1447      288.9340      254.8324      219.4491      217.0689      191.9702      177.2749      180.9892      191.3733      191.8936      196.6761      192.4095      210.0773      218.1852      214.2177      238.1617      247.2173      228.6892      246.1209      229.6524      219.1391      252.1905      279.4085      266.9553      263.8136      286.3646      288.7295      318.5995      328.8838      345.0372      334.9055      342.3080      353.0956      323.3068      332.6714      369.1122      326.4470      303.4474      295.9048      284.2270      269.4993      250.0422      227.9545      220.0741      158.9419        0.0000        0.0000        0.0000        0.0000        0.0000        0.0000        0.0000        0.0000        0.0000        0.0000        0.0000        0.0000        0.0000        0.0000        0.0000        0.0000        0.0000        0.0000        0.0000        0.0000        0.0000        0.0000        0.0000        0.0000        0.0000        0.0000        0.0000        0.0000        0.0000        0.0000        0.0000        0.0000        0.0000        0.0000        0.0000        0.0000        0.0000        0.0000        0.0000        0.0000        0.0000        0.0000        0.0000        0.0000        0.0000        0.0000        0.0000        0.0000        0.0000        0.0000        0.0000        0.0000        0.0000        0.0000        0.0000        0.0000        0.0000        0.0000
        0.0000        0.0000        0.0000        0.0000        0.0000        0.0000        0.0000        0.0000        0.0000        0.0000        0.0000        0.0000        0.0000        0.0000        0.0000        0.0000        0.0000        0.0000        0.0000        0.0000        0.0000        0.0000        0.0000        0.0000        0.0000        0.0000        0.0000        0.0000        0.0000        0.0000        0.0000        0.0000        0.0000        0.0000        0.0000        0.0000        0.0000        0.0000        0.0000        0.0000        0.0000        0.0000        0.0000        0.0000        0.0000        0.0000        0.0000        0.0000        0.0000        0.0000        0.0000        0.0000        0.0000        0.0000        0.0000        0.0000        0.0000        0.0000        0.0000        0.0000        0.0000        0.0000        0.0000        0.0000        0.0000        0.0000        0.0000        0.0000        0.0000        0.0000        0.0000        0.0000        0.0000        0.0000      490.6172      416.0346      385.9338      382.7684      420.4731      424.9725      399.9498      454.4782      401.1936        0.0000        0.0000        0.0000        0.0000        0.0000        0.0000        0.0000        0.0000        0.0000        0.0000        0.0000        0.0000        0.0000        0.0000        0.0000        0.0000        0.0000        0.0000      185.0092       87.0501       70.9170       63.9041       62.5756       72.3158       98.7765      104.6958       96.5496       95.9631       73.1942       85.5386       86.2450       82.1645       97.2914      111.4994      122.3376      138.6755      145.6402      142.8423      152.4927      164.9835      165.8016      173.5319      215.4423      230.0846      213.4895      219.4303      221.7042      258.2527      230.7878      214.7394      213.1016      201.5391      215.9877      198.9669      214.6961      200.8232      219.4619      226.8868      233.8137      252.3231      238.9723      255.5129      270.3935      273.2289      301.2074      219.1720      209.8817      183.8811      185.2319      189.6572      189.1758      210.4980      198.4404      193.8090      171.9620      202.1015      231.6660      238.5213      229.5358      251.8928      288.9681      309.7892      286.5474      271.4629      317.5225      309.0589      315.2497      281.3009      298.9003      288.5805      322.2081      328.5382      319.3503      325.8341      344.8185      362.0887      369.1625      373.8842      341.8444      328.7480      326.1624      312.3148      288.0618      293.0639      227.1829      228.9765      241.9212      210.4731        0.0000        0.0000        0.0000        0.0000        0.0000        0.0000        0.0000        0.0000        0.0000        0.0000        0.0000        0.0000        0.0000        0.0000        0.0000        0.0000        0.0000        0.0000        0.0000        0.0000        0.0000        0.0000        0.0000        0.0000        0.0000        0.0000        0.0000        0.0000        0.0000        0.0000        0.0000        0.0000        0.0000        0.0000        0.0000        0.0000        0.0000        0.0000        0.0000        0.0000        0.0000        0.0000        0.0000        0.0000        0.0000        0.0000        0.0000        0.0000        0.0000        0.0000        0.0000        0.0000        0.0000        0.0000        0.0000        0.0000        0.0000        0.0000
        0.0000        0.0000        0.0000        0.0000        0.0000        0.0000        0.0000        0.0000        0.0000        0.0000        0.0000        0.0000        0.0000        0.0000        0.0000        0.0000        0.0000        0.0000        0.0000        0.0000        0.0000        0.0000        0.0000        0.0000        0.0000        0.0000        0.0000        0.0000        0.0000        0.0000        0.0000        0.0000        0.0000        0.0000        0.0000        0.0000        0.0000        0.0000        0.0000        0.0000        0.0000        0.0000        0.0000        0.0000        0.0000        0.0000        0.0000        0.0000        0.0000        0.0000        0.0000        0.0000        0.0000        0.0000        0.0000        0.0000        0.0000        0.0000        0.0000        0.0000        0.0000        0.0000        0.0000        0.0000        0.0000        0.0000        0.0000        0.0000        0.0000        0.0000        0.0000        0.0000        0.0000        0.0000        0.0000        0.0000        0.0000        0.0000        0.0000        0.0000        0.0000        0.0000        0.0000        0.0000        0.0000        0.0000        0.0000        0.0000        0.0000        0.0000        0.0000        0.0000        0.0000        0.0000        0.0000        0.0000        0.0000        0.0000        0.0000        0.0000        0.0000      165.9843       85.8730       66.5446       62.2297       55.7788       72.0868       90.2675      101.6383      101.1909       97.0466       83.0453       99.6394       84.5569       71.3920       78.4717       83.9896       96.2484      116.9012      142.0253      143.8615      164.5952      181.7762      181.8452      206.4172      256.2644      274.0518      265.0751      292.5176      280.1654      286.3252      228.0896      226.0968      223.6679      212.4865      212.1793      218.1485      221.4638      233.7054      245.8635      242.3118      262.8300      264.8886      254.5005      246.2808      243.8123      238.9599      250.5142      212.3580      208.8022      191.8441      190.9162      176.3307      197.1311      210.5484      212.6471      208.3958      195.2746      218.7748      240.1425      221.4415      223.5134      251.8257      317.9539      314.2783      260.4769      312.3006      298.7753      297.5654      304.3790      350.2311      342.5315      321.9706      335.3994      349.3394      331.5565      347.9677      385.9004      359.9485      383.2273      356.0169      344.3915      337.3240      293.9537      292.3911      249.9752      225.9657      175.0198      175.5118      214.1343        0.0000        0.0000        0.0000        0.0000        0.0000        0.0000        0.0000        0.0000        0.0000        0.0000        0.0000        0.0000        0.0000        0.0000        0.0000        0.0000        0.0000        0.0000        0.0000        0.0000        0.0000        0.0000        0.0000        0.0000        0.0000        0.0000        0.0000        0.0000        0.0000        0.0000        0.0000        0.0000        0.0000        0.0000        0.0000        0.0000        0.0000        0.0000        0.0000        0.0000        0.0000        0.0000        0.0000        0.0000        0.0000        0.0000        0.0000        0.0000        0.0000        0.0000        0.0000        0.0000        0.0000        0.0000        0.0000        0.0000        0.0000        0.0000        0.0000
        0.0000        0.0000        0.0000        0.0000        0.0000        0.0000        0.0000        0.0000        0.0000        0.0000        0.0000        0.0000        0.0000        0.0000        0.0000        0.0000        0.0000        0.0000        0.0000        0.0000        0.0000        0.0000        0.0000        0.0000        0.0000        0.0000        0.0000        0.0000        0.0000        0.0000        0.0000        0.0000        0.0000        0.0000        0.0000        0.0000        0.0000        0.0000        0.0000        0.0000        0.0000        0.0000        0.0000        0.0000        0.0000        0.0000        0.0000        0.0000        0.0000        0.0000        0.0000        0.0000        0.0000        0.0000        0.0000        0.0000        0.0000        0.0000        0.0000        0.0000        0.0000        0.0000        0.0000        0.0000        0.0000        0.0000        0.0000        0.0000        0.0000        0.0000        0.0000        0.0000        0.0000        0.0000        0.0000        0.0000        0.0000        0.0000        0.0000        0.0000        0.0000        0.0000        0.0000        0.0000        0.0000        0.0000        0.0000        0.0000        0.0000        0.0000        0.0000        0.0000        0.0000        0.0000        0.0000        0.0000        0.0000        0.0000        0.0000        0.0000        0.0000      126.6991       80.0745       70.5670       60.3713       64.8382       72.8985      100.4364       97.4216       86.3254       81.4541       65.1130       78.6217      103.7121       79.9523       78.4774       82.6653      100.2339      111.0968      124.3456      138.6487      157.0901      172.3163      180.9980      212.1070      281.3727      300.0798      293.1572      322.2578      308.2199      297.1481      269.7655      273.5626      262.7110      245.5737      263.1281      244.8141      239.8731      252.0651      287.9294      298.4940      306.2445      289.8222      267.8530      272.3111      233.0595      232.7355      238.9763      223.2395      218.5444      210.1047      199.4418      203.8993      216.6775      211.0254      218.1218      239.4745      219.3318      243.6534      241.6799      225.9883      243.4919      250.0941      302.3788      288.8312      277.8988      326.8115      321.5293      291.5386      295.9407      317.0372      337.5414      358.9801      365.6038      414.4025      392.5960      364.3147      362.2473      361.5927      392.0302      358.4000      352.3860      340.4444      307.1484      276.2240      218.7469      212.7220      210.8983      223.7829      270.6388        0.0000        0.0000        0.0000        0.0000        0.0000        0.0000        0.0000        0.0000        0.0000        0.0000        0.0000        0.0000        0.0000        0.0000        0.0000        0.0000        0.0000        0.0000        0.0000        0.0000        0.0000        0.0000        0.0000        0.0000        0.0000        0.0000        0.0000        0.0000        0.0000        0.0000        0.0000        0.0000        0.0000        0.0000        0.0000        0.0000        0.0000        0.0000        0.0000        0.0000        0.0000        0.0000        0.0000        0.0000        0.0000        0.0000        0.0000        0.0000        0.0000        0.0000        0.0000        0.0000        0.0000        0.0000        0.0000        0.0000        0.0000        0.0000        0.0000
        0.0000        0.0000        0.0000        0.0000        0.0000        0.0000        0.0000        0.0000        0.0000        0.0000        0.0000        0.0000        0.0000        0.0000        0.0000        0.0000        0.0000        0.0000        0.0000        0.0000        0.0000        0.0000        0.0000        0.0000        0.0000        0.0000        0.0000        0.0000        0.0000        0.0000        0.0000        0.0000        0.0000        0.0000        0.0000        0.0000        0.0000        0.0000        0.0000        0.0000        0.0000        0.0000        0.0000        0.0000        0.0000        0.0000        0.0000        0.0000        0.0000        0.0000        0.0000        0.0000        0.0000        0.0000        0.0000        0.0000        0.0000        0.0000        0.0000        0.0000        0.0000        0.0000        0.0000        0.0000        0.0000        0.0000        0.0000        0.0000        0.0000        0.0000        0.0000        0.0000        0.0000        0.0000        0.0000        0.0000        0.0000        0.0000        0.0000        0.0000        0.0000        0.0000        0.0000        0.0000        0.0000        0.0000        0.0000        0.0000        0.0000        0.0000        0.0000        0.0000        0.0000        0.0000        0.0000        0.0000        0.0000        0.0000        0.0000        0.0000      163.1780      122.1533       89.5915       71.2528       70.0180       76.1903       76.4560       76.3808       70.6406       70.8689       74.5948       64.0148       75.4037       75.4667       60.0804       69.4921       79.3318      104.2432      114.4019      121.9452      140.8196      159.4330      183.7246      182.5472      240.8120      316.6971      314.2356      311.0888      366.0974      372.0073      353.2999      297.7407      307.8940      298.1860      283.2216      293.0211      273.7816      244.0024      253.7496      299.3576      293.2867      288.0238      293.1435      304.5086      297.0628      276.8768      265.2160      279.3739      273.6342      256.3320      248.6947      243.2363      263.2652      261.2595      239.4384      244.2486      259.7316      246.6525      274.2573      242.2498      236.8576      239.5609      246.9835      264.7894      321.2322      330.2166      337.5765      347.9338      336.9848      355.3205      356.7433      387.0317      380.0945      374.6548      385.6561      345.7171      338.6075      330.6250      331.5809      346.0705      352.7755      342.6387      332.6434      293.9894      245.7292      224.8398      223.1742      278.8427        0.0000        0.0000        0.0000        0.0000        0.0000        0.0000        0.0000        0.0000        0.0000        0.0000        0.0000        0.0000        0.0000      238.0799        0.0000        0.0000        0.0000      522.8399        0.0000        0.0000        0.0000        0.0000        0.0000        0.0000        0.0000        0.0000        0.0000        0.0000        0.0000        0.0000        0.0000        0.0000        0.0000        0.0000        0.0000        0.0000        0.0000        0.0000        0.0000        0.0000        0.0000        0.0000        0.0000        0.0000        0.0000        0.0000        0.0000        0.0000        0.0000        0.0000        0.0000        0.0000        0.0000        0.0000        0.0000        0.0000        0.0000        0.0000        0.0000        0.0000        0.0000
        0.0000        0.0000        0.0000        0.0000        0.0000        0.0000        0.0000        0.0000        0.0000        0.0000        0.0000        0.0000        0.0000        0.0000        0.0000        0.0000        0.0000        0.0000        0.0000        0.0000        0.0000        0.0000        0.0000        0.0000        0.0000        0.0000        0.0000        0.0000        0.0000        0.0000        0.0000        0.0000        0.0000        0.0000        0.0000        0.0000        0.0000        0.0000        0.0000        0.0000        0.0000        0.0000        0.0000        0.0000        0.0000        0.0000        0.0000        0.0000        0.0000        0.0000        0.0000        0.0000        0.0000        0.0000        0.0000        0.0000        0.0000        0.0000        0.0000        0.0000        0.0000        0.0000        0.0000        0.0000        0.0000        0.0000        0.0000        0.0000        0.0000        0.0000        0.0000        0.0000        0.0000        0.0000        0.0000        0.0000        0.0000        0.0000        0.0000        0.0000        0.0000        0.0000        0.0000        0.0000        0.0000        0.0000        0.0000        0.0000        0.0000        0.0000        0.0000        0.0000        0.0000        0.0000        0.0000        0.0000        0.0000        0.0000        0.0000        0.0000      246.8862      165.0814      109.1361       73.8919       60.0100       60.5800       58.9415       75.5031       44.7299       47.7267       58.0096       58.4689       60.2673       58.0125       72.1596       64.8717       88.7188      105.9850      136.4512      125.5503      158.3550      216.8499      206.9747      221.5325      271.2636      368.0925      393.4843      375.5506      385.2766      376.7129      405.0002      338.9753      331.7972      347.7429      318.9685      298.1440      282.8688      251.2643      251.5741      248.8970      237.2438      260.5752      277.8159      325.2948      340.5403      360.7226      370.2165      373.1039      392.4518      365.2030      333.7512      297.4866      309.6393      266.6319      263.8454      263.6135      262.1046      253.8063      287.1034      241.0628      233.0034      233.4095      241.6229      289.3631      345.6913      365.1118      335.5395      344.0952      375.3279      398.7947      429.0969      402.9382      378.4545      381.6401      383.4827      333.1076      324.3940      313.1384      326.7475      321.0528      307.9894      316.8291      302.6626      250.9965      221.1226      214.6710      214.8393      424.6381        0.0000        0.0000        0.0000        0.0000        0.0000        0.0000        0.0000        0.0000        0.0000        0.0000        0.0000        0.0000      348.2700      373.2300      601.5298        0.0000      580.1400      488.0101        0.0000        0.0000        0.0000        0.0000        0.0000        0.0000        0.0000        0.0000        0.0000        0.0000        0.0000        0.0000        0.0000        0.0000        0.0000        0.0000        0.0000        0.0000        0.0000        0.0000        0.0000        0.0000        0.0000        0.0000        0.0000        0.0000        0.0000        0.0000        0.0000        0.0000        0.0000        0.0000        0.0000        0.0000        0.0000        0.0000        0.0000        0.0000        0.0000        0.0000        0.0000        0.0000        0.0000
        0.0000        0.0000        0.0000        0.0000        0.0000        0.0000        0.0000        0.0000        0.0000        0.0000        0.0000        0.0000        0.0000        0.0000        0.0000        0.0000        0.0000        0.0000        0.0000        0.0000        0.0000        0.0000        0.0000        0.0000        0.0000        0.0000        0.0000        0.0000        0.0000        0.0000        0.0000        0.0000        0.0000        0.0000        0.0000        0.0000        0.0000        0.0000        0.0000        0.0000        0.0000        0.0000        0.0000        0.0000        0.0000        0.0000        0.0000        0.0000        0.0000        0.0000        0.0000        0.0000        0.0000        0.0000        0.0000        0.0000        0.0000        0.0000        0.0000        0.0000        0.0000        0.0000        0.0000        0.0000        0.0000        0.0000        0.0000        0.0000        0.0000        0.0000        0.0000        0.0000        0.0000        0.0000        0.0000        0.0000        0.0000        0.0000        0.0000        0.0000        0.0000        0.0000        0.0000        0.0000        0.0000        0.0000        0.0000        0.0000        0.0000        0.0000        0.0000        0.0000        0.0000        0.0000        0.0000        0.0000        0.0000        0.0000        0.0000      377.9318      261.9489      170.6827      114.1990       73.4451       67.3566       42.1924       42.9061       70.5583       52.7762       47.0354       66.3232       75.3351       55.1359       60.7321       55.2838       81.8982      101.7880       99.3239      124.2336      141.3517      147.7651      167.4787      189.8548      243.5732      335.1684      382.2799      440.0480      432.0309      419.0355      402.0890      396.8770      366.9116      354.4054      379.0020      344.9974      309.5960      269.8156      243.2867      252.6663      249.2552      258.4851      279.6122      312.5298      381.6883      403.5085      436.0260      481.5849      485.3341      499.8441      435.2166      401.5102      344.3906      316.2483      293.6980      285.1432      277.3220      270.6881      311.1070      285.7178      270.3084      280.3733      256.6143      251.7759      297.4917      369.0784      378.3232      330.2112      373.1924      413.3976      398.3573      434.8144      426.3148      402.0995      409.7864      385.5800      349.3792      329.1868      338.8333      337.6845      318.2633      306.7035      308.6647      288.4483      241.7695      226.8578      207.6083      200.3082      371.1254        0.0000        0.0000        0.0000        0.0000        0.0000        0.0000      627.6937      456.7498        0.0000        0.0000        0.0000        0.0000      449.6400      650.3098        0.0000        0.0000        0.0000        0.0000        0.0000        0.0000        0.0000        0.0000        0.0000        0.0000        0.0000        0.0000        0.0000        0.0000        0.0000        0.0000        0.0000        0.0000        0.0000        0.0000        0.0000        0.0000        0.0000        0.0000        0.0000        0.0000        0.0000        0.0000        0.0000        0.0000        0.0000        0.0000        0.0000        0.0000        0.0000        0.0000        0.0000        0.0000        0.0000        0.0000        0.0000        0.0000        0.0000        0.0000        0.0000        0.0000        0.0000
        0.0000        0.0000        0.0000        0.0000        0.0000        0.0000        0.0000        0.0000        0.0000        0.0000        0.0000        0.0000        0.0000        0.0000        0.0000        0.0000        0.0000        0.0000        0.0000        0.0000        0.0000        0.0000        0.0000        0.0000        0.0000        0.0000        0.0000        0.0000        0.0000        0.0000        0.0000        0.0000        0.0000        0.0000        0.0000        0.0000        0.0000        0.0000        0.0000        0.0000        0.0000        0.0000        0.0000        0.0000        0.0000        0.0000        0.0000        0.0000        0.0000        0.0000        0.0000        0.0000        0.0000        0.0000        0.0000        0.0000        0.0000        0.0000        0.0000        0.0000        0.0000        0.0000        0.0000        0.0000        0.0000        0.0000        0.0000        0.0000        0.0000        0.0000        0.0000        0.0000        0.0000        0.0000        0.0000        0.0000        0.0000        0.0000        0.0000        0.0000        0.0000        0.0000        0.0000        0.0000        0.0000        0.0000        0.0000        0.0000        0.0000        0.0000        0.0000        0.0000        0.0000        0.0000        0.0000        0.0000        0.0000      496.5709      452.7472      300.7946      232.6382      170.3164      137.8084       85.4186       64.9515       36.7165       39.3353       70.8337       54.6833       57.8869       55.1254       55.3628       50.5492       58.9741       57.1978       69.5090       88.5873       85.2779      114.7076      159.1531      148.1253      173.3504      248.3438      282.9010      338.7694      366.3275      421.0619      433.9887      454.9737      413.2632      407.6484      394.8866      373.7774      376.9118      385.4748      289.3995      263.7078      244.5336      248.3915      255.4932      263.5635      287.4525      346.1215      442.0910      479.1387      480.3438      487.5256      509.7896      489.9502      459.0399      396.5677      335.0365      317.4383      304.8090      309.3148      328.5325      306.2088      327.4972      321.4088      288.4833      308.1063      284.5585      248.4154      278.8872      311.1751      370.3401      405.8513      418.6040      432.0635      441.2695      435.8045      427.0541      403.3174      397.2001      377.6883      351.2451      347.7454      365.0801      353.0776      310.6532      311.7555      282.0211      252.2143      230.1762      228.3800      213.1702      272.9171        0.0000        0.0000        0.0000        0.0000        0.0000      543.1418      529.4797      509.2848      431.3400        0.0000        0.0000        0.0000        0.0000        0.0000        0.0000        0.0000        0.0000        0.0000        0.0000        0.0000        0.0000        0.0000        0.0000        0.0000        0.0000        0.0000        0.0000        0.0000        0.0000        0.0000        0.0000        0.0000        0.0000        0.0000        0.0000        0.0000        0.0000        0.0000        0.0000        0.0000        0.0000        0.0000        0.0000        0.0000        0.0000        0.0000        0.0000        0.0000        0.0000        0.0000        0.0000        0.0000        0.0000        0.0000        0.0000        0.0000        0.0000        0.0000        0.0000        0.0000        0.0000        0.0000
        0.0000        0.0000        0.0000        0.0000        0.0000        0.0000        0.0000        0.0000        0.0000        0.0000        0.0000        0.0000        0.0000        0.0000        0.0000        0.0000        0.0000        0.0000        0.0000        0.0000        0.0000        0.0000        0.0000        0.0000        0.0000        0.0000        0.0000        0.0000        0.0000        0.0000        0.0000        0.0000        0.0000        0.0000        0.0000        0.0000        0.0000        0.0000        0.0000        0.0000        0.0000        0.0000        0.0000        0.0000        0.0000        0.0000        0.0000        0.0000        0.0000        0.0000        0.0000        0.0000        0.0000        0.0000        0.0000        0.0000        0.0000        0.0000        0.0000        0.0000        0.0000        0.0000        0.0000        0.0000        0.0000        0.0000        0.0000        0.0000        0.0000        0.0000        0.0000        0.0000        0.0000        0.0000        0.0000        0.0000        0.0000        0.0000        0.0000        0.0000        0.0000        0.0000        0.0000        0.0000        0.0000        0.0000        0.0000        0.0000        0.0000        0.0000        0.0000        0.0000        0.0000        0.0000        0.0000        0.0000        0.0000      570.0877      455.4331      326.2514      206.2193      150.4917      126.5017       83.7665       65.4154       44.9044       46.1298       59.2349       57.8936       64.7696       66.7372       54.2427       54.2171       54.7237       56.5926       71.9065       75.5915       83.1397       86.7565      111.2237      140.7058      190.2488      264.6510      294.6810      354.5276      373.8317      401.4481      408.4375      446.8569      442.1813      428.5300      399.6361      362.7385      357.5741      347.2653      272.1713      264.9565      251.0736      251.3287      264.0850      275.8743      309.5101      361.9601      441.8426      464.9613      471.0187      492.9893      540.6348      482.6908      426.9945      379.4094      310.5672      291.4579      311.8846      306.2185      296.6627      276.0221      280.1802      295.1777      319.5388      289.8778      299.4828      298.6295      312.9341      298.3189      400.4181      446.7198      495.8584      493.0762      428.5560      432.6060      402.3495      416.5745      408.9206      412.1407      383.4473      365.3798      357.0154      376.3549      335.5198      322.5323      280.7261      260.4253      220.4182      206.6432      261.2279      346.8780        0.0000        0.0000        0.0000      829.3801      705.4502      659.9105      604.5753      522.8820      270.6300        0.0000        0.0000        0.0000        0.0000        0.0000        0.0000        0.0000        0.0000        0.0000        0.0000        0.0000        0.0000        0.0000        0.0000        0.0000        0.0000        0.0000        0.0000        0.0000        0.0000        0.0000        0.0000        0.0000        0.0000        0.0000        0.0000        0.0000        0.0000        0.0000        0.0000        0.0000        0.0000        0.0000        0.0000        0.0000        0.0000        0.0000        0.0000        0.0000        0.0000        0.0000        0.0000        0.0000        0.0000        0.0000        0.0000        0.0000        0.0000        0.0000        0.0000        0.0000        0.0000        0.0000
        0.0000        0.0000        0.0000        0.0000        0.0000        0.0000        0.0000        0.0000        0.0000        0.0000        0.0000        0.0000        0.0000        0.0000        0.0000        0.0000        0.0000        0.0000        0.0000        0.0000        0.0000        0.0000        0.0000        0.0000        0.0000        0.0000        0.0000        0.0000        0.0000        0.0000        0.0000        0.0000        0.0000        0.0000        0.0000        0.0000        0.0000        0.0000        0.0000        0.0000        0.0000        0.0000        0.0000        0.0000        0.0000        0.0000        0.0000        0.0000        0.0000        0.0000        0.0000        0.0000        0.0000        0.0000        0.0000        0.0000        0.0000        0.0000        0.0000        0.0000        0.0000        0.0000        0.0000        0.0000        0.0000        0.0000        0.0000        0.0000        0.0000        0.0000        0.0000        0.0000        0.0000        0.0000        0.0000        0.0000        0.0000        0.0000        0.0000        0.0000        0.0000        0.0000        0.0000        0.0000        0.0000        0.0000        0.0000        0.0000        0.0000        0.0000        0.0000        0.0000        0.0000        0.0000        0.0000        0.0000      462.4301      488.4143      371.7808      316.1967      206.2883      168.3626      153.4471      112.3846       89.6419       77.3625       71.2011       82.8685       81.1085       85.3170       85.2067       72.3012       75.4446       78.5143       79.6253       77.1610       82.6962      104.9469       90.6839      103.9320      146.9101      170.8536      234.2936      237.8699      329.8457      320.1429      378.7469      358.9457      386.2868      355.5162      334.1084      328.8248      324.7050      336.3722      285.1736      244.9668      248.7133      247.6079      258.6163      273.4581      318.9976      366.1074      352.6399      467.8163      514.2928      534.7302      519.8649      527.0171      431.2658      413.3565      388.2857      305.8748      289.0038      271.2399      265.9121      284.7869      260.5445      246.5006      264.7182      316.3317      342.1165      330.6957      347.5317      342.0049      318.6768      364.2218      435.6859      483.1467      463.3166      445.7480      448.3324      405.8113      401.5396      420.8870      440.0468      435.0547      429.8394      431.6284      408.3488      333.3098      308.6075      279.5088      255.3995      145.8265      245.8246      297.5352        0.0000        0.0000        0.0000        0.0000      779.9415      720.1694      690.2098      548.4202      458.1317      261.3000        0.0000        0.0000        0.0000        0.0000        0.0000        0.0000        0.0000        0.0000        0.0000        0.0000        0.0000        0.0000        0.0000        0.0000        0.0000        0.0000        0.0000        0.0000        0.0000        0.0000        0.0000        0.0000        0.0000        0.0000        0.0000        0.0000        0.0000        0.0000        0.0000        0.0000        0.0000        0.0000        0.0000        0.0000        0.0000        0.0000        0.0000        0.0000        0.0000        0.0000        0.0000        0.0000        0.0000        0.0000        0.0000        0.0000        0.0000        0.0000        0.0000        0.0000        0.0000        0.0000        0.0000
        0.0000        0.0000        0.0000        0.0000        0.0000        0.0000        0.0000        0.0000        0.0000        0.0000        0.0000        0.0000        0.0000        0.0000        0.0000        0.0000        0.0000        0.0000        0.0000        0.0000        0.0000        0.0000        0.0000        0.0000        0.0000        0.0000        0.0000        0.0000        0.0000        0.0000        0.0000        0.0000        0.0000        0.0000        0.0000        0.0000        0.0000        0.0000        0.0000        0.0000        0.0000        0.0000        0.0000        0.0000        0.0000        0.0000        0.0000        0.0000        0.0000        0.0000        0.0000        0.0000        0.0000        0.0000        0.0000        0.0000        0.0000        0.0000        0.0000        0.0000        0.0000        0.0000        0.0000        0.0000        0.0000        0.0000        0.0000        0.0000        0.0000        0.0000        0.0000        0.0000        0.0000        0.0000        0.0000        0.0000        0.0000        0.0000        0.0000        0.0000        0.0000        0.0000        0.0000        0.0000        0.0000        0.0000        0.0000        0.0000        0.0000        0.0000        0.0000        0.0000        0.0000        0.0000        0.0000        0.0000      393.1405      436.7303      340.4609      276.4324      206.6129      177.8418      159.7655      129.7140      115.0329      102.8288       94.7661      101.9459      107.2608      107.9967       97.9538       90.9471       92.8084      103.5215       79.6741       89.7384       82.6627       97.5199      107.2478      117.1525      140.9907      163.4578      195.3108      203.3752      273.1753      265.5624      362.1344      321.8084      325.2068      326.2149      344.7285      333.1491      330.6187      316.1873      291.0323      308.3757      292.8915      273.9219      281.9759      301.7598      411.6031      418.0486      388.8221      500.6548      581.2335      606.8642      556.5353      534.0069      471.0671      406.7283      362.0483      324.5089      341.9197      308.6507      302.5877      286.8738      260.8465      256.3418      280.1006      333.2681      353.3851      357.1587      354.8848      358.5648      348.8917      383.4312      427.2019      485.4237      473.4775      484.7821      464.7865      440.8845      446.3461      451.4909      439.0591      450.2917      458.6620      452.3480      398.3144      339.0345      334.2699      293.8205      286.6050        0.0000        0.0000        0.0000        0.0000        0.0000        0.0000      655.7380      634.5983      702.0364      594.2931      526.3142      427.4131        0.0000        0.0000        0.0000        0.0000        0.0000        0.0000        0.0000        0.0000        0.0000        0.0000        0.0000        0.0000        0.0000        0.0000        0.0000        0.0000        0.0000        0.0000        0.0000        0.0000        0.0000        0.0000        0.0000        0.0000        0.0000        0.0000        0.0000        0.0000        0.0000        0.0000        0.0000        0.0000        0.0000        0.0000        0.0000        0.0000        0.0000        0.0000        0.0000        0.0000        0.0000        0.0000        0.0000        0.0000        0.0000        0.0000        0.0000        0.0000        0.0000        0.0000        0.0000        0.0000        0.0000        0.0000
        0.0000        0.0000        0.0000        0.0000        0.0000        0.0000        0.0000        0.0000        0.0000        0.0000        0.0000        0.0000        0.0000        0.0000        0.0000        0.0000        0.0000        0.0000        0.0000        0.0000        0.0000        0.0000        0.0000        0.0000        0.0000        0.0000        0.0000        0.0000        0.0000        0.0000        0.0000        0.0000        0.0000        0.0000        0.0000        0.0000        0.0000        0.0000        0.0000        0.0000        0.0000        0.0000        0.0000        0.0000        0.0000        0.0000        0.0000        0.0000        0.0000        0.0000        0.0000        0.0000        0.0000        0.0000        0.0000        0.0000        0.0000        0.0000        0.0000        0.0000        0.0000        0.0000        0.0000        0.0000        0.0000        0.0000        0.0000        0.0000        0.0000        0.0000        0.0000        0.0000        0.0000        0.0000        0.0000        0.0000        0.0000        0.0000        0.0000        0.0000        0.0000        0.0000        0.0000        0.0000        0.0000        0.0000        0.0000        0.0000        0.0000        0.0000        0.0000        0.0000        0.0000        0.0000        0.0000        0.0000      434.9962      355.9900      308.7730      255.1053      194.3476      179.5298      164.7509      129.1309      123.1910      118.3237      101.3581      116.6410      121.4175      129.4016      122.1804      122.9708      112.8229       94.4240       86.0851       86.3606       93.0142       92.9581      107.3887      107.4835      144.5291      168.4707      177.7875      182.0095      269.6143      247.2443      272.9203      265.0690      273.9514      305.0916      300.4401      268.6042      305.7375      325.8366      311.7265      259.0693      258.4032      295.0234      307.4244      357.7516      409.9907      382.0894      368.8382      495.0043      610.5862      595.2334      564.7190      546.0786      543.8289      421.5042      380.8463      356.3922      346.7932      301.7784      301.6057      309.8393      311.1599      285.3481      290.5824      346.2911      355.7654      372.1431      373.6277      386.2155      414.1436      458.3593      458.8839      465.0621      473.1160      481.8770      467.3407      453.8120      475.9340      446.8110      441.1877      450.6535      446.3722      420.8131      377.9232      353.3691      325.0009      321.7492        0.0000        0.0000        0.0000        0.0000        0.0000        0.0000      583.7402      591.9713      699.3955      633.1279      581.8489      500.0471      501.5598        0.0000        0.0000        0.0000        0.0000        0.0000        0.0000        0.0000        0.0000        0.0000        0.0000        0.0000        0.0000        0.0000        0.0000        0.0000        0.0000        0.0000        0.0000        0.0000        0.0000        0.0000        0.0000        0.0000        0.0000        0.0000        0.0000        0.0000        0.0000        0.0000        0.0000        0.0000        0.0000        0.0000        0.0000        0.0000        0.0000        0.0000        0.0000        0.0000        0.0000        0.0000        0.0000        0.0000        0.0000        0.0000        0.0000        0.0000        0.0000        0.0000        0.0000        0.0000        0.0000        0.0000        0.0000
        0.0000        0.0000        0.0000        0.0000        0.0000        0.0000        0.0000        0.0000        0.0000        0.0000        0.0000        0.0000        0.0000        0.0000        0.0000        0.0000        0.0000        0.0000        0.0000        0.0000        0.0000        0.0000        0.0000        0.0000        0.0000        0.0000        0.0000        0.0000        0.0000        0.0000        0.0000        0.0000        0.0000        0.0000        0.0000        0.0000        0.0000        0.0000        0.0000        0.0000        0.0000        0.0000        0.0000        0.0000        0.0000        0.0000        0.0000        0.0000        0.0000        0.0000        0.0000        0.0000        0.0000        0.0000        0.0000        0.0000        0.0000        0.0000        0.0000        0.0000        0.0000        0.0000        0.0000        0.0000        0.0000        0.0000        0.0000        0.0000        0.0000        0.0000        0.0000        0.0000        0.0000        0.0000        0.0000        0.0000        0.0000        0.0000        0.0000        0.0000        0.0000        0.0000        0.0000        0.0000        0.0000        0.0000        0.0000        0.0000        0.0000        0.0000        0.0000        0.0000        0.0000        0.0000        0.0000        0.0000        0.0000      327.8963      311.2578      239.9674      205.5534      183.1035      178.0348      151.9232      134.7773      144.7572      128.3970      126.6221      138.3893      151.5944      138.0742      128.7664      155.9502      115.0800      105.4513      103.1900      107.0819      109.8111      116.7015      112.1684      118.6583      143.2687      164.6162      172.0848      235.0898      255.4266      228.5450      245.9338      265.0724      283.9757      263.4178      261.9095      247.3327      257.9470      264.4546      247.1418      269.0213      262.2476      276.0688      341.8333      358.0383      351.5341      383.8558      586.9386      707.5690      546.3136      490.7266      474.8399      477.6160      423.2602      422.8674      408.5392      354.5750      337.7804      344.2338      320.6389      298.4098      290.2029      299.0862      366.8718      396.6693      407.8272      415.0617      428.7814      484.3613      487.1385      460.8410      499.7384      515.5862      513.3632      483.2401      483.1759      507.6895      483.0992      451.6777      447.5022      396.2918      396.1961      376.0460      324.0472      348.1790        0.0000        0.0000        0.0000        0.0000        0.0000        0.0000        0.0000      490.7837      631.4138      667.4887      523.7736      489.7398      409.8307      462.2189        0.0000        0.0000        0.0000        0.0000        0.0000        0.0000        0.0000        0.0000        0.0000        0.0000        0.0000        0.0000        0.0000        0.0000        0.0000        0.0000        0.0000        0.0000        0.0000        0.0000        0.0000        0.0000        0.0000        0.0000        0.0000        0.0000        0.0000        0.0000        0.0000        0.0000        0.0000        0.0000        0.0000        0.0000        0.0000        0.0000        0.0000        0.0000        0.0000        0.0000        0.0000        0.0000        0.0000        0.0000        0.0000        0.0000        0.0000        0.0000        0.0000        0.0000        0.0000        0.0000        0.0000        0.0000
        0.0000        0.0000        0.0000        0.0000        0.0000        0.0000        0.0000        0.0000        0.0000        0.0000        0.0000        0.0000        0.0000        0.0000        0.0000        0.0000        0.0000        0.0000        0.0000        0.0000        0.0000        0.0000        0.0000        0.0000        0.0000        0.0000        0.0000        0.0000        0.0000        0.0000        0.0000        0.0000        0.0000        0.0000        0.0000        0.0000        0.0000        0.0000        0.0000        0.0000        0.0000        0.0000        0.0000        0.0000        0.0000        0.0000        0.0000        0.0000        0.0000        0.0000        0.0000        0.0000        0.0000        0.0000        0.0000        0.0000        0.0000        0.0000        0.0000        0.0000        0.0000        0.0000        0.0000        0.0000        0.0000        0.0000        0.0000        0.0000        0.0000        0.0000        0.0000        0.0000        0.0000        0.0000        0.0000        0.0000        0.0000        0.0000        0.0000        0.0000        0.0000        0.0000        0.0000        0.0000        0.0000        0.0000        0.0000        0.0000        0.0000        0.0000        0.0000        0.0000        0.0000        0.0000        0.0000        0.0000      399.0119      299.2668      228.9886      213.3441        0.0000      182.2815      183.4662      177.0950      155.1933      144.8166      155.7208      144.7840      164.5884      154.3405      160.7894      155.3790      181.2982      167.5678      142.7146      140.4860      121.3828      133.7675      117.8106       91.4969      103.1699      128.7027      138.8826      180.6341      217.7049      233.6768      245.1227      254.6518      263.1551      287.2907      280.6242      255.8711      232.9635      248.3342      241.7764      253.6983      272.4382      247.4543      269.6400      331.9325      302.8370      294.3748      352.3409      512.1176      497.5703      443.8702      420.6388      474.4164      426.1369      366.4117      362.2660      339.5365      316.1212      327.0719      346.0144      368.6665      310.1760      336.3562      316.9185      376.1129      453.6631      484.0821      467.7691      511.0634      552.7868      574.6674      546.0849      536.6901      538.4730      522.3813      511.0704      547.3380      554.4230      455.4384      421.1400      388.9456      321.5966      302.9681      270.2735        0.0000        0.0000        0.0000        0.0000        0.0000      337.3799      302.0700        0.0000      466.5577      498.4504      495.6997      594.2938      478.4054      406.7718      414.0290        0.0000        0.0000        0.0000        0.0000        0.0000        0.0000        0.0000        0.0000        0.0000        0.0000        0.0000        0.0000        0.0000        0.0000        0.0000        0.0000        0.0000        0.0000        0.0000        0.0000        0.0000        0.0000        0.0000        0.0000        0.0000        0.0000        0.0000        0.0000        0.0000        0.0000        0.0000        0.0000        0.0000        0.0000        0.0000        0.0000        0.0000        0.0000        0.0000        0.0000        0.0000        0.0000        0.0000        0.0000        0.0000        0.0000        0.0000        0.0000        0.0000        0.0000        0.0000        0.0000        0.0000        0.0000        0.0000
        0.0000        0.0000        0.0000        0.0000        0.0000        0.0000        0.0000        0.0000        0.0000        0.0000        0.0000        0.0000        0.0000        0.0000        0.0000        0.0000        0.0000        0.0000        0.0000        0.0000        0.0000        0.0000        0.0000        0.0000        0.0000        0.0000        0.0000        0.0000        0.0000        0.0000        0.0000        0.0000        0.0000        0.0000        0.0000        0.0000        0.0000        0.0000        0.0000        0.0000        0.0000        0.0000        0.0000        0.0000        0.0000        0.0000        0.0000        0.0000        0.0000        0.0000        0.0000        0.0000        0.0000        0.0000        0.0000        0.0000        0.0000        0.0000        0.0000        0.0000        0.0000        0.0000        0.0000        0.0000        0.0000        0.0000        0.0000        0.0000        0.0000        0.0000        0.0000        0.0000        0.0000        0.0000        0.0000        0.0000        0.0000        0.0000        0.0000        0.0000        0.0000        0.0000        0.0000        0.0000        0.0000        0.0000        0.0000        0.0000        0.0000        0.0000        0.0000        0.0000        0.0000        0.0000        0.0000        0.0000        0.0000      220.8362        0.0000        0.0000        0.0000      178.6946      183.6055      184.3385      161.8788      156.8194      136.0047      129.5543      142.3739      152.4162      150.8046      233.8049      186.5500      178.3636      174.7117      160.3348      129.5994      142.1757      122.6463       89.3650       98.7432      118.8279      155.4677      187.4050      189.5599      238.3175      250.0953      256.4616      254.2458      283.8397      280.8081      275.3863      275.3069      261.0893      263.3192      233.8034      267.6134      239.8880      230.9939      321.5335      261.1176      275.4458      314.3651      436.2051      443.6298      444.5895      473.9310      530.8215      425.3135      373.1497      360.2931      342.6577      300.2253      323.2038      395.6064      338.6046      310.0571      314.0623      335.0521      383.0528      461.5539      485.8427      500.8329      553.8475      572.3469      593.6032      557.7126      551.5871      562.5348      584.4721      580.6414      501.3577      436.1067      395.2578      355.7975      316.0920      294.2021      322.5154      303.1873        0.0000        0.0000        0.0000        0.0000        0.0000      243.1800      248.6100      231.8100      439.6952      470.6582      470.6884      453.8594      411.7258      409.0958      400.3950        0.0000        0.0000        0.0000        0.0000        0.0000        0.0000        0.0000        0.0000        0.0000        0.0000        0.0000        0.0000        0.0000        0.0000        0.0000        0.0000        0.0000        0.0000        0.0000        0.0000        0.0000        0.0000        0.0000        0.0000        0.0000        0.0000        0.0000        0.0000        0.0000        0.0000        0.0000        0.0000        0.0000        0.0000        0.0000        0.0000        0.0000        0.0000        0.0000        0.0000        0.0000        0.0000        0.0000        0.0000        0.0000        0.0000        0.0000        0.0000        0.0000        0.0000        0.0000        0.0000        0.0000        0.0000        0.0000
        0.0000        0.0000        0.0000        0.0000        0.0000        0.0000        0.0000        0.0000        0.0000        0.0000        0.0000        0.0000        0.0000        0.0000        0.0000        0.0000        0.0000        0.0000        0.0000        0.0000        0.0000        0.0000        0.0000        0.0000        0.0000        0.0000        0.0000        0.0000        0.0000        0.0000        0.0000        0.0000        0.0000        0.0000        0.0000        0.0000        0.0000        0.0000        0.0000        0.0000        0.0000        0.0000        0.0000        0.0000        0.0000        0.0000        0.0000        0.0000        0.0000        0.0000        0.0000        0.0000        0.0000        0.0000        0.0000        0.0000        0.0000        0.0000        0.0000        0.0000        0.0000        0.0000        0.0000        0.0000        0.0000        0.0000        0.0000        0.0000        0.0000        0.0000        0.0000        0.0000        0.0000        0.0000        0.0000        0.0000        0.0000        0.0000        0.0000        0.0000        0.0000        0.0000        0.0000        0.0000        0.0000        0.0000        0.0000        0.0000        0.0000        0.0000        0.0000        0.0000        0.0000        0.0000        0.0000        0.0000        0.0000        0.0000        0.0000        0.0000        0.0000      183.0183      178.3733      174.8326      163.4017      166.7393      156.3828      140.6107      140.9324      147.3968      185.6655      235.0882      209.8421      221.8425      225.3877      189.0808      152.4466      152.0895      153.5419      107.6871      107.1050      121.6077      146.8886      187.1272      212.4171      223.9937      240.9633      247.5540      249.4948      263.6050      275.1746      270.5186      269.7766      245.8985      245.0245      227.7601      196.0329      189.3375      211.0594      251.0998      263.2438      279.8452      291.8194      408.9166      466.4884      469.2480      509.4181      630.7148      420.5204      367.3242      395.6291      374.5442      341.7863      342.3381      361.9091      318.9521      299.9827      293.0141      281.6681      350.9437      417.7503      473.5726      473.2564      556.1735      581.1468      585.9064      575.3401      614.4379      593.0761      628.9463      593.9686      466.9073      371.1272      378.3497      377.0852      342.4637      325.3654        0.0000        0.0000        0.0000        0.0000        0.0000        0.0000      216.5100      181.9500      190.8900      226.6500      407.4863      403.4127      443.5432      417.2198      330.3746      370.3154      384.2615        0.0000        0.0000        0.0000        0.0000        0.0000        0.0000        0.0000        0.0000        0.0000        0.0000        0.0000        0.0000        0.0000        0.0000        0.0000        0.0000        0.0000        0.0000        0.0000        0.0000        0.0000        0.0000        0.0000        0.0000        0.0000        0.0000        0.0000        0.0000        0.0000        0.0000        0.0000        0.0000        0.0000        0.0000        0.0000        0.0000        0.0000        0.0000        0.0000        0.0000        0.0000        0.0000        0.0000        0.0000        0.0000        0.0000        0.0000        0.0000        0.0000        0.0000        0.0000        0.0000        0.0000        0.0000        0.0000
        0.0000        0.0000        0.0000        0.0000        0.0000        0.0000        0.0000        0.0000        0.0000        0.0000        0.0000        0.0000        0.0000        0.0000        0.0000        0.0000        0.0000        0.0000        0.0000        0.0000        0.0000        0.0000        0.0000        0.0000        0.0000        0.0000        0.0000        0.0000        0.0000        0.0000        0.0000        0.0000        0.0000        0.0000        0.0000        0.0000        0.0000        0.0000        0.0000        0.0000        0.0000        0.0000        0.0000        0.0000        0.0000        0.0000        0.0000        0.0000        0.0000        0.0000        0.0000        0.0000        0.0000        0.0000        0.0000        0.0000        0.0000        0.0000        0.0000        0.0000        0.0000        0.0000        0.0000        0.0000        0.0000        0.0000        0.0000        0.0000        0.0000        0.0000        0.0000        0.0000        0.0000        0.0000        0.0000        0.0000        0.0000        0.0000        0.0000        0.0000        0.0000        0.0000        0.0000        0.0000        0.0000        0.0000        0.0000        0.0000        0.0000        0.0000        0.0000        0.0000        0.0000        0.0000        0.0000        0.0000        0.0000        0.0000        0.0000        0.0000        0.0000        0.0000      199.7078      208.3412      182.9336      174.2117      157.6377      140.1626      138.3127      154.3715      192.9769      194.3107      241.7568      244.5874      231.8194      219.9118      211.7073      219.1417      216.5826      162.0102      163.4537      170.4940      187.9429      226.2273      243.7236      252.8800      259.9088      269.9310      272.0864      276.3831      283.8320      267.3323      254.3739      238.6438      228.5016      191.3688      188.2839      185.7339      187.4916      211.7299      259.2525      247.9712      292.6660      375.9028      465.6528      448.5046      427.8756      433.1828      360.4551      341.7221      357.1625      379.3015      369.6022      315.4850      279.8507      290.4576      309.3085      295.4707      268.6520      323.5453      376.1797      506.9471      488.6895      572.8420      612.7336      586.5898      604.7869      585.1526      568.9288      604.7164      545.1490      448.9274      440.2210      448.2451      421.4581      350.1435      344.0042        0.0000        0.0000        0.0000        0.0000        0.0000        0.0000        0.0000      181.1100      263.2200      250.5600      327.6668      341.1541      357.5521      322.2437      260.0133      305.2193      371.9755        0.0000        0.0000        0.0000        0.0000        0.0000        0.0000        0.0000        0.0000        0.0000        0.0000        0.0000        0.0000        0.0000        0.0000        0.0000        0.0000        0.0000        0.0000        0.0000        0.0000        0.0000        0.0000        0.0000        0.0000        0.0000        0.0000        0.0000        0.0000        0.0000        0.0000        0.0000        0.0000        0.0000        0.0000        0.0000        0.0000        0.0000        0.0000        0.0000        0.0000        0.0000        0.0000        0.0000        0.0000        0.0000        0.0000        0.0000        0.0000        0.0000        0.0000        0.0000        0.0000        0.0000        0.0000        0.0000
        0.0000        0.0000        0.0000        0.0000        0.0000        0.0000        0.0000        0.0000        0.0000        0.0000        0.0000        0.0000        0.0000        0.0000        0.0000        0.0000        0.0000        0.0000        0.0000        0.0000        0.0000        0.0000        0.0000        0.0000        0.0000        0.0000        0.0000        0.0000        0.0000        0.0000        0.0000        0.0000        0.0000        0.0000        0.0000        0.0000        0.0000        0.0000        0.0000        0.0000        0.0000        0.0000        0.0000        0.0000        0.0000        0.0000        0.0000        0.0000        0.0000        0.0000        0.0000        0.0000        0.0000        0.0000        0.0000        0.0000        0.0000        0.0000        0.0000        0.0000        0.0000        0.0000        0.0000        0.0000        0.0000        0.0000        0.0000        0.0000        0.0000        0.0000        0.0000        0.0000        0.0000        0.0000        0.0000        0.0000        0.0000        0.0000        0.0000        0.0000        0.0000        0.0000        0.0000        0.0000        0.0000        0.0000        0.0000        0.0000        0.0000        0.0000        0.0000        0.0000        0.0000        0.0000        0.0000        0.0000        0.0000        0.0000        0.0000        0.0000        0.0000        0.0000        0.0000      198.7862      189.3957      191.4687      171.8716      148.5173      146.8795      167.5945      172.7764      190.6142      208.3742      224.3115      247.3701      317.2835      344.1092      327.3374      318.7164      281.3391      272.9171      280.3130      293.0208      316.5703      326.9621      346.3826      375.0869        0.0000        0.0000      297.6464      281.4564      253.4047      242.5161      239.6259      245.5631      200.7527      181.8982      177.8332      192.3596      234.4759      231.7296      284.2517      270.2849      358.2036      367.0173      347.5034      347.1080      349.4785      334.4127      269.4910      260.3966      289.8069      256.8325      229.2615      260.9048      273.4869      328.2465      285.0007      291.1195      302.7192      354.2021      462.6904      506.7779      575.6229      584.8375      538.5000      564.2236      590.3158      588.7947      643.1660      541.2155      468.9082      525.3901      460.6296        0.0000        0.0000        0.0000        0.0000        0.0000        0.0000        0.0000        0.0000        0.0000        0.0000        0.0000        0.0000        0.0000      264.8929      263.3423      285.6806      208.5030      149.8879      162.4572        0.0000        0.0000        0.0000        0.0000        0.0000        0.0000        0.0000        0.0000        0.0000        0.0000        0.0000        0.0000        0.0000        0.0000        0.0000        0.0000        0.0000        0.0000        0.0000        0.0000        0.0000        0.0000        0.0000        0.0000        0.0000        0.0000        0.0000        0.0000        0.0000        0.0000        0.0000        0.0000        0.0000        0.0000        0.0000        0.0000        0.0000        0.0000        0.0000        0.0000        0.0000        0.0000        0.0000        0.0000        0.0000        0.0000        0.0000        0.0000        0.0000        0.0000        0.0000        0.0000        0.0000        0.0000        0.0000        0.0000
        0.0000        0.0000        0.0000        0.0000        0.0000        0.0000        0.0000        0.0000        0.0000        0.0000        0.0000        0.0000        0.0000        0.0000        0.0000        0.0000        0.0000        0.0000        0.0000        0.0000        0.0000        0.0000        0.0000        0.0000        0.0000        0.0000        0.0000        0.0000        0.0000        0.0000        0.0000        0.0000        0.0000        0.0000        0.0000        0.0000        0.0000        0.0000        0.0000        0.0000        0.0000        0.0000        0.0000        0.0000        0.0000        0.0000        0.0000        0.0000        0.0000        0.0000        0.0000        0.0000        0.0000        0.0000        0.0000        0.0000        0.0000        0.0000        0.0000        0.0000        0.0000        0.0000        0.0000        0.0000        0.0000        0.0000        0.0000        0.0000        0.0000        0.0000        0.0000        0.0000        0.0000        0.0000        0.0000        0.0000        0.0000        0.0000        0.0000        0.0000        0.0000        0.0000        0.0000        0.0000        0.0000        0.0000        0.0000        0.0000        0.0000        0.0000        0.0000        0.0000        0.0000        0.0000        0.0000        0.0000        0.0000        0.0000        0.0000        0.0000        0.0000        0.0000        0.0000      206.6224      194.4940      205.3476      186.1480      154.1646      149.2595      152.8661      159.3666      187.5069      218.7177      230.8058      270.8424      343.7068      403.4301      414.2995      389.5386      351.8333      356.6502      347.8920      330.7693      371.2963      382.3170      420.9429        0.0000        0.0000        0.0000        0.0000        0.0000        0.0000      232.5269      219.4850      226.2499      199.2920      208.0350      203.8784      218.5192      213.8163      238.5580      259.7520      266.1746      324.8254      330.7819      328.8864      327.6848      315.8023      288.0252      252.3748      271.8496      245.3541      238.4318      243.5918      252.6932      300.3533      283.5434      275.6720      289.4694      330.2098      366.5029      394.4075      425.2065      503.1665      524.1813      554.3136      591.7392      579.0724      564.3654      584.9968      562.2109      491.8334        0.0000        0.0000        0.0000        0.0000        0.0000        0.0000        0.0000        0.0000        0.0000        0.0000        0.0000        0.0000        0.0000        0.0000        0.0000      233.3229      216.6427      202.1033      179.0775      129.1800      125.7155      163.7902        0.0000        0.0000        0.0000        0.0000        0.0000        0.0000        0.0000        0.0000        0.0000        0.0000        0.0000        0.0000        0.0000        0.0000        0.0000        0.0000        0.0000        0.0000        0.0000        0.0000        0.0000        0.0000        0.0000        0.0000        0.0000        0.0000        0.0000        0.0000        0.0000        0.0000        0.0000        0.0000        0.0000        0.0000        0.0000        0.0000        0.0000        0.0000        0.0000        0.0000        0.0000        0.0000        0.0000        0.0000        0.0000        0.0000        0.0000        0.0000        0.0000        0.0000        0.0000        0.0000        0.0000        0.0000        0.0000
        0.0000        0.0000        0.0000        0.0000        0.0000        0.0000        0.0000        0.0000        0.0000        0.0000        0.0000        0.0000        0.0000        0.0000        0.0000        0.0000        0.0000        0.0000        0.0000        0.0000        0.0000        0.0000        0.0000        0.0000        0.0000        0.0000        0.0000        0.0000        0.0000        0.0000        0.0000        0.0000        0.0000        0.0000        0.0000        0.0000        0.0000        0.0000        0.0000        0.0000        0.0000        0.0000        0.0000        0.0000        0.0000        0.0000        0.0000        0.0000        0.0000        0.0000        0.0000        0.0000        0.0000        0.0000        0.0000        0.0000        0.0000        0.0000        0.0000        0.0000        0.0000        0.0000        0.0000        0.0000        0.0000        0.0000        0.0000        0.0000        0.0000        0.0000        0.0000        0.0000        0.0000        0.0000        0.0000        0.0000        0.0000        0.0000        0.0000        0.0000        0.0000        0.0000        0.0000        0.0000        0.0000        0.0000        0.0000        0.0000        0.0000        0.0000        0.0000        0.0000        0.0000        0.0000        0.0000        0.0000        0.0000        0.0000        0.0000        0.0000        0.0000        0.0000        0.0000      184.5061      192.2767      194.8291      172.4331      164.7564      151.7868      157.9719      148.9126      179.8668      197.0115      213.0276      267.9176      325.6457      369.4534        0.0000      417.7179      411.8604        0.0000        0.0000      367.3181      386.0363        0.0000        0.0000        0.0000        0.0000        0.0000        0.0000        0.0000        0.0000      205.4717      216.2258      222.5689      221.6839      248.6065      235.0780      234.3455      265.0109      309.7189      340.6625      337.2195      356.0945      370.7663      343.1334      332.8347      309.9950      275.8886      280.1457      298.8494      238.8796      239.2265      246.3309      247.1046      276.2029      280.6451      289.5737      298.8003      367.0293      383.2233      416.0648      449.1119      497.4346      471.0968      529.4187      544.0325        0.0000        0.0000        0.0000        0.0000        0.0000        0.0000        0.0000        0.0000        0.0000        0.0000        0.0000        0.0000        0.0000        0.0000        0.0000        0.0000        0.0000        0.0000        0.0000        0.0000      194.1808      214.9272      173.2249      142.5305      120.3299        0.0000        0.0000        0.0000        0.0000        0.0000        0.0000        0.0000        0.0000        0.0000        0.0000        0.0000        0.0000        0.0000        0.0000        0.0000        0.0000        0.0000        0.0000        0.0000        0.0000        0.0000        0.0000        0.0000        0.0000        0.0000        0.0000        0.0000        0.0000        0.0000        0.0000        0.0000        0.0000        0.0000        0.0000        0.0000        0.0000        0.0000        0.0000        0.0000        0.0000        0.0000        0.0000        0.0000        0.0000        0.0000        0.0000        0.0000        0.0000        0.0000        0.0000        0.0000        0.0000        0.0000        0.0000        0.0000        0.0000        0.0000
        0.0000        0.0000        0.0000        0.0000        0.0000        0.0000        0.0000        0.0000        0.0000        0.0000        0.0000        0.0000        0.0000        0.0000        0.0000        0.0000        0.0000        0.0000        0.0000        0.0000        0.0000        0.0000        0.0000        0.0000        0.0000        0.0000        0.0000        0.0000        0.0000        0.0000        0.0000        0.0000        0.0000        0.0000        0.0000        0.0000        0.0000        0.0000        0.0000        0.0000        0.0000        0.0000        0.0000        0.0000        0.0000        0.0000        0.0000        0.0000        0.0000        0.0000        0.0000        0.0000        0.0000        0.0000        0.0000        0.0000        0.0000        0.0000        0.0000        0.0000        0.0000        0.0000        0.0000        0.0000        0.0000        0.0000        0.0000        0.0000        0.0000        0.0000        0.0000        0.0000        0.0000        0.0000        0.0000        0.0000        0.0000        0.0000        0.0000        0.0000        0.0000        0.0000        0.0000        0.0000        0.0000        0.0000        0.0000        0.0000        0.0000        0.0000        0.0000        0.0000        0.0000        0.0000        0.0000        0.0000        0.0000        0.0000        0.0000        0.0000        0.0000        0.0000        0.0000      179.8850      192.1695      183.3493      176.4182      154.2624      148.7853      136.7355      139.5596      162.3721      180.9164      204.6679        0.0000        0.0000        0.0000        0.0000        0.0000        0.0000        0.0000        0.0000        0.0000        0.0000        0.0000        0.0000        0.0000        0.0000        0.0000        0.0000        0.0000        0.0000        0.0000      221.7395      250.2771      247.8441      259.3021      251.5114      273.5813      347.0205      363.4760      354.0591      339.3507      384.9203      356.7855      352.3242      329.2988      297.8381      266.4398      292.2443      271.0622      237.2986      236.1828      287.5936      274.3496      291.0992      304.5348      303.2878      320.2778      396.8331      423.9610      446.3477      426.0013      511.4261      491.3055      495.6428        0.0000        0.0000        0.0000        0.0000        0.0000        0.0000        0.0000        0.0000        0.0000        0.0000        0.0000        0.0000        0.0000        0.0000        0.0000        0.0000        0.0000        0.0000        0.0000        0.0000        0.0000        0.0000      191.2818      159.4546      147.2821        0.0000      124.3335      108.5622        0.0000        0.0000        0.0000        0.0000        0.0000        0.0000        0.0000        0.0000        0.0000        0.0000        0.0000        0.0000        0.0000        0.0000        0.0000        0.0000        0.0000        0.0000        0.0000        0.0000        0.0000        0.0000        0.0000        0.0000        0.0000        0.0000        0.0000        0.0000        0.0000        0.0000        0.0000        0.0000        0.0000        0.0000        0.0000        0.0000        0.0000        0.0000        0.0000        0.0000        0.0000        0.0000        0.0000        0.0000        0.0000        0.0000        0.0000        0.0000        0.0000        0.0000        0.0000        0.0000        0.0000        0.0000        0.0000
        0.0000        0.0000        0.0000        0.0000        0.0000        0.0000        0.0000        0.0000        0.0000        0.0000        0.0000        0.0000        0.0000        0.0000        0.0000        0.0000        0.0000        0.0000        0.0000        0.0000        0.0000        0.0000        0.0000        0.0000        0.0000        0.0000        0.0000        0.0000        0.0000        0.0000        0.0000        0.0000        0.0000        0.0000        0.0000        0.0000        0.0000        0.0000        0.0000        0.0000        0.0000        0.0000        0.0000        0.0000        0.0000        0.0000        0.0000        0.0000        0.0000        0.0000        0.0000        0.0000        0.0000        0.0000        0.0000        0.0000        0.0000        0.0000        0.0000        0.0000        0.0000        0.0000        0.0000        0.0000        0.0000        0.0000        0.0000        0.0000        0.0000        0.0000        0.0000        0.0000        0.0000        0.0000        0.0000        0.0000        0.0000        0.0000        0.0000        0.0000        0.0000        0.0000        0.0000        0.0000        0.0000        0.0000        0.0000        0.0000        0.0000        0.0000        0.0000        0.0000        0.0000        0.0000        0.0000        0.0000        0.0000        0.0000        0.0000        0.0000        0.0000        0.0000        0.0000        0.0000        0.0000      163.1013      147.1448      121.7886      114.6640      124.4724      118.0058      142.4207      152.8894      160.1660      181.7413        0.0000        0.0000        0.0000        0.0000        0.0000        0.0000        0.0000        0.0000        0.0000        0.0000        0.0000        0.0000        0.0000        0.0000        0.0000        0.0000        0.0000        0.0000      184.3396      217.2716      303.0857      337.1990      382.4619      454.2834      527.3240      551.4271      573.4830      504.8437      403.1856      354.1451      344.3821      301.9779      243.9558      220.9661      231.0206      228.9358      259.3039      269.3630      272.6933      287.4483      310.6846      323.1021      343.9227      438.5108      503.6992      376.6420      412.2281      454.1534      641.1000      603.6598        0.0000        0.0000        0.0000        0.0000        0.0000        0.0000        0.0000        0.0000        0.0000        0.0000        0.0000        0.0000        0.0000        0.0000        0.0000        0.0000        0.0000        0.0000        0.0000        0.0000        0.0000        0.0000        0.0000        0.0000      170.6983      157.0745        0.0000       86.7900      114.8400        0.0000        0.0000        0.0000        0.0000        0.0000        0.0000        0.0000        0.0000        0.0000        0.0000        0.0000        0.0000        0.0000        0.0000        0.0000        0.0000        0.0000        0.0000        0.0000        0.0000        0.0000        0.0000        0.0000        0.0000        0.0000        0.0000        0.0000        0.0000        0.0000        0.0000        0.0000        0.0000        0.0000        0.0000        0.0000        0.0000        0.0000        0.0000        0.0000        0.0000        0.0000        0.0000        0.0000        0.0000        0.0000        0.0000        0.0000        0.0000        0.0000        0.0000        0.0000        0.0000        0.0000        0.0000        0.0000
        0.0000        0.0000        0.0000        0.0000        0.0000        0.0000        0.0000        0.0000        0.0000        0.0000        0.0000        0.0000        0.0000        0.0000        0.0000        0.0000        0.0000        0.0000        0.0000        0.0000        0.0000        0.0000        0.0000        0.0000        0.0000        0.0000        0.0000        0.0000        0.0000        0.0000        0.0000        0.0000        0.0000        0.0000        0.0000        0.0000        0.0000        0.0000        0.0000        0.0000        0.0000        0.0000        0.0000        0.0000        0.0000        0.0000        0.0000        0.0000        0.0000        0.0000        0.0000        0.0000        0.0000        0.0000        0.0000        0.0000        0.0000        0.0000        0.0000        0.0000        0.0000        0.0000        0.0000        0.0000        0.0000        0.0000        0.0000        0.0000        0.0000        0.0000        0.0000        0.0000        0.0000        0.0000        0.0000        0.0000        0.0000        0.0000        0.0000        0.0000        0.0000        0.0000        0.0000        0.0000        0.0000        0.0000        0.0000        0.0000        0.0000        0.0000        0.0000        0.0000        0.0000        0.0000        0.0000        0.0000        0.0000        0.0000        0.0000        0.0000        0.0000        0.0000        0.0000        0.0000        0.0000        0.0000      153.2279      110.6287      116.1344      118.2212      128.7491      137.6064      138.5084      153.1982      175.7358        0.0000        0.0000        0.0000        0.0000        0.0000        0.0000        0.0000        0.0000        0.0000        0.0000        0.0000        0.0000        0.0000        0.0000        0.0000        0.0000        0.0000        0.0000        0.0000        0.0000      344.0666      408.7760      461.5846      544.8706      631.0988      630.6224      630.9512      522.2604      380.1862      324.2641      279.1692      243.2971      237.6989      230.2413      207.6655      184.6406      211.6273      230.5633      243.7784      264.4886      279.4988      295.9438      315.0166      348.7734      357.3331        0.0000        0.0000      394.9919        0.0000        0.0000        0.0000        0.0000        0.0000        0.0000        0.0000        0.0000        0.0000        0.0000        0.0000        0.0000        0.0000        0.0000        0.0000        0.0000        0.0000        0.0000        0.0000        0.0000        0.0000        0.0000        0.0000        0.0000        0.0000        0.0000      156.2670      164.1885        0.0000        0.0000        0.0000        0.0000        0.0000        0.0000        0.0000        0.0000        0.0000        0.0000        0.0000        0.0000        0.0000        0.0000        0.0000        0.0000        0.0000        0.0000        0.0000        0.0000        0.0000        0.0000        0.0000        0.0000        0.0000        0.0000        0.0000        0.0000        0.0000        0.0000        0.0000        0.0000        0.0000        0.0000        0.0000        0.0000        0.0000        0.0000        0.0000        0.0000        0.0000        0.0000        0.0000        0.0000        0.0000        0.0000        0.0000        0.0000        0.0000        0.0000        0.0000        0.0000        0.0000        0.0000        0.0000        0.0000        0.0000        0.0000
[truncated: 212,709 more chars]
