# Supplementary material for: Multidimensional evaluation of the TRMM 3B43V7 satellite-based precipitation product in mainland China from 1998–2016
Source: PeerJ. 2020 Feb 20;8:e8615. doi: 10.7717/peerj.8615 (PMC7036276; doi:10.7717/peerj.8615)
Supplement: Supplemental Information 2 [file peerj-08-8615-s002.zip › TRMM_3B43 data/TRMM 3B43 data-Year-Month/2007-07.txt]

ncols         249
nrows         175
xllcorner     73.250
yllcorner     6.500
cellsize      0.25000
        0.0000        0.0000        0.0000        0.0000        0.0000        0.0000        0.0000        0.0000        0.0000        0.0000        0.0000        0.0000        0.0000        0.0000        0.0000        0.0000        0.0000        0.0000        0.0000        0.0000        0.0000        0.0000        0.0000        0.0000        0.0000        0.0000        0.0000        0.0000        0.0000        0.0000        0.0000        0.0000        0.0000        0.0000        0.0000        0.0000        0.0000        0.0000        0.0000        0.0000        0.0000        0.0000        0.0000        0.0000        0.0000        0.0000        0.0000        0.0000        0.0000        0.0000        0.0000        0.0000        0.0000        0.0000        0.0000        0.0000        0.0000        0.0000        0.0000        0.0000        0.0000        0.0000        0.0000        0.0000        0.0000        0.0000        0.0000        0.0000        0.0000        0.0000        0.0000        0.0000        0.0000        0.0000        0.0000        0.0000        0.0000        0.0000        0.0000        0.0000        0.0000        0.0000        0.0000        0.0000        0.0000        0.0000        0.0000        0.0000        0.0000        0.0000        0.0000        0.0000        0.0000        0.0000        0.0000        0.0000        0.0000        0.0000        0.0000        0.0000        0.0000        0.0000        0.0000        0.0000        0.0000        0.0000        0.0000        0.0000        0.0000        0.0000        0.0000        0.0000        0.0000        0.0000        0.0000        0.0000        0.0000        0.0000        0.0000        0.0000        0.0000        0.0000        0.0000        0.0000        0.0000        0.0000        0.0000        0.0000        0.0000        0.0000        0.0000        0.0000        0.0000        0.0000        0.0000        0.0000        0.0000        0.0000        0.0000        0.0000        0.0000        0.0000        0.0000        0.0000        0.0000        0.0000        0.0000        0.0000        0.0000        0.0000        0.0000        0.0000        0.0000        0.0000        0.0000        0.0000        0.0000        0.0000        0.0000        0.0000        0.0000        0.0000        0.0000        0.0000        0.0000        0.0000        0.0000        0.0000        0.0000        0.0000        0.0000        0.0000        0.0000       52.1296       45.8041       54.2270        0.0000        0.0000        0.0000       73.8523       57.6282       54.9778       63.4275       50.9644       52.4075       53.2066       44.0881       48.2462       43.7652       44.7831       46.1338       49.1158       66.9202       71.2625       78.9862       66.8499       88.3031       72.5245       60.6021       57.8883       57.0124       67.6792       59.3337       62.6836       62.3726       57.6364       65.3836       75.9475       78.2663       68.6206       42.7843       47.3840       46.8555       59.7250       45.1771       38.0377       65.7965       67.9582       39.9177        0.0000        0.0000        0.0000        0.0000        0.0000        0.0000        0.0000        0.0000        0.0000        0.0000        0.0000        0.0000        0.0000        0.0000        0.0000        0.0000        0.0000        0.0000        0.0000        0.0000        0.0000        0.0000        0.0000        0.0000        0.0000        0.0000        0.0000        0.0000        0.0000        0.0000
        0.0000        0.0000        0.0000        0.0000        0.0000        0.0000        0.0000        0.0000        0.0000        0.0000        0.0000        0.0000        0.0000        0.0000        0.0000        0.0000        0.0000        0.0000        0.0000        0.0000        0.0000        0.0000        0.0000        0.0000        0.0000        0.0000        0.0000        0.0000        0.0000        0.0000        0.0000        0.0000        0.0000        0.0000        0.0000        0.0000        0.0000        0.0000        0.0000        0.0000        0.0000        0.0000        0.0000        0.0000        0.0000        0.0000        0.0000        0.0000        0.0000        0.0000        0.0000        0.0000        0.0000        0.0000        0.0000        0.0000        0.0000        0.0000        0.0000        0.0000        0.0000        0.0000        0.0000        0.0000        0.0000        0.0000        0.0000        0.0000        0.0000        0.0000        0.0000        0.0000        0.0000        0.0000        0.0000        0.0000        0.0000        0.0000        0.0000        0.0000        0.0000        0.0000        0.0000        0.0000        0.0000        0.0000        0.0000        0.0000        0.0000        0.0000        0.0000        0.0000        0.0000        0.0000        0.0000        0.0000        0.0000        0.0000        0.0000        0.0000        0.0000        0.0000        0.0000        0.0000        0.0000        0.0000        0.0000        0.0000        0.0000        0.0000        0.0000        0.0000        0.0000        0.0000        0.0000        0.0000        0.0000        0.0000        0.0000        0.0000        0.0000        0.0000        0.0000        0.0000        0.0000        0.0000        0.0000        0.0000        0.0000        0.0000        0.0000        0.0000        0.0000        0.0000        0.0000        0.0000        0.0000        0.0000        0.0000        0.0000        0.0000        0.0000        0.0000        0.0000        0.0000        0.0000        0.0000        0.0000        0.0000        0.0000        0.0000        0.0000        0.0000        0.0000        0.0000        0.0000        0.0000        0.0000        0.0000        0.0000        0.0000        0.0000        0.0000        0.0000        0.0000        0.0000        0.0000        0.0000        0.0000        0.0000        0.0000        0.0000       53.2308       58.5280       58.1246       58.5851       70.8060       92.4433       82.3935       88.6413       75.5566       62.1586       71.2877       54.2635       48.2707       58.8786       63.7001       60.7148       63.1821       56.0436       47.3594       45.9583       53.7944       51.9928       45.2265       69.9504       86.9076       81.0257       64.8624       72.1129       64.1844       67.0276       84.1118       70.4318       60.2496       76.5032       89.7577       54.5433       60.1272       59.4958       45.9795       41.9873       47.5091       52.3366       45.8965       47.6295       73.2250       50.9807       41.7890       44.1976       47.1298       52.1166       60.7680       63.6901       64.1298       65.4353        0.0000        0.0000        0.0000        0.0000        0.0000        0.0000        0.0000        0.0000        0.0000        0.0000        0.0000        0.0000        0.0000        0.0000        0.0000        0.0000        0.0000        0.0000        0.0000        0.0000        0.0000        0.0000        0.0000
        0.0000        0.0000        0.0000        0.0000        0.0000        0.0000        0.0000        0.0000        0.0000        0.0000        0.0000        0.0000        0.0000        0.0000        0.0000        0.0000        0.0000        0.0000        0.0000        0.0000        0.0000        0.0000        0.0000        0.0000        0.0000        0.0000        0.0000        0.0000        0.0000        0.0000        0.0000        0.0000        0.0000        0.0000        0.0000        0.0000        0.0000        0.0000        0.0000        0.0000        0.0000        0.0000        0.0000        0.0000        0.0000        0.0000        0.0000        0.0000        0.0000        0.0000        0.0000        0.0000        0.0000        0.0000        0.0000       88.4648        0.0000       88.6726       80.5726        0.0000        0.0000        0.0000        0.0000        0.0000        0.0000        0.0000        0.0000        0.0000        0.0000        0.0000        0.0000        0.0000        0.0000        0.0000        0.0000        0.0000        0.0000        0.0000        0.0000        0.0000        0.0000        0.0000        0.0000        0.0000        0.0000        0.0000        0.0000        0.0000        0.0000        0.0000        0.0000        0.0000        0.0000        0.0000        0.0000        0.0000        0.0000        0.0000        0.0000        0.0000        0.0000        0.0000        0.0000        0.0000        0.0000        0.0000        0.0000        0.0000        0.0000        0.0000        0.0000        0.0000        0.0000        0.0000        0.0000        0.0000        0.0000        0.0000        0.0000        0.0000        0.0000        0.0000        0.0000        0.0000        0.0000        0.0000        0.0000        0.0000        0.0000        0.0000        0.0000        0.0000        0.0000        0.0000        0.0000        0.0000        0.0000        0.0000        0.0000        0.0000        0.0000        0.0000        0.0000        0.0000        0.0000        0.0000        0.0000        0.0000        0.0000        0.0000        0.0000        0.0000        0.0000        0.0000        0.0000        0.0000        0.0000        0.0000        0.0000        0.0000        0.0000        0.0000        0.0000        0.0000        0.0000        0.0000        0.0000        0.0000        0.0000        0.0000        0.0000       44.7528       43.2867       44.6075       50.3437       59.4003       81.7280       89.8019       70.4634       56.7538       57.5591       74.5643       63.2411       53.8652       42.0239       52.1259       60.1425       50.6537       46.7650       53.1805       57.9133       57.3204       33.5532       42.0465       44.5644       57.7046       51.6997       48.9820       62.2472       62.9222       80.6274      104.7738      113.5245      111.6564       85.4190       58.1991       61.8015       54.1042       45.2810       38.8674       38.3593       46.3020       51.2427       48.8936       45.2741       53.9885       57.2804       49.3040       47.9239       48.2440       48.6921       63.2122       67.5326       62.9381       69.1278       66.4573       69.5182        0.0000        0.0000        0.0000        0.0000        0.0000        0.0000        0.0000        0.0000        0.0000        0.0000        0.0000        0.0000        0.0000        0.0000        0.0000        0.0000        0.0000        0.0000        0.0000        0.0000        0.0000        0.0000
        0.0000        0.0000        0.0000        0.0000        0.0000        0.0000        0.0000        0.0000        0.0000        0.0000        0.0000        0.0000        0.0000        0.0000        0.0000        0.0000        0.0000        0.0000        0.0000        0.0000        0.0000        0.0000        0.0000        0.0000        0.0000        0.0000        0.0000        0.0000        0.0000        0.0000        0.0000        0.0000        0.0000        0.0000        0.0000        0.0000        0.0000        0.0000        0.0000        0.0000        0.0000        0.0000        0.0000        0.0000        0.0000        0.0000        0.0000        0.0000        0.0000        0.0000        0.0000        0.0000        0.0000      114.8408      100.8511      101.8546       86.0817      123.0894      113.1500       65.1001        0.0000        0.0000        0.0000        0.0000        0.0000        0.0000        0.0000        0.0000        0.0000        0.0000        0.0000        0.0000        0.0000        0.0000        0.0000        0.0000        0.0000        0.0000        0.0000        0.0000        0.0000        0.0000        0.0000        0.0000        0.0000        0.0000        0.0000        0.0000        0.0000        0.0000        0.0000        0.0000        0.0000        0.0000        0.0000        0.0000        0.0000        0.0000        0.0000        0.0000        0.0000        0.0000        0.0000        0.0000        0.0000        0.0000        0.0000        0.0000        0.0000        0.0000        0.0000        0.0000        0.0000        0.0000        0.0000        0.0000        0.0000        0.0000        0.0000        0.0000        0.0000        0.0000        0.0000        0.0000        0.0000        0.0000        0.0000        0.0000        0.0000        0.0000        0.0000        0.0000        0.0000        0.0000        0.0000        0.0000        0.0000        0.0000        0.0000        0.0000        0.0000        0.0000        0.0000        0.0000        0.0000        0.0000        0.0000        0.0000        0.0000        0.0000        0.0000        0.0000        0.0000        0.0000        0.0000        0.0000        0.0000        0.0000        0.0000        0.0000        0.0000        0.0000        0.0000        0.0000        0.0000        0.0000        0.0000        0.0000        0.0000        0.0000       33.8637       46.4562       43.7987       42.7132       45.6952       53.1759       85.8246      122.5802       60.8515       51.0803       43.6982       45.5276       50.1581       48.2248       45.1997       48.9762       40.4905       42.8943       37.6682       32.5998       35.6304       41.0223       49.5015       66.2275       60.7059       47.2764       49.1785       65.2142       85.6013       99.4963       94.2653       73.6118      106.8781       86.8828       70.1303       84.2440       66.5062       58.5372       45.3193       41.1131       36.0897       45.9427       49.9791       60.5728       58.5849       49.4972       73.1441       90.8848       68.8599       62.9607       67.5676       64.9646       67.9593       64.7801       75.3857       67.2767       71.5258       82.0779       95.1261        0.0000        0.0000        0.0000        0.0000        0.0000        0.0000        0.0000        0.0000        0.0000        0.0000        0.0000        0.0000        0.0000        0.0000        0.0000        0.0000        0.0000        0.0000        0.0000        0.0000
        0.0000        0.0000        0.0000        0.0000        0.0000        0.0000        0.0000        0.0000        0.0000        0.0000        0.0000        0.0000        0.0000        0.0000        0.0000        0.0000        0.0000        0.0000        0.0000        0.0000        0.0000        0.0000        0.0000        0.0000        0.0000        0.0000        0.0000        0.0000        0.0000        0.0000        0.0000        0.0000        0.0000        0.0000        0.0000        0.0000        0.0000        0.0000        0.0000        0.0000        0.0000        0.0000        0.0000        0.0000        0.0000        0.0000        0.0000        0.0000        0.0000        0.0000        0.0000        0.0000        0.0000      100.1394       92.7429       84.2717       72.6227       73.9491       67.0777       55.0583        0.0000        0.0000        0.0000        0.0000        0.0000        0.0000        0.0000        0.0000        0.0000        0.0000        0.0000        0.0000        0.0000        0.0000        0.0000        0.0000        0.0000        0.0000        0.0000        0.0000        0.0000        0.0000        0.0000        0.0000        0.0000        0.0000        0.0000        0.0000        0.0000        0.0000        0.0000        0.0000        0.0000        0.0000        0.0000        0.0000        0.0000        0.0000        0.0000        0.0000        0.0000        0.0000        0.0000        0.0000        0.0000        0.0000        0.0000        0.0000        0.0000        0.0000        0.0000        0.0000        0.0000        0.0000        0.0000        0.0000        0.0000        0.0000        0.0000        0.0000        0.0000        0.0000        0.0000        0.0000        0.0000        0.0000        0.0000        0.0000        0.0000        0.0000        0.0000        0.0000        0.0000        0.0000        0.0000        0.0000        0.0000        0.0000        0.0000        0.0000        0.0000        0.0000        0.0000        0.0000        0.0000        0.0000        0.0000        0.0000        0.0000        0.0000        0.0000        0.0000        0.0000        0.0000        0.0000        0.0000        0.0000        0.0000        0.0000        0.0000        0.0000        0.0000        0.0000        0.0000        0.0000        0.0000        0.0000        0.0000        0.0000        0.0000       44.2541       39.2675       37.0988       38.8330       51.1638       98.0258      131.1668       66.0841       50.3468       52.5289       46.0230       39.0051       36.6704       37.9372       41.8619       40.1332       40.5435       39.8646       34.0801       32.7430       38.9104       46.5059       53.8285       73.9868       53.9349       51.1797       76.1157      114.1595      114.7296       72.1911       65.7394       59.2969       64.9402       70.9169       65.9124       61.3755       50.7127       46.7018       42.3015       42.6252       40.4761       54.0164       61.5716       76.6906       73.4886       74.0622       70.5775       98.7098       78.1474       80.5821       75.4545       72.7351       72.5811       86.4291       83.6227       84.1217       78.1634       76.6766       81.6502       89.3004       86.6388        0.0000        0.0000        0.0000        0.0000        0.0000        0.0000        0.0000        0.0000        0.0000        0.0000        0.0000        0.0000        0.0000        0.0000        0.0000        0.0000        0.0000        0.0000
        0.0000        0.0000        0.0000        0.0000        0.0000        0.0000        0.0000        0.0000        0.0000        0.0000        0.0000        0.0000        0.0000        0.0000        0.0000        0.0000        0.0000        0.0000        0.0000        0.0000        0.0000        0.0000        0.0000        0.0000        0.0000        0.0000        0.0000        0.0000        0.0000        0.0000        0.0000        0.0000        0.0000        0.0000        0.0000        0.0000        0.0000        0.0000        0.0000        0.0000        0.0000        0.0000        0.0000        0.0000        0.0000        0.0000        0.0000        0.0000        0.0000        0.0000      152.9702       94.5762       95.1532       86.6773       95.9088       88.5806       77.3993       82.5099       84.6288       66.1850       64.9392       78.9117        0.0000        0.0000        0.0000        0.0000        0.0000        0.0000        0.0000        0.0000        0.0000        0.0000        0.0000        0.0000        0.0000        0.0000        0.0000        0.0000        0.0000        0.0000        0.0000        0.0000        0.0000        0.0000        0.0000        0.0000        0.0000        0.0000        0.0000        0.0000        0.0000        0.0000        0.0000        0.0000        0.0000        0.0000        0.0000        0.0000        0.0000        0.0000        0.0000        0.0000        0.0000        0.0000        0.0000        0.0000        0.0000        0.0000        0.0000        0.0000        0.0000        0.0000        0.0000        0.0000        0.0000        0.0000        0.0000        0.0000        0.0000        0.0000        0.0000        0.0000        0.0000        0.0000        0.0000        0.0000        0.0000        0.0000        0.0000        0.0000        0.0000        0.0000        0.0000        0.0000        0.0000        0.0000        0.0000        0.0000        0.0000        0.0000        0.0000        0.0000        0.0000        0.0000        0.0000        0.0000        0.0000        0.0000        0.0000        0.0000        0.0000        0.0000        0.0000        0.0000        0.0000        0.0000        0.0000        0.0000        0.0000        0.0000        0.0000        0.0000        0.0000        0.0000        0.0000        0.0000        0.0000        0.0000        0.0000       34.2461       34.0684       44.0377       35.1344       34.3258       40.4970       61.8045       55.5140       43.9959       37.1725       49.2267       36.7638       35.5142       32.8589       29.1989       30.0078       30.8534       33.7420       61.5684       49.4344       43.3938       55.2815       52.7388       37.9450       30.6344       56.5126       82.8438       98.9516      110.2817       85.3007       67.4123       62.6195       70.7489       87.8675       78.6659       72.0854       62.1279       52.4432       38.4411       36.9902       37.9839       39.8456       60.0878       73.0349       70.4494       66.8953       68.5452       80.1555       70.1342       67.5010       78.4255      102.8152       96.3318      102.7905      112.8939       90.7070       79.8674       75.9380       88.5277       85.6414       85.6354      100.2084        0.0000        0.0000        0.0000        0.0000        0.0000        0.0000        0.0000        0.0000        0.0000        0.0000        0.0000        0.0000        0.0000        0.0000       97.4968      104.1804      111.8225        0.0000
        0.0000        0.0000        0.0000        0.0000        0.0000        0.0000        0.0000        0.0000        0.0000        0.0000        0.0000        0.0000        0.0000        0.0000        0.0000        0.0000        0.0000        0.0000        0.0000        0.0000        0.0000        0.0000        0.0000        0.0000        0.0000        0.0000        0.0000        0.0000        0.0000        0.0000        0.0000        0.0000        0.0000        0.0000        0.0000        0.0000        0.0000        0.0000        0.0000        0.0000        0.0000        0.0000        0.0000        0.0000        0.0000        0.0000        0.0000        0.0000       60.2350       55.7365       52.7838       63.6890       60.8394       56.2766       67.4975       73.4115       75.5308       85.8007      106.6534       98.1014       73.5538       74.2397       80.2636        0.0000        0.0000        0.0000        0.0000        0.0000        0.0000        0.0000        0.0000        0.0000        0.0000        0.0000        0.0000        0.0000        0.0000        0.0000        0.0000        0.0000        0.0000        0.0000        0.0000        0.0000        0.0000        0.0000        0.0000        0.0000        0.0000        0.0000        0.0000        0.0000        0.0000        0.0000        0.0000        0.0000        0.0000        0.0000        0.0000        0.0000        0.0000        0.0000        0.0000        0.0000        0.0000        0.0000        0.0000        0.0000        0.0000        0.0000        0.0000        0.0000        0.0000        0.0000        0.0000        0.0000        0.0000        0.0000        0.0000        0.0000        0.0000        0.0000        0.0000        0.0000        0.0000        0.0000        0.0000        0.0000        0.0000        0.0000        0.0000        0.0000        0.0000        0.0000        0.0000        0.0000        0.0000        0.0000        0.0000        0.0000        0.0000        0.0000        0.0000        0.0000        0.0000        0.0000        0.0000        0.0000        0.0000        0.0000        0.0000        0.0000        0.0000        0.0000        0.0000        0.0000        0.0000        0.0000        0.0000        0.0000        0.0000        0.0000        0.0000        0.0000        0.0000        0.0000        0.0000        0.0000       28.0451       27.4676       31.4960       33.7178       31.6756       31.0123       40.0317       39.4863       38.2559       36.3119       30.7655       33.9962       31.7213       33.5932       28.2850       28.1616       29.4194       36.6956       36.3019       56.8497       68.0659       48.4132       65.6798       85.1160       55.8713       52.9706       85.5424       88.7142       96.1633      103.4079       95.4135       97.3312       88.4402       87.9229      109.3195       83.4399       62.9731       58.3160       55.4069       40.9627       40.1438       44.8865       45.5214       73.2611       91.5688       85.0645       98.2573       78.6605       76.4223       74.7293       89.7114       95.0305      113.7814      109.9966       97.1324       82.2123       80.0740       90.2187      107.1524       97.1817       97.0862       85.6797      107.4675      111.9089        0.0000        0.0000        0.0000        0.0000        0.0000        0.0000        0.0000        0.0000        0.0000       75.4862       75.8556       80.1039       82.8417       96.7028      101.3616       96.1174       90.1775
        0.0000        0.0000        0.0000        0.0000        0.0000        0.0000        0.0000        0.0000        0.0000        0.0000        0.0000        0.0000        0.0000        0.0000        0.0000        0.0000        0.0000        0.0000        0.0000        0.0000        0.0000        0.0000        0.0000        0.0000        0.0000        0.0000        0.0000        0.0000        0.0000        0.0000        0.0000        0.0000        0.0000        0.0000        0.0000        0.0000        0.0000        0.0000        0.0000        0.0000        0.0000        0.0000        0.0000        0.0000        0.0000        0.0000        0.0000        0.0000       58.8703       49.1488       50.5848       59.6225       51.9318       49.3985       59.7653       62.3391       75.1806       80.7816       93.4637       84.3058       89.1689       69.0132       54.2403       51.6628       46.4803       40.6213       37.5567        0.0000        0.0000        0.0000        0.0000        0.0000        0.0000        0.0000        0.0000        0.0000        0.0000        0.0000        0.0000        0.0000        0.0000        0.0000        0.0000        0.0000        0.0000        0.0000        0.0000        0.0000        0.0000        0.0000        0.0000        0.0000        0.0000        0.0000        0.0000        0.0000        0.0000        0.0000        0.0000        0.0000        0.0000        0.0000        0.0000        0.0000        0.0000        0.0000        0.0000        0.0000        0.0000        0.0000        0.0000        0.0000        0.0000        0.0000        0.0000        0.0000        0.0000        0.0000        0.0000        0.0000        0.0000        0.0000        0.0000        0.0000        0.0000        0.0000        0.0000        0.0000        0.0000        0.0000        0.0000        0.0000        0.0000        0.0000        0.0000        0.0000        0.0000        0.0000        0.0000        0.0000        0.0000        0.0000        0.0000        0.0000        0.0000        0.0000        0.0000        0.0000        0.0000        0.0000        0.0000        0.0000        0.0000        0.0000        0.0000        0.0000        0.0000        0.0000        0.0000        0.0000        0.0000        0.0000        0.0000        0.0000        0.0000        0.0000        0.0000        0.0000       24.5311       20.2789       21.9664       23.6446       25.7385       24.7682       23.1460       25.1430       33.4364       40.2030       29.9820       32.9121       32.0442       37.9640       32.6658       27.0241       27.3154       40.0978       36.0153       37.7817       56.9162       57.1156       48.5250       69.2243       44.1731       32.1743       69.4439       96.8596      106.7057      101.5565      109.1382       88.1963       87.7280      109.8024      112.2930      109.6244       72.1278       56.2859       53.7493       42.3861       43.9258       55.4633       58.6548       64.6547       68.9573       92.9549      100.0805      127.5030      110.7224      108.0866      123.1540      144.1122      137.6065      104.4679       86.1566       74.3383       85.8672      113.3483       93.7300      116.2376      101.5276      100.9048      119.4874        0.0000        0.0000        0.0000        0.0000        0.0000        0.0000      106.0484      103.3786       80.2810       88.2492       94.7065       94.3434       87.9770      104.6129      106.0920      101.3277        0.0000        0.0000
        0.0000        0.0000        0.0000        0.0000        0.0000        0.0000        0.0000        0.0000        0.0000        0.0000        0.0000        0.0000        0.0000        0.0000        0.0000        0.0000        0.0000        0.0000        0.0000        0.0000        0.0000        0.0000        0.0000        0.0000        0.0000        0.0000        0.0000        0.0000        0.0000        0.0000        0.0000        0.0000        0.0000        0.0000        0.0000        0.0000        0.0000        0.0000        0.0000        0.0000        0.0000        0.0000        0.0000        0.0000        0.0000        0.0000        0.0000        0.0000       51.3531       55.1939       61.1998       61.8723       61.5784       44.5177       46.4917       55.0295       61.0108       58.4623       64.9199       61.6275       65.1837       61.8128       58.8367       52.7432       53.0240       49.1137       38.9074       42.2343       31.7078        0.0000        0.0000        0.0000        0.0000        0.0000        0.0000        0.0000        0.0000        0.0000        0.0000        0.0000        0.0000        0.0000        0.0000        0.0000        0.0000        0.0000        0.0000        0.0000        0.0000        0.0000        0.0000        0.0000        0.0000        0.0000        0.0000        0.0000        0.0000        0.0000        0.0000        0.0000        0.0000        0.0000        0.0000        0.0000        0.0000        0.0000        0.0000        0.0000        0.0000        0.0000        0.0000        0.0000        0.0000        0.0000        0.0000        0.0000        0.0000        0.0000        0.0000        0.0000        0.0000        0.0000        0.0000        0.0000        0.0000        0.0000        0.0000        0.0000        0.0000        0.0000        0.0000        0.0000        0.0000        0.0000        0.0000        0.0000        0.0000        0.0000        0.0000        0.0000        0.0000        0.0000        0.0000        0.0000        0.0000        0.0000        0.0000        0.0000        0.0000        0.0000        0.0000        0.0000        0.0000        0.0000        0.0000        0.0000        0.0000        0.0000        0.0000        0.0000        0.0000        0.0000        0.0000        0.0000        0.0000        0.0000        0.0000        0.0000        9.8970        8.5483        9.7882       14.7679       16.9402       16.0570       19.4335       31.4675       82.5896      236.3076      102.3398       28.4277       34.1575       57.4285       42.4396       24.7059       26.7111       27.4568       24.6270       21.1779       23.4330       29.9010       39.8739       78.6468       77.6550       45.3572       82.2045      101.0772      119.9978      148.1246      180.2442      133.3954       89.8024       79.3343       73.4170       79.2064       95.2616       74.2533       66.6050       57.3267       59.7795       70.7036       68.1942       77.1958       73.8457       70.2112       70.4314      115.2240      108.7725      110.4670      140.7260      132.5244      100.3928       95.3571       97.4064       87.8502       97.8628       82.2312       88.3244      107.1940       99.5368       83.3501       90.2287       89.0310       73.9725       74.8577       75.0661       83.9761      101.7278       70.8982       73.3590       87.5104      101.9868      117.1803      119.9902      107.5290      131.1307      122.0991      109.0041        0.0000        0.0000
        0.0000        0.0000        0.0000        0.0000        0.0000        0.0000        0.0000        0.0000        0.0000        0.0000        0.0000        0.0000        0.0000        0.0000        0.0000        0.0000        0.0000        0.0000        0.0000        0.0000        0.0000        0.0000        0.0000        0.0000        0.0000        0.0000        0.0000        0.0000        0.0000        0.0000        0.0000        0.0000        0.0000        0.0000        0.0000        0.0000        0.0000        0.0000        0.0000        0.0000        0.0000        0.0000        0.0000        0.0000        0.0000        0.0000        0.0000        0.0000       67.1950       58.3468       69.9550       60.9942       56.2447       48.8789       51.2569       55.9436       53.4413       45.5149       37.3272       50.2976       46.9146       51.4092       57.3249       51.6615       52.2123       55.4014       44.6494       37.5184       33.8100       42.6421        0.0000        0.0000        0.0000        0.0000        0.0000        0.0000        0.0000        0.0000        0.0000        0.0000        0.0000        0.0000        0.0000        0.0000        0.0000        0.0000        0.0000        0.0000        0.0000        0.0000        0.0000        0.0000        0.0000        0.0000        0.0000        0.0000        0.0000        0.0000        0.0000        0.0000        0.0000        0.0000        0.0000        0.0000        0.0000        0.0000        0.0000        0.0000        0.0000        0.0000        0.0000        0.0000        0.0000        0.0000        0.0000        0.0000        0.0000        0.0000        0.0000        0.0000        0.0000        0.0000        0.0000        0.0000        0.0000        0.0000        0.0000        0.0000        0.0000        0.0000        0.0000        0.0000        0.0000        0.0000        0.0000        0.0000        0.0000        0.0000        0.0000        0.0000        0.0000        0.0000        0.0000        0.0000        0.0000        0.0000        0.0000        0.0000        0.0000        0.0000        0.0000        0.0000        0.0000        0.0000        0.0000        0.0000        0.0000        0.0000        0.0000        0.0000        0.0000        0.0000        0.0000        0.0000        0.0000        0.0000        0.0000        0.0000        0.0000       18.9271       10.2333       10.4519       28.1739       32.1290        0.0000       28.0703       59.5377      120.1519        0.0000        0.0000        0.0000       42.3080       38.5905       45.2147       27.8043       25.9481       19.2710       17.7641       48.9754       38.6175       54.3631       69.3228       80.6678       64.1169       95.5021      101.6225      136.5942      150.0604      167.6192      149.8442      137.3524      128.6109      118.8106      121.9428      108.7949       86.2825       80.1261       68.8640       71.5251       70.7936       85.1568       90.4782       84.7773       66.0947      116.5168      103.4218       87.9322      110.5120      103.7228      133.1680      154.8236      148.3843      114.2316      101.4217       82.1756       64.0384       64.7033       67.5261       55.8665       55.6662       56.8726       64.7477       62.8709       67.6137       62.9013       78.5140       88.9233       59.0971       82.0421       96.3288      128.3710      125.9410      128.5988      116.5530      122.2788      107.7697      104.6621        0.0000        0.0000
        0.0000        0.0000        0.0000        0.0000        0.0000        0.0000        0.0000        0.0000        0.0000        0.0000        0.0000        0.0000        0.0000        0.0000        0.0000        0.0000        0.0000        0.0000        0.0000        0.0000        0.0000        0.0000        0.0000        0.0000        0.0000        0.0000        0.0000        0.0000        0.0000        0.0000        0.0000        0.0000        0.0000        0.0000        0.0000        0.0000        0.0000        0.0000       52.4872       66.5474       62.7889        0.0000        0.0000        0.0000        0.0000        0.0000        0.0000        0.0000      110.8314       97.1033       82.8410       68.2365       53.5655       49.4464       62.6161      128.4792      154.5958       61.6210       33.0970       43.1511       42.2803       42.0953       48.5067       58.9328       61.4361       58.3954       54.8724       39.5266       37.6885       41.1519        0.0000        0.0000        0.0000        0.0000        0.0000        0.0000        0.0000        0.0000        0.0000        0.0000        0.0000        0.0000        0.0000        0.0000        0.0000        0.0000        0.0000        0.0000        0.0000        0.0000        0.0000        0.0000        0.0000        0.0000        0.0000        0.0000        0.0000        0.0000        0.0000        0.0000        0.0000        0.0000        0.0000        0.0000        0.0000        0.0000        0.0000        0.0000        0.0000        0.0000        0.0000        0.0000        0.0000        0.0000        0.0000        0.0000        0.0000        0.0000        0.0000        0.0000        0.0000        0.0000        0.0000        0.0000        0.0000        0.0000        0.0000        0.0000        0.0000        0.0000        0.0000        0.0000        0.0000        0.0000        0.0000        0.0000        0.0000        0.0000        0.0000        0.0000        0.0000        0.0000        0.0000        0.0000        0.0000        0.0000        0.0000        0.0000        0.0000        0.0000        0.0000        0.0000        0.0000        0.0000        0.0000        0.0000        0.0000        0.0000        0.0000        0.0000        0.0000        0.0000        0.0000        0.0000        0.0000        0.0000        0.0000        0.0000        0.0000        0.0000        0.0000        0.0000        0.0000        0.0000        0.0000        0.0000        0.0000        0.0000        0.0000        0.0000        0.0000        0.0000        0.0000       29.9046       38.9326       30.4507       17.5396       20.5743       35.7974       43.5778       92.9542      121.0349       99.8603      109.8283      115.4330      103.0499      109.5090      124.1723      138.2028      122.4009      111.4996      124.2255      122.6921      107.7902      115.4614       97.1055       92.6465       86.1997       76.8713       69.4280       80.5231       73.1051       69.3930       69.5278       83.0056      132.3586      155.5289      171.7021      151.0319      161.3547      186.9057      153.3053      121.1029       92.7458       94.6848       86.3467       70.2689       60.0582       56.5895       56.6530       50.9708       57.3415       54.7857       55.4162       53.9924       60.6492       68.5648       61.0791       88.0178      105.5356      108.5587      118.5665      125.6689      139.6645      117.1671      107.1444        0.0000        0.0000        0.0000
        0.0000        0.0000        0.0000        0.0000        0.0000        0.0000        0.0000        0.0000        0.0000        0.0000        0.0000        0.0000        0.0000        0.0000        0.0000        0.0000        0.0000        0.0000        0.0000        0.0000        0.0000        0.0000        0.0000        0.0000        0.0000        0.0000        0.0000        0.0000        0.0000        0.0000        0.0000        0.0000        0.0000        0.0000        0.0000        0.0000        0.0000        0.0000       60.2916       79.0083       80.5253       75.8197       79.9609       84.3391       82.6193       88.9739      103.4494      122.0321      157.2061      159.1003      121.8532      110.4805       83.9284       61.1972       65.0315      167.5885      110.1468       45.5498       32.4527       46.8641       37.2525       39.1159       52.1047       48.9144       53.5838       58.5914       52.8886       41.7019       40.5291       44.6041       50.1482       36.6819        0.0000        0.0000        0.0000        0.0000        0.0000        0.0000        0.0000        0.0000        0.0000        0.0000        0.0000        0.0000        0.0000        0.0000        0.0000        0.0000        0.0000        0.0000        0.0000        0.0000        0.0000        0.0000        0.0000        0.0000        0.0000        0.0000        0.0000        0.0000        0.0000        0.0000        0.0000        0.0000        0.0000        0.0000        0.0000        0.0000        0.0000        0.0000        0.0000        0.0000        0.0000        0.0000        0.0000        0.0000        0.0000        0.0000        0.0000        0.0000        0.0000        0.0000        0.0000        0.0000        0.0000        0.0000        0.0000        0.0000        0.0000        0.0000        0.0000        0.0000        0.0000        0.0000        0.0000        0.0000        0.0000        0.0000        0.0000        0.0000        0.0000        0.0000        0.0000        0.0000        0.0000        0.0000        0.0000        0.0000        0.0000        0.0000        0.0000        0.0000        0.0000        0.0000        0.0000        0.0000        0.0000        0.0000        0.0000        0.0000        0.0000        0.0000        0.0000        0.0000        0.0000        0.0000        0.0000        0.0000        0.0000        0.0000        0.0000        0.0000        0.0000        0.0000        0.0000        0.0000        0.0000        0.0000        0.0000        0.0000        0.0000        0.0000        0.0000        0.0000       20.5026       23.0529       33.7548       38.9415       36.4196       37.7499       55.1395      101.6301       93.8741      112.3131      121.7160       97.9128       86.5203       92.2292      112.7643      128.2518       99.2044      119.9971      108.4049      104.5899      121.0721      102.1727      100.4346       80.9887       71.0089       79.4444       86.1822       81.8857       86.1735      118.9005      104.9581      112.7410       98.5066       86.0097       96.2856      117.7506      153.0859      123.4156      106.4524      100.6157       95.5647       78.6828       70.2611       68.0262       64.1821       57.3850       55.6688       53.5611       52.0584       50.0631       49.2144       51.5315       57.9244       57.3384       68.1122       93.0093       91.3781      101.7231      124.1944      138.7859      126.9773        0.0000        0.0000        0.0000        0.0000
        0.0000        0.0000        0.0000        0.0000        0.0000        0.0000        0.0000        0.0000        0.0000        0.0000        0.0000        0.0000        0.0000        0.0000        0.0000        0.0000        0.0000        0.0000        0.0000        0.0000        0.0000        0.0000        0.0000        0.0000        0.0000        0.0000        0.0000        0.0000        0.0000        0.0000        0.0000        0.0000        0.0000        0.0000        0.0000        0.0000        0.0000       37.2844       40.3123       38.7198       41.5761       57.2663       50.7548       64.4439       71.0544       79.6479       92.3858      102.1731      134.4559      117.6221      119.6716      112.1189      109.8366       73.9570       62.5771       61.3038       90.6064       40.5560       35.9084       29.8871       27.5853       30.4577       41.8077       50.0719       53.3083       47.1810       48.2008       40.4899       39.5065       49.5828       54.2800       38.1873        0.0000        0.0000        0.0000        0.0000        0.0000        0.0000        0.0000        0.0000        0.0000        0.0000        0.0000        0.0000        0.0000        0.0000        0.0000        0.0000        0.0000        0.0000        0.0000        0.0000        0.0000        0.0000        0.0000        0.0000        0.0000        0.0000        0.0000        0.0000        0.0000        0.0000        0.0000        0.0000        0.0000        0.0000        0.0000        0.0000        0.0000        0.0000        0.0000        0.0000        0.0000        0.0000        0.0000        0.0000        0.0000        0.0000        0.0000        0.0000        0.0000        0.0000        0.0000        0.0000        0.0000        0.0000        0.0000        0.0000        0.0000        0.0000        0.0000        0.0000        0.0000        0.0000        0.0000        0.0000        0.0000        0.0000        0.0000        0.0000        0.0000        0.0000        0.0000        0.0000        0.0000        0.0000        0.0000        0.0000        0.0000        0.0000        0.0000        0.0000        0.0000        0.0000        0.0000        0.0000        0.0000        0.0000        0.0000        0.0000        0.0000        0.0000        0.0000        0.0000        0.0000        0.0000        0.0000        0.0000        0.0000        0.0000        0.0000        0.0000        0.0000        0.0000        0.0000        0.0000        0.0000        0.0000        0.0000       41.9653       31.4151       44.0407       38.4293       25.1685        0.0000       19.9088       31.7623       34.8832       38.1506       58.8259       75.7528       69.9144       71.5987       70.8000       84.8041       78.2878       77.2961       71.9331       91.4018      127.8707      106.0701       83.8198       85.2087       87.8105       89.6747       90.0924       98.7514       90.0932       77.5464       89.4867       89.0790       87.5403       94.1978       90.3816       93.4415       77.0127       61.3413       61.0609       73.3406      101.1981      113.9019       75.3722       65.2552       62.3585       57.4080       58.2751       54.7068       69.4755       69.4310       62.1570       58.1483       59.3343       59.3605       57.6449       61.7521       62.1869       63.8711       62.5164       75.6966       90.7417      101.9610      106.9592      123.2841      108.8298      106.5595        0.0000        0.0000        0.0000        0.0000
        0.0000        0.0000        0.0000        0.0000        0.0000        0.0000        0.0000        0.0000        0.0000        0.0000        0.0000        0.0000        0.0000        0.0000        0.0000        0.0000        0.0000        0.0000        0.0000        0.0000        0.0000        0.0000        0.0000        0.0000        0.0000        0.0000        0.0000        0.0000        0.0000        0.0000        0.0000        0.0000        0.0000        0.0000        0.0000        0.0000        0.0000       31.9504       31.2480       32.9500       31.5320       33.4384       37.4812       59.2019       76.0606       89.7329       96.7843       95.9161       93.3651       89.8806       86.0631       72.0796       85.9396       66.8997       55.4054       55.8410       45.5845       40.7622       40.3922       35.7061       29.2348       35.0497       39.2989       47.0346       43.6298       37.6630       44.9445       48.5447       51.5477       49.7180       42.5992       38.1561       36.5524        0.0000        0.0000        0.0000        0.0000        0.0000        0.0000        0.0000        0.0000        0.0000        0.0000        0.0000        0.0000        0.0000        0.0000        0.0000        0.0000        0.0000        0.0000        0.0000        0.0000        0.0000        0.0000        0.0000        0.0000        0.0000        0.0000        0.0000        0.0000        0.0000        0.0000        0.0000        0.0000        0.0000        0.0000        0.0000        0.0000        0.0000        0.0000        0.0000        0.0000        0.0000        0.0000        0.0000        0.0000        0.0000        0.0000        0.0000        0.0000        0.0000        0.0000        0.0000        0.0000        0.0000        0.0000        0.0000        0.0000        0.0000        0.0000        0.0000        0.0000        0.0000        0.0000        0.0000        0.0000        0.0000        0.0000        0.0000        0.0000        0.0000        0.0000        0.0000        0.0000        0.0000        0.0000        0.0000        0.0000        0.0000        0.0000        0.0000        0.0000        0.0000        0.0000        0.0000        0.0000        0.0000        0.0000        0.0000        0.0000        0.0000        0.0000        0.0000        0.0000        0.0000        0.0000        0.0000        0.0000        0.0000        0.0000        0.0000        0.0000        0.0000        0.0000       40.4387       28.7594       18.7680       19.3036       21.2508       25.5986       28.1308       26.1634       37.4531       23.0973       22.0229       48.6726       37.4329       40.5217       50.0808       85.5891       79.4198       52.4798       54.5074       51.2572       79.6278       97.1997      102.8191       92.9892       95.5322       77.1671       63.0711       66.5788      119.7710       81.9016       83.0373       70.8659       73.7601       76.4558      102.2613      114.4954      105.6200      113.1991      102.8129       93.8578       97.2472       70.1113       63.5913       69.9662       56.3044       63.2512       50.1117       52.4190       44.9463       38.8184       44.9408       60.4029       86.1718       77.8635       75.8125       64.1797       64.7892       65.2164       73.3464       75.4747       88.2734      113.1772       92.4893       88.6246      112.0138      111.4690      110.2149      109.3482      104.3280        0.0000        0.0000        0.0000        0.0000        0.0000
        0.0000        0.0000        0.0000        0.0000        0.0000        0.0000        0.0000        0.0000        0.0000        0.0000        0.0000        0.0000        0.0000        0.0000        0.0000        0.0000        0.0000        0.0000        0.0000        0.0000        0.0000        0.0000        0.0000        0.0000        0.0000        0.0000        0.0000        0.0000        0.0000        0.0000        0.0000        0.0000        0.0000        0.0000        0.0000        0.0000       22.4791       27.8882       29.4986       32.5205       32.8735       39.7701       43.5674       67.7177       79.9094       81.9155       68.3834       73.6909       89.0180       70.6436       70.5242       57.9328       51.9117       55.2659       68.3780       51.0801       42.3650       33.4998       28.7185       28.5191       30.4814       32.7394       33.4299       49.4146       41.0503       41.2509       41.8877       46.6862       46.5148       43.6811       39.8048       34.3354        0.0000        0.0000        0.0000        0.0000        0.0000        0.0000        0.0000        0.0000        0.0000        0.0000        0.0000        0.0000        0.0000        0.0000        0.0000        0.0000        0.0000        0.0000        0.0000        0.0000        0.0000        0.0000        0.0000        0.0000        0.0000        0.0000        0.0000        0.0000        0.0000        0.0000        0.0000        0.0000        0.0000        0.0000        0.0000        0.0000        0.0000        0.0000        0.0000        0.0000        0.0000        0.0000        0.0000        0.0000        0.0000        0.0000        0.0000        0.0000        0.0000        0.0000        0.0000        0.0000        0.0000        0.0000        0.0000        0.0000        0.0000        0.0000        0.0000        0.0000        0.0000        0.0000        0.0000        0.0000        0.0000        0.0000        0.0000        0.0000        0.0000        0.0000        0.0000        0.0000        0.0000        0.0000        0.0000        0.0000        0.0000        0.0000        0.0000        0.0000        0.0000        0.0000        0.0000        0.0000        0.0000        0.0000        0.0000        0.0000        0.0000        0.0000        0.0000        0.0000        0.0000        0.0000        0.0000        0.0000        0.0000        0.0000        0.0000        0.0000       23.8992       17.2802       16.9649       17.3499       18.5853       14.3491       15.4665       18.2815       18.3276       20.2290       19.6778       23.9914       21.4124       23.1968       27.6327       41.5864       32.2665       42.9651       56.9022       52.3340       51.7151       66.4035       84.0934      103.5386      102.8781      106.7890       90.5816       66.4326       72.6366       64.1137       61.9785       90.3297      101.0984       85.9711       59.2678       57.1978       62.9345       75.0703       81.9366       93.5781      115.2216       96.5592       95.8976      101.3336       80.4792       73.2576       72.3885       65.2389       56.0865       51.8594       52.1914       45.1298       48.3677       59.6031       62.9935       80.2496       81.9490       80.7904       68.1860       70.6518       68.1713       74.1653       89.2025      111.3324      162.8047      168.9453      149.1817      129.8665      133.0570      125.8584      110.9046      105.6612        0.0000        0.0000        0.0000        0.0000        0.0000
        0.0000        0.0000        0.0000        0.0000        0.0000        0.0000        0.0000        0.0000        0.0000        0.0000        0.0000        0.0000        0.0000        0.0000        0.0000        0.0000        0.0000        0.0000        0.0000        0.0000        0.0000        0.0000        0.0000        0.0000        0.0000        0.0000        0.0000        0.0000        0.0000        0.0000        0.0000        0.0000        0.0000        0.0000        0.0000       28.1329       22.4960       25.5062       32.4522       38.8119       42.3308       48.9426       53.9068       57.7830       59.3693       67.7514       65.6015       59.7597       59.1578       57.9897       66.0054       54.3767       50.8293       52.7357       59.9697       53.6872       44.5489       33.0835       36.1569       35.2162       39.7550       34.7831       45.4498       44.4190       44.9708       46.7648       44.3548       46.9708       44.7222       37.6754       39.0089       36.2683        0.0000        0.0000        0.0000        0.0000        0.0000        0.0000        0.0000        0.0000        0.0000        0.0000        0.0000        0.0000        0.0000        0.0000        0.0000        0.0000        0.0000        0.0000        0.0000        0.0000        0.0000        0.0000        0.0000        0.0000        0.0000        0.0000        0.0000        0.0000        0.0000        0.0000        0.0000        0.0000        0.0000        0.0000        0.0000        0.0000        0.0000        0.0000        0.0000        0.0000        0.0000        0.0000        0.0000        0.0000        0.0000        0.0000        0.0000        0.0000        0.0000        0.0000        0.0000        0.0000        0.0000        0.0000        0.0000        0.0000        0.0000        0.0000        0.0000        0.0000        0.0000        0.0000        0.0000        0.0000        0.0000        0.0000        0.0000        0.0000        0.0000        0.0000        0.0000        0.0000        0.0000        0.0000        0.0000        0.0000        0.0000        0.0000        0.0000        0.0000        0.0000        0.0000        0.0000        0.0000        0.0000        0.0000        0.0000        0.0000        0.0000        0.0000        0.0000        0.0000        0.0000        0.0000        0.0000        0.0000        0.0000        0.0000        0.0000       14.7991       15.4543       15.0711       15.0562       18.2509       17.5911       15.9627       16.2316       25.8937       26.3685       33.7354       22.5080       48.7328       38.0631       26.8691       45.0718       31.6556       22.6237       25.9665       51.5160       64.2301       64.1408       64.9370       72.3572      127.6388      125.7176       90.6541       60.9502       47.0072       70.4736       77.2947       67.9327       83.7204       85.9652       62.7293       53.4765       65.6702       72.0471       84.1914       72.6020       73.8423       73.2200       69.9836       84.0341       80.3764       88.9309       89.7189       82.0917       73.2319       78.9619       65.2003       59.1679       59.4919       67.0900       72.1801       75.6601       83.1202       80.9067       76.1097       74.6114       72.4788       73.0262       72.3994       69.9390       70.1453       86.6594      113.4364      172.5062      150.3190      166.1954      133.2199      112.7234      109.3951        0.0000        0.0000        0.0000        0.0000        0.0000
        0.0000        0.0000        0.0000        0.0000        0.0000        0.0000        0.0000        0.0000        0.0000        0.0000        0.0000        0.0000        0.0000        0.0000        0.0000        0.0000        0.0000        0.0000        0.0000        0.0000        0.0000        0.0000        0.0000        0.0000        0.0000        0.0000        0.0000        0.0000        0.0000        0.0000        0.0000        0.0000        0.0000        0.0000        0.0000       30.9169       28.7663       44.1145       49.1386       49.5744       55.3476       55.5497       67.0295       59.7755       63.3651       70.7800       65.4474       42.9260       33.2169       40.5414       47.2715       50.6496       48.8068       40.7830       37.5703       29.0839       30.2763       18.0155       17.7114       40.0488       41.4624       39.0216       40.3668       52.7805       57.7449       63.8815       59.7221       63.9200       62.9172       63.8643       57.7099       49.1896        0.0000        0.0000        0.0000        0.0000        0.0000        0.0000        0.0000        0.0000        0.0000        0.0000        0.0000        0.0000        0.0000        0.0000        0.0000        0.0000        0.0000        0.0000        0.0000        0.0000        0.0000        0.0000        0.0000        0.0000        0.0000        0.0000        0.0000        0.0000        0.0000        0.0000        0.0000        0.0000        0.0000        0.0000        0.0000        0.0000        0.0000        0.0000        0.0000        0.0000        0.0000        0.0000        0.0000        0.0000        0.0000        0.0000        0.0000        0.0000        0.0000        0.0000        0.0000        0.0000        0.0000        0.0000        0.0000        0.0000        0.0000        0.0000        0.0000        0.0000        0.0000        0.0000        0.0000        0.0000        0.0000        0.0000        0.0000        0.0000        0.0000        0.0000        0.0000        0.0000        0.0000        0.0000        0.0000        0.0000        0.0000        0.0000        0.0000        0.0000        0.0000        0.0000        0.0000        0.0000        0.0000        0.0000        0.0000        0.0000        0.0000        0.0000        0.0000        0.0000        0.0000        0.0000        0.0000        0.0000        0.0000        0.0000       20.4625       16.8339       22.2118       35.6866       29.8213       24.4736       19.2319       20.1870       19.5492       24.6906       18.6671       22.1097       25.3490       18.4361       25.9298       27.4263       28.4818       34.9649       22.2135       25.7108       43.0814       39.9157       37.0084       46.5929       71.7130      115.0027      108.9319       71.1179       65.0109       60.1504       66.6000       77.3781       61.0859       70.6065       86.5839       63.1901       52.4369       55.2097       80.1115       80.5656       88.4120       90.5819       92.3465       93.7368       99.6797       84.1374      118.3981      111.4281      110.7707       98.8456       86.1891       72.9520       68.0498       86.5938       94.2722      102.2623      104.3033       98.4854       97.4780       87.1564       92.3245       80.3206       74.8625       73.5964       74.4071       85.4065       93.7348      111.2926      125.1901      103.3964      129.7222      138.6726      142.2924        0.0000        0.0000        0.0000        0.0000        0.0000        0.0000
        0.0000        0.0000        0.0000        0.0000        0.0000        0.0000        0.0000        0.0000        0.0000        0.0000        0.0000        0.0000        0.0000        0.0000        0.0000        0.0000        0.0000        0.0000        0.0000        0.0000        0.0000        0.0000        0.0000        0.0000        0.0000        0.0000        0.0000        0.0000        0.0000        0.0000        0.0000        0.0000        0.0000        0.0000        0.0000       33.8485       31.3748       39.7861       45.6472       56.2072       60.6326       58.6376       69.2728       65.1415       66.2754       62.9844       52.1138       30.3764       28.8275       34.5888       38.5252       44.5575       46.2569       41.3899       41.6328       27.9828       33.1274       24.1173       24.8272       47.1783       47.8802       47.3176       52.7744       64.4067       67.9968       72.2425       72.5401       76.5102       77.0863       83.3718       66.3859        0.0000        0.0000        0.0000        0.0000        0.0000        0.0000        0.0000        0.0000        0.0000        0.0000        0.0000        0.0000        0.0000        0.0000        0.0000        0.0000        0.0000        0.0000        0.0000        0.0000        0.0000        0.0000        0.0000        0.0000        0.0000        0.0000        0.0000        0.0000        0.0000        0.0000        0.0000        0.0000        0.0000        0.0000        0.0000        0.0000        0.0000        0.0000        0.0000        0.0000        0.0000        0.0000        0.0000        0.0000        0.0000        0.0000        0.0000        0.0000        0.0000        0.0000        0.0000        0.0000        0.0000        0.0000        0.0000        0.0000        0.0000        0.0000        0.0000        0.0000        0.0000        0.0000        0.0000        0.0000        0.0000        0.0000        0.0000        0.0000        0.0000        0.0000        0.0000        0.0000        0.0000        0.0000        0.0000        0.0000        0.0000        0.0000        0.0000        0.0000        0.0000        0.0000        0.0000        0.0000        0.0000        0.0000        0.0000        0.0000        0.0000        0.0000        0.0000        0.0000        0.0000        0.0000       23.7195       22.5010        0.0000       28.5819       25.3925       18.7701       17.9158       36.8341       41.1531       39.3041       24.3664       30.8199       29.8664       24.0569       38.8964       14.8066       15.8525       14.2980       17.9357       24.7636       29.0359       25.3334       35.9993       46.3408       32.4352       34.5384       24.1067       37.2364       33.7976       55.6551       94.5650       96.4444       67.1929       66.4779       56.7312       60.9389       80.3367       67.9726       55.2292       56.8304       65.7327       67.7670       73.7877       77.4039       76.0986       95.8818      109.5281      126.3154      126.3429      144.0153      141.0107      132.2161      116.4412      122.0660      101.7868       80.7069       68.3689       78.8664      112.9342       93.7614       91.7393       91.6554       97.3360       95.6885       92.3870      101.8622       82.5263       73.8877       72.2951       73.9957       90.0093       98.0567      103.8893      107.8146      104.9332      110.0727      112.0816        0.0000        0.0000        0.0000        0.0000        0.0000        0.0000        0.0000
        0.0000        0.0000        0.0000        0.0000        0.0000        0.0000        0.0000        0.0000        0.0000        0.0000        0.0000        0.0000        0.0000        0.0000        0.0000        0.0000        0.0000        0.0000        0.0000        0.0000        0.0000        0.0000        0.0000        0.0000        0.0000        0.0000        0.0000        0.0000        0.0000       75.8694       80.6419       65.6350       78.7580       90.9481       70.8121       44.4699       30.6908       28.3537       35.9280       43.4055       59.0552       60.9155       65.1079       66.7242       56.1135       41.9991       41.4906       34.4898       28.7389       31.7346       39.5194       50.9828       52.5997       48.5291       41.5220       41.0495       47.2780       35.2707       25.3406       47.1934       49.7851       51.9397       59.6117       64.3338       70.8885       76.8003       81.6653       92.0300       93.2857       87.2132       73.5337       49.5743       42.0834        0.0000        0.0000        0.0000        0.0000        0.0000        0.0000        0.0000        0.0000        0.0000        0.0000        0.0000        0.0000        0.0000        0.0000        0.0000        0.0000        0.0000        0.0000        0.0000        0.0000        0.0000        0.0000        0.0000        0.0000        0.0000        0.0000        0.0000        0.0000        0.0000        0.0000        0.0000        0.0000        0.0000        0.0000        0.0000        0.0000        0.0000        0.0000        0.0000        0.0000        0.0000        0.0000        0.0000        0.0000        0.0000        0.0000        0.0000        0.0000        0.0000        0.0000        0.0000        0.0000        0.0000        0.0000        0.0000        0.0000        0.0000        0.0000        0.0000        0.0000        0.0000        0.0000        0.0000        0.0000        0.0000        0.0000        0.0000        0.0000        0.0000        0.0000        0.0000        0.0000        0.0000        0.0000        0.0000        0.0000        0.0000        0.0000        0.0000        0.0000        0.0000        0.0000        0.0000        0.0000        0.0000        0.0000        0.0000        0.0000        0.0000        0.0000        0.0000       43.4243       46.8239       27.5903       21.2688       26.8447       42.3691       25.2758       23.6764       28.9947       44.1635       45.7614       21.7748       24.4228       27.9132       21.9728       11.5536       17.2085       13.2513       21.4037       37.2850       46.7291       38.0255       30.3876       34.1949       40.8941       37.2331       19.2643       19.1211       35.6788       24.8810       37.0540       52.7490       77.0251       58.6330       74.4252       59.5636       60.5996       70.2299       67.5980       93.1144       91.8765      108.1705       79.6532       85.8035       89.0699       84.3830       94.7899       82.8189       93.7569      105.8316      100.5304      103.5519      123.5987      109.8825       91.7297       81.3571       69.0051       76.4581      100.2887      136.8242      113.1622      101.6628       92.1137       95.8146       94.6405       94.6361       91.5044       90.8435       86.8847       70.2928       77.1505       93.6116       95.1248       98.0598      105.1481      106.7097      104.7491        0.0000        0.0000        0.0000        0.0000        0.0000        0.0000        0.0000        0.0000
        0.0000        0.0000        0.0000        0.0000        0.0000        0.0000        0.0000        0.0000        0.0000        0.0000        0.0000        0.0000        0.0000        0.0000        0.0000        0.0000        0.0000        0.0000        0.0000        0.0000        0.0000        0.0000        0.0000        0.0000        0.0000        0.0000       87.1133      104.0918       97.4780       79.8260       81.7881       59.8743       59.2245       55.5398       65.0175       42.8208       30.4726       33.2042       33.0294       30.4882       36.5249       39.1295       44.3885       41.0966       39.6190       32.2803       32.7096       29.3162       26.6165       34.6941       38.7073       38.7712       50.5971       51.8555       45.9329       43.0697       35.7205       33.0508       22.3042       49.1184       51.5984       53.4233       56.6322       70.3671       75.3052      105.9046      106.3574      100.4367       91.7541       85.5707       77.7261       71.9701       59.1786       51.1295       37.1829       33.8264       27.4434       23.0999       21.1832       16.6388       16.7627       17.1089        0.0000        0.0000        0.0000        0.0000        0.0000        0.0000        0.0000        0.0000        0.0000        0.0000        0.0000        0.0000        0.0000        0.0000        0.0000        0.0000        0.0000        0.0000        0.0000        0.0000        0.0000        0.0000        0.0000        0.0000        0.0000        0.0000        0.0000        0.0000        0.0000        0.0000        0.0000        0.0000        0.0000        0.0000        0.0000        0.0000        0.0000        0.0000        0.0000        0.0000        0.0000        0.0000        0.0000        0.0000        0.0000        0.0000        0.0000        0.0000        0.0000        0.0000        0.0000        0.0000        0.0000        0.0000        0.0000        0.0000        0.0000        0.0000        0.0000        0.0000        0.0000        0.0000        0.0000        0.0000        0.0000        0.0000        0.0000        0.0000        0.0000        0.0000        0.0000       23.7954       22.9091       26.5223       41.3286       45.2813        0.0000        0.0000        0.0000        0.0000       51.5946       50.1844       47.3576       50.4906       41.8717       27.8324       19.9626       23.5274       18.8706       26.0471       21.4857       27.0487       22.4736       24.2205       22.2268       19.2983       25.3710       16.5742       50.9002       23.7889       40.3578       51.9581       58.5662       59.6038       55.3799       48.5034       36.9853       27.8824       27.8880       37.5154       41.4902       22.1862       27.4947       34.7176       45.0034       66.4959       60.4044       87.1529       98.3519      128.7353       78.8430       90.0892      120.8392      100.6581       91.8928       94.0980       95.9465      101.3730      103.8851       98.3670       92.2705       94.7971       99.6612       97.0459       98.8409       90.3150       87.4850       89.4012      122.2949      135.3202      134.9191      163.4218      142.2718      116.3914      101.0557      104.8271       99.1479      100.8663       90.6933       78.3718       69.1146       61.7865       67.4556       83.0240       87.7650       82.8941       86.8781      105.8127      103.6318        0.0000        0.0000        0.0000        0.0000        0.0000        0.0000        0.0000        0.0000
        0.0000        0.0000        0.0000        0.0000        0.0000        0.0000        0.0000        0.0000        0.0000        0.0000        0.0000        0.0000        0.0000        0.0000        0.0000        0.0000        0.0000        0.0000        0.0000        0.0000        0.0000        0.0000        0.0000        0.0000        0.0000       96.6440      103.8698       82.6263       64.4812       55.5111       61.0458       52.3189       47.3989       47.7271       48.7615       38.9229       30.4434       51.9394       75.0083       49.6985       26.3056       24.6046       30.4736       33.4693       33.1862       29.2610       28.0573       25.5536       27.7469       35.7253       41.3404       52.4512       56.8260       53.3043       50.8095       54.7910       51.1666       54.9721       45.6938       56.7824       62.2679       60.7388       64.5174       71.5183       83.0270       97.2280       89.6975       88.9327       94.5623       88.9821       78.5444       77.3745       59.4276       43.8337       40.8985       31.8942       29.9447       20.3842       17.8138       17.1982       21.7244       25.2283       25.9841       26.1815        0.0000        0.0000        0.0000        0.0000        0.0000        0.0000        0.0000        0.0000        0.0000        0.0000        0.0000        0.0000        0.0000        0.0000        0.0000        0.0000        0.0000        0.0000        0.0000        0.0000        0.0000        0.0000        0.0000        0.0000        0.0000        0.0000        0.0000        0.0000        0.0000        0.0000        0.0000        0.0000        0.0000        0.0000        0.0000        0.0000        0.0000        0.0000        0.0000        0.0000        0.0000        0.0000        0.0000        0.0000        0.0000        0.0000        0.0000        0.0000        0.0000        0.0000        0.0000        0.0000        0.0000        0.0000        0.0000        0.0000        0.0000        0.0000        0.0000        0.0000        0.0000        0.0000        0.0000        0.0000        0.0000        0.0000        0.0000        0.0000       19.2627       25.9569       35.5484       38.5183       54.7712       59.3007       60.6198       82.2504       67.5953       66.2096       57.6075       54.3558       44.1018       38.4526       46.9344       46.6940       34.9582       28.8419       28.2345       25.4264       19.1329       26.5909       18.6701       19.7034       16.5431       17.1019       24.0062       27.8771       33.8246       43.0970       48.0255       66.2636       80.6706       85.5587       81.6093       49.5534       42.5771       35.1709       34.4108       41.9779       19.6042       22.4836       24.6745       59.8398       61.9007       67.2981       60.2254       84.0020      103.0559      153.5715      103.2401       77.4983       89.5338      108.2113      117.3406      133.6721      145.7627      154.9650      151.3272      139.0975      114.4878      105.5155      105.9211      100.7050      103.4639      107.8033      123.9350      126.8780      140.5130      175.9530      166.2462      148.0194      175.9702      161.3387      124.3036      110.6222      102.3281      101.1172       99.3081       69.7415       62.9758       57.6852        0.0000        0.0000       62.6393       66.0869       66.1332       74.6066        0.0000        0.0000        0.0000        0.0000        0.0000        0.0000        0.0000        0.0000        0.0000
        0.0000        0.0000        0.0000        0.0000        0.0000        0.0000        0.0000        0.0000        0.0000        0.0000        0.0000        0.0000        0.0000        0.0000        0.0000        0.0000        0.0000        0.0000        0.0000        0.0000        0.0000        0.0000        0.0000        0.0000        0.0000        0.0000      100.1991       95.8715       92.1634       77.0529       98.9465      167.1156       79.9013       54.4680       47.8438       36.0770       36.5436       35.7604       46.8695       43.5202       38.1198       32.4492       32.4347       31.2476       34.4325       34.3665       27.6586       26.0753       32.7866       41.2730       50.3347       63.0922       65.4991       62.2748       53.9918       56.5543       56.1639       51.9207       49.3717       58.3163       66.2845       72.0242       82.6792       81.8113       92.6399       93.3973       91.6469       88.0733       91.1222       84.7078       71.9859       58.9074       58.2945       53.8714       53.6289       48.6019       44.8017       35.1699       29.8804       28.4643       42.3658       49.5529       32.9034       30.7706       26.5913       10.7321        0.0000        0.0000        0.0000        0.0000        0.0000        0.0000        0.0000        0.0000        0.0000        0.0000        0.0000        0.0000        0.0000        0.0000        0.0000        0.0000        0.0000        0.0000        0.0000        0.0000        0.0000        0.0000        0.0000        0.0000        0.0000        0.0000        0.0000        0.0000        0.0000        0.0000        0.0000        0.0000        0.0000        0.0000        0.0000        0.0000        0.0000        0.0000        0.0000        0.0000        0.0000        0.0000        0.0000        0.0000        0.0000        0.0000        0.0000        0.0000        0.0000        0.0000        0.0000        0.0000        0.0000        0.0000        0.0000        0.0000        0.0000        0.0000        0.0000        0.0000        0.0000        0.0000        0.0000        0.0000        0.0000        0.0000       29.9126       27.4593       33.5296       34.0400       37.3312       47.4954       49.8167       64.1551       64.2460       58.1376       53.1226       58.1306       60.5399       44.9313       37.2788       42.0329       39.4971       36.7620       30.4465       34.1690       19.0757       17.1022       22.7567       22.9989       18.6767       22.8626       23.5350       38.1088       41.0023       46.2014       55.7680       70.5228       85.7513       87.5865       74.1005       60.9465       49.1370       35.8467       42.5250       54.1861       26.8336       38.5096       71.3978       69.9607       86.7796       93.7747       99.4470      118.6414      129.3598      118.0299      116.0528       89.4294      110.9819      136.7880      146.7250      165.3223      190.6085      205.6334      178.1383      168.4490      154.4711      126.3549      110.2735      103.8241      114.3451      141.3954      135.5988      145.9538      190.3813      193.8175      188.5864      167.2590      169.8896      159.7470      148.2119      120.8883      110.7185      101.7614       89.9713       75.3077       67.4025        0.0000        0.0000        0.0000        0.0000        0.0000        0.0000        0.0000        0.0000        0.0000        0.0000        0.0000        0.0000        0.0000        0.0000        0.0000        0.0000
        0.0000        0.0000        0.0000        0.0000        0.0000        0.0000        0.0000        0.0000        0.0000        0.0000        0.0000        0.0000        0.0000        0.0000        0.0000        0.0000        0.0000        0.0000        0.0000        0.0000        0.0000        0.0000        0.0000        0.0000        0.0000        0.0000        0.0000       48.7327       50.1926       44.1322       44.6740       61.1674       57.3519       58.1091       56.8023       58.6400       52.0523       49.3604       62.0188       67.1144       58.3885       52.6395       41.8369       36.2151       33.5235       34.0150       34.6439       38.6273       54.1021       55.0572       60.5074       67.4079       78.2533       79.1452       76.3360       73.1133       63.9955       53.0753       57.3933       74.8684       77.5253       86.9159       90.0723       85.3662       85.5638       87.1731       91.3399       89.6188       81.3301       70.8193       66.6452       58.7468       50.8756       53.6584       64.6826       64.6816       46.4795       39.2630       41.5462       31.0712       34.7444       53.5179       58.3397       49.8384       21.4529       15.4761        7.6147       10.4081       13.9411       14.7218        0.0000        0.0000        0.0000        0.0000        0.0000        0.0000        0.0000        0.0000        0.0000        0.0000        0.0000        0.0000        0.0000        0.0000        0.0000        0.0000        0.0000        0.0000        0.0000        0.0000        0.0000        0.0000        0.0000        0.0000        0.0000        0.0000        0.0000        0.0000        0.0000        0.0000        0.0000        0.0000        0.0000        0.0000        0.0000        0.0000        0.0000        0.0000        0.0000        0.0000        0.0000        0.0000        0.0000        0.0000        0.0000        0.0000        0.0000        0.0000        0.0000        0.0000        0.0000        0.0000        0.0000        0.0000        0.0000        0.0000        0.0000        0.0000        0.0000        0.0000        0.0000       19.5400       27.7174       24.8447       25.5904       33.6300       30.7641       32.7840       37.4223       47.0197       39.0400       43.0031       48.1835       57.8817       68.5950       35.7891       36.1875       38.4939       41.5082       37.5283       40.5235       34.5296       27.4404       19.6525       25.5387       39.8503       26.8620       27.8124       30.9810       40.9628       65.0107       66.5095       82.1496       74.6556       75.4725      103.8361       91.1383       74.0912       44.8999       37.8459       38.1828       43.1235       38.3449       35.0583       69.2059       69.1852       66.5658       64.9067      119.2661      132.8544      147.1328      133.9892      132.5626      105.3550      142.6149      186.5509      178.9177      192.9016      219.5822      230.6464      221.9933      179.2761      169.7583      154.2164      136.3152      120.8749      133.2386      156.8350      161.5327      184.3971      187.6443      195.5274      184.4492      179.1832      158.2483      170.4352      163.6276      133.9376      108.0008      101.3538       91.9343       76.5547       69.0715        0.0000        0.0000        0.0000        0.0000        0.0000        0.0000        0.0000        0.0000        0.0000        0.0000        0.0000        0.0000        0.0000        0.0000        0.0000        0.0000
        0.0000        0.0000        0.0000        0.0000        0.0000        0.0000        0.0000        0.0000        0.0000        0.0000        0.0000        0.0000        0.0000        0.0000        0.0000        0.0000        0.0000        0.0000        0.0000        0.0000        0.0000        0.0000        0.0000        0.0000        0.0000        0.0000        0.0000       35.3292       38.0960       41.7610       39.3497       50.3395       56.2886       61.3915       53.5809       59.3606       64.5280       74.0822       72.8080       97.6074      103.0316       91.1284       89.9246       72.6844       60.6826       56.4795       51.1350       75.8272       90.7125       84.2093       82.4683       90.6933       99.0524       95.3801       94.9820       85.3172       69.8896       53.0316       70.4203       96.7880      104.2204      104.7005       98.8470      103.9043       83.7979       95.5547       97.3861       88.6299       72.2241       64.2775       59.0319       56.5314       50.7320       50.0903       55.3221       47.7727       32.7122       33.7116       52.1544       50.0062       50.4207       55.9213       62.4823       48.6366       29.4887       21.8083       22.4763       29.5568       20.6752       31.9256        0.0000        0.0000        0.0000        0.0000        0.0000        0.0000        0.0000        0.0000        0.0000        0.0000        0.0000        0.0000        0.0000        0.0000        0.0000        0.0000        0.0000        0.0000        0.0000        0.0000        0.0000        0.0000        0.0000        0.0000        0.0000        0.0000        0.0000        0.0000        0.0000        0.0000        0.0000        0.0000        0.0000        0.0000        0.0000        0.0000        0.0000        0.0000        0.0000        0.0000        0.0000        0.0000        0.0000        0.0000        0.0000        0.0000        0.0000        0.0000        0.0000        0.0000        0.0000        0.0000        0.0000        0.0000        0.0000        0.0000        0.0000        0.0000        0.0000        0.0000        0.0000        0.0000       29.1871       30.2811       31.6813       36.0311       30.1063       47.5804       48.8996       47.8217       63.8156       61.9744       57.4044       56.2871       41.8823       38.4654       34.1479       39.8208       41.0941       44.5536       35.6987       30.8431       31.1529       28.3325       32.5822       35.4727       36.1519       48.9161       42.2182       69.6779       91.5035       88.9577       73.4637       77.4461       91.6144      124.7397      113.3085       70.6746       59.2878       53.1374       37.8258       33.3608       35.0843       46.1197       68.9417       52.1236       39.6686       76.0584      104.0994      168.7271      169.4860      133.4947      158.2056      141.2887      154.0238      170.0962      214.0990      231.9593      216.9619      224.6619      188.4250      196.6667      205.4603      196.8308      157.5001      151.6882      151.8294      155.5817      179.7320      194.0396      211.9954      184.4834      163.9056      165.4634      169.7151      146.1589      146.6754      138.2029      110.1367      102.9141       85.9686       71.1953       64.9665        0.0000        0.0000        0.0000        0.0000        0.0000        0.0000        0.0000        0.0000        0.0000        0.0000        0.0000        0.0000        0.0000        0.0000        0.0000        0.0000
        0.0000        0.0000        0.0000        0.0000        0.0000        0.0000        0.0000        0.0000        0.0000        0.0000        0.0000        0.0000        0.0000        0.0000        0.0000        0.0000        0.0000        0.0000        0.0000        0.0000        0.0000        0.0000        0.0000        0.0000        0.0000        0.0000        0.0000        0.0000       38.4579       43.8429       45.8720       64.2189       69.3325       61.7362       60.5049       59.9046       69.2416       77.8976       75.7395       88.6026      115.5912      175.2903      141.2449       80.3666       73.0611       79.9287       72.9625       72.2533       75.9818       96.5714       97.3232      115.2543      115.3151      106.5806       92.8293       94.8047       82.8265       85.7908      101.3760      199.5399      205.4202      139.1147       97.5230      100.3173       96.6046      101.7307      108.9791      104.4499       89.6751       76.8779       67.0847       62.9092       63.3011       60.8347       60.9161       48.6175       38.9055       47.8638       61.4949       64.3142       81.5873       83.4327       46.8316       45.7437       36.0282       30.5935       33.4949       44.7201       44.5606       39.2362       38.9099        0.0000        0.0000        0.0000        0.0000        0.0000        0.0000        0.0000        0.0000        0.0000        0.0000        0.0000        0.0000        0.0000        0.0000        0.0000        0.0000        0.0000        0.0000        0.0000        0.0000        0.0000        0.0000        0.0000        0.0000        0.0000        0.0000        0.0000        0.0000        0.0000        0.0000        0.0000        0.0000        0.0000        0.0000        0.0000        0.0000        0.0000        0.0000        0.0000        0.0000        0.0000        0.0000        0.0000        0.0000        0.0000        0.0000        0.0000        0.0000        0.0000        0.0000        0.0000        0.0000        0.0000        0.0000        0.0000        0.0000        0.0000        0.0000        0.0000        0.0000        0.0000        0.0000       38.8770       38.1032       40.2955       55.1712       49.3923       54.8946       64.0355       62.4005       69.8568       77.9722       69.9475       58.5383       56.5525       47.5982       47.9166       41.2874       49.9664       55.0763       44.4275       27.3554       41.1696       42.2619       50.1690       51.0875       58.2969       63.9327       70.3446       67.5958       75.6564       81.9097       93.4443       77.3494       96.7407       93.2297       57.7262       43.4916       42.9342       41.7275       36.9991       33.1063       51.8732       82.4303       86.8973       70.5371       83.4956      100.8815      112.5400      143.3119      141.7344      146.8808      151.9294      156.3098      176.2283      197.6025      225.6294      241.9783      293.3510      260.9836      257.1543      211.3330      183.8416      178.9683      211.7055      235.0692      240.6693      220.6811      195.9381      188.6168      153.5696      159.4887      151.2396      140.1170      113.6399      109.5333       98.8641       87.5419       77.1564       66.5289       70.1722       67.3423        0.0000        0.0000        0.0000        0.0000        0.0000        0.0000        0.0000        0.0000        0.0000        0.0000        0.0000        0.0000        0.0000        0.0000        0.0000        0.0000
        0.0000        0.0000        0.0000        0.0000        0.0000        0.0000        0.0000        0.0000        0.0000        0.0000        0.0000        0.0000        0.0000        0.0000        0.0000        0.0000        0.0000        0.0000        0.0000        0.0000        0.0000        0.0000        0.0000        0.0000        0.0000        0.0000        0.0000        0.0000       45.1933       47.1361       49.7610       75.7902       81.0879       70.4566       77.1603       70.3849       62.8393       63.9923       67.5582       76.0191       75.0704       72.3698       77.6067       71.9439       75.9400       94.1947      161.5799      164.2178      115.7287       92.7204      122.1554      128.2386      168.3717      167.5821      140.6089      133.3365      113.4805       97.3494      103.0245      142.6317      145.0443      139.7021      110.4951      104.0602       98.1184      109.8325      146.4933      160.1763      158.6601      115.7851      104.0719       85.2149       58.4587       49.1961       56.0837       63.9548       59.2597       62.8577       62.5914       68.7360       73.4210       60.3899       48.7628       48.0399       61.6677       43.6792       36.2531       33.7464       39.1636       34.6329       31.3438        0.0000        0.0000        0.0000        0.0000        0.0000        0.0000        0.0000        0.0000        0.0000        0.0000        0.0000        0.0000        0.0000        0.0000        0.0000        0.0000        0.0000        0.0000        0.0000        0.0000        0.0000        0.0000        0.0000        0.0000        0.0000        0.0000        0.0000        0.0000        0.0000        0.0000        0.0000        0.0000        0.0000        0.0000        0.0000        0.0000        0.0000        0.0000        0.0000        0.0000        0.0000        0.0000        0.0000        0.0000        0.0000        0.0000        0.0000        0.0000        0.0000        0.0000        0.0000        0.0000        0.0000        0.0000        0.0000        0.0000        0.0000        0.0000        0.0000        0.0000       32.4200       34.2959       38.5129       39.6229       48.4197       68.7110       45.8621       49.4930       62.8567       59.1935       61.5267       56.7449       79.3183       74.1488       56.7628       51.5057       46.5031       44.8884       47.7561       60.3680       63.5161       46.2711       43.9185       39.5044       52.5932       67.1007       61.8821       68.5988       75.5221       67.2710       71.6119       90.3179       96.1382       76.7314       71.8278       73.1277       48.7044       49.0218       52.0173       50.9479       51.9656       47.1504       61.2376       80.8569       88.0977       83.3600       89.5701      102.9345      133.4732      154.9827      127.5620      130.6472      159.2167      167.9984      157.5884      192.8670      243.6332      256.6265      255.7399      255.6261      224.4736      240.5587      205.3689      199.9203      196.9423      240.4136      237.4979      229.3951      202.6590      189.1946      176.9554      176.6701      159.0342      125.1763      111.2119      101.6885       89.1525       78.1356       66.9440       62.8435       62.8741       60.6934        0.0000        0.0000        0.0000        0.0000        0.0000        0.0000        0.0000        0.0000        0.0000        0.0000        0.0000        0.0000        0.0000        0.0000        0.0000        0.0000
        0.0000        0.0000        0.0000        0.0000        0.0000        0.0000        0.0000        0.0000        0.0000        0.0000        0.0000        0.0000        0.0000        0.0000        0.0000        0.0000        0.0000        0.0000        0.0000        0.0000        0.0000        0.0000        0.0000        0.0000        0.0000        0.0000        0.0000        0.0000       86.9091       83.0820       88.5967       96.9128       91.6990       85.9385       84.3215       77.8027       67.1854       69.8559       74.3636       82.2214       79.9696       80.4422       78.4976       78.3510       75.9370       77.3345      114.3563      135.2561      126.3690       88.6089      141.5374      140.2645      141.1907      130.1232      134.0751      139.7314      128.9123      112.1085       92.9171       72.8817       71.9898       80.6963       77.8926      115.1217      150.1657      144.7909      141.4965      119.4312      102.0828       87.2899       68.5523       49.1498       42.3030       24.3333       34.1609       69.1548       48.3777       64.0809       86.3614      121.9931      133.5384       89.3976       69.2960       74.1646       87.6739       47.2827       35.7584       46.8942       50.1995       66.0784       32.4606       31.8723        0.0000        0.0000        0.0000        0.0000        0.0000        0.0000        0.0000        0.0000        0.0000        0.0000        0.0000        0.0000        0.0000        0.0000        0.0000        0.0000        0.0000        0.0000        0.0000        0.0000        0.0000        0.0000        0.0000        0.0000        0.0000        0.0000        0.0000        0.0000        0.0000        0.0000        0.0000        0.0000        0.0000        0.0000        0.0000        0.0000        0.0000        0.0000        0.0000        0.0000        0.0000        0.0000        0.0000        0.0000        0.0000        0.0000        0.0000        0.0000        0.0000        0.0000        0.0000        0.0000        0.0000        0.0000        0.0000        0.0000        0.0000        0.0000       47.8935       40.8020       45.5865       45.0960       45.9118       47.7030       51.3596       43.3624       42.7089       49.5984       59.0169       55.9756       54.7235       60.6789       50.6946       61.1445       60.4713       56.6772       64.5854       59.1802       56.5127       38.4995       63.1301       77.5459       60.4335       82.7280       65.4691       63.2370       75.3010       68.1248       70.2782       79.0507       72.7605       75.4945       76.7172       87.9255       77.4978       70.0590       77.0848       68.1216       73.4476       67.4466       83.6615       64.9587       68.3945       78.3565       87.1723      108.8077      132.9293      128.7232      141.3708      143.6171      141.7056      145.4607      209.6271      186.6772      162.9579      205.7363      218.8825      240.4197      275.0344      281.2911      289.1782      298.0917      222.7791      202.6428      203.4131      200.8119      216.8225      223.0224      199.1509      175.8701      174.7001      140.8132      114.5305       97.1356       90.0782       81.4738       73.5535       66.7596       62.2905       60.8164       61.9106       60.1525        0.0000        0.0000        0.0000        0.0000        0.0000        0.0000        0.0000        0.0000        0.0000        0.0000        0.0000        0.0000        0.0000        0.0000        0.0000
        0.0000        0.0000        0.0000        0.0000        0.0000        0.0000        0.0000        0.0000        0.0000        0.0000        0.0000        0.0000        0.0000        0.0000        0.0000        0.0000        0.0000        0.0000        0.0000        0.0000        0.0000        0.0000        0.0000        0.0000        0.0000        0.0000        0.0000       82.4426       99.7124       96.7963       92.1044       87.5353       85.5223       80.0406       93.3093      102.8456       82.7213       75.1682       79.6457       96.2451       93.3318       96.4188       86.5161       86.1348       81.7108       66.2138       79.6313       74.4132       72.2043       75.7660       83.3863      100.8761      115.4205      133.0386      128.8681      133.0703      117.9907      104.0967       99.0444       59.2289       56.4649       55.9894       51.2820       55.8694       51.5304       64.0721       62.8145       60.4408       51.5703       44.9067       40.2270       27.1459       26.6704       36.5767       29.5375       37.6478       36.4736       52.2484       52.0282       54.8329       58.1273       76.3727       75.2085      164.2272      125.6891       87.1569       45.2021       33.1477       41.7859       56.4970       40.1166       20.0729        5.8781        0.0000        0.0000        0.0000        0.0000        0.0000        0.0000        0.0000        0.0000        0.0000        0.0000        0.0000        0.0000        0.0000        0.0000        0.0000        0.0000        0.0000        0.0000        0.0000        0.0000        0.0000        0.0000        0.0000        0.0000        0.0000        0.0000        0.0000        0.0000        0.0000        0.0000        0.0000        0.0000        0.0000        0.0000        0.0000        0.0000        0.0000        0.0000        0.0000        0.0000        0.0000        0.0000        0.0000        0.0000        0.0000        0.0000        0.0000        0.0000        0.0000        0.0000        0.0000        0.0000        0.0000        0.0000        0.0000        0.0000       54.1950       66.6080       64.8326       50.8523       60.9237       49.4874       47.0921       46.7869       57.9978       43.1398       38.2521       39.2411       57.8730       51.7950       43.1183       47.5441       46.7898       40.3268       51.8904       54.4444       49.4813       52.4829       57.1187       53.1284       58.2072       62.0352       85.4762       73.0572       71.4964       76.3007       76.3285       73.8250       80.3101       67.8852       77.5883       87.6073       88.1965       84.8753      103.4269      108.6155       89.3470       77.4674       78.7333      100.2290      105.7381      106.5622      115.9437      103.3315      106.8850      107.5601      135.8627      140.9823      137.4675      128.0098      131.3913      153.5155      194.5512      216.4474      189.9398      197.8575      201.4858      205.5669      229.2641      263.1399      261.6317      215.7653      204.6408      210.4099      224.7140      155.5000      160.2675      163.0574      149.6408      142.7749      117.3306       96.7116       89.1366       88.0548       83.7426       77.8045       70.6222       65.7071       65.5527       65.5598        0.0000        0.0000        0.0000        0.0000        0.0000        0.0000        0.0000        0.0000        0.0000        0.0000        0.0000        0.0000        0.0000        0.0000        0.0000        0.0000
        0.0000        0.0000        0.0000        0.0000        0.0000        0.0000        0.0000        0.0000        0.0000        0.0000        0.0000        0.0000        0.0000        0.0000        0.0000        0.0000        0.0000        0.0000        0.0000        0.0000        0.0000        0.0000        0.0000        0.0000        0.0000        0.0000        0.0000       60.8259       60.3271       68.0974       82.9309       84.9904       83.7420       85.0543      104.1587      109.6805      111.2946       80.7101       78.1328       78.1472       72.2473       65.3779       68.5325       68.7530       72.7547       81.8418       79.7223       72.7278       65.6778       77.0052       75.5621       84.5231       87.6841       96.6852      109.7919       93.7594       99.2905       95.8285       78.5456       49.4316       43.7417       28.2884       30.1957       20.0332       16.1103       22.1493       28.1370       34.8334       34.1244       32.6640       24.5399       27.1811       21.1279       17.2845       24.6423       24.1916       23.5891       29.5265       32.7152       45.7177       53.3747       40.8633       63.4596      101.2613       83.3717       59.6222       55.1962       25.9320       70.5664       76.3353       28.7741       19.1592       12.8503       12.6257       15.4253       21.7791       18.7625       19.9682       18.0192       22.7132       30.2254        0.0000        0.0000        0.0000        0.0000        0.0000        0.0000       36.9277       43.4204       45.2484       36.0563        0.0000        0.0000        0.0000        0.0000        0.0000        0.0000        0.0000        0.0000        0.0000        0.0000        0.0000        0.0000        0.0000        0.0000        0.0000        0.0000        0.0000        0.0000        0.0000        0.0000        0.0000        0.0000        0.0000        0.0000        0.0000        0.0000        0.0000        0.0000        0.0000        0.0000        0.0000        0.0000        0.0000        0.0000        0.0000        0.0000       68.1751       62.4784       54.5459       58.9815       54.3528       50.9077       52.8217       45.0889       42.8126       38.9904       42.8208       39.8931       33.4069       30.9681       36.7028       47.4270       34.8932       40.0118       41.5185       34.5965       51.8448       55.0820       69.8638       79.9426       78.9822       68.0351       75.4353      105.7425      111.4227      102.4730       89.2131      104.6991      104.3808       87.5553       78.8465      118.6142       95.7841       89.7210       91.1312      101.7374      109.9680      108.7969      113.2711      133.5340      120.1365      108.3758      113.3067      127.2163      134.0660      113.3354      115.5751      128.1266      144.1661      144.6622      148.5097      151.1979      131.5211      150.9468      168.3151      179.3220      187.2703      192.6031      203.3277      199.8945      212.2668      219.5480      194.9689      188.8342      197.4746      200.7775      208.0904      183.4758      190.7768      176.3494      154.7452      150.6870      106.7482       82.4084       75.7354       74.8271       79.6263       73.5365       69.0697       67.5684       65.2721       70.8419        0.0000        0.0000        0.0000        0.0000        0.0000        0.0000        0.0000        0.0000        0.0000        0.0000        0.0000        0.0000        0.0000        0.0000        0.0000        0.0000
        0.0000        0.0000        0.0000        0.0000        0.0000        0.0000        0.0000        0.0000        0.0000        0.0000        0.0000        0.0000        0.0000        0.0000        0.0000        0.0000        0.0000        0.0000        0.0000        0.0000        0.0000        0.0000        0.0000        0.0000        0.0000        0.0000       76.0886       63.6784       77.4325       84.4982       85.6942       85.4119       88.3152       99.3622       99.1788       94.6783       90.6397      102.5756      116.4824       96.3873       73.6684       72.2734       72.5547       81.0710       79.8205       74.8799       78.3249      125.4489      129.2094       94.0843       74.0845       81.0869       82.3424       93.3746       92.5986       83.2911       95.5916       82.0316       62.1558       41.3417       31.2084       27.8733       28.2396       31.3477       21.7473       18.8426       21.7352       24.7671       30.1410       31.8369       29.7196       16.9452       25.8505       33.2696       20.7209       30.5877       44.0429       24.4334       24.1410       20.3341       21.4183       25.1275       35.6119       22.3900       19.5014       32.5141       53.4296       34.5737       31.3486       16.3931       20.0241       23.2760       24.0895       19.0298       12.1768       19.7734       22.7922       25.4244       12.0850       14.6980       20.1345       15.8037       19.6387       37.0200       33.9571        9.7480       18.7116       32.2626       61.8298       43.3917       36.9876       40.9488       42.7476       46.9595       47.6065        0.0000        0.0000        0.0000        0.0000        0.0000        0.0000        0.0000        0.0000        0.0000        0.0000        0.0000        0.0000        0.0000        0.0000        0.0000        0.0000        0.0000        0.0000        0.0000        0.0000        0.0000       29.6944       33.5639       30.6328       39.5795       42.3523       47.6002       62.2428       77.4025       76.9798       70.7545       77.6245       76.1418       58.7147       52.1024       39.8173       40.0727       40.2616       40.3592       42.3001       37.7006       33.4438       35.7696       29.6033       30.9239       26.6335       32.0494       43.6964       42.5302       35.1518       55.6827       71.5273       75.4069       70.6504       75.7248       88.5204       77.1837       77.9138       85.4114       94.8489      107.4855      102.4975      113.5426      109.5595      110.6206      116.8325      104.1503      160.3439      149.5795      100.5151       99.7420       95.5513      100.2699      103.5003      105.0544      125.0438      132.0447      138.2451      136.2562      139.6255      128.6717      126.5937      139.0895      195.5960      166.6846      188.5580      180.1977      177.6809      150.9199      157.9781      157.1230      175.0637      194.8341      192.0799      199.1552      210.1857      213.0101      196.4231      171.8500      158.7523      188.4564      200.8988      183.8272      178.4331      195.0477      198.2685      182.1566      155.6098       98.6419       81.1826       70.9450       67.9447       69.1854       65.5773       67.0138       70.1907        0.0000        0.0000        0.0000        0.0000        0.0000        0.0000        0.0000        0.0000        0.0000        0.0000        0.0000        0.0000        0.0000        0.0000        0.0000        0.0000        0.0000        0.0000
        0.0000        0.0000        0.0000        0.0000        0.0000        0.0000        0.0000        0.0000        0.0000        0.0000        0.0000        0.0000        0.0000        0.0000        0.0000        0.0000        0.0000        0.0000        0.0000        0.0000        0.0000        0.0000        0.0000        0.0000        0.0000        0.0000       84.1306       88.1106       87.6304       90.5098       98.8989      104.3321      108.3060      128.1486      116.5201       91.0687       69.5298       66.4186       64.2573       70.5719       66.5494       76.6353       72.7814      103.9623       84.6093       86.5160       73.7294       77.0818       68.4735       69.6126       69.1863       70.0938       74.8309       72.1115       64.3030       57.9368       55.3511       48.1738       42.2633       28.2581       30.1355       40.3173       31.9289       30.0261       27.7258       17.6817       16.4478       18.4312       25.3078       27.8034       28.9256       19.2373       20.9226       21.8549       18.4068       27.5508       26.1834       23.5285       21.8458       15.8953       27.4856       18.2191       26.2038       23.8655       18.2663       24.9088       26.2608       30.7433       43.1848        9.8055       22.1778       23.8328       16.8623       14.5359       10.0759       10.7725       15.8538       29.1951       32.9219       25.1350       18.6137        9.9807       27.1898       14.6163       16.2063       18.9025        7.3677       16.2280       24.4100       33.2629       31.1191       35.6246       36.7278       39.8893       37.2484       33.1981       29.6058       31.2123        0.0000        0.0000        0.0000        0.0000        0.0000        0.0000        0.0000        0.0000        0.0000        0.0000        0.0000        0.0000       31.8080       15.6832       17.4504       16.1607       16.6684       20.9604       22.4059       25.9647       29.9843       50.1612       42.6287       44.1199       45.2556       72.0128       81.3565       84.7721       70.1170       49.1955       44.9803       52.8781       38.9529       48.2120       42.0925       39.1906       37.2508       33.8167       33.5904       30.6601       29.9701       26.5371       30.1338       38.7084       34.8670       32.5301       32.5897       48.4578       88.3319       80.7039       76.1584       94.3979      103.3218       90.4888       82.9955       95.9164      101.0974      117.7297      142.0479      148.9968      149.0142      107.5064      132.7484       99.7957      125.3231      138.3806      154.8398      137.2729      126.4486      132.1894      122.5590      109.9015      120.2631      120.8891      147.2654      137.0305      131.6117      127.9291      131.7345      141.6063      198.5036      181.8460      174.2460      190.3679      178.9402      173.1690      205.5235      193.5744      189.6948      193.0805      178.6617      165.2185      166.7682      174.2424      163.4658      162.4616      160.0940      179.7619      182.5224      171.4054      159.8897      169.2684      166.6124      168.9202      143.9731       95.7216       94.9730       74.8113       64.3776        0.0000       68.4017       72.0847       78.6805        0.0000        0.0000        0.0000        0.0000        0.0000        0.0000        0.0000        0.0000        0.0000        0.0000        0.0000        0.0000        0.0000        0.0000        0.0000        0.0000        0.0000        0.0000
        0.0000        0.0000        0.0000        0.0000        0.0000        0.0000        0.0000        0.0000        0.0000        0.0000        0.0000        0.0000        0.0000        0.0000        0.0000        0.0000        0.0000        0.0000        0.0000        0.0000        0.0000        0.0000        0.0000        0.0000        0.0000       92.5610       97.9324      118.6786      108.4619       82.7434       89.9896       85.7417       75.7460       66.5596       63.3277       55.9840       49.4083       44.2083       46.4698       50.9604       48.1814       50.8915       48.4810       52.5100       75.8968       67.8411       61.9650       57.3014       58.4309       56.3256       54.1055       60.1413       60.4478       81.4441      175.4148      116.2552       46.9951       37.0192       36.6675       30.1528       36.0840       45.1475       31.4401       22.3819       27.0613       13.9664       11.4860       12.6223       18.8652       21.3757       21.7908       23.5113       17.7798       12.6991       17.1051       24.5772       19.7747       16.8197       17.3818       20.2340       26.8751       25.8120       39.7820       29.5720       36.7492       21.5389       24.0178       26.8021        2.6969        3.7387       17.2110       34.1876       26.2357       10.7950       11.8127       17.4415       26.4977       40.9420       30.6322       42.2443       47.2616       27.7498       34.0373       16.1630       20.3811       12.2613        7.6988       16.0258       18.5566       24.5115       28.4613       38.5294       50.6287       35.0828       43.0203       27.0609       35.2227       31.3537       27.5528       22.4102       30.5183        0.0000        0.0000        0.0000        0.0000        0.0000        0.0000        0.0000        0.0000       17.4928       17.3482       17.5765       19.0476       19.1779       17.4568       19.0361       22.3106       25.4178       29.2421       46.5650       44.9434       51.0232       47.5398       53.8683       61.3070       69.0253       70.5208       55.8299       55.1588       74.6326       52.3253       44.2636       41.5900       39.3074       39.2408       37.1546       39.9454       37.8828       35.2834       29.2196       27.2790       31.8875       34.8765       47.3899       42.7097       55.9342       62.1953       73.8271       80.7132       98.3380      112.0312       91.6571       91.0589      108.8750      135.1230      134.5888      145.3321      148.8512      137.7906      112.2461      109.6081      135.1623      128.1216      142.8747      152.5880      161.2030      158.7833      150.4051      163.0161      156.6867      164.7937      164.5008      173.1162      148.3642      140.4614      123.5166      115.2316      115.5965      139.7296      152.8511      183.5410      215.2896      197.9009      179.3419      191.4082      192.0063      181.7565      180.5733      156.8957      153.0066      161.4069      184.2447      181.7134      201.0073      192.8604      183.1691      166.8502      162.8567      160.4739      158.6418      151.7627      154.4955      140.7214      105.9221       87.7453        0.0000        0.0000        0.0000        0.0000        0.0000        0.0000        0.0000        0.0000        0.0000        0.0000        0.0000        0.0000        0.0000        0.0000        0.0000        0.0000        0.0000        0.0000        0.0000        0.0000        0.0000        0.0000        0.0000        0.0000
        0.0000        0.0000        0.0000        0.0000        0.0000        0.0000        0.0000        0.0000        0.0000        0.0000        0.0000        0.0000        0.0000        0.0000        0.0000        0.0000        0.0000        0.0000        0.0000        0.0000        0.0000        0.0000       65.1041       66.4219       72.3481       79.1537       84.2069       81.6549       64.0502       65.1730       61.5052       54.3480       46.7519       38.6382       32.2706       32.0382       31.3375       28.5318       34.5739       31.2099       24.5554       28.7178       29.9584       25.6777       25.6732       27.7213       20.2946       28.1764       33.0487       45.6238       53.8582       48.0706       38.6330      121.4674      221.3728      190.5587       76.0932       31.0402       35.6602       35.8669       38.2601       40.1981       40.0988       29.6216       22.5918       18.4850       13.7022       13.2350       18.4672       21.0897       32.5953       26.4107       19.4257       10.1024       10.3757       20.8275       26.3806       13.1897       13.5240       17.4690       39.4823       52.2658       29.9118       22.1772       22.4813       20.1680       22.7834       21.0836        8.1192        8.1380       22.4971       19.0645       18.2973       15.5983       20.0507       21.8199       27.2526       29.0039       20.8864       31.5193       40.0158       31.5788       25.6641       12.3329       15.6319       18.6196       14.5378       20.7043       20.9379       25.8814       30.3864       30.5062       30.3450       27.0033       37.0846       33.0653       31.8909       33.9806       51.1711       24.8119       30.5364       32.8772       22.2038       16.8095       16.7562       18.2371       18.3849       20.4107       17.0598       15.0471       14.2690       14.9829       18.6698       22.2337       25.4441       28.8189       29.4641       34.1103       40.4273       59.9529       54.3866       41.5938       37.6977       46.7635       61.0950       57.0230       53.5133       46.7571       63.8352       58.3410       35.9747       35.5397       33.6732       48.4070       41.4365       41.3409       43.4089       43.4232       52.9441       63.4310       39.9017       48.6290       50.4699       68.2613       76.6922       78.8405       63.6866       65.9654       76.9138       84.1349       93.0549       90.9431      100.2925      100.2262      120.4550      145.5407      135.3274      131.7017      145.3918      134.3815      149.3448      145.0111      120.1840      104.0999      104.9504      139.6826      150.2155      171.2426      183.8108      181.6404      173.1913      148.4057      148.2560      147.3578      143.2556      126.3567      119.1007      119.6475      131.7386      148.1434      164.7976      195.6178      210.7340      216.3553      215.9334      201.2727      183.0359      170.0575      165.4537      160.9524      186.6076      181.5813      165.9543      179.7964      208.7970      190.9918      164.1228      162.6183      153.2793      164.2971      152.5027      153.2426      139.9341      112.6467        0.0000        0.0000        0.0000        0.0000        0.0000        0.0000        0.0000        0.0000        0.0000        0.0000        0.0000        0.0000        0.0000        0.0000        0.0000        0.0000        0.0000        0.0000        0.0000        0.0000        0.0000        0.0000        0.0000        0.0000        0.0000
        0.0000        0.0000        0.0000        0.0000        0.0000        0.0000        0.0000        0.0000        0.0000        0.0000        0.0000        0.0000        0.0000        0.0000        0.0000        0.0000        0.0000        0.0000       68.0607       70.1131       79.2639       88.1478       85.4163       69.4704       62.8797       60.8155       53.6578       37.9071       36.8164       40.0018       43.3117       32.1330       23.1471       21.3120       18.8646       23.0304       22.2964       22.5834       23.6776       18.8725       15.3391       14.7252       14.4936       10.9944       13.2996       16.9642       13.2615       18.7332       20.0801       25.4132       36.0618       31.7264       34.1099       46.7629       52.6936       41.1964       41.1782       40.3208       31.4234       40.8731       37.7367       38.3836       37.2969       31.1007       19.8668       19.3447       12.1844       12.2250       14.4901       17.0085       24.6844       16.6791       13.6972       10.5339        8.9721       17.2475       23.8283       18.2775       13.5772       17.9984       18.3046       22.8888       23.9125       19.4573       13.7948       18.1843       19.0801       24.3768       14.4378       13.2864       26.1172       16.9258       22.0512       19.1895       20.4757       20.1323       39.3354       35.4205       23.8771       31.6903       33.8380       27.2774       26.1314       19.3725       17.6738       29.2863       27.5015       21.1119       19.5642       23.7671       23.8691       26.0314       28.7003       27.5187       24.3758       33.7780       39.5441       25.1789       45.7183       41.6434       30.7872       35.5927       26.5937       18.0937       17.1518       15.8867       15.2903       21.1393       19.6885       22.1193       22.8022       17.2376       18.0237       17.0276       24.4859       28.6909       26.8981       31.5161       37.8173       44.0592       45.1224       40.9086       40.8913       38.3819       37.2439       35.1975       35.9023       45.5898       53.3350       34.3293       44.7363       32.9225       48.7844       54.9256       51.2074       57.6654       60.9119       36.3730       51.4332       69.5639       44.7506       34.6937       39.7524       54.2403       70.7165       63.3165       59.3843       62.5318       78.7165       73.9775       89.9141       96.3529       96.5234       90.1504      112.9472      133.1347      146.4591      149.2467      137.8280      163.9474      162.0664      150.0195      132.2715      125.4782      142.4778      152.6751      196.5531      215.2814      160.3681      132.5361      139.5520      154.8147      154.6539      144.9244      161.4940      146.0983      144.3581      148.7484      143.2983      157.3046      170.7579      198.1893      202.3683      216.3193      212.1542      192.3122      174.8106      168.5653      165.6688      168.6849      156.2518      143.4281      143.2244      157.3730      153.2895      144.0915      154.7512      153.9517      136.8251      146.4383      138.7949        0.0000        0.0000        0.0000        0.0000        0.0000        0.0000        0.0000        0.0000        0.0000        0.0000        0.0000        0.0000        0.0000        0.0000        0.0000        0.0000        0.0000        0.0000        0.0000        0.0000        0.0000        0.0000        0.0000        0.0000        0.0000        0.0000        0.0000        0.0000
        0.0000        0.0000        0.0000        0.0000        0.0000        0.0000        0.0000        0.0000        0.0000        0.0000        0.0000        0.0000        0.0000        0.0000        0.0000       62.3226       62.5038       67.7720       67.0316       73.2809       78.9958       77.8296       70.8693       69.9159       64.5404       53.2288       40.2921       30.6234       28.4496       17.9958       15.2358       14.1749       12.1973       12.3995       12.2711       13.3049       16.9863       22.0569       23.0154       15.6863       16.2033       15.0953       14.0919       11.7076       15.0071       14.5146       10.4192       17.1237       22.8295       28.9429       42.6571       32.9489       29.3735       37.2445       46.8418       48.3474       52.9337       63.5484       42.9776       56.9355       51.2945       48.1388       62.6161       77.7550       35.4093       22.0094       16.5920       12.8034        9.5032        9.8727       12.6645       10.4256        8.0921       14.2185       19.1315       17.7035       19.1357       13.1361       15.3070       20.9268       16.7857       20.5384       21.1793       18.5562       12.4436       22.2355       30.9486       18.9414       23.6262       18.7826       27.1445       29.7368       37.8245       32.0858       25.9805       26.3305       29.0781       24.3739       45.9989       29.3008       39.7677       50.4498       45.7950       35.4870       33.5769       33.2157       35.1791       50.1657       24.2240       24.2296       33.5603       31.4391       39.6678       42.8111       36.4628       30.0419       39.2248       38.9453       35.7323       26.2401       23.1050       24.9782       25.3408       18.6425       16.6822       15.3988       14.2416       19.5276       22.3726       37.3884       30.9340       27.7001       30.7162       51.2384       49.6658       27.2843       30.8186       28.6956       36.3268       49.9136       56.0199       59.0156       37.2539       40.5544       38.3790       40.4236       58.8949       71.9080       93.5559       67.3100       58.2510       37.9815       56.2102       56.4674       58.8657       53.4395       52.5435       36.4275       30.8819       40.5630       44.1989       49.0427       59.3484       52.9691       53.1656       72.5622       68.7333       75.4706       89.1719       95.3088      109.7102      105.2136      110.1893      121.7822      127.0284      139.2360      161.8620      161.8449      180.5817      187.9944      174.8820      214.9871      202.7466      189.9364      190.0729      184.5897      165.6098      173.8994      171.1682      141.9960      149.8068      152.2109      154.2476      146.0070      154.2634      171.2527      165.6310      158.1011      159.5367      178.3699      196.2571      224.2059      238.1627      242.0978      217.8280      198.9331      179.7904      176.3968      178.2000      164.6006      148.5917      138.6108      146.1246      156.4919        0.0000      127.2579      132.1328      127.4595      127.8998      130.5820      134.1488        0.0000        0.0000        0.0000        0.0000        0.0000        0.0000        0.0000        0.0000        0.0000        0.0000        0.0000        0.0000        0.0000        0.0000        0.0000        0.0000        0.0000        0.0000        0.0000        0.0000        0.0000        0.0000        0.0000        0.0000        0.0000        0.0000        0.0000        0.0000
        0.0000        0.0000        0.0000        0.0000        0.0000        0.0000        0.0000        0.0000        0.0000        0.0000        0.0000        0.0000        0.0000       60.3769       61.5441       72.6135       90.7388       75.5275       73.6746       66.7320       61.4554       61.0516       58.7960       62.1764       57.8769       44.5987       34.0437       19.1151       10.3172        6.1972        7.4779        9.9212        8.6122        9.2045        8.7631        9.6144       12.2542       15.7660       17.2050       14.2824       15.2028       17.7633       18.0692       15.4055       16.6347       14.5879       23.4130       20.4609       20.7279       23.1253       30.5750       32.3540       35.0470       30.9176       38.5786       39.2212       43.7316       41.1557       42.4724       31.3189       29.5202       28.7055       32.7745       31.4151       25.1311       24.8270       18.7664       16.9148       14.8461       14.2283       13.0124       13.4738       12.6122       34.4470       25.6471       36.4532       22.2739       16.0378       26.0069       35.7094       34.3197       24.8663       15.2469       12.7475       13.4360       16.4346       26.1002       43.5599       23.3658       35.5432       45.0019       37.1229       47.2111       36.2285       32.2078       32.3208       32.5050       30.4146       62.3828       56.9367       47.0940       48.2692       49.8005       52.1695       36.8953       40.0307       90.8021       53.5985       40.2309       36.3684       27.8355       26.7233       30.6735       32.4279       32.9579       28.2073       35.1377       48.9069       43.4541       32.4699       28.2751       23.4940       39.6194       39.9556       23.5066       18.2735       29.1816       27.7805       32.5027       35.1631       24.5558       21.6996       32.3678       55.5768       41.5117       18.8357       22.2685       25.5399       29.9915       36.8020       54.9394       66.1946       42.8640       46.6744       45.5144       72.6312       64.3606       55.0009       66.3180       59.9119       61.5654       64.2901       44.4198       48.1758       64.2805       51.3427       47.2318       34.2436       38.2360       49.6281       71.0710       74.6175       63.4295       51.0341       53.5947       63.1613       66.2972       66.3225       82.5934       95.8506      105.9311      121.3454      120.0034      125.7598      122.2375      130.9112      142.4273      137.5450      162.0233      192.8352      181.6532      194.3858      190.3572      159.2617      178.8838      166.6526      164.5086      209.1194      238.9592      177.9345      120.7779      140.7948      159.3960      144.4969      138.6103      147.0990      160.6480      149.7773      159.6181      176.7385      176.4577      198.7885      205.0432      204.6813      188.0220      183.5930      178.7896      164.8003      171.9093      173.1563      160.7706      146.1508      130.7333        0.0000        0.0000        0.0000        0.0000        0.0000        0.0000        0.0000        0.0000        0.0000        0.0000        0.0000        0.0000        0.0000        0.0000        0.0000        0.0000        0.0000        0.0000        0.0000        0.0000        0.0000        0.0000        0.0000        0.0000        0.0000        0.0000        0.0000        0.0000        0.0000        0.0000        0.0000        0.0000        0.0000        0.0000        0.0000        0.0000
        0.0000        0.0000        0.0000        0.0000        0.0000        0.0000        0.0000        0.0000        0.0000       52.6669        0.0000        0.0000       42.4443       51.0311       51.2607       54.8346       64.1069       60.7452       56.5006       51.3636       56.7011       55.5224       58.4336       56.1619       43.2090       26.1835       19.8759       10.0784        7.7033        5.7436        5.2411        7.0236        5.7245        4.8596        6.2389        9.1383       11.6593       12.9414       12.3426       12.9436       13.1540       12.4791       13.3607       16.8989       16.0723       10.1411       10.0316       16.6019       21.5156       28.0687       26.5207       30.4798       35.2805       40.5818       33.9770       34.6319       30.2523       28.9721       30.1445       31.3821       27.2912       25.0099       26.0598       27.3299       38.7247       26.2407       19.4397       19.6701       21.9531       18.9130       18.4274       17.8623       14.5646       12.1220        9.0690        5.5785        2.7175        7.0110       12.3679       11.5726       16.8974       22.1365       18.0081       12.5832       13.3131       14.8897       26.2284       33.1456       32.7436       33.9538       55.1364       46.8704       44.2066       40.0163       40.4964       46.9619       43.7403       42.9614       45.7113       36.4355       49.1505       36.9981       53.1030       44.5401       63.6803       79.0050       61.4864       36.1287       37.4831       44.9293       33.5668       27.1229       28.3068       56.4712       33.3190       26.5749       30.7281       35.4008       31.4064       26.1295       24.7674       26.4573       48.5103       49.4478       33.7322       26.0026       37.1345       39.1494       40.5339       34.7191       18.9041       21.7838       27.6608       37.3073       35.5245       19.3450       17.1731       18.5200       29.1093       27.8827       37.4627       46.2732       45.8486       43.4821       54.4134       79.7377       74.9648       65.8512       72.2437       72.1938       69.2511       81.5466       69.3069       47.1153       48.4390       52.7092       56.3837       47.0210       45.4687       62.7605       56.7498       60.6974       75.8284       63.5890       57.4515       60.8854       61.0359       65.1565       57.9691       73.2986       76.2096       81.6407      107.3412      106.4609      116.9568      157.6555      173.4040      171.7801      181.7514      192.2330      185.4948      182.4558      165.8761      172.1228      183.5258      196.1472      198.2058      198.2621      143.7470      129.8465      120.3781      146.6191      134.0493      139.0119      136.2481      122.1359      122.2400      135.2750      153.5531      158.0219      149.1233      155.6322      168.5541      173.4104      172.3686      179.2239      187.9571      163.7464      166.8164      160.1851      149.3266      138.6942        0.0000        0.0000        0.0000        0.0000        0.0000        0.0000        0.0000        0.0000        0.0000        0.0000        0.0000        0.0000        0.0000        0.0000        0.0000        0.0000        0.0000        0.0000        0.0000        0.0000        0.0000        0.0000        0.0000        0.0000        0.0000        0.0000        0.0000        0.0000        0.0000        0.0000        0.0000        0.0000        0.0000        0.0000        0.0000        0.0000        0.0000
        0.0000        0.0000        0.0000        0.0000        0.0000       55.3365       36.7307       71.9996       72.0723       40.3777       38.2419       40.7039       53.1331       51.2807       51.1644       53.9412       52.2465       51.8773       50.7566       49.4944       48.7429       52.0087       47.5994       35.8255       28.5542       19.1407       15.3061        5.4897        6.2840        4.4430        4.2545        4.0170        3.7786        6.7535        9.1328       10.3853       12.4528       13.4141       12.6474       11.5911       12.7027       10.8507       12.9532       16.0670       14.5731       11.3479       14.5495       20.7190       25.0068       30.8575       23.2790       26.4758       32.4787       37.5759       36.0630       33.4992       32.3685       31.4841       30.7353       31.5430       32.0586       29.6133       29.3558       29.8744       37.5586       34.9122       22.4821       14.7139       28.8381       26.4334       17.5531       15.6148       14.8396       14.5271       11.9089        4.9203        5.2330        7.3843        8.2175        9.7155       11.0728       14.7364       16.4206       15.1834       15.1215       13.4622       16.0473       28.9760       38.8936       17.0933       38.9355       44.5849       42.7535       26.3345       30.3134       33.1863       39.3004       46.3430       42.3790       47.4492       56.9620       45.4252       38.6213       42.9884       66.3391       72.7463       49.9289       26.3908       26.8314       29.1325       29.0513       32.3042       36.4910       36.7389       40.0044       49.1661       48.7067       27.5680       26.5077       26.3389       28.1456       28.4169       33.1093       35.6627       32.5908       32.1589       30.5200       35.8924       33.4987       25.6380       18.2807       18.4508       18.8478       22.1324       17.0007       12.7697       12.0740       13.5589       21.5731       30.9340       35.4375       40.8690       44.0766       42.8261       62.6856       70.1380       47.9431       56.5090       74.6527       78.4487       81.7545       77.9602       63.2295       63.8417       53.9060       53.9951       51.3854       54.7559       42.6349       41.2249       42.3039       53.8003       50.7098       53.9409       63.1941       70.1601       65.6497       64.1614       68.8776       67.0974       68.1756       79.5176       86.7667      122.2791      148.8196      187.6547      207.4663      210.2206      211.8024      203.0461      184.9677      197.6259      188.9185      210.6563      189.4424      202.5435      213.1984      163.3687      138.2773      127.3025      134.8004      171.2683        0.0000        0.0000      134.3216      134.7389      131.5883      133.8767      136.1348      142.3882      141.2045      153.7054      159.1485      167.1313      167.3762      172.6584      166.3129      166.2756      154.0764      146.8575      164.6189        0.0000        0.0000        0.0000        0.0000        0.0000        0.0000        0.0000        0.0000        0.0000        0.0000        0.0000        0.0000        0.0000        0.0000        0.0000        0.0000        0.0000        0.0000        0.0000        0.0000        0.0000        0.0000        0.0000        0.0000        0.0000        0.0000        0.0000        0.0000        0.0000        0.0000        0.0000        0.0000        0.0000        0.0000        0.0000        0.0000        0.0000        0.0000
        0.0000        0.0000        0.0000        0.0000       56.8571       52.2538       30.7939       30.7721       32.2712       39.4091       39.3140       50.1142       48.8396       45.9084       41.2194       45.2256       46.5590       50.9004       47.6331       41.8821       41.5938       40.8730       32.9600       26.9885       23.8586       19.6478       14.3188        5.5521        4.1840        5.0136        8.5926        8.7026        9.2191        9.3316        9.5893       10.1577       12.8005       14.2667       10.6611        9.4087       12.9128       14.7567        9.0276        9.4656       10.0290       15.9185       21.4064       26.7328       27.4490       29.3904       24.1062       29.7830       34.3901       35.3172       32.7682       31.4260       32.8116       31.5377       32.3747       30.2253       33.1779       33.5808       35.2574       31.0903       31.4432       31.0590       22.6681       20.6520       23.6190       27.9863       19.6874       11.9976        9.8413       10.0274       11.4298        8.9949       10.8946       17.0729       17.5432       19.4589       11.9019       10.9276       17.3113       19.0073       15.4056       16.9555       23.0815       30.9972       28.7265       18.1679       22.0089       37.3682       30.5619       20.5403       25.0379       28.2402       31.9285       34.6963       39.6314       49.0056       73.6514       45.3455       32.9972       38.1928       39.4891       35.5707       36.4701       36.6819       36.8036       29.9305       43.4013       49.9492       33.0192       37.6378       47.5603       44.5643       39.0964       31.6943       27.6082       30.7757       47.4399       40.1967       28.7555       33.1699       47.6411       33.2921       30.8975       25.2255       31.6897       31.8878       22.7737       19.0777       15.6178       13.7293       14.9646       12.5500       16.8399       21.3022       16.6499       28.8476       46.4867       46.1790       50.6328       55.1850       84.7633       89.5835       71.1910       69.4122       79.9194       90.2559       85.9349       73.4798       80.9960       84.1829       56.3586       61.2214       59.0090       60.8617       49.1470       48.0449       50.5491       52.4956       51.6283       64.6385       69.7190       69.6623       69.8173       62.9619       66.3186       59.8133       66.9428       82.7964       97.2425      120.9903      165.4082      195.3985      206.9613      212.7419      227.1078      237.1605      226.9867      228.1486      201.3434      187.2279      166.4046      158.9461      142.6647      126.2081      120.0764      142.6325      146.2800        0.0000        0.0000        0.0000      180.4548      144.7513      147.2500      150.3200      150.5227      147.5783      151.2650      154.7821      143.5832      155.3740      167.2606      157.6210      157.9551      154.8079        0.0000        0.0000        0.0000        0.0000        0.0000        0.0000        0.0000        0.0000        0.0000        0.0000        0.0000        0.0000        0.0000        0.0000        0.0000        0.0000        0.0000        0.0000        0.0000        0.0000        0.0000        0.0000        0.0000        0.0000        0.0000        0.0000        0.0000        0.0000        0.0000        0.0000        0.0000        0.0000        0.0000        0.0000        0.0000        0.0000        0.0000        0.0000        0.0000        0.0000        0.0000
        0.0000        0.0000       47.6477       33.7042       29.5836       26.9939       24.1337       25.1378       24.0632       27.4910       32.8030       31.3512       26.7015       25.3959       28.5530       33.1339       35.2082       34.3447       33.5058       33.2617       29.0551       26.6299       22.2493       20.1500       19.2007       18.0752       13.1228        6.6106        5.4962        8.1366       15.0263       16.6757       12.9062        7.9399        6.7299        8.8536       11.0258       12.3926       10.1052        8.9269        9.6031        8.5918        9.0103        9.8038       10.4497       14.6144       20.5745       25.8041       26.8575       28.1734       29.4114       31.9423       33.5055       33.4929       34.7678       31.5957       28.5455       30.0381       31.6196       29.7320       30.7290       30.6571       33.2541       29.0051       24.9863       21.6885       22.8405       22.6622       20.3984       17.6808       18.1434       11.7823        8.7774       13.7641       14.4265       17.9176       19.4703       25.3271       21.2526       17.9029       10.9222        9.4174       15.9578       16.8388       17.1431       26.9826       26.1102       20.5590       19.6480       17.1766       15.0442       18.7632       20.6319       34.5229       43.7271       46.9116       40.2304       47.9745       48.6634       49.4335       37.3004       36.0296       41.6995       40.2806       37.9125       34.9376       42.8158       41.7073       35.7930       36.0452       49.2364       33.4973       30.0853       35.5901       42.6155       42.7114       39.8776       34.5296       31.0587       29.3886       26.6000       31.1824       32.9568       47.2869       48.5457       35.4101       42.0142       35.9114       26.9298       23.2082       24.6636       18.3897       16.7672       15.4302       17.7287       17.4305       24.7139       32.2114       22.7784       25.8302       28.0286       31.5833       39.2851       80.0514      101.9388       82.8435       95.1935       66.2745       62.3554       85.6480       71.0497      107.4839       64.1278       68.1161       55.8257       59.9429       58.0836       56.5159       57.6704       74.5937       59.6614       63.1009       68.7936       73.9619       68.8272       74.8536       84.4266       68.3198       62.0460       58.1546       62.9722       83.3194      112.0714      138.9015      148.0011      201.9677      198.9190      199.1095      206.7320      220.9564      227.6190      221.3167      167.3746      136.9844      114.5574      110.3851      125.3956      146.4146      117.0090      124.7775        0.0000        0.0000        0.0000      134.6057      123.7245      130.6991      143.7279      170.3707      162.7882      144.9939      135.5119      141.1005      139.3685      148.4500      151.4342      159.6198      158.3786        0.0000        0.0000        0.0000        0.0000        0.0000        0.0000        0.0000        0.0000        0.0000        0.0000        0.0000        0.0000        0.0000        0.0000        0.0000        0.0000        0.0000        0.0000        0.0000        0.0000        0.0000        0.0000        0.0000        0.0000        0.0000        0.0000        0.0000        0.0000        0.0000        0.0000        0.0000        0.0000        0.0000        0.0000        0.0000        0.0000        0.0000        0.0000        0.0000        0.0000        0.0000        0.0000
        0.0000       37.2896       34.9901       18.2456       19.0724       20.3124       18.8442       20.9750       21.2466       20.4313       15.7329        8.4981        9.6068        9.8199       18.8963       24.5042       21.9617       21.0468       17.6582       17.5500       20.1752       17.7662       15.4122       17.5334       14.5382       11.9523       12.4921       10.1316        8.3580        7.2507       10.2504       10.8821        8.4166        4.4477        4.0721        4.4511        4.4688        6.1472        8.1402       12.6076       13.8400        8.4527        9.1210       13.1138       13.4220       14.4160       13.1395       17.1827       19.9511       24.2624       28.9802       29.4221       29.1064       29.1829       27.6219       26.9351       24.9233       27.4909       30.8926       28.6829       26.2796       26.4107       26.3392       23.9443       24.9408       23.4230       22.9655       22.6855       23.7936       21.5751       18.8331       15.5369       14.3746       18.6131       16.6127       11.3257       14.5733       14.1069       11.8318        9.9455        9.3594        9.7618       10.9627       11.5897       11.9119       15.5912       18.6635       27.3658       34.7462       32.4694       38.0946       46.7025       59.5732       82.9510      104.3067       87.7864       50.8671       60.0421       49.8881       41.7970       35.6577       48.7478       39.8355       36.9318       31.2778       29.1881       33.5495       33.6584       35.1698       39.2748       49.8793       40.3774       30.1673       35.6755       32.3568       38.2822       35.1270       32.1493       22.3780       25.3681       41.9279       34.4576       43.8472       33.0790       36.9512       31.1697       34.9008       36.6152       23.1702       29.6747       26.0528       14.2265       15.7300       19.7730       20.0489       28.1672       26.3454       28.8998       35.5553       34.5485       32.8744       33.8141       39.3411       52.0072       98.7246       95.3642       84.1974       86.8656       74.4463       94.2187       96.4081       82.8381       88.1777      106.2965       95.0018       78.5544       57.8701       56.5955       59.3885       83.7995       72.9499       75.9132       70.0397       70.8122       69.3898       84.1959       88.9758       91.5043       88.1404       91.9881      120.7064      119.2043      113.0213      131.1986      131.1004      188.9710      176.1054      178.6496      170.0584      175.1817      163.4785      145.9169      123.5213      101.5224       79.6957       83.9133       94.3020      111.1516        0.0000        0.0000        0.0000        0.0000      168.3201      136.6505      122.7595      127.6464      160.7304      217.9677      167.3683      134.4492      126.7469      116.7023      110.4919      137.3258      146.4744      159.1627        0.0000        0.0000        0.0000        0.0000        0.0000        0.0000        0.0000        0.0000        0.0000        0.0000        0.0000        0.0000        0.0000        0.0000        0.0000        0.0000        0.0000        0.0000        0.0000        0.0000        0.0000        0.0000        0.0000        0.0000        0.0000        0.0000        0.0000        0.0000        0.0000        0.0000        0.0000        0.0000        0.0000        0.0000        0.0000        0.0000        0.0000        0.0000        0.0000        0.0000        0.0000        0.0000        0.0000
        0.0000       38.7119       32.9928       18.7318       21.3307       22.4788       22.1317       27.0801       15.6812       18.7669       13.3199        6.6511        3.1007        7.5910       19.2709       19.9255       16.9558       13.7765       10.9026       13.2717       17.5303       13.7360       11.0328       10.4493       10.4752       12.1029       10.8059        6.9409        5.6229        6.5819        6.7789        6.2181        4.9077        4.5278        6.0925        4.6562        3.5161        3.4039        5.7412       10.3397        8.5109        4.3123        4.5949        8.4382        7.3576        8.7114       10.4221       15.7979       18.6189       21.8080       25.7599       27.7401       24.9350       29.1403       27.0479       22.3841       21.0152       23.9406       26.8283       26.2655       26.7865       29.2739       31.0486       27.9791       23.8470       19.6370       19.4090       14.5519       18.3575       22.4198       27.6665       22.4589       19.3037       33.6310       39.7175       24.6456       14.3196        8.6478        7.9630        7.5254        7.2520       10.8473        8.8412       11.9012       15.8569       20.2741       42.3591       59.6786       61.3646       62.4140       46.9734       61.2916       69.4520       75.0704       67.9480       79.7158       89.7068       87.9546       66.9434       47.3927       53.3883       83.1382       41.2686       37.6430       32.0952       35.5720       34.3992       28.8699       36.1360       32.6462       29.7133       26.2197       28.9883       26.1022       32.7667       36.5831       28.4620       26.2319       21.4905       27.6722       32.9793       42.6825       35.7232       30.6156       30.4586       26.5425       27.1272       26.1501       17.4699       16.8059       14.4514       22.3211       19.4338       16.5846       24.7626       32.2941       24.0465       26.0311       23.5323       23.9879       36.2252       45.7629       49.2197       39.1253       49.7463       66.7027       81.8627       86.2115       76.7026      100.1932       96.3018      110.3015      126.3771      118.3845       90.1814       79.6531       69.3504       63.3023       70.1047       77.0246       73.4736       84.0111       82.3010       78.4086       76.6653       85.1854       93.6246      100.3295      124.3815      138.1856      149.3910      128.0291      109.9619      111.7029      132.6886      132.4402      127.9763      129.1369      138.9432      178.6861      156.7996      142.9604      118.9575       87.1414       73.4453       78.8904        0.0000        0.0000        0.0000        0.0000        0.0000      116.8252      165.3400      163.9166      162.5061      158.2985      142.0778      150.7568      124.1452      127.1660      120.9661      116.7216      126.3537      148.4275        0.0000        0.0000        0.0000        0.0000        0.0000        0.0000        0.0000        0.0000        0.0000        0.0000        0.0000        0.0000        0.0000        0.0000        0.0000        0.0000        0.0000        0.0000        0.0000        0.0000        0.0000        0.0000        0.0000        0.0000        0.0000        0.0000        0.0000        0.0000        0.0000        0.0000        0.0000        0.0000        0.0000        0.0000        0.0000        0.0000        0.0000        0.0000        0.0000        0.0000        0.0000        0.0000        0.0000        0.0000        0.0000
       36.5156       34.7735       31.7635       23.6552       34.7395       26.0104       22.0772       18.8093       14.7393        5.3165        7.4970       10.1963       10.9766       15.7819       24.5281       19.8360       13.6428       10.1978        9.9092       12.5685       16.4606        9.6551        8.2531        7.9416        8.7291       11.3029       13.4776        6.2122        7.5703       10.8477       14.0360        8.3249        1.9078        1.9722        3.3612        3.1084        2.9791        2.1657        2.7860        8.2626        8.4983        5.7698        6.8992        9.2381       10.2629       10.7744       14.1823       21.4371       17.4672       18.1035       20.3415       21.4311       20.8177       20.3081       19.2972       19.8295       21.3097       22.8343       25.5915       23.5956       25.6366       28.1996       34.1581       31.9542       25.6004       19.3993       17.4961       16.4578       21.1719       28.0298       33.5688       31.1570       33.7122       13.4245       18.6497       25.1568       17.4271       12.1722       10.6074        9.5096        8.8647       13.4714        8.6938       14.5393       21.8210       22.5111       45.4685       65.7825       61.0387       58.7197       45.7865       50.7359      138.5268      167.7363       71.2736       81.5532       90.9096       76.1392       86.2440      130.9389       84.1569       73.2942       71.9277       46.9556       44.2655       45.1936       44.5173       56.6449       47.4389       36.3370       35.2249       25.7337       25.9297       27.1707       38.6752       48.0832       33.1063       26.3802       24.6589       26.0199       34.3728       56.3207       49.1810       30.5149       27.5008       24.0128       19.8746       13.9227       14.1039       13.7097       15.8219       21.7853       23.5609       21.2280       35.8513       21.7025       27.3628       19.0512       21.9867       23.6507       32.8781       42.6370       37.3943       29.5009       65.3987       69.5230       70.3829       68.7671       87.4394       79.3910       87.7357      112.5093      123.1623      110.5102       99.7404       73.7456       69.6031       68.6269       66.2666       71.4549       83.7502       91.6556       96.4549       95.0944       90.6854       85.7680       94.2061      119.2146      129.5576      147.3466      133.9106      135.3674      112.3323      106.1726      117.0349      111.8016      109.9730      122.4892      135.7582      140.3840      142.3681      124.9997      105.9520       82.4970       80.5700        0.0000        0.0000        0.0000        0.0000        0.0000        0.0000      170.8452      162.0475      196.2984      158.3110      170.8174      158.4084      136.2563      109.4784      118.4580      111.9906        0.0000        0.0000        0.0000        0.0000        0.0000        0.0000        0.0000        0.0000        0.0000        0.0000        0.0000        0.0000        0.0000        0.0000        0.0000        0.0000        0.0000        0.0000        0.0000        0.0000        0.0000        0.0000        0.0000        0.0000        0.0000        0.0000        0.0000        0.0000        0.0000        0.0000        0.0000        0.0000        0.0000        0.0000        0.0000        0.0000        0.0000        0.0000        0.0000        0.0000        0.0000        0.0000        0.0000        0.0000        0.0000        0.0000        0.0000        0.0000
       29.5113       27.5985       25.5517       14.7385       19.4757       53.9087       34.4016       14.1069       11.4538        4.7963       10.9899       15.6812       12.8272       16.2269       20.7373       13.7634       10.7992       11.9148       12.9449       17.4118       19.3139       15.8376       11.0258       10.5712        8.3358        8.6696        6.0722        3.1724        2.5411        1.8541        2.2125        2.0624        2.2165        1.4741        1.9726        2.2784        2.4115        2.5452        1.7555        2.4308        5.4416        8.3999        7.5077        7.1526       10.2726       11.4631        9.9890       14.3816       17.2662       16.5693       18.2833       20.9744       26.2268       19.7709       18.4427       21.8079       22.4531       26.0568       29.3224       32.2404       25.5784       26.6344       34.0975       32.6463       31.3619       31.2997       34.7040       32.8385       19.0084       26.2120       18.9193       27.6740       28.6150       20.0353       15.7093       14.4832       18.9300        7.9030        6.8604        8.7520       16.3443       22.1520        5.9281        8.7789        9.6478       14.8357       26.8827       49.8852       94.6616       51.2936       56.7364       64.1030       60.0767       55.9882       69.0522       81.1437       63.5104       64.6979       71.2140      121.5028      127.1953      128.4145      102.8869       90.1541       79.4792       94.0183       92.9121       70.4240       61.5672       56.5614       36.5894       29.7221       29.8686       32.6556       32.8385       35.1458       42.2914       32.2850       36.7727       41.5042       34.9808       54.9479       48.5380       37.5084       31.1744       28.1479       25.4606       21.9954       17.7950       12.1775       14.7204       20.3644       21.7092       16.8885       18.5757       31.2793       21.1394       24.3257       22.4859       24.9845       29.9367       33.4952       32.7530       40.9151       67.5714       71.3813       77.3689       87.1294       90.4400       95.0969       93.9349       97.0647      112.4382      106.5854       98.3943       92.4504       77.4133       73.3961       70.9412       72.7304       85.7170       87.0523       99.9865      109.5619       90.1771       94.0437      106.9137      125.1724      142.3775      136.5993      131.1685      146.7329      112.1292      103.5133      103.3662      104.0274      113.7347      116.2810      130.7638      136.4864      141.2582      123.3746      108.6321       97.5361        0.0000        0.0000        0.0000        0.0000        0.0000        0.0000      123.3900      169.4694      167.8701      169.6304      185.3004      146.0249      194.2445      155.7736      130.9998      129.2556      137.3866        0.0000        0.0000        0.0000        0.0000        0.0000        0.0000        0.0000        0.0000        0.0000        0.0000        0.0000        0.0000        0.0000        0.0000        0.0000        0.0000        0.0000        0.0000        0.0000        0.0000        0.0000        0.0000        0.0000        0.0000        0.0000        0.0000        0.0000        0.0000        0.0000        0.0000        0.0000        0.0000        0.0000        0.0000        0.0000        0.0000        0.0000        0.0000        0.0000        0.0000        0.0000        0.0000        0.0000        0.0000        0.0000        0.0000        0.0000        0.0000
        9.9713        9.5707       10.0037        8.7713       10.6007       14.3604       29.6721       20.0764        9.3683       13.8314       12.8547       22.2074       14.9056       17.9270       14.1383       10.3798       11.7108       11.5915       11.6631       10.3969       10.0568       10.4415       10.1584        7.8145        7.9808        7.6019        6.4945        2.6384        1.7299        2.1723        2.2076        2.7067        2.6826        2.4721        2.0511        2.2395        2.5710        2.7513        4.0889        7.6499        9.9628       11.5143       11.8547       11.4659       11.9236       13.3732       14.5180       19.9717       22.5559       20.9693       19.0272       16.4377       14.0680        9.3804       27.2947       26.7449       31.6230       31.9705       34.4676       39.5884       39.9089       29.1803       39.0815       31.4590       25.4531       29.0528       25.5001       20.0655       13.8786       13.4754       12.7164       14.1732       13.2057       12.6000        9.4323        8.1683        8.2014        6.0267        7.4019        7.9168        6.0037        4.5731        3.8221        8.2271       10.8782       11.9777       35.3683       43.5573       42.2398       44.1228       48.1865       52.5941       57.9780       54.0379       61.7797       62.6819       65.0608       56.3138       57.9274       52.6332       59.8275       89.7240      110.2690      150.7565      156.7981      111.7256      117.4723       87.4196      102.2100       74.3032       62.8227       55.1146       44.8261       41.2559       42.4144       32.9236       37.5224       35.5391       39.7659       39.9829       32.2748       22.5768       29.5689       34.1257       29.6224       22.0956       18.5232       13.9467       12.2424       21.9597       23.6842       36.2205        8.8927        6.8910        7.5309       17.5572       21.5915       20.2349       24.4066       33.7621       40.6554       39.9164       49.9990       54.4675       65.6703       80.9995       85.5652       75.1570      104.5373      108.6933      118.4017      127.2832      109.4563       92.2933       97.0990       95.1079       88.3907       85.7725       96.8466       90.4682       81.5164       96.7725      100.4337      111.4448       99.6401      112.5039      138.6495      147.3910      130.2481      123.2775      122.3827      105.3948      101.0205      122.6171      101.4334      100.5502       99.6276      120.6572      124.5855      116.8541      129.8241      121.3635        0.0000        0.0000        0.0000        0.0000        0.0000        0.0000        0.0000        0.0000       91.0800      151.7756      158.1037      160.6071      180.9204       77.1000        0.0000      162.4200      125.9100      118.0500      135.3600        0.0000        0.0000        0.0000        0.0000        0.0000        0.0000        0.0000        0.0000        0.0000        0.0000        0.0000        0.0000        0.0000        0.0000        0.0000        0.0000        0.0000        0.0000        0.0000        0.0000        0.0000        0.0000        0.0000        0.0000        0.0000        0.0000        0.0000        0.0000        0.0000        0.0000        0.0000        0.0000        0.0000        0.0000        0.0000        0.0000        0.0000        0.0000        0.0000        0.0000        0.0000        0.0000        0.0000        0.0000        0.0000        0.0000        0.0000        0.0000
       10.2461        8.0973        7.2064        5.6474        7.2791        9.2311       17.6106       62.6418       28.8330       26.6197       35.1161       20.5363       15.0558       10.7459        8.3618        7.1949        6.8830        7.0047        7.1973        7.2918        7.3356       11.5404       13.3935        9.1688        6.2232        5.5086        4.8832        2.5241        1.7100        2.5421        1.7640        3.2639        3.1589        1.4306        1.3880        3.8756        2.7882        2.4575        3.2254        8.2843       11.9022       11.0160        9.1798       12.2083       14.5356       14.9383       15.1508       20.2116       19.7978       22.4103       19.1248       15.6173       13.7058       15.9430       23.7041       25.1178       31.8482       30.8536       28.1025       31.9245       40.4105       37.3297       32.8876       25.9466       21.8865       20.2740       19.3248       13.9830       12.1585       14.5225       11.5348       10.5755       10.3531        8.2740        5.6277        6.3423       10.5972        8.0848        6.1495        4.4055        4.1483        3.1505        3.8686        6.9584        9.3921       20.9442       33.5861       43.7204       34.5874       26.4791       36.6647       40.8362       46.0679       48.2952       42.1632       53.1231       59.2964       58.7641       64.9453       60.2323       64.8435       73.7220       72.3165      108.5474      138.8393      149.1835      167.2454      139.1530      148.8195       98.3320       83.6102       71.5138       56.3050       54.6560       59.7051       38.7532       43.7281       35.6679       29.2555       38.2293       35.1528       21.3405       20.6496       24.0138       22.2910       21.6483       20.0569       14.5374       10.2734       12.4966       20.1467       18.0437        4.8445        4.7985        4.4244        9.1234       19.2543       24.2690       22.9528       33.2934       35.7663       47.9997       47.1414       38.5015       47.9199       55.6584       61.3828       82.4391      100.5731      115.7037      114.1910      119.9711       96.0715      102.5025      107.9942      103.4656      104.5593       99.2842      100.1083       93.0739       92.5200       91.9719      112.1029      106.5792       89.1577       86.1816      100.7885      119.1238      129.0246      118.7915      104.8278       92.7095       92.3178      109.3329       92.3226       95.7037       98.2684      107.5538      112.0172        0.0000        0.0000        0.0000        0.0000        0.0000        0.0000        0.0000        0.0000        0.0000        0.0000        0.0000      122.2200      144.2538      138.5889      151.6374        0.0000        0.0000        0.0000        0.0000        0.0000        0.0000        0.0000        0.0000        0.0000        0.0000        0.0000        0.0000        0.0000        0.0000        0.0000        0.0000        0.0000        0.0000        0.0000        0.0000        0.0000        0.0000        0.0000        0.0000        0.0000        0.0000        0.0000        0.0000        0.0000        0.0000        0.0000        0.0000        0.0000        0.0000        0.0000        0.0000        0.0000        0.0000        0.0000        0.0000        0.0000        0.0000        0.0000        0.0000        0.0000        0.0000        0.0000        0.0000        0.0000        0.0000        0.0000        0.0000        0.0000        0.0000        0.0000
        0.0000        0.0000        6.8372        8.9640        0.0000        5.1436       21.0358       38.0949       26.8855       23.4224       23.0934       20.6272       19.6263        7.4964        5.4480        6.4835        6.5002        6.6937        7.3682        7.9121        7.8816        9.0961        9.7762        7.9297        5.4148        4.4898        3.8057        1.6871        1.9747        2.0024        2.0805        1.7527        1.6711        0.6197        1.2663        2.5916        2.0706        2.1727        2.6609        6.1080        9.3586       10.9167        9.9142       11.0817       11.2455       10.0922        9.4459       16.8141       21.0169       19.5450       19.0185       14.1737       16.5815       22.7124       25.2002       30.9414       34.7618       41.3031       57.1103       42.4079       37.3593       38.7524       38.8135       30.2172       28.7019       25.4611       19.9251       16.8456       15.9614       24.5647       22.3120       20.8777        9.6915       13.5377       12.3967       10.9712       10.2196        5.1572        2.4670        1.3581        1.5468        1.3181        1.8975        5.5756        7.7820        8.7290       23.6506       38.6614       28.3031       36.7545       44.8282       53.5513       54.4189       55.5475       43.7191       37.5359       58.8527       51.0467       61.4038       71.1416       64.1604       81.6339       79.6582       88.7927      107.7308      116.2746      152.7059      149.2648      196.1017      179.6890       94.9576       75.6881       80.6365       74.0565       62.5939       45.4694       32.6054       27.5896       34.3639       32.5518       24.8840       21.8441       31.8776       29.9494       21.1396       21.2211       21.8917       16.1799        7.2826        8.9262       10.7207        5.8671        2.6291        3.9721       10.4759       15.4340       23.2929       29.3573       25.5117       38.4114       32.4491       60.1680       53.9672       53.5940       75.4397       75.7388       60.6201       81.0386      102.6401      118.2013      119.6740      108.2114       98.7149      103.5442       96.0943       82.0502       87.9584       92.5663       93.6854       91.0339       88.9316       95.8540      104.1085       82.0044       79.2026       76.1277       87.0449      113.2210      108.6166      109.8502      105.1793       94.9822      107.5444       99.1749       88.8946       97.7299       96.2642       98.3768      111.8869      119.0080        0.0000        0.0000      104.5711        0.0000        0.0000        0.0000        0.0000        0.0000        0.0000      164.7600      127.2000      157.1713        0.0000        0.0000        0.0000        0.0000        0.0000        0.0000        0.0000        0.0000        0.0000        0.0000        0.0000        0.0000        0.0000        0.0000        0.0000        0.0000        0.0000        0.0000        0.0000        0.0000        0.0000        0.0000        0.0000        0.0000        0.0000        0.0000        0.0000        0.0000        0.0000        0.0000        0.0000        0.0000        0.0000        0.0000        0.0000        0.0000        0.0000        0.0000        0.0000        0.0000        0.0000        0.0000        0.0000        0.0000        0.0000        0.0000        0.0000        0.0000        0.0000        0.0000        0.0000        0.0000        0.0000        0.0000        0.0000        0.0000        0.0000
        0.0000        0.0000        0.0000        0.0000        0.0000        5.2750        9.1229       24.5523       16.4948       15.8937       16.0356       19.4266       21.8681       11.8844        5.4021        7.0675        5.3610        4.9206        5.2448        5.4061        5.4640        6.6842        6.0065        5.8611        7.7920        5.6667        3.1551        1.8759        1.8662        1.7171        1.2318        1.0055        1.1602        1.9165        3.4040        4.0931        3.2735        3.8416        5.8321        8.9533       10.1041        9.5145        5.6738        8.6467       11.8598       14.2874       15.4546       19.8296       24.9272       17.2431       12.6283       13.9909       20.3218       25.7117       32.5853       59.0413       89.9730       71.2198       64.4802       48.1296       54.9502       42.7882       54.6583       30.9475       23.6133       19.7492       17.2895       19.3649       15.2472      361.6432       88.1156       86.2704       12.1991       23.3929       22.5452       13.5748       10.1202        3.4524        2.9066        1.7897        1.6099        2.6518        2.8602        6.4045        7.2814        9.2298       15.4102       26.5195       38.0023       52.5192       52.3442      103.4143      107.6527       45.2625       39.2739       35.4793       45.2562       50.9171       65.6518       63.4398       84.1220      114.7880      124.3123       81.9979       97.8829      118.8793      129.1173      120.9647      159.4494      132.7526       92.8697       76.8678       76.5064       77.5401       87.8506       64.2618       59.6175       39.8649       43.0167       39.1691       30.8953       25.9266       28.3248       29.1601       22.0161       23.5998       20.9364       20.1080       19.8762       15.2233        7.0649        5.9876       16.7343       20.3894       17.0903       32.0616       28.8907       25.5915       30.7352       57.2851       53.3844       54.9117       59.7454       72.2199       68.9395       76.8213       72.4809      103.6761      115.4136      119.5787      111.7751      101.6314       95.2090       96.9924      106.8840       94.7768      100.5383      108.4013      123.4922      105.7019      105.2790      103.1460       94.6453       79.8897       84.4989      101.8977      105.5107      107.4942      104.7451      104.5810      110.1270      107.0775      111.4259      100.0055       88.6524      105.3094      105.8400      116.6008      120.5309      124.0273      118.0567      120.6364      130.6711       83.6293        0.0000        0.0000        0.0000        0.0000      152.1300      150.0900      146.5500      189.2949        0.0000        0.0000        0.0000        0.0000        0.0000        0.0000        0.0000        0.0000        0.0000        0.0000        0.0000        0.0000        0.0000        0.0000        0.0000        0.0000        0.0000        0.0000        0.0000        0.0000        0.0000        0.0000        0.0000        0.0000        0.0000        0.0000        0.0000        0.0000        0.0000        0.0000        0.0000        0.0000        0.0000        0.0000        0.0000        0.0000        0.0000        0.0000        0.0000        0.0000        0.0000        0.0000        0.0000        0.0000        0.0000        0.0000        0.0000        0.0000        0.0000        0.0000        0.0000        0.0000        0.0000        0.0000        0.0000        0.0000        0.0000
        0.0000        0.0000        0.0000        0.0000        0.0000       10.2632       10.4407        8.0590       14.1292       12.2875       12.6110       16.5463       19.3831       14.7123        9.3873        5.5712        4.5839        4.9639        4.4952        4.1037        6.0199        5.8979        4.5782        3.8364        5.9974        5.0328        2.9156        2.4081        1.1481        1.2186        1.4343        0.9953        0.9065        1.3045        1.9902        3.9731        4.5984        6.1116        5.6678        6.4332        6.6129        5.8876        3.9883        5.9041        4.7587        7.9168        9.2934       11.2960       11.3516       12.7483       16.5179       15.7862       41.4195       89.1239      120.6342      146.2413      323.7371       76.7807       74.7521       66.4590       51.3364       36.9480       37.3514       32.9259       29.2229       17.8005       16.5533       18.9803       24.9363       85.2887      129.0601       90.4076       10.8081       13.3380       17.0268       12.8181        3.6341        2.9821        2.7726        3.0515        3.7093        3.3902        5.2400       11.2986       11.7688       13.2915       20.9026       22.1264       26.4199       44.9165       45.8545       50.7895       53.6887       49.0880       40.9543       46.3061       57.0141       60.3711       53.1268       49.3464       60.8202       77.2989       86.9418       84.0016       97.7331       94.2659       98.5832      109.5508      105.6034      108.3637       89.7833       90.1519      109.3195       94.8028       83.8062       61.7882       79.4939       57.7936       41.5366       41.6186       43.9222       29.7393       20.2412       11.0670       13.0545       14.7326       17.2306       13.8552       26.2589       24.8002       16.9624       29.7345       22.7583       31.3139       29.3242       50.2131       30.6908       23.1115       29.0941       81.1346       65.8425       64.7234       64.5212       58.1586       69.0380       81.2266       73.4179       88.6046      115.2060      129.8234      106.5145       85.9001      105.9497      106.5293      117.1680      134.1735      114.4562      127.5712      121.8881      122.0501      127.7684      114.7574      104.6367      103.9135      133.1666      160.9536      139.0843      112.7511      101.1253      106.3178      111.4939      103.9245       94.2435      100.0864      103.6652      128.6864      140.9939      133.0150      131.3645      125.3410      114.9485      117.2286      110.3812      115.8278        0.0000        0.0000        0.0000      135.7325      165.3121      167.9507      171.7444      168.3354      167.1009        0.0000        0.0000        0.0000        0.0000        0.0000        0.0000        0.0000        0.0000        0.0000        0.0000        0.0000        0.0000        0.0000        0.0000        0.0000        0.0000        0.0000        0.0000        0.0000        0.0000        0.0000        0.0000        0.0000        0.0000        0.0000        0.0000        0.0000        0.0000        0.0000        0.0000        0.0000        0.0000        0.0000        0.0000        0.0000        0.0000        0.0000        0.0000        0.0000        0.0000        0.0000        0.0000        0.0000        0.0000        0.0000        0.0000        0.0000        0.0000        0.0000        0.0000        0.0000        0.0000        0.0000        0.0000        0.0000        0.0000
        0.0000        0.0000        0.0000        0.0000        0.0000       10.7298       11.0567        9.4999        8.8554       10.1605       20.0724       24.2768       24.4114       14.5026       10.7161        8.7923        9.4857        5.3372        3.4043        3.4976        4.8615       10.5176        7.5237        7.3733        7.7662        6.8960        3.6655        1.3388        1.2440        1.4115        2.1765        1.7408        1.6526        1.7257        3.2192        4.7296        5.1970        5.1392        5.7742        5.6559        4.2077        3.7712        4.5601        7.8966        6.5240        8.6972       13.0446       12.0437       10.5668       19.9155       34.1877       53.2144       35.0958       73.0295       38.1069       35.2326       33.6440       46.8856       53.2581       51.4967       56.0267       55.0907       44.9138       73.8493       28.4375       30.0728       29.4588       23.0316       32.3554       34.1880       27.3460       27.6999       23.1203       26.3093       18.1118        8.0920        4.3768        2.7634        1.7064        4.2363        4.7380       56.0742        5.8942       11.7635       12.5197       12.4669       16.1219       19.6599       23.3618       26.9762       44.0304       41.8064       34.5963       39.2463       41.2209       44.7384       64.4526       52.0266       62.1348       45.7499       48.9953       62.1101       71.6118       82.9700      110.5910       98.6749      132.3123      151.0919      143.4036      124.3294       84.1317       97.3107      156.7419      161.3865      131.4737       98.9758       97.6616      100.7140       68.1573       53.7153       47.0876       39.3318       35.8645       15.2671        9.1897       14.1865       12.8448       13.0729       26.2772       27.8783       17.9804       21.5859       24.3210       38.7176       33.8937       41.8513       74.8193       29.2505       39.1866       63.9817       77.4773       72.0985       83.4877       85.9273       91.9775       81.3646       76.6991       85.6128      107.5009      120.1726      121.5499       93.5646      113.3578      116.5482      125.5544      122.7659      114.4672      110.7551      123.0552      141.7059      131.6753      117.3177      127.9208      125.4113      158.8927      153.1447      164.3226      141.7557      125.9401      115.5139      104.8391       91.7655       92.4130      107.5999      113.2986      136.1425      152.5068      158.1680      155.1354      141.2341      149.1883      142.3379      147.5460      149.1860        0.0000        0.0000      160.9099      156.1051      170.1176      181.2590      169.6442      173.6746      171.2132      170.7990      161.7497      159.7020      131.0336      134.0267        0.0000        0.0000        0.0000        0.0000        0.0000        0.0000        0.0000        0.0000        0.0000        0.0000        0.0000        0.0000        0.0000        0.0000        0.0000        0.0000        0.0000        0.0000        0.0000        0.0000        0.0000        0.0000        0.0000        0.0000        0.0000        0.0000        0.0000        0.0000        0.0000        0.0000        0.0000        0.0000        0.0000        0.0000        0.0000        0.0000        0.0000        0.0000        0.0000        0.0000        0.0000        0.0000        0.0000        0.0000        0.0000        0.0000        0.0000        0.0000        0.0000        0.0000        0.0000
        0.0000        0.0000        0.0000        0.0000       15.5588       14.6775       13.6674       10.8137        9.3123       11.3294        9.1938       21.2311       22.9881       24.3667       15.5827        8.1020        6.5750        5.4421        4.2913        5.1552        3.7993        3.2563        3.0103        1.9984        1.2682        1.8216        1.6680        1.1676        1.2638        1.6890        2.2479        2.2164        2.0489        2.8464        3.2136        4.3763        5.0758        4.9235        5.3123        5.9864        4.7193        6.3175        6.0416       11.4261       13.5894       13.0766        9.4676       10.5595        2.6142       34.0731       66.3329       72.5416       47.5903       52.8032       48.9054       47.2729       62.5496       61.9334       40.8231       40.1370       66.9405       61.9480       42.2055       26.1125       18.4135       31.4427       39.8888       16.9302       19.4453       19.4399       24.6263       25.4503       24.9888       26.4689       17.0063       11.3518        7.3255        5.4747        5.0319        5.2875       56.3813      119.2921        5.9211       10.8843       11.0279       11.0948       12.0860       16.3381       20.2101       28.0148       26.3639       28.9891       26.7793       48.4004      100.3722       37.0187       32.0014       28.6774       31.9975       41.3873       54.9458       63.1088       57.0310       83.3085      119.9044       86.2643       90.4696      113.8658      110.7561       98.6600       94.1592       94.7209      108.5245      114.1450      104.5722      112.6217      109.8573      111.1790      101.9054       66.0253       49.5473       49.8116       53.1249       32.5326       17.1240       20.7232       35.5116       41.9385       49.1877       45.1015       39.0163       38.2559       23.8612       25.2079       42.1558       46.6082       68.5951       60.3710       73.1004       94.1951       89.3613       81.9639      103.3264      125.6895      109.1373      114.2281       93.5726      107.8150      100.2253      102.0283      110.1920      105.4532      105.9549      112.1340      113.7854      134.4197      148.8664      153.2242      155.5273      157.9168      146.2030      134.1441      153.6601      171.3565      163.6758      151.5238      159.4555      139.0334      123.1238      114.9175      109.8338      115.4686      119.2633      117.9228      123.7812      150.8669      159.1125      165.5243      164.3604      186.5152      197.9905      152.0385      149.6151      133.3935        0.0000      134.4778      134.7215      136.7985      169.5697      183.0240      203.8127      184.7719      187.9858      176.2502      167.8770      163.1467      175.6151      156.6723      158.8160        0.0000        0.0000        0.0000        0.0000        0.0000        0.0000        0.0000        0.0000        0.0000        0.0000        0.0000        0.0000        0.0000        0.0000        0.0000        0.0000        0.0000        0.0000        0.0000        0.0000        0.0000        0.0000        0.0000        0.0000        0.0000        0.0000        0.0000        0.0000        0.0000        0.0000        0.0000        0.0000        0.0000        0.0000        0.0000        0.0000        0.0000        0.0000        0.0000        0.0000        0.0000        0.0000        0.0000        0.0000        0.0000        0.0000        0.0000        0.0000        0.0000        0.0000
        0.0000        0.0000        0.0000        0.0000       37.4599       18.3077       16.4197       15.7229       11.2788       14.5913       15.6670       13.8918       16.9442       17.7659       13.3923        8.0838        7.7113        7.3510        7.6749        7.0812        4.0710        3.5147        2.4979        1.7377        1.2658        1.7052        1.7365        2.0259        2.0413        2.3573        2.4343        2.5611        2.9258        3.5440        3.8461        4.7040        5.2939        5.2829        4.5432        6.4251        5.1023        4.8367        5.9143        7.7604       10.1597       10.8225       12.1112       21.1333       15.4566       47.1050       46.6265       33.6792       40.9665       49.0923       59.3273       57.9714       47.5200       29.7177       21.8023       46.5109      104.2066       37.4749       37.6528       24.6328       20.9606       18.3876       11.8499       11.4062       11.3126       16.3099       23.1755       27.6321       18.4778       22.9751       22.4759       19.9783       14.5966       12.2126        8.3579        8.0960       57.6658       40.6570        6.3331        8.6925        8.5501        9.8414       10.2648       20.3794       16.4152       16.9375       20.2320       12.1496       20.6606      248.4692      430.2887       68.0553       29.2361       24.5089       29.0122       36.8396       53.3687       67.8233       74.4567       83.3418       71.3786       73.4240       78.1343       77.1020       92.7650      111.9549      100.6329      111.4916      104.8019      104.4890      124.4887      102.4406      103.2501      139.0672       87.1004       61.4644       66.4782       53.8393       46.9842       41.6095       42.2083       36.6450       37.0255       36.4158       69.4852       88.1727       42.2246       36.5989       30.2190       62.2373       38.5843       28.1610       49.8824       48.6062       67.4028      125.0516       93.4846      101.5445      120.5363      154.6078      144.3129      145.1663      122.0358      135.7014      116.1888      106.0569      123.2293      148.2695      139.1746      127.5995      142.8413      156.7473      170.5877      174.0878      170.7026      152.8098      140.7346      131.5193      158.0335      170.6827      144.5965      119.7656      133.6646      128.3062      125.8136      127.9039      126.4274      130.9771      122.7347      124.9943      136.2640      176.1076      172.6516      171.4194      171.3862      195.0984      194.8347      151.9028      140.2156      117.4777      110.3500      117.4046      140.3311      156.9547      182.6259      212.7222      190.3336      202.8167      211.5808      187.4855      181.4039      208.8487      217.4341      200.2614      177.9137        0.0000        0.0000        0.0000        0.0000        0.0000        0.0000        0.0000        0.0000        0.0000        0.0000        0.0000        0.0000        0.0000        0.0000        0.0000        0.0000        0.0000        0.0000        0.0000        0.0000        0.0000        0.0000        0.0000        0.0000        0.0000        0.0000        0.0000        0.0000        0.0000        0.0000        0.0000        0.0000        0.0000        0.0000        0.0000        0.0000        0.0000        0.0000        0.0000        0.0000        0.0000        0.0000        0.0000        0.0000        0.0000        0.0000        0.0000        0.0000        0.0000        0.0000
        0.0000        0.0000        0.0000        0.0000       18.6246       14.3942       13.6242       15.0451       16.2167       14.8519       12.8044       14.2393       10.9716       10.1645        6.5933        6.1465        7.5208        9.6193        8.0906        6.6048        7.6188       10.2032       11.3940        7.7688        3.9728        2.6019        1.7016        2.5268        2.0720        1.9951        3.0555        2.2024        3.3238        4.0425        3.5531        3.5258        3.1629        2.4347        7.1447        3.8619        4.2486        8.3373        3.6217        4.6343       10.3915       23.3935       28.3242       53.8488       40.5946       27.9219       15.5057       29.8102       79.1426      129.5825      109.8679       83.5841       74.3898      102.2411       75.2545       34.2063       48.8165       41.3286       32.5199       23.0201       11.1211       15.6980       11.7399        6.6235        6.3430       15.9297       14.0733        5.9734       10.0096       23.0972       17.0455       14.2602       12.2076        8.8374        7.6543        6.4423        7.0412        5.8855        7.1541       11.0157       11.3642        7.7015        5.8765      251.0942      155.6898      141.1146      232.8738       36.7625       35.9052       37.0356      134.0565       42.9677       21.1804       23.3105       26.0123       26.4060       30.7241       40.7391       39.6429       49.0951       52.7121       67.2196       89.6228       58.4668       55.0439       80.4851       88.5012      130.8708      128.3462       97.6298      108.8237      122.8648      120.9582      103.2160       89.1135       61.7329       62.4036       76.1187       74.4434       62.3574       38.8852       39.5205       39.5690       39.2070       53.3098       77.5442       47.3539       35.0598       45.2314       62.9270       51.9585       42.9210       41.6468       47.3043       90.6547      130.3434      108.3382      134.0755      153.2192      160.2930      186.1955      180.2182      120.7908      157.8246      159.3462      153.1769      179.4345      175.6415      214.9838      170.3340      212.6955      201.9005      204.5907      210.6619      206.3951      137.4522      128.4670      124.0437      122.1652      119.9327      119.6776      118.8805      126.4198      142.2561      147.0629      142.6109      126.8686      140.8767      145.1173      156.7519      175.2915      218.4204      215.2014      209.1453      211.4899      194.1064      172.2371      140.0949      142.3169      116.4920      122.9538      153.3188      183.5732      206.2802      209.0504      183.0031      192.8179      216.6886      205.0874      202.8360      222.2249      269.8859      182.3965      175.8481      161.3945        0.0000        0.0000        0.0000        0.0000        0.0000        0.0000        0.0000        0.0000        0.0000        0.0000        0.0000        0.0000        0.0000        0.0000        0.0000        0.0000        0.0000        0.0000        0.0000        0.0000        0.0000        0.0000        0.0000        0.0000        0.0000        0.0000        0.0000        0.0000        0.0000        0.0000        0.0000        0.0000        0.0000        0.0000        0.0000        0.0000        0.0000        0.0000        0.0000        0.0000        0.0000        0.0000        0.0000        0.0000        0.0000        0.0000        0.0000        0.0000        0.0000        0.0000
        0.0000        0.0000        0.0000        0.0000        0.0000        0.0000        0.0000        0.0000       16.5785       19.0371       12.4016        7.2510        6.8997        7.7472        5.7787        5.0738        9.0728       12.3989        7.4080        7.3633       11.9587        6.0349        5.0477        4.4086        4.5866        3.3476        2.9004        3.8342        7.7711        1.9650        3.1145        2.8778        2.7623        3.4538        1.9145        1.4462        1.3042        2.1359        3.1961        1.5927        5.6242       12.2199        9.7675        8.2570       18.4182       16.8788       11.7793       11.6022       37.8686       62.5228       49.0158       60.1858       67.8639       82.9753       89.3066      212.4646      170.0745       99.7551       97.0213       89.7650       90.6279       58.4062       41.1555       27.9013       18.0422       20.4877       19.2547       17.8700       23.4651       23.5047       20.0866       29.2079       16.7185       14.9515        9.5611       17.4158       12.7298       12.9679       22.1136       18.8100       11.7239        9.7622       22.9705       24.6921       17.1732       12.4856       10.0172       91.1839      139.2236      127.1261      129.9037       19.7483       41.8419       16.7473       20.4178       26.5195       19.5717       21.1483       22.6952       25.9090       37.6232       45.1938       44.4824       42.3827       59.8793       79.9294       63.7377       81.1252       82.5679       82.4604       68.6177       90.2277       90.8757       98.1019      104.5050      113.8653      111.1768       93.1984       96.7588       65.0453       78.5188       63.0500       78.7528       62.2886       42.2800       32.1758       36.3774       41.3053       46.1356       89.5545       66.5839       44.9151       55.1868       58.6854       71.8881       54.3948       63.7151       67.4439      106.7246      116.5956      137.5215      176.5448      162.7588      203.5874      195.3631      182.5892      120.2101      173.1817      177.5805      170.4397      174.5029      201.5332      197.3307      201.5731      200.5608      191.8804      213.0524      218.4640      226.4177      147.3628      145.2466      138.0853      142.9236      125.8017      135.2810      158.9094      180.0706      151.8493      163.1496      147.1051      144.1332      169.2552      185.2732      187.1919      182.1449      239.8227      241.5231      218.0885      216.7339      192.3306      157.9234      145.3874      140.4873      135.4751      132.4785      151.0507      177.2009      213.6969      233.1560      197.7067      196.0578      208.0078      207.4747      232.3303      225.5711      189.8815      148.1781        0.0000        0.0000        0.0000        0.0000        0.0000        0.0000        0.0000        0.0000        0.0000        0.0000        0.0000        0.0000        0.0000        0.0000        0.0000        0.0000        0.0000        0.0000        0.0000        0.0000        0.0000        0.0000        0.0000        0.0000        0.0000        0.0000        0.0000        0.0000        0.0000        0.0000        0.0000        0.0000        0.0000        0.0000        0.0000        0.0000        0.0000        0.0000        0.0000        0.0000        0.0000        0.0000        0.0000        0.0000        0.0000        0.0000        0.0000        0.0000        0.0000        0.0000        0.0000        0.0000
        0.0000        0.0000        0.0000        0.0000        0.0000        0.0000        0.0000        0.0000        0.0000        0.0000       11.4322        8.0328        7.4112        5.5668        5.7475        5.5257        4.1090        4.6208        4.1231        5.7419        5.7235        6.9153        6.3719        9.0380        8.6987        9.1215        6.4212        6.3561        5.3685        7.3382        5.0055        4.5616        3.1713        3.5037        4.9266       13.9659       12.8815       11.4816        5.8489        8.1855        6.4332       18.5552       15.5628       22.5081       12.0619       18.6514       15.0671       33.9237       65.1888       88.9915       81.1802       76.8424       74.0985       49.9502       52.1680      198.3212      183.6210       42.2247       94.9605       44.4094       57.7909       80.9364       66.4018       25.4043       19.4779       19.3803       17.5613       23.9890       28.9963       24.2688       27.6284       48.4577       21.2065       33.1066       49.9118       31.7578       25.3497       30.4173       33.3274       37.2447       48.1157       31.7551       28.0330       34.4174       25.1426       16.4393        8.2593        6.7340        8.8891       10.0444       12.2152       10.7999       11.0428       11.5127       13.9310       20.1644       21.0080       22.2873       22.0645       24.9119       37.1632       47.5256       48.8748       44.6404       42.6417       54.1176       50.1351       62.3951       68.7178       66.4119       73.4612       93.8222       90.2135      101.7332      107.5183      145.1967      102.2720       74.4377       87.3070       90.7106       85.6045       67.5098       65.0802       59.7186       38.9451       52.2545       42.8476       59.9163       59.3869       57.9775       57.7233       51.6101       51.7661       67.2506       77.4422       59.5253       50.6676       55.6427       75.7259      121.1457      129.8350      117.0597      149.2699      170.0686      165.7722      162.6624      151.2906      178.1643      185.1370      186.5665      216.6826      198.1505      213.7719      233.4753      240.1532      246.4593      243.1967      232.5955      218.9442      146.2478      133.9827      158.6891      179.9182      147.2545      152.4659      131.5629      130.2789      150.1502      163.0608      172.0547      162.9665      183.3832      174.0718      184.8272      177.7766      270.1833      262.5955      217.1664      199.7581      180.4262      173.9604      162.2555      159.4464      145.9821      170.3332      165.0828      196.7509      166.4430      186.6930      171.9596      189.5079      196.1391      213.8507      272.7313        0.0000        0.0000        0.0000        0.0000        0.0000        0.0000        0.0000        0.0000        0.0000        0.0000        0.0000        0.0000        0.0000        0.0000        0.0000        0.0000        0.0000        0.0000        0.0000        0.0000        0.0000        0.0000        0.0000        0.0000        0.0000        0.0000        0.0000        0.0000        0.0000        0.0000        0.0000        0.0000        0.0000        0.0000        0.0000        0.0000        0.0000        0.0000        0.0000        0.0000        0.0000        0.0000        0.0000        0.0000        0.0000        0.0000        0.0000        0.0000        0.0000        0.0000        0.0000        0.0000        0.0000        0.0000        0.0000
        0.0000        0.0000        0.0000        0.0000        0.0000        0.0000        0.0000        0.0000        0.0000        0.0000       26.5018       20.5037       11.2954        7.6944        6.4206        4.9483        4.3274        3.8242        4.0123        4.7056        4.3575        5.6131        3.7321        8.9241        8.0674       11.3978       11.3106       17.4379       19.3317       12.6201       11.1763       13.6185       11.9836       19.2781       26.4437       42.3539       19.7973        4.6007        5.7013        7.3641        7.4975        7.5347       69.5937       10.6478       14.5002       19.4274       15.7745       49.4060       50.6844       34.5377       28.3760       17.9264       21.4491       53.5366       70.2413       18.0904       52.8430       32.8986       65.2877       44.5140       37.2966       35.4445       50.0930       40.6782       40.1245       36.8889       20.3781       17.8734       27.6741       22.9974       37.2948       37.2467       29.6763       42.3574       23.0993       35.4354       24.7570       56.1641       45.4495       48.8415       73.7792       65.6236       51.6314       48.8074       58.3190       25.6171       16.5079       24.8886       18.3074       34.5515       36.4904       35.7493       22.8935       36.7341       28.6054       25.9280       28.0375       31.1447       30.9889       44.5539       48.8561       44.0012       46.9912       45.6401       49.3445       60.7476       68.9831       57.5495       49.9053       61.0970       53.7038       64.9745       79.6640      101.5931      114.4826      108.9657      145.4711      116.0138       83.9588       79.3859       83.8518       82.6061       74.5869       61.5755       58.2812       55.4465       59.7357       74.9331       82.3774       65.0121       73.3784       59.4109       66.3219       75.8644       92.9063       66.3573       66.8636       89.0756      108.1998      129.2953      139.6842      150.6586      170.4407      159.3425      181.7372      164.6681      176.1772      192.8843      193.5351      196.2577      210.3581      201.5234      208.5328      213.0391      234.8800      255.4176      244.3298      249.0486      236.0196      158.3353      149.9276      175.3213      195.7798      231.3562      158.6892      149.3480      150.5246      148.5803      155.4092      173.9416      182.6434      170.9635      168.9745      178.3424      165.6414      220.9975      212.8229      194.7984      213.5289      177.8324      167.3743      172.6659      180.9930      153.5735      152.7539      143.1136      132.9209      142.2757      149.0883      181.9017      195.0100      208.1307      232.3580        0.0000        0.0000        0.0000        0.0000        0.0000        0.0000        0.0000        0.0000        0.0000        0.0000        0.0000        0.0000        0.0000        0.0000        0.0000        0.0000        0.0000        0.0000        0.0000        0.0000        0.0000        0.0000        0.0000        0.0000        0.0000        0.0000        0.0000        0.0000        0.0000        0.0000        0.0000        0.0000        0.0000        0.0000        0.0000        0.0000        0.0000        0.0000        0.0000        0.0000        0.0000        0.0000        0.0000        0.0000        0.0000        0.0000        0.0000        0.0000        0.0000        0.0000        0.0000        0.0000        0.0000        0.0000        0.0000        0.0000
        0.0000        0.0000        0.0000        0.0000        0.0000        0.0000        0.0000        0.0000        0.0000        0.0000       15.7169       15.7614       13.5577       13.4990        6.7745        3.1161        2.6328        3.2799        4.9022        2.1486        2.6646        3.7115        9.0886       13.6741       17.4688       12.9109        4.6645        9.5717        9.0083        6.5166       12.9636       12.4655        8.2773       18.3416       21.6245       13.1070        6.9012        6.6526        6.3849        6.2842        4.2892        7.0873       11.7779        4.9428        9.1952        7.0663        5.3049       19.8259       22.3347       56.3446       69.3976       59.2601       39.4095      109.7434      256.9025       47.4088       54.7250      127.6669      106.4938       50.2251       64.7389       78.3780       90.7605       84.2318       73.6378       61.4257       37.1532       19.7416       34.5194       26.8164       30.0060       37.1700       33.7051       29.3804       34.9143       41.2183       57.9583       45.7160       68.1885       61.2596       42.8020       50.7088       50.9003       59.7815       55.2914       41.4370       35.8270       58.5307       40.4913       27.5433       25.1230       38.5657       40.2759       57.8388       65.2528       42.9971       46.2356       64.6964       73.8385       61.0016       48.2236       47.5327       61.8226       68.3121       67.1244       71.1317       91.6195       59.5451       45.3462       52.0595       72.6526       75.0631       92.2682      126.6324      123.9762      115.1875      133.3448      100.4926      101.1911      100.3042       83.7309       95.2124       94.7377       84.1379       90.7651       70.7420       69.8340       95.8433       86.8744       93.9749       99.3984      101.3237      101.1061       70.3180       65.4477       70.7113       93.0186      110.5880      106.5631      115.5505      129.0517      149.2757      164.0613      198.1866      186.2224      161.5363      209.7798      221.2885      236.9011      210.2508      209.4932      214.0818      229.0618      253.8728      256.7495      249.0455      232.4319      207.8721      210.2608      185.2076      243.2538      308.6826      262.3059      207.0664      174.7090      155.3604      136.2524      145.2848      158.2431      169.4159      172.0126      185.3088      173.1685      169.6800      159.9008      175.6853      183.1512      184.0090      184.7311      197.4545      199.9764      187.3290      192.1931      187.4472      157.6192      174.4946      146.6913      155.5384      157.8549      164.4686        0.0000        0.0000        0.0000        0.0000        0.0000        0.0000        0.0000        0.0000        0.0000        0.0000        0.0000        0.0000        0.0000        0.0000        0.0000        0.0000        0.0000        0.0000        0.0000        0.0000        0.0000        0.0000        0.0000        0.0000        0.0000        0.0000        0.0000        0.0000        0.0000        0.0000        0.0000        0.0000        0.0000        0.0000        0.0000        0.0000        0.0000        0.0000        0.0000        0.0000        0.0000        0.0000        0.0000        0.0000        0.0000        0.0000        0.0000        0.0000        0.0000        0.0000        0.0000        0.0000        0.0000        0.0000        0.0000        0.0000        0.0000        0.0000        0.0000
        0.0000        0.0000        0.0000        0.0000        0.0000        0.0000        0.0000        0.0000        0.0000        0.0000        0.0000        9.4861       18.3177       21.3297       22.7836       10.4581       10.3665        3.4284        2.7073        2.3577        2.5005        3.0112        4.5753        4.5017        2.6245        2.6178        4.4270        7.3568        6.2363        4.8295        3.7358        9.6267       11.8926       15.5254       13.5285       16.5123        8.6635        5.9887        7.2289       10.6429        9.7665        4.7256        9.8902       14.8555        9.8877       23.7216       24.9511       61.8205       71.5870       55.7499       37.3957       98.2413       70.9081       83.1978       86.8501       86.6680       94.7378       77.7481      119.6259       72.7971       63.1393       54.7193      111.9706       76.9894       78.0782       45.2931       49.9739       32.7533       31.0743       34.3299       21.2180       38.1488       34.8688       32.3374       46.3052       50.2113       39.1899       55.4918       84.2986       70.0195       34.7246       44.6103       53.5669       59.5520       54.7884       62.4462       39.0914       46.9344       34.8490       21.9551       24.3969       34.2089       56.9381       68.8477       68.3164       58.4059       83.7029       90.3390       65.8870       50.3998       44.1295       51.7840       46.7878       72.3926       91.9943       94.0911       80.7931       85.7031       81.5280       89.1665       79.8347       95.9586       81.4475       83.6607      104.1165      108.8237      121.4214       97.1575      111.0511       80.2500       82.3910       75.1030       92.1836      119.7514       88.0201      101.8097       77.0957       85.2596       91.6856       91.3155      138.3362      130.0877       95.6459       93.7043       72.7419       65.6510       93.9715      108.6598      114.0355      137.2203      136.6794      160.0769      161.1782      196.2063      180.0324      168.1204      208.9232      215.1600      189.3291      187.5497      187.6589      193.1762      220.5452      284.6172      311.1529      260.8044      271.3675      255.5726      215.0551      194.8139      265.3303      301.0721      220.2727      163.2129      182.1405      158.4908      128.5803      151.1983      165.4509      182.9914      169.3884      172.6295      169.8058      181.7054      168.7298      191.2229      193.3432      175.0354      186.3466      222.4758      228.6389      216.2329      222.3737      172.2046      147.1513      134.8178      138.2205      136.7934      176.2433        0.0000        0.0000        0.0000        0.0000        0.0000        0.0000        0.0000        0.0000        0.0000        0.0000        0.0000        0.0000        0.0000        0.0000        0.0000        0.0000        0.0000        0.0000        0.0000        0.0000        0.0000        0.0000        0.0000        0.0000        0.0000        0.0000        0.0000        0.0000        0.0000        0.0000        0.0000        0.0000        0.0000        0.0000        0.0000        0.0000        0.0000        0.0000        0.0000        0.0000        0.0000        0.0000        0.0000        0.0000        0.0000        0.0000        0.0000        0.0000        0.0000        0.0000        0.0000        0.0000        0.0000        0.0000        0.0000        0.0000        0.0000        0.0000        0.0000        0.0000
        0.0000        0.0000        0.0000        0.0000        0.0000        0.0000        0.0000        0.0000        0.0000        0.0000        0.0000        0.0000        0.0000        0.0000       25.4447       14.4450       23.2077        4.4650        2.8273        2.7872        2.1485        6.3678        2.2274        1.8755        5.0615        6.5762        6.3986        9.2535       13.2357       36.8807       40.9004       61.3195       49.1331       25.6208        8.8718       11.4894       13.2685       10.7887       13.2676       50.1874        7.8837        4.4050        8.5281       19.8794       12.9240       23.6442       24.2984       75.1119      101.5114       76.9109       97.2891       79.2528       59.5888       43.3771       62.5072       94.1974      157.2204       83.4489       74.4176       46.7876       51.6576       58.7055       54.2970       36.4305       64.7515       42.9674       35.3108       36.9006       30.3539       27.9987       26.1315       40.3180       34.0709       43.4140       37.6829       51.0981       60.7743       63.0796       90.3369       88.7785       43.1209       32.8228       48.4560       54.2570       74.9131       52.1976       40.0188       62.6570       50.0731       57.3527       35.7715       31.2415       76.0387       84.8082       97.1380       59.6360       58.5667       69.9059       63.9631       69.0236      207.5017      142.4324       68.2403       76.9749       96.9063      118.6264      112.4861      138.7699      127.9642      114.8807       97.1391      115.5479      110.6369       91.5025       94.2467       90.6502       95.3485       89.5343       88.5311       91.5754       89.2696       81.5326       70.5195       75.2605       68.8909       94.4840      105.5242      125.1989      102.5900       87.0052       98.9677      124.7938      149.9431      125.0782       92.0535      102.2158      138.3498      168.0308      149.4608      139.4568      147.6640      148.4640      156.8076      206.7548      238.0050      206.4239      212.1049      275.8514      226.6310      208.0192      200.5753      204.5985      231.3755      271.4588      282.2975      263.0393      307.4295      307.3383      239.4028      181.1893      199.1592      278.9113      230.7270      160.8998      158.2804      215.8119      209.7880      198.6130      213.7630      232.2665      224.3923      198.6596      194.6825      189.8585      177.4327      181.7706      169.2937      173.0220      199.7672      222.7556      222.1253      232.5784      192.4852      152.6102      146.6566      158.2981        0.0000        0.0000        0.0000        0.0000        0.0000        0.0000        0.0000        0.0000        0.0000        0.0000        0.0000        0.0000        0.0000        0.0000        0.0000        0.0000        0.0000        0.0000        0.0000        0.0000        0.0000        0.0000        0.0000        0.0000        0.0000        0.0000        0.0000        0.0000        0.0000        0.0000        0.0000        0.0000        0.0000        0.0000        0.0000        0.0000        0.0000        0.0000        0.0000        0.0000        0.0000        0.0000        0.0000        0.0000        0.0000        0.0000        0.0000        0.0000        0.0000        0.0000        0.0000        0.0000        0.0000        0.0000        0.0000        0.0000        0.0000        0.0000        0.0000        0.0000        0.0000        0.0000        0.0000
        0.0000        0.0000        0.0000        0.0000        0.0000        0.0000        0.0000        0.0000        0.0000        0.0000        0.0000        0.0000        0.0000        0.0000        0.0000        0.0000        0.0000        0.0000        5.5889        2.7023        3.3040        9.3593       10.0365        1.5910        3.2001        4.7341       11.7852       13.0434       12.0790       10.3290        8.9315        7.5201        6.8108        7.9216       13.7740       11.1600       13.5597        7.5358       21.5709       51.6853       34.2268        6.0171       12.8444       16.5435       13.5884       77.7656       79.6937       94.3982      152.1969      183.3955      122.7758      117.1239       59.2577       88.7259      108.0294       77.3848      106.0421       98.2689       84.5594       51.2368       61.6216       84.1840       70.8508       81.2883       95.7547       71.7627       57.2216       41.1251       20.8143       35.3075       43.3763       44.3786       58.7040       80.4320       49.1594       70.4577       75.2807       65.9103       73.5698       67.4554       70.6618       57.9885       58.2009       62.2744       64.7379       74.8698       82.7957       62.3857       59.9425       81.4711       66.0970       50.8418       86.7729      127.6526      125.9224       73.5455       64.3670       74.0378       58.8362       92.9924      113.0894      124.8924      108.6153       95.9623      101.5290      157.1977      159.9931      137.2227      130.9136      113.6486      115.3964      128.1248      129.0215      122.4826      114.8497       96.3482       97.2982      110.4257       98.9712       95.5414      102.9796       89.1045       92.5078       90.9650      115.1968       80.7526       86.6689      125.7195      117.9625      105.4558      106.8124      135.5980      145.9654      127.0111       92.1592      108.3140      168.6937      182.0628      137.7624      150.0850      168.3488      207.8773      200.3247      175.2546      228.6014      202.7613      184.1624      229.8875      227.3310      221.8380      216.5316      244.2646      273.2465      272.9565      273.3228      245.2134      247.9888      236.7917      246.3177      233.6994      278.1347      295.5147      273.4195      200.1838      198.0711      196.6139      270.7329      236.4603      193.3214      202.6946      213.6369      207.2370      211.8634      215.9435      205.6754      224.1265      197.6286      205.1463      215.4454      257.9253      242.0638      220.3883      199.6464      170.7389      163.8683      181.6553        0.0000        0.0000        0.0000        0.0000        0.0000        0.0000        0.0000        0.0000        0.0000        0.0000        0.0000        0.0000        0.0000        0.0000        0.0000        0.0000        0.0000        0.0000        0.0000        0.0000        0.0000        0.0000        0.0000        0.0000        0.0000        0.0000        0.0000        0.0000        0.0000        0.0000        0.0000        0.0000        0.0000        0.0000        0.0000        0.0000        0.0000        0.0000        0.0000        0.0000        0.0000        0.0000        0.0000        0.0000        0.0000        0.0000        0.0000        0.0000        0.0000        0.0000        0.0000        0.0000        0.0000        0.0000        0.0000        0.0000        0.0000        0.0000        0.0000        0.0000        0.0000        0.0000        0.0000
        0.0000        0.0000        0.0000        0.0000        0.0000        0.0000        0.0000        0.0000        0.0000        0.0000        0.0000        0.0000        0.0000        0.0000        0.0000        0.0000        0.0000        0.0000        0.0000       11.7182        2.7184        1.0213       12.8105       11.0256        3.2493        6.9314        7.6782       17.7165       21.9042       20.8309       14.1915       11.2615        8.9757        9.5813       12.4331       14.8911       20.2358       20.3682        8.9627       52.8512       29.6649       12.7627       11.5651       19.8946       20.7301       12.0374       13.8463       91.1090       77.2900      163.0871      225.5285      134.6432       84.4805      122.7993      112.2239      115.3387      112.2183       51.8190       52.0891       35.9731       44.9107       40.4611       43.8579       46.8523       56.8914       64.0082       53.4957       52.5597       42.4777       47.6145       29.6139       50.3951       53.0590       61.7467       48.7400       60.1899       73.2944       52.5904       49.0061       54.9650       58.9608       53.3364       48.4264       62.1494       57.7472       64.2929       55.9869       57.1938       65.5238       77.8830       62.5424       58.8959       99.4594      136.3924      122.2826       81.8333       94.5310       73.9091       70.3782      104.2341      108.7827      106.7042      106.1143      112.3324      197.5275      142.3210      137.7350      136.8083      133.0930      139.5004      129.5330      130.6137      123.7852      119.6573      114.3967      122.2502      129.1679      119.8525      124.4359      106.6512       96.4330      100.7411      109.1705      103.7302      106.8289       95.4281       94.8540      112.5118      112.1128      119.3787      115.4516      120.2694      133.7736      149.3479      118.7690      117.6864      136.5179      151.6257      151.1962      166.0411      190.2125      190.3470      188.5609      173.0275      161.5556      145.6530      138.7029      233.6646      257.3403      224.2388      237.7599      264.0413      276.3178      276.9164      269.3259      205.2876      200.0592      201.1003      224.2596      262.8928      247.4283      244.5496      266.5220      348.4181      368.0933      257.5461      255.0232      243.0918      223.3545      211.3245      207.8923      222.1265      221.5027      221.0456      213.1403      223.9958      202.2866      240.9535      271.3038      346.3290      321.6142      286.6138      242.9322      236.0134      238.8128      240.7814        0.0000        0.0000        0.0000        0.0000        0.0000        0.0000        0.0000        0.0000        0.0000        0.0000        0.0000        0.0000        0.0000        0.0000        0.0000        0.0000        0.0000        0.0000        0.0000        0.0000        0.0000        0.0000        0.0000        0.0000        0.0000        0.0000        0.0000        0.0000        0.0000        0.0000        0.0000        0.0000        0.0000        0.0000        0.0000        0.0000        0.0000        0.0000        0.0000        0.0000        0.0000        0.0000        0.0000        0.0000        0.0000        0.0000        0.0000        0.0000        0.0000        0.0000        0.0000        0.0000        0.0000        0.0000        0.0000        0.0000        0.0000        0.0000        0.0000        0.0000        0.0000        0.0000        0.0000
        0.0000        0.0000        0.0000        0.0000        0.0000        0.0000        0.0000        0.0000        0.0000        0.0000        0.0000        0.0000        0.0000        0.0000        0.0000        0.0000        0.0000        0.0000        0.0000       15.2307        8.0476        2.1459        2.7137        5.3462        4.8058       12.4135       17.4963       18.2106       21.7101       24.6426       20.8259       21.6643       25.2630       40.1614       26.0174       28.0673       30.4703       43.1708       29.8303       61.5427       36.7253       25.0066       10.6448       17.1902       21.5545        9.6997       36.7232      110.6930       61.6751      257.9755      159.9532      145.6565      139.0464       90.9402      217.4869       63.5565       52.9851       59.5995       88.3031       47.6963       51.9856       60.1035       36.9862       45.4826       62.3831       74.5919       63.1388       56.4868       59.2669       56.7665       31.9813       88.9720       84.9468       58.3477       60.6383       73.5930       68.8563       73.4639       61.8524       60.8107       65.5013       67.7613       64.8042       59.2980       57.7310       63.5869       69.9044       70.4499       78.9078       96.8778      101.0740       98.8727      105.5586       99.6856      104.2193       76.7902       64.4525       54.6201       55.5068       82.4625      111.6867      138.0700      140.4790      133.8344      180.0600      154.5630      145.0762      156.1007      163.5938      142.3634      137.7196      136.6631      126.3161      126.4042      132.4929      138.2297      137.3860      150.2681      140.2423      127.6816      117.6728      103.4292      121.2765      116.9590      118.1255      102.7924      112.4294      129.6892      120.5998      119.9925      119.0562      127.8308      125.5506      127.8502      116.4642      110.1106       97.3843      108.7549      130.4443      180.1497      187.0960      152.4448      202.1088      195.8735      165.5114      138.8019      141.2329      222.6087      231.9009      239.3238      268.8600      277.1602      276.9897      269.9475      264.0161      201.9435      198.3905      246.5175      237.0805      212.7538      222.6816      228.0397      333.0050      366.2642      322.4951      259.7233      256.9608      243.1579      235.8029      233.4691      223.4803      219.6836      215.2540      229.5058      232.9057      239.9568      234.5495      200.0735      244.4113      266.4307      272.5242      306.0525      270.3555      260.1333      245.5204      250.7512      223.9189      178.7900        0.0000        0.0000        0.0000        0.0000        0.0000        0.0000        0.0000        0.0000        0.0000        0.0000        0.0000        0.0000        0.0000        0.0000        0.0000        0.0000        0.0000        0.0000        0.0000        0.0000        0.0000        0.0000        0.0000        0.0000        0.0000        0.0000        0.0000        0.0000        0.0000        0.0000        0.0000        0.0000        0.0000        0.0000        0.0000        0.0000        0.0000        0.0000        0.0000        0.0000        0.0000        0.0000        0.0000        0.0000        0.0000        0.0000        0.0000        0.0000        0.0000        0.0000        0.0000        0.0000        0.0000        0.0000        0.0000        0.0000        0.0000        0.0000        0.0000        0.0000        0.0000
        0.0000        0.0000        0.0000        0.0000        0.0000        0.0000        0.0000        0.0000        0.0000        0.0000        0.0000        0.0000        0.0000        0.0000        0.0000        0.0000        0.0000        0.0000        0.0000        0.0000        5.8779        4.2014        1.9782        4.5296        9.8185       20.1027       33.0070       35.6780       36.2581       41.6472       39.7362       38.5091       34.5466       44.5803       36.2440       54.5129       45.3850       31.2045       43.9524       69.9632       33.0782       72.4740       78.9082       19.0549       13.3304       17.3194       37.0746      171.0979      100.7033      288.2519       63.0693      102.8919       99.0685       49.9077       90.4602       89.2594      131.1215       76.3098       78.1775       63.2524       74.5841      102.8757       96.4301       88.8128       82.6156       64.7180       63.5002       50.1680       45.7089       43.9717       50.9608       76.7840       80.8887       65.0000       72.0940       71.5917       74.0725       64.5474       75.1727       60.2168       67.1529       85.4711       94.5986       80.1510       70.7204       73.5534       84.0706       80.9111      100.1291      121.6518      132.0368      129.0258      113.5825       87.1238       87.0179      110.0187       89.0102       88.7258       71.6161       97.7521      122.1198      152.9415      150.0502      145.9156      144.3609      147.0573      150.5623      174.9933      173.7515      159.9451      158.1163      140.8181      144.2939      138.3251      127.9401      112.3950      127.8579      132.7777      160.7389      143.8150      159.1022      132.4643      116.6219       99.4576      108.0109      117.6034      103.7242      123.5180      126.2827      134.2843      151.2749      129.4945      124.5282      124.6943      128.8577      116.0882      119.9976      120.5819      118.6845      127.3017      158.5467      192.3155      162.0714      184.9705      171.3465      177.7521      217.4191      223.2458      221.1907      265.5540      318.7968      302.9751      306.3522      292.8922      268.3657      213.6634      213.2240      240.9312      263.2841      224.3535      226.2142      255.9516      321.6910      353.4864      325.1400      280.2712      271.9561      270.1467      274.6966      273.3533      254.4161      257.5753      258.3068      256.4543      258.7255      230.3702      253.6371      218.0186      224.4363      297.8624      308.5861      279.0418      274.5398      222.2201      229.2851      235.0630      222.3607      190.3567      176.3733        0.0000        0.0000        0.0000        0.0000        0.0000        0.0000        0.0000        0.0000        0.0000        0.0000        0.0000        0.0000        0.0000        0.0000        0.0000        0.0000        0.0000        0.0000        0.0000        0.0000        0.0000        0.0000        0.0000        0.0000        0.0000        0.0000        0.0000        0.0000        0.0000        0.0000        0.0000        0.0000        0.0000        0.0000        0.0000        0.0000        0.0000        0.0000        0.0000        0.0000        0.0000        0.0000        0.0000        0.0000        0.0000        0.0000        0.0000        0.0000        0.0000        0.0000        0.0000        0.0000        0.0000        0.0000        0.0000        0.0000        0.0000        0.0000        0.0000        0.0000
        0.0000        0.0000        0.0000        0.0000        0.0000        0.0000        0.0000        0.0000        0.0000        0.0000        0.0000        0.0000        0.0000        0.0000        0.0000        0.0000        0.0000        0.0000        0.0000        0.0000        0.0000        7.3830        8.4819       11.1694       18.0057       26.6686       30.7542       41.7994       53.3186       65.1923       54.7909       32.7654       28.1332       38.3842       37.7061       35.6171       41.1138       50.0477       35.0182      106.0908       31.2752       46.8490      102.6879       27.4737       17.7217       19.8335       17.6396      139.1367      112.5648       96.1076       54.7939       51.7829       53.1295       38.6480       74.8070       91.9313       79.0719       80.0760       85.6324       66.0363       99.2159      105.1832       94.7909       89.9743       71.8712       67.7714       84.7217       58.5731       59.2291       92.5669       83.3324      116.4027      112.1520       76.3741       60.9795       84.9912       86.2669      102.6434       84.9949       54.4224       67.5819       77.7326      103.5555      100.5936       74.8317       75.1568       80.6235       84.8952      118.2977      149.7921      154.0983      111.0869       91.2420       90.9790       93.2730       77.8961       73.0024       96.6073       97.1947      127.4321      142.2514      146.5720      147.9583      147.7804      161.5440      156.7821      173.8421      171.8320      168.8815      167.6586      169.5418      148.2363      148.3014      150.0818      138.5800      115.6465      124.2605      123.3096      130.7773      124.1720      141.5786      128.6963      117.2837      115.9169      111.0995      118.3431      120.2471      124.4161      133.3548      139.0652      142.6762      141.8902      132.8738      114.5439      139.2839      155.7230      151.6065      168.8038      159.2706      153.0004      178.0569      207.3369      185.5474      192.6889      211.5686      221.3934      193.8260      247.9586      273.5966      350.3034      363.5825      331.6479      317.1853      289.8044      261.1109      228.4452      245.6994      277.8947      279.2598      231.5428      221.7923      250.2209      314.8501      320.3784      297.9338      296.4390      294.2369      289.3973      300.9823      279.2426      282.7767      308.2758      291.2834      279.3622      271.9514      263.6847      268.7424      245.4664      252.4605      311.2039      326.6952      296.7162      284.5322      247.6468      236.1643      243.8773      244.2591      201.5143      179.3833      219.1866        0.0000        0.0000        0.0000        0.0000        0.0000        0.0000        0.0000        0.0000        0.0000        0.0000        0.0000        0.0000        0.0000        0.0000        0.0000        0.0000        0.0000        0.0000        0.0000        0.0000        0.0000        0.0000        0.0000        0.0000        0.0000        0.0000        0.0000        0.0000        0.0000        0.0000        0.0000        0.0000        0.0000        0.0000        0.0000        0.0000        0.0000        0.0000        0.0000        0.0000        0.0000        0.0000        0.0000        0.0000        0.0000        0.0000        0.0000        0.0000        0.0000        0.0000        0.0000        0.0000        0.0000        0.0000        0.0000        0.0000        0.0000        0.0000        0.0000
        0.0000        0.0000        0.0000        0.0000        0.0000        0.0000        0.0000        0.0000        0.0000        0.0000        0.0000        0.0000        0.0000        0.0000        0.0000        0.0000        0.0000        0.0000        0.0000        0.0000        0.0000       15.7108       18.0816       13.5292       17.0100       21.6129       26.6328       33.5004       50.2824       47.3647       54.3999       28.9278       31.1469       30.3762       33.1857       53.5049       68.7216       38.7211       49.1085       35.2306       34.7857       28.9764       22.3923       30.9054       51.8291       64.6871       77.1107      146.9441      249.9755       72.4111       51.4867       45.5301       35.6247       36.3344      218.1310       53.5570       40.3363       53.0889       62.7613       43.9006       58.8693       69.7163      108.1642       62.1672       61.4448       61.2457       61.6940       97.0677      100.3646      101.4022       45.4330       94.3106      103.3110      115.3643       87.5479       87.5776       78.4716       76.2661       76.9700       67.0887       61.5910       70.7584       81.4149       96.2717       76.1269       70.6200       79.7675       95.4418       94.2512      102.2556       90.7960       78.0141       75.6608       72.8875       65.0195       59.2153       65.3211       75.6044       94.4056      152.3661      136.1800      143.9939      154.4442      169.9237      168.2524      156.4745      162.6397      150.5826      149.2112      150.9926      154.3504      153.5560      139.4207      131.4272      131.3143      129.7457      122.3763      136.4716      137.1470      140.1081      135.1990      126.7458      123.4782      134.5148      143.9909      139.8916      128.1367      130.9539      130.0329      117.2393      139.1211      152.6291      152.1649      134.1514      168.9658      177.5370      214.4010      210.3488      235.8955      229.0360      235.8955      268.1365      256.4343      259.8259      296.4699      267.5872      265.1644      295.0707      339.6120      398.6190      380.5897      375.8218      347.8280      316.4191      300.4792      257.1621      245.9489      254.9390      310.9340      282.1573      285.8696      304.9157      322.6840      343.9489      354.1606      366.0894      364.3916      374.7850      391.7278      361.1951      365.4885      365.0724      329.4687      333.5966      321.5104      337.9719      318.6366      275.4516      295.0530      307.3802      303.6775      316.1401      321.9585      295.4023      262.8784      261.0112      246.9050      245.5067      227.2829      241.0582        0.0000        0.0000        0.0000        0.0000        0.0000        0.0000        0.0000        0.0000        0.0000        0.0000        0.0000        0.0000        0.0000        0.0000        0.0000        0.0000        0.0000        0.0000        0.0000        0.0000        0.0000        0.0000        0.0000        0.0000        0.0000        0.0000        0.0000        0.0000        0.0000        0.0000        0.0000        0.0000        0.0000        0.0000        0.0000        0.0000        0.0000        0.0000        0.0000        0.0000        0.0000        0.0000        0.0000        0.0000        0.0000        0.0000        0.0000        0.0000        0.0000        0.0000        0.0000        0.0000        0.0000        0.0000        0.0000        0.0000        0.0000        0.0000        0.0000
        0.0000        0.0000        0.0000        0.0000        0.0000        0.0000        0.0000        0.0000        0.0000        0.0000        0.0000        0.0000        0.0000        0.0000        0.0000        0.0000        0.0000        0.0000        0.0000        0.0000        0.0000       24.1169       26.3306       15.8081       24.7860      105.2577       62.1105       45.2801       53.6219       50.5789       31.2950       31.3082       39.9281       44.3370       35.1467       44.8852       38.1874       41.6845       45.5035       27.0141       30.7184       49.0647       25.7490       31.8619       20.8135       49.1117      107.2906      162.7643      451.2734      106.3444       57.1567       68.1650       70.0616       51.6201       72.7809       71.5711       87.8303       69.4984       65.8697       59.0952       53.4184       60.7924       59.9614       61.7128       73.0066       80.9662       55.5760       81.7942       62.8264      135.5079       89.6791       98.1212       86.3036       93.3554       97.6783       89.6130       94.3371       85.3928       84.4990       72.3062       70.4575       66.0512       69.9896       82.5358       94.4791      117.0273      125.4115       77.7251       75.8398       84.6627       97.3872       86.6080       83.3971       94.0564       87.0875       83.4123       95.8184       97.2019      118.9647      151.7568      154.3006      152.1478      151.6422      148.5148      153.2937      152.3648      173.1476      147.2175      166.0162      171.0824      151.7997      172.9449      170.1434      157.3388      142.6724      139.2898      129.3288      137.7689      141.2405      152.2251      144.6011      133.8842      129.6582      123.4668      121.2926      123.9208      122.2667      124.3089      121.6341      122.6466      136.7720      142.8691      177.2416      154.0922      151.6524      175.5309      235.4245      229.1458      275.1654      314.0390      346.6743      325.6818      322.2814      305.3540      302.8667      309.9814      300.2540      320.9650      346.0464      380.5028      396.6506      374.1542      331.1698      343.3399      318.1849      257.3445      250.7381      265.5751      297.1797      302.0680      333.8154      331.2030      336.4605      368.6546      381.5241      400.1645      411.0788      430.4036      421.5762      406.7406      395.1844      372.6056      358.1054      362.6972      378.3009      381.0185      382.9104      328.5349      362.4512      377.0328      383.1452      375.1273      378.6182      316.4622      291.7337      298.4502      275.2153      278.7954      269.7260      277.5966        0.0000        0.0000        0.0000        0.0000        0.0000        0.0000        0.0000        0.0000        0.0000        0.0000        0.0000        0.0000        0.0000        0.0000        0.0000        0.0000        0.0000        0.0000        0.0000        0.0000        0.0000        0.0000        0.0000        0.0000        0.0000        0.0000        0.0000        0.0000        0.0000        0.0000        0.0000        0.0000        0.0000        0.0000        0.0000        0.0000        0.0000        0.0000        0.0000        0.0000        0.0000        0.0000        0.0000        0.0000        0.0000        0.0000        0.0000        0.0000        0.0000        0.0000        0.0000        0.0000        0.0000        0.0000        0.0000        0.0000        0.0000        0.0000        0.0000
        0.0000        0.0000        0.0000        0.0000        0.0000        0.0000        0.0000        0.0000        0.0000        0.0000        0.0000        0.0000        0.0000        0.0000        0.0000        0.0000        0.0000        0.0000        0.0000        0.0000        0.0000       20.4240       16.7616       13.3446       19.5521       55.7498       42.8894       39.2437       30.8755       32.0529       39.7966       31.0920       27.3640       26.6915       28.1460       53.0725       48.5655       35.2821       32.2746       24.9337       24.0520       23.5959       37.4806       34.4968       46.7678       68.1541       53.6891       86.9851       90.1800      100.0179       75.3429       83.1080       62.0648       45.1182       63.0182       58.0594       44.4720       82.6096      127.4464      115.1991      112.9915      110.0739       48.9062       90.1115       60.0123       56.7537       64.8664       54.9293       42.7816      131.0540      139.5314      150.9324      124.4522      110.7064      108.9862      104.5405       93.8431       81.3814       51.7382       71.0853       77.6155       75.0624       87.1307       80.0201       76.4899       82.4205      108.8755       75.9554       87.0091       93.2879      104.8334      104.4942       88.5867      103.1406      102.4494      129.1945      107.0365       90.4702      108.3144      148.4370      169.3178      166.5492      160.8513      161.2820      163.0619      169.4819      180.4211      178.9416      155.1500      163.7560      168.7153      164.9847      154.7204      165.9449      160.4675      160.0770      164.4373      156.4418      148.9683      148.2698      140.5210      136.3432      137.6077      125.2546      143.3932      127.5553      122.9310      125.8407      134.2269      144.2179      138.3320      132.4936      147.9768      158.4338      172.0446      202.6578      256.8859      262.4828      298.8691      367.6286      425.2010      372.9091      349.1431      331.3161      322.5554      325.0199      335.6528      325.5006      349.2273      350.6346      366.7177      350.5261      317.4605      332.0230      329.1259      274.4971      254.8846      277.3354      303.5648      330.1931      345.1218      329.5458      351.0073      394.8939      408.2755      412.4741      422.2760      430.5739      429.8296      434.7546      426.4477      416.6198      411.5929      389.4012      385.1829      352.2668      389.5891      417.6081      403.6827      496.5606      525.8965      575.1741      499.2299      412.3890      318.1993      329.4914      341.3028      340.4007      321.3551      323.2266      284.8217        0.0000        0.0000        0.0000        0.0000        0.0000        0.0000        0.0000        0.0000        0.0000        0.0000        0.0000        0.0000        0.0000        0.0000        0.0000        0.0000        0.0000        0.0000        0.0000        0.0000        0.0000        0.0000        0.0000        0.0000        0.0000        0.0000        0.0000        0.0000        0.0000        0.0000        0.0000        0.0000        0.0000        0.0000        0.0000        0.0000        0.0000        0.0000        0.0000        0.0000        0.0000        0.0000        0.0000        0.0000        0.0000        0.0000        0.0000        0.0000        0.0000        0.0000        0.0000        0.0000        0.0000        0.0000        0.0000        0.0000        0.0000        0.0000
        0.0000        0.0000        0.0000        0.0000        0.0000        0.0000        0.0000        0.0000        0.0000        0.0000        0.0000        0.0000        0.0000        0.0000        0.0000        0.0000        0.0000        0.0000        0.0000        0.0000        0.0000        0.0000       20.5626       16.7794       18.7684       27.7679       30.6607       31.3337       32.1875       68.8811       37.9519       52.6142       48.4501       41.0007       27.0595       40.3081       25.2449       23.0401       22.2365       34.1377       32.3030       30.4684       22.2274       66.8816       55.3265       53.1788       50.1117       62.5397      142.9179      150.4712      100.9989       73.1109      228.9427       85.4377       74.4532       79.9227       71.5791       69.5577       81.4658       68.6452       66.6267       96.4245       55.8419       48.9665       72.2758       42.6958       58.2877       80.6032       81.4552      107.5867      104.3704      122.3580      127.5699      107.5809      102.9048      131.9238       94.3532       92.2902       62.2436       92.0305      104.4763      116.3830      104.3885      108.3318      113.0407       99.8781      125.0675       94.2965       97.1063      118.0194      128.2762      132.4471      119.3463      125.9788      115.6226      117.9124      107.7645      108.6578      111.4648      130.6967      143.3036      132.3734      142.1338      148.1566      172.2726      189.6714      172.6270      174.6768      168.3232      159.6656      169.6566      159.9624      166.4244      164.0101      158.0275      157.6551      158.5733      158.5015      145.9973      139.1443      142.4451      141.0819      149.2489      140.5033      146.0545      138.9932      135.5705      133.2512      138.3178      156.0087      153.2417      153.5808      161.6049      195.5305      265.9730      267.2191      250.9356      280.0833      306.5006      359.5777      362.8116      331.7314      315.6173      315.4449      310.2297      356.4164      360.6589      332.5486      308.3340      318.4529      318.1261      304.8497      303.9656      302.1892      310.7331      262.2699      251.1557      269.3615      287.4105      309.8637      353.1671      370.1461      359.9030      392.4955      408.1067      439.6490      438.8406      440.1294      432.9390      426.4731      425.6178      425.8356      425.2543      425.6242      407.9246      393.5417      416.4212      396.4481      487.0116      608.0446      612.3959      651.3762      490.9302      381.3225      374.3412      342.5491      323.6180      309.7661      337.8735      363.1118      333.5570        0.0000        0.0000        0.0000        0.0000        0.0000        0.0000        0.0000        0.0000        0.0000        0.0000        0.0000        0.0000        0.0000        0.0000        0.0000        0.0000        0.0000        0.0000        0.0000        0.0000        0.0000        0.0000        0.0000        0.0000        0.0000        0.0000        0.0000        0.0000        0.0000        0.0000        0.0000        0.0000        0.0000        0.0000        0.0000        0.0000        0.0000        0.0000        0.0000        0.0000        0.0000        0.0000        0.0000        0.0000        0.0000        0.0000        0.0000        0.0000        0.0000        0.0000        0.0000        0.0000        0.0000        0.0000        0.0000        0.0000        0.0000        0.0000
        0.0000        0.0000        0.0000        0.0000        0.0000        0.0000        0.0000        0.0000        0.0000        0.0000        0.0000        0.0000        0.0000        0.0000        0.0000        0.0000        0.0000        0.0000        0.0000        0.0000        0.0000       31.7099       32.4732       22.1237       22.1887       26.2318       27.8709       29.4442       50.1896       80.7273      198.6157      108.6342       37.4598       50.4905       56.1474       35.8472       30.0975       24.5253       27.8620       46.3797       35.2449       39.9597       37.4186       58.0609       49.0726       74.8718       37.3729       43.5834       75.2439      107.3204      254.7568       48.1637       66.0418      108.9301       63.6576       53.1020       48.7876       54.1765       48.5337      137.8358       74.4475       76.1149       77.8227       65.0711       63.1306       57.5618       61.5140       74.2984       71.5576       76.3058       80.5288      102.0622      101.5914      112.0460       96.5562      102.2305      103.0733      105.5193       98.5881       92.6828       93.2634       98.6955       92.0374       98.1006      101.9694      117.4945      127.9791       93.0232      101.8173      111.6661      100.1231      100.0255       99.0414      102.1674       99.4065       82.8746       70.6281       72.6259       94.8992      102.5329       99.5466      114.6101      114.5020      131.1888      135.1598      136.0695      161.5690      172.2402      164.3167      156.0492      159.8368      175.6359      183.1932      166.7141      159.1232      144.5236      150.9080      150.4393      146.7029      136.5121      133.0453      136.4400      134.6391      181.2964      165.8477      165.0095      172.5779      183.8797      211.1817      219.1079      242.2756      233.1163      246.7824      252.6301      254.8517      291.9425      352.1692      328.0104      362.9873      398.8760      389.2278      378.5915      334.0252      307.6187      314.9248      332.9553      337.0387      284.0602      258.6417      252.7890      244.5616      243.9644      246.5988      280.5374      260.4358      264.4042      239.5534      238.3192      245.1472      327.2210      376.5883      412.0626      444.8268      460.6576      469.9987      493.5589      493.4826      533.0161      498.3857      461.1525      461.0060      452.8169      423.2829      425.5559      394.3983      382.5943      382.8758      379.6579      404.0049      506.2254      551.3429      569.1048      531.4464      448.9081      398.2681      373.5320      375.1368      373.6193      363.5242      384.9828      378.7576      295.4424        0.0000        0.0000        0.0000        0.0000        0.0000        0.0000        0.0000        0.0000        0.0000        0.0000        0.0000        0.0000        0.0000        0.0000        0.0000        0.0000        0.0000        0.0000        0.0000        0.0000        0.0000        0.0000        0.0000        0.0000        0.0000        0.0000        0.0000        0.0000        0.0000        0.0000        0.0000        0.0000        0.0000        0.0000        0.0000        0.0000        0.0000        0.0000        0.0000        0.0000        0.0000        0.0000        0.0000        0.0000        0.0000        0.0000        0.0000        0.0000        0.0000        0.0000        0.0000        0.0000        0.0000        0.0000        0.0000        0.0000        0.0000
        0.0000        0.0000        0.0000        0.0000        0.0000        0.0000        0.0000        0.0000        0.0000        0.0000        0.0000        0.0000        0.0000        0.0000        0.0000        0.0000        0.0000        0.0000        0.0000        0.0000       39.1007       52.8007      134.2717       40.3231       28.6933       31.6221       30.9075       42.9145       45.2048       37.6347       76.8889       56.2174       44.7963       26.2354       32.7034       43.8719       28.0270       27.1097       30.6171       32.5655       39.9164       34.3624       54.9478       39.6648       40.7996       58.4262       82.2237       47.0017       47.8278       90.6088      270.7139       69.7967       58.6806       67.3565       68.5121       62.4959       77.7049      110.5520      104.4357       69.3119       77.9078       60.6633       53.4484       63.1187       54.7680       47.9340       72.8022       53.4308       72.0544       71.3722       91.4606      108.3089      113.5688      102.0006      120.3639      127.6377      127.7445      137.1772      125.1678      115.5741      103.0072       96.0107      111.4737      105.6508      105.5141      106.1757      111.5322       90.2897      106.1768      116.7580      116.6207      119.8725      121.3820      113.3572      108.4000       91.2283       80.4184       78.9838       91.6006      104.9451      108.9089      115.2481      111.5453      135.0655      135.7917      131.5404      151.0488      187.3123      181.4929      204.1727      176.7145      181.6602      196.0380      206.8958      191.3397      166.1212      162.5308      153.0953      155.3334      143.8051      146.5321      165.2876      153.4791      159.9325      166.8780      185.9476      197.2183      203.2696      226.2240      268.7752      279.4851      271.6169      290.6014      274.3617      290.5391      338.1498      373.1169      404.1308      419.8914      453.0423      460.6866      417.6906      365.0962      325.2936      336.3723      377.4788      347.1788      304.0863      276.1433      258.0097      252.8389      229.3815      226.8168      226.5914      216.0257      218.0266      226.9894      225.0774      240.7864      347.1093      414.0801      463.8199      472.9589      476.5826      483.2160      520.2859      513.2319      506.4876      494.1186      455.9773      449.6797      455.4823      432.5943      437.1977      404.4242      384.8478      362.9426      366.6662      381.0262      470.3340      485.6068      492.5990      505.3470      430.3273      393.7226      339.6058      338.4759      362.1292      358.6565      364.1609      359.6316      324.3431      281.5764        0.0000        0.0000        0.0000        0.0000        0.0000        0.0000        0.0000        0.0000        0.0000        0.0000        0.0000        0.0000        0.0000        0.0000        0.0000        0.0000        0.0000        0.0000        0.0000        0.0000        0.0000        0.0000        0.0000        0.0000        0.0000        0.0000        0.0000        0.0000        0.0000        0.0000        0.0000        0.0000        0.0000        0.0000        0.0000        0.0000        0.0000        0.0000        0.0000        0.0000        0.0000        0.0000        0.0000        0.0000        0.0000        0.0000        0.0000        0.0000        0.0000        0.0000        0.0000        0.0000        0.0000        0.0000        0.0000        0.0000
        0.0000        0.0000        0.0000        0.0000        0.0000        0.0000        0.0000        0.0000        0.0000        0.0000        0.0000        0.0000        0.0000        0.0000        0.0000        0.0000        0.0000        0.0000        0.0000        0.0000       40.2785       41.2696       43.3734       28.5709       30.4966       36.9604       31.7416       34.1395       28.8463       29.0357       31.5938       68.5665       38.0863       26.7417       35.7625       43.4124       36.0134       48.4484       62.1286       44.3247       42.9001       30.9164       37.9427       38.2255       57.5167       72.1450       73.6830       85.6828       52.7999       72.6408       82.6082       76.8416       46.8431       33.8357      102.7441       98.1062      103.9185      130.6288       88.3540       55.8436       98.4116      104.1899       50.5015       48.1989       44.8691       79.6181      104.4490       73.5773       89.7947      104.5457      133.0629      135.0410      132.4149      154.3151      180.0914      179.3359      155.9354      162.9352      147.1981      126.9110      129.9870      106.7423      116.2780      114.3287      113.5804      101.1344      106.7297      101.3250       95.3001      126.9829      118.7624      135.2721      125.7107      122.9966      123.9401      128.2022       92.1516       94.3571       97.0265      101.4685       96.9729       97.4754      102.4839      120.6775      126.7586      143.6905      151.0546      173.6821      194.8604      202.5865      212.1104      215.9190      220.0167      224.9778      206.8784      179.8274      163.6151      159.5721      160.2158      169.4514      171.0632      167.3446      155.1142      164.5447      167.2208      183.9707      214.2156      234.3999      279.7397      287.5311      311.3158      300.5945      306.9745      362.5813      368.0442      407.3243      440.3343      456.5840      452.8674      482.4708      486.8295      462.7631      390.2581      344.0932      334.4704      341.7030      330.4195      314.6684      261.4650      246.9579      268.9313      258.9267      212.9133      210.4429      216.4306      222.3668      236.2292      240.4382      299.3573      385.4244      427.9792      449.3959      479.0478      493.9092      492.6019      522.4032      548.7651      496.9303      494.0627      457.5258      428.6668      436.7880      429.5743      406.7393      396.6791      386.0515      350.0961      342.2816      364.2926      400.1560      448.6735      489.9742      499.1679      442.7065      398.8832      364.7778      378.8919      397.1746      431.5166      438.3016      359.0603      282.3980      260.7786      236.1350        0.0000        0.0000        0.0000        0.0000        0.0000        0.0000        0.0000        0.0000        0.0000        0.0000        0.0000        0.0000        0.0000        0.0000        0.0000        0.0000        0.0000        0.0000        0.0000        0.0000        0.0000        0.0000        0.0000        0.0000        0.0000        0.0000        0.0000        0.0000        0.0000        0.0000        0.0000        0.0000        0.0000        0.0000        0.0000        0.0000        0.0000        0.0000        0.0000        0.0000        0.0000        0.0000        0.0000        0.0000        0.0000        0.0000        0.0000        0.0000        0.0000        0.0000        0.0000        0.0000        0.0000        0.0000        0.0000
        0.0000        0.0000        0.0000        0.0000        0.0000        0.0000        0.0000        0.0000        0.0000        0.0000        0.0000        0.0000        0.0000        0.0000        0.0000        0.0000        0.0000        0.0000        0.0000        0.0000       51.8354       71.4968       72.6130       30.2876       24.1229       52.2831       80.3167       41.6433       37.1822       54.5931       59.7572      109.5274       76.7826       40.8207       49.0671       38.1569       49.2590       46.9794       27.9645       39.0190       50.3177       27.2810       83.3249       32.8636       45.1296      221.4361      236.0193       68.4346       76.3121       50.2270       40.2541       75.7103       98.9198       52.9531       97.4785      110.5696      162.9403      108.7136      107.2495       80.6648       58.4070       68.9878       85.0961      100.6283       68.3935       64.5871       65.5511       62.8657       61.9041      154.3534      182.3380      170.1741      282.9581      179.2833      204.5780      182.7163      189.0710      165.3151      178.0990      158.2549      124.9556      131.7833      158.6388      144.1487      120.7762      112.8699      115.8525       98.8388      105.6039      114.7120      112.7617      115.2286      106.6956      117.3935      129.2326      157.4710      138.3720      122.4121      124.3275      114.8032      108.6656      102.6838      107.1465      121.7747      138.4612      141.6502      153.2243      168.0328      191.4919      178.2565      208.2583      198.8031      200.6655      198.2362      172.0749      161.2135      172.6158      172.8322      184.7478      189.2917      209.2165      181.4888      152.7378      181.2045      187.8035      196.1184      227.1570      275.7073      293.6002      317.2154      322.6424      324.3797      348.2768      413.4164      439.2372      488.5422      497.3912      508.2066      517.5722      498.1382      478.8642      458.5304      426.7868      360.9119      350.9078      341.6702      323.8980      291.6568      243.8032      256.6877      259.1940      228.0775      203.5752      232.5183      248.6989      251.4494      246.6514      263.3332      296.7895      378.7639      403.4249      441.2881      486.5674      517.8671      496.3698      497.8771      515.0829      479.4026      471.0398      484.5419      433.1136      411.5096      404.5271      372.5205      360.3683      354.9190      337.1597      329.8218      348.1161      397.3227      451.4924      494.3628      576.6154      486.3611      359.7343      434.7971      478.8842      427.2446      437.9267      365.7010      317.1114      221.4526      211.2984      233.2891      215.0198        0.0000        0.0000        0.0000        0.0000        0.0000        0.0000        0.0000        0.0000        0.0000        0.0000        0.0000        0.0000        0.0000        0.0000        0.0000        0.0000        0.0000        0.0000        0.0000        0.0000        0.0000        0.0000        0.0000        0.0000        0.0000        0.0000        0.0000        0.0000        0.0000        0.0000        0.0000        0.0000        0.0000        0.0000        0.0000        0.0000        0.0000        0.0000        0.0000        0.0000        0.0000        0.0000        0.0000        0.0000        0.0000        0.0000        0.0000        0.0000        0.0000        0.0000        0.0000        0.0000        0.0000        0.0000
        0.0000        0.0000        0.0000        0.0000        0.0000        0.0000        0.0000        0.0000        0.0000        0.0000        0.0000        0.0000        0.0000        0.0000        0.0000        0.0000        0.0000        0.0000        0.0000        0.0000        0.0000      165.3411      171.2700      112.0658      102.7424      103.1304      121.5564       91.2742      102.9196       89.2105       84.9551       83.7157       85.8028       85.5755       81.4108       55.5267       47.9699       43.2899       44.0260       46.7120       53.5838       61.5554       52.2371       79.5709       83.8957       80.1960       97.2248      101.2300       94.8761       98.3926       87.7318       85.2990       99.6456      100.2559       94.7655      107.8052      201.1381      185.3636      139.2112      116.0135       92.6948       78.7784      118.5276      137.4913       99.9074      125.3139       76.8439       59.4906       86.9122      104.0598      164.3580      210.1395      258.1447      202.6674      164.5199      199.0826      187.2478      143.5008      193.8681      166.5488      136.7408      146.7679      142.8190      130.3807      121.4050      146.1952      117.4297      101.1525       99.1931      111.8065      140.8988      110.5090      106.9971      132.3219      135.8972      145.3263      128.5980      131.5277      127.8166      123.1006      102.8356       98.0500      108.6778      123.7217      109.5803      133.3228      119.4140      126.2671      149.6331      155.9682      161.8187      166.2666      193.9454      173.5094      154.0131      176.1649      184.8594      194.8935      195.5968      236.7417      237.6517      181.8626      176.7857      179.9507      180.4524      222.3351      278.7522      282.2932      297.8502      343.4922      375.0885      401.9776      436.4025      476.1006      465.0891      510.9114      556.9278      552.6439      534.2614      526.4597      503.9507      477.7883      415.3040      351.8365      316.7767      282.1903      267.2615      256.9411      261.4318      261.3121      235.5390      233.0111      241.9697      250.1594      278.1420      312.8654      329.9138      375.3013      386.6461      422.3211      443.0994      466.0788      517.8304      483.1050      474.8723      469.3580      442.9003      424.4763      429.6815      444.1472      451.6903      487.5822      387.0667      327.6066      310.3884      285.5552      296.9183      294.3686      349.8703      348.3069      363.8505      342.9857      393.1495      369.2018      311.5121      293.2508      311.0247      398.8900      407.1114      359.1664      255.7023      235.2169      243.0564      281.7855      233.2849      241.4700        0.0000        0.0000        0.0000        0.0000        0.0000        0.0000        0.0000        0.0000        0.0000        0.0000        0.0000        0.0000        0.0000        0.0000        0.0000        0.0000        0.0000        0.0000        0.0000        0.0000        0.0000        0.0000        0.0000        0.0000        0.0000        0.0000        0.0000        0.0000        0.0000        0.0000        0.0000        0.0000        0.0000        0.0000        0.0000        0.0000        0.0000        0.0000        0.0000        0.0000        0.0000        0.0000        0.0000        0.0000        0.0000        0.0000        0.0000        0.0000        0.0000        0.0000        0.0000        0.0000        0.0000
        0.0000        0.0000        0.0000        0.0000        0.0000        0.0000        0.0000        0.0000        0.0000        0.0000        0.0000        0.0000        0.0000        0.0000        0.0000        0.0000        0.0000        0.0000        0.0000        0.0000        0.0000      128.4875      123.4746      150.7811      133.9698      129.8538      124.7148      109.4609      118.6274      146.4313      116.9999       77.2896       87.4979       71.3745       92.8824       58.7492       48.5653       52.9618      120.1603       50.6708       64.2787       64.9899       83.5121       73.6397      103.4234      123.6296      114.5635      103.0527       91.7562      105.8774       82.7516       97.1099      135.8258       99.2288       89.5672       84.3760      115.1798       95.5844       93.7914       99.2628      115.6417      107.7795      103.2980      117.8825      130.7300      126.7382       91.5862      103.6171      113.6377      103.5678      155.8907      167.4446      183.5035      191.8811      193.3446      227.0217      194.2524      207.2102      231.6108      209.7412      148.9109      145.9276      203.2391      136.3832      131.4102      130.7995      104.6746       86.1674      109.1974      135.8065      129.6734      103.6443      116.5126      128.7395      135.9100      134.3391      144.7202      125.6408      128.3908      111.8956      129.2868      129.7949      123.2660      119.0701      102.3001      108.4950      100.7181      117.9273      131.0634      144.7525      151.1698      179.1136      193.5116      177.1322      166.1399      192.4753      200.8233      196.9990      189.2222      241.5478      226.1245      186.9169      188.9967      188.0671      198.1389      230.6732      303.2360      322.9421      359.2789      387.7144      448.9163      466.4048      479.8804      466.8012      473.4179      524.3600      550.7260      562.2285      536.5283      562.5112      517.3280      451.8180      384.8091      316.7514      290.5423      268.6601      237.3978      235.4650      222.6597      219.5634      231.2848      285.5231      288.4766      308.8031      309.7116      321.0079      335.8181      391.8470      405.5229      447.8136      463.6796      461.5068      502.5015      501.5244      447.7506      452.7666      389.8862      381.9880      369.8870      386.1748      418.1111      455.2118      390.6537      354.1585      278.6138      250.1436      249.9734      251.0844      283.6323      268.5061      280.2405      264.3637      255.1857      246.2317      227.3386      229.3357      234.7670      282.7869      327.7742      284.2821      250.9610      239.1579      230.0515      238.0093      275.4875      301.7700        0.0000        0.0000        0.0000        0.0000        0.0000        0.0000        0.0000        0.0000        0.0000        0.0000        0.0000        0.0000        0.0000        0.0000        0.0000        0.0000        0.0000        0.0000        0.0000        0.0000        0.0000        0.0000        0.0000        0.0000        0.0000        0.0000        0.0000        0.0000        0.0000        0.0000        0.0000        0.0000        0.0000        0.0000        0.0000        0.0000        0.0000        0.0000        0.0000        0.0000        0.0000        0.0000        0.0000        0.0000        0.0000        0.0000        0.0000        0.0000        0.0000        0.0000        0.0000        0.0000        0.0000
        0.0000        0.0000        0.0000        0.0000        0.0000        0.0000        0.0000        0.0000        0.0000        0.0000        0.0000        0.0000        0.0000        0.0000        0.0000        0.0000        0.0000        0.0000        0.0000        0.0000        0.0000      188.4188      154.1366      191.8774      182.8779      176.9503      160.6291      147.9663      138.3832      160.3953      128.4092      110.4316       98.5374      108.7646      121.9458       89.0537       82.2019       64.5258       51.9418       65.9675       74.0023       64.1368       93.8399      114.1064      100.2094      116.8656      139.9515      108.1115       80.8447       92.0727       66.1966      100.9284      104.4625       91.0195       84.4817       91.3856      104.1351      105.1202      155.5738      182.4613      130.3814      143.3530      113.2825      125.3540      120.1666      124.4578      116.9853      168.6470      138.3144      107.8296      147.7196      206.1020      191.7143      165.2567      160.0871      176.3327      197.1997      189.3634      180.2972      157.1598      150.1196      151.4900      165.8541      144.5698      148.7723      141.9748      106.3132       80.2897      115.4759      120.2160      109.7381       86.9145      105.9515      116.0893      120.7867      108.0892      120.3038      119.7777      133.1009      128.7813      136.7270      141.5050      117.6365      107.8428       92.3349       97.9937       94.8475      119.6159      132.3346      137.8190      155.0328      172.6229      173.1735      169.0544      179.2914      192.9329      191.0014      191.7278      176.4902      239.8319      196.6092      193.0602      182.5456      198.5297      199.3891      258.3184      356.0263      371.6679      397.5879      398.3951      429.4051      497.8982      494.8811      440.4509      461.4677      513.1777      558.6283      561.5295      503.3721      505.7806      464.7118      413.3270      364.4413      312.7599      291.0701      281.3070      251.0384      260.0274      232.5477      205.4367      225.8504      260.5930      333.7561      419.4615      410.4770      392.4467      419.1009      454.9933      456.8087      468.1277      436.3709      447.0687      488.4072      444.4948      426.0434      376.0023      336.7557      317.9353      324.3342      334.8888      332.4023      313.6649      281.3066      278.2702      275.9532      232.2971      227.4424      207.8821      193.8288      221.6766      219.3766      212.8154      198.7885      195.4015      172.3952      192.6011      186.9603      215.2066      199.3023      210.1602      220.3137      222.9668      222.4157      216.4601      240.0032      286.4100        0.0000        0.0000        0.0000        0.0000        0.0000        0.0000        0.0000        0.0000        0.0000        0.0000        0.0000        0.0000        0.0000        0.0000        0.0000        0.0000        0.0000        0.0000        0.0000        0.0000        0.0000        0.0000        0.0000        0.0000        0.0000        0.0000        0.0000        0.0000        0.0000        0.0000        0.0000        0.0000        0.0000        0.0000        0.0000        0.0000        0.0000        0.0000        0.0000        0.0000        0.0000        0.0000        0.0000        0.0000        0.0000        0.0000        0.0000        0.0000        0.0000        0.0000        0.0000        0.0000        0.0000
        0.0000        0.0000        0.0000        0.0000        0.0000        0.0000        0.0000        0.0000        0.0000        0.0000        0.0000        0.0000        0.0000        0.0000        0.0000        0.0000        0.0000        0.0000        0.0000        0.0000        0.0000      280.0177      209.5664      260.0172      278.4640      261.4848      215.6779      196.4169      172.2588      156.9112      146.9557      116.0290       93.2187       93.0522       90.9803       87.1663       89.6630       73.9362       67.2413       68.1707       84.1038       66.0401       67.2173      129.6016      123.2805      165.7093      119.7986       83.4290       97.1051       81.4156       87.9820       87.7431      120.0782      144.5761       98.1328      124.5409      119.5940      133.9181      181.7910      168.9173      132.7082      122.4378      205.2058      209.4289      160.7399      111.3632      143.2410      171.5832      118.3826       83.7967       96.5315      149.6416      151.2876      150.9989      150.1928      174.3704      228.2154      208.4086      168.9471      167.7605      225.3011      220.6005      158.8247      136.7463      144.1832      126.1469       92.5931       80.0573       85.4381       86.6713       76.2245       76.9459       79.8410       83.5550       80.0645       75.9178       87.5200       98.6483      109.3893      126.5179      157.5123      136.3878      113.1412      116.8635      102.3506      106.1549      114.9535      140.4641      141.1604      144.6127      161.7706      168.7018      165.8293      158.4543      176.1041      180.0166      172.2770      163.3004      173.3238      226.8172      189.0493      184.6409      190.7253      191.1216      213.8634      268.2618      330.3820      363.0479      381.3842      386.4038      399.2125      451.4773      461.7551      489.8680      487.1179      486.7026      502.9721      504.3546      461.0790      454.6428      421.6243      381.6901      368.1993      318.0059      305.3838      287.6178      242.7356      238.2751      239.4153      231.9416      266.0384      306.0284      342.0684      327.4191      400.5065      434.4634      492.7668      490.8666      482.9128      472.7127      434.4083      427.5151      432.6939      357.1525      361.4967      336.1359      284.9064      273.1422      295.2484      301.9907      306.8322      287.6576      242.0200      234.6033      236.2633      206.8801      198.4386      179.6513      198.2771      259.7327      219.0840      221.5718      194.7000      179.1081      191.4070      204.2921      200.6276      211.3485      185.5348      159.3752      175.1558      175.2198      183.5780      182.9713      184.8625        0.0000        0.0000        0.0000        0.0000        0.0000        0.0000        0.0000        0.0000        0.0000        0.0000        0.0000        0.0000        0.0000        0.0000        0.0000        0.0000        0.0000        0.0000        0.0000        0.0000        0.0000        0.0000        0.0000        0.0000        0.0000        0.0000        0.0000        0.0000        0.0000        0.0000        0.0000        0.0000        0.0000        0.0000        0.0000        0.0000        0.0000        0.0000        0.0000        0.0000        0.0000        0.0000        0.0000        0.0000        0.0000        0.0000        0.0000        0.0000        0.0000        0.0000        0.0000        0.0000        0.0000        0.0000
        0.0000        0.0000        0.0000        0.0000        0.0000        0.0000        0.0000        0.0000        0.0000        0.0000        0.0000        0.0000        0.0000        0.0000        0.0000        0.0000        0.0000        0.0000        0.0000        0.0000        0.0000        0.0000      416.4067      481.0849      431.0560      428.2324      379.1943      451.6913      447.9657      401.7393      333.1579      186.9049      137.6256      113.1711      111.0400      155.7101      160.6055      152.6542      132.2862      105.9351      100.0229      102.5705       97.8951       87.1007       98.6177      111.9001      101.9275       89.9053       80.6834       72.8712      104.4078      127.1530      154.9361      166.3925      155.3295      160.6381      153.9220      142.9859      148.6947      183.1517      190.9960      160.8839      151.6049      142.8655      141.0621      139.2597      123.0733      112.5258       96.9135      106.5364      104.5432      124.4041      152.5156      154.7554      163.7658      197.9857      237.5735      203.9955      208.8459      261.7628      229.8574      221.4963      182.3472      172.5655      162.3878      112.8957       91.4166       97.6474      101.8227      106.4058      105.4752       85.5153       82.9415       84.7815       89.1844       78.4270       80.5370       99.9675      105.2847      118.4911      130.5119      132.7573      128.7034      134.5334      141.6767      147.6218      139.4084      151.6967      153.9411      165.9239      177.5091      209.7464      200.4421      190.1542      178.8143      219.4114      201.7089      180.1013      185.2806      189.7693      162.5452      161.4736      169.7529      186.0402      206.7287      241.7586      289.3739      338.9779      357.1295      397.0895      387.8312      413.9525      427.9568      450.0869      429.7810      428.3277      406.8559      407.2634      400.3498      397.1934      310.3104      286.8252      297.0949      330.1905      337.1015      329.8873      293.4014      310.6029      310.7101      279.2603      361.0573      360.3452      294.3497      317.6406      379.0222      386.2095      434.2420      433.9321      434.4612      408.7858      340.3274      299.3455      279.2232      255.5543      319.5831      315.3681      242.7941      268.6850      288.9667      291.4919      297.4624      277.4657      243.7112      208.4645      234.0220      208.9227      192.9918      191.1032      206.5237      220.1693      233.0285      223.2694      201.5574      202.6488      214.8770      225.6960      204.9436      155.1376      155.1046      142.5468      156.4661      170.9170      188.3226      167.9591      136.6895      115.5640       78.0456       77.0369       65.4981        0.0000        0.0000        0.0000        0.0000        0.0000        0.0000        0.0000        0.0000        0.0000        0.0000        0.0000        0.0000        0.0000        0.0000        0.0000        0.0000        0.0000        0.0000        0.0000        0.0000        0.0000        0.0000        0.0000        0.0000        0.0000        0.0000        0.0000        0.0000        0.0000        0.0000        0.0000        0.0000        0.0000        0.0000        0.0000        0.0000        0.0000        0.0000        0.0000        0.0000        0.0000        0.0000        0.0000        0.0000        0.0000        0.0000        0.0000        0.0000        0.0000        0.0000
        0.0000        0.0000        0.0000        0.0000        0.0000        0.0000        0.0000        0.0000        0.0000        0.0000        0.0000        0.0000        0.0000        0.0000        0.0000        0.0000        0.0000        0.0000        0.0000        0.0000        0.0000        0.0000        0.0000        0.0000        0.0000        0.0000      464.5240      540.0953      534.3860      486.9525      406.0354      224.9216      162.4791      138.0695      132.5380      157.5623      158.4142      156.9780      140.0068      116.7356      111.5283      106.3573      111.0242      114.3399      109.2043      101.3361      101.3020       98.4688       91.3702      100.3373      122.4558      148.4884      165.5164      163.8355      163.2916      160.6210      155.8550      144.0234      146.8330      178.2515      178.8741      153.9421      145.6063      152.1214      137.7047      139.6767      146.7826      141.7386      109.1836      106.8804      117.8098      126.1962      165.8257      178.2626      173.5275      212.3483      220.6387      219.3160      239.2502      244.6988      206.4551      176.0299      172.7196      162.2798      162.8247      136.3575      127.7364      114.4072       85.9828       70.9430       75.6877       71.2552       67.9375       68.9111       78.8488       78.6301       84.5419       99.9510      119.2877      129.1590      144.4247      160.4826      140.8988      157.4623      160.1816      157.2288      154.9416      174.5656      176.7825      192.1360      179.3331      192.4236      181.6574      184.6029      187.5153      235.9682      180.2284      146.0753      133.0749      136.4551      144.3774      167.8377      161.1180      175.0689      211.3724      266.4637      319.4489      364.9748      389.1206      407.8575      382.9149      407.7895      406.9999      419.7525      409.3813      443.0659      396.6713      360.3723      344.6138      322.2415      278.1244      293.1724      299.8715      355.5677      340.7263      312.0838      262.0525      277.4008      301.1577      327.7190      303.0232      264.7145      230.3624      255.3483      273.8324      302.0877      335.4160      348.6837      387.0330      316.3712      260.4338      226.0844      218.3249      213.9639      238.0632      228.4256      213.3092      256.4780      298.6466      265.9626      223.4962      274.8069      242.7204      246.9785      214.5948      205.7730      225.0042      226.8376      219.5243      220.5922      251.2293      247.4384      217.1948      256.7640      261.8694      246.7610      219.1566      173.9267      136.4266      143.6003      152.8721      154.9585      161.2472      149.6283      123.4564       95.8572       65.5550       36.7680       37.3376        0.0000        0.0000        0.0000        0.0000        0.0000        0.0000        0.0000        0.0000        0.0000        0.0000        0.0000        0.0000        0.0000        0.0000        0.0000        0.0000        0.0000        0.0000        0.0000        0.0000        0.0000        0.0000        0.0000        0.0000        0.0000        0.0000        0.0000        0.0000        0.0000        0.0000        0.0000        0.0000        0.0000        0.0000        0.0000        0.0000        0.0000        0.0000        0.0000        0.0000        0.0000        0.0000        0.0000        0.0000        0.0000        0.0000        0.0000        0.0000        0.0000        0.0000
        0.0000        0.0000        0.0000        0.0000        0.0000        0.0000        0.0000        0.0000        0.0000        0.0000        0.0000        0.0000        0.0000        0.0000        0.0000        0.0000        0.0000        0.0000        0.0000        0.0000        0.0000        0.0000        0.0000        0.0000        0.0000        0.0000        0.0000      588.9800      583.1358      526.3784      434.1761      246.5435      189.5236      151.6309      146.4532      176.3550      167.5650      159.2579      147.7745      119.4956      113.9594      105.3754      111.0000      116.8446      104.7037      103.0423      106.8983       97.7005      102.3920      113.1117      127.1391      163.3911      184.0994      184.0791      190.8076      164.5888      156.4101      151.8627      157.5765      152.8235      144.9395      143.7377      136.4581      144.6774      139.0232      135.4430      137.5920      117.1985      120.1940      110.4225      123.9862      158.5238      165.9806      178.3493      179.5931      207.1651      206.4924      215.4745      206.4616      215.9587      205.2068      204.9680      205.2228      191.1291      158.8481      142.2458      158.8275      119.6125      103.2565       96.7303       80.0845       68.1012       75.3283       80.2581       91.2966       84.0403       88.5834      108.2453      137.4724      146.7802      137.0760      147.1959      151.3567      158.6467      155.7714      150.9249      155.7082      179.4900      194.3048      186.4007      173.7053      173.1621      185.9468      167.0238      166.6907      193.9290      163.8045      118.8857       94.5944      107.4147      134.6277      167.2409      184.5504      215.9997      246.4917      288.1205      316.4614      400.6199      416.9731      432.3932      410.0311      450.4084      471.9472      433.7051      434.2200      425.1830      347.4617      310.1366      284.2228      300.8483      314.7303      321.6707      303.3615      349.7118      339.4191      308.8986      310.4680      317.0363      327.0166      331.4770      306.1173      268.6570      251.9739      231.3196      240.8778      261.5266      285.4825      277.1413      300.1793      249.0674      227.5898      189.7299      193.7717      181.7396      174.5130      215.4897      227.3260      229.7947      275.2002      214.5285      239.0916      274.0139      222.3472      233.5762      238.7405      249.7741      246.5242      268.6081      244.6451      229.7868      239.4724      227.0278      209.3141      235.5768      222.3894      216.4012      164.8669      150.0178      135.6288      151.7992      150.5294      171.4835      163.3012      131.1253      120.0774       74.5958       41.0089       31.3706       36.2942       18.6300        0.0000        0.0000        0.0000        0.0000        0.0000        0.0000        0.0000        0.0000        0.0000        0.0000        0.0000        0.0000        0.0000        0.0000        0.0000        0.0000        0.0000        0.0000        0.0000        0.0000        0.0000        0.0000        0.0000        0.0000        0.0000        0.0000        0.0000        0.0000        0.0000        0.0000        0.0000        0.0000        0.0000        0.0000        0.0000        0.0000        0.0000        0.0000        0.0000        0.0000        0.0000        0.0000        0.0000        0.0000        0.0000        0.0000        0.0000        0.0000        0.0000
        0.0000        0.0000        0.0000        0.0000        0.0000        0.0000        0.0000        0.0000        0.0000        0.0000        0.0000        0.0000        0.0000        0.0000        0.0000        0.0000        0.0000        0.0000        0.0000        0.0000        0.0000        0.0000        0.0000        0.0000        0.0000        0.0000        0.0000        0.0000        0.0000        0.0000      451.6213      260.2188      198.8024      168.5283      160.1711      184.5183      164.5677      155.9903      143.2495      115.3020      100.8331      101.2957      106.2713      132.0533      114.2091      111.2060      113.4957      104.4851      116.7159      129.6127      157.8743      183.4100      193.1279      197.3481      210.0493      182.6024      180.5601      171.9505      158.7686      163.1003      159.3451      145.3818      143.7668      145.9537      143.3959      121.7463      133.0799      136.2947      147.0354      156.8676      148.6255      148.0891      146.0751      179.4169      176.8304      211.6555      216.0274      242.1161      210.8013      202.5939      205.8233      191.9116      194.4907      191.5045      161.4149      149.5156      149.8502      122.6741      121.4995      111.7700       86.0234       71.3595       67.1665       65.6574       92.0037       82.4074       90.5993      116.8603      128.1964      140.2414      133.2224      151.8040      150.5627      160.3834      147.6013      145.0952      153.0779      170.2441      176.6917      189.3320      175.0188      191.5062      197.8588      168.6166      155.7642      126.1822      113.8729       91.1830      106.4358      122.9790      154.6714      165.6327      161.7109      218.4212      272.5698      309.9211      328.0200      400.8028      416.0946      433.2425      445.9388      493.2170      528.0483      506.2545      456.4246      396.7095      374.6161      340.8318      290.0440      289.1164      303.6198      324.4245      324.0589      354.4537      334.1313      333.9417      346.3854      380.8547      393.8714      422.7204      389.0982      347.2153      318.9377      254.2290      261.2256      257.4757      258.0365      239.3493      219.7072      187.1307      209.8336      186.4071      174.1371      160.0944      152.9371      175.2072      193.8045      197.7735      229.1302      202.1943      174.0295      180.8783      175.7598      184.2022      191.9256      246.3625      265.3398      251.6538      245.9016      217.6248      213.9393      190.4762      191.1557      182.5836      176.0585      152.4319      141.1693      133.3490      136.0522      142.5353      142.8097      146.4718      123.3223      115.4034      118.3081       65.2931       43.2937       35.9159       34.1014        8.6700        0.0000        0.0000        0.0000        0.0000        0.0000        0.0000        0.0000        0.0000        0.0000        0.0000        0.0000        0.0000        0.0000        0.0000        0.0000        0.0000        0.0000        0.0000        0.0000        0.0000        0.0000        0.0000        0.0000        0.0000        0.0000        0.0000        0.0000        0.0000        0.0000        0.0000        0.0000        0.0000        0.0000        0.0000        0.0000        0.0000        0.0000        0.0000        0.0000        0.0000        0.0000        0.0000        0.0000        0.0000        0.0000        0.0000        0.0000        0.0000        0.0000
        0.0000        0.0000        0.0000        0.0000        0.0000        0.0000        0.0000        0.0000        0.0000        0.0000        0.0000        0.0000        0.0000        0.0000        0.0000        0.0000        0.0000        0.0000        0.0000        0.0000        0.0000        0.0000        0.0000        0.0000        0.0000        0.0000        0.0000        0.0000        0.0000        0.0000        0.0000      309.5447      251.1086        0.0000        0.0000      172.4593      154.8017      144.5093      125.5578       72.9024       64.7508       64.0384       61.6148       82.3255       84.4521       90.9456       98.5060      133.6507      144.6192      169.4830      183.1496      200.6013      214.2923      222.5856      221.9012      208.1935      213.8277      209.7813      195.9962      186.6838      166.6895      155.8021      156.8050      124.6119      125.6304      126.4260      119.5998      122.6793      137.0470      188.0481      171.1866      186.1317      182.3165      177.3672      178.5757      209.9558      227.8608      246.1349      270.1968      301.0650      232.7998      259.6253      255.7725      318.9810      270.5988      217.3909      268.3486      195.5621      172.7457      189.4402      133.3681      130.9132      115.2873       89.6007      218.2655      154.2644      178.1237      220.8675      216.1691      159.9845      165.3443      170.8867      158.6475      150.6608      142.6260      150.6527      160.3441      198.2097      190.2385      193.8738      190.4421      186.0307      171.1281      164.3778      174.5105      141.8679      120.1308      102.9901      113.8829      133.0436      160.5164      173.8775      209.9175      214.3147      285.6485      359.0939      368.1642      458.7024      423.6966      467.3146      462.5286      525.4255      550.1749      502.1482      464.4509      475.6680      415.1578      361.2437      322.3963      299.7939      306.6391      327.3019      332.7462      356.2401      333.6942      352.2904      387.1296      453.3971      459.0387      418.7099      373.4952      332.1566      333.7213      263.6518      241.5807      228.4839      205.2412      188.5719      171.0727      159.5004      185.4408      167.5301      147.4803      164.9034      211.0346      241.0670      213.6034      239.7826      248.4898      135.2057      181.0185      228.5609      205.3603      192.4280      210.0069      231.0608      248.2297      225.4313      230.8816      182.9195      199.1080      168.8325      160.8512      119.9661       93.2877       92.7178      102.7564      112.3879      112.3872      110.3234      118.1978      117.6363      104.7491       98.4359       88.0991       65.5811       52.8993       44.5848        0.0000        0.0000        0.0000        0.0000        0.0000        0.0000        0.0000        0.0000        0.0000        0.0000        0.0000        0.0000        0.0000        0.0000        0.0000        0.0000        0.0000        0.0000        0.0000        0.0000        0.0000        0.0000        0.0000        0.0000        0.0000        0.0000        0.0000        0.0000        0.0000        0.0000        0.0000        0.0000        0.0000        0.0000        0.0000        0.0000        0.0000        0.0000        0.0000        0.0000        0.0000        0.0000        0.0000        0.0000        0.0000        0.0000        0.0000        0.0000        0.0000        0.0000        0.0000
        0.0000        0.0000        0.0000        0.0000        0.0000        0.0000        0.0000        0.0000        0.0000        0.0000        0.0000        0.0000        0.0000        0.0000        0.0000        0.0000        0.0000        0.0000        0.0000        0.0000        0.0000        0.0000        0.0000        0.0000        0.0000        0.0000        0.0000        0.0000        0.0000        0.0000        0.0000        0.0000        0.0000        0.0000        0.0000        0.0000        0.0000      142.4212      125.1192       71.0368       60.9848       58.7234       61.7101       79.5973       85.3451       94.1681      106.1594      142.1845      157.8823      178.2679      194.2583      202.0056      213.7876      229.7128      228.3312      207.2846      212.5224      224.8908      206.5966      181.4022      167.8731      174.9793      162.4859      139.9833      144.6449      134.2511      129.7177      149.7145      195.7762      192.8362      191.5561      201.6893      209.9562      205.8430      167.7608      173.8599      189.9789      211.6984      255.3013      327.9455      269.4991      230.9812      240.4339      314.9591      247.6162      192.9991      276.6008      328.9679      212.3598      247.1559      126.3947       66.0381       65.8743       98.9837      242.2175      169.7329      163.4730      152.6710      184.7890      147.8724      180.4346      164.4415      151.7040      153.0763      149.2789      169.6749      184.3272      209.1210      207.0941      210.4091      197.9562      196.8136      188.3036      189.4886      205.6090      146.2275      131.9558      130.1316      140.9638      143.9193      164.9138      203.0952      238.0235      251.6801      269.9124      318.4780      417.1852      375.3559      384.4838      408.5444      436.9469      569.8768      538.0923      530.6682      479.6559      463.6954      439.8094      359.4032      316.9492      324.7907      339.7507      346.8533      309.5734      362.3452      393.4959      393.5060      415.7778      448.5110      439.4187      417.7085      367.2240      300.5245      299.8472      286.0554      218.3557      162.4174      141.4172      147.6386      146.2001      143.2530      136.1497      148.7212      165.3656      200.7759      276.0380      208.2703      180.1805      225.7758      231.1380      135.2585      104.3456      133.3463      115.3982      208.2133      219.0859      208.9344      227.6800      211.8412      190.2099      158.8868      189.1690      156.3516      123.7426      102.3278       88.6101       85.3800       91.8055      106.2379      132.5123      112.7530      111.2012      111.8484      112.2013       87.7165       73.8006       62.1685       65.8591        0.0000        0.0000        0.0000        0.0000        0.0000        0.0000        0.0000        0.0000        0.0000        0.0000        0.0000        0.0000        0.0000        0.0000        0.0000        0.0000        0.0000        0.0000        0.0000        0.0000        0.0000        0.0000        0.0000        0.0000        0.0000        0.0000        0.0000        0.0000        0.0000        0.0000        0.0000        0.0000        0.0000        0.0000        0.0000        0.0000        0.0000        0.0000        0.0000        0.0000        0.0000        0.0000        0.0000        0.0000        0.0000        0.0000        0.0000        0.0000        0.0000        0.0000        0.0000        0.0000
        0.0000        0.0000        0.0000        0.0000        0.0000        0.0000        0.0000        0.0000        0.0000        0.0000        0.0000        0.0000        0.0000        0.0000        0.0000        0.0000        0.0000        0.0000        0.0000        0.0000        0.0000        0.0000        0.0000        0.0000        0.0000        0.0000        0.0000        0.0000        0.0000        0.0000        0.0000        0.0000        0.0000        0.0000        0.0000        0.0000        0.0000        0.0000        0.0000       93.9093       89.4622       84.8008       82.4125      105.2499      110.2298      117.3335      130.5947      173.6301      185.1067      193.8891      206.3293      212.6158      214.3433      232.1818      243.3018      215.2342      200.3849      222.1723      198.1065      170.0457      154.2617      163.8769      162.8458      139.5671      152.9543      159.2528      148.3040      154.8992      185.3192      160.8994      178.9915      156.0727      187.3172      196.2696      191.7951      233.6679      225.1240      248.0970      270.6479      305.1900      313.8534      301.8243      263.2473      335.3534      219.3833      204.9918      234.9105      317.1639      323.4740      308.3313      221.5543      129.4841      187.6026      246.1296      190.5842      117.7063      129.4625      140.2766      204.4862      145.5953      141.9151      161.0328      168.1050      186.3280      188.6110      198.0152      192.0364      200.2241      214.5560      213.2126      215.5981      207.5520      186.2544      178.4951      176.2964      169.0732      149.8818      141.6808      143.4349      153.1644      162.4689      192.2803      253.9997      276.9641      287.6399      342.3715      397.4794      393.4377      344.5741      372.3966      447.0113      502.1948      520.5809      495.8973      432.4000      437.6208      403.2046      355.1087      365.9460      396.9815      348.6947      352.3969      338.8185      389.9148      416.7455      432.4773      456.0405      423.5774      439.8920      427.8267      363.8340      304.0775      275.1048      254.0020      189.7030      155.3420      133.1284      146.1939      113.9278       88.2051       76.7451       90.2477      112.8247      133.9311      156.6230      140.6791      145.2194      142.1828      144.4968      139.6454      134.8835       75.9634       73.8551       99.6917      131.3106      155.7449      187.5326      181.6823      170.7953      138.1311      159.4209      139.0963      108.3628      104.5550       97.8840       84.1238       82.8939       98.5151      115.0884      112.3628      127.4137      118.7225       83.0882       73.3187       65.0307       67.6626       72.1200        0.0000        0.0000        0.0000        0.0000        0.0000        0.0000        0.0000        0.0000        0.0000        0.0000        0.0000        0.0000        0.0000        0.0000        0.0000        0.0000        0.0000        0.0000        0.0000        0.0000        0.0000        0.0000        0.0000        0.0000        0.0000        0.0000        0.0000        0.0000        0.0000        0.0000        0.0000        0.0000        0.0000        0.0000        0.0000        0.0000        0.0000        0.0000        0.0000        0.0000        0.0000        0.0000        0.0000        0.0000        0.0000        0.0000        0.0000        0.0000        0.0000        0.0000        0.0000        0.0000
        0.0000        0.0000        0.0000        0.0000        0.0000        0.0000        0.0000        0.0000        0.0000        0.0000        0.0000        0.0000        0.0000        0.0000        0.0000        0.0000        0.0000        0.0000        0.0000        0.0000        0.0000        0.0000        0.0000        0.0000        0.0000        0.0000        0.0000        0.0000        0.0000        0.0000        0.0000        0.0000        0.0000        0.0000        0.0000        0.0000        0.0000        0.0000        0.0000        0.0000      140.3864      137.5192      131.2163      164.9245      158.1448      156.1757      161.8922      202.5747      203.3017      204.9197      210.9829      213.6968      211.4767      221.7106      225.6514      209.8377      210.8439      220.6922      217.0177      186.9107      157.4283      148.9675      148.3912      133.6888      157.6772      151.5695      126.5319      117.5620      131.5728      146.7163      145.9727      173.4261      180.6342      179.4393      195.2836      272.3605      267.2220      276.3186      274.0893      360.8647      316.5949      300.8988      306.9034      374.5927      278.1007      327.6382      442.2622      467.3717      496.0110      442.9393      366.5433      231.7381      173.0361      245.6377      247.3375      132.8333      141.7448      162.8674      188.6052      134.1831      133.6286      145.7962      151.3808      188.1599      219.5457      212.1285      197.6575      201.5908      207.5257      204.1572      202.0502      210.2930      208.8381      196.7619      193.8878      183.9217      168.5581      157.1881      156.2611      155.8088      169.3253      222.5587      348.8687      280.0941      351.8262      333.5038      393.2014      442.2646      382.9526      405.6272      391.2323      422.3454      436.0651      371.4252      360.5974      382.1205      376.2347      350.0815      347.8763      337.9116      331.9275      341.2329      327.4790      435.1888      456.7573      437.6689      442.0749      436.4915      402.6996      374.0466      354.5442      312.7826      225.4801      171.7301      188.4244      166.6532      121.5552      149.3959      104.8032       88.0297       71.8848       83.6225      117.7718      152.9656      142.5272      128.1664      159.6352      173.9384      103.7143      133.3810      138.9267       82.8582       58.5331      112.0119       88.8915      105.7037      140.3699      147.6285      139.1019      132.5916      128.3248      109.0059       86.7375       85.0884      101.8820       94.0262      106.3666       97.4842      110.0403      113.8783      105.2439      104.0693       69.4026       69.0768       65.4138       75.1049        0.0000        0.0000        0.0000        0.0000        0.0000        0.0000        0.0000        0.0000        0.0000        0.0000        0.0000        0.0000        0.0000        0.0000        0.0000        0.0000        0.0000        0.0000        0.0000        0.0000        0.0000        0.0000        0.0000        0.0000        0.0000        0.0000        0.0000        0.0000        0.0000        0.0000        0.0000        0.0000        0.0000        0.0000        0.0000        0.0000        0.0000        0.0000        0.0000        0.0000        0.0000        0.0000        0.0000        0.0000        0.0000        0.0000        0.0000        0.0000        0.0000        0.0000        0.0000        0.0000        0.0000
        0.0000        0.0000        0.0000        0.0000        0.0000        0.0000        0.0000        0.0000        0.0000        0.0000        0.0000        0.0000        0.0000        0.0000        0.0000        0.0000        0.0000        0.0000        0.0000        0.0000        0.0000        0.0000        0.0000        0.0000        0.0000        0.0000        0.0000        0.0000        0.0000        0.0000        0.0000        0.0000        0.0000        0.0000        0.0000        0.0000        0.0000        0.0000        0.0000        0.0000        0.0000        0.0000        0.0000      303.7053      285.6701      269.4334      263.1443      239.3909      234.8929      230.7096      228.7392      206.2238      202.7425      204.3044      209.9745      268.4732      279.6816      275.6012      251.6908      191.2772      175.2414      151.0682      145.3491      155.7516      162.9869      162.6498      150.7169      177.4977      160.6994      167.8031      185.5594      216.6767      214.5473      214.1904      245.4423      195.8305      205.3604      229.3468      233.3210      379.1295      341.0622      311.8254      358.2974      519.7495      535.0233      617.6185      637.6841      656.7631      619.1913      584.3520      488.2689      314.8237      240.8506      246.6296      247.4467      218.8224      233.5836      242.9704      283.0868      233.8155      302.7930      244.7350      220.2101      230.9483      282.1182      285.4907      254.2213      221.1605      230.6789      234.0896      238.5305      247.9664      233.5645      230.3911      268.2240      245.0506      230.5347      213.4483      198.7033      153.4850      145.6280      197.2015      257.3230      320.5092      319.0907      320.1408      350.8693      337.6400      345.7966      399.5652      346.1571      398.7185      369.8590      346.6948      309.3997      337.3283      345.2554      292.8289      286.5599      329.9378      322.2419      337.0754      366.0969      472.9489      485.2758      442.1774      423.4847      379.7731      363.2843      364.1260      337.4493      289.0708      234.6244      168.9648      170.1546      144.9754      120.3386       81.2863       74.2375       89.1076       85.0399       92.2963      108.9828      116.3352      130.3223      135.9026      126.0265      129.1281      113.2273      104.2275       92.8718       82.3899       80.6597       81.2123       97.8336      100.9616      115.9127      125.6333      117.7048       80.7377       72.9771       60.8243       58.9686       74.4251       84.9618       91.8223      107.5471      118.6355      115.5441      116.6610      108.9471       68.3962       53.5637       48.0427       46.0094       58.0200        0.0000        0.0000        0.0000        0.0000        0.0000        0.0000        0.0000        0.0000        0.0000        0.0000        0.0000        0.0000        0.0000        0.0000        0.0000        0.0000        0.0000        0.0000        0.0000        0.0000        0.0000        0.0000        0.0000        0.0000        0.0000        0.0000        0.0000        0.0000        0.0000        0.0000        0.0000        0.0000        0.0000        0.0000        0.0000        0.0000        0.0000        0.0000        0.0000        0.0000        0.0000        0.0000        0.0000        0.0000        0.0000        0.0000        0.0000        0.0000        0.0000        0.0000        0.0000        0.0000        0.0000
        0.0000        0.0000        0.0000        0.0000        0.0000        0.0000        0.0000        0.0000        0.0000        0.0000        0.0000        0.0000        0.0000        0.0000        0.0000        0.0000        0.0000        0.0000        0.0000        0.0000        0.0000        0.0000        0.0000        0.0000        0.0000        0.0000        0.0000        0.0000        0.0000        0.0000        0.0000        0.0000        0.0000        0.0000        0.0000        0.0000        0.0000        0.0000        0.0000        0.0000        0.0000        0.0000        0.0000        0.0000      357.4164      331.6684      310.7748      270.8683      255.5901      247.5880      237.1573      208.1670      196.0401      195.2030      207.9290      274.9898      286.8702      271.5316      250.3223      194.1593      171.6724      149.4736      134.5591      142.7685      156.4664      145.2753      124.3562      142.4136      158.2499      160.2809      182.5883      184.6240      160.5211      167.9978      163.7217      147.8777      173.8691      207.7309      227.1970      289.2857      299.6179      348.1687      472.4113      623.7626      694.2398      764.0945      749.8158      753.2762      747.1526      711.0289      623.2978      443.2791      329.3409      266.5765      262.1013      219.7623      249.5425      260.0994      318.2457      280.3454      275.8125      254.7369      224.8920      193.8880      243.0085      255.9565      255.6401      248.3966      248.6553      248.2399      242.4460      277.1780      250.5742      244.4307      264.6026      283.2120      295.5224      243.8348      231.1613      161.2179      153.1133      175.5871      238.4868      255.7210      292.1337      340.3920      339.4726      396.5171      395.5708      359.1082      347.4780      385.7154      336.1006      353.0572      287.3440      285.5278      279.0108      277.5885      296.7077      305.5581      313.3600      359.8269      399.7717      501.5328      508.6165      474.0671      407.1720      365.3977      343.4094      329.4298      346.0835      236.4290      204.7304      182.5131      232.0051      144.9191      130.1607       71.7656       61.3274       82.7871       74.3882       79.4516       92.8124      106.6640      100.1761      113.5940      126.2686      129.2735      104.9344       98.0644       86.4252       87.1451       92.4127       96.3968      107.7429      109.5728       99.8917      104.9793       96.0631       65.2410       49.6275       42.3644       53.6972       75.9634       83.5480       74.8856       90.6888      116.4005      116.9388      121.9624      112.8589       63.9008       48.6843       32.9886       41.8035       47.5500        0.0000        0.0000        0.0000        0.0000        0.0000        0.0000        0.0000        0.0000        0.0000        0.0000        0.0000        0.0000        0.0000        0.0000        0.0000        0.0000        0.0000        0.0000        0.0000        0.0000        0.0000        0.0000        0.0000        0.0000        0.0000        0.0000        0.0000        0.0000        0.0000        0.0000        0.0000        0.0000        0.0000        0.0000        0.0000        0.0000        0.0000        0.0000        0.0000        0.0000        0.0000        0.0000        0.0000        0.0000        0.0000        0.0000        0.0000        0.0000        0.0000        0.0000        0.0000        0.0000        0.0000
        0.0000        0.0000        0.0000        0.0000        0.0000        0.0000        0.0000        0.0000        0.0000        0.0000        0.0000        0.0000        0.0000        0.0000        0.0000        0.0000        0.0000        0.0000        0.0000        0.0000        0.0000        0.0000        0.0000        0.0000        0.0000        0.0000        0.0000        0.0000        0.0000        0.0000        0.0000        0.0000        0.0000        0.0000        0.0000        0.0000        0.0000        0.0000        0.0000        0.0000        0.0000        0.0000        0.0000        0.0000        0.0000        0.0000      376.0611      326.8349      300.3232      289.9233      271.2395      235.1865      222.9009      221.5685      228.9728      286.7538      292.4352      281.0380      270.9488      233.7194      211.4307      183.0518      158.4671      158.5208      141.1400      133.9434      137.3764      169.7916      169.4072      171.1149      169.0969      170.0200      160.7002      196.5754      212.9301      167.8083      187.0585      211.8055      241.3371      343.2402      402.2201      475.8224      527.1224      672.1104      761.1109      815.1036      783.2217      805.8447      837.3159      826.8793      749.4502      529.7708      381.9722      336.0895      290.3727      266.0572      288.8473      298.7261      310.9672      298.2863      280.4243      332.1419      264.6397      219.2599      260.0001      259.1023      247.6458      263.5583      266.6090      254.9582      231.9492      288.0170      255.0327      262.5410      263.2214      270.5690      278.7510      238.7430      241.9409      217.4052      160.1896      168.9779      229.3887      238.4286      299.7440      306.9651      342.8099      366.3412      409.5774      391.1708      326.0083      340.5349      309.8154      299.3955      281.1679      275.8568      269.1058      275.9553      300.1161      343.2797      334.2559      365.2096      428.2668      496.4657      410.4432      404.7623      363.0071      337.9928      335.8153      287.0246      259.0989      215.9436      206.7131      218.2466      175.6020      134.5536      104.6817       45.7663       44.8903       53.6634       59.8291       66.3009       74.4491       78.1062       84.4798      105.5614      101.8938       91.1277       84.6345       90.1892       78.4671       88.7483       96.8800      103.4759      113.5318       97.3634       90.1108       91.0885       78.9310       71.1534       56.1132       41.1531       41.0044       66.1903       75.5988       86.1904       82.8424       97.9263      112.5024      114.1769       94.8155       55.4425       45.4731       32.0699       34.8273       21.1200        0.0000        0.0000        0.0000        0.0000        0.0000        0.0000        0.0000        0.0000        0.0000        0.0000        0.0000        0.0000        0.0000        0.0000        0.0000        0.0000        0.0000        0.0000        0.0000        0.0000        0.0000        0.0000        0.0000        0.0000        0.0000        0.0000        0.0000        0.0000        0.0000        0.0000        0.0000        0.0000        0.0000        0.0000        0.0000        0.0000        0.0000        0.0000        0.0000        0.0000        0.0000        0.0000        0.0000        0.0000        0.0000        0.0000        0.0000        0.0000        0.0000        0.0000        0.0000        0.0000        0.0000
        0.0000        0.0000        0.0000        0.0000        0.0000        0.0000        0.0000        0.0000        0.0000        0.0000        0.0000        0.0000        0.0000        0.0000        0.0000        0.0000        0.0000        0.0000        0.0000        0.0000        0.0000        0.0000        0.0000        0.0000        0.0000        0.0000        0.0000        0.0000        0.0000        0.0000        0.0000        0.0000        0.0000        0.0000        0.0000        0.0000        0.0000        0.0000        0.0000        0.0000        0.0000        0.0000        0.0000        0.0000        0.0000        0.0000        0.0000      396.1409      374.0626      355.2180      335.9004      287.1495      274.7215      274.9476      279.8366      320.1043      319.1198      323.0645      327.6765      269.4675      256.3451      233.9564      201.6707      166.1812      146.7000      137.5959      157.8412      218.6534      220.1048      220.8235      213.9717      205.8276      204.7767      211.0806      226.0822      202.4070      233.7786      279.7415      266.1301      356.9536      438.0261      482.1318      518.3138      670.0134      730.5634      757.2278      802.9410      799.5540      843.5857      778.1417      781.1435      713.0729      565.3464      493.7406      408.7507      310.2122      306.5907      385.4882      406.8885      317.2279      271.5976      250.0272      244.1015      234.1631      236.2236      226.9751      238.1207      246.8309      265.0826      262.0171      277.4227      281.8297      249.5580      234.2037      235.1414      226.5457      233.6960      199.4576      180.6103      188.2456      188.3415      187.0776      191.8485      243.7821      280.5997      294.3183      310.8120      320.1355      331.5245      371.2382      306.8339      303.7097      298.8478      273.0219      284.9779      298.0485      279.6417      279.0086      316.8735      369.3442      291.8847      317.2040      398.5890      394.5729      386.7737      374.9063      380.4421      342.7575      315.3731      276.6005      253.9433      198.5037      195.3771      202.3508      149.6361      106.3683       69.8784       49.5640       42.3091       42.9471       65.3274       59.5896       52.5673       63.7228       71.6174       88.2992       89.0576       69.3447       68.3763       65.2173       77.6405       80.0273       90.7917       92.7239       85.6224       79.3308       90.2481       92.8838       93.9146       67.7345       44.4392       46.2184       52.1831       65.5963       69.7377       80.5522       92.5041      113.9188      123.2055      107.6942       76.9840       48.5282       42.3808       40.6070       31.2199        0.0000        0.0000        0.0000        0.0000        0.0000        0.0000        0.0000        0.0000        0.0000        0.0000        0.0000        0.0000        0.0000        0.0000        0.0000        0.0000        0.0000        0.0000        0.0000        0.0000        0.0000        0.0000        0.0000        0.0000        0.0000        0.0000        0.0000        0.0000        0.0000        0.0000        0.0000        0.0000        0.0000        0.0000        0.0000        0.0000        0.0000        0.0000        0.0000        0.0000        0.0000        0.0000        0.0000        0.0000        0.0000        0.0000        0.0000        0.0000        0.0000        0.0000        0.0000        0.0000        0.0000        0.0000
        0.0000        0.0000        0.0000        0.0000        0.0000        0.0000        0.0000        0.0000        0.0000        0.0000        0.0000        0.0000        0.0000        0.0000        0.0000        0.0000        0.0000        0.0000        0.0000        0.0000        0.0000        0.0000        0.0000        0.0000        0.0000        0.0000        0.0000        0.0000        0.0000        0.0000        0.0000        0.0000        0.0000        0.0000        0.0000        0.0000        0.0000        0.0000        0.0000        0.0000        0.0000        0.0000        0.0000        0.0000        0.0000        0.0000        0.0000        0.0000        0.0000        0.0000      442.0513      424.7658      402.6617      389.0149      390.8729      360.4491      344.5972      347.0441      365.0351      437.4385      435.5888      413.2760      364.3199      207.4038      178.8208      167.6938        0.0000        0.0000      271.3453      280.1648      295.0715      290.8227      283.7298      273.9359      295.3646      317.6208      376.1901      411.4503      395.4458      436.0894      486.5798      535.7501      593.8227      621.4481      670.6628      706.0391      737.2684      670.9100      673.2420        0.0000        0.0000        0.0000        0.0000      551.9689      520.2701      464.4709      573.7155      632.1001        0.0000      488.1073      376.9074      291.9165      298.2407      255.5908      267.6917      277.7461      337.2131      348.5935      392.4437      435.1650      427.3743      320.4650      250.5042      233.6468      220.7529      230.0277      236.8410      194.1541      192.2251      161.1042      160.2803      194.8136      210.5293      238.4490      290.4321      299.3235      302.6749      290.2834      304.0567      338.8333      265.4554      302.7869      307.3067      236.2217      238.3547      285.0535      274.4579      301.7123      350.7251      319.8910      252.3284      275.9670      319.9306      344.0296      341.4649      325.6709      300.4111      277.3875      254.7988      222.7320      213.3050      120.4743      108.8005      119.0977       79.6932       79.7549       35.7009       23.0171       21.9926       31.5348       52.3690       61.2135       41.2090       57.2944       60.5629       50.1064       44.6787       51.1441       57.4524       71.4960       64.2194       86.5832       85.3967       84.8683       69.0379       54.7018       54.1380       69.7020       58.9175       38.4849       48.3697       50.6032       70.5131       78.1724       80.1397       93.9371      107.3332      111.9553      125.8083      106.5059       84.7096       52.6394       41.6101        0.0000        0.0000        0.0000        0.0000        0.0000        0.0000        0.0000        0.0000        0.0000        0.0000        0.0000        0.0000        0.0000        0.0000        0.0000        0.0000        0.0000        0.0000        0.0000        0.0000        0.0000        0.0000        0.0000        0.0000        0.0000        0.0000        0.0000        0.0000        0.0000        0.0000        0.0000        0.0000        0.0000        0.0000        0.0000        0.0000        0.0000        0.0000        0.0000        0.0000        0.0000        0.0000        0.0000        0.0000        0.0000        0.0000        0.0000        0.0000        0.0000        0.0000        0.0000        0.0000        0.0000        0.0000        0.0000        0.0000
        0.0000        0.0000        0.0000        0.0000        0.0000        0.0000        0.0000        0.0000        0.0000        0.0000        0.0000        0.0000        0.0000        0.0000        0.0000        0.0000        0.0000        0.0000        0.0000        0.0000        0.0000        0.0000        0.0000        0.0000        0.0000        0.0000        0.0000        0.0000        0.0000        0.0000        0.0000        0.0000        0.0000        0.0000        0.0000        0.0000        0.0000        0.0000        0.0000        0.0000        0.0000        0.0000        0.0000        0.0000        0.0000        0.0000        0.0000        0.0000        0.0000        0.0000        0.0000        0.0000        0.0000        0.0000        0.0000      404.6080      392.0368      387.9850        0.0000        0.0000        0.0000      498.0447      427.7825      246.0666      208.7616        0.0000        0.0000        0.0000        0.0000        0.0000        0.0000        0.0000      326.4122      322.0379      337.5545      398.3916      418.7180      427.3902      439.7242      428.6119      465.8690      509.4169      613.2704      672.1245      696.5062      692.6648      694.4656      617.2396        0.0000        0.0000        0.0000        0.0000        0.0000        0.0000      570.6066      781.3745        0.0000        0.0000        0.0000      513.6164      392.3957      306.4267      273.8219      252.0591      293.2826      318.6729      308.6259      351.6301      384.3961      369.0848      379.6385      313.7227      264.1250      238.4057      234.1909      247.5608      224.2406      193.8602      179.3448      141.6319      147.2999      153.6609      167.8199      187.1038      211.4182      238.9555      281.8838      280.9566      306.9450      286.5247      234.2601      294.5959      245.4966      204.0221      206.5594      237.5707      264.0016      332.2471      299.9773      258.8156      252.8363      271.9782      272.0201      293.9268      300.5700      287.1096      269.2690      250.1844      211.5265      187.0197      148.7334       93.0672       72.2815       51.4878       32.6201       24.5187       15.4038       25.8438       24.0987       34.8304       39.0092       54.1925       45.3513       56.6092       51.5203       39.0596       33.1477       49.9975       44.1243       43.6159       52.7270       54.8901       57.0488       46.7647       44.6159       34.4310       29.6094       29.4637       26.0612       26.5459       33.1719       43.7313       78.6844       82.2327       87.1039       99.4232      101.6717      105.9420      107.0445       97.6431       73.8394       52.0314       37.4602        0.0000        0.0000        0.0000        0.0000        0.0000        0.0000        0.0000        0.0000        0.0000        0.0000        0.0000        0.0000        0.0000        0.0000        0.0000        0.0000        0.0000        0.0000        0.0000        0.0000        0.0000        0.0000        0.0000        0.0000        0.0000        0.0000        0.0000        0.0000        0.0000        0.0000        0.0000        0.0000        0.0000        0.0000        0.0000        0.0000        0.0000        0.0000        0.0000        0.0000        0.0000        0.0000        0.0000        0.0000        0.0000        0.0000        0.0000        0.0000        0.0000        0.0000        0.0000        0.0000        0.0000        0.0000        0.0000        0.0000
        0.0000        0.0000        0.0000        0.0000        0.0000        0.0000        0.0000        0.0000        0.0000        0.0000        0.0000        0.0000        0.0000        0.0000        0.0000        0.0000        0.0000        0.0000        0.0000        0.0000        0.0000        0.0000        0.0000        0.0000        0.0000        0.0000        0.0000        0.0000        0.0000        0.0000        0.0000        0.0000        0.0000        0.0000        0.0000        0.0000        0.0000        0.0000        0.0000        0.0000        0.0000        0.0000        0.0000        0.0000        0.0000        0.0000        0.0000        0.0000        0.0000        0.0000        0.0000        0.0000        0.0000        0.0000        0.0000        0.0000        0.0000        0.0000        0.0000        0.0000        0.0000      595.2759      519.1146      306.1315      248.3944        0.0000        0.0000        0.0000        0.0000        0.0000        0.0000        0.0000        0.0000      380.8444      390.2910      404.5762      399.2907      436.9669      448.7026      435.0220      467.7043      527.0013      609.9221      596.4314      563.7321        0.0000        0.0000        0.0000        0.0000        0.0000        0.0000        0.0000        0.0000        0.0000        0.0000        0.0000        0.0000        0.0000        0.0000        0.0000      360.8825      287.0359      266.8433      242.3808      279.1151      289.1031      290.8520      348.7221      343.7666      364.1318      352.0145      283.7062      250.9952      240.5632      246.1357      252.4474      239.0389      212.4823      181.2606      161.9477      148.4472      133.4168      159.9485      187.9347      193.9143      216.5757      252.7208      239.5850      221.2694      226.8832      252.4675      232.4143      212.6755      231.7404      217.6268      222.0175      256.2736      299.8690      285.1434      237.4760      245.1149      251.2811      248.3319      256.2178      240.0847      228.0799      258.2437      202.9770      157.9767      129.9672       96.1547       53.7666       40.7227       24.3517       20.2616       13.7888       14.6044       15.7816       14.4563       30.5571       23.7144       30.6943       39.6094       33.0702       25.7984       38.3257       50.7462       53.0123       41.7200       46.5222       58.1736       41.5669       35.3942       40.1582       28.4482       33.9469       31.5921       27.4477       23.5776       22.4491       22.1010       35.7571       50.4745       72.4534       85.0888       98.0554      103.0475      100.4301       95.6414       85.4632       74.3886       49.9965        0.0000        0.0000        0.0000        0.0000        0.0000        0.0000        0.0000        0.0000        0.0000        0.0000        0.0000        0.0000        0.0000        0.0000        0.0000        0.0000        0.0000        0.0000        0.0000        0.0000        0.0000        0.0000        0.0000        0.0000        0.0000        0.0000        0.0000        0.0000        0.0000        0.0000        0.0000        0.0000        0.0000        0.0000        0.0000        0.0000        0.0000        0.0000        0.0000        0.0000        0.0000        0.0000        0.0000        0.0000        0.0000        0.0000        0.0000        0.0000        0.0000        0.0000        0.0000        0.0000        0.0000        0.0000        0.0000        0.0000        0.0000
        0.0000        0.0000        0.0000        0.0000        0.0000        0.0000        0.0000        0.0000        0.0000        0.0000        0.0000        0.0000        0.0000        0.0000        0.0000        0.0000        0.0000        0.0000        0.0000        0.0000        0.0000        0.0000        0.0000        0.0000        0.0000        0.0000        0.0000        0.0000        0.0000        0.0000        0.0000        0.0000        0.0000        0.0000        0.0000        0.0000        0.0000        0.0000        0.0000        0.0000        0.0000        0.0000        0.0000        0.0000        0.0000        0.0000        0.0000        0.0000        0.0000        0.0000        0.0000        0.0000        0.0000        0.0000        0.0000        0.0000        0.0000        0.0000        0.0000        0.0000        0.0000        0.0000      645.6264      404.5327        0.0000        0.0000        0.0000        0.0000        0.0000        0.0000        0.0000        0.0000        0.0000        0.0000      436.1895      435.6529      455.2511      515.6377      538.1518      546.4160      553.9265      548.9471      600.8004      476.7773        0.0000        0.0000        0.0000        0.0000        0.0000        0.0000        0.0000        0.0000        0.0000        0.0000        0.0000        0.0000        0.0000        0.0000        0.0000        0.0000        0.0000      278.2049      273.8614      235.3273      280.5443      300.9726      290.9272      328.1191      322.1940      343.2505      319.9066      269.8000      289.8383      290.9677      238.8372      249.6677      246.6785      227.6913      195.1510      178.0437      160.2796      157.5027      168.9611      193.9218      186.9799      196.8272      203.7377      201.9906      206.3866      209.1864      238.9058      217.1266      254.7572      270.9308      307.8360      264.6978      308.2145      313.8942      251.3768      247.3719      244.9493      248.6218      214.7742      223.6463      176.4873      177.3342      185.6812      145.1591      114.2769       90.9872       69.6755       38.3987       38.9181       38.7202       27.5268       36.0704       26.6227       12.5911       12.5798       23.0701       30.1899       33.9187       31.6836       28.7503       30.0799       40.1164       44.7051       49.3877       51.2415       36.6406       44.5555       40.5636       36.9117       30.4765       25.7216       27.7844       24.5527       30.4348       29.6486       28.8443       35.2935       45.6334       50.9606       83.9373       87.1777       92.0490       92.4162       81.7122       80.4530       78.8312       70.1645        0.0000        0.0000        0.0000        0.0000        0.0000        0.0000        0.0000        0.0000        0.0000        0.0000        0.0000        0.0000        0.0000        0.0000        0.0000        0.0000        0.0000        0.0000        0.0000        0.0000        0.0000        0.0000        0.0000        0.0000        0.0000        0.0000        0.0000        0.0000        0.0000        0.0000        0.0000        0.0000        0.0000        0.0000        0.0000        0.0000        0.0000        0.0000        0.0000        0.0000        0.0000        0.0000        0.0000        0.0000        0.0000        0.0000        0.0000        0.0000        0.0000        0.0000        0.0000        0.0000        0.0000        0.0000        0.0000        0.0000        0.0000        0.0000
        0.0000        0.0000        0.0000        0.0000        0.0000        0.0000        0.0000        0.0000        0.0000        0.0000        0.0000        0.0000        0.0000        0.0000        0.0000        0.0000        0.0000        0.0000        0.0000        0.0000        0.0000        0.0000        0.0000        0.0000        0.0000        0.0000        0.0000        0.0000        0.0000        0.0000        0.0000        0.0000        0.0000        0.0000        0.0000        0.0000        0.0000        0.0000        0.0000        0.0000        0.0000        0.0000        0.0000        0.0000        0.0000        0.0000        0.0000        0.0000        0.0000        0.0000        0.0000        0.0000        0.0000        0.0000        0.0000        0.0000        0.0000        0.0000        0.0000        0.0000        0.0000        0.0000        0.0000        0.0000        0.0000        0.0000        0.0000        0.0000        0.0000        0.0000        0.0000        0.0000        0.0000        0.0000      497.2451      462.6211      457.8771      477.3790      488.8707      433.4721      413.2116      420.6999      458.7694        0.0000        0.0000        0.0000        0.0000        0.0000        0.0000        0.0000        0.0000        0.0000        0.0000        0.0000        0.0000        0.0000        0.0000        0.0000        0.0000        0.0000        0.0000      297.6234      268.1911      247.7779      280.7002      303.4947      335.3289      364.1749      354.4289      344.5207      363.9558      327.6904      295.4136      281.7946      275.6917      271.2295      262.0313      242.9502      229.2458      214.3295      200.5180      201.1681      213.6291      238.5200      227.6200      237.6971      248.1385      242.6870      261.8402      300.9655      315.9723      317.8773      321.4218      303.4505      293.4209      303.1837      288.8039      268.7876      263.1128      241.7928      243.1064      203.0868      179.7218      163.1561      140.9537      135.5115      115.5870       73.4845       58.9141       49.6233       44.1008       51.8903       55.3984       51.8015       44.6084       50.9933       36.2036       26.7902       27.5440       21.3962       32.0793       27.2788       42.7972       49.0334       42.9998       34.6559       33.5702       34.5592       36.5352       33.7280       30.8688       26.1599       22.6150       23.0431       22.1616       25.4282       28.7064       29.5716       31.7789       38.5304       46.8819       52.8885       62.9740       66.6803       67.2742       67.8164       67.0913       59.3111       60.5459       60.2293       56.0740        0.0000        0.0000        0.0000        0.0000        0.0000        0.0000        0.0000        0.0000        0.0000        0.0000        0.0000        0.0000        0.0000        0.0000        0.0000        0.0000        0.0000        0.0000        0.0000        0.0000        0.0000        0.0000        0.0000        0.0000        0.0000        0.0000        0.0000        0.0000        0.0000        0.0000        0.0000        0.0000        0.0000        0.0000        0.0000        0.0000        0.0000        0.0000        0.0000        0.0000        0.0000        0.0000        0.0000        0.0000        0.0000        0.0000        0.0000        0.0000        0.0000        0.0000        0.0000        0.0000        0.0000        0.0000        0.0000        0.0000        0.0000        0.0000
        0.0000        0.0000        0.0000        0.0000        0.0000        0.0000        0.0000        0.0000        0.0000        0.0000        0.0000        0.0000        0.0000        0.0000        0.0000        0.0000        0.0000        0.0000        0.0000        0.0000        0.0000        0.0000        0.0000        0.0000        0.0000        0.0000        0.0000        0.0000        0.0000        0.0000        0.0000        0.0000        0.0000        0.0000        0.0000        0.0000        0.0000        0.0000        0.0000        0.0000        0.0000        0.0000        0.0000        0.0000        0.0000        0.0000        0.0000        0.0000        0.0000        0.0000        0.0000        0.0000        0.0000        0.0000        0.0000        0.0000        0.0000        0.0000        0.0000        0.0000        0.0000        0.0000        0.0000        0.0000        0.0000        0.0000        0.0000        0.0000        0.0000        0.0000        0.0000        0.0000        0.0000        0.0000        0.0000        0.0000        0.0000        0.0000        0.0000        0.0000        0.0000        0.0000        0.0000        0.0000        0.0000        0.0000        0.0000        0.0000        0.0000        0.0000        0.0000        0.0000        0.0000        0.0000        0.0000        0.0000        0.0000        0.0000        0.0000        0.0000        0.0000      288.4810      270.8164      228.0979      238.4101      294.2240      324.6578      344.2128      355.1297      350.2956      348.4900      306.8806      313.0544      307.0964      300.9687      299.4244      276.7128      266.7637      248.0696      210.3772      208.8039      219.0915      235.4345      231.8948      234.5183      250.9854      282.7860      292.2330      318.7384      353.6233      360.6039      316.6200      307.6181      312.7707      295.9299      292.6558      287.7955      271.9458      259.6611      221.1200      208.2643      202.5990      148.9744      145.7463      138.0705      111.8121       85.8984       62.9887       49.6665       39.1164       31.0834       39.1407       35.0093       32.2522       38.1473       47.7594       34.8226       30.1696       20.1861       19.9588       26.6322       46.2670       57.0286       56.5065       50.6893       36.7877       35.4505       35.1588       33.9672       34.8236       34.4710       25.5506       23.0704       21.1353       21.4805       22.7810       24.9186       31.8335       42.0098       50.0869       54.0023       55.6378       60.2396       73.4354       65.5100       52.5885       57.0659       53.8604       54.7067       57.7002        0.0000        0.0000        0.0000        0.0000        0.0000        0.0000        0.0000        0.0000        0.0000        0.0000        0.0000        0.0000        0.0000        0.0000        0.0000        0.0000        0.0000        0.0000        0.0000        0.0000        0.0000        0.0000        0.0000        0.0000        0.0000        0.0000        0.0000        0.0000        0.0000        0.0000        0.0000        0.0000        0.0000        0.0000        0.0000        0.0000        0.0000        0.0000        0.0000        0.0000        0.0000        0.0000        0.0000        0.0000        0.0000        0.0000        0.0000        0.0000        0.0000        0.0000        0.0000        0.0000        0.0000        0.0000        0.0000        0.0000        0.0000        0.0000        0.0000
        0.0000        0.0000        0.0000        0.0000        0.0000        0.0000        0.0000        0.0000        0.0000        0.0000        0.0000        0.0000        0.0000        0.0000        0.0000        0.0000        0.0000        0.0000        0.0000        0.0000        0.0000        0.0000        0.0000        0.0000        0.0000        0.0000        0.0000        0.0000        0.0000        0.0000        0.0000        0.0000        0.0000        0.0000        0.0000        0.0000        0.0000        0.0000        0.0000        0.0000        0.0000        0.0000        0.0000        0.0000        0.0000        0.0000        0.0000        0.0000        0.0000        0.0000        0.0000        0.0000        0.0000        0.0000        0.0000        0.0000        0.0000        0.0000        0.0000        0.0000        0.0000        0.0000        0.0000        0.0000        0.0000        0.0000        0.0000        0.0000        0.0000        0.0000        0.0000        0.0000        0.0000        0.0000        0.0000        0.0000        0.0000        0.0000        0.0000        0.0000        0.0000        0.0000        0.0000        0.0000        0.0000        0.0000        0.0000        0.0000        0.0000        0.0000        0.0000        0.0000        0.0000        0.0000        0.0000        0.0000        0.0000        0.0000        0.0000        0.0000        0.0000      256.9075      222.6941      203.8799      217.5660      248.4014      289.2023      335.9985      330.0170      325.2787      316.5286      282.6021      296.9606      291.2107      289.7307      292.1363      280.9921      274.0851      247.4429      234.0843      223.5599      233.4139      258.3375      252.2881      258.8976      283.0751      324.7014      380.7511      401.6115      373.7868      316.6785      295.6870      288.4035      306.7383      294.8031      325.0421      310.7563      311.2501      304.5571      248.2322      225.1154      181.1281      139.6499      108.2378      111.1204       96.3713       73.9380       44.4262       30.0264       25.7703       27.6583       33.7129       32.4045       33.8687       39.7208       35.4742       30.3506       25.0822       20.7305       27.5375       29.0799       40.2787       41.3488       48.4338       43.1417       40.2275       40.6905       28.1141       30.1185       29.8906       31.3633       29.1207       22.0554       25.2621       22.1793       28.6718       29.1950       40.1262       47.5558       54.3494       59.2506       62.6187       61.8450       63.8105       51.4236       44.0207       48.9354       47.0371       50.3443       54.5223        0.0000        0.0000        0.0000        0.0000        0.0000        0.0000        0.0000        0.0000        0.0000        0.0000        0.0000        0.0000        0.0000        0.0000        0.0000        0.0000        0.0000        0.0000        0.0000        0.0000        0.0000        0.0000        0.0000        0.0000        0.0000        0.0000        0.0000        0.0000        0.0000        0.0000        0.0000        0.0000        0.0000        0.0000        0.0000        0.0000        0.0000        0.0000        0.0000        0.0000        0.0000        0.0000        0.0000        0.0000        0.0000        0.0000        0.0000        0.0000        0.0000        0.0000        0.0000        0.0000        0.0000        0.0000        0.0000        0.0000        0.0000        0.0000        0.0000
        0.0000        0.0000        0.0000        0.0000        0.0000        0.0000        0.0000        0.0000        0.0000        0.0000        0.0000        0.0000        0.0000        0.0000        0.0000        0.0000        0.0000        0.0000        0.0000        0.0000        0.0000        0.0000        0.0000        0.0000        0.0000        0.0000        0.0000        0.0000        0.0000        0.0000        0.0000        0.0000        0.0000        0.0000        0.0000        0.0000        0.0000        0.0000        0.0000        0.0000        0.0000        0.0000        0.0000        0.0000        0.0000        0.0000        0.0000        0.0000        0.0000        0.0000        0.0000        0.0000        0.0000        0.0000        0.0000        0.0000        0.0000        0.0000        0.0000        0.0000        0.0000        0.0000        0.0000        0.0000        0.0000        0.0000        0.0000        0.0000        0.0000        0.0000        0.0000        0.0000        0.0000        0.0000        0.0000        0.0000        0.0000        0.0000        0.0000        0.0000        0.0000        0.0000        0.0000        0.0000        0.0000        0.0000        0.0000        0.0000        0.0000        0.0000        0.0000        0.0000        0.0000        0.0000        0.0000        0.0000        0.0000        0.0000        0.0000        0.0000      251.6734      234.4050      211.9759      204.7893      218.4599      236.8986      218.3780      259.1503      293.8789      324.7346      300.1390      264.7899      257.7870      252.2480      277.5335      297.7070      288.8092      273.7254      264.6346      231.9966      224.1460      239.7030      268.8376      282.6592      298.0238      335.4399      354.3485      360.6079      357.9534      372.5072      350.9516      335.5742      315.5844      339.3725      313.4948      348.3239      357.7900      398.0349      356.3079      269.5543      207.0442      164.2919      139.6537      115.8041      106.7339       92.9789       78.9585       45.2713       36.2444       33.1491       30.5859       38.7579       44.3063       39.9274       39.8375       32.8845       30.2704       28.7889       28.1672       27.2036       21.0963       24.0566       31.0815       34.2227       31.2675       29.2801       31.6509       30.9879       30.3185       27.8575       29.3340       23.7174       28.8780       25.4874       25.2009       35.8380       36.8423       44.9785       46.6803       51.0537       54.9290       64.7036       58.4017       51.3782       39.4506       36.7485       41.7700       41.3887        0.0000        0.0000        0.0000        0.0000        0.0000        0.0000        0.0000        0.0000        0.0000        0.0000        0.0000        0.0000        0.0000       18.1500        0.0000        0.0000        0.0000       27.2100        0.0000        0.0000        0.0000        0.0000        0.0000        0.0000        0.0000        0.0000        0.0000        0.0000        0.0000        0.0000        0.0000        0.0000        0.0000        0.0000        0.0000        0.0000        0.0000        0.0000        0.0000        0.0000        0.0000        0.0000        0.0000        0.0000        0.0000        0.0000        0.0000        0.0000        0.0000        0.0000        0.0000        0.0000        0.0000        0.0000        0.0000        0.0000        0.0000        0.0000        0.0000        0.0000        0.0000
        0.0000        0.0000        0.0000        0.0000        0.0000        0.0000        0.0000        0.0000        0.0000        0.0000        0.0000        0.0000        0.0000        0.0000        0.0000        0.0000        0.0000        0.0000        0.0000        0.0000        0.0000        0.0000        0.0000        0.0000        0.0000        0.0000        0.0000        0.0000        0.0000        0.0000        0.0000        0.0000        0.0000        0.0000        0.0000        0.0000        0.0000        0.0000        0.0000        0.0000        0.0000        0.0000        0.0000        0.0000        0.0000        0.0000        0.0000        0.0000        0.0000        0.0000        0.0000        0.0000        0.0000        0.0000        0.0000        0.0000        0.0000        0.0000        0.0000        0.0000        0.0000        0.0000        0.0000        0.0000        0.0000        0.0000        0.0000        0.0000        0.0000        0.0000        0.0000        0.0000        0.0000        0.0000        0.0000        0.0000        0.0000        0.0000        0.0000        0.0000        0.0000        0.0000        0.0000        0.0000        0.0000        0.0000        0.0000        0.0000        0.0000        0.0000        0.0000        0.0000        0.0000        0.0000        0.0000        0.0000        0.0000        0.0000        0.0000        0.0000      298.0524      257.1847      229.5490      195.2841      204.2540      260.0626      220.3951      219.3182      234.9317      262.9273      241.5280      218.6981      201.5059      216.5434      239.5190      247.3602      253.3996      249.2643      249.3118      231.2404      216.2336      221.9947      261.9553      284.3222      297.0472      328.0152      354.4932      373.5795      389.4647      396.1526      383.4230      357.1240      359.4392      365.8983      378.6701      401.0977      403.7155      421.9862      328.3232      245.5515      199.6813      165.0162      126.8728      134.5505      127.1831      133.0139       97.2812      100.7250       89.3352       80.8963       72.8904       53.5064       44.6245       51.8155       35.8403       33.9573       39.4679       42.0845       37.1723       22.3438       19.7235       19.9883       29.1723       20.4139       24.1501       24.6447       27.3588       26.2363       27.9279       33.7288       33.1564       37.8043       37.6971       37.2670       36.6876       44.6830       53.3152       55.7454       59.5910       65.5359       64.1145       61.8146       51.8801       27.7798       19.1772       17.7247       21.2313        1.6075        0.0000        0.0000        0.0000        0.0000        0.0000        0.0000        0.0000        0.0000        0.0000        0.0000        0.0000        0.0000       15.4200       29.5500       41.2500        0.0000       52.6800       36.7500        0.0000        0.0000        0.0000        0.0000        0.0000        0.0000        0.0000        0.0000        0.0000        0.0000        0.0000        0.0000        0.0000        0.0000        0.0000        0.0000        0.0000        0.0000        0.0000        0.0000        0.0000        0.0000        0.0000        0.0000        0.0000        0.0000        0.0000        0.0000        0.0000        0.0000        0.0000        0.0000        0.0000        0.0000        0.0000        0.0000        0.0000        0.0000        0.0000        0.0000        0.0000        0.0000        0.0000
        0.0000        0.0000        0.0000        0.0000        0.0000        0.0000        0.0000        0.0000        0.0000        0.0000        0.0000        0.0000        0.0000        0.0000        0.0000        0.0000        0.0000        0.0000        0.0000        0.0000        0.0000        0.0000        0.0000        0.0000        0.0000        0.0000        0.0000        0.0000        0.0000        0.0000        0.0000        0.0000        0.0000        0.0000        0.0000        0.0000        0.0000        0.0000        0.0000        0.0000        0.0000        0.0000        0.0000        0.0000        0.0000        0.0000        0.0000        0.0000        0.0000        0.0000        0.0000        0.0000        0.0000        0.0000        0.0000        0.0000        0.0000        0.0000        0.0000        0.0000        0.0000        0.0000        0.0000        0.0000        0.0000        0.0000        0.0000        0.0000        0.0000        0.0000        0.0000        0.0000        0.0000        0.0000        0.0000        0.0000        0.0000        0.0000        0.0000        0.0000        0.0000        0.0000        0.0000        0.0000        0.0000        0.0000        0.0000        0.0000        0.0000        0.0000        0.0000        0.0000        0.0000        0.0000        0.0000        0.0000        0.0000        0.0000        0.0000      376.8977      323.0062      271.7710      234.1157      197.2455      211.8826      224.6791      256.5832      220.1708      234.4103      210.5359      205.7264      200.6062      194.0656      189.3017      213.7281      236.8046      242.4621      254.9861      250.1673      228.4882      214.1042      208.8307      235.3756      268.0962      290.5479      325.1732      358.1718      404.0545      421.2427      425.4660      400.7518      404.0413      423.4713      434.5632      448.0539      437.4070      403.9504      365.7518      327.5255      236.4100      197.5587      154.7466      122.6985      156.2527      150.4689      137.5174      103.3640      119.3588      143.7692      115.8411       76.9783       46.7666       43.6682       45.7230       42.5323       34.6472       38.6568       47.7149       36.0453       21.1476       24.1135       22.0218       23.7483       21.1107       21.1147       21.8956       23.0948       25.6845       27.1883       32.7401       34.2112       38.1912       37.4639       46.1123       48.1102       50.8685       59.6228       61.4432       68.8476       72.7085       81.7102       63.7446       45.9789       22.1918       15.4052       13.9278       17.2595        2.8369        0.0000        0.0000        0.0000        0.0000        0.0000        0.0000       40.8969        0.5100        0.0000        0.0000        0.0000        0.0000       41.7000       47.6100        0.0000        0.0000        0.0000        0.0000        0.0000        0.0000        0.0000        0.0000        0.0000        0.0000        0.0000        0.0000        0.0000        0.0000        0.0000        0.0000        0.0000        0.0000        0.0000        0.0000        0.0000        0.0000        0.0000        0.0000        0.0000        0.0000        0.0000        0.0000        0.0000        0.0000        0.0000        0.0000        0.0000        0.0000        0.0000        0.0000        0.0000        0.0000        0.0000        0.0000        0.0000        0.0000        0.0000        0.0000        0.0000        0.0000        0.0000
        0.0000        0.0000        0.0000        0.0000        0.0000        0.0000        0.0000        0.0000        0.0000        0.0000        0.0000        0.0000        0.0000        0.0000        0.0000        0.0000        0.0000        0.0000        0.0000        0.0000        0.0000        0.0000        0.0000        0.0000        0.0000        0.0000        0.0000        0.0000        0.0000        0.0000        0.0000        0.0000        0.0000        0.0000        0.0000        0.0000        0.0000        0.0000        0.0000        0.0000        0.0000        0.0000        0.0000        0.0000        0.0000        0.0000        0.0000        0.0000        0.0000        0.0000        0.0000        0.0000        0.0000        0.0000        0.0000        0.0000        0.0000        0.0000        0.0000        0.0000        0.0000        0.0000        0.0000        0.0000        0.0000        0.0000        0.0000        0.0000        0.0000        0.0000        0.0000        0.0000        0.0000        0.0000        0.0000        0.0000        0.0000        0.0000        0.0000        0.0000        0.0000        0.0000        0.0000        0.0000        0.0000        0.0000        0.0000        0.0000        0.0000        0.0000        0.0000        0.0000        0.0000        0.0000        0.0000        0.0000        0.0000      505.9847      459.7696      364.5156      305.7541      256.6024      245.1320      177.6053      176.6044      204.8066      245.7270      224.3545      182.1199      182.9314      201.6603      195.4655      202.3974      193.3780      203.8366      241.4576      244.9370      252.4684      247.4014      232.1146      209.4972      214.6312      221.2712      249.8798      291.2001      344.4247      381.4323      432.1510      428.6446      429.3443      401.8220      394.6951      434.6444      433.3804      432.2358      406.6757      368.7764      365.8515      297.2903      216.9355      195.9589      168.3162      158.1483      161.3893      123.5320      103.7089      111.5633      143.1489      141.1221      118.5455       79.0683       50.5397       43.1701       34.3142       35.6159       31.3852       30.5065       31.0692       29.9547       22.4534       21.1594       21.1395       20.7631       23.1065       23.1074       21.7803       21.8887       24.6737       30.6583       29.3440       44.6914       41.8899       39.4015       52.2727       45.0766       53.4549       58.9767       61.8564       67.4242       67.0179       59.6770       53.1100       40.4101       14.7891       14.2860       11.0206       10.9443        0.0000        0.0000        0.0000        0.0000        0.0000       39.8662       42.2314       37.8894        0.0000        0.0000        0.0000        0.0000        0.0000        0.0000        0.0000        0.0000        0.0000        0.0000        0.0000        0.0000        0.0000        0.0000        0.0000        0.0000        0.0000        0.0000        0.0000        0.0000        0.0000        0.0000        0.0000        0.0000        0.0000        0.0000        0.0000        0.0000        0.0000        0.0000        0.0000        0.0000        0.0000        0.0000        0.0000        0.0000        0.0000        0.0000        0.0000        0.0000        0.0000        0.0000        0.0000        0.0000        0.0000        0.0000        0.0000        0.0000        0.0000        0.0000        0.0000        0.0000        0.0000        0.0000
        0.0000        0.0000        0.0000        0.0000        0.0000        0.0000        0.0000        0.0000        0.0000        0.0000        0.0000        0.0000        0.0000        0.0000        0.0000        0.0000        0.0000        0.0000        0.0000        0.0000        0.0000        0.0000        0.0000        0.0000        0.0000        0.0000        0.0000        0.0000        0.0000        0.0000        0.0000        0.0000        0.0000        0.0000        0.0000        0.0000        0.0000        0.0000        0.0000        0.0000        0.0000        0.0000        0.0000        0.0000        0.0000        0.0000        0.0000        0.0000        0.0000        0.0000        0.0000        0.0000        0.0000        0.0000        0.0000        0.0000        0.0000        0.0000        0.0000        0.0000        0.0000        0.0000        0.0000        0.0000        0.0000        0.0000        0.0000        0.0000        0.0000        0.0000        0.0000        0.0000        0.0000        0.0000        0.0000        0.0000        0.0000        0.0000        0.0000        0.0000        0.0000        0.0000        0.0000        0.0000        0.0000        0.0000        0.0000        0.0000        0.0000        0.0000        0.0000        0.0000        0.0000        0.0000        0.0000        0.0000        0.0000      477.6411      437.4157      369.8897      297.4189      263.7956      273.7121      205.0423      190.5419      200.2260      210.1599      225.1440      221.1750      204.0659      197.5537      207.5367      239.8517      225.0222      217.1027      248.7883      244.0287      243.8341      245.6513      227.1132      213.3137      208.6812      221.1972      247.4255      281.1224      338.7652      370.1083      397.3262      403.3068      399.2154      396.8648      369.9372      375.4513      366.6486      337.2633      340.5529      328.0231      321.6053      262.9940      202.1057      182.3042      168.6719      156.1025      164.8729      135.2561      108.0466      113.3544      126.6044      137.2465      118.9894       88.3021       50.3040       35.3603       33.1385       37.1368       38.5585       30.9478       27.4948       28.5681       27.1960       31.4289       23.0140       22.1662       24.2404       24.2401       28.2854       26.4644       27.7081       31.5892       31.0318       33.7559       42.5828       39.3132       43.7159       46.2267       54.0983       55.5789       49.4135       50.3738       51.3443       41.3459       34.0260       28.6309       12.7832       10.2436        9.5758        9.9451        0.0000        0.0000        0.0000       31.2000       44.2529       68.5237       97.0838       54.1612        2.3400        0.0000        0.0000        0.0000        0.0000        0.0000        0.0000        0.0000        0.0000        0.0000        0.0000        0.0000        0.0000        0.0000        0.0000        0.0000        0.0000        0.0000        0.0000        0.0000        0.0000        0.0000        0.0000        0.0000        0.0000        0.0000        0.0000        0.0000        0.0000        0.0000        0.0000        0.0000        0.0000        0.0000        0.0000        0.0000        0.0000        0.0000        0.0000        0.0000        0.0000        0.0000        0.0000        0.0000        0.0000        0.0000        0.0000        0.0000        0.0000        0.0000        0.0000        0.0000        0.0000        0.0000
        0.0000        0.0000        0.0000        0.0000        0.0000        0.0000        0.0000        0.0000        0.0000        0.0000        0.0000        0.0000        0.0000        0.0000        0.0000        0.0000        0.0000        0.0000        0.0000        0.0000        0.0000        0.0000        0.0000        0.0000        0.0000        0.0000        0.0000        0.0000        0.0000        0.0000        0.0000        0.0000        0.0000        0.0000        0.0000        0.0000        0.0000        0.0000        0.0000        0.0000        0.0000        0.0000        0.0000        0.0000        0.0000        0.0000        0.0000        0.0000        0.0000        0.0000        0.0000        0.0000        0.0000        0.0000        0.0000        0.0000        0.0000        0.0000        0.0000        0.0000        0.0000        0.0000        0.0000        0.0000        0.0000        0.0000        0.0000        0.0000        0.0000        0.0000        0.0000        0.0000        0.0000        0.0000        0.0000        0.0000        0.0000        0.0000        0.0000        0.0000        0.0000        0.0000        0.0000        0.0000        0.0000        0.0000        0.0000        0.0000        0.0000        0.0000        0.0000        0.0000        0.0000        0.0000        0.0000        0.0000      431.0584      474.4301      391.0888      370.2241      337.3425      317.3922      284.1371      230.4031      228.9406      234.7545      229.9103      255.1478      264.2641      249.4870      242.4389      213.8050      232.5110      238.8167      232.4118      239.0226      233.3851      245.1956      214.7462      188.6755      181.4700      184.2513      191.3968      204.8276      242.5923      279.4449      293.6327      340.1136      316.2894      323.2038      310.4666      295.4446      300.8201      319.6284      290.6698      288.0771      261.2058      243.6626      210.2125      169.0658      172.7705      168.0449      140.4800      139.2838      127.2108      106.4712      106.8861      137.1668      130.1132      112.2993       71.4335       48.6949       40.3093       34.7955       33.6401       46.9172       32.7410       30.2137       32.8251       33.9380       30.7193       37.0225       34.3646       35.6868       31.3489       49.7164       38.8276       27.7231       28.8197       34.9547       34.2178       43.0393       35.2068       38.3282       41.9993       53.2456       52.0029       47.2003       40.9784        8.6828        4.5990        4.9653        0.0000       10.1709       11.5490       11.6460        0.0000        0.0000        0.0000        0.0000       24.4546       69.1552       88.3745       65.9089       31.8924       11.1600        0.0000        0.0000        0.0000        0.0000        0.0000        0.0000        0.0000        0.0000        0.0000        0.0000        0.0000        0.0000        0.0000        0.0000        0.0000        0.0000        0.0000        0.0000        0.0000        0.0000        0.0000        0.0000        0.0000        0.0000        0.0000        0.0000        0.0000        0.0000        0.0000        0.0000        0.0000        0.0000        0.0000        0.0000        0.0000        0.0000        0.0000        0.0000        0.0000        0.0000        0.0000        0.0000        0.0000        0.0000        0.0000        0.0000        0.0000        0.0000        0.0000        0.0000        0.0000        0.0000        0.0000
        0.0000        0.0000        0.0000        0.0000        0.0000        0.0000        0.0000        0.0000        0.0000        0.0000        0.0000        0.0000        0.0000        0.0000        0.0000        0.0000        0.0000        0.0000        0.0000        0.0000        0.0000        0.0000        0.0000        0.0000        0.0000        0.0000        0.0000        0.0000        0.0000        0.0000        0.0000        0.0000        0.0000        0.0000        0.0000        0.0000        0.0000        0.0000        0.0000        0.0000        0.0000        0.0000        0.0000        0.0000        0.0000        0.0000        0.0000        0.0000        0.0000        0.0000        0.0000        0.0000        0.0000        0.0000        0.0000        0.0000        0.0000        0.0000        0.0000        0.0000        0.0000        0.0000        0.0000        0.0000        0.0000        0.0000        0.0000        0.0000        0.0000        0.0000        0.0000        0.0000        0.0000        0.0000        0.0000        0.0000        0.0000        0.0000        0.0000        0.0000        0.0000        0.0000        0.0000        0.0000        0.0000        0.0000        0.0000        0.0000        0.0000        0.0000        0.0000        0.0000        0.0000        0.0000        0.0000        0.0000      383.5236      449.4684      371.8094      369.6863      335.1620      303.7392      260.2693      230.3302      235.7032      244.9664      240.5345      272.1885      287.4467      278.1783      269.8721      232.5608      234.3637      232.3841      233.8788      250.6547      236.8318      220.8489      222.1027      202.3111      184.6719      194.0319      204.7495      216.5169      239.5469      279.4730      309.9384      335.4323      345.7897      352.3373      297.6064      243.7006      253.9229      274.1938      262.7628      270.9724      262.6932      223.8335      193.1034      172.3423      199.7561      181.3560      156.6450      142.6510      125.7647      122.3592       92.2631      110.2945       87.6187       74.1750       58.6553       52.3466       42.9142       38.1303       37.9525       43.4160       40.3371       38.6043       37.8081       36.9919       40.1777       43.9485       34.6467       37.7818       40.1403       36.8366       41.9716       36.8399       34.5546       35.3742       35.9107       49.2135       45.5912       36.6617       44.1900       55.1131       49.2085       39.9605       27.7752        2.6178        3.4393        3.2318        0.0000        0.0000        0.0000        0.0000        0.0000        0.0000        0.0000       22.6343       23.3913       62.1911       76.5661       44.7982       31.8838        0.0000        0.0000        0.0000        0.0000        0.0000        0.0000        0.0000        0.0000        0.0000        0.0000        0.0000        0.0000        0.0000        0.0000        0.0000        0.0000        0.0000        0.0000        0.0000        0.0000        0.0000        0.0000        0.0000        0.0000        0.0000        0.0000        0.0000        0.0000        0.0000        0.0000        0.0000        0.0000        0.0000        0.0000        0.0000        0.0000        0.0000        0.0000        0.0000        0.0000        0.0000        0.0000        0.0000        0.0000        0.0000        0.0000        0.0000        0.0000        0.0000        0.0000        0.0000        0.0000        0.0000        0.0000
        0.0000        0.0000        0.0000        0.0000        0.0000        0.0000        0.0000        0.0000        0.0000        0.0000        0.0000        0.0000        0.0000        0.0000        0.0000        0.0000        0.0000        0.0000        0.0000        0.0000        0.0000        0.0000        0.0000        0.0000        0.0000        0.0000        0.0000        0.0000        0.0000        0.0000        0.0000        0.0000        0.0000        0.0000        0.0000        0.0000        0.0000        0.0000        0.0000        0.0000        0.0000        0.0000        0.0000        0.0000        0.0000        0.0000        0.0000        0.0000        0.0000        0.0000        0.0000        0.0000        0.0000        0.0000        0.0000        0.0000        0.0000        0.0000        0.0000        0.0000        0.0000        0.0000        0.0000        0.0000        0.0000        0.0000        0.0000        0.0000        0.0000        0.0000        0.0000        0.0000        0.0000        0.0000        0.0000        0.0000        0.0000        0.0000        0.0000        0.0000        0.0000        0.0000        0.0000        0.0000        0.0000        0.0000        0.0000        0.0000        0.0000        0.0000        0.0000        0.0000        0.0000        0.0000        0.0000        0.0000      342.9616      352.0996      339.0202      344.5551      340.6192      299.7637      263.7801      241.0841      249.5057      237.1784      255.8330      274.5851      291.4988      303.2993      311.4328      281.1906      253.7382      245.6394      255.6443      259.5076      253.9284      238.3246      236.2112      211.2528      192.9134      196.8761      224.8013      228.9924      264.2207      285.9391      294.0478      334.1163      346.7424      332.9749      277.4114      230.4243      242.4372      269.0602      264.5058      283.0740      254.2033      206.0956      191.4144      201.3380      165.7475      153.0347      144.1342      145.6345      118.7064       94.6748       76.7770       94.5167       95.4166       72.8233       58.2038       51.8062       55.9765       56.5557       47.0119       49.3218       48.6492       58.7100       57.2727       52.2319       50.6074       54.1803       47.3797       48.9859       44.3002       36.7773       47.9937       37.9959       34.6057       39.1788       31.8931       31.2988       32.0938       30.2063       33.1890       38.1267       37.8986       29.7946       21.0971        1.3488        1.7268        2.2234        0.0000        0.0000        0.0000        0.0000        0.0000        0.0000       29.5369       44.9811       45.4520       67.9688       55.0771       36.1323       31.5653        0.0000        0.0000        0.0000        0.0000        0.0000        0.0000        0.0000        0.0000        0.0000        0.0000        0.0000        0.0000        0.0000        0.0000        0.0000        0.0000        0.0000        0.0000        0.0000        0.0000        0.0000        0.0000        0.0000        0.0000        0.0000        0.0000        0.0000        0.0000        0.0000        0.0000        0.0000        0.0000        0.0000        0.0000        0.0000        0.0000        0.0000        0.0000        0.0000        0.0000        0.0000        0.0000        0.0000        0.0000        0.0000        0.0000        0.0000        0.0000        0.0000        0.0000        0.0000        0.0000        0.0000        0.0000
        0.0000        0.0000        0.0000        0.0000        0.0000        0.0000        0.0000        0.0000        0.0000        0.0000        0.0000        0.0000        0.0000        0.0000        0.0000        0.0000        0.0000        0.0000        0.0000        0.0000        0.0000        0.0000        0.0000        0.0000        0.0000        0.0000        0.0000        0.0000        0.0000        0.0000        0.0000        0.0000        0.0000        0.0000        0.0000        0.0000        0.0000        0.0000        0.0000        0.0000        0.0000        0.0000        0.0000        0.0000        0.0000        0.0000        0.0000        0.0000        0.0000        0.0000        0.0000        0.0000        0.0000        0.0000        0.0000        0.0000        0.0000        0.0000        0.0000        0.0000        0.0000        0.0000        0.0000        0.0000        0.0000        0.0000        0.0000        0.0000        0.0000        0.0000        0.0000        0.0000        0.0000        0.0000        0.0000        0.0000        0.0000        0.0000        0.0000        0.0000        0.0000        0.0000        0.0000        0.0000        0.0000        0.0000        0.0000        0.0000        0.0000        0.0000        0.0000        0.0000        0.0000        0.0000        0.0000        0.0000        0.0000      312.5019      292.9337      311.4937      321.2349      292.3879      271.2908      243.5176      258.4915      250.7926      240.2096      267.5457      295.4569      330.0411      344.9037      326.5992      303.5480      285.7292      270.8362      279.6617      272.2496      277.3142      265.2891      257.0273      225.9990      220.3229      235.9530      225.0472      246.7311      242.3893      246.1301      278.2055      307.3453      289.5778      241.9083      220.1865      268.8173      279.7130      260.9059      239.8041      244.5077      212.8322      212.9315      195.0414      184.3680      152.1423      135.2062      134.2430      106.1766       88.8911       72.1084       95.7179       94.8696       81.9390       64.0227       68.0419       74.1304       76.5606       73.9199       57.5627       67.1873       66.3191       66.9909       75.3462       68.3603       63.2379       59.6389       49.9350       47.9655       41.4001       51.3216       42.8253       35.3365       33.3448       33.5307       32.2411       45.3972       37.8413       20.9318       26.3610       28.9301       25.1337       16.6227        0.7959        1.0565        0.0000        0.0000        0.0000        0.0000        0.0000        0.0000        0.0000       78.9394      104.6836      112.5030       74.4990       46.4790       29.5780       32.7225        0.0000        0.0000        0.0000        0.0000        0.0000        0.0000        0.0000        0.0000        0.0000        0.0000        0.0000        0.0000        0.0000        0.0000        0.0000        0.0000        0.0000        0.0000        0.0000        0.0000        0.0000        0.0000        0.0000        0.0000        0.0000        0.0000        0.0000        0.0000        0.0000        0.0000        0.0000        0.0000        0.0000        0.0000        0.0000        0.0000        0.0000        0.0000        0.0000        0.0000        0.0000        0.0000        0.0000        0.0000        0.0000        0.0000        0.0000        0.0000        0.0000        0.0000        0.0000        0.0000        0.0000        0.0000
        0.0000        0.0000        0.0000        0.0000        0.0000        0.0000        0.0000        0.0000        0.0000        0.0000        0.0000        0.0000        0.0000        0.0000        0.0000        0.0000        0.0000        0.0000        0.0000        0.0000        0.0000        0.0000        0.0000        0.0000        0.0000        0.0000        0.0000        0.0000        0.0000        0.0000        0.0000        0.0000        0.0000        0.0000        0.0000        0.0000        0.0000        0.0000        0.0000        0.0000        0.0000        0.0000        0.0000        0.0000        0.0000        0.0000        0.0000        0.0000        0.0000        0.0000        0.0000        0.0000        0.0000        0.0000        0.0000        0.0000        0.0000        0.0000        0.0000        0.0000        0.0000        0.0000        0.0000        0.0000        0.0000        0.0000        0.0000        0.0000        0.0000        0.0000        0.0000        0.0000        0.0000        0.0000        0.0000        0.0000        0.0000        0.0000        0.0000        0.0000        0.0000        0.0000        0.0000        0.0000        0.0000        0.0000        0.0000        0.0000        0.0000        0.0000        0.0000        0.0000        0.0000        0.0000        0.0000        0.0000      332.1709      276.5487      263.4001      289.5505        0.0000      280.8165      266.3875      264.4604      255.4014      247.5431      269.9844      307.9019      352.0378      391.0897      392.6423      390.3286      365.7212      319.5319      296.8659      283.5451      290.2280      287.1231      274.4671      292.4697      251.2118      240.6833      231.6679      250.3766      247.2944      237.7564      227.5979      248.0755      245.4100      222.2804      220.5659      193.0129      214.9337      211.1254      208.3516      199.0775      174.3315      207.4427      226.0330      220.8334      236.7682      180.1788      140.5395      120.0117       91.3419       77.9012       81.4447       91.6519       94.2855       86.3787       76.7964      108.6198      104.3902       99.4916       80.9026       77.7982       90.7813      101.4755      102.0632       99.7317       75.0694       69.6710       74.3938       60.1869       48.7404       47.6474       60.7066       49.0487       43.8516       37.3964       54.9162       89.8405       63.4216       36.2259       23.4019        5.9798        7.4588        4.3215        3.3687        0.0000        0.0000        0.0000        0.0000        0.0000       18.3600       19.5300        0.0000      108.3481      142.4443      173.0004      145.4001      109.4580       74.0850       46.6723        0.0000        0.0000        0.0000        0.0000        0.0000        0.0000        0.0000        0.0000        0.0000        0.0000        0.0000        0.0000        0.0000        0.0000        0.0000        0.0000        0.0000        0.0000        0.0000        0.0000        0.0000        0.0000        0.0000        0.0000        0.0000        0.0000        0.0000        0.0000        0.0000        0.0000        0.0000        0.0000        0.0000        0.0000        0.0000        0.0000        0.0000        0.0000        0.0000        0.0000        0.0000        0.0000        0.0000        0.0000        0.0000        0.0000        0.0000        0.0000        0.0000        0.0000        0.0000        0.0000        0.0000        0.0000        0.0000
        0.0000        0.0000        0.0000        0.0000        0.0000        0.0000        0.0000        0.0000        0.0000        0.0000        0.0000        0.0000        0.0000        0.0000        0.0000        0.0000        0.0000        0.0000        0.0000        0.0000        0.0000        0.0000        0.0000        0.0000        0.0000        0.0000        0.0000        0.0000        0.0000        0.0000        0.0000        0.0000        0.0000        0.0000        0.0000        0.0000        0.0000        0.0000        0.0000        0.0000        0.0000        0.0000        0.0000        0.0000        0.0000        0.0000        0.0000        0.0000        0.0000        0.0000        0.0000        0.0000        0.0000        0.0000        0.0000        0.0000        0.0000        0.0000        0.0000        0.0000        0.0000        0.0000        0.0000        0.0000        0.0000        0.0000        0.0000        0.0000        0.0000        0.0000        0.0000        0.0000        0.0000        0.0000        0.0000        0.0000        0.0000        0.0000        0.0000        0.0000        0.0000        0.0000        0.0000        0.0000        0.0000        0.0000        0.0000        0.0000        0.0000        0.0000        0.0000        0.0000        0.0000        0.0000        0.0000        0.0000        0.0000      277.9605        0.0000        0.0000        0.0000      316.1481      271.5190      267.6522      259.0363      294.1376      333.5595      338.8461      385.3855      396.8124      380.5484      362.8433      385.1570      363.5698      313.7403      308.8219      306.2315      295.1138      270.8520      262.2247      252.1438      227.5991      219.0164      235.3785      230.0419      230.0614      236.2241      223.4674      212.7271      231.0982      208.9825      188.5985      198.4769      163.3353      152.2437      186.6990      181.8933      204.4936      213.1289      202.0983      198.2274      175.6881      139.1821      125.1379      102.7398       80.7648       98.4048       86.9119       88.9954       80.1237       95.6232      125.4990      115.7386      117.0542       99.8229      110.7046       90.3677      110.2669      101.7532       92.1589       87.2483       79.3994       70.1119       57.5552       60.7279       50.6765       60.3314       52.7050       42.4015       44.7487       55.5384       70.2124       46.8314       27.5543       19.7117        1.3693        6.9308        3.3823        4.5224        0.0000        0.0000        0.0000        0.0000        0.0000       42.2700       30.2400       86.2500      135.1754      195.7846      219.2232      137.7363       89.5006       71.4247       51.6734        0.0000        0.0000        0.0000        0.0000        0.0000        0.0000        0.0000        0.0000        0.0000        0.0000        0.0000        0.0000        0.0000        0.0000        0.0000        0.0000        0.0000        0.0000        0.0000        0.0000        0.0000        0.0000        0.0000        0.0000        0.0000        0.0000        0.0000        0.0000        0.0000        0.0000        0.0000        0.0000        0.0000        0.0000        0.0000        0.0000        0.0000        0.0000        0.0000        0.0000        0.0000        0.0000        0.0000        0.0000        0.0000        0.0000        0.0000        0.0000        0.0000        0.0000        0.0000        0.0000        0.0000        0.0000        0.0000
        0.0000        0.0000        0.0000        0.0000        0.0000        0.0000        0.0000        0.0000        0.0000        0.0000        0.0000        0.0000        0.0000        0.0000        0.0000        0.0000        0.0000        0.0000        0.0000        0.0000        0.0000        0.0000        0.0000        0.0000        0.0000        0.0000        0.0000        0.0000        0.0000        0.0000        0.0000        0.0000        0.0000        0.0000        0.0000        0.0000        0.0000        0.0000        0.0000        0.0000        0.0000        0.0000        0.0000        0.0000        0.0000        0.0000        0.0000        0.0000        0.0000        0.0000        0.0000        0.0000        0.0000        0.0000        0.0000        0.0000        0.0000        0.0000        0.0000        0.0000        0.0000        0.0000        0.0000        0.0000        0.0000        0.0000        0.0000        0.0000        0.0000        0.0000        0.0000        0.0000        0.0000        0.0000        0.0000        0.0000        0.0000        0.0000        0.0000        0.0000        0.0000        0.0000        0.0000        0.0000        0.0000        0.0000        0.0000        0.0000        0.0000        0.0000        0.0000        0.0000        0.0000        0.0000        0.0000        0.0000        0.0000        0.0000        0.0000        0.0000        0.0000      272.2439      254.8389      265.2442      259.1488      284.1355      326.1284      351.7284      396.0411      403.5381      419.9377      372.7245      363.1496      360.8139      341.2663      335.7654      358.2719      329.9186      297.9720      256.8912      239.3317      232.1757      254.1450      239.8441      230.0880      225.0150      236.1013      226.1766      242.9260      282.7469      204.2379      177.8808      181.1398      151.9516      158.0105      187.4036      189.6517      211.4004      219.4661      239.9932      228.1796      194.6292      150.8708      128.2978       93.1299       83.8064       86.3343       87.9414       99.5031      103.8127      106.4725      130.1023      109.4293      107.5742      111.2234      130.4681      107.1019      102.4080      103.1029       87.7429       93.2849       86.9649       83.8608       70.6620       80.3655       63.9476       50.3866       41.5239       36.2146       42.5750       42.0738       46.8649       46.0769       33.2255       20.6190        3.4421        5.4784        0.0000        0.0000        0.0000        0.0000        0.0000        0.0000       12.8400       28.3800       57.7200      155.1000      149.5582      209.9535      241.3848      162.5135       93.5824       58.7988       49.2927        0.0000        0.0000        0.0000        0.0000        0.0000        0.0000        0.0000        0.0000        0.0000        0.0000        0.0000        0.0000        0.0000        0.0000        0.0000        0.0000        0.0000        0.0000        0.0000        0.0000        0.0000        0.0000        0.0000        0.0000        0.0000        0.0000        0.0000        0.0000        0.0000        0.0000        0.0000        0.0000        0.0000        0.0000        0.0000        0.0000        0.0000        0.0000        0.0000        0.0000        0.0000        0.0000        0.0000        0.0000        0.0000        0.0000        0.0000        0.0000        0.0000        0.0000        0.0000        0.0000        0.0000        0.0000        0.0000
        0.0000        0.0000        0.0000        0.0000        0.0000        0.0000        0.0000        0.0000        0.0000        0.0000        0.0000        0.0000        0.0000        0.0000        0.0000        0.0000        0.0000        0.0000        0.0000        0.0000        0.0000        0.0000        0.0000        0.0000        0.0000        0.0000        0.0000        0.0000        0.0000        0.0000        0.0000        0.0000        0.0000        0.0000        0.0000        0.0000        0.0000        0.0000        0.0000        0.0000        0.0000        0.0000        0.0000        0.0000        0.0000        0.0000        0.0000        0.0000        0.0000        0.0000        0.0000        0.0000        0.0000        0.0000        0.0000        0.0000        0.0000        0.0000        0.0000        0.0000        0.0000        0.0000        0.0000        0.0000        0.0000        0.0000        0.0000        0.0000        0.0000        0.0000        0.0000        0.0000        0.0000        0.0000        0.0000        0.0000        0.0000        0.0000        0.0000        0.0000        0.0000        0.0000        0.0000        0.0000        0.0000        0.0000        0.0000        0.0000        0.0000        0.0000        0.0000        0.0000        0.0000        0.0000        0.0000        0.0000        0.0000        0.0000        0.0000        0.0000        0.0000        0.0000      261.6246      275.8556      281.2002      294.7366      332.4829      346.7977      370.6006      401.6591      420.4934      386.8566      381.7301      375.5646      378.0976      393.5305      396.3041      384.4544      361.0521      296.3197      278.7526      273.5276      270.6160      269.2531      246.3027      234.4730      266.6602      289.7955      345.5126      291.5924      251.4821      216.5141      199.8358      190.1453      177.6635      178.1541      194.4163      233.0255      232.5563      236.8955      204.8928      225.6502      150.2675      147.4383      145.7685      129.0804      128.1675      109.4402      100.7609      103.0594      101.4797      107.4590       94.1423       97.6962      116.9933      111.1417      125.8359       98.0221       86.3041       76.9885       74.6555       81.7113       75.7803       66.9058       68.2365       65.2923       55.5040       46.8169       42.9045       41.3147       39.5812       39.6719       44.8895       32.8191       24.3546        7.6243        8.5612        0.0000        0.0000        0.0000        0.0000        0.0000        0.0000        0.0000       30.8400       44.3400       99.5100      138.5568      187.4307      191.0780      137.4699       65.9171       45.1682       50.5802        0.0000        0.0000        0.0000        0.0000        0.0000        0.0000        0.0000        0.0000        0.0000        0.0000        0.0000        0.0000        0.0000        0.0000        0.0000        0.0000        0.0000        0.0000        0.0000        0.0000        0.0000        0.0000        0.0000        0.0000        0.0000        0.0000        0.0000        0.0000        0.0000        0.0000        0.0000        0.0000        0.0000        0.0000        0.0000        0.0000        0.0000        0.0000        0.0000        0.0000        0.0000        0.0000        0.0000        0.0000        0.0000        0.0000        0.0000        0.0000        0.0000        0.0000        0.0000        0.0000        0.0000        0.0000        0.0000
        0.0000        0.0000        0.0000        0.0000        0.0000        0.0000        0.0000        0.0000        0.0000        0.0000        0.0000        0.0000        0.0000        0.0000        0.0000        0.0000        0.0000        0.0000        0.0000        0.0000        0.0000        0.0000        0.0000        0.0000        0.0000        0.0000        0.0000        0.0000        0.0000        0.0000        0.0000        0.0000        0.0000        0.0000        0.0000        0.0000        0.0000        0.0000        0.0000        0.0000        0.0000        0.0000        0.0000        0.0000        0.0000        0.0000        0.0000        0.0000        0.0000        0.0000        0.0000        0.0000        0.0000        0.0000        0.0000        0.0000        0.0000        0.0000        0.0000        0.0000        0.0000        0.0000        0.0000        0.0000        0.0000        0.0000        0.0000        0.0000        0.0000        0.0000        0.0000        0.0000        0.0000        0.0000        0.0000        0.0000        0.0000        0.0000        0.0000        0.0000        0.0000        0.0000        0.0000        0.0000        0.0000        0.0000        0.0000        0.0000        0.0000        0.0000        0.0000        0.0000        0.0000        0.0000        0.0000        0.0000        0.0000        0.0000        0.0000        0.0000        0.0000        0.0000        0.0000      308.2117      316.4433      313.2250      346.2645      311.5002      317.8209      313.4704      336.1685      429.5761      454.2323      487.8715      525.8140      583.3688      583.8173      567.2212      523.6317      394.5244      355.8431      348.0464      365.4425      327.0154      285.9867      306.9225      371.8416        0.0000        0.0000      333.2092      275.3817      225.7264      216.0367      193.1660      177.3248      202.2365      229.5686      229.0724      224.1123      240.0476      200.1167      233.3987      175.0931      157.4758      157.0629      165.0136      166.4348      116.1941      100.9997       90.5240      107.2326       95.7628       98.3725       81.7961       79.3494       82.1997       79.8368       82.0506       80.4085       59.0283       51.3296       62.6316       65.7592       74.5666       72.8610       66.9882       60.6077       46.7507       43.7577       37.3992       37.7506       31.5703       31.6369       31.8101        0.0000        0.0000        0.0000        0.0000        0.0000        0.0000        0.0000        0.0000        0.0000        0.0000        0.0000        0.0000        0.0000      117.4094      186.3784      112.1059       69.7681       37.0714       23.4284        0.0000        0.0000        0.0000        0.0000        0.0000        0.0000        0.0000        0.0000        0.0000        0.0000        0.0000        0.0000        0.0000        0.0000        0.0000        0.0000        0.0000        0.0000        0.0000        0.0000        0.0000        0.0000        0.0000        0.0000        0.0000        0.0000        0.0000        0.0000        0.0000        0.0000        0.0000        0.0000        0.0000        0.0000        0.0000        0.0000        0.0000        0.0000        0.0000        0.0000        0.0000        0.0000        0.0000        0.0000        0.0000        0.0000        0.0000        0.0000        0.0000        0.0000        0.0000        0.0000        0.0000        0.0000        0.0000        0.0000
        0.0000        0.0000        0.0000        0.0000        0.0000        0.0000        0.0000        0.0000        0.0000        0.0000        0.0000        0.0000        0.0000        0.0000        0.0000        0.0000        0.0000        0.0000        0.0000        0.0000        0.0000        0.0000        0.0000        0.0000        0.0000        0.0000        0.0000        0.0000        0.0000        0.0000        0.0000        0.0000        0.0000        0.0000        0.0000        0.0000        0.0000        0.0000        0.0000        0.0000        0.0000        0.0000        0.0000        0.0000        0.0000        0.0000        0.0000        0.0000        0.0000        0.0000        0.0000        0.0000        0.0000        0.0000        0.0000        0.0000        0.0000        0.0000        0.0000        0.0000        0.0000        0.0000        0.0000        0.0000        0.0000        0.0000        0.0000        0.0000        0.0000        0.0000        0.0000        0.0000        0.0000        0.0000        0.0000        0.0000        0.0000        0.0000        0.0000        0.0000        0.0000        0.0000        0.0000        0.0000        0.0000        0.0000        0.0000        0.0000        0.0000        0.0000        0.0000        0.0000        0.0000        0.0000        0.0000        0.0000        0.0000        0.0000        0.0000        0.0000        0.0000        0.0000        0.0000      287.3883      304.5201      333.3395      339.9789      307.5206      309.4913      306.9758      334.0793      449.1179      522.1640      568.3306      613.6884      678.7820      699.4750      684.2932      604.8958      478.8333      442.5720      412.4258      408.2233      358.8088      341.6287      451.3516        0.0000        0.0000        0.0000        0.0000        0.0000        0.0000      189.6721      186.7993      192.7360      228.1150      252.1325      248.9646      242.6007      250.6621      187.6966      163.6518      161.0171      158.2744      139.9995      158.6813      137.6730      110.4001       72.4943       83.4823       94.3693       78.3051       93.9419       64.9758       54.1393       83.5011       90.9513       91.4712       85.9109       69.1419       49.3873       64.1699       68.3121       76.5421       73.3558       72.4989       69.2012       52.3941       45.7965       42.7572       42.1839       42.9874        0.0000        0.0000        0.0000        0.0000        0.0000        0.0000        0.0000        0.0000        0.0000        0.0000        0.0000        0.0000        0.0000        0.0000        0.0000       88.9631       87.5975       80.1637       63.3637       37.9971       22.0408       24.4292        0.0000        0.0000        0.0000        0.0000        0.0000        0.0000        0.0000        0.0000        0.0000        0.0000        0.0000        0.0000        0.0000        0.0000        0.0000        0.0000        0.0000        0.0000        0.0000        0.0000        0.0000        0.0000        0.0000        0.0000        0.0000        0.0000        0.0000        0.0000        0.0000        0.0000        0.0000        0.0000        0.0000        0.0000        0.0000        0.0000        0.0000        0.0000        0.0000        0.0000        0.0000        0.0000        0.0000        0.0000        0.0000        0.0000        0.0000        0.0000        0.0000        0.0000        0.0000        0.0000        0.0000        0.0000        0.0000
        0.0000        0.0000        0.0000        0.0000        0.0000        0.0000        0.0000        0.0000        0.0000        0.0000        0.0000        0.0000        0.0000        0.0000        0.0000        0.0000        0.0000        0.0000        0.0000        0.0000        0.0000        0.0000        0.0000        0.0000        0.0000        0.0000        0.0000        0.0000        0.0000        0.0000        0.0000        0.0000        0.0000        0.0000        0.0000        0.0000        0.0000        0.0000        0.0000        0.0000        0.0000        0.0000        0.0000        0.0000        0.0000        0.0000        0.0000        0.0000        0.0000        0.0000        0.0000        0.0000        0.0000        0.0000        0.0000        0.0000        0.0000        0.0000        0.0000        0.0000        0.0000        0.0000        0.0000        0.0000        0.0000        0.0000        0.0000        0.0000        0.0000        0.0000        0.0000        0.0000        0.0000        0.0000        0.0000        0.0000        0.0000        0.0000        0.0000        0.0000        0.0000        0.0000        0.0000        0.0000        0.0000        0.0000        0.0000        0.0000        0.0000        0.0000        0.0000        0.0000        0.0000        0.0000        0.0000        0.0000        0.0000        0.0000        0.0000        0.0000        0.0000        0.0000        0.0000      267.1679      288.4082      296.9015      315.5012      301.6409      305.8810      318.2394      363.2113      447.7058      507.2658      536.8445      585.7805      652.2476      684.3120        0.0000      602.2864      499.0308        0.0000        0.0000      389.4786      356.7307        0.0000        0.0000        0.0000        0.0000        0.0000        0.0000        0.0000        0.0000      197.7878      184.8631      187.8366      203.5388      241.0825      254.8487      256.0549      234.7803      182.2437      176.5651      170.7605      159.9823      137.9734      172.3037      143.6257      106.8592       87.6716       97.3695       88.2322       77.3413       67.1014       53.9941       54.3687       75.2273       98.5147      105.9673       88.9913       60.3906       47.3033       52.2697       60.0666       75.5163       77.6883       85.6688       75.6265        0.0000        0.0000        0.0000        0.0000        0.0000        0.0000        0.0000        0.0000        0.0000        0.0000        0.0000        0.0000        0.0000        0.0000        0.0000        0.0000        0.0000        0.0000        0.0000        0.0000       75.2138       59.7650       62.0664       58.0268       29.6459        0.0000        0.0000        0.0000        0.0000        0.0000        0.0000        0.0000        0.0000        0.0000        0.0000        0.0000        0.0000        0.0000        0.0000        0.0000        0.0000        0.0000        0.0000        0.0000        0.0000        0.0000        0.0000        0.0000        0.0000        0.0000        0.0000        0.0000        0.0000        0.0000        0.0000        0.0000        0.0000        0.0000        0.0000        0.0000        0.0000        0.0000        0.0000        0.0000        0.0000        0.0000        0.0000        0.0000        0.0000        0.0000        0.0000        0.0000        0.0000        0.0000        0.0000        0.0000        0.0000        0.0000        0.0000        0.0000        0.0000        0.0000
        0.0000        0.0000        0.0000        0.0000        0.0000        0.0000        0.0000        0.0000        0.0000        0.0000        0.0000        0.0000        0.0000        0.0000        0.0000        0.0000        0.0000        0.0000        0.0000        0.0000        0.0000        0.0000        0.0000        0.0000        0.0000        0.0000        0.0000        0.0000        0.0000        0.0000        0.0000        0.0000        0.0000        0.0000        0.0000        0.0000        0.0000        0.0000        0.0000        0.0000        0.0000        0.0000        0.0000        0.0000        0.0000        0.0000        0.0000        0.0000        0.0000        0.0000        0.0000        0.0000        0.0000        0.0000        0.0000        0.0000        0.0000        0.0000        0.0000        0.0000        0.0000        0.0000        0.0000        0.0000        0.0000        0.0000        0.0000        0.0000        0.0000        0.0000        0.0000        0.0000        0.0000        0.0000        0.0000        0.0000        0.0000        0.0000        0.0000        0.0000        0.0000        0.0000        0.0000        0.0000        0.0000        0.0000        0.0000        0.0000        0.0000        0.0000        0.0000        0.0000        0.0000        0.0000        0.0000        0.0000        0.0000        0.0000        0.0000        0.0000        0.0000        0.0000        0.0000      262.4932      269.1024      286.1397      313.1551      302.6223      289.4232      302.4929      330.9050      412.9556      455.4130      475.7591        0.0000        0.0000        0.0000        0.0000        0.0000        0.0000        0.0000        0.0000        0.0000        0.0000        0.0000        0.0000        0.0000        0.0000        0.0000        0.0000        0.0000        0.0000        0.0000      186.3727      207.0679      233.1068      246.0820      266.2145      259.6280      259.8406      232.2831      217.9821      199.9322      165.4159      146.7597      149.1475      144.4439      123.1599      102.6299      102.1035       99.5717       74.8745       66.2270       56.7975       55.3318       80.0667       78.1695       86.0642       83.0524       62.1993       54.9483       61.5185       58.0475       69.5080       71.8927       77.7938        0.0000        0.0000        0.0000        0.0000        0.0000        0.0000        0.0000        0.0000        0.0000        0.0000        0.0000        0.0000        0.0000        0.0000        0.0000        0.0000        0.0000        0.0000        0.0000        0.0000        0.0000        0.0000       71.9049       64.6933       61.0350        0.0000       26.7253       30.2359        0.0000        0.0000        0.0000        0.0000        0.0000        0.0000        0.0000        0.0000        0.0000        0.0000        0.0000        0.0000        0.0000        0.0000        0.0000        0.0000        0.0000        0.0000        0.0000        0.0000        0.0000        0.0000        0.0000        0.0000        0.0000        0.0000        0.0000        0.0000        0.0000        0.0000        0.0000        0.0000        0.0000        0.0000        0.0000        0.0000        0.0000        0.0000        0.0000        0.0000        0.0000        0.0000        0.0000        0.0000        0.0000        0.0000        0.0000        0.0000        0.0000        0.0000        0.0000        0.0000        0.0000        0.0000        0.0000
        0.0000        0.0000        0.0000        0.0000        0.0000        0.0000        0.0000        0.0000        0.0000        0.0000        0.0000        0.0000        0.0000        0.0000        0.0000        0.0000        0.0000        0.0000        0.0000        0.0000        0.0000        0.0000        0.0000        0.0000        0.0000        0.0000        0.0000        0.0000        0.0000        0.0000        0.0000        0.0000        0.0000        0.0000        0.0000        0.0000        0.0000        0.0000        0.0000        0.0000        0.0000        0.0000        0.0000        0.0000        0.0000        0.0000        0.0000        0.0000        0.0000        0.0000        0.0000        0.0000        0.0000        0.0000        0.0000        0.0000        0.0000        0.0000        0.0000        0.0000        0.0000        0.0000        0.0000        0.0000        0.0000        0.0000        0.0000        0.0000        0.0000        0.0000        0.0000        0.0000        0.0000        0.0000        0.0000        0.0000        0.0000        0.0000        0.0000        0.0000        0.0000        0.0000        0.0000        0.0000        0.0000        0.0000        0.0000        0.0000        0.0000        0.0000        0.0000        0.0000        0.0000        0.0000        0.0000        0.0000        0.0000        0.0000        0.0000        0.0000        0.0000        0.0000        0.0000        0.0000        0.0000      232.5019      282.4488      288.4645      299.4473      313.3242      337.9060      362.1792      370.8182      393.0111      418.8065        0.0000        0.0000        0.0000        0.0000        0.0000        0.0000        0.0000        0.0000        0.0000        0.0000        0.0000        0.0000        0.0000        0.0000        0.0000        0.0000        0.0000        0.0000      214.2240      234.3415      303.7909      337.6426      364.5976      393.4867      339.9494      317.4403      269.4701      226.7980      188.9834      139.8658      134.3040      154.0228      119.4406       97.2684       97.5957       78.8203       61.7274       66.3203       66.3613       55.0487       63.2027       66.3628       73.5320       61.8870       53.9348       46.0365       56.4002       66.3235       24.6900       14.6700        0.0000        0.0000        0.0000        0.0000        0.0000        0.0000        0.0000        0.0000        0.0000        0.0000        0.0000        0.0000        0.0000        0.0000        0.0000        0.0000        0.0000        0.0000        0.0000        0.0000        0.0000        0.0000        0.0000        0.0000       80.4032       67.3847        0.0000        8.2500       27.0000        0.0000        0.0000        0.0000        0.0000        0.0000        0.0000        0.0000        0.0000        0.0000        0.0000        0.0000        0.0000        0.0000        0.0000        0.0000        0.0000        0.0000        0.0000        0.0000        0.0000        0.0000        0.0000        0.0000        0.0000        0.0000        0.0000        0.0000        0.0000        0.0000        0.0000        0.0000        0.0000        0.0000        0.0000        0.0000        0.0000        0.0000        0.0000        0.0000        0.0000        0.0000        0.0000        0.0000        0.0000        0.0000        0.0000        0.0000        0.0000        0.0000        0.0000        0.0000        0.0000        0.0000        0.0000        0.0000
        0.0000        0.0000        0.0000        0.0000        0.0000        0.0000        0.0000        0.0000        0.0000        0.0000        0.0000        0.0000        0.0000        0.0000        0.0000        0.0000        0.0000        0.0000        0.0000        0.0000        0.0000        0.0000        0.0000        0.0000        0.0000        0.0000        0.0000        0.0000        0.0000        0.0000        0.0000        0.0000        0.0000        0.0000        0.0000        0.0000        0.0000        0.0000        0.0000        0.0000        0.0000        0.0000        0.0000        0.0000        0.0000        0.0000        0.0000        0.0000        0.0000        0.0000        0.0000        0.0000        0.0000        0.0000        0.0000        0.0000        0.0000        0.0000        0.0000        0.0000        0.0000        0.0000        0.0000        0.0000        0.0000        0.0000        0.0000        0.0000        0.0000        0.0000        0.0000        0.0000        0.0000        0.0000        0.0000        0.0000        0.0000        0.0000        0.0000        0.0000        0.0000        0.0000        0.0000        0.0000        0.0000        0.0000        0.0000        0.0000        0.0000        0.0000        0.0000        0.0000        0.0000        0.0000        0.0000        0.0000        0.0000        0.0000        0.0000        0.0000        0.0000        0.0000        0.0000        0.0000        0.0000        0.0000      311.8617      298.9084      283.3174      281.2835      315.6376      328.3316      337.3512      332.8546      351.2121        0.0000        0.0000        0.0000        0.0000        0.0000        0.0000        0.0000        0.0000        0.0000        0.0000        0.0000        0.0000        0.0000        0.0000        0.0000        0.0000        0.0000        0.0000        0.0000        0.0000      347.7349      388.4661      448.7939      394.5774      368.0566      340.1766      300.5884      267.7305      198.2750      138.7704      111.4242      128.7849      115.2005       89.4888       72.1841       47.0927       49.4320       54.2668       60.5300       68.7533       65.9903       70.0705       59.5850       59.7446       52.0534        0.0000        0.0000       61.6367        0.0000        0.0000        0.0000        0.0000        0.0000        0.0000        0.0000        0.0000        0.0000        0.0000        0.0000        0.0000        0.0000        0.0000        0.0000        0.0000        0.0000        0.0000        0.0000        0.0000        0.0000        0.0000        0.0000        0.0000        0.0000        0.0000       71.7422       64.9788        0.0000        0.0000        0.0000        0.0000        0.0000        0.0000        0.0000        0.0000        0.0000        0.0000        0.0000        0.0000        0.0000        0.0000        0.0000        0.0000        0.0000        0.0000        0.0000        0.0000        0.0000        0.0000        0.0000        0.0000        0.0000        0.0000        0.0000        0.0000        0.0000        0.0000        0.0000        0.0000        0.0000        0.0000        0.0000        0.0000        0.0000        0.0000        0.0000        0.0000        0.0000        0.0000        0.0000        0.0000        0.0000        0.0000        0.0000        0.0000        0.0000        0.0000        0.0000        0.0000        0.0000        0.0000        0.0000        0.0000        0.0000        0.0000
[truncated: 212,709 more chars]
