# Supplementary material for: Multidimensional evaluation of the TRMM 3B43V7 satellite-based precipitation product in mainland China from 1998–2016
Source: PeerJ. 2020 Feb 20;8:e8615. doi: 10.7717/peerj.8615 (PMC7036276; doi:10.7717/peerj.8615)
Supplement: Supplemental Information 2 [file peerj-08-8615-s002.zip › TRMM_3B43 data/TRMM 3B43 data-Year-Month/2007-08.txt]

ncols         249
nrows         175
xllcorner     73.250
yllcorner     6.500
cellsize      0.25000
        0.0000        0.0000        0.0000        0.0000        0.0000        0.0000        0.0000        0.0000        0.0000        0.0000        0.0000        0.0000        0.0000        0.0000        0.0000        0.0000        0.0000        0.0000        0.0000        0.0000        0.0000        0.0000        0.0000        0.0000        0.0000        0.0000        0.0000        0.0000        0.0000        0.0000        0.0000        0.0000        0.0000        0.0000        0.0000        0.0000        0.0000        0.0000        0.0000        0.0000        0.0000        0.0000        0.0000        0.0000        0.0000        0.0000        0.0000        0.0000        0.0000        0.0000        0.0000        0.0000        0.0000        0.0000        0.0000        0.0000        0.0000        0.0000        0.0000        0.0000        0.0000        0.0000        0.0000        0.0000        0.0000        0.0000        0.0000        0.0000        0.0000        0.0000        0.0000        0.0000        0.0000        0.0000        0.0000        0.0000        0.0000        0.0000        0.0000        0.0000        0.0000        0.0000        0.0000        0.0000        0.0000        0.0000        0.0000        0.0000        0.0000        0.0000        0.0000        0.0000        0.0000        0.0000        0.0000        0.0000        0.0000        0.0000        0.0000        0.0000        0.0000        0.0000        0.0000        0.0000        0.0000        0.0000        0.0000        0.0000        0.0000        0.0000        0.0000        0.0000        0.0000        0.0000        0.0000        0.0000        0.0000        0.0000        0.0000        0.0000        0.0000        0.0000        0.0000        0.0000        0.0000        0.0000        0.0000        0.0000        0.0000        0.0000        0.0000        0.0000        0.0000        0.0000        0.0000        0.0000        0.0000        0.0000        0.0000        0.0000        0.0000        0.0000        0.0000        0.0000        0.0000        0.0000        0.0000        0.0000        0.0000        0.0000        0.0000        0.0000        0.0000        0.0000        0.0000        0.0000        0.0000        0.0000        0.0000        0.0000        0.0000        0.0000        0.0000        0.0000        0.0000        0.0000        0.0000        0.0000        0.0000        0.0000        0.0000        0.0000        0.0000       85.1635       77.8272       62.1445        0.0000        0.0000        0.0000       47.9110       44.0016       48.8124       55.1071       62.0410       60.9461       66.7177       64.7893       62.2182       61.5463       67.6481       71.0135       62.4452       72.4826       76.0597       75.4324       55.0535       52.3356       76.4586       78.2367       74.2608       65.7034       60.0678       63.9859       62.6992       54.9211       63.3555       68.5508       63.9109       67.3792       74.6150       68.9467       92.7361      110.2639      108.1971      110.7871      128.3298      122.1260      108.1538      104.0043        0.0000        0.0000        0.0000        0.0000        0.0000        0.0000        0.0000        0.0000        0.0000        0.0000        0.0000        0.0000        0.0000        0.0000        0.0000        0.0000        0.0000        0.0000        0.0000        0.0000        0.0000        0.0000        0.0000        0.0000        0.0000        0.0000        0.0000        0.0000        0.0000        0.0000
        0.0000        0.0000        0.0000        0.0000        0.0000        0.0000        0.0000        0.0000        0.0000        0.0000        0.0000        0.0000        0.0000        0.0000        0.0000        0.0000        0.0000        0.0000        0.0000        0.0000        0.0000        0.0000        0.0000        0.0000        0.0000        0.0000        0.0000        0.0000        0.0000        0.0000        0.0000        0.0000        0.0000        0.0000        0.0000        0.0000        0.0000        0.0000        0.0000        0.0000        0.0000        0.0000        0.0000        0.0000        0.0000        0.0000        0.0000        0.0000        0.0000        0.0000        0.0000        0.0000        0.0000        0.0000        0.0000        0.0000        0.0000        0.0000        0.0000        0.0000        0.0000        0.0000        0.0000        0.0000        0.0000        0.0000        0.0000        0.0000        0.0000        0.0000        0.0000        0.0000        0.0000        0.0000        0.0000        0.0000        0.0000        0.0000        0.0000        0.0000        0.0000        0.0000        0.0000        0.0000        0.0000        0.0000        0.0000        0.0000        0.0000        0.0000        0.0000        0.0000        0.0000        0.0000        0.0000        0.0000        0.0000        0.0000        0.0000        0.0000        0.0000        0.0000        0.0000        0.0000        0.0000        0.0000        0.0000        0.0000        0.0000        0.0000        0.0000        0.0000        0.0000        0.0000        0.0000        0.0000        0.0000        0.0000        0.0000        0.0000        0.0000        0.0000        0.0000        0.0000        0.0000        0.0000        0.0000        0.0000        0.0000        0.0000        0.0000        0.0000        0.0000        0.0000        0.0000        0.0000        0.0000        0.0000        0.0000        0.0000        0.0000        0.0000        0.0000        0.0000        0.0000        0.0000        0.0000        0.0000        0.0000        0.0000        0.0000        0.0000        0.0000        0.0000        0.0000        0.0000        0.0000        0.0000        0.0000        0.0000        0.0000        0.0000        0.0000        0.0000        0.0000        0.0000        0.0000        0.0000        0.0000        0.0000        0.0000        0.0000       89.4145       90.1585       79.3645       62.3774       60.3867       65.7282       56.3992       50.0993       55.2991       55.2405       60.1389       75.7412       82.7619       85.9251       70.5077       74.8780       74.1846       77.2786       84.8659       91.0191       80.7282       78.3626       69.6390       60.3122       59.4622       60.3617       62.5709       67.5766       68.9926       55.6211       51.7600       52.4665       53.0151       49.2707       62.6894       75.1462       57.4236       50.8401       63.9741       83.2938       90.7948       97.1892      103.9987      104.4754      112.7922      129.9149      131.8389      126.2800      125.2450      116.6704      123.1211      156.9417      158.5700      140.4486        0.0000        0.0000        0.0000        0.0000        0.0000        0.0000        0.0000        0.0000        0.0000        0.0000        0.0000        0.0000        0.0000        0.0000        0.0000        0.0000        0.0000        0.0000        0.0000        0.0000        0.0000        0.0000        0.0000
        0.0000        0.0000        0.0000        0.0000        0.0000        0.0000        0.0000        0.0000        0.0000        0.0000        0.0000        0.0000        0.0000        0.0000        0.0000        0.0000        0.0000        0.0000        0.0000        0.0000        0.0000        0.0000        0.0000        0.0000        0.0000        0.0000        0.0000        0.0000        0.0000        0.0000        0.0000        0.0000        0.0000        0.0000        0.0000        0.0000        0.0000        0.0000        0.0000        0.0000        0.0000        0.0000        0.0000        0.0000        0.0000        0.0000        0.0000        0.0000        0.0000        0.0000        0.0000        0.0000        0.0000        0.0000        0.0000       37.7131        0.0000       36.1630       30.1860        0.0000        0.0000        0.0000        0.0000        0.0000        0.0000        0.0000        0.0000        0.0000        0.0000        0.0000        0.0000        0.0000        0.0000        0.0000        0.0000        0.0000        0.0000        0.0000        0.0000        0.0000        0.0000        0.0000        0.0000        0.0000        0.0000        0.0000        0.0000        0.0000        0.0000        0.0000        0.0000        0.0000        0.0000        0.0000        0.0000        0.0000        0.0000        0.0000        0.0000        0.0000        0.0000        0.0000        0.0000        0.0000        0.0000        0.0000        0.0000        0.0000        0.0000        0.0000        0.0000        0.0000        0.0000        0.0000        0.0000        0.0000        0.0000        0.0000        0.0000        0.0000        0.0000        0.0000        0.0000        0.0000        0.0000        0.0000        0.0000        0.0000        0.0000        0.0000        0.0000        0.0000        0.0000        0.0000        0.0000        0.0000        0.0000        0.0000        0.0000        0.0000        0.0000        0.0000        0.0000        0.0000        0.0000        0.0000        0.0000        0.0000        0.0000        0.0000        0.0000        0.0000        0.0000        0.0000        0.0000        0.0000        0.0000        0.0000        0.0000        0.0000        0.0000        0.0000        0.0000        0.0000        0.0000        0.0000        0.0000        0.0000        0.0000        0.0000        0.0000       76.2354       83.0093       80.6606       67.5939       57.1363       61.9186       69.7181       64.1388       61.6793       57.8110       57.9452       59.7000       71.1182       86.1069       90.5479       83.2073       80.6821       78.4241       84.0601       79.9105       81.4757       67.1835       71.6611       88.9783       65.6387       56.9485       63.2846       62.9629       58.7072       55.7561       45.9142       49.1747       47.8494       50.8639       52.0067       58.3857       58.7127       52.2833       55.2964       63.9924       92.0994       98.6668       99.9071      135.7702      146.5129      156.1215      138.4641      139.6682      131.3108      119.6995      136.6773      117.2152      116.7932      146.0080      140.2545      140.1555        0.0000        0.0000        0.0000        0.0000        0.0000        0.0000        0.0000        0.0000        0.0000        0.0000        0.0000        0.0000        0.0000        0.0000        0.0000        0.0000        0.0000        0.0000        0.0000        0.0000        0.0000        0.0000
        0.0000        0.0000        0.0000        0.0000        0.0000        0.0000        0.0000        0.0000        0.0000        0.0000        0.0000        0.0000        0.0000        0.0000        0.0000        0.0000        0.0000        0.0000        0.0000        0.0000        0.0000        0.0000        0.0000        0.0000        0.0000        0.0000        0.0000        0.0000        0.0000        0.0000        0.0000        0.0000        0.0000        0.0000        0.0000        0.0000        0.0000        0.0000        0.0000        0.0000        0.0000        0.0000        0.0000        0.0000        0.0000        0.0000        0.0000        0.0000        0.0000        0.0000        0.0000        0.0000        0.0000       50.2316       44.8930       42.6945       37.5331       68.9600       67.4766       22.2719        0.0000        0.0000        0.0000        0.0000        0.0000        0.0000        0.0000        0.0000        0.0000        0.0000        0.0000        0.0000        0.0000        0.0000        0.0000        0.0000        0.0000        0.0000        0.0000        0.0000        0.0000        0.0000        0.0000        0.0000        0.0000        0.0000        0.0000        0.0000        0.0000        0.0000        0.0000        0.0000        0.0000        0.0000        0.0000        0.0000        0.0000        0.0000        0.0000        0.0000        0.0000        0.0000        0.0000        0.0000        0.0000        0.0000        0.0000        0.0000        0.0000        0.0000        0.0000        0.0000        0.0000        0.0000        0.0000        0.0000        0.0000        0.0000        0.0000        0.0000        0.0000        0.0000        0.0000        0.0000        0.0000        0.0000        0.0000        0.0000        0.0000        0.0000        0.0000        0.0000        0.0000        0.0000        0.0000        0.0000        0.0000        0.0000        0.0000        0.0000        0.0000        0.0000        0.0000        0.0000        0.0000        0.0000        0.0000        0.0000        0.0000        0.0000        0.0000        0.0000        0.0000        0.0000        0.0000        0.0000        0.0000        0.0000        0.0000        0.0000        0.0000        0.0000        0.0000        0.0000        0.0000        0.0000        0.0000        0.0000        0.0000        0.0000       68.4105       76.6284       78.7451       73.3477       68.6886       75.1656      152.0636      133.0932       73.2711       58.8932       54.7529       59.3449       67.8955       76.7983       85.9760       93.2487       78.7913       76.2799       71.8585       74.0317       66.9445       62.5730       59.6553       61.1957       72.8838       55.9351       57.7139       68.8715       71.6067       68.8920       55.5378       52.3816       51.0666       56.8607       49.8170       38.5479       45.9572       86.1766       87.4516       76.9704       92.8960      104.4079       97.3088       99.7854       98.6133      118.4143      129.3527      136.1591      122.8975      131.0088      111.9546      116.7041      114.6292      108.0055      111.4415      120.6536      114.1695      121.1186      128.2540        0.0000        0.0000        0.0000        0.0000        0.0000        0.0000        0.0000        0.0000        0.0000        0.0000        0.0000        0.0000        0.0000        0.0000        0.0000        0.0000        0.0000        0.0000        0.0000        0.0000
        0.0000        0.0000        0.0000        0.0000        0.0000        0.0000        0.0000        0.0000        0.0000        0.0000        0.0000        0.0000        0.0000        0.0000        0.0000        0.0000        0.0000        0.0000        0.0000        0.0000        0.0000        0.0000        0.0000        0.0000        0.0000        0.0000        0.0000        0.0000        0.0000        0.0000        0.0000        0.0000        0.0000        0.0000        0.0000        0.0000        0.0000        0.0000        0.0000        0.0000        0.0000        0.0000        0.0000        0.0000        0.0000        0.0000        0.0000        0.0000        0.0000        0.0000        0.0000        0.0000        0.0000       29.9188       37.5009       32.7599       34.9082       34.0714       33.0473       25.4043        0.0000        0.0000        0.0000        0.0000        0.0000        0.0000        0.0000        0.0000        0.0000        0.0000        0.0000        0.0000        0.0000        0.0000        0.0000        0.0000        0.0000        0.0000        0.0000        0.0000        0.0000        0.0000        0.0000        0.0000        0.0000        0.0000        0.0000        0.0000        0.0000        0.0000        0.0000        0.0000        0.0000        0.0000        0.0000        0.0000        0.0000        0.0000        0.0000        0.0000        0.0000        0.0000        0.0000        0.0000        0.0000        0.0000        0.0000        0.0000        0.0000        0.0000        0.0000        0.0000        0.0000        0.0000        0.0000        0.0000        0.0000        0.0000        0.0000        0.0000        0.0000        0.0000        0.0000        0.0000        0.0000        0.0000        0.0000        0.0000        0.0000        0.0000        0.0000        0.0000        0.0000        0.0000        0.0000        0.0000        0.0000        0.0000        0.0000        0.0000        0.0000        0.0000        0.0000        0.0000        0.0000        0.0000        0.0000        0.0000        0.0000        0.0000        0.0000        0.0000        0.0000        0.0000        0.0000        0.0000        0.0000        0.0000        0.0000        0.0000        0.0000        0.0000        0.0000        0.0000        0.0000        0.0000        0.0000        0.0000        0.0000        0.0000       80.3573       72.8003       81.2817       69.8738      100.0516      161.0471      220.4535      108.8856       77.6033       68.7741       73.0082       75.3637       86.5797       85.4807       93.8436       89.4404       83.6481       84.0557       77.4086       77.7868       76.1639       67.2245       64.0723       55.8670       57.5318       59.0086       73.5041       77.9268       70.2541       68.5806       61.2719       56.9730       49.1230       47.3202       52.0760       52.0720       47.0005       58.6293       75.4858       81.8772       92.1111       95.1889      103.7963      114.7252       99.5809      112.9971      118.4991      113.7962      114.2392      113.9188      103.2772       92.9314      103.2483      104.9041      103.4064      105.5967      114.4674      105.8840      105.2684      125.0233      138.0014        0.0000        0.0000        0.0000        0.0000        0.0000        0.0000        0.0000        0.0000        0.0000        0.0000        0.0000        0.0000        0.0000        0.0000        0.0000        0.0000        0.0000        0.0000
        0.0000        0.0000        0.0000        0.0000        0.0000        0.0000        0.0000        0.0000        0.0000        0.0000        0.0000        0.0000        0.0000        0.0000        0.0000        0.0000        0.0000        0.0000        0.0000        0.0000        0.0000        0.0000        0.0000        0.0000        0.0000        0.0000        0.0000        0.0000        0.0000        0.0000        0.0000        0.0000        0.0000        0.0000        0.0000        0.0000        0.0000        0.0000        0.0000        0.0000        0.0000        0.0000        0.0000        0.0000        0.0000        0.0000        0.0000        0.0000        0.0000        0.0000       63.1195       19.3264       25.9134       30.4143       38.9267       34.2434       35.1855       31.3390       29.2850       25.6326       35.1821       45.0877        0.0000        0.0000        0.0000        0.0000        0.0000        0.0000        0.0000        0.0000        0.0000        0.0000        0.0000        0.0000        0.0000        0.0000        0.0000        0.0000        0.0000        0.0000        0.0000        0.0000        0.0000        0.0000        0.0000        0.0000        0.0000        0.0000        0.0000        0.0000        0.0000        0.0000        0.0000        0.0000        0.0000        0.0000        0.0000        0.0000        0.0000        0.0000        0.0000        0.0000        0.0000        0.0000        0.0000        0.0000        0.0000        0.0000        0.0000        0.0000        0.0000        0.0000        0.0000        0.0000        0.0000        0.0000        0.0000        0.0000        0.0000        0.0000        0.0000        0.0000        0.0000        0.0000        0.0000        0.0000        0.0000        0.0000        0.0000        0.0000        0.0000        0.0000        0.0000        0.0000        0.0000        0.0000        0.0000        0.0000        0.0000        0.0000        0.0000        0.0000        0.0000        0.0000        0.0000        0.0000        0.0000        0.0000        0.0000        0.0000        0.0000        0.0000        0.0000        0.0000        0.0000        0.0000        0.0000        0.0000        0.0000        0.0000        0.0000        0.0000        0.0000        0.0000        0.0000        0.0000        0.0000        0.0000        0.0000       81.1918       83.0870       72.2681       63.7710       73.4005       76.3421      119.1058      119.7319       98.0699       88.2419       85.6565       85.0517       88.1468       94.0586      105.0430      106.9965       88.8634       83.6452       84.5129       76.5263       72.9186       78.9261       69.0039       72.8262       81.3040       81.3095       74.3373       73.1164       81.5813       66.0066       69.5233       55.3857       50.9982       52.8757       42.2845       50.3193       47.1099       44.9246       64.8295       60.4773       60.3723       71.7955       76.9785      105.8717      101.2342       78.4163       98.4337      113.1437      120.0693      142.2807      150.9100      123.8289      104.1726      110.8433      116.3895      108.8084      121.7883      121.7190      102.7406      102.1916      115.3747      130.9141        0.0000        0.0000        0.0000        0.0000        0.0000        0.0000        0.0000        0.0000        0.0000        0.0000        0.0000        0.0000        0.0000        0.0000      170.5627      160.9743      146.2042        0.0000
        0.0000        0.0000        0.0000        0.0000        0.0000        0.0000        0.0000        0.0000        0.0000        0.0000        0.0000        0.0000        0.0000        0.0000        0.0000        0.0000        0.0000        0.0000        0.0000        0.0000        0.0000        0.0000        0.0000        0.0000        0.0000        0.0000        0.0000        0.0000        0.0000        0.0000        0.0000        0.0000        0.0000        0.0000        0.0000        0.0000        0.0000        0.0000        0.0000        0.0000        0.0000        0.0000        0.0000        0.0000        0.0000        0.0000        0.0000        0.0000       12.8148       15.7096       16.9016       20.0257       26.1191       28.7353       28.8137       31.1059       33.5487       35.1428       28.3993       25.7182       31.3818       39.6908       43.2478        0.0000        0.0000        0.0000        0.0000        0.0000        0.0000        0.0000        0.0000        0.0000        0.0000        0.0000        0.0000        0.0000        0.0000        0.0000        0.0000        0.0000        0.0000        0.0000        0.0000        0.0000        0.0000        0.0000        0.0000        0.0000        0.0000        0.0000        0.0000        0.0000        0.0000        0.0000        0.0000        0.0000        0.0000        0.0000        0.0000        0.0000        0.0000        0.0000        0.0000        0.0000        0.0000        0.0000        0.0000        0.0000        0.0000        0.0000        0.0000        0.0000        0.0000        0.0000        0.0000        0.0000        0.0000        0.0000        0.0000        0.0000        0.0000        0.0000        0.0000        0.0000        0.0000        0.0000        0.0000        0.0000        0.0000        0.0000        0.0000        0.0000        0.0000        0.0000        0.0000        0.0000        0.0000        0.0000        0.0000        0.0000        0.0000        0.0000        0.0000        0.0000        0.0000        0.0000        0.0000        0.0000        0.0000        0.0000        0.0000        0.0000        0.0000        0.0000        0.0000        0.0000        0.0000        0.0000        0.0000        0.0000        0.0000        0.0000        0.0000        0.0000        0.0000        0.0000        0.0000        0.0000       71.6931       81.2502       79.7108       77.5418       63.1147       77.4523       64.7659       85.4140       86.8744       79.9257       81.5856       92.5414      104.3245      101.2378      108.5085      106.4569       93.1296       91.5629       89.4743       83.0276       82.2509       86.6378       90.6164       84.5009       87.6876       87.5356       76.7004       62.6171       66.5620       65.1676       69.8835       63.4026       55.3656       46.9966       44.6502       38.4901       40.2142       38.7819       43.7448       48.0923       55.3690       55.9092       62.6327       73.2593       71.0900       74.6054       96.3445      104.0715       98.1619      101.8838      108.1518      115.6217      106.7315      102.9135      102.1241      103.1586      106.8692      109.4071      118.0249       98.9016      100.9984      107.0322      130.6739      147.8684        0.0000        0.0000        0.0000        0.0000        0.0000        0.0000        0.0000        0.0000        0.0000      173.4084      181.1283      161.0630      141.9017      150.5172      150.5325      150.0130      142.8861
        0.0000        0.0000        0.0000        0.0000        0.0000        0.0000        0.0000        0.0000        0.0000        0.0000        0.0000        0.0000        0.0000        0.0000        0.0000        0.0000        0.0000        0.0000        0.0000        0.0000        0.0000        0.0000        0.0000        0.0000        0.0000        0.0000        0.0000        0.0000        0.0000        0.0000        0.0000        0.0000        0.0000        0.0000        0.0000        0.0000        0.0000        0.0000        0.0000        0.0000        0.0000        0.0000        0.0000        0.0000        0.0000        0.0000        0.0000        0.0000       16.0499       19.1697       21.2142       24.4119       26.3754       30.4572       31.1472       31.7891       28.9816       29.0019       35.7649       34.5232       27.3477       24.0057       21.6376       22.8095       19.2094       17.6226       18.9478        0.0000        0.0000        0.0000        0.0000        0.0000        0.0000        0.0000        0.0000        0.0000        0.0000        0.0000        0.0000        0.0000        0.0000        0.0000        0.0000        0.0000        0.0000        0.0000        0.0000        0.0000        0.0000        0.0000        0.0000        0.0000        0.0000        0.0000        0.0000        0.0000        0.0000        0.0000        0.0000        0.0000        0.0000        0.0000        0.0000        0.0000        0.0000        0.0000        0.0000        0.0000        0.0000        0.0000        0.0000        0.0000        0.0000        0.0000        0.0000        0.0000        0.0000        0.0000        0.0000        0.0000        0.0000        0.0000        0.0000        0.0000        0.0000        0.0000        0.0000        0.0000        0.0000        0.0000        0.0000        0.0000        0.0000        0.0000        0.0000        0.0000        0.0000        0.0000        0.0000        0.0000        0.0000        0.0000        0.0000        0.0000        0.0000        0.0000        0.0000        0.0000        0.0000        0.0000        0.0000        0.0000        0.0000        0.0000        0.0000        0.0000        0.0000        0.0000        0.0000        0.0000        0.0000        0.0000        0.0000        0.0000        0.0000        0.0000        0.0000        0.0000       80.2089       76.0529       77.0044       83.2841       58.1837       71.5349       70.3325       70.3412       71.3506       77.0695       81.4028       96.7223      102.4081      106.8345      112.8034      106.6913       96.2716      101.3756      105.1130      103.2518      100.7830       90.9099       92.7495       81.6046       95.0420       86.5266       70.9958       67.6263       81.4690       64.5634       58.1808       56.2753       49.0102       44.4072       42.6804       53.2616       42.1353       40.4442       46.5057       50.6990       57.5500       62.6094       73.5946       66.3081       62.0477       65.0077       73.7694       79.9596       88.2401       93.1590       89.3977       95.7888      101.6667       94.5264       95.8383       93.0034      103.5889      106.3653       98.9151       94.9398       94.7661       97.9950      109.4707        0.0000        0.0000        0.0000        0.0000        0.0000        0.0000      177.0545      186.0406      168.1543      149.7068      150.3920      153.1142      145.7302      134.4891      135.9129      140.8441        0.0000        0.0000
        0.0000        0.0000        0.0000        0.0000        0.0000        0.0000        0.0000        0.0000        0.0000        0.0000        0.0000        0.0000        0.0000        0.0000        0.0000        0.0000        0.0000        0.0000        0.0000        0.0000        0.0000        0.0000        0.0000        0.0000        0.0000        0.0000        0.0000        0.0000        0.0000        0.0000        0.0000        0.0000        0.0000        0.0000        0.0000        0.0000        0.0000        0.0000        0.0000        0.0000        0.0000        0.0000        0.0000        0.0000        0.0000        0.0000        0.0000        0.0000       18.1385       23.8033       25.0078       25.1249       26.3880       28.3359       26.1358       25.0372       26.1162       26.9680       27.7348       31.1345       25.6817       23.0982       22.0088       18.4626       18.9382       16.1165       16.1787       17.9532       20.0830        0.0000        0.0000        0.0000        0.0000        0.0000        0.0000        0.0000        0.0000        0.0000        0.0000        0.0000        0.0000        0.0000        0.0000        0.0000        0.0000        0.0000        0.0000        0.0000        0.0000        0.0000        0.0000        0.0000        0.0000        0.0000        0.0000        0.0000        0.0000        0.0000        0.0000        0.0000        0.0000        0.0000        0.0000        0.0000        0.0000        0.0000        0.0000        0.0000        0.0000        0.0000        0.0000        0.0000        0.0000        0.0000        0.0000        0.0000        0.0000        0.0000        0.0000        0.0000        0.0000        0.0000        0.0000        0.0000        0.0000        0.0000        0.0000        0.0000        0.0000        0.0000        0.0000        0.0000        0.0000        0.0000        0.0000        0.0000        0.0000        0.0000        0.0000        0.0000        0.0000        0.0000        0.0000        0.0000        0.0000        0.0000        0.0000        0.0000        0.0000        0.0000        0.0000        0.0000        0.0000        0.0000        0.0000        0.0000        0.0000        0.0000        0.0000        0.0000        0.0000        0.0000        0.0000        0.0000        0.0000        0.0000        0.0000        0.0000       65.5294       61.0691       60.7264       61.8856       60.0494       64.1734       73.5528       86.7180      170.9670      442.6836      251.3093      104.5907      115.8156      114.6773      119.5918      117.8670      104.5277      106.7466      124.3829      123.8991      137.6532      120.9411      112.2072      101.1064      102.8753       87.4230       73.1288       75.9586       70.8185       69.8655       69.0391       63.5278       65.4880       56.1777       49.6566       49.0807       45.6987       46.3938       50.9753       53.8658       54.5981       55.3098       52.3477       61.6041       65.7561       68.7709       66.1650       73.9114       82.8968       91.3639       85.9677       90.4265       85.3766       87.5656       74.7051       81.5798       88.7659       92.1353       91.0778       98.5980      102.1023      105.2393      107.7572      119.8099      134.1758      146.3260      165.1855      161.7999      139.9491      133.4977      170.5889      155.7178      155.3161      147.7266      140.3540      147.9755      141.9413      144.4218      152.2639        0.0000        0.0000
        0.0000        0.0000        0.0000        0.0000        0.0000        0.0000        0.0000        0.0000        0.0000        0.0000        0.0000        0.0000        0.0000        0.0000        0.0000        0.0000        0.0000        0.0000        0.0000        0.0000        0.0000        0.0000        0.0000        0.0000        0.0000        0.0000        0.0000        0.0000        0.0000        0.0000        0.0000        0.0000        0.0000        0.0000        0.0000        0.0000        0.0000        0.0000        0.0000        0.0000        0.0000        0.0000        0.0000        0.0000        0.0000        0.0000        0.0000        0.0000       25.3562       24.9754       23.6514       24.8191       27.3426       29.8059       31.6664       30.8061       27.7680       26.0829       21.6031       22.0652       21.1020       20.3657       18.5258       16.2196       14.5859       14.5630       16.6390       17.1907       20.8526       25.9214        0.0000        0.0000        0.0000        0.0000        0.0000        0.0000        0.0000        0.0000        0.0000        0.0000        0.0000        0.0000        0.0000        0.0000        0.0000        0.0000        0.0000        0.0000        0.0000        0.0000        0.0000        0.0000        0.0000        0.0000        0.0000        0.0000        0.0000        0.0000        0.0000        0.0000        0.0000        0.0000        0.0000        0.0000        0.0000        0.0000        0.0000        0.0000        0.0000        0.0000        0.0000        0.0000        0.0000        0.0000        0.0000        0.0000        0.0000        0.0000        0.0000        0.0000        0.0000        0.0000        0.0000        0.0000        0.0000        0.0000        0.0000        0.0000        0.0000        0.0000        0.0000        0.0000        0.0000        0.0000        0.0000        0.0000        0.0000        0.0000        0.0000        0.0000        0.0000        0.0000        0.0000        0.0000        0.0000        0.0000        0.0000        0.0000        0.0000        0.0000        0.0000        0.0000        0.0000        0.0000        0.0000        0.0000        0.0000        0.0000        0.0000        0.0000        0.0000        0.0000        0.0000        0.0000        0.0000        0.0000        0.0000        0.0000        0.0000       52.1372       53.1207       60.7648       77.8450       81.0816        0.0000       94.3866      170.2477      292.6866        0.0000        0.0000        0.0000      115.1490      120.1606      108.1161      117.1918      125.7256      133.0817      128.1813      135.2119      141.4021      136.6987      110.9634      103.4793       94.2588       87.9277       89.1766       80.1365       77.4739       71.4710       70.7031       86.1573       73.9607       56.6945       50.6307       56.9391       54.9899       50.0703       50.5264       59.4792       59.4328       56.8097       71.0270       71.7520       75.6482       83.7356       96.3986       97.6075       92.8053       82.8151       72.8605       68.9992       80.1276       74.8279       78.9849       93.8625       95.1785       94.8801       97.3347      107.8642       99.1212       97.4931      100.2009      116.2221      135.3680      147.8760      144.5990      140.7638      137.8148      142.1365      131.7711      138.3496      131.8949      128.0571      126.3504      131.1508      139.5423      156.1554        0.0000        0.0000
        0.0000        0.0000        0.0000        0.0000        0.0000        0.0000        0.0000        0.0000        0.0000        0.0000        0.0000        0.0000        0.0000        0.0000        0.0000        0.0000        0.0000        0.0000        0.0000        0.0000        0.0000        0.0000        0.0000        0.0000        0.0000        0.0000        0.0000        0.0000        0.0000        0.0000        0.0000        0.0000        0.0000        0.0000        0.0000        0.0000        0.0000        0.0000       19.5286       19.8793       17.8679        0.0000        0.0000        0.0000        0.0000        0.0000        0.0000        0.0000       32.9635       29.8428       31.3124       32.7463       32.3564       28.3620       36.8489      118.9313      127.5772       40.2813       18.5687       19.1557       18.1722       18.2332       18.8204       15.9071       14.2685       13.7753       15.3843       18.2316       19.4531       24.4908        0.0000        0.0000        0.0000        0.0000        0.0000        0.0000        0.0000        0.0000        0.0000        0.0000        0.0000        0.0000        0.0000        0.0000        0.0000        0.0000        0.0000        0.0000        0.0000        0.0000        0.0000        0.0000        0.0000        0.0000        0.0000        0.0000        0.0000        0.0000        0.0000        0.0000        0.0000        0.0000        0.0000        0.0000        0.0000        0.0000        0.0000        0.0000        0.0000        0.0000        0.0000        0.0000        0.0000        0.0000        0.0000        0.0000        0.0000        0.0000        0.0000        0.0000        0.0000        0.0000        0.0000        0.0000        0.0000        0.0000        0.0000        0.0000        0.0000        0.0000        0.0000        0.0000        0.0000        0.0000        0.0000        0.0000        0.0000        0.0000        0.0000        0.0000        0.0000        0.0000        0.0000        0.0000        0.0000        0.0000        0.0000        0.0000        0.0000        0.0000        0.0000        0.0000        0.0000        0.0000        0.0000        0.0000        0.0000        0.0000        0.0000        0.0000        0.0000        0.0000        0.0000        0.0000        0.0000        0.0000        0.0000        0.0000        0.0000        0.0000        0.0000        0.0000        0.0000        0.0000        0.0000        0.0000        0.0000        0.0000        0.0000        0.0000        0.0000        0.0000        0.0000      118.1382      141.4056      135.7174      131.5984      123.7776      120.7333      128.2916      144.0220      113.0474      104.7824       97.7687       97.5371       88.5497       78.0380       83.3225       73.0698       89.2582      103.3182       73.7222       58.3304       59.1444       64.7705       62.7773       57.8530       58.4404       66.3731       86.6690       88.2817       79.3504       82.6182       80.5967      100.5389      104.7186      111.7703       94.5696       80.2629       77.3245       73.4852       84.6452       64.1426       75.4998       97.0644      127.7894      108.1179       96.5367      104.4845      107.9859      100.5751      114.0122      108.0634      112.2695      112.1869      114.4345      118.1596      114.4328      108.8078      109.6214      119.0943      123.4102      126.6263      131.0739      142.0858      152.9698        0.0000        0.0000        0.0000
        0.0000        0.0000        0.0000        0.0000        0.0000        0.0000        0.0000        0.0000        0.0000        0.0000        0.0000        0.0000        0.0000        0.0000        0.0000        0.0000        0.0000        0.0000        0.0000        0.0000        0.0000        0.0000        0.0000        0.0000        0.0000        0.0000        0.0000        0.0000        0.0000        0.0000        0.0000        0.0000        0.0000        0.0000        0.0000        0.0000        0.0000        0.0000       26.8852       30.4904       40.1691       34.9845       28.9188       30.0515       29.3216       31.8428       41.3031       55.7272       90.6069       71.6879       61.6163       66.0557       59.9892       43.0600       43.0132      131.2706       86.7706       23.7924       17.8611       18.7612       15.3863       15.0434       14.1926       11.0173       11.2620       14.6735       13.6532       17.1401       24.2190       27.0009       28.7591       24.4796        0.0000        0.0000        0.0000        0.0000        0.0000        0.0000        0.0000        0.0000        0.0000        0.0000        0.0000        0.0000        0.0000        0.0000        0.0000        0.0000        0.0000        0.0000        0.0000        0.0000        0.0000        0.0000        0.0000        0.0000        0.0000        0.0000        0.0000        0.0000        0.0000        0.0000        0.0000        0.0000        0.0000        0.0000        0.0000        0.0000        0.0000        0.0000        0.0000        0.0000        0.0000        0.0000        0.0000        0.0000        0.0000        0.0000        0.0000        0.0000        0.0000        0.0000        0.0000        0.0000        0.0000        0.0000        0.0000        0.0000        0.0000        0.0000        0.0000        0.0000        0.0000        0.0000        0.0000        0.0000        0.0000        0.0000        0.0000        0.0000        0.0000        0.0000        0.0000        0.0000        0.0000        0.0000        0.0000        0.0000        0.0000        0.0000        0.0000        0.0000        0.0000        0.0000        0.0000        0.0000        0.0000        0.0000        0.0000        0.0000        0.0000        0.0000        0.0000        0.0000        0.0000        0.0000        0.0000        0.0000        0.0000        0.0000        0.0000        0.0000        0.0000        0.0000        0.0000        0.0000        0.0000        0.0000        0.0000        0.0000        0.0000        0.0000        0.0000        0.0000      142.4960      133.2201      120.9497      134.9734      133.7659      120.4316      129.0037      114.2277      109.3935       98.9690       93.2976       76.9614       62.7285       60.0881       52.5579       57.5574       53.9787       54.0665       49.9530       50.0161       53.2072       60.4856       67.1438       70.9528       69.6495      128.6712      139.1078      110.0532       78.4784       79.7443      104.7297       96.1268       83.9851       73.2067       69.0083       76.9482       70.1842       60.3883       65.3175       73.5796       80.5358      111.0620      103.8397       92.6682       93.3417       94.8523      100.8205      103.9916      102.6401      107.3351       95.6248      101.1900      114.4983      106.0289       91.8449       94.5629      101.0630      149.6712      162.8719      154.4222      149.1924        0.0000        0.0000        0.0000        0.0000
        0.0000        0.0000        0.0000        0.0000        0.0000        0.0000        0.0000        0.0000        0.0000        0.0000        0.0000        0.0000        0.0000        0.0000        0.0000        0.0000        0.0000        0.0000        0.0000        0.0000        0.0000        0.0000        0.0000        0.0000        0.0000        0.0000        0.0000        0.0000        0.0000        0.0000        0.0000        0.0000        0.0000        0.0000        0.0000        0.0000        0.0000       16.2282       14.8832       18.7432       23.2684       27.6378       22.4326       25.3360       28.9002       32.5372       33.1183       47.3475       67.5814       58.2461       57.0250       62.9477       54.5469       58.0350       55.5996       41.3825       76.3813       16.2033       15.5691       11.4427        8.9427        7.7218        6.5095        5.9122        5.6367        6.7310        9.0565       14.8116       20.3959       25.7530       30.0497       28.3692        0.0000        0.0000        0.0000        0.0000        0.0000        0.0000        0.0000        0.0000        0.0000        0.0000        0.0000        0.0000        0.0000        0.0000        0.0000        0.0000        0.0000        0.0000        0.0000        0.0000        0.0000        0.0000        0.0000        0.0000        0.0000        0.0000        0.0000        0.0000        0.0000        0.0000        0.0000        0.0000        0.0000        0.0000        0.0000        0.0000        0.0000        0.0000        0.0000        0.0000        0.0000        0.0000        0.0000        0.0000        0.0000        0.0000        0.0000        0.0000        0.0000        0.0000        0.0000        0.0000        0.0000        0.0000        0.0000        0.0000        0.0000        0.0000        0.0000        0.0000        0.0000        0.0000        0.0000        0.0000        0.0000        0.0000        0.0000        0.0000        0.0000        0.0000        0.0000        0.0000        0.0000        0.0000        0.0000        0.0000        0.0000        0.0000        0.0000        0.0000        0.0000        0.0000        0.0000        0.0000        0.0000        0.0000        0.0000        0.0000        0.0000        0.0000        0.0000        0.0000        0.0000        0.0000        0.0000        0.0000        0.0000        0.0000        0.0000        0.0000        0.0000        0.0000        0.0000        0.0000        0.0000        0.0000        0.0000      129.4543      118.1080      118.2139      130.2105      128.5017        0.0000      130.5859      124.0525      136.8474      132.6784      114.5035      116.0256      113.1983       97.4414       80.3686       68.5963       66.1201       59.7807       69.4303       58.6482       49.9954       49.1029       50.9494       45.0809       64.5829       56.3047       57.6956       71.2039       88.6242       82.6634       96.4208      114.8474      100.2178       82.6353       86.4439       90.5604       91.3203       83.1892       72.0511       76.4990       77.6914       76.1096       66.7148       71.8448       83.5482       90.7334      106.6254       98.0959       91.4997       89.9064      105.5786      111.7682      122.0996      107.8693      112.4251      106.5341      107.1810      109.5162       98.9893       96.9190       94.6512      103.3844      129.1519      147.4837      171.9089      175.7567        0.0000        0.0000        0.0000        0.0000
        0.0000        0.0000        0.0000        0.0000        0.0000        0.0000        0.0000        0.0000        0.0000        0.0000        0.0000        0.0000        0.0000        0.0000        0.0000        0.0000        0.0000        0.0000        0.0000        0.0000        0.0000        0.0000        0.0000        0.0000        0.0000        0.0000        0.0000        0.0000        0.0000        0.0000        0.0000        0.0000        0.0000        0.0000        0.0000        0.0000        0.0000       15.2419       15.8185       18.6725       18.0428       20.7517       23.9964       30.8120       32.1115       33.7032       40.4295       45.1866       50.7548       45.2566       39.5712       43.9514       46.6282       41.2389       34.6345       22.5450       19.1544       17.8539       14.1408       12.4977        7.1923        6.4400        5.9051        6.0624        5.5784        6.5897        8.9782       13.0954       15.7449       17.5855       25.4712       23.6501       27.4581        0.0000        0.0000        0.0000        0.0000        0.0000        0.0000        0.0000        0.0000        0.0000        0.0000        0.0000        0.0000        0.0000        0.0000        0.0000        0.0000        0.0000        0.0000        0.0000        0.0000        0.0000        0.0000        0.0000        0.0000        0.0000        0.0000        0.0000        0.0000        0.0000        0.0000        0.0000        0.0000        0.0000        0.0000        0.0000        0.0000        0.0000        0.0000        0.0000        0.0000        0.0000        0.0000        0.0000        0.0000        0.0000        0.0000        0.0000        0.0000        0.0000        0.0000        0.0000        0.0000        0.0000        0.0000        0.0000        0.0000        0.0000        0.0000        0.0000        0.0000        0.0000        0.0000        0.0000        0.0000        0.0000        0.0000        0.0000        0.0000        0.0000        0.0000        0.0000        0.0000        0.0000        0.0000        0.0000        0.0000        0.0000        0.0000        0.0000        0.0000        0.0000        0.0000        0.0000        0.0000        0.0000        0.0000        0.0000        0.0000        0.0000        0.0000        0.0000        0.0000        0.0000        0.0000        0.0000        0.0000        0.0000        0.0000        0.0000        0.0000        0.0000        0.0000       65.0316       55.2253       70.5867       87.3584      108.8542      109.0378      112.1046      119.8724      125.7163      121.3843      140.9212      132.3391      131.5932      135.3845      127.4348      133.9178       82.6727       77.0537       78.3366       61.1463       55.2184       58.8370       83.7966       89.2082       59.1753       55.5146       42.1019       38.9132      104.7028       65.2214       60.4092       75.3141       87.9404       79.0581       82.9785       92.1623       91.7392       78.7846       75.2823       78.2314       95.9271       88.1474       75.7708       77.5691       77.6978       74.4893       76.7553       77.2231       89.6050       82.9764       88.1444       78.3865       89.7677       98.8699      112.1034      122.8337      108.8902      106.6637      110.1693      115.9534      112.6201      110.1670       99.9762       98.7059      100.1670      102.9493      110.8682      127.6213      173.9207        0.0000        0.0000        0.0000        0.0000        0.0000
        0.0000        0.0000        0.0000        0.0000        0.0000        0.0000        0.0000        0.0000        0.0000        0.0000        0.0000        0.0000        0.0000        0.0000        0.0000        0.0000        0.0000        0.0000        0.0000        0.0000        0.0000        0.0000        0.0000        0.0000        0.0000        0.0000        0.0000        0.0000        0.0000        0.0000        0.0000        0.0000        0.0000        0.0000        0.0000        0.0000       12.2790       14.7148       16.6512       17.8163       19.2423       27.9958       39.3488       44.9157       45.4352       41.0797       39.7322       41.8216       40.2724       34.1574       33.3359       29.8539       24.3802       27.7855       25.4691       23.6071       20.2802       17.0154       14.6827       11.6464        7.5819        7.4499        6.5801        6.4210        6.1327        6.6398        8.5327       13.8744       15.3701       16.7005       18.6050       21.1719        0.0000        0.0000        0.0000        0.0000        0.0000        0.0000        0.0000        0.0000        0.0000        0.0000        0.0000        0.0000        0.0000        0.0000        0.0000        0.0000        0.0000        0.0000        0.0000        0.0000        0.0000        0.0000        0.0000        0.0000        0.0000        0.0000        0.0000        0.0000        0.0000        0.0000        0.0000        0.0000        0.0000        0.0000        0.0000        0.0000        0.0000        0.0000        0.0000        0.0000        0.0000        0.0000        0.0000        0.0000        0.0000        0.0000        0.0000        0.0000        0.0000        0.0000        0.0000        0.0000        0.0000        0.0000        0.0000        0.0000        0.0000        0.0000        0.0000        0.0000        0.0000        0.0000        0.0000        0.0000        0.0000        0.0000        0.0000        0.0000        0.0000        0.0000        0.0000        0.0000        0.0000        0.0000        0.0000        0.0000        0.0000        0.0000        0.0000        0.0000        0.0000        0.0000        0.0000        0.0000        0.0000        0.0000        0.0000        0.0000        0.0000        0.0000        0.0000        0.0000        0.0000        0.0000        0.0000        0.0000        0.0000        0.0000        0.0000        0.0000       30.7756       32.6560       48.8483       42.9457       49.5416       49.7317       55.0675       85.8660       92.2719       98.1314      110.8130      111.8200      110.5345      103.9129      106.6568      120.2807      105.6996      118.7890      108.8205       66.6676       55.9657       63.6542       75.0900       65.1444       50.8154       50.1589       60.6192       63.2192       59.5442       52.5858       49.5511       76.8217       72.4772       61.4441       71.3358       71.5224       64.5229       68.4892       69.1886       74.1159       83.5293       74.7502       72.9357       78.1950       69.0523       68.6522       69.9702       76.3299       76.0375       70.8402       68.7852       83.1547       77.2188       74.6035       70.1587       81.2055       86.8520       98.1113      102.0202       99.8654      101.7782      108.0970      130.1822      116.3152      107.4915      105.2217      106.9147      104.7084      107.9065      120.2804      121.5310      125.7615        0.0000        0.0000        0.0000        0.0000        0.0000
        0.0000        0.0000        0.0000        0.0000        0.0000        0.0000        0.0000        0.0000        0.0000        0.0000        0.0000        0.0000        0.0000        0.0000        0.0000        0.0000        0.0000        0.0000        0.0000        0.0000        0.0000        0.0000        0.0000        0.0000        0.0000        0.0000        0.0000        0.0000        0.0000        0.0000        0.0000        0.0000        0.0000        0.0000        0.0000       10.3519       10.8190       17.7794       18.8251       26.0624       27.3023       39.8008       51.7658       49.5206       50.8812       41.5109       44.8620       40.2373       34.8921       27.6184       28.2881       24.7927       24.6758       26.4700       24.8999       22.2039       21.6609       16.3021       14.5418       10.8158        9.7596       10.0561       11.0676       11.3103       11.4699       10.7193        9.7860       15.0444       14.8310       15.2520       17.2032       19.6551        0.0000        0.0000        0.0000        0.0000        0.0000        0.0000        0.0000        0.0000        0.0000        0.0000        0.0000        0.0000        0.0000        0.0000        0.0000        0.0000        0.0000        0.0000        0.0000        0.0000        0.0000        0.0000        0.0000        0.0000        0.0000        0.0000        0.0000        0.0000        0.0000        0.0000        0.0000        0.0000        0.0000        0.0000        0.0000        0.0000        0.0000        0.0000        0.0000        0.0000        0.0000        0.0000        0.0000        0.0000        0.0000        0.0000        0.0000        0.0000        0.0000        0.0000        0.0000        0.0000        0.0000        0.0000        0.0000        0.0000        0.0000        0.0000        0.0000        0.0000        0.0000        0.0000        0.0000        0.0000        0.0000        0.0000        0.0000        0.0000        0.0000        0.0000        0.0000        0.0000        0.0000        0.0000        0.0000        0.0000        0.0000        0.0000        0.0000        0.0000        0.0000        0.0000        0.0000        0.0000        0.0000        0.0000        0.0000        0.0000        0.0000        0.0000        0.0000        0.0000        0.0000        0.0000        0.0000        0.0000        0.0000        0.0000        0.0000       25.7812       30.7084       33.7604       36.6736       29.8691       39.2906       45.6540       59.6540       76.1618       87.7449      100.9282      101.4898      117.8909      110.3611       97.9161      101.5147       99.3871       87.7765      116.8487      110.8195       92.3511       81.4204       83.4466       96.8566       66.3597       46.2483       48.8954       45.9132       42.2907       42.7478       46.3096       62.8597       62.9895       64.0854       66.6201       64.3040       64.7862       72.8025       72.0159       72.5318       73.4899       78.7076       72.6974       75.0535       70.7901       66.4347       66.9759       70.1195       70.0210       72.3490       66.0812       85.7565       67.3478       68.9443       67.2278       79.8284       98.8728       96.3906       95.6559       94.2964       96.6668       98.4255      102.0621      110.7800      108.5479      105.9937      105.7868      110.1078      100.9759       95.1673      118.2744      120.1107      128.2624        0.0000        0.0000        0.0000        0.0000        0.0000
        0.0000        0.0000        0.0000        0.0000        0.0000        0.0000        0.0000        0.0000        0.0000        0.0000        0.0000        0.0000        0.0000        0.0000        0.0000        0.0000        0.0000        0.0000        0.0000        0.0000        0.0000        0.0000        0.0000        0.0000        0.0000        0.0000        0.0000        0.0000        0.0000        0.0000        0.0000        0.0000        0.0000        0.0000        0.0000       12.3437       15.9507       27.1539       32.1004       40.4438       39.8832       45.8138       56.0318       54.6206       38.9249       41.7809       36.8266       30.0803       27.8245       35.4944       25.9246       34.2315       31.1959       26.8559       24.0383       14.7564        8.6472        8.6132       12.7307       17.6741       15.9926       14.0571       14.7632       17.2315       21.7375       22.5587       20.6588       14.4286       14.2771       13.9730       15.6677       18.0584        0.0000        0.0000        0.0000        0.0000        0.0000        0.0000        0.0000        0.0000        0.0000        0.0000        0.0000        0.0000        0.0000        0.0000        0.0000        0.0000        0.0000        0.0000        0.0000        0.0000        0.0000        0.0000        0.0000        0.0000        0.0000        0.0000        0.0000        0.0000        0.0000        0.0000        0.0000        0.0000        0.0000        0.0000        0.0000        0.0000        0.0000        0.0000        0.0000        0.0000        0.0000        0.0000        0.0000        0.0000        0.0000        0.0000        0.0000        0.0000        0.0000        0.0000        0.0000        0.0000        0.0000        0.0000        0.0000        0.0000        0.0000        0.0000        0.0000        0.0000        0.0000        0.0000        0.0000        0.0000        0.0000        0.0000        0.0000        0.0000        0.0000        0.0000        0.0000        0.0000        0.0000        0.0000        0.0000        0.0000        0.0000        0.0000        0.0000        0.0000        0.0000        0.0000        0.0000        0.0000        0.0000        0.0000        0.0000        0.0000        0.0000        0.0000        0.0000        0.0000        0.0000        0.0000        0.0000        0.0000        0.0000        0.0000       21.8595       34.3456       37.5552       35.2036       26.0052       23.3914       28.6921       34.4669       51.6453       55.3087       77.8368       97.3959      101.7788      122.0642      100.3589      100.5970      101.9614       98.0950       96.7465      112.1472      116.2760      135.0370      118.5256       94.8788       71.3943       59.7112       54.3589       49.8401       49.4460       52.6060       46.4531       49.7872       63.1150       58.2180       54.3867       67.3841       64.7865       67.0007       71.4984       69.0470       69.9403       67.7017       67.7715       63.7788       68.0579       70.7464       60.6079       72.4116       65.0706       74.5182       64.5717       68.1548       73.2905       70.4826       70.1958       76.5134       85.9778       99.6561       96.4648       89.7535       97.4359       88.4596       90.7284       95.0298       91.9896       92.3417       90.5085       89.8697       90.8508       98.5833      107.5576      115.7071      113.5812        0.0000        0.0000        0.0000        0.0000        0.0000        0.0000
        0.0000        0.0000        0.0000        0.0000        0.0000        0.0000        0.0000        0.0000        0.0000        0.0000        0.0000        0.0000        0.0000        0.0000        0.0000        0.0000        0.0000        0.0000        0.0000        0.0000        0.0000        0.0000        0.0000        0.0000        0.0000        0.0000        0.0000        0.0000        0.0000        0.0000        0.0000        0.0000        0.0000        0.0000        0.0000       22.2595       24.1111       24.7403       30.7600       38.9056       39.8027       47.2408       51.6138       44.7404       35.2867       30.0966       26.5444       22.1782       21.4316       25.4576       21.0983       24.8173       24.2477       24.2556       19.1363        8.2824        9.1731       11.8728       12.7629       17.4657       16.1954       15.7472       16.4436       18.0476       18.8914       17.7815       18.6179       12.8432       12.5847       12.7125       13.6355        0.0000        0.0000        0.0000        0.0000        0.0000        0.0000        0.0000        0.0000        0.0000        0.0000        0.0000        0.0000        0.0000        0.0000        0.0000        0.0000        0.0000        0.0000        0.0000        0.0000        0.0000        0.0000        0.0000        0.0000        0.0000        0.0000        0.0000        0.0000        0.0000        0.0000        0.0000        0.0000        0.0000        0.0000        0.0000        0.0000        0.0000        0.0000        0.0000        0.0000        0.0000        0.0000        0.0000        0.0000        0.0000        0.0000        0.0000        0.0000        0.0000        0.0000        0.0000        0.0000        0.0000        0.0000        0.0000        0.0000        0.0000        0.0000        0.0000        0.0000        0.0000        0.0000        0.0000        0.0000        0.0000        0.0000        0.0000        0.0000        0.0000        0.0000        0.0000        0.0000        0.0000        0.0000        0.0000        0.0000        0.0000        0.0000        0.0000        0.0000        0.0000        0.0000        0.0000        0.0000        0.0000        0.0000        0.0000        0.0000        0.0000        0.0000        0.0000        0.0000        0.0000        0.0000       27.7066       28.1953        0.0000       23.7215       18.9906       21.0833       27.5639       24.7000       28.2857       26.3061       26.1050       34.4360       34.9096       41.9119       48.8419       66.6763      114.8901      122.9907      106.3113      104.9781      100.9846      105.6076      116.8971      123.8209      129.1895      130.1421      151.7723      109.4577       81.4724       53.7179       54.9358       50.2425       54.7011       57.6226       54.1056       48.6671       58.9856       70.6703       56.2893       62.5265       71.2846       70.1527       71.6052       68.7738       69.6592       69.7432       57.9344       55.2214       57.0766       65.3106       69.1509       62.4502       66.0006       74.9227       92.7326       74.3415       72.5520       74.7898       79.6302       81.7677       82.8678       82.1042       81.4385       87.3844      100.8777      120.2811       91.3779       86.7761       84.6024       81.2722       74.8594       73.4700       76.7099       82.5280       86.2510       96.8394      103.2838        0.0000        0.0000        0.0000        0.0000        0.0000        0.0000        0.0000
        0.0000        0.0000        0.0000        0.0000        0.0000        0.0000        0.0000        0.0000        0.0000        0.0000        0.0000        0.0000        0.0000        0.0000        0.0000        0.0000        0.0000        0.0000        0.0000        0.0000        0.0000        0.0000        0.0000        0.0000        0.0000        0.0000        0.0000        0.0000        0.0000       27.2098       24.7176       26.5536       44.2189       46.8198       39.5807       28.9728       14.6977       13.4888       23.8761       29.8702       29.9907       32.0867       36.5495       28.4699       26.1320       26.1555       22.4201       20.2215       22.1255       22.5472       23.4060       23.0879       28.0652       21.8473       19.5912       16.2746       15.3727       14.5953       14.5183       20.6341       16.5689       15.5873       17.9097       20.1313       19.6973       21.4559       18.0171       16.0004       15.0762       16.4700       14.7815       14.4319       16.9070        0.0000        0.0000        0.0000        0.0000        0.0000        0.0000        0.0000        0.0000        0.0000        0.0000        0.0000        0.0000        0.0000        0.0000        0.0000        0.0000        0.0000        0.0000        0.0000        0.0000        0.0000        0.0000        0.0000        0.0000        0.0000        0.0000        0.0000        0.0000        0.0000        0.0000        0.0000        0.0000        0.0000        0.0000        0.0000        0.0000        0.0000        0.0000        0.0000        0.0000        0.0000        0.0000        0.0000        0.0000        0.0000        0.0000        0.0000        0.0000        0.0000        0.0000        0.0000        0.0000        0.0000        0.0000        0.0000        0.0000        0.0000        0.0000        0.0000        0.0000        0.0000        0.0000        0.0000        0.0000        0.0000        0.0000        0.0000        0.0000        0.0000        0.0000        0.0000        0.0000        0.0000        0.0000        0.0000        0.0000        0.0000        0.0000        0.0000        0.0000        0.0000        0.0000        0.0000        0.0000        0.0000        0.0000        0.0000        0.0000        0.0000        0.0000        0.0000       38.6727       30.6916       27.4805       23.9346       21.1864       19.9378       20.5394       24.6039       25.7990       28.5290       24.7893       25.4049       42.6536       42.2929       46.2835       46.7037       73.3014      114.1061      114.9480      122.0562      106.1164      108.1213      113.8838      121.6512      130.5244      118.7183      111.2075       99.1509       81.3147       62.5676       48.9050       55.1454       51.4907       51.3814       50.1096       47.2702       64.4931       55.8514       57.3865      124.8295       80.7740       65.1746       72.2751       70.2024       68.3452       69.3041       65.9932       53.8365       51.1222       53.8195       53.2016       55.9741       55.9121       61.5372       60.4086       67.5254       68.5539       70.4341       96.1540      117.5871       85.9906       81.5000       88.9106       82.9934       83.0794      112.1987       99.0701       74.1658       75.1415       71.6838       66.9590       69.0640       67.5702       71.0590       74.6503       80.2568       82.0059        0.0000        0.0000        0.0000        0.0000        0.0000        0.0000        0.0000        0.0000
        0.0000        0.0000        0.0000        0.0000        0.0000        0.0000        0.0000        0.0000        0.0000        0.0000        0.0000        0.0000        0.0000        0.0000        0.0000        0.0000        0.0000        0.0000        0.0000        0.0000        0.0000        0.0000        0.0000        0.0000        0.0000        0.0000       26.2050       40.3499       45.5800       38.8264       35.9134       20.4797       22.7992       19.8853       21.5474       20.3992       11.7005       18.8352       17.0761       17.1343       18.6712       24.6137       31.7994       25.2208       24.7267       24.2595       23.0802       23.1702       26.6239       25.9173       25.6830       25.9183       26.8844       21.8081       27.5918       23.2961       18.7410       16.9722       14.8880       22.8763       18.9214       20.6189       26.4632       24.9897       21.1496       17.4354       15.4355       16.2424       17.3912       17.5619       21.7819       22.3358       23.3888       19.4004       23.1099       25.7003       24.2878       24.4455       25.4331       18.9895       19.2091       22.2451        0.0000        0.0000        0.0000        0.0000        0.0000        0.0000        0.0000        0.0000        0.0000        0.0000        0.0000        0.0000        0.0000        0.0000        0.0000        0.0000        0.0000        0.0000        0.0000        0.0000        0.0000        0.0000        0.0000        0.0000        0.0000        0.0000        0.0000        0.0000        0.0000        0.0000        0.0000        0.0000        0.0000        0.0000        0.0000        0.0000        0.0000        0.0000        0.0000        0.0000        0.0000        0.0000        0.0000        0.0000        0.0000        0.0000        0.0000        0.0000        0.0000        0.0000        0.0000        0.0000        0.0000        0.0000        0.0000        0.0000        0.0000        0.0000        0.0000        0.0000        0.0000        0.0000        0.0000        0.0000        0.0000        0.0000        0.0000        0.0000        0.0000        0.0000        0.0000       20.3853       21.9817       23.3013       23.0874       25.3069        0.0000        0.0000        0.0000        0.0000       46.4289       55.0500       51.9897       44.7409       33.6816       32.3815       34.9018       31.5054       35.9915       24.0742       29.3661       35.3772       34.9743       29.1957       28.8846       32.4820       41.9708       50.9785       77.2230       95.7902      110.4780      122.7316      123.0952      114.6717      124.3729      142.7900      120.8606      122.9585       77.7924       64.5966       59.7577       49.4260       63.7214       64.0990       57.8403       53.3433       53.6715       51.8421       50.9145       44.3658       54.5361      110.0050      110.9262       70.8895       70.2177       70.0428       89.1554       80.9987       70.3366       56.2526       50.9629       55.1548       54.2461       52.1912       53.5013       56.4807       67.8735       72.9130       75.1392       72.8343       97.1491      115.8926      101.4588       90.0024       79.4821       83.9226       93.8862      101.2442       85.0540       69.6108       71.4227       70.2114       62.7180       64.3181       69.1271       74.4088       70.8413       78.8138       90.8918        0.0000        0.0000        0.0000        0.0000        0.0000        0.0000        0.0000        0.0000
        0.0000        0.0000        0.0000        0.0000        0.0000        0.0000        0.0000        0.0000        0.0000        0.0000        0.0000        0.0000        0.0000        0.0000        0.0000        0.0000        0.0000        0.0000        0.0000        0.0000        0.0000        0.0000        0.0000        0.0000        0.0000       31.5326       37.6782       27.4169       21.1635       19.1237       16.0786       16.5824       17.7352       19.3184       13.8828       11.7383       13.2180       34.6367       52.5712       37.0722       13.6718       14.7206       16.9530       19.5391       20.6276       21.4574       22.0680       25.5364       27.0890       30.0893       31.4342       35.8607       37.5968       36.0644       33.1843       29.8338       30.5215       29.6358       26.3656       30.1751       30.5575       32.0132       32.6491       27.6819       25.3066       23.6124       21.2597       25.1866       24.6276       28.2911       30.3666       31.5991       28.5528       22.5090       19.9665       16.8980       16.7181       16.2213       14.8550        8.7697       12.2626       14.4980       15.2712       11.9299        0.0000        0.0000        0.0000        0.0000        0.0000        0.0000        0.0000        0.0000        0.0000        0.0000        0.0000        0.0000        0.0000        0.0000        0.0000        0.0000        0.0000        0.0000        0.0000        0.0000        0.0000        0.0000        0.0000        0.0000        0.0000        0.0000        0.0000        0.0000        0.0000        0.0000        0.0000        0.0000        0.0000        0.0000        0.0000        0.0000        0.0000        0.0000        0.0000        0.0000        0.0000        0.0000        0.0000        0.0000        0.0000        0.0000        0.0000        0.0000        0.0000        0.0000        0.0000        0.0000        0.0000        0.0000        0.0000        0.0000        0.0000        0.0000        0.0000        0.0000        0.0000        0.0000        0.0000        0.0000        0.0000        0.0000        0.0000        0.0000       16.6894       17.5609       20.2984       19.5622       22.9507       26.8875       26.4633       35.9791       44.5003       51.8279       56.6255       61.9210       65.9959       54.7745       47.7144       42.9004       46.8381       44.2695       56.0348       41.3804       38.5237       53.1401       43.3577       37.0737       41.4921       46.8532       59.5765       62.7891       76.7443       88.1394      105.0887      125.5568      130.9257      138.1367      137.5917      125.7471      111.7202      105.0542       78.4476       62.7787       52.1515       52.4557       59.3255       66.2839       52.3833       51.5402       51.5279       47.3144       44.8811       51.3767       64.3428       62.9374       62.6149       69.2095       77.9257       83.7602       78.6805       80.7136       75.4990       67.2094       62.8845       65.8934       69.7741       66.2091       64.4192       64.8182       86.5051       96.1642       73.6314       71.5225       87.2882      104.4909       99.8758       83.9574       74.9387       78.1232       81.1441       87.6210       73.1904       70.1385       75.8346       64.6022        0.0000        0.0000       61.1128       61.6107       55.4349       66.0265        0.0000        0.0000        0.0000        0.0000        0.0000        0.0000        0.0000        0.0000        0.0000
        0.0000        0.0000        0.0000        0.0000        0.0000        0.0000        0.0000        0.0000        0.0000        0.0000        0.0000        0.0000        0.0000        0.0000        0.0000        0.0000        0.0000        0.0000        0.0000        0.0000        0.0000        0.0000        0.0000        0.0000        0.0000        0.0000       35.2238       43.3029       33.1726       27.3915       47.7362       88.5884       39.2235       15.6568       16.2142       13.9305       12.4765       13.0813       20.9482       18.9476       15.8240       18.0539       18.9600       20.4708       24.4417       24.7515       28.1254       31.9030       31.8654       34.2075       38.8591       43.3426       40.3056       37.4073       32.8277       29.3779       31.7617       30.6303       32.8850       36.2238       34.2832       34.5457       33.2961       30.9838       31.4956       30.1651       26.4852       27.5861       27.6645       30.2511       33.7489       30.6966       20.6999       18.0261       16.0574       17.1108       16.3743       15.3061       13.2325       10.3958       11.8259       11.6103       10.4118       13.7058       19.4858       27.8817        0.0000        0.0000        0.0000        0.0000        0.0000        0.0000        0.0000        0.0000        0.0000        0.0000        0.0000        0.0000        0.0000        0.0000        0.0000        0.0000        0.0000        0.0000        0.0000        0.0000        0.0000        0.0000        0.0000        0.0000        0.0000        0.0000        0.0000        0.0000        0.0000        0.0000        0.0000        0.0000        0.0000        0.0000        0.0000        0.0000        0.0000        0.0000        0.0000        0.0000        0.0000        0.0000        0.0000        0.0000        0.0000        0.0000        0.0000        0.0000        0.0000        0.0000        0.0000        0.0000        0.0000        0.0000        0.0000        0.0000        0.0000        0.0000        0.0000        0.0000        0.0000        0.0000        0.0000        0.0000        0.0000        0.0000       15.9519       17.9850       20.6650       22.5593       22.4866       23.9643       25.0483       33.7822       38.1887       40.6953       46.6970       49.8490       76.4697       53.6540       44.6825       44.2122       39.3418       43.3552       50.2703       38.7480       41.4840       39.6107       40.6452       41.5139       51.5023       62.9900       69.2644       74.4569       82.0625       99.3062      111.8635      124.6665      143.7914      136.3940      128.8931      113.8196      105.8480       99.9448       77.6371       66.8646       64.1399       61.5193       55.6640       46.7009       45.4811       47.0203       47.7496       40.2683       38.9852       48.6728       48.1980       57.2088       67.7759       71.7788       75.5484       85.0602       78.1188       80.2901       81.4555       80.3440       80.1111       82.1577       82.8742       78.8776       72.4074       73.8999       80.6547       76.0311       76.9411       82.5963       91.4018       98.7637       89.5276       83.5394       81.9779       78.7026       78.3097       76.8041       73.2114       76.4108       71.1586        0.0000        0.0000        0.0000        0.0000        0.0000        0.0000        0.0000        0.0000        0.0000        0.0000        0.0000        0.0000        0.0000        0.0000        0.0000        0.0000
        0.0000        0.0000        0.0000        0.0000        0.0000        0.0000        0.0000        0.0000        0.0000        0.0000        0.0000        0.0000        0.0000        0.0000        0.0000        0.0000        0.0000        0.0000        0.0000        0.0000        0.0000        0.0000        0.0000        0.0000        0.0000        0.0000        0.0000        9.1587        8.2858        7.3919        9.5875       23.0349       14.9151       19.4446       22.3477       14.4902       11.6999       15.3596       16.4776       30.7528       28.1259       23.7294       23.0856       27.1922       32.0392       32.3781       31.6448       34.2194       33.8781       36.2270       42.0940       42.4270       42.0191       38.8118       36.5089       31.4795       33.2932       39.4495       43.4809       44.8556       41.9573       42.6223       35.2243       35.7667       36.8218       36.3707       28.4185       29.9066       29.1591       26.2821       25.9136       21.5708       18.3981       16.7318       17.9909       13.2375       12.8168       11.8472       12.2244        9.2842        9.5214        9.8539       11.9081       17.1899       25.6898       25.4122       21.3829       15.6391       13.3064       12.2600        0.0000        0.0000        0.0000        0.0000        0.0000        0.0000        0.0000        0.0000        0.0000        0.0000        0.0000        0.0000        0.0000        0.0000        0.0000        0.0000        0.0000        0.0000        0.0000        0.0000        0.0000        0.0000        0.0000        0.0000        0.0000        0.0000        0.0000        0.0000        0.0000        0.0000        0.0000        0.0000        0.0000        0.0000        0.0000        0.0000        0.0000        0.0000        0.0000        0.0000        0.0000        0.0000        0.0000        0.0000        0.0000        0.0000        0.0000        0.0000        0.0000        0.0000        0.0000        0.0000        0.0000        0.0000        0.0000        0.0000        0.0000        0.0000        0.0000        0.0000        0.0000       13.0921       14.0764       16.8613       19.5742       21.7928       20.2173       22.4140       26.2052       34.4983       40.9174       43.4887       47.5211       49.9004       61.9951       56.2623       45.5326       47.1552       48.2376       56.0108       40.5538       31.2043       27.6709       34.6018       42.0819       47.8653       58.5532       62.0848       66.5412       80.3680       82.8858      106.2425      119.1918      119.4644      129.3168      131.7846      121.0233      108.3666       99.8061       94.7195       84.7725       83.8222       90.7598       85.5809       78.9508       57.5146       49.4710       51.3674       47.3795       39.3771       47.0814       51.0849       51.4013       59.2100       64.2604       70.4731       82.7424       97.2088       98.9405       87.3288       79.3225       81.4431       85.8308       87.1402       87.1292       90.6925       78.2985       75.5730       79.1323       80.9759       80.6029       97.5481      116.4589      108.3207      102.1482       92.4241       98.4653       84.7574       82.2886       79.7232       85.2295       82.7159       82.6411        0.0000        0.0000        0.0000        0.0000        0.0000        0.0000        0.0000        0.0000        0.0000        0.0000        0.0000        0.0000        0.0000        0.0000        0.0000        0.0000
        0.0000        0.0000        0.0000        0.0000        0.0000        0.0000        0.0000        0.0000        0.0000        0.0000        0.0000        0.0000        0.0000        0.0000        0.0000        0.0000        0.0000        0.0000        0.0000        0.0000        0.0000        0.0000        0.0000        0.0000        0.0000        0.0000        0.0000        7.7310        9.8186        9.7371        9.3285       13.9669       16.4381       19.5985       20.8284       19.7403       22.8913       33.4509       30.4377       50.8069       70.6413       56.0041       59.0283       37.7856       40.6619       39.5683       44.5282       45.0873       36.6365       38.5342       44.4007       43.3658       45.8211       49.9528       46.1424       39.9360       44.2586       45.6639       51.6092       57.9132       54.6163       51.9461       46.6664       42.5858       35.9467       37.6190       34.3790       32.5115       28.4578       25.8185       25.7325       22.5102       19.8171       17.3569       13.9499       11.7677       13.1651       11.8351       13.3736        9.2519        8.4017        9.2890       10.9348       12.4082       15.1689       18.9493       16.2258       13.8875        9.4020        8.5593        0.0000        0.0000        0.0000        0.0000        0.0000        0.0000        0.0000        0.0000        0.0000        0.0000        0.0000        0.0000        0.0000        0.0000        0.0000        0.0000        0.0000        0.0000        0.0000        0.0000        0.0000        0.0000        0.0000        0.0000        0.0000        0.0000        0.0000        0.0000        0.0000        0.0000        0.0000        0.0000        0.0000        0.0000        0.0000        0.0000        0.0000        0.0000        0.0000        0.0000        0.0000        0.0000        0.0000        0.0000        0.0000        0.0000        0.0000        0.0000        0.0000        0.0000        0.0000        0.0000        0.0000        0.0000        0.0000        0.0000        0.0000        0.0000        0.0000        0.0000        0.0000        0.0000       13.6628       14.7785       18.3976       19.4793       19.5607       20.6204       22.0923       33.1777       38.7668       40.8157       47.2513       50.8461       48.8502       55.7242       46.2271       46.6255       47.1709       46.5460       39.8280       30.8390       33.6243       44.0929       46.4054       52.0739       53.9417       57.0870       64.7662       71.7773       75.6147       96.2360      105.6157      114.6802      140.3231      137.0024      117.3492       92.2159       82.5554       86.3995       86.3504       84.4593       79.1393       84.8453       71.9929       64.2958       59.8314       56.8836       55.0638       52.5707       54.5376       55.3540       58.5154       65.5455       71.0100       77.0936       89.8732      101.9227      108.8378       98.1205       87.2355       76.2280       76.6937       78.7931       89.1227       94.4282      102.4981       94.0379       84.6855       96.3098      116.7893      126.6673      121.5262      107.6012       91.7341       97.5385      107.7812       97.9646       89.6969       92.6622       90.4954       85.2491       81.4771        0.0000        0.0000        0.0000        0.0000        0.0000        0.0000        0.0000        0.0000        0.0000        0.0000        0.0000        0.0000        0.0000        0.0000        0.0000        0.0000
        0.0000        0.0000        0.0000        0.0000        0.0000        0.0000        0.0000        0.0000        0.0000        0.0000        0.0000        0.0000        0.0000        0.0000        0.0000        0.0000        0.0000        0.0000        0.0000        0.0000        0.0000        0.0000        0.0000        0.0000        0.0000        0.0000        0.0000        0.0000       13.4315       17.0104       17.5207       22.6075       26.4579       24.7082       23.5028       20.4973       20.3219       25.7267       29.6423       39.9451       66.5732      121.0793      102.4885       54.0846       49.7733       47.1191       53.3156       58.6314       52.0102       56.6334       60.5887       58.8746       59.6462       60.6540       56.8101       57.0840       50.5362       40.7386       49.2440      118.9333      137.2848       83.3189       57.9536       45.7148       39.1466       35.8186       41.6478       40.2274       32.5472       29.4699       29.5965       27.1328       17.6914       13.5016       12.9872       17.2417       17.8501       15.8292       24.6294       18.2177       15.1174       14.1952       12.5571       10.7269        8.9461       10.3534       11.0039       10.1635        9.6941       12.8635       14.1857        0.0000        0.0000        0.0000        0.0000        0.0000        0.0000        0.0000        0.0000        0.0000        0.0000        0.0000        0.0000        0.0000        0.0000        0.0000        0.0000        0.0000        0.0000        0.0000        0.0000        0.0000        0.0000        0.0000        0.0000        0.0000        0.0000        0.0000        0.0000        0.0000        0.0000        0.0000        0.0000        0.0000        0.0000        0.0000        0.0000        0.0000        0.0000        0.0000        0.0000        0.0000        0.0000        0.0000        0.0000        0.0000        0.0000        0.0000        0.0000        0.0000        0.0000        0.0000        0.0000        0.0000        0.0000        0.0000        0.0000        0.0000        0.0000        0.0000        0.0000        0.0000        0.0000       15.7214       18.4866       19.0318       16.5590       15.3557       17.0520       24.1616       33.8065       43.9908       45.3626       52.3763       56.2802       64.0795       56.6588       54.6663       43.2124       40.8702       33.2216       29.3912       24.5167       34.7502       41.2280       46.5618       58.1640       55.4057       59.5894       69.9429       73.7337       78.1154      101.9672      113.4440      117.5137      123.6164      109.7384       87.5338       81.8079       83.7230       73.4691       62.7506       60.5084       56.5338       50.3103       54.4375       54.0356       55.1904       57.7248       61.0362       62.1286       65.9422       71.8018       84.7743       91.5554      100.8831      109.2843      107.4231      118.6870      122.0040      106.1099       99.4223       93.8637       96.8197       93.1349      103.0520      108.8419      103.8605      105.2696      110.7131      109.3128      112.4799      113.2642      112.2311      112.7523      109.5488       97.4106       99.7939      101.1395       97.9977       98.5204       89.7853       83.6764        0.0000        0.0000        0.0000        0.0000        0.0000        0.0000        0.0000        0.0000        0.0000        0.0000        0.0000        0.0000        0.0000        0.0000        0.0000        0.0000
        0.0000        0.0000        0.0000        0.0000        0.0000        0.0000        0.0000        0.0000        0.0000        0.0000        0.0000        0.0000        0.0000        0.0000        0.0000        0.0000        0.0000        0.0000        0.0000        0.0000        0.0000        0.0000        0.0000        0.0000        0.0000        0.0000        0.0000        0.0000       21.0185       24.6188       24.3450       27.6241       33.8706       38.7276       32.6553       26.6735       24.4843       28.8352       33.1225       39.7365       49.0882       49.0332       46.1882       47.3112       51.2100       74.2750      113.4016      114.5496       76.0862       70.8109       88.6868       86.3027       80.9401       82.9817       75.4361       66.6887       47.8071       41.3718       52.8006       80.4650       80.5258      105.6781      105.6630       99.4888       63.2935       46.5350       55.8458       48.5383       37.6084       30.0854       25.5415       14.2570       11.3113        8.7231       14.6881       21.2061       23.6816       32.3217       51.2221       28.1274       23.1464       17.3343       13.9590        9.7578        9.8794       11.5286        9.7117        8.6402       12.3636       16.4519       17.1628        0.0000        0.0000        0.0000        0.0000        0.0000        0.0000        0.0000        0.0000        0.0000        0.0000        0.0000        0.0000        0.0000        0.0000        0.0000        0.0000        0.0000        0.0000        0.0000        0.0000        0.0000        0.0000        0.0000        0.0000        0.0000        0.0000        0.0000        0.0000        0.0000        0.0000        0.0000        0.0000        0.0000        0.0000        0.0000        0.0000        0.0000        0.0000        0.0000        0.0000        0.0000        0.0000        0.0000        0.0000        0.0000        0.0000        0.0000        0.0000        0.0000        0.0000        0.0000        0.0000        0.0000        0.0000        0.0000        0.0000        0.0000        0.0000        0.0000        0.0000       21.6748       18.3828       19.1234       18.1589       15.7332       14.6509       16.3673       16.5598       22.8256       29.0710       30.4917       33.5756       34.7891       52.3843       41.2766       52.7652       43.3369       33.3627       38.1898       51.2715       54.0101       41.2335       31.2761       43.2757       50.9380       52.1213       51.2938       55.4417       62.1230       73.0924       75.3489       90.6712      113.4846      117.6091      112.6733      104.4707       79.3515       81.9310       81.6282       69.8402       55.5576       56.1069       53.0100       44.0962       52.4384       53.1635       50.1296       54.6819       61.0314       72.5868       80.9391       87.0706      104.1890      108.9293      115.5351      116.9016      119.1396      137.0242      129.5164      120.1386      115.3738       98.8885      105.2047      103.1887       98.7781      112.3367      119.6487      123.6927      120.8229      116.8433      112.8595      126.4043      134.3746      127.3430      113.5734      118.0564      107.8955      100.4522      102.5109      100.3307       91.2416       92.1245        0.0000        0.0000        0.0000        0.0000        0.0000        0.0000        0.0000        0.0000        0.0000        0.0000        0.0000        0.0000        0.0000        0.0000        0.0000        0.0000
        0.0000        0.0000        0.0000        0.0000        0.0000        0.0000        0.0000        0.0000        0.0000        0.0000        0.0000        0.0000        0.0000        0.0000        0.0000        0.0000        0.0000        0.0000        0.0000        0.0000        0.0000        0.0000        0.0000        0.0000        0.0000        0.0000        0.0000        0.0000       41.6767       43.7908       40.1179       51.8698       49.6919       47.3421       36.5151       28.6616       32.0558       32.8690       35.3332       44.0385       47.3555       49.8291       48.7822       48.1349       53.6463       56.9658       87.4020       98.6783      101.6455       74.8007       78.8404       86.5413       69.0301       87.0695       89.4715       76.2992       59.0752       59.0296       54.6334       37.6323       33.7548       38.6839       50.1764       77.0131      106.4114       88.1153       79.4199       56.7142       41.6009       26.7559       22.0799       12.2680       11.8429        9.7203       20.8098       19.8347       15.6471       16.6833       24.7589       35.3850       43.7857       17.7780       18.2608       38.5586       20.2681       19.5974       13.5200       14.5498       19.8529       22.7469       22.9808       28.1769        0.0000        0.0000        0.0000        0.0000        0.0000        0.0000        0.0000        0.0000        0.0000        0.0000        0.0000        0.0000        0.0000        0.0000        0.0000        0.0000        0.0000        0.0000        0.0000        0.0000        0.0000        0.0000        0.0000        0.0000        0.0000        0.0000        0.0000        0.0000        0.0000        0.0000        0.0000        0.0000        0.0000        0.0000        0.0000        0.0000        0.0000        0.0000        0.0000        0.0000        0.0000        0.0000        0.0000        0.0000        0.0000        0.0000        0.0000        0.0000        0.0000        0.0000        0.0000        0.0000        0.0000        0.0000        0.0000        0.0000        0.0000        0.0000       23.9385       22.1003       16.9389       17.8268       17.4130       15.6299       17.0822       17.0817       15.9512       18.6545       19.5513       24.4761       34.4562       32.0074       38.8950       34.4722       36.2924       31.6547       64.0987       71.1717       65.7568       62.3634       85.1659      123.6584       35.1907       46.7562       53.1016       54.7239       59.7432       62.6435       65.5714       68.6740       86.5790       98.1176      110.0041      114.4920      105.9863       88.1407       81.1584       69.5633       61.2424       53.8174       49.8785       51.3499       51.0291       51.3213       58.4139       55.7686       63.2190       70.3633       79.4944       87.5344       94.8408      110.8756      118.7858      118.8151      125.6355      136.4904      141.7625      136.9598      123.2854      116.2752      103.6986      108.3223      115.8194      117.1943      127.1157      138.0465      140.9220      134.4526      139.6744      155.7023      145.4529      139.9952      137.2328      139.7309      141.3111      126.2957      120.9460      113.1827      109.7763      103.0360       95.5360       87.6655        0.0000        0.0000        0.0000        0.0000        0.0000        0.0000        0.0000        0.0000        0.0000        0.0000        0.0000        0.0000        0.0000        0.0000        0.0000
        0.0000        0.0000        0.0000        0.0000        0.0000        0.0000        0.0000        0.0000        0.0000        0.0000        0.0000        0.0000        0.0000        0.0000        0.0000        0.0000        0.0000        0.0000        0.0000        0.0000        0.0000        0.0000        0.0000        0.0000        0.0000        0.0000        0.0000       32.9504       41.7064       46.5332       43.3925       43.9958       35.6373       36.8908       36.7030       40.7794       43.0437       45.3628       46.0448       43.9094       59.8477       73.6724       65.2264       65.0320       61.3679       55.8046       56.5702       63.3551       68.6537       60.5158       57.1620       72.9007       84.2998      106.5946      115.5818       88.2745       70.2813       61.6881       52.4076       36.3854       31.2365       28.3948       32.2705       39.4345       36.5359       34.8737       28.8964       22.3297       20.2330       15.4088       11.9334        4.2764        7.0672        9.2012       10.5309        6.0720        9.6997       11.1198       10.3746       11.1465       14.1782       12.7183       16.0949      115.7624       81.5959       27.4640       22.2716       17.2978       22.4085       25.3769       33.2552       40.0677       51.7588        0.0000        0.0000        0.0000        0.0000        0.0000        0.0000        0.0000        0.0000        0.0000        0.0000        0.0000        0.0000        0.0000        0.0000        0.0000        0.0000        0.0000        0.0000        0.0000        0.0000        0.0000        0.0000        0.0000        0.0000        0.0000        0.0000        0.0000        0.0000        0.0000        0.0000        0.0000        0.0000        0.0000        0.0000        0.0000        0.0000        0.0000        0.0000        0.0000        0.0000        0.0000        0.0000        0.0000        0.0000        0.0000        0.0000        0.0000        0.0000        0.0000        0.0000        0.0000        0.0000        0.0000        0.0000        0.0000        0.0000       22.0436       17.1263       14.9621       17.9297       18.2557       22.6980       20.2095       22.7807       17.4982       13.0775       14.9107       17.5282       22.9137       33.2778       41.8773       39.1347       40.5545       34.5041       38.1456       43.1706       75.3057       64.5863       47.4253       63.2496       77.8948       51.8984       55.6397       54.7087       55.3540       60.2599       79.4345       73.4452       65.6734       67.8377       85.4319       96.3127      103.3299      103.1628       97.0872       84.0576       63.3967       71.9820       62.5695       58.5610       62.3663       59.5289       60.7774       61.6439       69.5172       77.5584       78.7313       95.1441      104.6924      105.2944      116.1094      132.4131      147.4944      146.2455      145.1555      148.9719      151.5767      137.7640      131.5262      131.2824      125.7194      124.8283      143.3604      153.8057      156.9653      154.4538      151.5378      169.3609      171.6998      148.0339      151.0704      154.7095      154.4454      159.6646      142.5114      132.8773      131.2703      122.1317      106.3160       94.6604        0.0000        0.0000        0.0000        0.0000        0.0000        0.0000        0.0000        0.0000        0.0000        0.0000        0.0000        0.0000        0.0000        0.0000        0.0000        0.0000
        0.0000        0.0000        0.0000        0.0000        0.0000        0.0000        0.0000        0.0000        0.0000        0.0000        0.0000        0.0000        0.0000        0.0000        0.0000        0.0000        0.0000        0.0000        0.0000        0.0000        0.0000        0.0000        0.0000        0.0000        0.0000        0.0000        0.0000       21.4804       22.6238       21.5434       33.6958       33.7971       38.2428       40.7812       41.6876       45.7416       55.1665       42.6377       59.4375       67.3116       62.8539       57.8408       64.2082       69.4326       67.1809       63.6804       63.4767       70.9616       65.1973       59.6525       64.1033       77.2111       78.7229      100.2023       97.8121       84.3299       71.0654       60.0372       51.7514       33.0698       27.4285       32.2104       26.1102       23.9733       22.2205       13.5066       13.0461       11.1574        9.2330        7.1834        5.5336        2.8568        6.2246        2.2958        2.6223        6.0101        8.5461        8.3529        6.8493        7.1119        5.8357        5.1080        4.2174       23.0065       38.5831       26.5432       22.0031       18.6395       23.4226       29.4271       38.6687       46.5099       42.5098       50.8082       52.1386       42.8422       29.9795       27.4729       30.5294       31.3640       44.3429        0.0000        0.0000        0.0000        0.0000        0.0000        0.0000       53.1709       57.8794       62.0423       54.6885        0.0000        0.0000        0.0000        0.0000        0.0000        0.0000        0.0000        0.0000        0.0000        0.0000        0.0000        0.0000        0.0000        0.0000        0.0000        0.0000        0.0000        0.0000        0.0000        0.0000        0.0000        0.0000        0.0000        0.0000        0.0000        0.0000        0.0000        0.0000        0.0000        0.0000        0.0000        0.0000        0.0000        0.0000        0.0000        0.0000       12.2431       14.0059       16.9784       13.2406       14.9966       16.4796       17.1376       16.6044       11.3763       10.3498       11.8191       14.3690       11.0237       11.4040       15.3871       17.1047       25.4520       53.1368       41.1292       35.1285       45.7413       43.8573       59.2804       87.8519       56.9031       46.7591       55.0580       70.6897       68.2413       71.8466       66.5338       66.1488       66.6107       62.8979       54.4684       60.6192       70.4812       77.4242       84.1579       88.8496       85.3242       80.9551       66.6031       59.6886       62.5620       62.5255       65.9016       68.5155       67.3782       70.1203       77.5970       81.8891       97.0453      107.2725      121.1423      131.2700      132.9877      148.6415      148.6103      141.8640      133.6193      134.0810      136.6535      141.4476      135.4234      139.3189      137.4568      144.9054      156.1355      161.4691      166.0742      171.1903      173.6021      179.2367      200.9928      203.5112      183.3823      172.7079      169.7685      165.9374      160.7925      155.9159      145.1407      131.4624      115.3479      103.1183        0.0000        0.0000        0.0000        0.0000        0.0000        0.0000        0.0000        0.0000        0.0000        0.0000        0.0000        0.0000        0.0000        0.0000        0.0000        0.0000
        0.0000        0.0000        0.0000        0.0000        0.0000        0.0000        0.0000        0.0000        0.0000        0.0000        0.0000        0.0000        0.0000        0.0000        0.0000        0.0000        0.0000        0.0000        0.0000        0.0000        0.0000        0.0000        0.0000        0.0000        0.0000        0.0000       32.6062       30.0235       27.2592       28.6567       35.0318       38.9608       46.8750       49.6298       51.0324       46.5510       50.6223       62.0851       88.9410       90.6859       81.7460       88.6476       84.2137       89.5282       80.3313       62.4105       68.7429       96.9984       93.8535       80.2871       68.4984       72.2796       76.7825       89.6220       85.1128       69.0719       61.1205       51.5057       50.6242       33.8254       33.9469       28.8696       21.1712       13.7133       10.0543       15.3320       16.5234        8.6154        6.2902        6.0144        4.5151       12.5517       10.8410        3.0243        3.8069        4.6954        5.1706        5.6380        7.0528        6.9629        6.6869        6.6755        4.9218        9.9357       14.2549       13.4170       13.6497       20.9059       20.7869       27.5110       32.5084       38.4572       31.5587       34.7079       26.5704       22.1078       16.3587       13.9773       17.4603       16.0654       22.2800       21.2403       27.9828       23.8780       24.5217       41.4496       62.1544       49.4091       43.2989       46.4960       39.8181       30.8703       32.1817       50.2973       42.8957        0.0000        0.0000        0.0000        0.0000        0.0000        0.0000        0.0000        0.0000        0.0000        0.0000        0.0000        0.0000        0.0000        0.0000        0.0000        0.0000        0.0000        0.0000        0.0000        0.0000        0.0000        2.9953        3.3894        8.4726        3.9352       12.2972       16.7734       24.4135       22.5434       21.1954       12.1009       14.4158       21.3441       21.3478       21.1927       15.2907       16.8387       18.6256       20.0371       16.1489       11.1352        9.6611       10.5573       15.4604       14.9204       12.2952       13.9068       20.7250       32.8164       37.7308       38.7327       47.9144       55.4042       58.2846       61.2404       72.6828       73.0799       64.1834       66.0734       75.8817       74.0116       80.2331       73.8424       70.3373       75.2312       66.3398       60.3414       66.6104       70.9470       71.0873       78.1574       76.3335       68.8764       69.3941       66.9882       69.6352       74.0089       68.3922       68.4938       77.1488       70.2132       79.4780       93.5142      102.8271      119.7471      125.2859      153.6007      147.8399      152.4313      146.4374      148.3547      144.9059      151.3127      151.4215      154.8001      144.3683      138.5174      152.3375      172.1031      170.0048      175.9899      173.9151      179.1182      186.0520      198.7362      213.7143      227.7108      230.7039      205.6515      195.2720      190.0717      182.2967      179.4567      169.5158      155.8085      147.6158        0.0000        0.0000        0.0000        0.0000        0.0000        0.0000        0.0000        0.0000        0.0000        0.0000        0.0000        0.0000        0.0000        0.0000        0.0000        0.0000        0.0000        0.0000
        0.0000        0.0000        0.0000        0.0000        0.0000        0.0000        0.0000        0.0000        0.0000        0.0000        0.0000        0.0000        0.0000        0.0000        0.0000        0.0000        0.0000        0.0000        0.0000        0.0000        0.0000        0.0000        0.0000        0.0000        0.0000        0.0000       34.5632       38.4109       38.4266       39.7453       59.5672       57.5805       70.9180       76.7877       76.1033       63.7159       48.9100       38.9953       40.1549       49.4140       63.2536       93.6818       74.3116      113.6366       79.3205       65.1609       66.4084       67.9139       56.1574       52.2265       51.5717       57.2691       57.0914       58.8239       54.8695       44.9948       38.1144       37.0677       32.8963       27.6446       28.6249       17.3761       16.9851       12.3674        9.2409        7.5875        9.7862        6.8749        4.5905        3.7233        6.1362        2.6719        2.5117        2.4555        2.9556        3.7177        4.9144        6.0052        7.0084        6.8937        6.0290        4.8648        7.5980       11.5696       16.5846       12.8470       14.1351       17.8815       19.8980       23.9496       32.4269       19.1783       11.6574       14.5374       18.8310       22.2006       11.3979        9.9115       14.3859       14.1819       17.4964       11.4309       10.6853        9.7420       20.8300       57.6965       57.3992       39.0948       44.3179       38.9083       26.9009       25.0812       26.2113       25.8631       28.8965       25.2446       32.5047       35.0937        0.0000        0.0000        0.0000        0.0000        0.0000        0.0000        0.0000        0.0000        0.0000        0.0000        0.0000        0.0000        8.8612        9.5672        7.9267        4.3689        3.1233        3.4123        3.1283        5.3917       16.3811        6.5316       11.8082       16.4313       25.8287       23.8037       22.4209       25.0312       23.6526       35.5542       39.8999       40.3270       38.3098       30.1063       26.3340       29.2367       18.9980       12.2245       11.0720       10.3598       10.6855       15.4217       19.0197       15.8178       20.1126       33.8021       39.7433       54.6022       41.8330       59.3820       73.0229       71.1192       87.4952       90.1772       93.7702       71.2606       74.3397       77.5351       75.2377       76.1219       71.3658       78.5331       74.4697       71.1524       79.2259       78.1837       68.3599       68.1686       69.6720       63.5349       65.5637       74.4192       76.6446       78.8912       75.0926       75.5748       74.7167       77.4918       85.5600      125.7893      136.3146      143.8172      147.4761      164.7497      169.5704      154.8981      154.8000      165.2787      152.5197      157.2991      158.3725      148.2433      157.5883      180.0121      192.3114      198.9262      191.2456      212.6654      210.2734      208.5047      217.7038      226.2577      236.8364      235.5026      222.7716      211.8330      199.9717      196.1981      181.3246        0.0000      170.0496      161.2215      164.7790        0.0000        0.0000        0.0000        0.0000        0.0000        0.0000        0.0000        0.0000        0.0000        0.0000        0.0000        0.0000        0.0000        0.0000        0.0000        0.0000        0.0000        0.0000
        0.0000        0.0000        0.0000        0.0000        0.0000        0.0000        0.0000        0.0000        0.0000        0.0000        0.0000        0.0000        0.0000        0.0000        0.0000        0.0000        0.0000        0.0000        0.0000        0.0000        0.0000        0.0000        0.0000        0.0000        0.0000       41.4977       41.9656       62.6481       56.0552       46.3325       63.5297       62.7764       53.1893       45.6262       36.9521       29.4636       26.5487       22.5685       21.8394       23.4827       27.1242       27.1290       27.1858       31.8964       27.7114       30.4771       36.0653       43.4543       45.1367       43.2799       40.4083       44.1632       40.8756       55.0133       94.6699       68.6414       33.4204       26.1794       22.7064       14.8113       10.7519        8.4647       11.2034        8.3423        5.4370        4.1600        3.8809        3.0310        2.7336        2.8224        2.8001        1.8667        1.7821        1.7701        2.7608        3.3901        4.3399        4.3863        5.7595        7.7551        5.1554        5.8427        9.1446       12.1596       12.9138       14.2421       13.7142       18.1017       18.6196       18.3470       19.8612       13.7261       13.0015        9.4679       11.2647       15.8431        9.5853        6.0353        9.6190       13.6488       10.6795       11.9902        9.7539       10.2379       15.6537       18.8484       18.8582       22.5447       35.6690       33.5108       19.0041       21.5140       22.7811       22.7358       22.9351       20.5492       19.9420       24.6571       16.4125       23.8066       16.8703        0.0000        0.0000        0.0000        0.0000        0.0000        0.0000        0.0000        0.0000        8.8716        7.5720        6.7018        6.5687        6.7335       11.1911        4.3253        4.8054        4.8410       14.4826       11.2882        9.3926       32.5461       45.3985       29.6214       25.5674       15.3881       22.3403       43.2804       46.7586       44.4524       39.9157       31.0244       26.1944       27.7615       18.6398       13.7684       11.3894       11.4698       11.3733       14.1883       24.2596       22.8663       28.6754       41.1531       37.8391       38.6045       45.2110       69.8854       79.3277       61.9804       75.0989       89.5961       91.8040       83.6688       88.3137       76.3833       74.3416       74.7193       72.2362       78.1236       81.0695       80.9188       85.1794       88.2218       81.4697       75.5624       75.0869       67.5350       75.1583       76.6250       91.7680       90.1331       86.4350       86.6727      109.8775      100.9895      107.4776      116.7453      144.0956      161.1944      147.9365      159.2386      162.8167      155.0798      160.8409      171.7294      173.4464      172.8583      178.5366      186.8643      189.8934      220.3658      220.4515      224.4324      216.5279      211.5983      213.4294      217.4501      240.3494      267.9468      274.7687      238.0940      222.1889      203.1911      192.3445        0.0000        0.0000        0.0000        0.0000        0.0000        0.0000        0.0000        0.0000        0.0000        0.0000        0.0000        0.0000        0.0000        0.0000        0.0000        0.0000        0.0000        0.0000        0.0000        0.0000        0.0000        0.0000        0.0000        0.0000
        0.0000        0.0000        0.0000        0.0000        0.0000        0.0000        0.0000        0.0000        0.0000        0.0000        0.0000        0.0000        0.0000        0.0000        0.0000        0.0000        0.0000        0.0000        0.0000        0.0000        0.0000        0.0000       36.1795       34.1284       35.2349       35.9420       37.2489       51.4848       51.3595       55.1182       55.3651       46.6277       38.0017       27.0653       17.7822       13.7350        8.7247       10.7618       10.0633        6.3983        7.5523        6.8568        7.5249        4.9903        3.7804        6.4035        8.8807       13.2073       15.6854       17.8212       16.7244       17.0725       15.6732       51.2924      115.0147       75.1550       26.7069       15.5155       11.4923        8.9051        6.7114        8.2103        7.3995        7.3949        6.0759        6.0694        2.8906        2.3577        3.2594        2.6863        2.3194        1.3193        3.5229        4.2944        4.5049        3.0371        3.6559        4.7517        7.0438        7.1656        7.6462        8.4229        9.6277       10.2886       11.3391       11.7460       11.3955       11.6190       11.2758       12.3752       10.9232        7.9525        5.9469        6.2135        8.8548       13.2396        9.5003       10.1795       12.0886       12.4283       12.6564       11.0275       10.3767        6.0271        6.1266        6.8909        9.8548       13.2308       14.6844       12.4727       11.2080       16.6338       20.7491       18.8351       15.7219       19.2920       21.6109       16.5019       13.1077       11.1979       11.7298       11.2894       10.6048        9.6368        8.3231        7.6596        7.6131        7.0126        6.1335        5.5317        4.7094        4.7478        4.0872        3.6546        4.2453        3.5895        4.3866        6.2648        4.5888        7.0661       10.4060       38.5384       26.0560       14.8126       12.7222       10.9660       16.8248       33.9723       33.7205       34.3690       30.8838       20.6361       16.9790       13.8786       13.5773       14.2840       13.4936       13.4208       16.8014       20.0384       38.6397       33.5727       35.7851       37.3675       47.4117       37.5342       41.2260       57.7103       76.2529       63.2806       61.9644       71.3417       78.7714       68.4648       79.7871       76.7079       76.0751       74.7597       73.7743       75.6921       76.8783       77.9826       75.7773       71.6050       73.1836       81.6791       81.5851       92.9862       98.6701       88.7875      118.7391      102.0176      102.6495       99.9753      105.6418      109.4737      109.2267      114.6279      131.2399      138.8776      142.8573      157.2535      161.6588      162.0395      169.3868      171.1795      190.6961      203.4224      213.6709      221.9428      223.9740      233.7509      231.6657      243.8200      238.6745      217.5551      225.5312      226.7398      235.2378      251.7528      232.5545      211.4025      203.8360      194.3352        0.0000        0.0000        0.0000        0.0000        0.0000        0.0000        0.0000        0.0000        0.0000        0.0000        0.0000        0.0000        0.0000        0.0000        0.0000        0.0000        0.0000        0.0000        0.0000        0.0000        0.0000        0.0000        0.0000        0.0000        0.0000
        0.0000        0.0000        0.0000        0.0000        0.0000        0.0000        0.0000        0.0000        0.0000        0.0000        0.0000        0.0000        0.0000        0.0000        0.0000        0.0000        0.0000        0.0000       34.9041       37.6364       36.4635       38.8865       41.2907       37.1424       36.6839       33.1991       37.8911       42.0878       42.5328       40.9612       34.4418       31.5275       34.6115       23.5341       10.5824        8.2007        7.9235       10.4578        9.3819        4.6102        5.0015        4.9958        4.7523        5.3362        6.8374        8.3723        7.7172        8.4019        7.1445        8.9070       10.3391        8.5188        8.1519        7.6098        9.1432        8.7088       10.4001       16.8516        8.8303        5.2410        4.8528        6.1271        4.2503        3.5059        3.0442        3.1819        2.9112        2.2605        2.0757        2.1966        2.3124        2.7213        2.4795        2.1461        2.5702        2.3184        3.4737        5.6148       11.0741        8.6029        8.8750        8.9056        8.8899        8.5241        9.2067        7.8352        8.3836        9.3000        9.7945        6.5169        5.6338        5.7024        7.7046       11.2871       13.8500        8.1760        8.0776        8.2447        8.4624        8.7921       14.0232       18.4487       15.6138        7.2276        6.4872        5.7792        6.5139        7.1529        9.4393        8.1017        8.7855       10.9978       14.0432       13.8557       11.0367       17.4424       14.2529       14.0132       11.2300       10.3885        9.2844        8.2190        7.4688        6.4008        7.3143        6.6346        4.9422        4.2789        4.6147        4.8916        4.7392        4.2463        3.4606        3.9550        4.0985        9.3797       26.9939       25.4545       14.8903        9.5167        6.2616        8.4241       10.0413       14.8869       11.1306       12.7059       12.3189       20.4669       25.4722       25.0655       24.1902       11.8562       10.0682       10.3204        9.3815       11.4387       12.9350       15.9566       21.9151       34.1842       29.0628       34.2345       33.5235       38.4080       46.2724       60.5574       55.6932       68.9847       68.5991       63.9873       66.8440       80.9321       84.0078       75.4089       83.6709       86.4199       77.4405       75.6688       81.4696       89.9456       93.2167       79.3473       69.3882       59.9524       60.7199       76.0611       83.0272      106.6323      100.0380       98.4053      127.9126      124.0878      118.2786      113.2649      112.8037      111.7294      114.1542      122.2419      130.5140      138.7221      151.0585      158.6572      175.7655      181.8047      177.9300      188.3977      218.6965      229.4451      238.2004      245.4129      247.1213      250.0957      259.6470      262.9625      285.8704      255.2009      246.8620      252.9414      244.6725      249.9789      223.7441        0.0000        0.0000        0.0000        0.0000        0.0000        0.0000        0.0000        0.0000        0.0000        0.0000        0.0000        0.0000        0.0000        0.0000        0.0000        0.0000        0.0000        0.0000        0.0000        0.0000        0.0000        0.0000        0.0000        0.0000        0.0000        0.0000        0.0000        0.0000
        0.0000        0.0000        0.0000        0.0000        0.0000        0.0000        0.0000        0.0000        0.0000        0.0000        0.0000        0.0000        0.0000        0.0000        0.0000       25.3692       27.9279       33.8157       33.0454       35.4949       39.4517       41.6315       44.5436       42.5942       42.3794       33.6864       32.6852       31.2116       31.7949       25.4012       16.1795       15.0333       14.6822       14.5782        7.9446        5.8803        6.4470        8.4852        9.2875        6.6176        4.3614        5.3949        6.0959        6.7940        7.3261        6.1097        5.1324        6.0014        5.3274        5.4761        4.7792        4.2241        3.5921        4.2208        4.5089        7.3947        8.0358        9.2084        6.0531        4.2573        6.6053        4.9366        2.4343        2.3897        5.1310        3.7168        2.1276        2.0791        2.6610        2.6939        2.8121        2.2810        2.2683        2.5485        2.9704        3.0347        4.4904        7.0621        6.8167        7.7626        9.1320        7.9666       10.7691        7.2651        9.1840        5.0712        4.8831        4.6597        4.0475        3.7708        5.1049        6.6255        8.6002       13.1631        9.3067        7.8050        8.0328        8.2462       10.6948       19.8280       13.8907       13.6516       14.5150        9.5785        6.6871        4.1312        5.4720        5.6518        5.4598        5.9036        5.6556        6.7782        8.4789       11.3105       15.7962       23.4690       21.0216       14.9902       10.4359        8.7916        8.0302        7.7036        7.2176        5.1909        4.8878        4.5556        4.3088        4.4309        4.2816        4.4818        4.3099        5.5850        8.7822       13.4675       14.2033       18.3653       27.3202       18.8775       25.4979       15.3063       15.0961       15.6867        9.8517       14.4234       20.6584       21.7141       22.2639       27.0032       29.5292       29.8700       26.3766       14.1482       13.8063       14.6709       17.7824       25.0578       27.6242       25.0226       32.0946       44.4345       41.7810       47.4027       39.2735       39.8234       48.7917       59.6252       72.0834       62.9532       58.7705       64.7889       71.6666       92.7265       99.0114      100.3982       96.5172       85.9593       76.5787       80.2175       94.2729      115.8052       94.1450       83.7518       81.1973       72.6225       66.6124       78.7376       84.9636      112.8898       98.3813      103.8332      119.5119      121.6707      117.1987      119.6522      121.9671      120.5896      115.2872      122.3122      127.4638      142.2961      159.8878      173.6308      182.6333      193.9912      205.3966      222.6066      246.2894      259.0269      278.3931      278.7427      281.8446      292.2542      294.0717      296.6541        0.0000      277.2946      266.0510      257.6694      249.5783      250.6774      236.3296        0.0000        0.0000        0.0000        0.0000        0.0000        0.0000        0.0000        0.0000        0.0000        0.0000        0.0000        0.0000        0.0000        0.0000        0.0000        0.0000        0.0000        0.0000        0.0000        0.0000        0.0000        0.0000        0.0000        0.0000        0.0000        0.0000        0.0000        0.0000
        0.0000        0.0000        0.0000        0.0000        0.0000        0.0000        0.0000        0.0000        0.0000        0.0000        0.0000        0.0000        0.0000       27.8162       28.1592       40.3595       47.0706       43.6955       41.3463       41.9369       42.4383       43.8908       42.8317       50.1311       51.7647       31.0360       23.3889       14.8884       16.5559       10.5177        7.7287        9.0760        8.7610        7.5355        7.3669        5.3834        3.4715        3.4734        4.9996        5.9000        4.4680        4.0278        4.2221        6.6052        7.2029        6.0108        4.5587        4.1990        3.5734        3.4062        2.8696        3.7257        3.4999        3.5370        3.4676        4.2061        5.0798        4.7249        3.4829        2.2874        1.6502        1.7654        2.2541        2.4830        2.6085        1.8697        1.8229        1.8775        2.7810        2.6223        2.4079        2.3101        3.0598        3.7125        5.3561        4.3315        4.7997        5.3242        4.8669        4.6382        5.4402        5.2486        6.0033        4.0351        2.9849        3.8613        4.9343        4.4358        5.0763        7.4268       11.0852        9.1873        7.2567        8.2385        8.1275        8.3329        9.5029       12.2346       14.3798       16.1211       20.3346       14.3420       11.6872       10.0829        8.9386        5.9552        5.1809        6.3143        5.6910        5.7310        5.3249        8.2491       10.4144       23.4568       27.3977       25.8845       18.1795       15.0772       12.4504       12.3733       11.5016        8.8131        9.0484        8.1855        7.7815        6.7760        4.7316       14.2524        7.1091        6.6556        6.9677       13.2051       20.6465       27.1453       29.3694       14.3895       10.1301       10.6252       15.3988       33.5316       31.0827       28.4739       24.2205       29.5690       38.5933       38.1690       39.8247       30.2592       31.3795       41.1846       37.3943       33.3552       24.0567       21.2739       27.4988       33.6043       35.4828       32.9772       36.0083       52.3749       63.2811       42.4968       49.8723       54.8779       59.2509       68.9773       66.1884       57.1463       61.5094       73.3843       77.9715       96.4696       95.2692       93.5381       90.3350       92.4521       91.2626       95.3255      107.2390      107.4802       80.9010       92.8259       89.9858       74.8759       66.7110       65.3791       77.7923       77.2434       81.0747       92.5283       96.5174      110.3795      120.7891      116.2154      107.3201      107.8980      105.4858      111.7213      135.9054      153.8828      172.4590      200.4076      212.1987      221.2571      247.9686      273.6456      281.0141      310.4579      322.2457      324.7159      329.8036      328.7322      326.1690        0.0000        0.0000        0.0000        0.0000        0.0000        0.0000        0.0000        0.0000        0.0000        0.0000        0.0000        0.0000        0.0000        0.0000        0.0000        0.0000        0.0000        0.0000        0.0000        0.0000        0.0000        0.0000        0.0000        0.0000        0.0000        0.0000        0.0000        0.0000        0.0000        0.0000        0.0000        0.0000        0.0000        0.0000        0.0000        0.0000
        0.0000        0.0000        0.0000        0.0000        0.0000        0.0000        0.0000        0.0000        0.0000       35.5207        0.0000        0.0000       29.5842       30.0060       33.4852       43.2641       46.8075       43.3952       41.2117       43.7112       47.9548       45.5617       45.1983       36.4876       33.8521       27.3735       21.2025       13.0526       14.5927        8.4715        6.3422        7.9725        7.1813        7.7336        7.8936        8.8826        7.0094        5.3752        5.5097        4.3974        3.5842        4.1998        4.2581        7.4871        6.1704        4.4673        2.8545        3.5493        2.9198        3.8484        4.2111        4.1558        4.5054        4.1193        2.6092        0.4895        0.6603        0.7426        0.3356        0.1482        0.1253        0.2619        1.2678        1.6975        1.2322        0.8341        4.0784       20.5223        7.0199        2.3103        1.8095        2.4441        2.9613        2.9308        3.0827        3.2356        5.8858        3.8840        3.0505        1.9278        3.2546        4.0486        3.8995        2.9933        2.6072        2.9655        5.0828        4.6676        5.4457        5.5252        5.7866        7.0273        6.6710        7.8597        9.0846       10.5393       12.4829       13.4944       14.7986       16.6626       17.2743       18.9964       14.7709       11.7013       11.1280       10.9733        8.3601        8.1242       12.2114       10.8922        8.3886       11.4003       12.8092       20.6651       22.6651       12.5400       15.4427       14.8935       23.3177       18.0996       12.9248       11.1570       12.4882       10.6081        8.8183        9.7807        7.3918        9.4858       10.7184       13.0299       16.2647       13.9014       16.3418       16.7457       18.2760       18.9145       12.8768       12.4029       12.6202       15.8591       21.9602       28.7365       32.6475       41.6807       45.8697       49.8475       42.5837       44.4558       41.4324       55.5310       51.6090       38.1860       32.4800       35.3035       41.2811       38.1010       40.3152       40.2952       41.5561       44.3808       48.7287       49.4416       59.9123       72.7871       78.2995       80.0751       76.4153       69.1432       67.2979       71.7849       78.4272       88.4714       91.8046       91.8748       91.7665       96.7923      107.1061      110.7937      101.0763       85.1880       77.8989       79.5300       81.0889       73.9325       69.4583       69.5023       72.0282       75.5438       82.7315       87.9159       97.7369      101.5828      113.7606      104.9199      107.9078       94.5571       95.2898      108.9268      133.2321      190.8489      206.6972      234.2712      254.1291      280.8821      307.8018      316.4861      324.6719      347.7251      372.4519      383.9207      371.7863      353.0432        0.0000        0.0000        0.0000        0.0000        0.0000        0.0000        0.0000        0.0000        0.0000        0.0000        0.0000        0.0000        0.0000        0.0000        0.0000        0.0000        0.0000        0.0000        0.0000        0.0000        0.0000        0.0000        0.0000        0.0000        0.0000        0.0000        0.0000        0.0000        0.0000        0.0000        0.0000        0.0000        0.0000        0.0000        0.0000        0.0000        0.0000
        0.0000        0.0000        0.0000        0.0000        0.0000       24.3660       17.0098       54.1264       43.0684       21.8800       22.2583       31.5916       40.8552       38.1648       36.4673       42.3152       47.0118       42.9055       38.4269       39.1800       37.6645       35.5696       34.2134       25.4145       24.7941       20.3675       18.8472       11.3016       11.4507        7.3700        7.5246        7.7333        7.3827        8.0251        7.1415        6.4277        5.1215        4.1755        4.6743        3.4324        4.0744        3.9099        3.4077        4.4657        3.8661        3.3040        2.2416        2.6196        1.3750        2.5891        5.1208        4.3241        3.1502        2.4231        1.7600        0.1134        0.3445        0.4317        0.8584        0.7003        0.7436        0.8726        1.5111        1.1070        0.6611        0.6662        3.2377       14.5113        3.7180        5.2697        0.7665        0.9142        1.4839        2.3213        1.8878        2.0415        2.3593        1.3668        2.3705        1.9944        2.7780        3.2943        3.1169        2.7916        3.2190        3.3534        3.9412        4.8266        5.4096        5.3443        5.0695        6.8558        7.2608        8.1213        9.7456       11.7504       13.7225       18.7724       19.8604       22.2885       24.3334       18.8873       15.6509       10.7506       10.0683       10.9668        8.6093        8.4509       13.5825       19.0029       17.5949       18.5232       22.5536       30.3271       35.4977       27.3395       30.5973       23.7028       21.2218       17.7693       15.5797       17.4352       22.3069       20.0171       11.3488        9.3601        9.3887       11.3468       11.7908       13.2249       15.3852       16.5813       18.1913       17.6963       21.7144       13.8382       11.4828       11.2042       13.6328       18.2897       20.1115       20.9954       35.4220       37.9447       49.6943       55.9299       47.4599       50.5396       48.7594       57.9259       46.3283       42.2383       50.8198       62.9186       53.8621       49.2090       63.3080       77.0474       56.1460       55.8810       62.2673       72.0801       70.5412       80.8411       83.2944       94.3667       99.8315       87.2163       77.4471       73.8466       84.2887       93.8895      120.0234      112.0616      110.8894      108.8103      114.2008      108.5961       98.5512       81.3751       87.5496       93.8745       92.7941       79.5129       78.2460       77.1980       85.1141       83.2328       76.2572       86.6999      105.0741      105.9101        0.0000        0.0000       99.1625       98.5462       96.3995      116.4660      155.6051      204.4144      234.2024      274.7200      279.5312      316.5122      341.4609      340.0196      351.6657      378.2362      393.7365      405.3461      414.3929        0.0000        0.0000        0.0000        0.0000        0.0000        0.0000        0.0000        0.0000        0.0000        0.0000        0.0000        0.0000        0.0000        0.0000        0.0000        0.0000        0.0000        0.0000        0.0000        0.0000        0.0000        0.0000        0.0000        0.0000        0.0000        0.0000        0.0000        0.0000        0.0000        0.0000        0.0000        0.0000        0.0000        0.0000        0.0000        0.0000        0.0000        0.0000
        0.0000        0.0000        0.0000        0.0000       14.5902       19.3420       12.8391       20.2818       21.0578       29.5893       27.7360       35.9016       37.1317       30.8961       25.7832       29.7155       35.0122       37.6864       35.6009       34.0781       31.8928       33.7057       24.2086       20.6355       19.6040       18.1515       16.7541       11.6009        9.9459        8.0684        6.6039        6.9473        5.5144        5.3344        5.7857        6.1977        6.0372        3.8107        4.9765        5.7148        5.1844        3.4740        2.1687        1.4936        1.4786        1.7621        1.8785        1.6206        1.0383        1.7934        2.1070        1.7086        2.1428        1.5814        0.7893        0.2550        0.6077        0.4611        0.4551        0.7017        0.9013        1.0675        1.5325        1.6828        1.7357        1.9734        2.9031        4.1926        3.5449        4.0251        1.5873        1.6245        1.8041        2.3886        1.4450        2.3605        1.5933        0.9528        1.7888        2.1716        3.2421        2.8317        2.2319        2.4235        2.4890        2.2772        2.4993        3.0222        3.8870        4.8411        5.2863        7.2285        7.7092        8.2504        9.4115       11.7376       15.3882       22.2356       24.4463       25.2196       25.5581       19.7113       15.4678       11.9707       11.6435       10.6967       13.6280       15.2566       24.0536       20.0356       24.1463       24.0925       30.3025       35.5195       41.1516       47.8105       46.2563       30.7465       29.1535       29.7858       27.6599       18.4284       17.4347       17.4490       17.6312       14.3363       17.3561       16.9220       16.9700       18.6075       19.9787       17.7453       21.3116       29.7424       21.2196       13.1096       10.8923       11.8599       16.1337       20.8288       21.9830       27.7061       30.5307       44.4332       52.4441       61.0102       64.0682       77.2821       88.6505       76.9375       62.2043       69.4443       67.2436       77.5515       68.1271       66.1317       76.6968       86.8764       75.2163       83.7778       73.8891       82.4706       87.1563       94.7835      107.0385      119.8584      109.5090       95.6050       97.3452       93.1922       81.0578       90.6022      104.8207      104.3052      102.3152      104.9666      107.2956      105.2197      102.2420       90.1104       90.6758       96.9266       97.9418       87.1469       91.8888       81.6433       68.5397       71.1224       86.3854       97.1827      104.1463        0.0000        0.0000        0.0000      118.4167      100.7137      112.8058      131.9375      166.4148      236.6897      258.5549      298.7574      303.8852      324.3444      355.6925      391.5754      415.8038      447.6711        0.0000        0.0000        0.0000        0.0000        0.0000        0.0000        0.0000        0.0000        0.0000        0.0000        0.0000        0.0000        0.0000        0.0000        0.0000        0.0000        0.0000        0.0000        0.0000        0.0000        0.0000        0.0000        0.0000        0.0000        0.0000        0.0000        0.0000        0.0000        0.0000        0.0000        0.0000        0.0000        0.0000        0.0000        0.0000        0.0000        0.0000        0.0000        0.0000        0.0000        0.0000
        0.0000        0.0000       17.4872       16.9399       21.2948       19.4311       18.0718       22.9115       24.8811       24.8360       23.5644       18.5586       14.2310       15.0038       17.9102       26.6761       30.0196       26.3917       26.0900       21.4686       20.1407       22.7243       19.3466       16.5057       15.4882       14.7436       14.5077        9.8919        7.1890        5.6760        4.8497        5.8488        5.1920        4.8952        4.9682        6.4584        7.0772        6.1344        6.6304        5.8094        5.1936        2.9642        1.6464        3.2508        3.9381        2.1554        0.4517        1.3415        1.1237        0.8779        0.9337        1.0485        1.0251        0.8419        0.4058        0.2354        0.1331        0.3841        0.3261        0.5484        0.6330        1.2108        2.1007        2.9216        2.3860        2.8751        2.5171        3.0845        2.0976        2.5123        1.9039        1.3051        0.8116        0.6920        0.6856        4.4792        4.7628        1.7849        1.0498        2.2684        2.5815        2.0400        1.7620        1.3883        1.1598        0.8349        1.7150        2.7438        4.1948        5.1299        5.0901        7.0917       10.0358       10.8470       12.9461       19.1998       21.6444       23.6521       22.5283       21.5927       19.0524       17.4929       16.6637       15.1314       19.8267       25.4319       28.2418       26.2432       29.0548       25.9788       26.1371       25.9213       30.2609       28.2205       23.5156       26.2942       35.6184       33.3629       21.0333       25.9556       29.0738       26.3189       20.9237       20.3168       20.8298       15.1108       15.3969       20.3621       23.0352       31.7510       21.8926       14.6631       19.4400       18.1740       18.6958       16.3117       23.2046       21.6383       23.1980       32.4277       39.0499       46.0703       50.4908       60.1464       59.7720       74.2550       86.2018      102.2497      115.5834      112.7069      104.1148       87.6750       80.2383       79.3975       85.6338       85.5062       83.2690       73.9261       82.1755       87.1204       93.2616       96.2144      110.4943      112.2355      108.1271      105.0494      110.7888       96.6534      101.3416       85.8110       76.8120       84.8468       89.5641       97.6806       98.8143       94.9231       97.1824       93.5640       99.0750       99.4504       91.1955      109.1898      103.5659       85.6235       87.6385       76.4105       72.6871       92.6209      113.2403      129.1670        0.0000        0.0000        0.0000      118.0026      115.0625      106.7504      127.4618      156.4917      186.5216      248.5359      271.0581      304.3794      314.2518      339.8571      375.9060      402.3379      424.0853        0.0000        0.0000        0.0000        0.0000        0.0000        0.0000        0.0000        0.0000        0.0000        0.0000        0.0000        0.0000        0.0000        0.0000        0.0000        0.0000        0.0000        0.0000        0.0000        0.0000        0.0000        0.0000        0.0000        0.0000        0.0000        0.0000        0.0000        0.0000        0.0000        0.0000        0.0000        0.0000        0.0000        0.0000        0.0000        0.0000        0.0000        0.0000        0.0000        0.0000        0.0000        0.0000
        0.0000       15.5293       15.3823       12.5402       16.8937       15.2209       15.3832       16.0536       22.0275       15.0313       10.9357       12.6118       14.4219       10.4385       12.1023       16.3154       11.4751        7.9482        8.4655        5.7015        7.4751        6.7246        5.5286        7.1595        6.9479        7.8642        7.0004        6.8399        5.7786        4.9802        4.3372        4.4676        4.3896        3.9651        4.5900        4.7323        4.3739        4.4897        6.2079        5.2424        3.2942        2.8810        2.1159        1.3591        0.6428        0.2616        0.6300        1.3386        1.1536        0.5922        0.9568        0.4160        0.6099        0.4297        0.6081        0.8725        0.8880        1.3208        1.3385        1.0737        1.3764        1.1563        1.4354        1.8532        1.9151        2.2863        2.4344        1.8299        1.4173        0.7326        1.1006        0.9466        0.9017        1.0234        0.8068        1.3176        2.1307        1.8626        3.1250        2.6904        1.7592        1.3965        1.7783        1.2093        0.5054        0.9256        3.0233        3.8345        4.7753        7.7198        6.7192        5.0131        6.9865        7.4997        7.8513       14.6155       20.3773       25.0719       25.9609       19.6563       19.8389       18.8683       18.9572       17.7317       21.2006       22.5318       21.9182       21.0069       19.3913       19.2280       19.7797       16.8181       17.2128       15.9167       17.2498       20.2358       25.6632       21.7811       30.5266       40.0000       44.3346       38.0358       20.7483       19.1861       20.0310       18.7426       17.9287       22.6331       26.6964       26.5212       16.8323       17.6463       17.0397       20.2204       26.4697       33.0934       27.8294       38.9249       45.0236       60.3871       76.7636       68.8930       66.3252       71.9512       81.4371       88.9347       95.3609      119.0585      116.6267      105.2486      105.1325      101.6175      116.6775      125.5543      124.6018      106.5915       98.3928       91.3369       93.4160      106.6926      114.9227      113.9736      128.0755      115.1992       98.2915       97.8202      103.7364       98.8994       90.4858       83.3858       80.5103       75.3660       76.1668       72.6011       71.9162       69.5549       69.1799       74.5420       93.7331      116.9412      110.6942      121.5358      104.8547       92.4423       90.3940       90.3258       90.5071      125.3485        0.0000        0.0000        0.0000        0.0000      131.2315      136.8117      138.4724      140.3065      164.5165      174.8852      200.1888      246.0405      257.5593      275.4794      308.4287      343.2665      370.1382      385.8638        0.0000        0.0000        0.0000        0.0000        0.0000        0.0000        0.0000        0.0000        0.0000        0.0000        0.0000        0.0000        0.0000        0.0000        0.0000        0.0000        0.0000        0.0000        0.0000        0.0000        0.0000        0.0000        0.0000        0.0000        0.0000        0.0000        0.0000        0.0000        0.0000        0.0000        0.0000        0.0000        0.0000        0.0000        0.0000        0.0000        0.0000        0.0000        0.0000        0.0000        0.0000        0.0000        0.0000
        0.0000       16.6867       15.7235       10.5644       10.7669       12.2484       11.9967       11.4316       12.5183       10.3202        7.7804        5.8308        6.1546        7.5624        6.5808        5.5628        7.9286        5.2210        7.7404        6.7625        3.5656        3.1636        3.3172        5.0719        5.8609        5.0766        3.9977        3.7268        4.3388        3.8784        3.8045        4.0707        4.5685        5.1061        5.5166        4.5645        4.3577        5.4630        5.5057        4.0993        2.4808        1.4604        0.8232        0.6665        0.1266        0.4403        0.8734        1.8739        0.7903        1.0415        0.7735        0.3666        0.1848        0.1870        0.5167        0.7753        0.7240        1.1971        1.3340        1.7891        1.4390        1.2165        2.0323        1.3112        1.8240        2.5441        2.5293        2.2443        1.9424        1.3851        0.4890        0.3324        0.4225        0.6299        1.8088        1.4669        1.1284        1.1859        2.1705        1.7340        1.2918        1.3078        1.6560        1.4427        1.5274        2.2995        5.1180        8.0149        7.7093        7.0707        6.5206        8.1551       16.1008       10.6472       10.9675       18.9760       23.3331       21.2145       32.2822       29.4282       27.2332       25.6164       27.7298       20.2036       24.2035       17.3687       17.5279       18.2261       15.5127       13.8968       15.1842       19.0131       22.0068       19.4008       12.9974       10.6740       15.2231       19.1900       30.2581       32.8299       33.0930       32.6349       26.5872       19.4442       21.4592       23.5226       28.4350       26.9000       28.2851       29.4567       22.1058       19.0234       18.7960       20.7084       30.4583       52.4138       55.9155       47.6915       51.5824       79.7760       78.2446       70.8576       84.9207       87.3149      117.5353      113.7891      110.2140      127.4435      120.8814      108.9310      109.7115      108.7827      126.1844      143.4796      149.1969      134.4267      119.9009      113.2550      117.3423      119.0163      123.1784      119.9850      124.1503      109.8372      100.9254       98.8894      104.1150       97.2761       98.0929       88.5957       85.1682       74.5302       67.0201       64.3099       65.6790       73.4176       71.4352       71.2873       85.9710      101.9964      113.2914      121.6569      113.3264      104.7377       99.2612      110.9127        0.0000        0.0000        0.0000        0.0000        0.0000      112.1345      125.9253      150.8291      181.1461      205.3231      189.4889      187.8051      217.4871      261.3282      306.1160      317.3767      330.8057      368.1910        0.0000        0.0000        0.0000        0.0000        0.0000        0.0000        0.0000        0.0000        0.0000        0.0000        0.0000        0.0000        0.0000        0.0000        0.0000        0.0000        0.0000        0.0000        0.0000        0.0000        0.0000        0.0000        0.0000        0.0000        0.0000        0.0000        0.0000        0.0000        0.0000        0.0000        0.0000        0.0000        0.0000        0.0000        0.0000        0.0000        0.0000        0.0000        0.0000        0.0000        0.0000        0.0000        0.0000        0.0000        0.0000
       14.2195       15.1638       14.4763       12.0880       20.8884       12.9849       11.2373       10.8246       10.5235        7.0751        7.2458        4.0710        3.8448        4.9536        2.9417        2.4334        3.6307        3.3829        3.1919        3.9645        1.9416        1.0156        1.2087        2.5996        3.7989        3.6561        2.9822        3.6140        3.6240        3.1130        3.3018        4.3550        5.4149        5.7741        5.7557        5.3679        5.0836        5.3967        4.0027        2.8442        0.9488        0.2085        0.2039        0.5283        0.5181        0.8167        0.9433        1.3396        2.1546        2.0790        1.9357        0.6605        0.7924        0.6703        0.7842        0.8187        0.9216        1.0424        0.9244        1.2801        2.6863        3.1956        2.8884        1.8842        2.1100        2.5393        1.9964        2.0556        2.4435        1.6021        0.4015        0.5091        0.6716        1.1601        2.4231        1.7634        1.1719        1.2459        1.3097        1.5054        2.8954        3.8853        2.2413        1.0980        0.8703        1.4357        4.9121        5.9891        7.2870        3.0220        3.3656        5.6807       46.5746      106.9231       14.5626       37.9737       48.6286       37.9456       59.8172       82.5841       49.7851       41.4643       39.5125       28.6340       27.5859       24.9548       21.4927       25.1696       27.2015       21.1946       21.9986       19.1948       16.6605       22.4765       14.9096       16.9053       21.3911       26.6305       25.5971       22.8601       23.3524       26.8308       16.0752       18.5180       19.4148       21.3959       21.4292       26.7329       28.5293       23.5315       19.6914       19.3150       21.7606       24.1020       29.2504       36.2186       52.6116       62.8679       67.0326       73.8244       80.7264       81.3883       96.6919      131.8223      145.7927      131.5266      102.3899      118.4030      140.1222      120.3668      130.2737      132.3856      138.5418      164.6512      160.5171      145.8397      144.3439      133.9903      130.6638      122.7978      118.6658      117.2058      110.5215      110.5889      100.0525       93.5857       94.4772       93.4326       97.5298       84.6739       73.9659       64.0251       64.6864       61.6342       66.0784       65.8965       64.0195       61.4684       77.3025      103.9381      118.9734      122.5247      121.4374      119.3256      131.3670        0.0000        0.0000        0.0000        0.0000        0.0000        0.0000      152.5376      150.6559      150.6101      169.6687      159.8071      149.7965      183.1262      328.0715      315.0000      370.9158        0.0000        0.0000        0.0000        0.0000        0.0000        0.0000        0.0000        0.0000        0.0000        0.0000        0.0000        0.0000        0.0000        0.0000        0.0000        0.0000        0.0000        0.0000        0.0000        0.0000        0.0000        0.0000        0.0000        0.0000        0.0000        0.0000        0.0000        0.0000        0.0000        0.0000        0.0000        0.0000        0.0000        0.0000        0.0000        0.0000        0.0000        0.0000        0.0000        0.0000        0.0000        0.0000        0.0000        0.0000        0.0000        0.0000        0.0000        0.0000
       11.3739       11.7318       12.5490        8.2473       13.7610       29.7611       20.3025       16.4560       10.7696        7.6374        5.9080        3.0007        2.4703        4.0615        3.4788        2.6420        2.4727        2.1532        1.9533        1.2411        1.1770        0.9419        1.3224        3.0265        3.1639        2.1917        1.9404        2.3105        2.4542        2.8615        2.9716        4.5736        6.4175        5.7959        5.5508        4.6686        3.8011        3.2742        2.1348        1.2566        0.8080        0.3444        0.3308        0.4509        0.2348        0.0775        0.7214        1.6675        2.0341        1.5664        1.4719        2.2861        2.5175        2.9925        1.9772        1.2500        1.6977        1.5276        1.7905        1.6645        2.2882        3.1641        3.8051        4.5551        4.0185        2.5917        2.3998        3.4898        1.4069        1.0313        0.7913        0.8145        1.5832        3.9177        2.8050        1.3329        0.3945        0.7951        1.6328        1.5371        2.9043        3.3340        0.5298        0.7054        1.5231        1.6053        1.7500       17.0585       12.6230        3.0674        4.4968        7.4886        9.7598       15.6342       14.0942       33.3537       33.8294       42.3650       57.2338       95.4299       96.0512       85.3687       91.3036       59.7965       43.1680       44.1300       33.8565       37.1153       37.2067       28.3855       24.9060       26.2247       18.2948       18.9718       19.3579       43.7335       67.2776       43.0194       23.9517       19.9628       15.8219       17.6976       15.2932       18.6338       19.2698       20.3283       22.6220       27.8782       26.2703       19.3147       19.7043       28.3057       25.9090       28.6982       27.4428       28.6410       34.8396       43.5957       57.4646       71.1214       70.8588       97.2566      103.7521      110.2672      134.4048      141.3757      130.1805      120.9919      117.5223      123.7455      135.6407      142.9926      139.1208      160.3749      165.4485      143.9890      150.4990      144.2940      140.8222      134.0308      133.3197      123.3223      112.9578      113.1275      103.5401       93.2248       87.9340       96.9598       93.3684       76.0464       74.3872       70.4157       64.4420       64.5828       55.9605       52.9315       57.4681       62.4572       87.1668      102.2108      111.4730      129.9058      131.7580      131.9214        0.0000        0.0000        0.0000        0.0000        0.0000        0.0000      140.0100      177.8898      191.7826      170.1140      169.9493      160.6591      214.4517      248.4877      255.1253      259.6254      288.0437        0.0000        0.0000        0.0000        0.0000        0.0000        0.0000        0.0000        0.0000        0.0000        0.0000        0.0000        0.0000        0.0000        0.0000        0.0000        0.0000        0.0000        0.0000        0.0000        0.0000        0.0000        0.0000        0.0000        0.0000        0.0000        0.0000        0.0000        0.0000        0.0000        0.0000        0.0000        0.0000        0.0000        0.0000        0.0000        0.0000        0.0000        0.0000        0.0000        0.0000        0.0000        0.0000        0.0000        0.0000        0.0000        0.0000        0.0000        0.0000
        2.8866        3.1521        4.7627        7.0681        7.7502       10.0708       17.7408       15.5743        8.5752       11.2314        7.9475        4.5970        3.7969        3.9981        3.4275        3.8433        3.8931        4.2747        3.0261        3.2028        3.1386        2.3422        2.3440        1.8741        1.7938        1.7673        1.7922        1.4502        1.7206        1.8132        1.9191        2.4754        3.5988        2.9847        4.5546        3.7091        1.9483        1.4516        1.8237        2.1034        0.9708        0.5787        0.2862        0.2091        0.2154        0.2111        1.2106        2.5296        1.8397        1.6064        2.3876        4.4135        5.9461        5.5051        5.6016        4.3973        4.2945        4.6348        4.6470        3.8293        5.6426       13.0499       12.8448        8.0895        6.1480        4.8259        4.5364        4.0412        3.5829        2.4614        0.7463        0.2516        2.7236        2.9933        1.3682        0.2337        0.9337        1.5650        1.9763        1.3923        0.6501        0.2146        0.3994        1.6636        2.3928        3.1235        3.4286        3.1302        3.7377        5.5786        6.9757       10.2672       12.6944       18.0949       25.2572       29.5714       35.5568       38.8641       51.0993       58.2590       60.6182       75.3222       88.1603       93.3354       85.0952       75.3526       69.3297       60.2335       41.1919       26.3223       31.1445       26.0987       25.6828       25.0090       23.1869       22.7232       28.0838       25.2032       21.8189       20.0775       17.8815       15.7353       13.9683       20.4047       21.3086       22.9262       36.7920       48.9587       29.7061       21.5030       24.3479       20.6152       15.4394       20.0548       20.5536       27.2915       37.4314       49.4850       57.8252       77.0184       67.2503       89.0420       84.3914       55.2229       56.1966       64.4746       91.9266      117.0936      120.0652      123.2072      121.1155      132.4664      142.7391      154.3201      155.6589      156.9445      158.9201      153.7913      139.9875      141.0303      135.4717      129.4389      117.2436      103.9451       96.1049       92.5192       88.3076       78.3284       80.4111       70.2974       63.6990       66.0050       66.4575       64.1520       51.9065       46.9988       50.6835       65.0886       77.4934      132.7759      123.2735      140.0620        0.0000        0.0000        0.0000        0.0000        0.0000        0.0000        0.0000        0.0000      133.0200      148.9184      160.5960      156.0813      154.1114      206.2500        0.0000      252.1500      282.1199      255.0299      297.8700        0.0000        0.0000        0.0000        0.0000        0.0000        0.0000        0.0000        0.0000        0.0000        0.0000        0.0000        0.0000        0.0000        0.0000        0.0000        0.0000        0.0000        0.0000        0.0000        0.0000        0.0000        0.0000        0.0000        0.0000        0.0000        0.0000        0.0000        0.0000        0.0000        0.0000        0.0000        0.0000        0.0000        0.0000        0.0000        0.0000        0.0000        0.0000        0.0000        0.0000        0.0000        0.0000        0.0000        0.0000        0.0000        0.0000        0.0000        0.0000
        3.6111        3.2410        4.7935        6.7373        8.2514        9.4395        9.7478       32.4989       20.0207       12.2507       14.3884       10.5996       10.3461        8.2819        4.8773        5.6924        4.6885        3.3474        3.3506        3.0585        2.9008        3.4171        2.7913        1.8299        1.3029        1.4128        1.2483        1.1662        1.3766        1.4711        1.6851        2.4393        3.8982        4.5763        4.2036        2.3980        1.3386        0.9423        1.0023        1.2586        0.7491        0.7350        0.8060        0.5294        0.5354        0.7417        0.5715        0.7584        1.1200        1.7040        1.9985        4.5923        6.6167        7.1327        4.9350        3.1564        5.2109        5.3257        6.3892       11.5375       18.2035       16.7946       16.1588        8.0502        4.9677        2.7485        3.2715        3.6266        2.7899        1.7665        3.0487        1.0330        1.5392        2.1197        0.9042        3.0816        3.2262        3.2101        3.3442        1.4928        0.8673        0.5492        0.9259        2.4460        2.9045        3.6321        4.3311        6.3235       10.1816       11.5098       11.2275       19.0446       21.2673       23.0106       28.0559       41.4996       42.7078       54.4476       45.6582       44.0857       42.5855       51.1890       64.8021       84.2628       92.5698      116.9918       98.8728       80.4335       89.2781       54.9263       49.9832       36.6994       28.8445       30.2123       34.3053       23.5993       18.4765       17.1690       23.1103       24.0166       22.0093       15.1127       20.1888       29.9649       28.9233       28.4720       40.5510       33.8471       26.4068       32.2231       52.8269       23.5543       15.4901       17.5563       29.1902       49.2543       55.9314       59.5526       51.4607       50.5437       62.1708       66.6727       65.0969       46.8327       48.6458       79.3866       92.8338       94.9852      113.5331      118.4079      125.9568      130.1200      152.3637      157.7557      151.1371      159.0013      151.1905      138.3544      129.9141      125.6091      127.8938      127.0248      120.5387      118.7957      120.2581       99.5587       99.5812       74.5571       68.2499       76.3923       68.0185       56.7546       57.7204       56.2837       53.2091       46.3042       49.1104       55.6440       71.7930        0.0000        0.0000        0.0000        0.0000        0.0000        0.0000        0.0000        0.0000        0.0000        0.0000        0.0000      149.8800      169.5393      177.0837      168.1409        0.0000        0.0000        0.0000        0.0000        0.0000        0.0000        0.0000        0.0000        0.0000        0.0000        0.0000        0.0000        0.0000        0.0000        0.0000        0.0000        0.0000        0.0000        0.0000        0.0000        0.0000        0.0000        0.0000        0.0000        0.0000        0.0000        0.0000        0.0000        0.0000        0.0000        0.0000        0.0000        0.0000        0.0000        0.0000        0.0000        0.0000        0.0000        0.0000        0.0000        0.0000        0.0000        0.0000        0.0000        0.0000        0.0000        0.0000        0.0000        0.0000        0.0000        0.0000        0.0000        0.0000        0.0000        0.0000
        0.0000        0.0000        6.5140        9.2544        0.0000        8.5473       17.8388       29.5818       11.1679        9.4701       16.8516       19.2121        6.9413        4.9578        2.6480        4.8624        4.9832        3.3601        3.0997        3.1289        2.9696        2.7511        2.4013        1.2318        1.0229        0.8177        0.8288        0.6974        0.7894        0.9632        1.3498        1.7287        3.9877        4.9285        4.7110        3.4766        1.6347        1.4933        1.8629        2.1118        1.7328        1.4664        1.2736        0.8712        0.7121        0.9155        1.0667        1.7463        1.3013        1.6259        2.7321        5.0398        8.3934       10.8695        8.9852        6.9444        8.3264       10.8543       22.0672       19.2073       15.8084       10.9075       11.0297        5.0443       13.9594        9.0814        3.5807        2.6356        1.8211       12.8928       17.5515       13.7925        0.7993        1.8508        5.9527        5.7120        3.4837        2.7994        2.8486        2.5821        3.5081        3.9203        3.8658        2.9726        4.0846        4.1739        5.9343        9.0888       13.5919       15.8368       32.0419       39.3481       33.2518       28.2837       38.8017       42.4223       41.0187       29.2984       32.9531       39.5194       50.1069       56.5505       76.7514      110.9408      119.4779      113.2195      113.8858      127.7990      127.5005      113.7245       66.9453       56.7419       65.9703       49.3766       30.0557       27.8484       21.2425       20.9340       24.0422       29.9650       29.2212       20.8828       22.2069       28.6726       28.9609       32.0207       35.1858       33.8511       30.5222       33.4594       39.2355       32.8094       28.0452       21.3405       42.1934       57.2789       73.9025       71.2053       55.7216       51.4904       53.5461       71.7444       92.5095       89.2639       85.5184       91.3058       96.6565       92.5088       90.3206       87.8142      103.2221      127.1806      126.4729      141.4976      143.1485      156.3918      149.4990      134.4468      135.3167      132.5908      127.5924      116.9233      107.2390      106.8173      110.6426      102.4438       94.8213       78.4037       66.6081       57.0635       57.8905       55.8151       49.4179       55.3994       57.9038       56.6068       57.9801       56.8550       69.5185       79.7501        0.0000        0.0000      150.2644        0.0000        0.0000        0.0000        0.0000        0.0000        0.0000      247.3800      239.8200      208.2291        0.0000        0.0000        0.0000        0.0000        0.0000        0.0000        0.0000        0.0000        0.0000        0.0000        0.0000        0.0000        0.0000        0.0000        0.0000        0.0000        0.0000        0.0000        0.0000        0.0000        0.0000        0.0000        0.0000        0.0000        0.0000        0.0000        0.0000        0.0000        0.0000        0.0000        0.0000        0.0000        0.0000        0.0000        0.0000        0.0000        0.0000        0.0000        0.0000        0.0000        0.0000        0.0000        0.0000        0.0000        0.0000        0.0000        0.0000        0.0000        0.0000        0.0000        0.0000        0.0000        0.0000        0.0000        0.0000        0.0000        0.0000
        0.0000        0.0000        0.0000        0.0000        0.0000        6.3666        7.2724       20.2299       10.0591        8.3696        9.3513       12.1944       10.3287        4.9885        2.5374        5.8439        4.5719        2.9290        2.7311        2.8784        2.7233        2.0031        1.9041        2.0933        1.5920        0.9351        0.8308        0.7722        0.9407        0.9012        1.3647        2.4171        3.4823        3.0208        2.5819        1.8414        1.6944        1.8905        1.4517        1.4045        0.9589        0.5605        0.4430        0.8721        1.0598        0.7287        0.6749        1.3207        3.8145        4.2956        4.4011        9.2381       11.1976       16.1965       19.1358       25.1722       41.2812       38.4254       68.2184       52.5802       14.8232       12.6835       31.2895        6.2696        3.6834        4.7036        3.8897        2.2300        2.2224      202.8266       67.9976       79.4071        5.7997        5.3422        4.9946        5.3016        2.9712        4.2466        4.1187        3.7989        3.5832        4.2123        3.0128        3.4647        4.7785        4.2675        6.1982       11.7281       11.9549       12.0056       23.0237       61.2906       75.1263       33.5850       34.1237       27.1176       29.2615       23.8028       29.7688       39.0726       70.5358       75.2363       79.8903       80.9090      100.9011      104.2430      120.3281      130.7623      129.6434      139.8822      117.1538       85.9314       99.2262       92.3081       70.9114       49.9894       34.6980       43.2173       35.7175       30.3182       25.6976       23.6047       24.3765       31.2747       33.2841       37.0217       41.2351       39.5793       43.3777       48.4189       47.1424       37.0976       33.0592       31.6282       36.0416       57.2807       58.6591       56.5174       47.0083       49.1348       66.3750       83.4497       83.6852       79.0723       85.9519      118.4105      148.7572      115.7217       95.2203       94.0772      102.1760      115.1489      111.8507      123.5707      121.5327      128.9254      137.0812      127.6863      128.2850      125.0538      118.8745      110.8395      110.1890      108.9269       92.9168       95.3212       89.5019       73.5288       66.7979       60.0203       55.6822       57.4691       56.6679       60.9065       67.8646       66.9044       67.7155       80.7865       85.0934      105.6463      115.8787      142.0925      206.9170      240.4337        0.0000        0.0000        0.0000        0.0000      196.8300      194.0100      262.8600      244.3451        0.0000        0.0000        0.0000        0.0000        0.0000        0.0000        0.0000        0.0000        0.0000        0.0000        0.0000        0.0000        0.0000        0.0000        0.0000        0.0000        0.0000        0.0000        0.0000        0.0000        0.0000        0.0000        0.0000        0.0000        0.0000        0.0000        0.0000        0.0000        0.0000        0.0000        0.0000        0.0000        0.0000        0.0000        0.0000        0.0000        0.0000        0.0000        0.0000        0.0000        0.0000        0.0000        0.0000        0.0000        0.0000        0.0000        0.0000        0.0000        0.0000        0.0000        0.0000        0.0000        0.0000        0.0000        0.0000        0.0000        0.0000
        0.0000        0.0000        0.0000        0.0000        0.0000        5.1326        6.2892        4.8068        7.3982        7.6743        7.5963        7.4106        8.8485        6.3312        2.4539        3.7992        3.3912        1.8467        1.7626        2.1686        2.0154        1.9505        2.0186        2.4837        1.5138        1.1908        0.8451        0.8095        0.9689        0.9187        0.9886        2.0819        2.6330        1.7571        1.3252        3.0305        2.1392        1.0942        0.8640        0.9763        0.4639        0.2637        0.4839        0.8992        1.1171        1.1629        1.8115        2.4334        4.8452        4.4170        4.1785        9.0732       28.5809       74.2172       74.7948       87.2881      260.7368      114.2766      103.4465       42.9019       16.5160        4.5844        9.2683        5.0541        7.4758        6.0437        3.7019        4.1001        6.0272       43.2574       77.6065       64.2827        2.4044        0.8619        1.0845        0.7063        0.1766        0.8901        0.7509        0.9477        1.1420        1.8095        2.3693        3.8559        5.1654        6.2466        8.8332       13.6910       10.6296       23.9307       19.8667       18.1508       20.8540       25.5137       22.7150       19.0139       17.8354       19.1786       20.9138       30.4849       52.5490       66.3820      105.6374      108.6811      115.2875      129.6064      117.4985      112.1236      123.0718      136.0071      169.5869      172.7207      160.2280      130.4168      108.5961       89.8578       83.1271       67.6586       43.6586       37.5746       47.6809       30.1209       38.0729       35.9757       39.2725       57.0203       64.0032       67.1906       86.2596       89.4963       74.0125       70.6482       59.4433       52.8365       64.0794       49.8495       48.3700       51.5503       52.7767       64.6240       78.4469       78.9118       81.9200       76.0933       83.0939      115.6007      115.5697       89.7669       80.0600       76.9899       77.2194       92.1972      100.6298       96.8314       95.5150      110.3007      117.5615      115.7181      112.7247       99.1657       90.0196       91.9017       89.1117       78.2128       80.0127       80.8568       78.2894       70.3980       68.4191       59.1690       55.3266       58.3682       64.7374       67.7754       77.3037       85.5252       94.0429       94.0057       98.2483      121.7739      130.2395      164.7038      192.0217      232.4506        0.0000        0.0000        0.0000      266.3315      270.8024      248.6374      257.9422      293.6227      267.0449        0.0000        0.0000        0.0000        0.0000        0.0000        0.0000        0.0000        0.0000        0.0000        0.0000        0.0000        0.0000        0.0000        0.0000        0.0000        0.0000        0.0000        0.0000        0.0000        0.0000        0.0000        0.0000        0.0000        0.0000        0.0000        0.0000        0.0000        0.0000        0.0000        0.0000        0.0000        0.0000        0.0000        0.0000        0.0000        0.0000        0.0000        0.0000        0.0000        0.0000        0.0000        0.0000        0.0000        0.0000        0.0000        0.0000        0.0000        0.0000        0.0000        0.0000        0.0000        0.0000        0.0000        0.0000        0.0000        0.0000
        0.0000        0.0000        0.0000        0.0000        0.0000        3.7911        4.7275        5.2422        8.1630        9.6706       21.5045        6.9610        6.5890        5.4645        3.6351        2.2133        1.9480        1.8108        1.7195        1.7475        2.5700        2.2695        2.0142        2.3436        1.0354        0.6638        0.8805        0.7639        0.7828        0.9570        1.0737        2.0837        1.3249        1.9622        0.9250        1.1479        0.8790        0.7162        0.5464        0.6340        0.4386        0.5387        0.5278        0.5323        0.8633        1.1888        1.7560        4.1647        2.9171        8.5219        8.4155       16.9745       39.9460       59.1850       30.6843       14.4979       16.8532       15.7587       29.4948       22.9349       20.6133       10.4008        6.3460       43.2598       12.8196       15.9958        9.5575        2.6076       22.7177       10.8699        7.4115        1.3563        1.6362        1.0249        1.2025        0.8053        0.5704        0.5896        0.3902        0.7674        0.8039       31.8414        1.6397        4.2750        4.8193        5.7363        6.6006        9.9710       18.7953       32.2496       33.8092       33.7412       25.8752       16.1125       18.2288       20.1096       17.6029       19.9472       27.2336       31.4192       30.2288       39.5662       90.8679      113.0419      128.0108      131.6523      121.6787      156.8270      153.3520      133.2737      139.7733      165.1741      183.1897      173.6852      140.7022      119.9575       97.1777       99.9593       57.5420       52.2004       44.1934       53.7273       60.3882       40.5533       48.5470       58.7193       61.5393       86.7646      128.0392      125.6968       99.9166       72.6471       70.1011       59.2904       88.5561       83.2314       59.7216       61.2785       74.0678       70.1483       69.4242       67.3585       74.8249       87.3598       91.8430      125.9897      137.7832      101.7636       79.4820       69.3277       70.6454       89.2610      101.3948       98.3097      101.7441      102.8276      111.5737      116.4270      125.2423      108.6051       99.3972       93.0369       89.4045       80.2225       75.4455       69.9446       58.6015       59.4819       62.8339       65.9501       67.3732       77.0340       89.2606       86.6715       94.2775      100.2283      100.7070      104.8455      134.8831      149.2321      143.7706      156.2029      181.3831      238.0541        0.0000        0.0000      260.5668      280.6379      275.9043      261.0615      263.1731      282.1665      273.2189      291.9652      297.9296      248.6602      297.5048      289.2661        0.0000        0.0000        0.0000        0.0000        0.0000        0.0000        0.0000        0.0000        0.0000        0.0000        0.0000        0.0000        0.0000        0.0000        0.0000        0.0000        0.0000        0.0000        0.0000        0.0000        0.0000        0.0000        0.0000        0.0000        0.0000        0.0000        0.0000        0.0000        0.0000        0.0000        0.0000        0.0000        0.0000        0.0000        0.0000        0.0000        0.0000        0.0000        0.0000        0.0000        0.0000        0.0000        0.0000        0.0000        0.0000        0.0000        0.0000        0.0000        0.0000        0.0000        0.0000
        0.0000        0.0000        0.0000        0.0000        6.2862        5.9085        6.6416        7.8927        8.0661       11.3436       11.6024        7.3336       15.8499       10.8288       10.1618        2.4324        1.9620        1.6390        1.6445        1.6990        1.4164        1.4244        1.5646        1.4462        1.0048        1.1293        0.9448        0.5246        0.7593        0.8095        1.0612        1.4041        0.6470        0.3322        0.4560        0.9332        0.5944        0.7861        0.7214        0.4024        0.6622        0.9688        1.1282        1.2719        1.5398        1.6856        0.4355        0.6187       10.6556       16.2094       47.4946       42.6301       31.9806       52.4267       34.6362       28.3669       34.1613       62.7655       29.5817       16.7096       44.0691       22.1677       10.4335       22.7637       26.4580       27.0735       21.6058        5.0054        9.8206        7.6676        9.0269        8.5486       15.7866       14.2169        1.3425        1.0061        0.8499        0.7774        0.6045        1.4065       18.1435       53.0148        1.9836        4.4567        4.6531        5.1005       14.4672       15.3952       23.1047       25.6703       30.3500       29.4440       19.3872       22.4475       28.8965        9.6721       10.6947       13.5087       20.1065       27.2851       33.1625       51.4008       63.3996       83.2153       91.3042       81.9541       87.2192       91.0722      101.7978      140.4620      157.7468      161.1641      157.9530      148.6013      152.4505      151.3794      128.2219      103.9422      104.0217       98.9395       80.3239       64.8826       71.1905       66.8090       89.3783       84.3577       87.6335      100.4582      107.8674       89.0295       85.0628       67.6205       56.5486       62.6422       66.7245       50.1736       43.7819       57.6577       61.6303       58.1414       58.3623       61.7270       73.2357       88.2729       83.6864      131.5658      143.7688      101.5464       83.7595       66.1570       68.0187       83.3678       88.5590       84.7882       78.6980       91.1515       93.8873      112.7992      121.9181      117.6532      118.1099      103.1519      102.4045       89.3995       79.0574       67.2195       68.9752       78.3559       78.3421       84.0583       89.4343       81.1815       86.7481       81.4643       86.9611      105.9508      111.7962      130.4864      145.2249      173.3827      181.8658      174.7292      195.7628      256.1085        0.0000      267.9701      277.3838      276.7001      272.5563      303.3019      282.5359      303.3467      291.6726      303.5616      296.3990      247.8292      265.1656      234.4134      251.8336        0.0000        0.0000        0.0000        0.0000        0.0000        0.0000        0.0000        0.0000        0.0000        0.0000        0.0000        0.0000        0.0000        0.0000        0.0000        0.0000        0.0000        0.0000        0.0000        0.0000        0.0000        0.0000        0.0000        0.0000        0.0000        0.0000        0.0000        0.0000        0.0000        0.0000        0.0000        0.0000        0.0000        0.0000        0.0000        0.0000        0.0000        0.0000        0.0000        0.0000        0.0000        0.0000        0.0000        0.0000        0.0000        0.0000        0.0000        0.0000        0.0000        0.0000
        0.0000        0.0000        0.0000        0.0000       16.0688        8.3524        8.3197        9.0651        4.5153        5.8775        7.8450        9.2029       11.6277       11.7283        6.5946        4.7020        3.0161        3.9606        2.6347        1.9289        1.5361        1.9336        1.5279        1.5433        1.2406        0.8441        0.9886        0.5373        0.7101        0.6203        0.8954        0.8023        0.4821        0.3125        0.2967        0.8171        0.6153        0.5647        0.5184        0.4355        1.9930        1.2433        2.1000        5.2046        7.1073        5.8975        8.6439       16.4460       17.6319       20.8766       64.2446       50.0438       20.0306       15.2832       14.1572       16.3564       22.4739       36.8130       24.4484       39.2787       73.3854       15.5975       25.3022       12.6932        6.2075        3.8319        5.3451        6.4524        6.0440        2.5554        4.0232        5.6601       12.8930       10.7736        2.7085        2.0126        1.9631        1.8884        1.4792        3.0137       30.7537       34.5996        5.3728        9.8186        5.1428       11.6907       11.1740       13.4524       11.4015       28.2715       29.7444       18.3284       11.7548      127.4895      302.7252       29.7367        8.4629       10.1332       15.7463       19.1244       24.6316       35.7560       75.3950       77.8482       73.7025       74.1039       93.8636       67.3665       82.1076      103.8120      128.8396      161.0325      161.3656      164.4824      159.9707      140.0806      146.3343      139.7285      132.8074      136.6571      104.1614       97.8954       95.2880       96.2318      104.5563       98.4223      111.0953      111.0748       88.5528       86.5055       79.3402       87.2545       67.9405       67.3371       78.2226       73.1220       68.1720       66.7892       58.5293       62.7797       73.3825       79.1285       83.5137       79.7804       78.4077       80.1930       73.6540       74.6307       72.2991       67.3418       68.5783       86.4932       85.7439       84.6543       83.1842       83.0446       90.1430      100.4098       90.5210       94.0179       91.9346       97.5050       92.9281       85.9280       71.6801       60.0380       78.7171       79.9924       84.9571       85.1708       90.9130       88.9225       95.5797      105.0985      111.6790      138.9251      147.4723      164.8295      178.0464      205.7102      213.1886      209.8158      214.3061      265.0170      284.3934      295.3330      284.4793      296.0584      328.3963      349.4175      325.8277      325.2145      301.1796      310.8781      306.5910      248.8969      273.9721      237.2336      239.6651        0.0000        0.0000        0.0000        0.0000        0.0000        0.0000        0.0000        0.0000        0.0000        0.0000        0.0000        0.0000        0.0000        0.0000        0.0000        0.0000        0.0000        0.0000        0.0000        0.0000        0.0000        0.0000        0.0000        0.0000        0.0000        0.0000        0.0000        0.0000        0.0000        0.0000        0.0000        0.0000        0.0000        0.0000        0.0000        0.0000        0.0000        0.0000        0.0000        0.0000        0.0000        0.0000        0.0000        0.0000        0.0000        0.0000        0.0000        0.0000        0.0000        0.0000
        0.0000        0.0000        0.0000        0.0000        4.8990        4.3793        4.2658        5.9703        7.1252        6.8687        6.7856        7.8512       12.8223        6.6849        4.4784        2.8455        2.0786        7.8591        4.8528        2.0284        2.8739        2.7304        2.6401        2.0856        1.6582        1.2538        0.7796        0.6623        0.8023        0.8534        0.9043        0.1238        0.2436        0.1312        0.1463        0.1279        0.7989        0.0472        0.0441        0.0206        0.4782        0.2138        2.8375       13.0950       18.0507       39.8917       56.1484       56.3132       17.2529       19.7085       16.5984        4.5275        7.1666       26.2500       26.6907       10.1332       12.5606       11.2315       20.3730       10.2095       28.5201       22.3808       16.2055        6.2686        1.0877        3.7235        4.2635        2.9166        2.8550        1.5852        2.3734        4.1987        7.8735        9.7328        8.2894        8.9008        5.8282        5.9006        4.9763        5.6863        5.5620        5.6770        5.7884       11.0150        9.8302        7.1200        7.8573      167.2025       77.2010       81.1405      131.6689        7.3751       11.2250        6.4106       42.7518        7.1161        8.0309        9.7735        9.8067       12.4309       13.5397       20.6283       48.2231       46.9234       44.9900       58.0881       64.5117       66.7222      117.5109       94.4800      109.4710      133.0788      140.4402      127.5243      131.4020      152.2917      131.7227      133.1136      134.3250      125.4284      129.8862      124.3833      109.2951      110.6177      101.7051      120.9635      120.1342      116.4078      115.4808      105.2712      103.6587      112.4345      102.0798       91.1843       90.7636       68.0610       73.3465       72.2253       65.6695       65.1518       72.4650       57.7791       54.0072       39.6314       41.3488       44.3162       51.7885       62.2167       62.8259       60.4076       62.2943       79.6012       83.4929       85.7259       83.4722       89.7921       88.0410       88.1155       91.0793       97.9646       94.7064       92.0192       87.1734       78.0507       75.2198       80.3985       89.6839       94.3235       97.4737      102.7458      105.7132      126.1843      143.7257      145.3016      162.1566      204.6790      232.3713      247.5363      273.6043      280.6732      296.3940      321.7369      313.2299      305.8733      326.2759      327.2059      328.7814      352.0282      366.6782      352.2714      350.5255      302.2565      300.5357      308.6713      283.1660      218.4274      184.6917      187.6493      196.9493        0.0000        0.0000        0.0000        0.0000        0.0000        0.0000        0.0000        0.0000        0.0000        0.0000        0.0000        0.0000        0.0000        0.0000        0.0000        0.0000        0.0000        0.0000        0.0000        0.0000        0.0000        0.0000        0.0000        0.0000        0.0000        0.0000        0.0000        0.0000        0.0000        0.0000        0.0000        0.0000        0.0000        0.0000        0.0000        0.0000        0.0000        0.0000        0.0000        0.0000        0.0000        0.0000        0.0000        0.0000        0.0000        0.0000        0.0000        0.0000        0.0000        0.0000
        0.0000        0.0000        0.0000        0.0000        0.0000        0.0000        0.0000        0.0000        8.5728       13.1641        7.1167        3.5827        5.7014        8.6183        4.3542        4.0899        8.8223        8.7646        6.7948        2.3994        6.7061        2.9943        3.3880        2.1923        1.9304        2.1328        1.2965        3.0254        8.4375        0.7497        0.8058        0.1266        0.1348        0.1354        0.2393        1.0144        0.7935        0.6675        1.1618        3.2973        2.5481        3.8104        7.4759       20.6575       24.4176       31.8498       50.1637       40.1369       26.0691       30.9389       22.7199        8.0951       13.4388       18.1001       25.2406       53.4224       72.4517       31.8262       22.3825       15.3147       17.9738       30.3708       21.3414        8.2845        4.8823        7.3719        8.6206        8.7759       11.1600        6.8174        8.7987       19.0009        7.7155        9.8026        8.2485       10.9566       11.1765        9.9875       19.9345       16.0336       10.7081        8.8418        6.6332        9.2625        8.3665        2.7157        4.4604       19.3239       49.3635       31.9233       48.5310        2.7682        5.4252        0.8709        1.3470        4.5749        5.7536        6.9657        8.6331       11.6890       21.2978       22.0350       35.5016       41.9444       56.6706       60.2776       71.1539       88.3917      118.9336      128.1858      126.7218      123.4278      120.1738      120.0282      132.8543      149.6702      169.5219      143.3195      130.5028      120.4485      103.9521       94.6878       83.6580       93.0590       89.2652       98.9031      103.4480      121.1770      121.4934      114.3149       99.1596       88.8108       78.6152       74.6485       77.7129       73.9278       80.4933       70.6828       70.4800       67.8223       65.7050       48.2452       63.1487       68.6264       56.2609       54.4758       68.4893       56.6489       56.2138       57.7828       66.0546       85.5924       83.5372       84.1469       93.8163       98.3242       96.2516       84.0221       95.5912      108.1296       99.3946       94.2866       93.6826       89.8983       84.1566       91.7661       98.9911       92.9436       93.6381      108.9575      128.0504      155.5463      169.9355      192.9891      209.1501      241.0308      269.3538      289.2714      299.4065      328.4474      346.7602      368.3766      363.6072      356.4333      335.1672      340.2582      367.5428      371.4356      362.2479      373.1897      424.1553      342.2122      366.3966      334.0722      298.0262      207.4188      203.4856        0.0000        0.0000        0.0000        0.0000        0.0000        0.0000        0.0000        0.0000        0.0000        0.0000        0.0000        0.0000        0.0000        0.0000        0.0000        0.0000        0.0000        0.0000        0.0000        0.0000        0.0000        0.0000        0.0000        0.0000        0.0000        0.0000        0.0000        0.0000        0.0000        0.0000        0.0000        0.0000        0.0000        0.0000        0.0000        0.0000        0.0000        0.0000        0.0000        0.0000        0.0000        0.0000        0.0000        0.0000        0.0000        0.0000        0.0000        0.0000        0.0000        0.0000        0.0000        0.0000
        0.0000        0.0000        0.0000        0.0000        0.0000        0.0000        0.0000        0.0000        0.0000        0.0000        7.3957        8.3375        6.3567        3.1450        2.4397        1.2025        1.2861        2.6504        3.2021        3.2589        2.5738        6.1343        6.5975        3.7491        1.9180        2.6041        1.9478        2.9308        4.7880        2.0099        1.4338        0.7599        0.8956        1.2678        2.3942        5.0309        3.5680        8.5072        7.9091        8.6735        5.4044        5.7741        9.4357       14.9155       24.0223       27.5174        9.2360       52.4487       47.9729       38.4084       43.7770       34.4627       22.2118       46.2027       64.5839       65.5083       83.8049       32.8506       34.1759       19.4764       17.9669       15.8056       13.5981        1.2772        8.1580       11.9344       13.7329       16.7680       21.5598       10.3234       10.9259        8.9264        8.4119       12.8055       21.5993       19.7913       34.7264       36.2167       29.1129       30.5104       18.9205       13.8933        9.5689        9.3327        8.3670        4.9242        5.7484        4.8771        4.5693        6.2336        7.2162        1.9994        1.5233        1.7524        2.0814        6.4658        7.8379        9.1726       11.1313       17.5305       20.1162       26.8111       44.9080       55.4374       64.6860       57.8719       57.9700       72.8476       83.6643       90.2684      122.3737      137.4576      135.1999      136.8914      151.4042      192.0329      163.3023      136.7959      138.6182      126.4848      107.4782       86.2769       83.9345      100.1119      107.7320      104.7933       85.5464      111.0239      106.5661      106.2732       97.8733       85.0950       73.2193       78.2222       75.3423       67.2883       60.6964       62.9699       57.9102       54.0519       57.2875       59.5521       63.2593       53.5132       53.4227       51.0776       45.1433       49.4675       46.6567       51.1510       59.9757       78.8792       75.9672       78.8688       94.2163       92.8470       94.0048       87.5673       98.8546      109.0968      106.2099      100.9108      100.2151       96.8978      100.5073       99.3328      113.0602      126.8391      127.5311      122.0741      136.9681      167.7875      179.7387      225.9711      254.9226      263.4318      270.3886      300.0586      323.2943      367.3383      356.9738      361.6386      364.4118      358.2124      359.7758      384.9368      373.6323      389.7890      400.5452      394.0517      471.1990      400.3041      377.5005      326.9644        0.0000        0.0000        0.0000        0.0000        0.0000        0.0000        0.0000        0.0000        0.0000        0.0000        0.0000        0.0000        0.0000        0.0000        0.0000        0.0000        0.0000        0.0000        0.0000        0.0000        0.0000        0.0000        0.0000        0.0000        0.0000        0.0000        0.0000        0.0000        0.0000        0.0000        0.0000        0.0000        0.0000        0.0000        0.0000        0.0000        0.0000        0.0000        0.0000        0.0000        0.0000        0.0000        0.0000        0.0000        0.0000        0.0000        0.0000        0.0000        0.0000        0.0000        0.0000        0.0000        0.0000        0.0000        0.0000
        0.0000        0.0000        0.0000        0.0000        0.0000        0.0000        0.0000        0.0000        0.0000        0.0000       18.8625       24.1434        3.6356        5.4325        6.8353        6.2857        3.5144        3.2598        3.3818        6.2837        6.1656        6.2149        4.7852        4.0620        6.0143        3.2069        3.7857        5.4533        4.9757        4.7462        3.4288        4.6194        4.4817        6.6335       19.1129       21.3834        8.0789        4.1354        2.7319        8.5462       10.9798        6.6005       59.9965       26.4775       32.4365       14.2998       19.4990       40.1285       14.0740       43.4771       32.8253       23.1039       21.6194       37.2990       40.6770       21.5830       36.3145       47.1666       42.9854       18.2139       19.8153        9.8709       10.4976       10.9440       14.1758       18.8458       10.8243       11.7857       22.1330        7.4878       33.0544       10.0958        9.9338       11.1327       20.3368       29.3963       22.0422       29.0978       28.8919       32.0191       27.3689       18.5491       16.1042       24.4644       19.5973       16.9224       12.8271        9.5117       13.5093       29.3261       24.9563       24.2656        7.4556        9.1706        9.6167       11.0010       11.5123       12.8350       27.1338       35.9205       36.5166       32.1331       66.8216       70.9360       87.2557      104.7851       73.7106       72.2631       63.8041       92.8403      108.2615      121.3185      134.1815      128.3193      135.4973      173.5260      193.6733      151.2373      132.7495      101.4579      103.6111       87.0204       93.0234       98.6852       91.4488       84.6056       82.9379       94.4245      108.5216       94.7437       88.0636       76.6210       67.3557       63.6861       60.6615       51.1472       55.0233       62.9588       65.7219       52.6246       56.3004       63.5769       59.7892       56.4340       55.0252       46.4019       43.9902       53.2516       54.1913       57.2401       55.0963       69.0074       74.1162       84.0998       87.7497       79.2458       78.4014       86.6212       99.8296      110.7968      115.4102      110.8571      114.5872      110.9418      115.6167      110.0973      124.7677      134.3034      145.9823      147.9972      156.1046      188.1946      217.3476      232.4156      266.5044      278.6451      285.0123      321.7101      358.1494      388.0350      356.0033      383.4731      378.7770      355.6733      365.6204      356.2093      371.6190      424.2604      432.7626      415.3117      425.2865      365.5099      347.9020        0.0000        0.0000        0.0000        0.0000        0.0000        0.0000        0.0000        0.0000        0.0000        0.0000        0.0000        0.0000        0.0000        0.0000        0.0000        0.0000        0.0000        0.0000        0.0000        0.0000        0.0000        0.0000        0.0000        0.0000        0.0000        0.0000        0.0000        0.0000        0.0000        0.0000        0.0000        0.0000        0.0000        0.0000        0.0000        0.0000        0.0000        0.0000        0.0000        0.0000        0.0000        0.0000        0.0000        0.0000        0.0000        0.0000        0.0000        0.0000        0.0000        0.0000        0.0000        0.0000        0.0000        0.0000        0.0000        0.0000
        0.0000        0.0000        0.0000        0.0000        0.0000        0.0000        0.0000        0.0000        0.0000        0.0000       10.9444       17.4315       14.1909        8.9940        6.9874        2.4418        2.6868        5.7581        2.6868        1.6354        2.5510        4.6739        2.6505        3.2546        2.8424        3.2915        0.7367        1.7093        2.0366        2.4668        3.7257        2.9503        0.3416        5.5197        6.8217        3.6949        2.7777        4.8992        4.3116        5.0358        4.4903        6.7337       10.4097       15.9694       10.9889        4.0730       20.6864       21.8795        5.5060       22.6225       23.0652       11.7269       20.8105       22.4491      123.0144       22.5530       15.6852       35.2964       16.0367       10.6027       49.8186       37.0827       23.1105       23.0735       28.5186       42.9075       28.5818       30.2587       23.8289       13.2231       17.5043       37.1626       37.8088       25.2509       30.8699       43.9765       53.6381       84.2568       76.5092       54.4093       32.6974       37.3089       37.3441       36.1689       27.6728       21.1282       33.8007       34.6663       42.5515       27.3555       28.9273       28.1010       23.4937       27.0136       33.7339       37.6747       34.0977       47.7988       46.5555       43.3131       44.9326       51.1793       50.3858       67.3704       73.7680       97.4376       74.6014       69.5285       62.0178       66.0119       76.7234       95.0418      101.3583      104.5107      101.9849      104.8682      119.1542      123.1559      104.1143      109.7817      101.4593      101.1738       78.8178       81.2601       98.1913       75.0482       73.4290       86.9794       89.6604       87.5445       80.2469       70.9019       59.9690       67.1568       72.2102       61.4870       74.2563       81.2775       73.1848       60.5076       61.1180       71.4773       76.1643       65.3799       64.7090       61.2741       62.7652       72.9170       72.6286       69.8770       79.2507       75.1850       84.3776       84.6662       86.0052       78.4207       75.0665       83.0046       88.4773      115.6836      118.7479      121.5093      125.1181      129.7556      144.2971      145.3613      165.7463      162.0827      158.5199      179.4359      189.2231      221.3568      244.2062      280.2329      303.8716      306.8303      316.0938      338.2967      396.1998      388.2286      362.6912      368.0067      380.0304      342.1262      336.2649      351.9379      386.2325      520.9249      473.6580      434.0829        0.0000        0.0000        0.0000        0.0000        0.0000        0.0000        0.0000        0.0000        0.0000        0.0000        0.0000        0.0000        0.0000        0.0000        0.0000        0.0000        0.0000        0.0000        0.0000        0.0000        0.0000        0.0000        0.0000        0.0000        0.0000        0.0000        0.0000        0.0000        0.0000        0.0000        0.0000        0.0000        0.0000        0.0000        0.0000        0.0000        0.0000        0.0000        0.0000        0.0000        0.0000        0.0000        0.0000        0.0000        0.0000        0.0000        0.0000        0.0000        0.0000        0.0000        0.0000        0.0000        0.0000        0.0000        0.0000        0.0000        0.0000        0.0000        0.0000
        0.0000        0.0000        0.0000        0.0000        0.0000        0.0000        0.0000        0.0000        0.0000        0.0000        0.0000       10.5592       16.7085       17.5151       17.0838        6.1602        3.6891        1.7314        2.5538        2.0766        0.6540        5.9896        2.6122        0.3078        1.1340        3.0909        1.5889        2.0183        3.1320        4.4478        3.5281        4.0779        7.1742        3.9089        5.2192       10.0865       13.6700       21.6547       11.9281        7.0613        7.2940       26.0457       23.9359       20.9603       14.2518        6.8620       24.1119       36.4855       31.5217       20.5423       28.3222        7.0482        9.4354       12.5248       20.8379       50.0402       45.8766       34.6280       56.5004       63.0664       58.9925       59.6942       55.3183       25.5300       61.3164       91.4581       57.6341       28.3871       24.4199       20.9375       22.9776       52.8611       47.9855       46.4916       69.8904       49.2641       44.5112       62.7456       97.3946       63.1511       42.3538       40.4817       42.4420       55.6001       58.1876       41.1502       29.7393       33.7242       54.7398       33.3024       33.0463       33.2185       26.0622       28.8379       31.1510       37.2080       49.5971       56.9663       53.2553       48.6115       52.4142       58.9786       51.5492       69.6203       73.9865       74.1177       76.1143       72.7208       71.6479       69.2137       87.4049      102.8925      101.8032      103.4603       95.5342      101.2538      112.9802      102.8650       91.1874       98.0892      115.0784      106.5857      104.5135       89.8027       89.0252       79.9643       76.2501       86.8290       85.9006       94.9441       99.9868       80.9840       71.2321       74.2228       74.1930       72.3552       88.8735       68.8892       67.1058       73.4659       66.6830       90.9945       92.6448       80.2262       70.1392       69.5151       71.4698       67.1395       70.6037       69.4478       82.9322       90.1488       89.0701       86.6358       94.6842       89.0649       86.9693       93.1002      103.5178      133.7185      138.9173      160.4627      179.5102      157.6140      155.5195      171.9886      183.7013      185.3356      203.8221      206.0141      202.5941      244.5068      273.6213      289.7625      324.1712      325.6079      357.7462      360.3438      338.8087      342.0072      326.6783      356.8123      332.5219      306.3458      312.0345      339.4796      371.6489      427.8146      428.7693        0.0000        0.0000        0.0000        0.0000        0.0000        0.0000        0.0000        0.0000        0.0000        0.0000        0.0000        0.0000        0.0000        0.0000        0.0000        0.0000        0.0000        0.0000        0.0000        0.0000        0.0000        0.0000        0.0000        0.0000        0.0000        0.0000        0.0000        0.0000        0.0000        0.0000        0.0000        0.0000        0.0000        0.0000        0.0000        0.0000        0.0000        0.0000        0.0000        0.0000        0.0000        0.0000        0.0000        0.0000        0.0000        0.0000        0.0000        0.0000        0.0000        0.0000        0.0000        0.0000        0.0000        0.0000        0.0000        0.0000        0.0000        0.0000        0.0000        0.0000
        0.0000        0.0000        0.0000        0.0000        0.0000        0.0000        0.0000        0.0000        0.0000        0.0000        0.0000        0.0000        0.0000        0.0000       21.1362        7.2318        7.3356        3.2699        1.8623        1.0176        0.8061        0.8227        0.8671        1.0031        1.4224        2.7176        2.1536        1.8584        3.8633        9.2829       14.3983       23.0573        7.1357        7.7555       19.8878       14.8987       21.4384       29.7030       26.0668       36.2722       19.8962       23.4459       13.0679       13.3519       12.8703       18.6955       26.9458       46.4617       40.3123       35.2396       27.4019       23.0364       17.9679       17.2747       20.2121       58.8118       58.8976       21.5626       56.0622       52.5168       81.1918       90.6320       66.4790       29.7657       50.1161       31.8862       42.7375       30.7640       21.6610       41.8038       63.4194       66.0646       63.6518       49.9646       54.6684       52.2391       58.1998       54.7238       65.6154       56.9571       53.4878       53.3137       51.8927       40.1429       40.4529       37.5558       31.2149       37.6990       52.7733       44.2351       40.5089       54.0799       31.6457       39.7473       46.6220       47.3900       52.3583       63.2516       61.0408       61.5488      122.0966      109.0786       57.0714       62.7569       70.9336       84.9694      112.2722       81.2894       73.8689       81.1629      105.6371      112.2296      109.8796       97.7491       94.3881      106.4746      106.5598       97.5658       88.1741      115.1655      112.9883      104.4324       82.1224       79.0163       81.5119       82.0083       80.4258       94.2676       70.1067       72.9367       78.3969      103.0058       68.7658       61.5932       60.2043       54.6449       52.2590       54.2933       62.1058       75.3765       93.7638       83.5839       78.4965       76.6633       78.0136       85.0911       77.9332       68.8486       73.6770       76.4657       82.9944       91.4971       82.6801       84.1074       95.7573       88.0162       83.8610       88.7849      102.5617      138.8862      163.1100      160.9562      163.5676      152.8678      161.6393      174.3533      189.8437      184.1657      217.6215      243.7641      222.1004      268.3534      290.8122      293.8701      322.8180      366.9184      350.7230      349.8824      344.7561      336.3451      322.9183      328.6494      313.0129      283.4666      279.0869      319.0454        0.0000        0.0000        0.0000        0.0000        0.0000        0.0000        0.0000        0.0000        0.0000        0.0000        0.0000        0.0000        0.0000        0.0000        0.0000        0.0000        0.0000        0.0000        0.0000        0.0000        0.0000        0.0000        0.0000        0.0000        0.0000        0.0000        0.0000        0.0000        0.0000        0.0000        0.0000        0.0000        0.0000        0.0000        0.0000        0.0000        0.0000        0.0000        0.0000        0.0000        0.0000        0.0000        0.0000        0.0000        0.0000        0.0000        0.0000        0.0000        0.0000        0.0000        0.0000        0.0000        0.0000        0.0000        0.0000        0.0000        0.0000        0.0000        0.0000        0.0000        0.0000        0.0000        0.0000
        0.0000        0.0000        0.0000        0.0000        0.0000        0.0000        0.0000        0.0000        0.0000        0.0000        0.0000        0.0000        0.0000        0.0000        0.0000        0.0000        0.0000        0.0000        3.8296        1.1404        2.3820        0.7698        0.7525        2.3624        3.9453        1.9651       10.0889        2.9638        3.5657        7.8365        6.8620        8.2981       34.5173       17.3344       32.2593       34.1639       32.9928       21.6461       19.5882       30.8435       21.6396       26.0516       18.3632       13.9766       21.0264       63.2471       33.5512       30.4951       31.8053       47.3931       74.5863       42.5903       27.3626       41.0111       63.5837       42.2234       38.1176       34.0822       40.6060       32.7327       65.8626       61.7287       65.2504       51.6237       88.4158       50.0316       42.7788       36.3066       37.7794       53.4448       63.6776       70.1060       65.3214       48.9336       55.3881      109.2949       82.9699       64.7044       54.6375       72.2347       62.0597       62.0276       57.0576       47.4249       59.3487       45.3149       50.8634       60.9134       76.9898       56.7414       52.7135       41.6044       39.3756       40.1977       53.6785       56.0679       62.6935       68.9165       70.0154       65.0672       73.2830       72.1500       57.6580       74.0362       89.3233      115.9039      113.6649       75.8125       61.7403       80.2281      122.6107      101.1629       96.4907       89.4119       93.2767      100.9511       99.2360       93.6309       70.1902       76.2381       99.1787      102.5700      103.5313       92.4380       80.1758      100.4679       89.6195       93.4264      102.7745       98.2338       98.3670       74.5179       60.7556       54.0195       57.6603       58.1634       73.5090       77.0872       85.3160       92.1740       94.4885      104.8557       93.7612       89.1139       88.3596       91.6980       96.9045       90.5832       93.6362       87.9783       88.9175       89.3942       83.3474       93.2252       98.9112       79.4867       84.5319       92.3994       98.6763      117.7412      143.3552      146.8017      137.7190      140.9474      144.8052      172.1413      171.4951      178.7057      214.7610      234.0267      227.3128      242.6316      266.9339      297.0071      326.4214      348.6136      357.4464      350.8486      314.9383      302.9264      306.3884      278.9962      257.2413      257.4470      246.2480      297.7477        0.0000        0.0000        0.0000        0.0000        0.0000        0.0000        0.0000        0.0000        0.0000        0.0000        0.0000        0.0000        0.0000        0.0000        0.0000        0.0000        0.0000        0.0000        0.0000        0.0000        0.0000        0.0000        0.0000        0.0000        0.0000        0.0000        0.0000        0.0000        0.0000        0.0000        0.0000        0.0000        0.0000        0.0000        0.0000        0.0000        0.0000        0.0000        0.0000        0.0000        0.0000        0.0000        0.0000        0.0000        0.0000        0.0000        0.0000        0.0000        0.0000        0.0000        0.0000        0.0000        0.0000        0.0000        0.0000        0.0000        0.0000        0.0000        0.0000        0.0000        0.0000        0.0000        0.0000
        0.0000        0.0000        0.0000        0.0000        0.0000        0.0000        0.0000        0.0000        0.0000        0.0000        0.0000        0.0000        0.0000        0.0000        0.0000        0.0000        0.0000        0.0000        0.0000        1.8152        0.4431        0.3457        0.4442        2.6467        4.2980        0.8998        2.7053        2.8385        4.9967        7.3648        4.7547       16.4916       25.0993       36.2156       38.1512       23.6765       21.5598       19.3803       37.2963       51.5213       37.8401       19.5564        9.5295       12.3151        7.6554       16.4804       28.0802       41.3639       35.4326       51.0970       50.5401       51.5635       18.9823       22.4960       68.7844       87.6842       44.5776       40.3968       48.3477       34.1031       41.3980       35.2933       46.4971       39.5184       53.8248       41.8450       33.7041       39.7466       41.8644       38.9272       56.4707       79.2612       67.7567       59.6810       51.4491       78.9744       64.8561       74.9288       60.6276       72.4706       87.1885       65.6439       63.8342       69.0164       92.9158       89.3302       85.7745       91.6506       91.4443       88.0507       94.9342       80.4633       89.1426      107.7072       83.5300       76.2148       92.7481       89.6876       78.4584       87.2047       63.0778       63.1560       65.7052       78.5134      116.5560      101.1448       97.9574       93.6930       76.8770       86.2908      104.3165      103.0374      107.8019       87.7911       88.8907       96.5802       95.7238       90.2867       89.7923       90.7910       89.1349       78.6976       75.7834       73.7857       61.2611       62.0488       65.4735       73.5763       85.6031       68.7758       73.4779       78.5364       78.2192       86.9538       85.1488       95.6837      105.7498      131.5360      115.4562      108.3874      103.2639      101.4285       97.7934       86.5435       79.9178       93.1232       95.1412       97.0269      101.8820      106.3913      105.0260       96.4594       89.1615       95.0176       96.9274       99.1591      110.9047      121.6982      122.0388      139.6370      152.7827      176.7793      173.5696      137.7385      147.8255      159.9948      168.9374      176.8874      214.3186      226.7852      237.0715      228.8924      250.4363      294.3537      308.0745      279.3939      318.0468      348.5338      289.4738      267.1846      271.9825      283.5216      247.0582      267.8259      255.6900      242.0318        0.0000        0.0000        0.0000        0.0000        0.0000        0.0000        0.0000        0.0000        0.0000        0.0000        0.0000        0.0000        0.0000        0.0000        0.0000        0.0000        0.0000        0.0000        0.0000        0.0000        0.0000        0.0000        0.0000        0.0000        0.0000        0.0000        0.0000        0.0000        0.0000        0.0000        0.0000        0.0000        0.0000        0.0000        0.0000        0.0000        0.0000        0.0000        0.0000        0.0000        0.0000        0.0000        0.0000        0.0000        0.0000        0.0000        0.0000        0.0000        0.0000        0.0000        0.0000        0.0000        0.0000        0.0000        0.0000        0.0000        0.0000        0.0000        0.0000        0.0000        0.0000        0.0000        0.0000
        0.0000        0.0000        0.0000        0.0000        0.0000        0.0000        0.0000        0.0000        0.0000        0.0000        0.0000        0.0000        0.0000        0.0000        0.0000        0.0000        0.0000        0.0000        0.0000        3.3434        4.8906        1.7030        2.2209        8.3545        5.8262        4.5702        8.9813        4.4689        8.5794        6.3045       14.0248       29.9366       45.2736       49.5723       57.3115       42.6703       46.7411       43.2505       50.1634       44.1746       41.5718       35.2577       16.0471       28.8486       28.3452       11.8442       23.8333       56.5342       65.5643      113.1188       82.0759       60.3321       50.5774       52.2909       90.8123       44.3932       71.7613       46.6196       26.2700       26.6375       59.7824       51.6529       38.0653       43.6835       18.6423       23.9005       11.4321       34.4563       54.1338       54.8208       66.6763       82.7875       74.8945       96.9597       70.8373       74.6349       68.6339       80.9860       68.2645       86.0031       99.5476       94.7528       86.8517       92.9641      127.5854      130.9004      120.8933      111.1295      113.3330      106.8424      107.9481      101.6680      102.2137      116.0446      124.9811      106.8313      103.9771       99.9139       81.6733       92.4875       78.4316       65.3455       68.8103       94.3863      111.2129       95.8034       89.2197      100.8053       88.3608       97.7473      109.6285      109.0696      129.3263      102.6149       99.4120      110.7617      103.5975       90.3528       94.4343      102.3719       77.6989       65.8913       79.4475       67.8920       58.5437       61.0948       61.9268       58.9380       58.8112       62.0416       72.4016       81.5045       97.2713      118.1034      115.8437      112.2671      121.0105      145.5437      163.0089      164.2210      129.9316      126.8795       99.3715       92.1603       88.6536       86.4819       95.2135      111.5440      114.5892      114.4054      120.8576      106.9894       98.4614       90.8502       88.1874       96.3142      118.1566      116.4750      130.6091      154.1966      156.4667      173.5585      170.9908      144.2565      140.3685      145.1328      165.8619      187.2340      212.0154      227.9828      238.2038      242.6150      261.1698      250.8803      249.0251      248.2907      283.7814      273.4868      270.2021      269.4914      260.9983      246.3386      252.5466      202.5275      202.4229      210.4375      203.6319      221.3423        0.0000        0.0000        0.0000        0.0000        0.0000        0.0000        0.0000        0.0000        0.0000        0.0000        0.0000        0.0000        0.0000        0.0000        0.0000        0.0000        0.0000        0.0000        0.0000        0.0000        0.0000        0.0000        0.0000        0.0000        0.0000        0.0000        0.0000        0.0000        0.0000        0.0000        0.0000        0.0000        0.0000        0.0000        0.0000        0.0000        0.0000        0.0000        0.0000        0.0000        0.0000        0.0000        0.0000        0.0000        0.0000        0.0000        0.0000        0.0000        0.0000        0.0000        0.0000        0.0000        0.0000        0.0000        0.0000        0.0000        0.0000        0.0000        0.0000        0.0000        0.0000
        0.0000        0.0000        0.0000        0.0000        0.0000        0.0000        0.0000        0.0000        0.0000        0.0000        0.0000        0.0000        0.0000        0.0000        0.0000        0.0000        0.0000        0.0000        0.0000        0.0000        6.7769        1.1124        2.6559        6.5113        7.0683        8.5640       16.1844       23.3453       13.3247       13.9060       42.8775       50.5787       64.1899       70.9754       70.5372       53.0314       42.2847       36.1947       41.9640       42.2150       55.3048       70.8722       36.2391       22.1814       21.4541       17.4428       21.8990       38.6589       42.6115       90.8713       32.3128       22.8832       34.0982       75.8678       63.5042       78.1921      136.8585       41.1118       55.5484       66.6253       67.4369       61.3920       49.3527       41.6227       62.2465       34.9127       39.8154       60.9473       48.0813       56.3086       62.5498       74.9392       99.6290       79.9903       84.7152       81.6219       63.8144       59.7176       71.2592       88.8144      108.3458       98.0533      103.0492      120.8387      137.5564      130.4174      149.2057      144.0640      121.1920      102.4486       92.9780      117.3339      128.0793      125.9857      124.6283      101.1084      109.4752       94.7436       90.5297      102.3074       95.4231       87.0344       84.3905       90.9389       83.7944       78.1677       83.4406       91.2178       94.2537       88.2743      103.0671      107.1721      110.1678      132.0356      102.5368      114.4034      107.0537       97.4841      106.2890      104.6680       96.9584       83.5431       68.6943       75.8769       70.1400       58.1659       50.8427       56.9318       69.0575      119.2245       85.4463      100.4728      106.1306      101.9450      103.0546       96.2910      107.6692      151.6647      166.6200      185.2902      173.8813      165.9566       95.9911       80.7796       94.4583      104.9552       99.9722      115.3805      119.3763      118.4303      121.5548      117.4995      100.6887       94.7588       90.5210       88.3438       98.5490      103.9790      121.0957      133.4371      154.2321      164.0697      153.6548      124.4180      120.4699      125.1947      143.8929      200.2201      206.3990      221.0424      215.0111      226.5236      234.4827      232.5777      261.8437      257.3226      314.1593      277.5601      265.2617      244.1528      241.7555      227.0958      214.6088      201.7151      185.7943      190.3513      189.2444      194.0706      205.6968        0.0000        0.0000        0.0000        0.0000        0.0000        0.0000        0.0000        0.0000        0.0000        0.0000        0.0000        0.0000        0.0000        0.0000        0.0000        0.0000        0.0000        0.0000        0.0000        0.0000        0.0000        0.0000        0.0000        0.0000        0.0000        0.0000        0.0000        0.0000        0.0000        0.0000        0.0000        0.0000        0.0000        0.0000        0.0000        0.0000        0.0000        0.0000        0.0000        0.0000        0.0000        0.0000        0.0000        0.0000        0.0000        0.0000        0.0000        0.0000        0.0000        0.0000        0.0000        0.0000        0.0000        0.0000        0.0000        0.0000        0.0000        0.0000        0.0000        0.0000
        0.0000        0.0000        0.0000        0.0000        0.0000        0.0000        0.0000        0.0000        0.0000        0.0000        0.0000        0.0000        0.0000        0.0000        0.0000        0.0000        0.0000        0.0000        0.0000        0.0000        0.0000        5.0543        3.3973       11.8097       24.5908        7.8247        8.0506       15.5072       24.9806       32.0774       23.2910       37.7223       87.9458       71.0878       64.9824       56.4032       49.7461       43.6965       48.0848       57.0716       38.2421       47.0661       62.8294       27.2556       57.0719       31.3903       31.3415       54.9937       69.0331       71.7719       56.9242       59.2725       51.7805       80.2490      103.1026       84.3563       84.0737       47.7067       57.1743       53.1032       68.9820       66.7170       58.2814       61.0155       73.9451       60.5209       67.7350       52.4183       69.3464       77.2925       68.1342       78.0661       93.9081       75.3043       95.5264       98.0986       96.0910       90.3017       92.7983       93.1277       97.1377       89.7225      104.8766      110.0807      116.2124      138.5981      162.2445      169.0596      138.7926      134.6102      124.9094      121.4488      117.3705      127.5566      113.7652      110.5008      110.5144      100.8947       86.7311       89.2135       90.3235       96.8253      111.5226       92.5736       92.8965       75.6101       74.6750       88.5932       98.0362       93.2597      128.1429      128.9263      112.8508      107.9463       96.6957      101.2474       92.3313       84.5827      101.6137       93.2056       94.7269       84.1580       70.6866       68.6074       72.1609       78.8687       66.8330       68.7381       74.9856       97.5371      110.3680      137.8183      114.5688      118.4333      135.3170      137.5211      116.8219      110.2830      136.9087      145.3962      164.1107      138.9048      106.9250      104.5718      109.4113      118.5302      104.7431      103.1535      100.7357       96.3752      106.6079      101.5002       91.4094       89.9663       88.5550       95.1014       94.1008       97.3226      100.3248      124.1212      135.1813      145.8624      148.0431      135.3924      106.9345      114.4473      139.7038      174.0981      177.1567      184.3802      195.9713      236.7509      226.9344      231.8010      240.0182      260.0723      275.6283      264.0899      249.1700      236.1964      224.2538      204.5598      195.7571      204.1471      199.1001      206.5974      212.3726      235.6125      215.8677      175.6821        0.0000        0.0000        0.0000        0.0000        0.0000        0.0000        0.0000        0.0000        0.0000        0.0000        0.0000        0.0000        0.0000        0.0000        0.0000        0.0000        0.0000        0.0000        0.0000        0.0000        0.0000        0.0000        0.0000        0.0000        0.0000        0.0000        0.0000        0.0000        0.0000        0.0000        0.0000        0.0000        0.0000        0.0000        0.0000        0.0000        0.0000        0.0000        0.0000        0.0000        0.0000        0.0000        0.0000        0.0000        0.0000        0.0000        0.0000        0.0000        0.0000        0.0000        0.0000        0.0000        0.0000        0.0000        0.0000        0.0000        0.0000        0.0000        0.0000
        0.0000        0.0000        0.0000        0.0000        0.0000        0.0000        0.0000        0.0000        0.0000        0.0000        0.0000        0.0000        0.0000        0.0000        0.0000        0.0000        0.0000        0.0000        0.0000        0.0000        0.0000       12.6046        4.4300        6.4039        8.3109        4.3376        6.2322       21.2895       25.9274       15.0335       24.8264       20.9210       45.6818       45.1860       47.5200       40.3988       57.1272       38.1909       41.3075       43.6345       58.9873       32.7314       34.1636       33.5090       45.3997       39.7149       26.1239       38.4325       56.6070       57.6273       41.3355       35.4338       65.0334       46.9744      191.8509       61.1892       51.6169       95.7480      103.5444       81.2001       42.8898       45.9802       49.1439       71.4565       80.2322       42.2041       49.6857       47.6088       75.2987       80.4870      103.2567       97.6398      101.9772      119.4102      100.9358      103.2757      121.8899      105.7418       96.0680       99.9636      118.4477      113.4415      117.2274       98.9671       91.7923      108.9110      124.6327      140.5510      141.1903      132.2779      113.6320       98.3342       93.9977      100.6170       93.9376       80.4645       95.7037       96.0285       73.5329       77.9196       79.8577       77.4105       77.4897       73.2100       86.6764       84.8821       68.6474       83.8411       86.9757      101.4893      131.8418      151.4087      113.2736      108.7571       98.3846       90.1514       89.6944       91.4673       85.8435       95.4868      100.5292       92.3197       78.3489       72.6472       74.0868       74.2129       54.5217       62.0148       70.6339       88.5779      120.8834      152.4621      136.8709      142.9165      160.3417      142.0018      131.7594      119.8116      133.6169      140.9602      156.1588      149.3360      150.4296      141.4091      137.4345      132.8726      115.0219       90.3014       82.7363       77.2493       81.3770       89.6866       86.2777       89.6022       97.2639       89.7972       90.1841       81.7113       85.0253       90.1864       92.1743      108.4742      110.5108      119.2868       92.0500       91.5864      111.1329      146.8936      181.1026      181.9323      193.1284      214.3677      239.8658      228.3572      233.8360      276.4968      258.6719      248.7606      277.1753      255.8952      250.7782      226.0376      227.4982      233.7591      227.5571      225.0060      228.5851      236.8941      219.5751      208.5297        0.0000        0.0000        0.0000        0.0000        0.0000        0.0000        0.0000        0.0000        0.0000        0.0000        0.0000        0.0000        0.0000        0.0000        0.0000        0.0000        0.0000        0.0000        0.0000        0.0000        0.0000        0.0000        0.0000        0.0000        0.0000        0.0000        0.0000        0.0000        0.0000        0.0000        0.0000        0.0000        0.0000        0.0000        0.0000        0.0000        0.0000        0.0000        0.0000        0.0000        0.0000        0.0000        0.0000        0.0000        0.0000        0.0000        0.0000        0.0000        0.0000        0.0000        0.0000        0.0000        0.0000        0.0000        0.0000        0.0000        0.0000        0.0000        0.0000
        0.0000        0.0000        0.0000        0.0000        0.0000        0.0000        0.0000        0.0000        0.0000        0.0000        0.0000        0.0000        0.0000        0.0000        0.0000        0.0000        0.0000        0.0000        0.0000        0.0000        0.0000       19.9636       14.5344        6.0115        9.7141       56.2817       63.0897       28.3188       21.1519       16.8601       15.9807       31.9952       29.6772       29.0030       43.7377       35.9954       36.9921       35.6311       38.9035       51.4512       71.9293       68.3321       50.4465       50.1434       33.0415       65.4496       47.0826       72.7601       82.8281       41.5169       62.5633       48.2815       65.1814       71.5845       83.0190      125.8456      125.2568      150.6848       73.9305       88.0162      123.8738      102.8066       96.2262       79.3883       84.1051       51.3037       53.3872       68.7806       90.4417       92.5380       87.3474      103.1057       84.0970      128.6431      133.3647      126.1237      120.2306      119.4180      147.6171      152.7719      122.1032      120.8099      130.5822      103.0467      112.2006      133.7171      151.7576      140.1075      135.7694      133.3895      127.2831      111.1887      110.2594      107.7976      108.3149       81.5215       97.9868       93.5419       76.5580       75.2373       75.3779       79.3822       84.1359       73.2350       86.2099       82.6844       74.4509      112.9206      102.2011      108.1170      156.7188      151.1248      146.2908      137.4733      131.3785      119.0543      121.4440      103.8281       99.0711      107.5048      124.6460      105.4144       88.6277       77.0121       74.9192       75.7105       69.2337       73.0083       62.2398       78.7593      112.6944      168.0380      175.7380      135.7178      144.3025      146.0854      155.6017      177.0532      163.4174      179.1348      189.5255      179.3491      180.8610      165.6249      137.4937      131.1827      132.8227      103.2222       83.1646       76.6573       80.6332       93.0538       91.5180      113.5405      124.8448      105.1313       84.1435       73.0808       88.4539       80.4310       83.5578       96.3479      109.7004       92.6274       89.1685       88.0892      110.6299      139.3083      159.8282      160.6698      169.2130      178.4782      217.5422      271.5877      249.2361      307.1783      254.8832      249.9432      262.9359      240.6067      219.9207      217.2454      233.0404      248.1611      217.8322      186.2247      187.5702      195.5917      181.4928      173.5957        0.0000        0.0000        0.0000        0.0000        0.0000        0.0000        0.0000        0.0000        0.0000        0.0000        0.0000        0.0000        0.0000        0.0000        0.0000        0.0000        0.0000        0.0000        0.0000        0.0000        0.0000        0.0000        0.0000        0.0000        0.0000        0.0000        0.0000        0.0000        0.0000        0.0000        0.0000        0.0000        0.0000        0.0000        0.0000        0.0000        0.0000        0.0000        0.0000        0.0000        0.0000        0.0000        0.0000        0.0000        0.0000        0.0000        0.0000        0.0000        0.0000        0.0000        0.0000        0.0000        0.0000        0.0000        0.0000        0.0000        0.0000        0.0000        0.0000
        0.0000        0.0000        0.0000        0.0000        0.0000        0.0000        0.0000        0.0000        0.0000        0.0000        0.0000        0.0000        0.0000        0.0000        0.0000        0.0000        0.0000        0.0000        0.0000        0.0000        0.0000       18.1695        9.2874       10.9330       23.0415       40.4337       52.6255       44.6772       22.0586       14.8974       16.7830       31.2001       32.7000       23.0715       17.3289       39.2495       49.3631       47.7888       68.5649       73.3440       46.1048       28.1510       27.2336       47.0192       60.0927       45.1678       72.5760      112.0318       31.2019       43.3199       85.5324       81.0685       81.9650       74.6777       95.7123      173.8491      148.6618      154.4766      121.7830      133.0311      146.9610      109.8142       53.6197       83.4327      110.7802       87.5678       75.8991       74.5624       81.0065       75.0643       80.2645      120.0914      149.9958      153.2780      168.5152      193.8904      181.7551      188.9201      239.9034      216.1050      163.7070      164.9470      178.6755      155.5820      145.2111      158.3845      157.5732      123.8054      112.5601      113.1792      115.9645      112.2625       93.3472      103.6735      105.9279       99.9277      105.1416      118.4849       90.2608       84.1685       99.3159       93.7476       82.4063       87.5608       81.1988       77.9427       88.3617       83.2023       85.9313      116.5433      154.9109      150.2760      138.2900      131.7117      126.6747      107.3279      113.7076      132.3229      106.7026      132.4318      131.6816       98.8376       81.7804       77.7042       93.5644       95.2026       76.1420       93.8431       84.7292       92.1669      124.8506      183.1123      205.8209      183.9126      155.7854      148.4362      158.7504      159.7964      162.6004      190.3741      193.4657      185.6568      181.0860      170.0693      147.1386      138.2468      130.1780      103.3036       88.4586       79.0749      110.8820      116.7663       95.5819      124.3163      136.3656      127.6552       89.3687       66.3372       70.2025       72.5592       69.9606       67.0144       94.0531       95.8818       87.6827      111.6301      154.3240      184.1468      164.7007      160.8316      154.6126      190.2902      219.9397      247.2776      242.9611      307.3345      277.8057      219.2065      208.5246      211.7359      201.8416      190.6298      200.3135      231.4185      200.9451      163.8801      178.9398      193.8580      167.1340      172.0639      171.8972        0.0000        0.0000        0.0000        0.0000        0.0000        0.0000        0.0000        0.0000        0.0000        0.0000        0.0000        0.0000        0.0000        0.0000        0.0000        0.0000        0.0000        0.0000        0.0000        0.0000        0.0000        0.0000        0.0000        0.0000        0.0000        0.0000        0.0000        0.0000        0.0000        0.0000        0.0000        0.0000        0.0000        0.0000        0.0000        0.0000        0.0000        0.0000        0.0000        0.0000        0.0000        0.0000        0.0000        0.0000        0.0000        0.0000        0.0000        0.0000        0.0000        0.0000        0.0000        0.0000        0.0000        0.0000        0.0000        0.0000        0.0000        0.0000
        0.0000        0.0000        0.0000        0.0000        0.0000        0.0000        0.0000        0.0000        0.0000        0.0000        0.0000        0.0000        0.0000        0.0000        0.0000        0.0000        0.0000        0.0000        0.0000        0.0000        0.0000        0.0000       22.6153       24.9301       27.2077       27.4323       37.2298       43.0693       27.1111       32.7185       38.8748       49.3629       26.7273       22.6876       13.5499       30.6947       77.0732       56.7491       50.6942       58.3216       57.4436       47.6897       20.7263       35.4797       74.9249       93.7254      109.3118       90.2522       41.5412       32.4485       60.9038      102.7941      122.6252       72.4479       82.0229      152.1001      110.2357      105.6588      118.5477      137.1710      125.6167       82.0165       77.2930       60.1224       72.1682       91.5354       87.4424       58.5212       96.0855       83.4269      101.1025      141.3548      146.0200      146.0048      153.5493      196.7608      179.5497      229.2830      253.9870      192.7929      178.2160      212.6725      225.3334      162.0848      165.8099      156.5503      152.6474      116.3762      117.7133      104.7091      125.0019      135.1911       96.0487       93.2393       89.8840       97.0725      125.2782      111.1029       87.9358      107.9143      102.6068       95.5303       95.7149      114.8493       98.0624       92.1434       81.1251       91.6954      105.3696      125.2138      134.1987      140.3748      143.9316      113.4442      103.4567       96.6003      104.6587      100.3412      114.4747      126.8705      143.6097      109.2911       98.1890       97.0827       88.4478       76.9391       67.2658       94.3008       82.0982      107.2909      141.2091      147.7679      173.8983      163.7819      166.3445      152.6587      142.9967      136.2823      134.8434      145.7612      160.2330      162.8298      163.7547      165.5159      160.9100      153.9215      143.0625      135.2574      121.0468      127.8474      113.8260      128.2279       99.4888      111.4794       85.7021       92.9676       90.2892       71.1365       75.1351       77.2419       72.8228       76.7512       90.0209       89.2713       99.6067      114.2418      129.4064      147.3813      158.9438      167.2339      176.3781      196.9264      200.4813      198.9846      203.2906      297.0207      281.9267      244.0804      198.5525      228.5230      191.7016      161.9725      195.4088      212.7570      165.8122      139.0989      148.2845      151.1409      199.0139      176.2452      146.2295        0.0000        0.0000        0.0000        0.0000        0.0000        0.0000        0.0000        0.0000        0.0000        0.0000        0.0000        0.0000        0.0000        0.0000        0.0000        0.0000        0.0000        0.0000        0.0000        0.0000        0.0000        0.0000        0.0000        0.0000        0.0000        0.0000        0.0000        0.0000        0.0000        0.0000        0.0000        0.0000        0.0000        0.0000        0.0000        0.0000        0.0000        0.0000        0.0000        0.0000        0.0000        0.0000        0.0000        0.0000        0.0000        0.0000        0.0000        0.0000        0.0000        0.0000        0.0000        0.0000        0.0000        0.0000        0.0000        0.0000        0.0000        0.0000
        0.0000        0.0000        0.0000        0.0000        0.0000        0.0000        0.0000        0.0000        0.0000        0.0000        0.0000        0.0000        0.0000        0.0000        0.0000        0.0000        0.0000        0.0000        0.0000        0.0000        0.0000       54.6552       82.0881       46.1751       30.5715       35.6480       41.9839       46.4733       33.5587       75.6567      175.3660      114.0494       39.1560       31.8538       30.8320       26.2928       33.6524       27.5123       38.3025       49.8872       49.7329       37.0763       31.6559       42.3773       48.4955       64.4031       60.3690       56.3509       51.6005       77.4748       93.1452       78.3772       83.4413      144.4474       95.8799       92.1387       78.0184       72.2733       66.8775      188.5811      122.9683       97.6338       59.7177       81.7986       88.7225       77.4273       91.2798      105.6965      126.7726      140.4696      147.4114      156.1984      141.0367      136.2555      176.9537      202.8157      189.6003      209.9642      221.7320      175.4405      145.4821      130.0036      126.9348      137.4439      137.3139      116.3418      126.7688       93.5056       92.5484       87.2914       92.8043       95.8442       94.7527       95.6981       92.5855      100.0520      110.4731       94.1509       92.0203       91.3729       81.6477       79.2118      110.0260      118.6976      106.2682      106.2977       96.0231      115.5555      128.1954      115.9118      120.7547      123.9501      123.6980      125.5702      116.5041      106.3804       88.4274       96.4064      105.7090      101.1513       89.9371       69.2242       71.5081       94.7367       98.3376       94.7731       89.3102       85.8019      101.8944      149.5006      148.9962      148.2812      134.3894      143.6382      138.0839      145.0766      151.5851      141.6223      130.5987      155.1672      164.2060      171.3593      186.2540      186.1810      160.6378      149.8883      159.0315      163.5501      167.3341       96.1239       91.7432       90.9824       93.8842       73.1383       61.3601       89.0248      119.6928       79.7241       82.0534       98.0752       96.2487      109.7441      122.9817      136.6606      147.1871      154.4026      159.5618      152.1872      153.0407      168.8155      185.7138      177.6967      166.7561      174.5084      184.9235      248.2569      247.9996      225.2789      215.0258      204.2964      182.9828      171.7839      200.1827      162.9170      138.6369      114.5150      107.1712      118.3629      131.9740      116.7409      132.6474      123.4552        0.0000        0.0000        0.0000        0.0000        0.0000        0.0000        0.0000        0.0000        0.0000        0.0000        0.0000        0.0000        0.0000        0.0000        0.0000        0.0000        0.0000        0.0000        0.0000        0.0000        0.0000        0.0000        0.0000        0.0000        0.0000        0.0000        0.0000        0.0000        0.0000        0.0000        0.0000        0.0000        0.0000        0.0000        0.0000        0.0000        0.0000        0.0000        0.0000        0.0000        0.0000        0.0000        0.0000        0.0000        0.0000        0.0000        0.0000        0.0000        0.0000        0.0000        0.0000        0.0000        0.0000        0.0000        0.0000        0.0000        0.0000
        0.0000        0.0000        0.0000        0.0000        0.0000        0.0000        0.0000        0.0000        0.0000        0.0000        0.0000        0.0000        0.0000        0.0000        0.0000        0.0000        0.0000        0.0000        0.0000        0.0000       59.2112       64.6144      126.4862       60.4403       51.9052       24.5874       35.4373       29.0064       37.6001       77.9177       88.7026       53.6989       61.3590       59.5549       52.8983       49.0550       39.2893       55.6037       62.2280       63.1493       77.1763       88.2380       59.6655       56.4970       95.3308       78.6190       62.5819       71.6205       63.8146       57.2871       84.8067       61.3196       59.6109       80.6027       94.6070       96.9716       98.9006       61.8813       81.4517      111.2962      105.0726      101.4989       99.6381      112.7921      105.7105       89.6748       98.0300      121.1041      109.8992      130.6560      146.9195      188.0100      176.3446      165.0121      185.8435      187.3483      185.8749      227.4776      222.2457      152.8626      171.7104      149.6742      140.0049      126.7324      134.9118      110.2804      115.9385       92.4544       83.5514       98.5216      106.8856       91.6438       93.0676      100.7678      103.1243       91.4448       96.6182       91.0134       90.4996       80.5461       80.0785       87.9419       95.6872       98.8573      101.5051      113.1250      104.9352      112.3821      129.5842      123.6747      130.4858      104.3162      121.5744      107.2689      104.6833      103.4093       92.2476      109.3147      104.7172       89.1648       67.7510       68.2072       66.0390      105.7471      107.2828      109.5589      103.7041      118.6906      126.6423      174.0127      183.9249      172.8943      139.8000      136.1751      143.3123      154.2118      152.5048      157.6682      141.5475      166.0059      168.1189      190.0577      187.2084      187.8691      176.0426      186.6800      182.9226      154.4994      132.3771      120.6954       89.8811      112.4351       94.4418       76.5441       67.2707       74.6545      103.7715      133.6776      115.1251      110.5269      115.0100      163.4899      177.3660      166.2635      164.8426      169.1283      194.7959      178.9928      159.5456      159.5390      158.7653      167.3133      170.6730      171.0667      171.2057      213.1478      240.7444      223.9266      205.8945      172.8322      171.1868      187.0857      174.1739      152.0533      136.1398      112.1895      100.5764      117.5232      122.9118      101.1232      100.1256      103.4655      113.4985        0.0000        0.0000        0.0000        0.0000        0.0000        0.0000        0.0000        0.0000        0.0000        0.0000        0.0000        0.0000        0.0000        0.0000        0.0000        0.0000        0.0000        0.0000        0.0000        0.0000        0.0000        0.0000        0.0000        0.0000        0.0000        0.0000        0.0000        0.0000        0.0000        0.0000        0.0000        0.0000        0.0000        0.0000        0.0000        0.0000        0.0000        0.0000        0.0000        0.0000        0.0000        0.0000        0.0000        0.0000        0.0000        0.0000        0.0000        0.0000        0.0000        0.0000        0.0000        0.0000        0.0000        0.0000        0.0000        0.0000
        0.0000        0.0000        0.0000        0.0000        0.0000        0.0000        0.0000        0.0000        0.0000        0.0000        0.0000        0.0000        0.0000        0.0000        0.0000        0.0000        0.0000        0.0000        0.0000        0.0000       78.9499       94.7586       59.4742       46.9485       70.6325       68.2913       34.0830       40.7184       36.7844       40.6468       36.4048       57.4378       66.2149       76.9590       51.2683       53.2765       73.1604      113.3172      107.7012      120.0165       99.1322      103.2736      100.7166      106.0883       97.6366       91.7333       92.4019       71.0816       70.5857       95.3867       98.0576       91.7293       91.7956      102.2121      124.4922      115.2203       92.8029      104.6338      107.3685       94.3279       88.7665      152.0977      155.7197      103.5990       89.5220      130.5070      173.9240      147.2523      120.6628      124.1400      165.0220      206.3456      199.9765      184.2795      196.0293      219.6417      236.7666      209.4108      203.6540      162.3073      180.5113      172.1436      187.7420      167.6881      135.2836      118.3409      119.2525       86.6128       82.6927      103.7359       95.2384       94.3417       93.0827      102.4264      103.9746       94.7924      107.3906      118.8619      122.6458      100.2390       83.4928       82.2724       90.6247       88.7125       95.8119      108.7194       98.6485      107.1679      123.7587      135.2807      121.2301      105.8568      102.8837       97.7466       85.4034       89.4767      101.1915      116.3337       93.9805       83.8945       72.1128       69.8696       75.5525      125.8503      130.6254      124.7279      127.4578      161.5362      184.9902      229.3905      177.6542      156.0409      138.5049      133.3587      138.7581      131.0155      120.3957      137.4525      160.9274      157.0708      162.6522      193.1313      203.1875      191.6505      173.0448      181.5655      191.6833      116.9622       83.6478       84.1050      110.2057      110.7411      108.2456      118.3541       90.5014       89.3818      108.8248      118.3381      192.6297      145.4545      142.3207      154.8142      180.3599      179.8285      172.6003      188.3704      188.0164      171.9873      161.3510      153.8572      155.8800      162.1016      184.2260      167.4901      173.6041      189.6410      205.8496      187.9200      173.0506      175.3430      168.5637      165.6434      168.5014      127.5969      117.6680      110.7675      118.9726      131.2365      106.7402      103.1948      100.2208      100.5866      105.7494      146.6864        0.0000        0.0000        0.0000        0.0000        0.0000        0.0000        0.0000        0.0000        0.0000        0.0000        0.0000        0.0000        0.0000        0.0000        0.0000        0.0000        0.0000        0.0000        0.0000        0.0000        0.0000        0.0000        0.0000        0.0000        0.0000        0.0000        0.0000        0.0000        0.0000        0.0000        0.0000        0.0000        0.0000        0.0000        0.0000        0.0000        0.0000        0.0000        0.0000        0.0000        0.0000        0.0000        0.0000        0.0000        0.0000        0.0000        0.0000        0.0000        0.0000        0.0000        0.0000        0.0000        0.0000        0.0000        0.0000
        0.0000        0.0000        0.0000        0.0000        0.0000        0.0000        0.0000        0.0000        0.0000        0.0000        0.0000        0.0000        0.0000        0.0000        0.0000        0.0000        0.0000        0.0000        0.0000        0.0000       85.8397      117.9134      108.4849       68.4706       80.6289      117.9609       99.4835       73.7987       69.9165       48.0045       50.7106       64.5973       63.3931       61.1702       66.9682       67.1736       91.3469      128.2097      112.8270      120.7943      111.5481      106.4482      159.0601       92.6021       76.0037      195.5804      237.9338       82.7483      119.7628      148.1930      148.4685      115.2665      107.0413       87.5472      115.7865      162.6410      193.4952      171.6270       73.4767       91.7520      105.1109      116.2991      201.6096      139.3772      112.6788      113.6595      153.3471      146.6573       95.0754      145.5423      213.9224      275.9272      290.1624      220.3512      235.4115      233.8824      274.1940      252.8355      234.7744      187.4785      199.1732      224.7987      207.5115      178.3089      146.7215      126.7169      112.3271       98.2736      104.4392       98.2882       96.2200      103.3566      102.0954      120.9631      118.4222      107.5999      106.1646      124.0383      121.9314      102.4964       85.6457       85.4013       99.3456       88.4514       90.7999       96.4857       99.3519      109.9403      109.7962      100.7020      103.8216      102.1262       92.7739       88.0703       73.7480       91.1974       95.0891      102.4054       86.7217       87.7562       85.9786       85.7170       88.7903      134.1353      165.4160      151.3241      166.2720      201.1148      193.9716      165.5609      173.8185      151.3323      126.6689      128.9261      115.7142      106.5049      116.3415      124.8125      156.1151      137.2269      127.2638      135.7293      164.3857      177.6707      158.7342      153.4417      141.1785      102.9979       92.4552       80.1651       87.8773       86.3659       81.1130       80.0013      157.7344      164.4109      162.8776      135.9053      142.1713      146.3114      154.8759      149.1518      187.6356      175.5876      157.2260      167.8199      182.3955      172.7309      168.5379      167.1205      159.0089      160.6341      177.1337      168.8015      151.0683      170.4042      191.6405      174.1813      147.1724      136.5841      127.4368      117.0455      126.0580      115.8590      110.7835      113.1774      108.1427      118.4527      115.1632      116.3618      113.3762      120.2772      124.3432      144.0921      149.3272        0.0000        0.0000        0.0000        0.0000        0.0000        0.0000        0.0000        0.0000        0.0000        0.0000        0.0000        0.0000        0.0000        0.0000        0.0000        0.0000        0.0000        0.0000        0.0000        0.0000        0.0000        0.0000        0.0000        0.0000        0.0000        0.0000        0.0000        0.0000        0.0000        0.0000        0.0000        0.0000        0.0000        0.0000        0.0000        0.0000        0.0000        0.0000        0.0000        0.0000        0.0000        0.0000        0.0000        0.0000        0.0000        0.0000        0.0000        0.0000        0.0000        0.0000        0.0000        0.0000        0.0000        0.0000
        0.0000        0.0000        0.0000        0.0000        0.0000        0.0000        0.0000        0.0000        0.0000        0.0000        0.0000        0.0000        0.0000        0.0000        0.0000        0.0000        0.0000        0.0000        0.0000        0.0000        0.0000      183.6932      168.8218      138.2282      131.8097      162.6016      200.9115       98.2730      108.8504       93.0189       79.2443       73.5760       67.3591       48.5417       52.1542       63.9043       85.2811       84.6847       84.3765       90.5931       85.0900      104.4451       85.6387       74.7583      102.0839       74.8001       79.8823       80.1382      105.8583      114.1691      139.9766      157.9857      163.7804      166.5605      189.3675      166.5019      259.9525      231.1400      134.2780      122.4506       89.8685      126.5621      171.7590      139.4459      135.0579      147.4672       82.5718       89.4760      119.1770      122.8412      186.4549      210.8809      210.2378      184.6910      198.9233      226.0557      211.2710      231.6096      247.9785      156.7324      148.1549      159.1480      138.5771      134.4213      132.8152      170.7204      119.0659       99.3456      106.6037      102.2119      110.9164       93.0778       96.0854      114.0067      124.5217      130.4081      125.7076      117.5036      118.6100      101.9231       88.2522       84.4340       87.8125       85.7498       75.6956       92.3156       79.5343       83.8096       86.3497       87.6632       91.1794       88.4478       90.5879       79.9281       60.0117       59.1038       76.7835       82.5828       75.4910      124.3570      115.8950      118.5870      115.8165      134.5396      189.5399      234.7067      214.2266      197.6019      171.7664      154.7609      148.3368      136.9849      131.6973      116.9212      109.0972      117.5368      124.0819      110.9230      114.3541      114.2464      107.2739      109.4457      132.2211      123.4112      115.7133      109.4377      107.5354       87.9554       99.6865      101.8011      122.2124      107.0920      104.1156      105.4509      164.5979      238.5972      167.7462      168.4176      166.8260      148.7975      138.2058      131.0010      154.9594      150.3506      150.3799      165.5313      175.8914      180.2462      182.0432      185.9698      185.8451      185.9732      206.6103      172.2028      157.5162      163.6408      173.7580      192.3352      156.4420      133.6705      106.0895       94.6450       88.5738      106.1381      106.3744      100.3782       95.0106      121.0252      134.6314      134.5457      124.7704      150.8765      160.7848      167.1646      182.5183       85.5000        0.0000        0.0000        0.0000        0.0000        0.0000        0.0000        0.0000        0.0000        0.0000        0.0000        0.0000        0.0000        0.0000        0.0000        0.0000        0.0000        0.0000        0.0000        0.0000        0.0000        0.0000        0.0000        0.0000        0.0000        0.0000        0.0000        0.0000        0.0000        0.0000        0.0000        0.0000        0.0000        0.0000        0.0000        0.0000        0.0000        0.0000        0.0000        0.0000        0.0000        0.0000        0.0000        0.0000        0.0000        0.0000        0.0000        0.0000        0.0000        0.0000        0.0000        0.0000        0.0000        0.0000
        0.0000        0.0000        0.0000        0.0000        0.0000        0.0000        0.0000        0.0000        0.0000        0.0000        0.0000        0.0000        0.0000        0.0000        0.0000        0.0000        0.0000        0.0000        0.0000        0.0000        0.0000      143.4091      138.3403      152.6733      155.8675      142.1110      146.8449      102.6777      142.6190      103.9234      100.9314       82.8557       76.2090       63.4302       63.0304       75.9613       75.7271       77.5719      135.9914      114.2270      130.0583      132.8803      113.4506       75.1584       72.0722       74.0775      106.4473      133.3902      107.3047      121.4657      141.0030      150.4430      181.8634      170.2679      164.9205      147.7860      145.9779      149.8082      112.9228      117.1631      110.0354      110.5769      126.2580       86.0638      140.9371      139.1684       69.4810       91.4795      104.2069      121.9598      127.7778      149.1671      163.1557      141.6546      160.9982      210.9434      193.7964      205.7819      247.0924      158.5765      146.1238      162.0332      148.0428      184.1336      214.6178      169.5281      126.5872      110.9689      104.6552       94.7978       83.4570       85.4774       97.9538      111.1189      135.6385      139.4208      118.4456      118.9212      126.6300      113.9074       97.8721       85.1708      101.0020       82.8206       75.5128       66.8063       71.3742       81.0611       73.4623       70.8513       78.4262       83.7298       80.5833       69.1467       63.7129       84.5078       74.7064       89.8142       88.1833      130.9687      134.4672      133.9944      139.3691      180.1742      207.2656      222.2634      230.9991      172.1859      172.8736      154.6260      127.4011      118.9524      116.9913      107.3314      143.8891      119.9781       99.1478       89.6412      107.5007      126.0286      123.0568      104.0995      116.5660      103.8413       89.7154       89.5762       81.9145       79.7567       95.7303      108.6496      137.9799      136.7673      131.5688      163.7002      181.5879      178.3227      174.3913      189.8692      210.9332      171.6913      164.3510      136.0989      126.5131      134.1651      128.5999      146.3682      164.5356      164.2327      175.8779      192.3948      196.0609      234.0070      195.7399      164.3631      149.5894      149.9364      160.6079      162.8047      146.7198      120.4246       92.3271       96.0608      105.9329      103.7562       84.0150       83.1125       94.1515      108.7225      124.4011      142.4564      147.3932      166.4853      193.0032      171.2995      161.1301       69.7500        0.0000        0.0000        0.0000        0.0000        0.0000        0.0000        0.0000        0.0000        0.0000        0.0000        0.0000        0.0000        0.0000        0.0000        0.0000        0.0000        0.0000        0.0000        0.0000        0.0000        0.0000        0.0000        0.0000        0.0000        0.0000        0.0000        0.0000        0.0000        0.0000        0.0000        0.0000        0.0000        0.0000        0.0000        0.0000        0.0000        0.0000        0.0000        0.0000        0.0000        0.0000        0.0000        0.0000        0.0000        0.0000        0.0000        0.0000        0.0000        0.0000        0.0000        0.0000        0.0000        0.0000
        0.0000        0.0000        0.0000        0.0000        0.0000        0.0000        0.0000        0.0000        0.0000        0.0000        0.0000        0.0000        0.0000        0.0000        0.0000        0.0000        0.0000        0.0000        0.0000        0.0000        0.0000      160.6917      123.9421      159.2616      170.6339      161.2057      183.1617      140.2114      159.7672      125.0814      124.3614       78.9870       68.6003       72.1097       70.6052       81.9298       81.1286       79.1123       82.3578      102.9049      133.2419      104.5888      117.4818      111.3487       86.1206       85.3883       89.8509      122.0481      131.6788      113.9260      134.9006      161.2730      172.5872      217.4194      183.3904      169.3241      176.8175      151.7267      118.9092      134.3256      154.8050      197.0620      207.4262      134.5470      109.3371       92.5105       90.9080       81.8639       92.4309      139.2018      131.3541      159.4814      194.6280      169.3817      207.4136      245.4568      231.1285      210.6681      201.2918      160.4994      167.2912      173.0671      180.0270      201.9222      195.7274      201.9605      140.1381      123.2534      104.9512       82.8139       79.9470       89.3525      102.6992      108.2308      121.8325      111.3323      117.7830      102.6282      116.1746      118.4226      110.1271       90.0313       86.8166       98.9247       92.3528       77.8338       73.2496       78.9875       76.4459       66.0727       59.7861       75.9285       75.9098       73.2461       81.0919      114.3978       81.8957       78.2738       98.6971      135.5180      153.3035      177.2722      191.7255      237.5234      206.4763      225.2954      205.5602      146.9060      140.7720      163.7706      122.4930      108.3678      128.3704       97.2542      109.6325      115.7724       90.1207       68.3201      113.4403      114.7842      114.8224      121.0552      124.7457      122.2722       97.5181       84.6919       77.3705       82.3836       93.2007       97.9475      107.2491      125.8953      152.1909      219.8087      178.0221      193.8233      198.8572      193.9136      231.6130      174.2517      170.0766      144.6593      136.1035      150.6460      123.9284      138.2143      140.9349      136.0354      155.7663      204.4544      185.2112      197.5347      181.4102      168.6347      156.5656      169.6736      170.8939      190.7931      155.1066      124.1215      100.3013       86.4084       85.5346       93.0442      100.3872      111.7152      127.5966      121.0204      133.4675      151.8947      145.5420      175.9737      244.7168      185.9920      150.7264       92.1000        0.0000        0.0000        0.0000        0.0000        0.0000        0.0000        0.0000        0.0000        0.0000        0.0000        0.0000        0.0000        0.0000        0.0000        0.0000        0.0000        0.0000        0.0000        0.0000        0.0000        0.0000        0.0000        0.0000        0.0000        0.0000        0.0000        0.0000        0.0000        0.0000        0.0000        0.0000        0.0000        0.0000        0.0000        0.0000        0.0000        0.0000        0.0000        0.0000        0.0000        0.0000        0.0000        0.0000        0.0000        0.0000        0.0000        0.0000        0.0000        0.0000        0.0000        0.0000        0.0000        0.0000
        0.0000        0.0000        0.0000        0.0000        0.0000        0.0000        0.0000        0.0000        0.0000        0.0000        0.0000        0.0000        0.0000        0.0000        0.0000        0.0000        0.0000        0.0000        0.0000        0.0000        0.0000      254.1584      160.3717      199.1581      226.9870      212.9281      195.0013      152.9956      144.9505      145.2086      146.4333       95.3630       77.0634       66.3564       66.5260       88.0096       88.6327       87.1569       84.7510      117.3850      140.4654      108.5587       95.8946      138.2124      107.0197      112.6597      112.9847      124.2573      166.5932      132.5614      140.0862      172.9149      201.7767      164.6461      167.8538      157.7580      159.1685      142.5743      142.5376      192.0603      153.4729      179.7742      199.3326      166.8239      149.9517      136.4977       90.5604       92.0715       90.7961      122.3538      112.6469      160.9747      124.9219      142.8717      219.6985      264.1046      225.2377      197.4705      195.1694      118.1623      129.8396      141.7447      140.1185      136.5119      132.5899      130.0269      128.8873       95.5474       93.9669       94.3762       90.8545       91.4653      102.4332      116.0326      119.3701      111.5108      139.9363      104.4306      103.2563       94.7994       99.5253       94.1449       97.0381      112.4053      108.0829       97.9681       95.5092       71.2973       70.7978       66.8247       71.5285       75.2251       70.0950       83.0326       97.8914       97.0841       87.7890       96.7185      121.1649      175.9302      203.3371      210.8390      236.6565      267.4215      240.5880      227.0719      222.8610      202.6310      166.5289      155.8661      125.1972      128.5878      126.8692       89.9950       71.4413       98.1652       69.7359       55.0965       62.1355       98.2374      109.1210      112.1644      117.2620      104.9844       90.7494       82.2115       70.7878       83.2191       95.8602       93.4821      111.2539      142.8143      174.2592      231.2586      172.5590      163.0595      165.8304      175.4943      184.9181      154.7267      136.1617      125.5995      119.2606      123.4302      100.6465      114.5923      121.1656      136.6107      141.0100      160.3779      161.9753      173.1359      187.6847      169.9517      166.4247      186.8891      182.2631      172.0826      157.4622      128.2857      121.1941       97.6757       87.1859       98.2828      122.2752      124.0513      130.6041      120.1350      118.8489      116.4752      134.0036      174.3945      179.0534      183.2265      155.3522        0.0000        0.0000        0.0000        0.0000        0.0000        0.0000        0.0000        0.0000        0.0000        0.0000        0.0000        0.0000        0.0000        0.0000        0.0000        0.0000        0.0000        0.0000        0.0000        0.0000        0.0000        0.0000        0.0000        0.0000        0.0000        0.0000        0.0000        0.0000        0.0000        0.0000        0.0000        0.0000        0.0000        0.0000        0.0000        0.0000        0.0000        0.0000        0.0000        0.0000        0.0000        0.0000        0.0000        0.0000        0.0000        0.0000        0.0000        0.0000        0.0000        0.0000        0.0000        0.0000        0.0000        0.0000
        0.0000        0.0000        0.0000        0.0000        0.0000        0.0000        0.0000        0.0000        0.0000        0.0000        0.0000        0.0000        0.0000        0.0000        0.0000        0.0000        0.0000        0.0000        0.0000        0.0000        0.0000        0.0000      451.6130      403.0390      353.0472      340.0846      303.5552      355.2693      352.6852      318.6936      270.5552      141.9925      100.1605       85.4814       94.8157      147.8132      162.6023      154.8344      138.3192      115.1556      105.4396      100.0810       85.8046       68.0218       56.6475       57.6621       66.3126       75.5254       82.0489       81.3522       99.8270      136.4393      152.1471      154.2317      147.9802      157.1599      135.7794      132.5864      127.0931      160.5159      155.9693      131.5321      111.5747      107.4927      147.1409      145.4188      123.6899      129.3288       99.4435       94.1546      108.9485      117.3052      187.2624      187.0473      180.5848      180.5516      201.7249      168.9497      161.4487      122.4450      136.5264      131.7135      118.6271       99.2288       87.3519       69.3342       70.6323       86.7106       76.4917       73.8197       82.3231       86.6497      103.9412      108.6007      115.8693      112.1363      138.4827      140.5059      107.0983       85.3603       94.0202      106.2659      100.0957      132.0344      111.2994       95.8688      104.3231       70.4631       67.8671       80.1753       83.4333       66.0700       67.4444       86.9947       96.1665      154.7571      164.1577      185.0237      220.0967      284.4743      343.1202      377.8264      344.8929      267.8056      231.4491      248.2130      259.5438      205.0048      159.5066      126.5391      114.9642      103.5461      110.8833       96.2630       89.4172       56.6064       63.7706       58.3586       65.3420       71.0192       81.0898       88.7006       91.1916      130.9711      104.1354       96.0039       96.7475      110.8015      119.2688      128.1828      139.9081      151.1215      184.2624      189.2045      154.2009      130.8407      146.5492      158.4282      155.8754      113.6159      108.0234      107.6999      114.6683       96.9537       86.1117       73.9953      121.2716      174.3132      148.7645      182.6373      201.9333      206.5033      201.7522      182.3079      176.9518      186.6275      206.9034      171.4530      159.0453      184.1853      165.4823      149.7043      142.7673      136.0007      130.9497      123.1915      127.4752      104.1123      101.5148       98.9366       95.5665      124.0342      132.2136      145.9101      122.3037      103.2178       87.1249       75.4914       81.8990        0.0000        0.0000        0.0000        0.0000        0.0000        0.0000        0.0000        0.0000        0.0000        0.0000        0.0000        0.0000        0.0000        0.0000        0.0000        0.0000        0.0000        0.0000        0.0000        0.0000        0.0000        0.0000        0.0000        0.0000        0.0000        0.0000        0.0000        0.0000        0.0000        0.0000        0.0000        0.0000        0.0000        0.0000        0.0000        0.0000        0.0000        0.0000        0.0000        0.0000        0.0000        0.0000        0.0000        0.0000        0.0000        0.0000        0.0000        0.0000        0.0000        0.0000
        0.0000        0.0000        0.0000        0.0000        0.0000        0.0000        0.0000        0.0000        0.0000        0.0000        0.0000        0.0000        0.0000        0.0000        0.0000        0.0000        0.0000        0.0000        0.0000        0.0000        0.0000        0.0000        0.0000        0.0000        0.0000        0.0000      378.8678      423.7150      420.1876      377.5655      319.6154      167.2906      115.9902       95.0634      105.0764      151.4437      162.6360      166.3917      149.2012      120.2642      116.9828       94.9500       83.7151       59.1311       56.0076       63.8613       62.3450       64.2695       86.3724       99.5950      111.6910      140.5719      129.8772      131.4499      172.1748      166.3377      160.1375      173.6874      164.2181      185.8661      179.7848      146.1116      123.9725      139.9581      157.3563      131.1168      120.4468      136.0160      115.4991      104.5599      135.2538      172.9411      196.6505      179.2575      174.6964      192.7475      198.3211      211.0303      145.4962      130.0848      146.6272      116.8339       91.8177       76.8036      100.3967       87.5349       65.1206       62.6045       65.1588       54.5712       74.2690       85.1775       78.6675       86.2000       97.7053      100.3387      110.8159       94.3372       90.2829       89.1303      105.7094       92.3568      106.3851      111.2353       91.5846       74.7972       73.8478       71.5943       73.9124       76.0984       80.7059       78.3956       69.9830       83.4616      106.9938      168.8277      202.3470      231.6867      264.7855      350.9473      442.5574      455.2665      384.5603      283.7565      243.8296      231.0616      208.6601      158.1993      136.0533      129.4376      116.2149       95.7046       90.5405       85.8080       75.0077       60.0200       59.4730       77.7050      113.6047       93.2127       92.9457      109.6412       96.7184      118.6783      113.4625      113.3246      140.2201      135.6102      139.7932      146.5869      166.1671      166.4844      142.1511      139.2689      144.3472      126.8558      114.3822      112.9719      112.8696      108.6076      109.6426       86.9926       86.5417       82.7504       74.8519       73.3071      104.2030      179.3658      145.8191      156.9491      173.5133      230.7982      204.7368      216.2152      233.6915      209.6568      176.7513      180.6924      204.1304      200.9224      182.2391      169.5386      171.0289      144.1508      132.9176      123.2458      114.9744       81.3033       99.0015      100.8558       91.6557      112.1741      125.9479      121.0859      121.5277       84.5044       81.3777       68.0930       78.0527        0.0000        0.0000        0.0000        0.0000        0.0000        0.0000        0.0000        0.0000        0.0000        0.0000        0.0000        0.0000        0.0000        0.0000        0.0000        0.0000        0.0000        0.0000        0.0000        0.0000        0.0000        0.0000        0.0000        0.0000        0.0000        0.0000        0.0000        0.0000        0.0000        0.0000        0.0000        0.0000        0.0000        0.0000        0.0000        0.0000        0.0000        0.0000        0.0000        0.0000        0.0000        0.0000        0.0000        0.0000        0.0000        0.0000        0.0000        0.0000        0.0000        0.0000
        0.0000        0.0000        0.0000        0.0000        0.0000        0.0000        0.0000        0.0000        0.0000        0.0000        0.0000        0.0000        0.0000        0.0000        0.0000        0.0000        0.0000        0.0000        0.0000        0.0000        0.0000        0.0000        0.0000        0.0000        0.0000        0.0000        0.0000      476.8526      466.7104      422.3609      347.5503      185.5784      141.5651      112.0735      122.7872      172.5656      174.4446      171.9674      152.9078      115.9893      103.1686       90.8954       86.0043       73.4818       52.1103       52.6773       52.6207       79.6404       90.6745      114.0246      117.8677      140.5647      147.0372      142.9786      189.3361      193.9122      175.4620      179.2159      161.3853      162.9238      168.4536      166.8922      170.1102      162.8289      164.1154      148.8357      145.4340      142.6001      136.7069      152.8461      153.0514      197.4908      186.9462      171.0687      174.0118      178.0377      184.3103      180.4120      158.7158      121.4521      132.6018      132.7755       92.2856       66.2585       64.2575       51.0399       52.1933       48.0791       43.7046       44.6637       42.3574       55.6114       77.3609       76.3754       91.0194       80.8524      110.9568      123.7108      107.4184      107.5902       95.6987       96.8873       94.8014       91.5246       74.6435       71.8630       73.7575       68.3498       77.6884       90.8921       88.7463       83.4541       80.2115       94.6004      106.9776      178.0215      223.1074      258.9368      305.2582      442.4509      459.4669      502.3746      396.3759      308.7595      262.5408      222.2639      202.5925      151.0318      145.2689      131.4787      119.4478      109.3153      109.1766       93.5304       94.1793      102.6055       65.8538       71.2723       93.7131      108.2621      114.5481      111.5147      107.5684      137.7766      120.7508      111.4042      137.3927      135.8830      137.5048      149.6080      186.7668      168.1390      130.0081      140.5810      155.4284      124.7881      121.6186      122.5231      116.5926      117.1016      104.7071      109.3680      113.4649       94.4894       85.0777       83.6939       92.0620      128.5265      156.7840      191.4352      201.7281      193.0676      174.7207      158.5072      161.4948      176.3602      198.2756      193.5840      195.9911      188.8277      170.1521      176.6856      161.5346      166.8862      181.8151      160.8774      119.9495       83.6784       92.7630       89.9915       96.2869      135.5327      186.9324      150.7582      134.3903       86.4795       77.2227       79.7252       85.3309       82.8600        0.0000        0.0000        0.0000        0.0000        0.0000        0.0000        0.0000        0.0000        0.0000        0.0000        0.0000        0.0000        0.0000        0.0000        0.0000        0.0000        0.0000        0.0000        0.0000        0.0000        0.0000        0.0000        0.0000        0.0000        0.0000        0.0000        0.0000        0.0000        0.0000        0.0000        0.0000        0.0000        0.0000        0.0000        0.0000        0.0000        0.0000        0.0000        0.0000        0.0000        0.0000        0.0000        0.0000        0.0000        0.0000        0.0000        0.0000        0.0000        0.0000
        0.0000        0.0000        0.0000        0.0000        0.0000        0.0000        0.0000        0.0000        0.0000        0.0000        0.0000        0.0000        0.0000        0.0000        0.0000        0.0000        0.0000        0.0000        0.0000        0.0000        0.0000        0.0000        0.0000        0.0000        0.0000        0.0000        0.0000        0.0000        0.0000        0.0000      388.0636      204.4437      164.2676      136.0822      139.9184      198.5572      187.0642      181.1785      153.3883      112.2508       98.7150       90.3718       74.3349       59.0513       53.7316       62.6679       64.2932       80.2458       92.7823       93.0299      110.5360      168.0758      174.5250      162.4603      194.5914      196.6984      173.1759      183.8203      169.0612      163.8921      153.8924      172.3574      177.5287      149.7953      159.4312      157.8465      157.0812      159.4807      172.3672      168.9952      175.0162      193.4499      221.4085      233.1419      208.6835      207.2716      180.8665      170.9834      152.7281      108.5418       97.5760       95.1824       85.4920       63.4014       51.9414       48.8778       47.4290       35.9916       45.4310       33.9401       37.1670       46.2462       60.3961       67.3785       57.6149       55.8552       93.3544      118.9150      121.0019      107.9624       95.3304       89.7250       80.3190       90.6373       84.7062       67.7823       75.7506       71.2660       75.6484       81.3348       81.5084       84.6472       92.0480      100.2967       99.2755      175.2855      219.4867      276.2383      344.6772      486.9153      481.5162      454.1320      405.5987      300.1681      253.8678      234.6252      228.6069      181.4415      152.1980      129.5002       93.3898       96.2306       99.0880      100.4264       98.1261       90.4066       75.8192       88.7405      101.9537      114.3421      129.9685      112.3349      110.0311      126.3380      126.7346      122.7985      128.7930      143.2756      155.3553      160.4074      160.7057      162.3695      149.8681      133.7720      133.2215      128.5511      118.2344      112.6897      121.6034      114.7008      122.3710      148.2537      134.8944      127.7368      109.4242      105.3667      133.4245      147.2704      179.1837      215.0432      217.2922      181.6233      135.1963      148.3512      178.2430      201.5556      200.7613      176.6329      181.9532      186.1249      186.9933      164.1885      159.3504      162.0715      167.4969      163.8849      121.8603       95.6887       99.0760       99.3182      116.4890      149.4360      220.5899      229.0931      129.8969       92.3434       73.8638       76.3659       90.6109      152.3100        0.0000        0.0000        0.0000        0.0000        0.0000        0.0000        0.0000        0.0000        0.0000        0.0000        0.0000        0.0000        0.0000        0.0000        0.0000        0.0000        0.0000        0.0000        0.0000        0.0000        0.0000        0.0000        0.0000        0.0000        0.0000        0.0000        0.0000        0.0000        0.0000        0.0000        0.0000        0.0000        0.0000        0.0000        0.0000        0.0000        0.0000        0.0000        0.0000        0.0000        0.0000        0.0000        0.0000        0.0000        0.0000        0.0000        0.0000        0.0000        0.0000
        0.0000        0.0000        0.0000        0.0000        0.0000        0.0000        0.0000        0.0000        0.0000        0.0000        0.0000        0.0000        0.0000        0.0000        0.0000        0.0000        0.0000        0.0000        0.0000        0.0000        0.0000        0.0000        0.0000        0.0000        0.0000        0.0000        0.0000        0.0000        0.0000        0.0000        0.0000      327.2374      269.7811        0.0000        0.0000      212.8136      202.0947      187.0861      155.1288       67.7329       51.7818       41.6433       37.9491       40.5288       38.9343       43.6167       54.8403      108.4763      124.7435      130.9800      131.5171      132.3896      132.3538      138.1363      143.0293      152.1113      153.8992      143.5559      166.6072      170.1596      164.4762      167.5590      159.1647      145.9426      144.4457      145.8019      154.3574      185.6361      187.4336      170.2226      178.6231      185.8595      202.6577      204.5559      160.8063      202.9814      156.2434      129.3612      157.3036      134.4842      146.4346       99.5041       95.5855       61.8157       71.0357       69.2775      121.5611       79.3444       57.5341       32.2696       49.8103       47.7416       63.7663       82.1415      118.9131       66.3519      113.6570      164.5396      141.0307       96.3849      106.6691      107.3015       97.0563      101.2387      112.9434       84.6768       84.8965       90.1250       86.7868       89.4942       97.0439       98.2927       94.2678       98.5054      108.3231      205.0605      284.0674      340.9215      413.7465      548.9918      463.3661      449.3762      424.1782      302.8210      257.6519      268.9185      267.9477      258.0494      171.8093      117.7058       90.4464       76.4042       79.6949       78.8038       67.4807       77.6691       98.4784      126.5176      111.4526      127.3423      145.9081      126.4928      145.9485      163.0762      162.1235      166.4207      179.8134      173.5559      183.9664      195.0376      174.8369      160.1545      140.6277      126.4748      122.4186      124.5845      115.9671      115.6678      130.2898      152.0698      188.2325      176.4106      170.2732      161.6025      157.6421      178.7765      196.6051      189.6239      212.3857      235.1107      203.1547      141.7502      140.7294      152.4854      215.7275      147.5164      158.2893      159.0249      134.6848      144.1798      146.6298      129.8198      119.7590      114.8217      117.1237      110.0503      132.7105      137.4904      135.8634      137.9506      139.5990      172.4017      178.5132      155.2922      139.3796       96.2641       99.4315      109.2098        0.0000        0.0000        0.0000        0.0000        0.0000        0.0000        0.0000        0.0000        0.0000        0.0000        0.0000        0.0000        0.0000        0.0000        0.0000        0.0000        0.0000        0.0000        0.0000        0.0000        0.0000        0.0000        0.0000        0.0000        0.0000        0.0000        0.0000        0.0000        0.0000        0.0000        0.0000        0.0000        0.0000        0.0000        0.0000        0.0000        0.0000        0.0000        0.0000        0.0000        0.0000        0.0000        0.0000        0.0000        0.0000        0.0000        0.0000        0.0000        0.0000        0.0000        0.0000
        0.0000        0.0000        0.0000        0.0000        0.0000        0.0000        0.0000        0.0000        0.0000        0.0000        0.0000        0.0000        0.0000        0.0000        0.0000        0.0000        0.0000        0.0000        0.0000        0.0000        0.0000        0.0000        0.0000        0.0000        0.0000        0.0000        0.0000        0.0000        0.0000        0.0000        0.0000        0.0000        0.0000        0.0000        0.0000        0.0000        0.0000      188.2097      156.3498       65.2798       47.5219       36.5977       35.7292       39.8022       39.1341       48.5442       64.7723      132.4877      146.4205      152.3309      145.7648      144.1157      143.6621      146.6584      148.0499      158.2239      157.8468      141.2881      153.2088      162.9026      164.6315      178.2345      169.1635      161.3210      154.8409      146.7713      161.5918      159.7456      178.1681      167.8802      153.5098      183.0233      164.3633      145.9271      115.1639      113.5149      131.2311      114.6104      131.3442      123.9711      107.2115       87.9240       70.9614       76.7459       60.1150       76.3968      202.1733      313.3489      105.9886       70.2218       70.9662       60.9870       49.9973       79.7971      103.4896       71.5191       87.1128      117.3115      123.1550      104.6347      107.0325      104.3555      112.2574      106.3035      116.3282      103.3634       99.2568       90.6869       96.3282      103.4441      101.5999       96.0453      104.2679      136.1957      212.1461      241.4965      293.3699      354.3738      390.5908      467.5030      454.8403      464.2437      417.4937      321.4052      311.8591      255.3390      248.5626      223.5474      137.2470      111.8898      105.6061       84.2227       82.9609       65.7904       65.4362       78.6574      107.9841      120.6554      112.0906      144.5892      155.6685      145.8503      172.6178      176.5913      182.6628      189.8298      188.0039      198.0975      210.9112      214.2936      199.1789      155.5461      145.6453      148.4268      136.0367      127.5695      122.9743      127.9683      136.3333      185.2204      212.3402      208.7134      217.3942      200.6462      227.1111      213.6635      213.7181      218.4959      269.6677      223.3928      170.6454      145.0057      143.2741      134.5273      138.8649      113.1169      118.2226      123.6115      137.3284      148.6789      143.6769      123.9860      107.7963       92.7323      113.8249      107.7901      114.6283      149.6196      148.7204      150.6581      164.4032      226.5055      199.0846      167.4128      145.9967      110.4322      109.8172        0.0000        0.0000        0.0000        0.0000        0.0000        0.0000        0.0000        0.0000        0.0000        0.0000        0.0000        0.0000        0.0000        0.0000        0.0000        0.0000        0.0000        0.0000        0.0000        0.0000        0.0000        0.0000        0.0000        0.0000        0.0000        0.0000        0.0000        0.0000        0.0000        0.0000        0.0000        0.0000        0.0000        0.0000        0.0000        0.0000        0.0000        0.0000        0.0000        0.0000        0.0000        0.0000        0.0000        0.0000        0.0000        0.0000        0.0000        0.0000        0.0000        0.0000        0.0000        0.0000
        0.0000        0.0000        0.0000        0.0000        0.0000        0.0000        0.0000        0.0000        0.0000        0.0000        0.0000        0.0000        0.0000        0.0000        0.0000        0.0000        0.0000        0.0000        0.0000        0.0000        0.0000        0.0000        0.0000        0.0000        0.0000        0.0000        0.0000        0.0000        0.0000        0.0000        0.0000        0.0000        0.0000        0.0000        0.0000        0.0000        0.0000        0.0000        0.0000       76.1283       62.4978       54.7773       54.1928       59.0943       62.0797       70.8874       84.7913      150.2356      170.9177      177.4492      160.7819      151.1868      153.5526      145.7893      155.9429      166.3126      175.9658      159.8829      180.0468      173.2431      164.4015      165.0130      157.8766      154.1598      138.6104      143.0522      147.6342      138.9936      140.1472      168.5071      138.7695      154.9443      139.0212      110.2503      102.3909      134.4371      125.5421      111.4249       98.6333       97.5912      104.4681       88.3175       61.1958       68.0725       69.0953       54.4338       72.8554       87.7163      135.3445      115.3064       64.0747       37.7059       84.6481      121.4456       51.9321       55.5110       82.3833      101.2899       96.5194       90.8503       87.3671       76.5300       84.6851       94.1380       89.9333       98.2564      128.5608       95.7663      105.0084      113.4190      109.4060       94.4282       82.4345       93.8768      131.7335      257.6006      298.3286      309.5979      333.7823      392.5712      449.5470      453.9082      453.9014      341.8077      317.1680      264.2590      239.2719      181.3721      147.8361      127.7429      141.4657       90.7381       79.5152       63.0725       79.8008       86.5302      128.7874      113.9735      104.4179      133.2458      146.6077      145.2129      180.5616      193.4496      194.7654      215.6442      196.1672      210.8776      206.8853      223.1831      204.8289      166.3972      158.2029      162.9474      147.1299      137.3602      132.8443      153.2537      162.3967      205.3766      220.4519      230.9164      215.0832      236.2034      233.5188      228.9492      234.1339      238.8830      203.0264      181.9836      157.6175      129.5302      127.3889      157.0612      154.4550      120.1203      122.4827      111.6802      152.0204      183.7574      165.6938      127.2085      130.0808      123.2560      107.6587      104.7063      126.4734      164.8769      162.8483      181.7533      193.5302      231.7340      243.1494      184.9609      175.3687      116.4261      124.9274        0.0000        0.0000        0.0000        0.0000        0.0000        0.0000        0.0000        0.0000        0.0000        0.0000        0.0000        0.0000        0.0000        0.0000        0.0000        0.0000        0.0000        0.0000        0.0000        0.0000        0.0000        0.0000        0.0000        0.0000        0.0000        0.0000        0.0000        0.0000        0.0000        0.0000        0.0000        0.0000        0.0000        0.0000        0.0000        0.0000        0.0000        0.0000        0.0000        0.0000        0.0000        0.0000        0.0000        0.0000        0.0000        0.0000        0.0000        0.0000        0.0000        0.0000        0.0000        0.0000
        0.0000        0.0000        0.0000        0.0000        0.0000        0.0000        0.0000        0.0000        0.0000        0.0000        0.0000        0.0000        0.0000        0.0000        0.0000        0.0000        0.0000        0.0000        0.0000        0.0000        0.0000        0.0000        0.0000        0.0000        0.0000        0.0000        0.0000        0.0000        0.0000        0.0000        0.0000        0.0000        0.0000        0.0000        0.0000        0.0000        0.0000        0.0000        0.0000        0.0000       95.6156       93.1429       90.7414      102.5068      103.7439      107.2112      112.0763      183.0379      193.9563      188.2538      178.3340      156.7483      148.4897      155.8957      173.5365      174.6040      168.1157      167.2424      170.8716      159.7082      156.2105      157.1563      152.8975      134.0471      131.6388      129.2938      141.5783      129.8065      113.5247      126.0912      136.7092      121.7867      127.6068      119.4521      115.9319      142.2624      129.5118      120.8138      148.4691      119.5350      143.8983      113.3818       84.6218       72.6135       73.5175       84.9579       98.8533      145.2045      244.0148      138.1644      100.9791       70.7609       80.4523      117.7070       81.2976       77.3559       92.3118       98.5312       93.1123       77.4078       83.5786       75.6383       80.9100       90.3272       85.9234      107.7538      121.8471       93.2389       99.0973      110.7621      116.5956      115.4351       90.8324       97.4332      118.4686      222.1651      251.0331      250.3713      282.9077      396.1833      465.0134      457.4115      442.8749      333.7181      362.9614      292.7592      243.5540      183.3247      219.6394      144.6335      104.7366       80.0814       71.4154       79.0311       84.8227       99.6348      125.2767      105.0173      114.7151      134.5762      160.2966      172.3394      188.5051      198.9590      193.0306      206.0794      197.0705      214.9245      202.3298      209.3781      186.1768      166.6125      151.3068      146.5877      144.1317      157.0788      154.2960      154.9759      163.7344      194.9465      215.1498      200.3441      208.8768      238.9364      241.1700      195.0800      249.5823      255.3419      269.6216      184.1837      140.6134      123.7474      142.3928      171.9543      188.0395      150.7311      113.9893      115.2566      138.5312      146.8660      144.1354      138.7681      132.7011      129.1848      132.3252      120.8701      138.1053      184.5721      207.4566      224.2420      236.0103      248.0231      226.9751      194.4765      187.7788      151.5809        0.0000        0.0000        0.0000        0.0000        0.0000        0.0000        0.0000        0.0000        0.0000        0.0000        0.0000        0.0000        0.0000        0.0000        0.0000        0.0000        0.0000        0.0000        0.0000        0.0000        0.0000        0.0000        0.0000        0.0000        0.0000        0.0000        0.0000        0.0000        0.0000        0.0000        0.0000        0.0000        0.0000        0.0000        0.0000        0.0000        0.0000        0.0000        0.0000        0.0000        0.0000        0.0000        0.0000        0.0000        0.0000        0.0000        0.0000        0.0000        0.0000        0.0000        0.0000        0.0000        0.0000
        0.0000        0.0000        0.0000        0.0000        0.0000        0.0000        0.0000        0.0000        0.0000        0.0000        0.0000        0.0000        0.0000        0.0000        0.0000        0.0000        0.0000        0.0000        0.0000        0.0000        0.0000        0.0000        0.0000        0.0000        0.0000        0.0000        0.0000        0.0000        0.0000        0.0000        0.0000        0.0000        0.0000        0.0000        0.0000        0.0000        0.0000        0.0000        0.0000        0.0000        0.0000        0.0000        0.0000      260.7246      259.5490      256.7252      254.3770      244.9450      242.8736      230.3813      200.6739      115.1932       97.2563       93.9034      108.3006      178.9767      187.0123      192.1442      183.1301      157.9183      161.5164      156.0068      138.6355      102.2336      100.5779       98.7365       93.2432      122.9794      125.7298      127.3078      121.7628       89.5591      103.4885       90.1963       91.1167       72.4135       75.6286       83.9683       90.9236      140.3437      135.0890      126.0273      138.3989      225.9703      277.0808      336.0468      311.8099      354.4665      316.5997      280.6782      222.2746      168.0502      170.5923      138.1008      148.0590      107.5368      107.1094      128.8556      133.5708      131.5443      118.2456      110.8561      111.4753      108.7336       95.3911      100.1021       96.7734       96.4014      101.3905      111.3657      127.9374      113.1415      105.9429      114.9315      141.0351      181.5489      218.9513      233.2437      238.0521      296.9381      379.3481      354.3010      365.4554      288.1652      250.8915      242.2672      206.4640      176.1095      165.9365      112.3882      144.3188      106.3642       77.1401       67.9275       86.2932      116.2460      105.8898      123.7923      134.1751      152.2432      176.2089      168.3221      178.0178      200.7437      211.6005      209.8366      191.3382      217.6956      198.5028      201.2469      175.0719      163.5570      152.0073      152.2444      142.5827      141.9693      158.9847      153.2912      161.7676      167.4070      199.6938      192.0618      199.4364      208.9588      222.1699      189.1797      243.5844      231.4751      200.0759      145.7490      151.9679      144.9227      143.1696      161.2903      166.6239      132.3189      131.1950      138.9957      151.1266      167.2415      155.1852      153.2586      141.9978      139.5202      136.9200      136.5167      141.5150      219.2269      257.9235      307.5891      310.3249      283.0407      231.9863      246.4860      195.9879      106.0800        0.0000        0.0000        0.0000        0.0000        0.0000        0.0000        0.0000        0.0000        0.0000        0.0000        0.0000        0.0000        0.0000        0.0000        0.0000        0.0000        0.0000        0.0000        0.0000        0.0000        0.0000        0.0000        0.0000        0.0000        0.0000        0.0000        0.0000        0.0000        0.0000        0.0000        0.0000        0.0000        0.0000        0.0000        0.0000        0.0000        0.0000        0.0000        0.0000        0.0000        0.0000        0.0000        0.0000        0.0000        0.0000        0.0000        0.0000        0.0000        0.0000        0.0000        0.0000        0.0000        0.0000
        0.0000        0.0000        0.0000        0.0000        0.0000        0.0000        0.0000        0.0000        0.0000        0.0000        0.0000        0.0000        0.0000        0.0000        0.0000        0.0000        0.0000        0.0000        0.0000        0.0000        0.0000        0.0000        0.0000        0.0000        0.0000        0.0000        0.0000        0.0000        0.0000        0.0000        0.0000        0.0000        0.0000        0.0000        0.0000        0.0000        0.0000        0.0000        0.0000        0.0000        0.0000        0.0000        0.0000        0.0000      334.5744      327.1154      313.5693      292.4830      282.0606      259.8279      220.2883      119.6771       97.0542       89.3909      108.5729      177.7155      192.6576      194.0379      189.5031      163.6705      157.9422      143.9587      128.7011       88.1719       77.0519       75.6996       80.4609      110.0252      119.4571      115.6110      108.7687       90.8495       84.0545       72.9627       76.1648       53.1842       57.9271       62.9331       68.9206      104.7740      118.7774      144.8584      201.1253      305.1411      392.4748      457.7918      373.3164      365.5359      354.7960      307.5785      258.8704      141.3985      124.2248      100.1045      115.7949      102.3346       97.4327      105.6489      117.5090      128.4364      118.0079      119.1655      104.7280      144.5332      110.9429      103.1116       98.5104       98.4244       97.8807      122.2658      117.2030      111.1341      122.2199      125.0213      137.9926      167.1811      215.9086      211.5003      243.4432      255.1614      331.4221      340.5131      345.7676      280.8293      278.5347      241.6526      203.0001      182.9783      182.5380      119.1459      144.6406      122.4405       97.9444       94.9124       96.8241      144.1792      122.4962      122.0092      141.6015      158.0464      179.6871      175.1156      170.2313      199.0873      231.6437      212.6101      195.8101      193.3173      199.1237      204.5479      193.5135      176.2235      183.5648      173.4941      166.0154      169.1893      162.3637      165.7866      172.3358      198.7179      200.5977      183.5316      174.7494      197.0905      218.7699      205.8891      212.7045      167.0546      159.5149      147.7881      132.5363      152.5186      158.6962      163.4197      184.5034      132.4780      148.9579      155.7580      156.7069      171.9185      161.2959      184.2101      151.8594      122.3075      118.7280      131.4768      143.1229      221.0620      289.3877      318.3040      333.9142      321.1196      274.3685      270.1227      188.6946      154.3800        0.0000        0.0000        0.0000        0.0000        0.0000        0.0000        0.0000        0.0000        0.0000        0.0000        0.0000        0.0000        0.0000        0.0000        0.0000        0.0000        0.0000        0.0000        0.0000        0.0000        0.0000        0.0000        0.0000        0.0000        0.0000        0.0000        0.0000        0.0000        0.0000        0.0000        0.0000        0.0000        0.0000        0.0000        0.0000        0.0000        0.0000        0.0000        0.0000        0.0000        0.0000        0.0000        0.0000        0.0000        0.0000        0.0000        0.0000        0.0000        0.0000        0.0000        0.0000        0.0000        0.0000
        0.0000        0.0000        0.0000        0.0000        0.0000        0.0000        0.0000        0.0000        0.0000        0.0000        0.0000        0.0000        0.0000        0.0000        0.0000        0.0000        0.0000        0.0000        0.0000        0.0000        0.0000        0.0000        0.0000        0.0000        0.0000        0.0000        0.0000        0.0000        0.0000        0.0000        0.0000        0.0000        0.0000        0.0000        0.0000        0.0000        0.0000        0.0000        0.0000        0.0000        0.0000        0.0000        0.0000        0.0000        0.0000        0.0000      365.6178      338.8398      319.5063      296.6138      253.8486      141.2057      116.7846      111.4909      124.7059      195.4050      210.3925      213.4960      203.7409      184.6587      174.4310      152.8802      133.7322       84.1309       72.7212       69.4581       76.0143      110.2201      119.4117      128.9833      119.5494       92.4217       77.6646       75.4550       76.1800       48.1730       52.4909       53.3138       69.3992      131.5594      167.6314      247.3656      309.9694      378.8609      446.4686      466.0896      389.5807      346.6770      346.8574      342.1479      285.6825      150.9513      116.4373      107.8002       92.3850      117.8039      109.2322       95.2515      107.3248      108.1571      115.1894      191.4737      117.4730      131.3829      158.4713      144.4491      137.7325      123.0339      123.0640      123.8189      117.0004      124.2637      127.9766      136.9403      140.5658      160.4801      171.6828      175.0721      197.2498      240.1023      260.3646      272.6932      284.8974      316.8298      297.1711      252.7234      250.1897      178.5351      142.0729      128.1503      124.7587      109.0865      103.0617      123.5927      127.0244      146.6577      139.9172      147.0734      139.5639      142.2355      145.1088      169.4248      188.3460      198.3224      185.7459      176.5227      183.0407      185.6415      210.4180      210.2977      206.6758      193.6801      197.9372      205.7704      204.6299      186.7216      178.4916      174.0423      186.9989      199.4153      198.3241      187.4108      172.1880      194.3561      201.2212      189.1719      189.8111      186.7366      171.8412      156.9200      165.2382      164.3791      181.3354      194.8224      175.8250      162.2792      166.2943      170.8592      165.8258      161.3527      171.3092      177.5316      179.4295      154.7575      146.4946      149.5237      180.0914      264.2816      310.2832      280.1931      303.9718      328.3436      249.3082      233.4132      231.4181      140.4000        0.0000        0.0000        0.0000        0.0000        0.0000        0.0000        0.0000        0.0000        0.0000        0.0000        0.0000        0.0000        0.0000        0.0000        0.0000        0.0000        0.0000        0.0000        0.0000        0.0000        0.0000        0.0000        0.0000        0.0000        0.0000        0.0000        0.0000        0.0000        0.0000        0.0000        0.0000        0.0000        0.0000        0.0000        0.0000        0.0000        0.0000        0.0000        0.0000        0.0000        0.0000        0.0000        0.0000        0.0000        0.0000        0.0000        0.0000        0.0000        0.0000        0.0000        0.0000        0.0000        0.0000
        0.0000        0.0000        0.0000        0.0000        0.0000        0.0000        0.0000        0.0000        0.0000        0.0000        0.0000        0.0000        0.0000        0.0000        0.0000        0.0000        0.0000        0.0000        0.0000        0.0000        0.0000        0.0000        0.0000        0.0000        0.0000        0.0000        0.0000        0.0000        0.0000        0.0000        0.0000        0.0000        0.0000        0.0000        0.0000        0.0000        0.0000        0.0000        0.0000        0.0000        0.0000        0.0000        0.0000        0.0000        0.0000        0.0000        0.0000      384.5352      362.7724      335.3086      298.1813      173.3956      151.8833      150.2361      163.7713      234.1731      247.3542      250.1652      252.2407      216.3955      201.6346      184.9336      158.8887       98.0614       93.8803       77.4163       90.2752      132.5544      144.0076      145.9965      130.6473       95.4129       96.1903       92.6092      102.4386       70.5909       87.2532      113.3008      103.1861      236.7239      308.9429      308.6693      300.2198      368.4692      405.0099      400.3836      385.6765      354.8553      345.0107      345.4832      347.7625      180.1068      148.9815      153.4641      122.7538      136.2986      144.9348      179.4856      159.8015      134.1191      128.7785      113.4858      117.9919      122.6182      134.0161      144.5909      143.8905      132.4610      137.7035      134.2217      132.0081      151.1349      119.0674      147.0496      158.5957      164.8994      180.0446      163.2072      165.1863      197.0991      211.4512      203.2030      272.1761      316.2431      325.1865      230.2089      179.5380      157.5740      120.6151      113.6271      100.6511       85.3304       75.6274      102.2887      111.5904      111.9436      117.2812      111.9018      114.5402      127.9902      103.6461      119.5238      204.8955      202.8861      161.0408      167.6826      157.1021      162.6418      182.0236      195.6745      206.9023      208.6669      187.1934      200.7072      205.0917      179.2191      166.2764      172.3620      170.5637      172.9674      184.0005      175.8087      190.2988      185.5986      189.5873      203.0061      192.7397      184.0453      167.4115      170.9045      155.9380      148.1835      198.4765      190.7600      174.3117      200.6478      192.7649      198.4402      184.4010      185.2077      182.5395      197.1682      211.5435      191.7480      192.2146      189.2864      245.4245      345.7253      342.5711      292.6295      288.6246      296.6184      245.4337      219.9244      231.6862        0.0000        0.0000        0.0000        0.0000        0.0000        0.0000        0.0000        0.0000        0.0000        0.0000        0.0000        0.0000        0.0000        0.0000        0.0000        0.0000        0.0000        0.0000        0.0000        0.0000        0.0000        0.0000        0.0000        0.0000        0.0000        0.0000        0.0000        0.0000        0.0000        0.0000        0.0000        0.0000        0.0000        0.0000        0.0000        0.0000        0.0000        0.0000        0.0000        0.0000        0.0000        0.0000        0.0000        0.0000        0.0000        0.0000        0.0000        0.0000        0.0000        0.0000        0.0000        0.0000        0.0000        0.0000
        0.0000        0.0000        0.0000        0.0000        0.0000        0.0000        0.0000        0.0000        0.0000        0.0000        0.0000        0.0000        0.0000        0.0000        0.0000        0.0000        0.0000        0.0000        0.0000        0.0000        0.0000        0.0000        0.0000        0.0000        0.0000        0.0000        0.0000        0.0000        0.0000        0.0000        0.0000        0.0000        0.0000        0.0000        0.0000        0.0000        0.0000        0.0000        0.0000        0.0000        0.0000        0.0000        0.0000        0.0000        0.0000        0.0000        0.0000        0.0000        0.0000        0.0000      360.5051      328.0568      297.5382      287.1890      300.0048      304.2803      312.9503      312.6957      308.6673      295.2273      275.9764      257.8929      228.8460      134.2707      116.2601      103.6945        0.0000        0.0000      172.6155      180.6886      168.3915      153.3317      153.2043      150.8192      159.8034      186.6545      226.9162      248.4935      263.7776      276.8611      293.0391      298.6345      321.0584      305.4792      370.1590      399.2219      359.5207      249.0325      224.3754        0.0000        0.0000        0.0000        0.0000      219.9315      241.9735      362.6367      439.5072      447.2852        0.0000      229.1001      228.1646      180.9133      185.3569      180.7133      181.8300      159.0740      168.8188      162.1109      184.9742      182.9833      177.1399      184.9980      158.3153      163.9219      158.0757      171.3884      177.0174      184.3192      190.1021      159.0321      153.8889      168.8236      208.5374      267.2479      290.6521      216.6062      169.6292      138.0905      122.3395      117.9737      124.4775       95.8606       85.4574      127.8564      127.2999       99.0305       97.4659       92.5299       90.3388      111.2256      101.3453      127.0023      156.2340      164.1012      156.2415      159.3192      146.6824      149.3251      175.4216      206.0279      233.9577      261.1741      188.1174      200.8666      189.6265      221.1731      244.1440      217.4532      205.4891      180.6377      186.5556      202.3942      214.1247      173.5635      172.3578      170.1828      167.1036      180.9587      191.8425      213.1165      188.0633      150.5167      157.3247      158.2635      170.6875      182.8775      196.4476      208.9927      192.8103      178.4489      172.7289      189.9592      208.2744      262.7896      258.7435      290.7929      348.7060      429.1899      373.1859      351.8153      326.1173      237.6139      195.7766        0.0000        0.0000        0.0000        0.0000        0.0000        0.0000        0.0000        0.0000        0.0000        0.0000        0.0000        0.0000        0.0000        0.0000        0.0000        0.0000        0.0000        0.0000        0.0000        0.0000        0.0000        0.0000        0.0000        0.0000        0.0000        0.0000        0.0000        0.0000        0.0000        0.0000        0.0000        0.0000        0.0000        0.0000        0.0000        0.0000        0.0000        0.0000        0.0000        0.0000        0.0000        0.0000        0.0000        0.0000        0.0000        0.0000        0.0000        0.0000        0.0000        0.0000        0.0000        0.0000        0.0000        0.0000        0.0000        0.0000
        0.0000        0.0000        0.0000        0.0000        0.0000        0.0000        0.0000        0.0000        0.0000        0.0000        0.0000        0.0000        0.0000        0.0000        0.0000        0.0000        0.0000        0.0000        0.0000        0.0000        0.0000        0.0000        0.0000        0.0000        0.0000        0.0000        0.0000        0.0000        0.0000        0.0000        0.0000        0.0000        0.0000        0.0000        0.0000        0.0000        0.0000        0.0000        0.0000        0.0000        0.0000        0.0000        0.0000        0.0000        0.0000        0.0000        0.0000        0.0000        0.0000        0.0000        0.0000        0.0000        0.0000        0.0000        0.0000      358.2981      364.6572      358.4060        0.0000        0.0000        0.0000      294.0416      253.7123      154.3076      132.2144        0.0000        0.0000        0.0000        0.0000        0.0000        0.0000        0.0000      177.8823      181.4947      198.5119      229.4259      255.5297      274.6364      300.7237      292.9519      328.0863      331.3441      374.0015      388.3625      493.8781      519.5473      383.6842      292.9627        0.0000        0.0000        0.0000        0.0000        0.0000        0.0000      493.0382      702.1320        0.0000        0.0000        0.0000      367.4084      273.2665      216.9268      195.4403      178.8375      186.4139      162.4005      192.9217      194.2043      203.8790      196.5513      184.7439      187.8777      175.9949      146.9108      141.3859      162.2917      192.1983      193.2034      186.4518      146.8993      139.6621      136.1120      153.4535      200.3822      194.8112      179.5600      172.8591      121.8165      117.6356      131.5561      152.0598      134.3924      119.3025      121.3485      109.7073      102.5423       96.0801       87.3677       72.7264       94.4106      104.7745      109.0384      111.3420      130.7675      148.6315      152.5525      144.7168      177.6237      170.6557      250.2372      248.1292      216.6469      173.6056      173.9876      185.5502      241.7351      276.5428      246.9170      218.3310      188.3816      227.7741      258.0696      235.3209      253.6113      205.3783      194.1656      175.8975      187.8636      202.1214      209.1712      212.1626      177.9806      164.1792      157.9775      187.5605      184.4812      217.1622      233.9331      211.5871      184.9053      188.3668      219.3552      219.1934      284.4305      325.1952      354.3877      378.3958      442.6635      421.4349      385.6961      350.9793      284.4435      237.6953        0.0000        0.0000        0.0000        0.0000        0.0000        0.0000        0.0000        0.0000        0.0000        0.0000        0.0000        0.0000        0.0000        0.0000        0.0000        0.0000        0.0000        0.0000        0.0000        0.0000        0.0000        0.0000        0.0000        0.0000        0.0000        0.0000        0.0000        0.0000        0.0000        0.0000        0.0000        0.0000        0.0000        0.0000        0.0000        0.0000        0.0000        0.0000        0.0000        0.0000        0.0000        0.0000        0.0000        0.0000        0.0000        0.0000        0.0000        0.0000        0.0000        0.0000        0.0000        0.0000        0.0000        0.0000        0.0000        0.0000
        0.0000        0.0000        0.0000        0.0000        0.0000        0.0000        0.0000        0.0000        0.0000        0.0000        0.0000        0.0000        0.0000        0.0000        0.0000        0.0000        0.0000        0.0000        0.0000        0.0000        0.0000        0.0000        0.0000        0.0000        0.0000        0.0000        0.0000        0.0000        0.0000        0.0000        0.0000        0.0000        0.0000        0.0000        0.0000        0.0000        0.0000        0.0000        0.0000        0.0000        0.0000        0.0000        0.0000        0.0000        0.0000        0.0000        0.0000        0.0000        0.0000        0.0000        0.0000        0.0000        0.0000        0.0000        0.0000        0.0000        0.0000        0.0000        0.0000        0.0000        0.0000      334.3514      293.1249      185.1326      160.8369        0.0000        0.0000        0.0000        0.0000        0.0000        0.0000        0.0000        0.0000      201.0679      223.5627      262.9170      282.9237      298.0605      317.4886      279.6021      313.3206      349.1087      415.1732      427.8584      442.0197        0.0000        0.0000        0.0000        0.0000        0.0000        0.0000        0.0000        0.0000        0.0000        0.0000        0.0000        0.0000        0.0000        0.0000        0.0000      296.5145      257.3813      213.4747      201.2283      186.3510      141.2407      158.9125      158.4231      191.5593      190.6761      175.6952      178.2683      169.9267      158.5023      154.5244      172.6147      173.8469      187.3981      178.2731      152.0517      147.9229      136.6422      147.5719      173.3557      177.3051      153.8923      138.7028      127.0420      143.7177      148.2441      146.9267      109.7209      121.5021      109.0400      127.5603      116.8681       91.1062       87.2716       79.4230       82.7330       80.8675       92.9109      103.8468      130.2494      143.9594      147.1457      137.2343      165.2081      167.7945      197.4419      178.8073      179.3074      164.4008      175.7991      189.3735      246.4672      269.8146      266.6981      252.2238      233.6392      265.7040      239.4350      253.3441      214.2241      206.5939      200.5444      196.1785      191.1357      195.0993      217.7822      230.4482      173.0752      183.4994      176.9480      201.5172      207.3497      207.5290      201.1819      200.9220      198.6153      231.4660      254.6042      247.9084      312.1324      346.9774      357.2657      390.7938      453.5257      422.1232      373.5151      330.6219      251.2938        0.0000        0.0000        0.0000        0.0000        0.0000        0.0000        0.0000        0.0000        0.0000        0.0000        0.0000        0.0000        0.0000        0.0000        0.0000        0.0000        0.0000        0.0000        0.0000        0.0000        0.0000        0.0000        0.0000        0.0000        0.0000        0.0000        0.0000        0.0000        0.0000        0.0000        0.0000        0.0000        0.0000        0.0000        0.0000        0.0000        0.0000        0.0000        0.0000        0.0000        0.0000        0.0000        0.0000        0.0000        0.0000        0.0000        0.0000        0.0000        0.0000        0.0000        0.0000        0.0000        0.0000        0.0000        0.0000        0.0000        0.0000
        0.0000        0.0000        0.0000        0.0000        0.0000        0.0000        0.0000        0.0000        0.0000        0.0000        0.0000        0.0000        0.0000        0.0000        0.0000        0.0000        0.0000        0.0000        0.0000        0.0000        0.0000        0.0000        0.0000        0.0000        0.0000        0.0000        0.0000        0.0000        0.0000        0.0000        0.0000        0.0000        0.0000        0.0000        0.0000        0.0000        0.0000        0.0000        0.0000        0.0000        0.0000        0.0000        0.0000        0.0000        0.0000        0.0000        0.0000        0.0000        0.0000        0.0000        0.0000        0.0000        0.0000        0.0000        0.0000        0.0000        0.0000        0.0000        0.0000        0.0000        0.0000        0.0000      354.1570      238.8668        0.0000        0.0000        0.0000        0.0000        0.0000        0.0000        0.0000        0.0000        0.0000        0.0000      232.3547      279.5948      303.8999      322.2513      335.3020      290.1884      302.2978      339.7247      375.0486      354.1815        0.0000        0.0000        0.0000        0.0000        0.0000        0.0000        0.0000        0.0000        0.0000        0.0000        0.0000        0.0000        0.0000        0.0000        0.0000        0.0000        0.0000      216.0151      192.5643      186.4093      162.6615      150.6640      135.0040      168.8489      179.1908      175.7647      168.2787      197.3340      216.1244      205.4747      189.7126      195.9512      181.9742      181.1219      190.8361      155.9292      146.4136      142.5221      149.9058      177.6569      159.7333      158.4698      156.1993      138.1309      137.1758      147.4911      149.6294      110.8386       95.8289      107.2544      125.6014      109.5909       86.9320       89.7031       87.2177       80.7800       80.4969       83.2241       89.2596      117.4939      138.3126      135.5605      129.0936      144.6326      145.8175      144.1058      152.5282      166.1508      149.7271      161.5895      211.9987      277.4004      295.9109      305.2245      299.6026      292.8865      288.1690      269.0757      244.4553      207.0131      210.0787      225.5749      227.2477      235.2796      241.9082      224.1997      212.5906      198.0820      202.9800      193.2309      198.9631      202.7709      211.2240      202.9176      222.6655      228.9961      233.7788      265.4533      267.3807      364.3762      355.5289      370.1990      386.2812      414.1155      421.0598      402.9739      355.1987        0.0000        0.0000        0.0000        0.0000        0.0000        0.0000        0.0000        0.0000        0.0000        0.0000        0.0000        0.0000        0.0000        0.0000        0.0000        0.0000        0.0000        0.0000        0.0000        0.0000        0.0000        0.0000        0.0000        0.0000        0.0000        0.0000        0.0000        0.0000        0.0000        0.0000        0.0000        0.0000        0.0000        0.0000        0.0000        0.0000        0.0000        0.0000        0.0000        0.0000        0.0000        0.0000        0.0000        0.0000        0.0000        0.0000        0.0000        0.0000        0.0000        0.0000        0.0000        0.0000        0.0000        0.0000        0.0000        0.0000        0.0000        0.0000
        0.0000        0.0000        0.0000        0.0000        0.0000        0.0000        0.0000        0.0000        0.0000        0.0000        0.0000        0.0000        0.0000        0.0000        0.0000        0.0000        0.0000        0.0000        0.0000        0.0000        0.0000        0.0000        0.0000        0.0000        0.0000        0.0000        0.0000        0.0000        0.0000        0.0000        0.0000        0.0000        0.0000        0.0000        0.0000        0.0000        0.0000        0.0000        0.0000        0.0000        0.0000        0.0000        0.0000        0.0000        0.0000        0.0000        0.0000        0.0000        0.0000        0.0000        0.0000        0.0000        0.0000        0.0000        0.0000        0.0000        0.0000        0.0000        0.0000        0.0000        0.0000        0.0000        0.0000        0.0000        0.0000        0.0000        0.0000        0.0000        0.0000        0.0000        0.0000        0.0000        0.0000        0.0000      224.9003      307.3395      329.8031      347.5391      377.4132      310.5864      313.9856      300.9676      347.1581        0.0000        0.0000        0.0000        0.0000        0.0000        0.0000        0.0000        0.0000        0.0000        0.0000        0.0000        0.0000        0.0000        0.0000        0.0000        0.0000        0.0000        0.0000      187.1631      159.2854      155.4164      162.8265      173.7214      159.8441      199.6701      221.3767      224.6833      218.0878      224.8560      223.5295      197.6110      196.5126      215.9243      209.6782      194.6848      184.2883      163.4503      159.9176      170.0404      169.8113      168.2730      172.9949      174.1650      168.5858      152.5796      155.0881      160.8258      155.2855       99.6126       88.3464       99.4286      106.3780      122.3462      115.1372      107.8556      118.9092      108.0072       96.9618       95.5832       99.0887      120.7846      135.8696      139.8077      139.0509      122.7193      119.2521      122.7682      132.2117      124.8950      115.9673      131.8887      176.7582      279.1640      313.0378      327.0494      331.5232      360.2622      362.9750      318.5100      290.5157      277.6325      257.4386      239.6454      260.5210      257.4107      238.4415      202.8985      197.3139      173.1299      175.2686      186.6518      193.2559      190.8526      206.7619      215.5720      228.6848      251.3024      249.6406      261.0838      282.6849      368.5225      374.2511      369.3345      356.2224      354.3248      424.7562      356.6474      308.8023        0.0000        0.0000        0.0000        0.0000        0.0000        0.0000        0.0000        0.0000        0.0000        0.0000        0.0000        0.0000        0.0000        0.0000        0.0000        0.0000        0.0000        0.0000        0.0000        0.0000        0.0000        0.0000        0.0000        0.0000        0.0000        0.0000        0.0000        0.0000        0.0000        0.0000        0.0000        0.0000        0.0000        0.0000        0.0000        0.0000        0.0000        0.0000        0.0000        0.0000        0.0000        0.0000        0.0000        0.0000        0.0000        0.0000        0.0000        0.0000        0.0000        0.0000        0.0000        0.0000        0.0000        0.0000        0.0000        0.0000        0.0000        0.0000
        0.0000        0.0000        0.0000        0.0000        0.0000        0.0000        0.0000        0.0000        0.0000        0.0000        0.0000        0.0000        0.0000        0.0000        0.0000        0.0000        0.0000        0.0000        0.0000        0.0000        0.0000        0.0000        0.0000        0.0000        0.0000        0.0000        0.0000        0.0000        0.0000        0.0000        0.0000        0.0000        0.0000        0.0000        0.0000        0.0000        0.0000        0.0000        0.0000        0.0000        0.0000        0.0000        0.0000        0.0000        0.0000        0.0000        0.0000        0.0000        0.0000        0.0000        0.0000        0.0000        0.0000        0.0000        0.0000        0.0000        0.0000        0.0000        0.0000        0.0000        0.0000        0.0000        0.0000        0.0000        0.0000        0.0000        0.0000        0.0000        0.0000        0.0000        0.0000        0.0000        0.0000        0.0000        0.0000        0.0000        0.0000        0.0000        0.0000        0.0000        0.0000        0.0000        0.0000        0.0000        0.0000        0.0000        0.0000        0.0000        0.0000        0.0000        0.0000        0.0000        0.0000        0.0000        0.0000        0.0000        0.0000        0.0000        0.0000        0.0000        0.0000      203.7675      170.3016      179.8151      177.2551      194.5370      194.1976      217.3295      242.6901      259.6350      228.7161      247.9431      240.1920      202.4392      199.0129      219.1856      195.6190      189.9682      187.5821      164.0454      162.9895      167.0169      174.7200      188.2718      192.4164      184.2488      161.8017      159.1130      173.3398      161.0859      157.3923      114.2258      107.5356      105.8531      106.3081      112.6331      120.9971      126.4579      132.2364      112.4052      113.4207      109.3938      106.2130      118.6035      124.7967      125.7257      119.3982      109.8181      121.3341      110.5581      102.9342       99.2372      110.5503      141.0452      186.8390      236.5948      295.7133      326.9162      337.5721      365.0869      409.8993      364.9105      357.3096      384.7738      331.0609      268.8584      281.9647      282.5588      251.1027      203.9299      206.7565      194.1573      200.9754      197.6726      211.3964      203.7469      218.5889      224.7639      222.5988      249.7005      270.5726      267.2440      304.4094      340.1963      342.9933      357.2441      364.0629      340.0033      366.9009      313.3345        0.0000        0.0000        0.0000        0.0000        0.0000        0.0000        0.0000        0.0000        0.0000        0.0000        0.0000        0.0000        0.0000        0.0000        0.0000        0.0000        0.0000        0.0000        0.0000        0.0000        0.0000        0.0000        0.0000        0.0000        0.0000        0.0000        0.0000        0.0000        0.0000        0.0000        0.0000        0.0000        0.0000        0.0000        0.0000        0.0000        0.0000        0.0000        0.0000        0.0000        0.0000        0.0000        0.0000        0.0000        0.0000        0.0000        0.0000        0.0000        0.0000        0.0000        0.0000        0.0000        0.0000        0.0000        0.0000        0.0000        0.0000        0.0000        0.0000
        0.0000        0.0000        0.0000        0.0000        0.0000        0.0000        0.0000        0.0000        0.0000        0.0000        0.0000        0.0000        0.0000        0.0000        0.0000        0.0000        0.0000        0.0000        0.0000        0.0000        0.0000        0.0000        0.0000        0.0000        0.0000        0.0000        0.0000        0.0000        0.0000        0.0000        0.0000        0.0000        0.0000        0.0000        0.0000        0.0000        0.0000        0.0000        0.0000        0.0000        0.0000        0.0000        0.0000        0.0000        0.0000        0.0000        0.0000        0.0000        0.0000        0.0000        0.0000        0.0000        0.0000        0.0000        0.0000        0.0000        0.0000        0.0000        0.0000        0.0000        0.0000        0.0000        0.0000        0.0000        0.0000        0.0000        0.0000        0.0000        0.0000        0.0000        0.0000        0.0000        0.0000        0.0000        0.0000        0.0000        0.0000        0.0000        0.0000        0.0000        0.0000        0.0000        0.0000        0.0000        0.0000        0.0000        0.0000        0.0000        0.0000        0.0000        0.0000        0.0000        0.0000        0.0000        0.0000        0.0000        0.0000        0.0000        0.0000        0.0000        0.0000      206.0153      174.0063      180.2417      171.4564      183.9957      199.3940      247.0772      245.9473      246.3937      243.7645      260.1456      224.6573      209.4115      190.7204      206.2581      204.4576      195.4384      176.7635      164.9664      161.4998      166.7804      176.0729      199.0383      209.6129      207.5913      211.0150      216.9414      214.4653      177.6441      175.1922      144.0636      129.9364      107.5670      101.7611      133.8308      133.1466      143.9204      146.7744      116.2536      118.7603      120.6558      115.9333      129.1202      122.7607      118.6830      121.2088      102.1709      101.0223      106.4089      106.5823      112.6590      112.0237      123.1061      190.4414      260.4377      326.7561      357.5865      380.5881      418.2862      394.2154      370.6490      439.3527      374.6501      326.5070      291.5064      260.9555      254.7314      222.2345      214.3213      219.1729      210.8205      218.6963      220.8064      246.3009      239.2668      232.4791      227.1395      243.5576      267.4785      290.6864      282.0064      305.8283      327.0178      323.3556      325.7197      358.7179      341.5292      333.1299      340.0622        0.0000        0.0000        0.0000        0.0000        0.0000        0.0000        0.0000        0.0000        0.0000        0.0000        0.0000        0.0000        0.0000        0.0000        0.0000        0.0000        0.0000        0.0000        0.0000        0.0000        0.0000        0.0000        0.0000        0.0000        0.0000        0.0000        0.0000        0.0000        0.0000        0.0000        0.0000        0.0000        0.0000        0.0000        0.0000        0.0000        0.0000        0.0000        0.0000        0.0000        0.0000        0.0000        0.0000        0.0000        0.0000        0.0000        0.0000        0.0000        0.0000        0.0000        0.0000        0.0000        0.0000        0.0000        0.0000        0.0000        0.0000        0.0000        0.0000
        0.0000        0.0000        0.0000        0.0000        0.0000        0.0000        0.0000        0.0000        0.0000        0.0000        0.0000        0.0000        0.0000        0.0000        0.0000        0.0000        0.0000        0.0000        0.0000        0.0000        0.0000        0.0000        0.0000        0.0000        0.0000        0.0000        0.0000        0.0000        0.0000        0.0000        0.0000        0.0000        0.0000        0.0000        0.0000        0.0000        0.0000        0.0000        0.0000        0.0000        0.0000        0.0000        0.0000        0.0000        0.0000        0.0000        0.0000        0.0000        0.0000        0.0000        0.0000        0.0000        0.0000        0.0000        0.0000        0.0000        0.0000        0.0000        0.0000        0.0000        0.0000        0.0000        0.0000        0.0000        0.0000        0.0000        0.0000        0.0000        0.0000        0.0000        0.0000        0.0000        0.0000        0.0000        0.0000        0.0000        0.0000        0.0000        0.0000        0.0000        0.0000        0.0000        0.0000        0.0000        0.0000        0.0000        0.0000        0.0000        0.0000        0.0000        0.0000        0.0000        0.0000        0.0000        0.0000        0.0000        0.0000        0.0000        0.0000        0.0000      235.8743      196.0779      162.9584      180.5717      192.3093      205.4450      190.9912      223.8803      212.3382      194.0977      208.6134      214.1020      200.0803      203.3064      195.4137      205.5373      195.1185      188.8392      183.5874      162.6605      161.9150      172.9134      173.8417      213.0024      226.2982      249.5745      252.8037      234.0882      247.0061      201.6434      193.3772      149.6145      121.4153      127.4676      111.6515      140.0414      153.6266      162.0718      169.0003      153.6965      140.6472      134.1246      132.4792      135.2109      133.7442      126.6487      128.0620      104.7723      111.6442      115.0187      101.6248      107.1090      130.4513      152.7893      214.0484      315.8242      320.8191      352.3091      394.8547      411.0420      380.0734      375.3463      382.3252      326.0675      290.6471      270.0832      267.0899      241.3094      224.4006      227.6742      245.6214      242.9679      250.1198      229.9614      251.9404      257.6640      262.0515      263.3018      276.3400      294.0927      310.6957      313.8618      304.9689      298.3705      281.7289      283.8181      302.3852      298.3187        0.0000        0.0000        0.0000        0.0000        0.0000        0.0000        0.0000        0.0000        0.0000        0.0000        0.0000        0.0000        0.0000      507.6599        0.0000        0.0000        0.0000      339.9000        0.0000        0.0000        0.0000        0.0000        0.0000        0.0000        0.0000        0.0000        0.0000        0.0000        0.0000        0.0000        0.0000        0.0000        0.0000        0.0000        0.0000        0.0000        0.0000        0.0000        0.0000        0.0000        0.0000        0.0000        0.0000        0.0000        0.0000        0.0000        0.0000        0.0000        0.0000        0.0000        0.0000        0.0000        0.0000        0.0000        0.0000        0.0000        0.0000        0.0000        0.0000        0.0000        0.0000
        0.0000        0.0000        0.0000        0.0000        0.0000        0.0000        0.0000        0.0000        0.0000        0.0000        0.0000        0.0000        0.0000        0.0000        0.0000        0.0000        0.0000        0.0000        0.0000        0.0000        0.0000        0.0000        0.0000        0.0000        0.0000        0.0000        0.0000        0.0000        0.0000        0.0000        0.0000        0.0000        0.0000        0.0000        0.0000        0.0000        0.0000        0.0000        0.0000        0.0000        0.0000        0.0000        0.0000        0.0000        0.0000        0.0000        0.0000        0.0000        0.0000        0.0000        0.0000        0.0000        0.0000        0.0000        0.0000        0.0000        0.0000        0.0000        0.0000        0.0000        0.0000        0.0000        0.0000        0.0000        0.0000        0.0000        0.0000        0.0000        0.0000        0.0000        0.0000        0.0000        0.0000        0.0000        0.0000        0.0000        0.0000        0.0000        0.0000        0.0000        0.0000        0.0000        0.0000        0.0000        0.0000        0.0000        0.0000        0.0000        0.0000        0.0000        0.0000        0.0000        0.0000        0.0000        0.0000        0.0000        0.0000        0.0000        0.0000        0.0000      268.2202      264.3141      226.5423      191.6138      180.0266      186.2146      236.1618      219.2676      211.5319      212.0995      216.5129      199.1217      173.0479      160.2284      162.8486      177.2979      188.5119      181.0165      181.6978      174.2413      169.5283      165.6676      186.9473      237.6700      261.1124      254.8899      278.7432      250.2520      261.2162      283.0796      256.5533      194.3784      174.0595      137.8213      143.8742      167.8556      180.7618      184.5239      179.4650      172.2157      165.1893      156.7316      149.1294      138.4209      134.4180      130.4825      124.9716      103.5950      110.1038       99.5678       88.6943      111.0915      145.0379      165.5952      205.8959      293.3293      333.5700      343.6882      391.3987      364.6057      385.1656      385.2302      362.6304      293.9782      267.2487      251.1759      248.4872      245.1607      248.6912      244.4612      267.5273      275.2799      338.9339      288.7937      307.3364      295.9586      304.4731      323.2016      358.8907      388.6116      400.9818      402.0403      389.9999      266.2761      246.6733      217.7829      214.8910      157.7831        0.0000        0.0000        0.0000        0.0000        0.0000        0.0000        0.0000        0.0000        0.0000        0.0000        0.0000        0.0000      318.8400      391.1400      502.0799        0.0000      323.4300      313.6500        0.0000        0.0000        0.0000        0.0000        0.0000        0.0000        0.0000        0.0000        0.0000        0.0000        0.0000        0.0000        0.0000        0.0000        0.0000        0.0000        0.0000        0.0000        0.0000        0.0000        0.0000        0.0000        0.0000        0.0000        0.0000        0.0000        0.0000        0.0000        0.0000        0.0000        0.0000        0.0000        0.0000        0.0000        0.0000        0.0000        0.0000        0.0000        0.0000        0.0000        0.0000        0.0000        0.0000
        0.0000        0.0000        0.0000        0.0000        0.0000        0.0000        0.0000        0.0000        0.0000        0.0000        0.0000        0.0000        0.0000        0.0000        0.0000        0.0000        0.0000        0.0000        0.0000        0.0000        0.0000        0.0000        0.0000        0.0000        0.0000        0.0000        0.0000        0.0000        0.0000        0.0000        0.0000        0.0000        0.0000        0.0000        0.0000        0.0000        0.0000        0.0000        0.0000        0.0000        0.0000        0.0000        0.0000        0.0000        0.0000        0.0000        0.0000        0.0000        0.0000        0.0000        0.0000        0.0000        0.0000        0.0000        0.0000        0.0000        0.0000        0.0000        0.0000        0.0000        0.0000        0.0000        0.0000        0.0000        0.0000        0.0000        0.0000        0.0000        0.0000        0.0000        0.0000        0.0000        0.0000        0.0000        0.0000        0.0000        0.0000        0.0000        0.0000        0.0000        0.0000        0.0000        0.0000        0.0000        0.0000        0.0000        0.0000        0.0000        0.0000        0.0000        0.0000        0.0000        0.0000        0.0000        0.0000        0.0000        0.0000        0.0000        0.0000      322.1404      293.9234      260.1101      207.5947      204.1384      188.7713      204.4625      226.2440      224.2389      216.7202      220.6424      235.5265      185.7421      186.7504      193.4037      170.6576      174.7413      172.8032      186.6160      183.5500      175.4613      176.6231      185.6901      189.2478      228.5326      254.9404      267.4080      268.6556      262.4391      262.7988      273.5606      264.3122      210.7207      175.1788      170.7226      181.0415      195.6710      209.3468      221.4327      218.1566      200.1620      193.5334      179.6827      166.8847      150.6804      146.3024      138.9305      120.2561      105.8161      106.7127       91.3866       89.3541      120.0820      145.0751      156.8777      206.7684      298.6525      303.5992      319.2811      363.2070      356.7566      382.3155      362.9570      370.2821      307.3321      277.7650      235.1227      274.2107      261.6925      239.7444      269.2964      305.4886      320.6042      308.4835      280.0330      333.9460      338.5946      347.0210      417.2470      448.1685      482.8017      509.2430      474.2282      430.4386      288.7754      236.0007      181.1681      206.5712      182.6712        0.0000        0.0000        0.0000        0.0000        0.0000        0.0000      310.7243      177.9900        0.0000        0.0000        0.0000        0.0000      340.2600      349.2301        0.0000        0.0000        0.0000        0.0000        0.0000        0.0000        0.0000        0.0000        0.0000        0.0000        0.0000        0.0000        0.0000        0.0000        0.0000        0.0000        0.0000        0.0000        0.0000        0.0000        0.0000        0.0000        0.0000        0.0000        0.0000        0.0000        0.0000        0.0000        0.0000        0.0000        0.0000        0.0000        0.0000        0.0000        0.0000        0.0000        0.0000        0.0000        0.0000        0.0000        0.0000        0.0000        0.0000        0.0000        0.0000        0.0000        0.0000
        0.0000        0.0000        0.0000        0.0000        0.0000        0.0000        0.0000        0.0000        0.0000        0.0000        0.0000        0.0000        0.0000        0.0000        0.0000        0.0000        0.0000        0.0000        0.0000        0.0000        0.0000        0.0000        0.0000        0.0000        0.0000        0.0000        0.0000        0.0000        0.0000        0.0000        0.0000        0.0000        0.0000        0.0000        0.0000        0.0000        0.0000        0.0000        0.0000        0.0000        0.0000        0.0000        0.0000        0.0000        0.0000        0.0000        0.0000        0.0000        0.0000        0.0000        0.0000        0.0000        0.0000        0.0000        0.0000        0.0000        0.0000        0.0000        0.0000        0.0000        0.0000        0.0000        0.0000        0.0000        0.0000        0.0000        0.0000        0.0000        0.0000        0.0000        0.0000        0.0000        0.0000        0.0000        0.0000        0.0000        0.0000        0.0000        0.0000        0.0000        0.0000        0.0000        0.0000        0.0000        0.0000        0.0000        0.0000        0.0000        0.0000        0.0000        0.0000        0.0000        0.0000        0.0000        0.0000        0.0000        0.0000      350.7976      337.1803      315.0312      283.3585      242.8035      204.7709      210.2652      232.8451      213.8820      223.0997      228.8481      229.9061      219.9056      205.0303      167.6355      175.1236      184.5108      184.4756      175.5006      172.8504      170.8293      179.4456      178.7778      176.1187      180.3333      200.7487      230.5244      237.3293      256.7834      281.8319      278.9297      291.1958      276.3083      255.5231      219.4939      184.8846      178.0401      193.0616      215.0822      228.4205      238.0744      254.6570      238.8764      215.6876      198.5108      197.2647      162.3112      154.0661      150.5380      138.2927      108.9013       98.1798      106.6125      100.0211      114.3141      133.2257      151.2015      190.6989      251.6147      288.6803      291.8696      324.8353      338.0005      359.2357      358.0760      357.6140      314.5763      294.5413      246.6512      246.6767      249.5276      253.9750      273.6373      285.1820      343.9500      323.2708      321.7346      305.8311      332.7726      363.3954      426.4504      452.4075      509.3151      497.8005      466.9125      384.5041      232.1274      198.8218      193.9092      230.2010        0.0000        0.0000        0.0000        0.0000        0.0000      327.8756      323.2147      318.5304      203.4300        0.0000        0.0000        0.0000        0.0000        0.0000        0.0000        0.0000        0.0000        0.0000        0.0000        0.0000        0.0000        0.0000        0.0000        0.0000        0.0000        0.0000        0.0000        0.0000        0.0000        0.0000        0.0000        0.0000        0.0000        0.0000        0.0000        0.0000        0.0000        0.0000        0.0000        0.0000        0.0000        0.0000        0.0000        0.0000        0.0000        0.0000        0.0000        0.0000        0.0000        0.0000        0.0000        0.0000        0.0000        0.0000        0.0000        0.0000        0.0000        0.0000        0.0000        0.0000        0.0000        0.0000
        0.0000        0.0000        0.0000        0.0000        0.0000        0.0000        0.0000        0.0000        0.0000        0.0000        0.0000        0.0000        0.0000        0.0000        0.0000        0.0000        0.0000        0.0000        0.0000        0.0000        0.0000        0.0000        0.0000        0.0000        0.0000        0.0000        0.0000        0.0000        0.0000        0.0000        0.0000        0.0000        0.0000        0.0000        0.0000        0.0000        0.0000        0.0000        0.0000        0.0000        0.0000        0.0000        0.0000        0.0000        0.0000        0.0000        0.0000        0.0000        0.0000        0.0000        0.0000        0.0000        0.0000        0.0000        0.0000        0.0000        0.0000        0.0000        0.0000        0.0000        0.0000        0.0000        0.0000        0.0000        0.0000        0.0000        0.0000        0.0000        0.0000        0.0000        0.0000        0.0000        0.0000        0.0000        0.0000        0.0000        0.0000        0.0000        0.0000        0.0000        0.0000        0.0000        0.0000        0.0000        0.0000        0.0000        0.0000        0.0000        0.0000        0.0000        0.0000        0.0000        0.0000        0.0000        0.0000        0.0000        0.0000      347.4400      290.6364      259.4714      257.5969      238.0898      207.3360      202.9761      221.8867      233.6391      220.5290      218.2298      243.3649      253.6935      238.6353      174.0922      175.5308      182.1580      176.7477      192.2838      191.1191      184.5312      186.2559      205.3343      192.3366      186.0688      192.0252      227.0546      228.5488      259.8268      273.9515      298.3263      266.3844      256.3116      242.1190      204.4075      208.7239      216.0087      206.2050      215.0232      225.1553      234.7517      251.0626      232.3403      228.4108      225.4640      235.9651      190.1991      165.1848      158.8049      151.0097      128.9585      115.3460      110.5402      101.9552      100.8003      109.2413      147.4431      177.9387      228.0664      236.5027      294.2223      313.1543      347.7659      353.5295      343.7903      323.0842      292.0268      269.4752      259.0195      244.5330      269.5727      267.0846      308.9625      303.2758      331.4879      364.2432      317.8280      321.8692      375.9302      398.0717      420.9737      422.5404      435.7245      444.0733      372.8874      322.2590      195.2822      183.6891      216.6997      248.0445        0.0000        0.0000        0.0000      295.1400      325.2484      334.8314      352.9948      349.6621      259.7700        0.0000        0.0000        0.0000        0.0000        0.0000        0.0000        0.0000        0.0000        0.0000        0.0000        0.0000        0.0000        0.0000        0.0000        0.0000        0.0000        0.0000        0.0000        0.0000        0.0000        0.0000        0.0000        0.0000        0.0000        0.0000        0.0000        0.0000        0.0000        0.0000        0.0000        0.0000        0.0000        0.0000        0.0000        0.0000        0.0000        0.0000        0.0000        0.0000        0.0000        0.0000        0.0000        0.0000        0.0000        0.0000        0.0000        0.0000        0.0000        0.0000        0.0000        0.0000        0.0000        0.0000
        0.0000        0.0000        0.0000        0.0000        0.0000        0.0000        0.0000        0.0000        0.0000        0.0000        0.0000        0.0000        0.0000        0.0000        0.0000        0.0000        0.0000        0.0000        0.0000        0.0000        0.0000        0.0000        0.0000        0.0000        0.0000        0.0000        0.0000        0.0000        0.0000        0.0000        0.0000        0.0000        0.0000        0.0000        0.0000        0.0000        0.0000        0.0000        0.0000        0.0000        0.0000        0.0000        0.0000        0.0000        0.0000        0.0000        0.0000        0.0000        0.0000        0.0000        0.0000        0.0000        0.0000        0.0000        0.0000        0.0000        0.0000        0.0000        0.0000        0.0000        0.0000        0.0000        0.0000        0.0000        0.0000        0.0000        0.0000        0.0000        0.0000        0.0000        0.0000        0.0000        0.0000        0.0000        0.0000        0.0000        0.0000        0.0000        0.0000        0.0000        0.0000        0.0000        0.0000        0.0000        0.0000        0.0000        0.0000        0.0000        0.0000        0.0000        0.0000        0.0000        0.0000        0.0000        0.0000        0.0000      409.7527      334.6605      295.3190      286.7231      280.8314      285.6111      245.5551      217.2064      228.2781      226.2532      210.7225      202.7573      232.3181      242.8008      229.3397      196.5528      199.3193      193.6563      197.0937      209.0153      210.7039      214.5590      195.8097      177.9516      181.4073      186.1273      178.7291      178.4483      190.8282      218.3212      231.2307      233.0692      203.5193      204.8574      184.0665      182.6403      184.0357      185.8859      198.5397      241.9497      232.8557      265.0098      272.1753      264.8326      259.8204      259.2342      248.7657      208.0787      189.5211      188.1380      170.9743      176.0609      133.3949      116.2071      117.4860      110.2953      114.8100      131.9866      157.3809      191.4451      205.4980      245.3719      255.5443      270.6020      276.9204      270.3918      248.3341      238.0473      255.1385      264.6044      260.4637      275.1591      274.3550      293.3547      281.3504      297.9276      355.5437      366.5836      364.0995      398.6564      391.3998      341.2429      360.9286      302.4238      279.0927      253.5687      224.4077       52.7432       93.1089      124.5584        0.0000        0.0000        0.0000        0.0000      409.0194      363.1749      376.7682      368.4535      364.1359      352.2300        0.0000        0.0000        0.0000        0.0000        0.0000        0.0000        0.0000        0.0000        0.0000        0.0000        0.0000        0.0000        0.0000        0.0000        0.0000        0.0000        0.0000        0.0000        0.0000        0.0000        0.0000        0.0000        0.0000        0.0000        0.0000        0.0000        0.0000        0.0000        0.0000        0.0000        0.0000        0.0000        0.0000        0.0000        0.0000        0.0000        0.0000        0.0000        0.0000        0.0000        0.0000        0.0000        0.0000        0.0000        0.0000        0.0000        0.0000        0.0000        0.0000        0.0000        0.0000        0.0000        0.0000
        0.0000        0.0000        0.0000        0.0000        0.0000        0.0000        0.0000        0.0000        0.0000        0.0000        0.0000        0.0000        0.0000        0.0000        0.0000        0.0000        0.0000        0.0000        0.0000        0.0000        0.0000        0.0000        0.0000        0.0000        0.0000        0.0000        0.0000        0.0000        0.0000        0.0000        0.0000        0.0000        0.0000        0.0000        0.0000        0.0000        0.0000        0.0000        0.0000        0.0000        0.0000        0.0000        0.0000        0.0000        0.0000        0.0000        0.0000        0.0000        0.0000        0.0000        0.0000        0.0000        0.0000        0.0000        0.0000        0.0000        0.0000        0.0000        0.0000        0.0000        0.0000        0.0000        0.0000        0.0000        0.0000        0.0000        0.0000        0.0000        0.0000        0.0000        0.0000        0.0000        0.0000        0.0000        0.0000        0.0000        0.0000        0.0000        0.0000        0.0000        0.0000        0.0000        0.0000        0.0000        0.0000        0.0000        0.0000        0.0000        0.0000        0.0000        0.0000        0.0000        0.0000        0.0000        0.0000        0.0000      414.6475      317.3579      270.4298      287.7210      295.5953      298.8918      283.3495      221.5817      253.8778      242.7195      214.3322      229.8610      240.8648      232.3149      228.0500      227.4485      233.8897      230.9354      206.1044      219.0022      215.1149      213.0375      203.1557      172.1464      207.8157      197.7724      179.6233      178.4291      213.9787      238.6655      187.1626      166.6672      165.2583      174.1698      169.2544      175.0386      184.5910      189.8841      219.8217      250.3530      262.9991      275.1361      280.7845      289.8955      276.9168      311.3905      288.2275      249.2893      220.4568      205.0884      191.1815      181.5070      137.8446      119.6822      123.4659      129.0551      140.7673      148.4980      169.0164      175.4031      196.2403      221.3371      237.4864      240.3576      243.5595      245.4472      237.4625      237.0854      271.3231      303.4683      293.5542      279.4000      282.7265      290.3362      292.0587      312.2868      355.1729      408.4405      419.1204      422.0284      387.2449      309.9588      292.5562      262.1930      252.5708      235.1887      206.0038        0.0000        0.0000        0.0000        0.0000        0.0000        0.0000      455.8179      462.9421      409.8046      393.8342      397.3459      410.8651        0.0000        0.0000        0.0000        0.0000        0.0000        0.0000        0.0000        0.0000        0.0000        0.0000        0.0000        0.0000        0.0000        0.0000        0.0000        0.0000        0.0000        0.0000        0.0000        0.0000        0.0000        0.0000        0.0000        0.0000        0.0000        0.0000        0.0000        0.0000        0.0000        0.0000        0.0000        0.0000        0.0000        0.0000        0.0000        0.0000        0.0000        0.0000        0.0000        0.0000        0.0000        0.0000        0.0000        0.0000        0.0000        0.0000        0.0000        0.0000        0.0000        0.0000        0.0000        0.0000        0.0000        0.0000
        0.0000        0.0000        0.0000        0.0000        0.0000        0.0000        0.0000        0.0000        0.0000        0.0000        0.0000        0.0000        0.0000        0.0000        0.0000        0.0000        0.0000        0.0000        0.0000        0.0000        0.0000        0.0000        0.0000        0.0000        0.0000        0.0000        0.0000        0.0000        0.0000        0.0000        0.0000        0.0000        0.0000        0.0000        0.0000        0.0000        0.0000        0.0000        0.0000        0.0000        0.0000        0.0000        0.0000        0.0000        0.0000        0.0000        0.0000        0.0000        0.0000        0.0000        0.0000        0.0000        0.0000        0.0000        0.0000        0.0000        0.0000        0.0000        0.0000        0.0000        0.0000        0.0000        0.0000        0.0000        0.0000        0.0000        0.0000        0.0000        0.0000        0.0000        0.0000        0.0000        0.0000        0.0000        0.0000        0.0000        0.0000        0.0000        0.0000        0.0000        0.0000        0.0000        0.0000        0.0000        0.0000        0.0000        0.0000        0.0000        0.0000        0.0000        0.0000        0.0000        0.0000        0.0000        0.0000        0.0000      356.2080      277.7305      268.6832      294.0546      286.2124      309.0661      288.8907      239.4062      251.0686      225.4465      221.9898      244.4355      267.5718      275.5488      262.9650      272.1801      265.0728      228.7281      211.8889      221.1087      234.1423      227.1723      197.7142      179.3249      208.7391      198.2523      208.6262      187.4270      191.7955      186.6617      184.6459      168.6199      167.9507      172.0705      164.6211      174.4944      203.9420      222.4584      241.3641      267.9451      294.5366      302.3948      293.0096      293.9675      293.2631      310.1071      302.6355      253.1893      230.3618      221.3598      198.6337      203.7563      174.3425      148.9492      144.7116      151.8638      158.2495      188.2901      182.5694      191.6535      204.7952      228.8158      231.3731      225.4005      239.4423      240.2524      245.3468      256.2869      276.7040      313.5854      304.7095      300.1913      319.8041      299.8746      305.0804      335.0616      354.0911      408.9070      424.3798      410.0945      367.1017      339.0190      291.2149      267.8107      270.6565      225.7669        0.0000        0.0000        0.0000        0.0000        0.0000        0.0000      454.8026      527.3948      522.5335      490.3636      460.8620      503.1491      517.7005        0.0000        0.0000        0.0000        0.0000        0.0000        0.0000        0.0000        0.0000        0.0000        0.0000        0.0000        0.0000        0.0000        0.0000        0.0000        0.0000        0.0000        0.0000        0.0000        0.0000        0.0000        0.0000        0.0000        0.0000        0.0000        0.0000        0.0000        0.0000        0.0000        0.0000        0.0000        0.0000        0.0000        0.0000        0.0000        0.0000        0.0000        0.0000        0.0000        0.0000        0.0000        0.0000        0.0000        0.0000        0.0000        0.0000        0.0000        0.0000        0.0000        0.0000        0.0000        0.0000        0.0000        0.0000
        0.0000        0.0000        0.0000        0.0000        0.0000        0.0000        0.0000        0.0000        0.0000        0.0000        0.0000        0.0000        0.0000        0.0000        0.0000        0.0000        0.0000        0.0000        0.0000        0.0000        0.0000        0.0000        0.0000        0.0000        0.0000        0.0000        0.0000        0.0000        0.0000        0.0000        0.0000        0.0000        0.0000        0.0000        0.0000        0.0000        0.0000        0.0000        0.0000        0.0000        0.0000        0.0000        0.0000        0.0000        0.0000        0.0000        0.0000        0.0000        0.0000        0.0000        0.0000        0.0000        0.0000        0.0000        0.0000        0.0000        0.0000        0.0000        0.0000        0.0000        0.0000        0.0000        0.0000        0.0000        0.0000        0.0000        0.0000        0.0000        0.0000        0.0000        0.0000        0.0000        0.0000        0.0000        0.0000        0.0000        0.0000        0.0000        0.0000        0.0000        0.0000        0.0000        0.0000        0.0000        0.0000        0.0000        0.0000        0.0000        0.0000        0.0000        0.0000        0.0000        0.0000        0.0000        0.0000        0.0000        0.0000      259.5988      246.1400      249.2832      252.9601      258.6250      257.7882      244.0152      258.6050      249.4671      230.1872      254.1624      270.7656      275.4937      289.5128      295.3940      281.3875      230.5721      218.2916      246.5447      250.5668      218.1255      212.0394      194.9693      197.6482      189.4483      180.4645      179.6017      199.4823      181.6233      174.1033      171.2982      165.8713      168.0590      168.2808      183.7468      200.1818      213.3493      229.4444      261.9659      314.5473      321.5556      316.3360      295.8076      292.1161      297.0448      283.4347      241.4843      216.3725      197.1434      209.6983      205.7881      208.0524      182.0713      161.6615      160.5995      186.3177      235.6963      193.6631      186.5805      228.1483      253.8945      255.4587      243.2042      263.7348      258.3835      266.7412      277.1702      289.8606      325.9072      325.2065      337.6239      341.6635      316.4655      337.1186      416.0690      423.2007      420.6881      405.0470      377.7362      358.8243      344.4008      315.0834      264.9081      276.5426        0.0000        0.0000        0.0000        0.0000        0.0000        0.0000        0.0000      537.0715      588.8032      570.6849      585.6150      573.3536      625.2957      618.7540        0.0000        0.0000        0.0000        0.0000        0.0000        0.0000        0.0000        0.0000        0.0000        0.0000        0.0000        0.0000        0.0000        0.0000        0.0000        0.0000        0.0000        0.0000        0.0000        0.0000        0.0000        0.0000        0.0000        0.0000        0.0000        0.0000        0.0000        0.0000        0.0000        0.0000        0.0000        0.0000        0.0000        0.0000        0.0000        0.0000        0.0000        0.0000        0.0000        0.0000        0.0000        0.0000        0.0000        0.0000        0.0000        0.0000        0.0000        0.0000        0.0000        0.0000        0.0000        0.0000        0.0000        0.0000
        0.0000        0.0000        0.0000        0.0000        0.0000        0.0000        0.0000        0.0000        0.0000        0.0000        0.0000        0.0000        0.0000        0.0000        0.0000        0.0000        0.0000        0.0000        0.0000        0.0000        0.0000        0.0000        0.0000        0.0000        0.0000        0.0000        0.0000        0.0000        0.0000        0.0000        0.0000        0.0000        0.0000        0.0000        0.0000        0.0000        0.0000        0.0000        0.0000        0.0000        0.0000        0.0000        0.0000        0.0000        0.0000        0.0000        0.0000        0.0000        0.0000        0.0000        0.0000        0.0000        0.0000        0.0000        0.0000        0.0000        0.0000        0.0000        0.0000        0.0000        0.0000        0.0000        0.0000        0.0000        0.0000        0.0000        0.0000        0.0000        0.0000        0.0000        0.0000        0.0000        0.0000        0.0000        0.0000        0.0000        0.0000        0.0000        0.0000        0.0000        0.0000        0.0000        0.0000        0.0000        0.0000        0.0000        0.0000        0.0000        0.0000        0.0000        0.0000        0.0000        0.0000        0.0000        0.0000        0.0000      297.0662      234.2759      233.6665      262.2360        0.0000      251.6775      251.3544      276.5159      265.9874      266.6646      272.3694      260.1803      285.7068      295.9388      285.7078      269.0031      255.7558      230.2372      246.2080      260.7963      236.4639      204.4805      194.1372      162.1552      156.1566      162.0077      163.7610      180.3961      185.5450      185.1734      189.4571      177.0742      158.4103      173.1739      193.6031      194.1451      213.0746      230.7244      230.1859      232.0895      259.0402      252.0110      261.6257      233.2767      243.9321      231.8325      225.1898      235.1944      225.3482      211.9332      224.2742      270.1767      212.6735      185.7887      181.3313      169.1259      155.8876      166.2068      168.2255      196.5020      225.3618      247.4054      260.1088      297.0131      303.0798      322.3253      328.0526      343.4205      346.7414      374.6453      393.3396      388.7728      392.9292      373.9233      389.1553      390.0372      482.8741      442.0916      384.3587      310.1751      315.8259      320.3421      300.9595        0.0000        0.0000        0.0000        0.0000        0.0000      318.6600      317.6700        0.0000      713.0364      717.9142      712.0549      712.9730      663.8452      671.9203      641.3008        0.0000        0.0000        0.0000        0.0000        0.0000        0.0000        0.0000        0.0000        0.0000        0.0000        0.0000        0.0000        0.0000        0.0000        0.0000        0.0000        0.0000        0.0000        0.0000        0.0000        0.0000        0.0000        0.0000        0.0000        0.0000        0.0000        0.0000        0.0000        0.0000        0.0000        0.0000        0.0000        0.0000        0.0000        0.0000        0.0000        0.0000        0.0000        0.0000        0.0000        0.0000        0.0000        0.0000        0.0000        0.0000        0.0000        0.0000        0.0000        0.0000        0.0000        0.0000        0.0000        0.0000        0.0000        0.0000
        0.0000        0.0000        0.0000        0.0000        0.0000        0.0000        0.0000        0.0000        0.0000        0.0000        0.0000        0.0000        0.0000        0.0000        0.0000        0.0000        0.0000        0.0000        0.0000        0.0000        0.0000        0.0000        0.0000        0.0000        0.0000        0.0000        0.0000        0.0000        0.0000        0.0000        0.0000        0.0000        0.0000        0.0000        0.0000        0.0000        0.0000        0.0000        0.0000        0.0000        0.0000        0.0000        0.0000        0.0000        0.0000        0.0000        0.0000        0.0000        0.0000        0.0000        0.0000        0.0000        0.0000        0.0000        0.0000        0.0000        0.0000        0.0000        0.0000        0.0000        0.0000        0.0000        0.0000        0.0000        0.0000        0.0000        0.0000        0.0000        0.0000        0.0000        0.0000        0.0000        0.0000        0.0000        0.0000        0.0000        0.0000        0.0000        0.0000        0.0000        0.0000        0.0000        0.0000        0.0000        0.0000        0.0000        0.0000        0.0000        0.0000        0.0000        0.0000        0.0000        0.0000        0.0000        0.0000        0.0000        0.0000      259.8691        0.0000        0.0000        0.0000      247.7122      271.0096      259.8313      253.9427      271.1885      267.3009      259.5108      261.8344      256.1048      270.1667      264.8964      262.2182      249.0290      219.5434      221.4422      207.5842      192.7485      189.7951      160.0876      152.8422      173.1685      155.2721      164.1712      167.3717      169.2112      169.3460      169.3446      161.5507      183.1667      207.9212      221.0742      225.4160      240.8577      222.6608      235.3840      266.2733      240.0858      230.3475      210.0596      252.5848      245.2551      229.9097      245.3745      233.2612      222.4669      235.7069      227.4376      206.4563      176.5021      162.0806      144.4427      153.3862      154.7066      189.4158      231.9381      251.8147      249.3967      265.4156      295.1016      326.5993      347.9096      360.8083      385.0077      402.8841      428.9013      447.8698      430.1709      421.2466      431.8795      427.5928      448.9020      473.9463      383.3716      424.5912      326.5781      366.9396      365.8530      324.3074        0.0000        0.0000        0.0000        0.0000        0.0000      392.5499      436.9201      501.5699      737.1904      784.1057      788.7666      768.5543      691.9916      671.2625      626.0812        0.0000        0.0000        0.0000        0.0000        0.0000        0.0000        0.0000        0.0000        0.0000        0.0000        0.0000        0.0000        0.0000        0.0000        0.0000        0.0000        0.0000        0.0000        0.0000        0.0000        0.0000        0.0000        0.0000        0.0000        0.0000        0.0000        0.0000        0.0000        0.0000        0.0000        0.0000        0.0000        0.0000        0.0000        0.0000        0.0000        0.0000        0.0000        0.0000        0.0000        0.0000        0.0000        0.0000        0.0000        0.0000        0.0000        0.0000        0.0000        0.0000        0.0000        0.0000        0.0000        0.0000        0.0000        0.0000
        0.0000        0.0000        0.0000        0.0000        0.0000        0.0000        0.0000        0.0000        0.0000        0.0000        0.0000        0.0000        0.0000        0.0000        0.0000        0.0000        0.0000        0.0000        0.0000        0.0000        0.0000        0.0000        0.0000        0.0000        0.0000        0.0000        0.0000        0.0000        0.0000        0.0000        0.0000        0.0000        0.0000        0.0000        0.0000        0.0000        0.0000        0.0000        0.0000        0.0000        0.0000        0.0000        0.0000        0.0000        0.0000        0.0000        0.0000        0.0000        0.0000        0.0000        0.0000        0.0000        0.0000        0.0000        0.0000        0.0000        0.0000        0.0000        0.0000        0.0000        0.0000        0.0000        0.0000        0.0000        0.0000        0.0000        0.0000        0.0000        0.0000        0.0000        0.0000        0.0000        0.0000        0.0000        0.0000        0.0000        0.0000        0.0000        0.0000        0.0000        0.0000        0.0000        0.0000        0.0000        0.0000        0.0000        0.0000        0.0000        0.0000        0.0000        0.0000        0.0000        0.0000        0.0000        0.0000        0.0000        0.0000        0.0000        0.0000        0.0000        0.0000      253.9892      281.5524      277.9989      240.1780      244.9216      270.0892      275.8925      278.3592      281.6246      278.1918      281.1919      285.0048      268.0659      229.6795      201.5994      187.8822      190.1191      194.6884      182.3849      171.9460      186.5716      188.5596      206.9551      184.3087      175.5350      197.0842      196.6330      176.2319      190.3909      206.3094      220.9389      223.3936      240.4326      218.7338      232.1071      244.4829      214.1271      202.5136      215.4302      225.8007      225.0986      227.8093      252.1380      241.0029      237.9487      244.6071      236.0065      215.2159      198.5325      173.6758      159.6119      164.0131      153.9249      201.7033      240.8850      269.9530      272.7107      276.6420      309.6232      328.4718      343.7075      409.2800      437.4220      460.4993      484.9706      485.4141      466.1256      462.9200      460.9902      448.9113      440.5343      416.7420      409.2217      476.8886      349.9577      410.8004        0.0000        0.0000        0.0000        0.0000        0.0000        0.0000      514.7400      506.9698      552.5699      561.1500      819.0195      859.8156      888.9395      823.9506      743.2250      723.0652      655.3591        0.0000        0.0000        0.0000        0.0000        0.0000        0.0000        0.0000        0.0000        0.0000        0.0000        0.0000        0.0000        0.0000        0.0000        0.0000        0.0000        0.0000        0.0000        0.0000        0.0000        0.0000        0.0000        0.0000        0.0000        0.0000        0.0000        0.0000        0.0000        0.0000        0.0000        0.0000        0.0000        0.0000        0.0000        0.0000        0.0000        0.0000        0.0000        0.0000        0.0000        0.0000        0.0000        0.0000        0.0000        0.0000        0.0000        0.0000        0.0000        0.0000        0.0000        0.0000        0.0000        0.0000        0.0000        0.0000
        0.0000        0.0000        0.0000        0.0000        0.0000        0.0000        0.0000        0.0000        0.0000        0.0000        0.0000        0.0000        0.0000        0.0000        0.0000        0.0000        0.0000        0.0000        0.0000        0.0000        0.0000        0.0000        0.0000        0.0000        0.0000        0.0000        0.0000        0.0000        0.0000        0.0000        0.0000        0.0000        0.0000        0.0000        0.0000        0.0000        0.0000        0.0000        0.0000        0.0000        0.0000        0.0000        0.0000        0.0000        0.0000        0.0000        0.0000        0.0000        0.0000        0.0000        0.0000        0.0000        0.0000        0.0000        0.0000        0.0000        0.0000        0.0000        0.0000        0.0000        0.0000        0.0000        0.0000        0.0000        0.0000        0.0000        0.0000        0.0000        0.0000        0.0000        0.0000        0.0000        0.0000        0.0000        0.0000        0.0000        0.0000        0.0000        0.0000        0.0000        0.0000        0.0000        0.0000        0.0000        0.0000        0.0000        0.0000        0.0000        0.0000        0.0000        0.0000        0.0000        0.0000        0.0000        0.0000        0.0000        0.0000        0.0000        0.0000        0.0000        0.0000        0.0000      333.2911      283.8524      250.1160      248.6987      253.0695      306.0924      320.1638      300.7233      300.3060      301.3953      283.7176      259.4770      230.9627      237.0325      237.4152      210.7419      190.4527      179.0475      213.1536      239.6688      262.7090      206.9583      203.6154      210.2288      242.2990      225.5543      194.4853      181.3370      194.5133      220.4990      216.1340      219.6010      233.5132      250.7171      239.1945      224.4999      240.9503      252.5673      245.4156      256.7172      253.1613      243.3179      234.9861      248.8058      233.0856      231.4036      210.6809      199.5514      196.2935      227.0212      229.0445      183.7513      250.8689      284.0196      283.1814      275.1757      280.0977      316.3369      327.1935      350.4099      422.8795      448.7902      443.6094      444.7454      464.9629      456.6170      464.8565      470.5969      451.8036      468.4722      454.4875      451.2855      599.7422      379.3973      374.8578        0.0000        0.0000        0.0000        0.0000        0.0000        0.0000        0.0000      636.7199      755.1602      582.6900      875.0405      980.7715     1001.1339      874.3082      710.6869      686.8689      690.3556        0.0000        0.0000        0.0000        0.0000        0.0000        0.0000        0.0000        0.0000        0.0000        0.0000        0.0000        0.0000        0.0000        0.0000        0.0000        0.0000        0.0000        0.0000        0.0000        0.0000        0.0000        0.0000        0.0000        0.0000        0.0000        0.0000        0.0000        0.0000        0.0000        0.0000        0.0000        0.0000        0.0000        0.0000        0.0000        0.0000        0.0000        0.0000        0.0000        0.0000        0.0000        0.0000        0.0000        0.0000        0.0000        0.0000        0.0000        0.0000        0.0000        0.0000        0.0000        0.0000        0.0000        0.0000        0.0000
        0.0000        0.0000        0.0000        0.0000        0.0000        0.0000        0.0000        0.0000        0.0000        0.0000        0.0000        0.0000        0.0000        0.0000        0.0000        0.0000        0.0000        0.0000        0.0000        0.0000        0.0000        0.0000        0.0000        0.0000        0.0000        0.0000        0.0000        0.0000        0.0000        0.0000        0.0000        0.0000        0.0000        0.0000        0.0000        0.0000        0.0000        0.0000        0.0000        0.0000        0.0000        0.0000        0.0000        0.0000        0.0000        0.0000        0.0000        0.0000        0.0000        0.0000        0.0000        0.0000        0.0000        0.0000        0.0000        0.0000        0.0000        0.0000        0.0000        0.0000        0.0000        0.0000        0.0000        0.0000        0.0000        0.0000        0.0000        0.0000        0.0000        0.0000        0.0000        0.0000        0.0000        0.0000        0.0000        0.0000        0.0000        0.0000        0.0000        0.0000        0.0000        0.0000        0.0000        0.0000        0.0000        0.0000        0.0000        0.0000        0.0000        0.0000        0.0000        0.0000        0.0000        0.0000        0.0000        0.0000        0.0000        0.0000        0.0000        0.0000        0.0000        0.0000        0.0000      316.5166      310.7207      287.4932      285.7756      296.9242      301.0436      311.8410      312.9412      316.1190      306.6494      303.4279      308.6398      316.2281      308.0046      286.3810      269.4859      221.1830      229.0851      262.6980      304.1762      267.7332      263.2394      277.8422      318.1503        0.0000        0.0000      236.4015      229.5809      239.9187      235.5292      243.4897      263.5918      266.4357      261.0033      248.1556      255.9295      270.1180      279.7470      266.9889      248.4047      240.4137      227.2020      267.7482      250.6402      230.3912      240.2082      222.5500      217.5238      178.5264      193.1568      195.7174      260.1461      328.1681      302.8760      301.5917      285.8256      284.5999      294.6413      331.7553      345.2883      356.4996      358.4833      371.3726      393.9826      437.9369      424.2551      428.0941      429.2720      382.8892      448.8233      390.1786        0.0000        0.0000        0.0000        0.0000        0.0000        0.0000        0.0000        0.0000        0.0000        0.0000        0.0000        0.0000        0.0000      969.9114     1213.9033      922.3899      888.6942      787.9955      850.4767        0.0000        0.0000        0.0000        0.0000        0.0000        0.0000        0.0000        0.0000        0.0000        0.0000        0.0000        0.0000        0.0000        0.0000        0.0000        0.0000        0.0000        0.0000        0.0000        0.0000        0.0000        0.0000        0.0000        0.0000        0.0000        0.0000        0.0000        0.0000        0.0000        0.0000        0.0000        0.0000        0.0000        0.0000        0.0000        0.0000        0.0000        0.0000        0.0000        0.0000        0.0000        0.0000        0.0000        0.0000        0.0000        0.0000        0.0000        0.0000        0.0000        0.0000        0.0000        0.0000        0.0000        0.0000        0.0000        0.0000
        0.0000        0.0000        0.0000        0.0000        0.0000        0.0000        0.0000        0.0000        0.0000        0.0000        0.0000        0.0000        0.0000        0.0000        0.0000        0.0000        0.0000        0.0000        0.0000        0.0000        0.0000        0.0000        0.0000        0.0000        0.0000        0.0000        0.0000        0.0000        0.0000        0.0000        0.0000        0.0000        0.0000        0.0000        0.0000        0.0000        0.0000        0.0000        0.0000        0.0000        0.0000        0.0000        0.0000        0.0000        0.0000        0.0000        0.0000        0.0000        0.0000        0.0000        0.0000        0.0000        0.0000        0.0000        0.0000        0.0000        0.0000        0.0000        0.0000        0.0000        0.0000        0.0000        0.0000        0.0000        0.0000        0.0000        0.0000        0.0000        0.0000        0.0000        0.0000        0.0000        0.0000        0.0000        0.0000        0.0000        0.0000        0.0000        0.0000        0.0000        0.0000        0.0000        0.0000        0.0000        0.0000        0.0000        0.0000        0.0000        0.0000        0.0000        0.0000        0.0000        0.0000        0.0000        0.0000        0.0000        0.0000        0.0000        0.0000        0.0000        0.0000        0.0000        0.0000      370.4661      360.1159      335.8238      317.3380      295.5925      300.0386      304.6940      308.5078      335.8136      336.8596      330.8680      336.6084      349.3910      346.1298      332.1408      300.7856      244.4938      271.6214      284.7761      317.2442      337.2959      340.8501      348.2089        0.0000        0.0000        0.0000        0.0000        0.0000        0.0000      265.3153      275.9303      264.9055      255.1701      257.4065      240.7181      248.8989      240.0791      245.8752      250.4032      243.0691      219.6745      236.3504      255.3716      247.7555      219.3053      220.3715      234.5136      221.5549      187.1971      186.2364      207.5094      247.0795      294.4598      305.9230      304.3583      287.0827      278.4512      285.7465      297.2346      315.7761      309.5972      322.8130      337.5217      368.2977      451.3330      473.9003      441.1720      465.9657      412.0010        0.0000        0.0000        0.0000        0.0000        0.0000        0.0000        0.0000        0.0000        0.0000        0.0000        0.0000        0.0000        0.0000        0.0000        0.0000     1244.3733     1144.3158     1190.4485     1071.0474     1148.6689      961.0140      669.9514        0.0000        0.0000        0.0000        0.0000        0.0000        0.0000        0.0000        0.0000        0.0000        0.0000        0.0000        0.0000        0.0000        0.0000        0.0000        0.0000        0.0000        0.0000        0.0000        0.0000        0.0000        0.0000        0.0000        0.0000        0.0000        0.0000        0.0000        0.0000        0.0000        0.0000        0.0000        0.0000        0.0000        0.0000        0.0000        0.0000        0.0000        0.0000        0.0000        0.0000        0.0000        0.0000        0.0000        0.0000        0.0000        0.0000        0.0000        0.0000        0.0000        0.0000        0.0000        0.0000        0.0000        0.0000        0.0000
        0.0000        0.0000        0.0000        0.0000        0.0000        0.0000        0.0000        0.0000        0.0000        0.0000        0.0000        0.0000        0.0000        0.0000        0.0000        0.0000        0.0000        0.0000        0.0000        0.0000        0.0000        0.0000        0.0000        0.0000        0.0000        0.0000        0.0000        0.0000        0.0000        0.0000        0.0000        0.0000        0.0000        0.0000        0.0000        0.0000        0.0000        0.0000        0.0000        0.0000        0.0000        0.0000        0.0000        0.0000        0.0000        0.0000        0.0000        0.0000        0.0000        0.0000        0.0000        0.0000        0.0000        0.0000        0.0000        0.0000        0.0000        0.0000        0.0000        0.0000        0.0000        0.0000        0.0000        0.0000        0.0000        0.0000        0.0000        0.0000        0.0000        0.0000        0.0000        0.0000        0.0000        0.0000        0.0000        0.0000        0.0000        0.0000        0.0000        0.0000        0.0000        0.0000        0.0000        0.0000        0.0000        0.0000        0.0000        0.0000        0.0000        0.0000        0.0000        0.0000        0.0000        0.0000        0.0000        0.0000        0.0000        0.0000        0.0000        0.0000        0.0000        0.0000        0.0000      327.7742      315.4901      310.0266      308.3168      297.0685      286.5996      292.9543      311.6014      347.0381      350.8427      356.2978      361.1513      357.5444      368.1012        0.0000      340.3901      291.6443        0.0000        0.0000      292.0692      325.8488        0.0000        0.0000        0.0000        0.0000        0.0000        0.0000        0.0000        0.0000      285.3603      277.9059      270.7847      246.8125      269.3882      269.3963      273.8863      285.5915      267.0502      263.9772      249.3922      234.9989      247.8750      263.6013      259.6529      230.2953      234.4774      259.2873      233.9088      206.4207      222.1425      214.4910      255.5514      330.5081      326.2724      325.8061      324.4180      310.1929      305.1810      304.1542      325.6917      317.8749      308.1714      346.4695      378.3536        0.0000        0.0000        0.0000        0.0000        0.0000        0.0000        0.0000        0.0000        0.0000        0.0000        0.0000        0.0000        0.0000        0.0000        0.0000        0.0000        0.0000        0.0000        0.0000        0.0000     1253.4056     1262.1809     1196.9885     1184.8243     1153.2170        0.0000        0.0000        0.0000        0.0000        0.0000        0.0000        0.0000        0.0000        0.0000        0.0000        0.0000        0.0000        0.0000        0.0000        0.0000        0.0000        0.0000        0.0000        0.0000        0.0000        0.0000        0.0000        0.0000        0.0000        0.0000        0.0000        0.0000        0.0000        0.0000        0.0000        0.0000        0.0000        0.0000        0.0000        0.0000        0.0000        0.0000        0.0000        0.0000        0.0000        0.0000        0.0000        0.0000        0.0000        0.0000        0.0000        0.0000        0.0000        0.0000        0.0000        0.0000        0.0000        0.0000        0.0000        0.0000        0.0000        0.0000
        0.0000        0.0000        0.0000        0.0000        0.0000        0.0000        0.0000        0.0000        0.0000        0.0000        0.0000        0.0000        0.0000        0.0000        0.0000        0.0000        0.0000        0.0000        0.0000        0.0000        0.0000        0.0000        0.0000        0.0000        0.0000        0.0000        0.0000        0.0000        0.0000        0.0000        0.0000        0.0000        0.0000        0.0000        0.0000        0.0000        0.0000        0.0000        0.0000        0.0000        0.0000        0.0000        0.0000        0.0000        0.0000        0.0000        0.0000        0.0000        0.0000        0.0000        0.0000        0.0000        0.0000        0.0000        0.0000        0.0000        0.0000        0.0000        0.0000        0.0000        0.0000        0.0000        0.0000        0.0000        0.0000        0.0000        0.0000        0.0000        0.0000        0.0000        0.0000        0.0000        0.0000        0.0000        0.0000        0.0000        0.0000        0.0000        0.0000        0.0000        0.0000        0.0000        0.0000        0.0000        0.0000        0.0000        0.0000        0.0000        0.0000        0.0000        0.0000        0.0000        0.0000        0.0000        0.0000        0.0000        0.0000        0.0000        0.0000        0.0000        0.0000        0.0000        0.0000      286.3657      299.4314      302.9399      294.0892      272.4814      252.4835      260.5435      277.1006      311.6623      332.3480      337.1100        0.0000        0.0000        0.0000        0.0000        0.0000        0.0000        0.0000        0.0000        0.0000        0.0000        0.0000        0.0000        0.0000        0.0000        0.0000        0.0000        0.0000        0.0000        0.0000      260.2292      253.3327      245.4153      261.0576      317.7946      325.6290      334.2963      337.1495      283.2330      255.4209      245.8063      260.6087      263.0638      271.4776      281.3000      289.2036      296.5718      262.5207      249.4002      259.6825      259.8513      290.5575      338.6841      374.2719      346.7156      358.6170      328.4372      320.7361      325.9673      322.9667      307.7316      322.5129      343.8083        0.0000        0.0000        0.0000        0.0000        0.0000        0.0000        0.0000        0.0000        0.0000        0.0000        0.0000        0.0000        0.0000        0.0000        0.0000        0.0000        0.0000        0.0000        0.0000        0.0000        0.0000        0.0000     1299.2218     1335.8951     1276.4370        0.0000     1017.2730      836.8987        0.0000        0.0000        0.0000        0.0000        0.0000        0.0000        0.0000        0.0000        0.0000        0.0000        0.0000        0.0000        0.0000        0.0000        0.0000        0.0000        0.0000        0.0000        0.0000        0.0000        0.0000        0.0000        0.0000        0.0000        0.0000        0.0000        0.0000        0.0000        0.0000        0.0000        0.0000        0.0000        0.0000        0.0000        0.0000        0.0000        0.0000        0.0000        0.0000        0.0000        0.0000        0.0000        0.0000        0.0000        0.0000        0.0000        0.0000        0.0000        0.0000        0.0000        0.0000        0.0000        0.0000        0.0000        0.0000
        0.0000        0.0000        0.0000        0.0000        0.0000        0.0000        0.0000        0.0000        0.0000        0.0000        0.0000        0.0000        0.0000        0.0000        0.0000        0.0000        0.0000        0.0000        0.0000        0.0000        0.0000        0.0000        0.0000        0.0000        0.0000        0.0000        0.0000        0.0000        0.0000        0.0000        0.0000        0.0000        0.0000        0.0000        0.0000        0.0000        0.0000        0.0000        0.0000        0.0000        0.0000        0.0000        0.0000        0.0000        0.0000        0.0000        0.0000        0.0000        0.0000        0.0000        0.0000        0.0000        0.0000        0.0000        0.0000        0.0000        0.0000        0.0000        0.0000        0.0000        0.0000        0.0000        0.0000        0.0000        0.0000        0.0000        0.0000        0.0000        0.0000        0.0000        0.0000        0.0000        0.0000        0.0000        0.0000        0.0000        0.0000        0.0000        0.0000        0.0000        0.0000        0.0000        0.0000        0.0000        0.0000        0.0000        0.0000        0.0000        0.0000        0.0000        0.0000        0.0000        0.0000        0.0000        0.0000        0.0000        0.0000        0.0000        0.0000        0.0000        0.0000        0.0000        0.0000        0.0000        0.0000      252.8082      259.1007      217.9732      198.3390      218.4785      251.9292      295.8232      269.7347      289.4377      316.5663        0.0000        0.0000        0.0000        0.0000        0.0000        0.0000        0.0000        0.0000        0.0000        0.0000        0.0000        0.0000        0.0000        0.0000        0.0000        0.0000        0.0000        0.0000      205.6007      207.8878      264.4227      298.7270      336.9044      356.9630      356.4404      345.6578      308.6940      301.6931      304.3497      274.6169      344.6504      320.4847      402.0034      355.0529      334.0499      339.8849      315.5369      276.8815      240.0735      273.9202      324.8012      340.7599      301.3073      318.9346      346.4505      325.8850      328.2726      315.9489      172.9800      330.8400        0.0000        0.0000        0.0000        0.0000        0.0000        0.0000        0.0000        0.0000        0.0000        0.0000        0.0000        0.0000        0.0000        0.0000        0.0000        0.0000        0.0000        0.0000        0.0000        0.0000        0.0000        0.0000        0.0000        0.0000     1262.8702     1289.2161        0.0000      979.9802     1052.2498        0.0000        0.0000        0.0000        0.0000        0.0000        0.0000        0.0000        0.0000        0.0000        0.0000        0.0000        0.0000        0.0000        0.0000        0.0000        0.0000        0.0000        0.0000        0.0000        0.0000        0.0000        0.0000        0.0000        0.0000        0.0000        0.0000        0.0000        0.0000        0.0000        0.0000        0.0000        0.0000        0.0000        0.0000        0.0000        0.0000        0.0000        0.0000        0.0000        0.0000        0.0000        0.0000        0.0000        0.0000        0.0000        0.0000        0.0000        0.0000        0.0000        0.0000        0.0000        0.0000        0.0000        0.0000        0.0000
        0.0000        0.0000        0.0000        0.0000        0.0000        0.0000        0.0000        0.0000        0.0000        0.0000        0.0000        0.0000        0.0000        0.0000        0.0000        0.0000        0.0000        0.0000        0.0000        0.0000        0.0000        0.0000        0.0000        0.0000        0.0000        0.0000        0.0000        0.0000        0.0000        0.0000        0.0000        0.0000        0.0000        0.0000        0.0000        0.0000        0.0000        0.0000        0.0000        0.0000        0.0000        0.0000        0.0000        0.0000        0.0000        0.0000        0.0000        0.0000        0.0000        0.0000        0.0000        0.0000        0.0000        0.0000        0.0000        0.0000        0.0000        0.0000        0.0000        0.0000        0.0000        0.0000        0.0000        0.0000        0.0000        0.0000        0.0000        0.0000        0.0000        0.0000        0.0000        0.0000        0.0000        0.0000        0.0000        0.0000        0.0000        0.0000        0.0000        0.0000        0.0000        0.0000        0.0000        0.0000        0.0000        0.0000        0.0000        0.0000        0.0000        0.0000        0.0000        0.0000        0.0000        0.0000        0.0000        0.0000        0.0000        0.0000        0.0000        0.0000        0.0000        0.0000        0.0000        0.0000        0.0000        0.0000      230.7468      204.2575      192.7509      210.2918      222.8563      273.4232      241.8579      251.7014      260.8097        0.0000        0.0000        0.0000        0.0000        0.0000        0.0000        0.0000        0.0000        0.0000        0.0000        0.0000        0.0000        0.0000        0.0000        0.0000        0.0000        0.0000        0.0000        0.0000        0.0000      287.6120      303.6176      343.6425      341.8401      331.7158      310.8406      309.5167      303.0547      294.1190      290.1421      367.9813      386.3751      410.8462      391.9171      338.7927      324.3906      273.5459      283.6207      234.4189      241.4119      368.6619      409.1154      321.9789      354.7600      384.2813        0.0000        0.0000      416.0655        0.0000        0.0000        0.0000        0.0000        0.0000        0.0000        0.0000        0.0000        0.0000        0.0000        0.0000        0.0000        0.0000        0.0000        0.0000        0.0000        0.0000        0.0000        0.0000        0.0000        0.0000        0.0000        0.0000        0.0000        0.0000        0.0000     1265.1378     1191.4626        0.0000        0.0000        0.0000        0.0000        0.0000        0.0000        0.0000        0.0000        0.0000        0.0000        0.0000        0.0000        0.0000        0.0000        0.0000        0.0000        0.0000        0.0000        0.0000        0.0000        0.0000        0.0000        0.0000        0.0000        0.0000        0.0000        0.0000        0.0000        0.0000        0.0000        0.0000        0.0000        0.0000        0.0000        0.0000        0.0000        0.0000        0.0000        0.0000        0.0000        0.0000        0.0000        0.0000        0.0000        0.0000        0.0000        0.0000        0.0000        0.0000        0.0000        0.0000        0.0000        0.0000        0.0000        0.0000        0.0000        0.0000        0.0000
[truncated: 212,709 more chars]
