# Supplementary material for: Multidimensional evaluation of the TRMM 3B43V7 satellite-based precipitation product in mainland China from 1998–2016
Source: PeerJ. 2020 Feb 20;8:e8615. doi: 10.7717/peerj.8615 (PMC7036276; doi:10.7717/peerj.8615)
Supplement: Supplemental Information 2 [file peerj-08-8615-s002.zip › TRMM_3B43 data/TRMM 3B43 data-Year-Month/2007-09.txt]

ncols         249
nrows         175
xllcorner     73.250
yllcorner     6.500
cellsize      0.25000
        0.0000        0.0000        0.0000        0.0000        0.0000        0.0000        0.0000        0.0000        0.0000        0.0000        0.0000        0.0000        0.0000        0.0000        0.0000        0.0000        0.0000        0.0000        0.0000        0.0000        0.0000        0.0000        0.0000        0.0000        0.0000        0.0000        0.0000        0.0000        0.0000        0.0000        0.0000        0.0000        0.0000        0.0000        0.0000        0.0000        0.0000        0.0000        0.0000        0.0000        0.0000        0.0000        0.0000        0.0000        0.0000        0.0000        0.0000        0.0000        0.0000        0.0000        0.0000        0.0000        0.0000        0.0000        0.0000        0.0000        0.0000        0.0000        0.0000        0.0000        0.0000        0.0000        0.0000        0.0000        0.0000        0.0000        0.0000        0.0000        0.0000        0.0000        0.0000        0.0000        0.0000        0.0000        0.0000        0.0000        0.0000        0.0000        0.0000        0.0000        0.0000        0.0000        0.0000        0.0000        0.0000        0.0000        0.0000        0.0000        0.0000        0.0000        0.0000        0.0000        0.0000        0.0000        0.0000        0.0000        0.0000        0.0000        0.0000        0.0000        0.0000        0.0000        0.0000        0.0000        0.0000        0.0000        0.0000        0.0000        0.0000        0.0000        0.0000        0.0000        0.0000        0.0000        0.0000        0.0000        0.0000        0.0000        0.0000        0.0000        0.0000        0.0000        0.0000        0.0000        0.0000        0.0000        0.0000        0.0000        0.0000        0.0000        0.0000        0.0000        0.0000        0.0000        0.0000        0.0000        0.0000        0.0000        0.0000        0.0000        0.0000        0.0000        0.0000        0.0000        0.0000        0.0000        0.0000        0.0000        0.0000        0.0000        0.0000        0.0000        0.0000        0.0000        0.0000        0.0000        0.0000        0.0000        0.0000        0.0000        0.0000        0.0000        0.0000        0.0000        0.0000        0.0000        0.0000        0.0000        0.0000        0.0000        0.0000        0.0000        0.0000        4.1441        4.3225        3.5096        0.0000        0.0000        0.0000        1.5178        1.9163        2.1494        2.1030        2.0690        2.5718        5.1052        4.8107        4.3997        6.4575        4.0133        7.0498       14.8713       17.1627       11.8893        9.2663        8.5809        8.3640        8.6396       10.3192       14.8179       19.4808       22.6735       16.3016       12.4861       14.1764       14.5522       12.6788       10.3270        8.9399       12.3913       17.8875       24.8916       29.0176       29.0733       28.9410       29.5562       29.5306       33.6575       35.9617        0.0000        0.0000        0.0000        0.0000        0.0000        0.0000        0.0000        0.0000        0.0000        0.0000        0.0000        0.0000        0.0000        0.0000        0.0000        0.0000        0.0000        0.0000        0.0000        0.0000        0.0000        0.0000        0.0000        0.0000        0.0000        0.0000        0.0000        0.0000        0.0000        0.0000
        0.0000        0.0000        0.0000        0.0000        0.0000        0.0000        0.0000        0.0000        0.0000        0.0000        0.0000        0.0000        0.0000        0.0000        0.0000        0.0000        0.0000        0.0000        0.0000        0.0000        0.0000        0.0000        0.0000        0.0000        0.0000        0.0000        0.0000        0.0000        0.0000        0.0000        0.0000        0.0000        0.0000        0.0000        0.0000        0.0000        0.0000        0.0000        0.0000        0.0000        0.0000        0.0000        0.0000        0.0000        0.0000        0.0000        0.0000        0.0000        0.0000        0.0000        0.0000        0.0000        0.0000        0.0000        0.0000        0.0000        0.0000        0.0000        0.0000        0.0000        0.0000        0.0000        0.0000        0.0000        0.0000        0.0000        0.0000        0.0000        0.0000        0.0000        0.0000        0.0000        0.0000        0.0000        0.0000        0.0000        0.0000        0.0000        0.0000        0.0000        0.0000        0.0000        0.0000        0.0000        0.0000        0.0000        0.0000        0.0000        0.0000        0.0000        0.0000        0.0000        0.0000        0.0000        0.0000        0.0000        0.0000        0.0000        0.0000        0.0000        0.0000        0.0000        0.0000        0.0000        0.0000        0.0000        0.0000        0.0000        0.0000        0.0000        0.0000        0.0000        0.0000        0.0000        0.0000        0.0000        0.0000        0.0000        0.0000        0.0000        0.0000        0.0000        0.0000        0.0000        0.0000        0.0000        0.0000        0.0000        0.0000        0.0000        0.0000        0.0000        0.0000        0.0000        0.0000        0.0000        0.0000        0.0000        0.0000        0.0000        0.0000        0.0000        0.0000        0.0000        0.0000        0.0000        0.0000        0.0000        0.0000        0.0000        0.0000        0.0000        0.0000        0.0000        0.0000        0.0000        0.0000        0.0000        0.0000        0.0000        0.0000        0.0000        0.0000        0.0000        0.0000        0.0000        0.0000        0.0000        0.0000        0.0000        0.0000        0.0000        4.4737        4.3526        4.3293        3.1789        3.0846        2.1025        2.1194        1.5486        1.4226        1.5868        2.6928        1.9395        2.2747        3.3548        3.8416        4.0585        4.8797        2.7747        6.0336       14.2331       15.3378        9.6574        5.2039        5.8040        6.4413        6.4012        6.7769        6.6300       15.4758       26.0715       13.4243       10.2906        9.1668       11.0974       12.3191        7.5437       13.2334       16.1772       19.4172       20.8643       23.8943       26.1211       25.1025       24.5099       26.5788       26.4980       24.6727       21.6002       22.5467       21.9000       24.2462       25.2604       28.7360       36.2217        0.0000        0.0000        0.0000        0.0000        0.0000        0.0000        0.0000        0.0000        0.0000        0.0000        0.0000        0.0000        0.0000        0.0000        0.0000        0.0000        0.0000        0.0000        0.0000        0.0000        0.0000        0.0000        0.0000
        0.0000        0.0000        0.0000        0.0000        0.0000        0.0000        0.0000        0.0000        0.0000        0.0000        0.0000        0.0000        0.0000        0.0000        0.0000        0.0000        0.0000        0.0000        0.0000        0.0000        0.0000        0.0000        0.0000        0.0000        0.0000        0.0000        0.0000        0.0000        0.0000        0.0000        0.0000        0.0000        0.0000        0.0000        0.0000        0.0000        0.0000        0.0000        0.0000        0.0000        0.0000        0.0000        0.0000        0.0000        0.0000        0.0000        0.0000        0.0000        0.0000        0.0000        0.0000        0.0000        0.0000        0.0000        0.0000       31.6546        0.0000       27.6538       23.6636        0.0000        0.0000        0.0000        0.0000        0.0000        0.0000        0.0000        0.0000        0.0000        0.0000        0.0000        0.0000        0.0000        0.0000        0.0000        0.0000        0.0000        0.0000        0.0000        0.0000        0.0000        0.0000        0.0000        0.0000        0.0000        0.0000        0.0000        0.0000        0.0000        0.0000        0.0000        0.0000        0.0000        0.0000        0.0000        0.0000        0.0000        0.0000        0.0000        0.0000        0.0000        0.0000        0.0000        0.0000        0.0000        0.0000        0.0000        0.0000        0.0000        0.0000        0.0000        0.0000        0.0000        0.0000        0.0000        0.0000        0.0000        0.0000        0.0000        0.0000        0.0000        0.0000        0.0000        0.0000        0.0000        0.0000        0.0000        0.0000        0.0000        0.0000        0.0000        0.0000        0.0000        0.0000        0.0000        0.0000        0.0000        0.0000        0.0000        0.0000        0.0000        0.0000        0.0000        0.0000        0.0000        0.0000        0.0000        0.0000        0.0000        0.0000        0.0000        0.0000        0.0000        0.0000        0.0000        0.0000        0.0000        0.0000        0.0000        0.0000        0.0000        0.0000        0.0000        0.0000        0.0000        0.0000        0.0000        0.0000        0.0000        0.0000        0.0000        0.0000        3.8706        5.2167        4.5765        3.7461        3.0475        4.1013        3.8478        2.4168        2.6313        1.4131        1.3146        1.3044        1.6458        1.4212        2.3503        4.7280        4.0076        4.0883        3.2924        2.6758        4.6202        5.0262        4.4828        4.1114       12.1483        7.0781        5.9674       10.1259        9.0041        8.8405       11.6878        8.0644        6.6779        7.3130       13.4022       12.1069        8.3078       12.3824       16.3982       15.6346       22.0411       26.8336       26.8445       26.4647       25.5760       25.6148       23.3757       22.9050       22.3470       22.4492       24.2001       26.7322       27.0933       33.5456       33.6236       38.3741        0.0000        0.0000        0.0000        0.0000        0.0000        0.0000        0.0000        0.0000        0.0000        0.0000        0.0000        0.0000        0.0000        0.0000        0.0000        0.0000        0.0000        0.0000        0.0000        0.0000        0.0000        0.0000
        0.0000        0.0000        0.0000        0.0000        0.0000        0.0000        0.0000        0.0000        0.0000        0.0000        0.0000        0.0000        0.0000        0.0000        0.0000        0.0000        0.0000        0.0000        0.0000        0.0000        0.0000        0.0000        0.0000        0.0000        0.0000        0.0000        0.0000        0.0000        0.0000        0.0000        0.0000        0.0000        0.0000        0.0000        0.0000        0.0000        0.0000        0.0000        0.0000        0.0000        0.0000        0.0000        0.0000        0.0000        0.0000        0.0000        0.0000        0.0000        0.0000        0.0000        0.0000        0.0000        0.0000       30.5861       30.3896       35.0058       33.9146       42.4147       41.8456       15.1087        0.0000        0.0000        0.0000        0.0000        0.0000        0.0000        0.0000        0.0000        0.0000        0.0000        0.0000        0.0000        0.0000        0.0000        0.0000        0.0000        0.0000        0.0000        0.0000        0.0000        0.0000        0.0000        0.0000        0.0000        0.0000        0.0000        0.0000        0.0000        0.0000        0.0000        0.0000        0.0000        0.0000        0.0000        0.0000        0.0000        0.0000        0.0000        0.0000        0.0000        0.0000        0.0000        0.0000        0.0000        0.0000        0.0000        0.0000        0.0000        0.0000        0.0000        0.0000        0.0000        0.0000        0.0000        0.0000        0.0000        0.0000        0.0000        0.0000        0.0000        0.0000        0.0000        0.0000        0.0000        0.0000        0.0000        0.0000        0.0000        0.0000        0.0000        0.0000        0.0000        0.0000        0.0000        0.0000        0.0000        0.0000        0.0000        0.0000        0.0000        0.0000        0.0000        0.0000        0.0000        0.0000        0.0000        0.0000        0.0000        0.0000        0.0000        0.0000        0.0000        0.0000        0.0000        0.0000        0.0000        0.0000        0.0000        0.0000        0.0000        0.0000        0.0000        0.0000        0.0000        0.0000        0.0000        0.0000        0.0000        0.0000        0.0000        1.9625        3.6281        4.6684        4.7650        4.4001        4.2129        9.7991       10.9722        5.5146        4.7752        1.4795        1.2940        1.3332        1.8770        2.5501        5.7774        4.2552        1.5633        2.7962        2.8221        1.8979        4.6995        4.8224        5.0840        5.1032        6.3186        5.3945        7.6170        7.4911        8.5959       11.9512        7.0924        6.6975        7.4698       10.0110       12.2919       17.0914       18.1019       17.1476       17.2655       18.7944       23.3359       26.6099       30.8602       29.6742       29.4049       26.9100       26.0868       25.2073       23.1611       24.7830       26.6640       30.6534       31.2018       32.9785       34.9353       41.1107       63.1294       72.5042        0.0000        0.0000        0.0000        0.0000        0.0000        0.0000        0.0000        0.0000        0.0000        0.0000        0.0000        0.0000        0.0000        0.0000        0.0000        0.0000        0.0000        0.0000        0.0000        0.0000
        0.0000        0.0000        0.0000        0.0000        0.0000        0.0000        0.0000        0.0000        0.0000        0.0000        0.0000        0.0000        0.0000        0.0000        0.0000        0.0000        0.0000        0.0000        0.0000        0.0000        0.0000        0.0000        0.0000        0.0000        0.0000        0.0000        0.0000        0.0000        0.0000        0.0000        0.0000        0.0000        0.0000        0.0000        0.0000        0.0000        0.0000        0.0000        0.0000        0.0000        0.0000        0.0000        0.0000        0.0000        0.0000        0.0000        0.0000        0.0000        0.0000        0.0000        0.0000        0.0000        0.0000       15.5504       14.0368       16.3897       17.3912       19.6434       16.9103       12.8031        0.0000        0.0000        0.0000        0.0000        0.0000        0.0000        0.0000        0.0000        0.0000        0.0000        0.0000        0.0000        0.0000        0.0000        0.0000        0.0000        0.0000        0.0000        0.0000        0.0000        0.0000        0.0000        0.0000        0.0000        0.0000        0.0000        0.0000        0.0000        0.0000        0.0000        0.0000        0.0000        0.0000        0.0000        0.0000        0.0000        0.0000        0.0000        0.0000        0.0000        0.0000        0.0000        0.0000        0.0000        0.0000        0.0000        0.0000        0.0000        0.0000        0.0000        0.0000        0.0000        0.0000        0.0000        0.0000        0.0000        0.0000        0.0000        0.0000        0.0000        0.0000        0.0000        0.0000        0.0000        0.0000        0.0000        0.0000        0.0000        0.0000        0.0000        0.0000        0.0000        0.0000        0.0000        0.0000        0.0000        0.0000        0.0000        0.0000        0.0000        0.0000        0.0000        0.0000        0.0000        0.0000        0.0000        0.0000        0.0000        0.0000        0.0000        0.0000        0.0000        0.0000        0.0000        0.0000        0.0000        0.0000        0.0000        0.0000        0.0000        0.0000        0.0000        0.0000        0.0000        0.0000        0.0000        0.0000        0.0000        0.0000        0.0000        2.5004        3.5886        4.1815        4.1454        8.3512       14.6772       33.0460        4.1118        4.4505        2.1512        1.3328        1.1970        1.4454        0.9222        0.9409        1.8465        2.1424        3.7062        5.1835        5.4587        3.4655        2.8751        5.5305        3.3815        6.7525        8.4236        3.5336        4.1442        3.5267        6.4535        7.2575        7.4500        7.2530       10.4137       10.7119       14.1429       17.0447       19.4038       19.1272       20.1895       22.5794       23.2396       23.7679       24.0906       25.9498       28.3293       26.8644       26.0957       27.3853       29.9053       33.8254       33.0780       31.1858       36.2078       40.2006       41.7826       43.5456       45.9323       55.8310       68.5975       78.8934        0.0000        0.0000        0.0000        0.0000        0.0000        0.0000        0.0000        0.0000        0.0000        0.0000        0.0000        0.0000        0.0000        0.0000        0.0000        0.0000        0.0000        0.0000
        0.0000        0.0000        0.0000        0.0000        0.0000        0.0000        0.0000        0.0000        0.0000        0.0000        0.0000        0.0000        0.0000        0.0000        0.0000        0.0000        0.0000        0.0000        0.0000        0.0000        0.0000        0.0000        0.0000        0.0000        0.0000        0.0000        0.0000        0.0000        0.0000        0.0000        0.0000        0.0000        0.0000        0.0000        0.0000        0.0000        0.0000        0.0000        0.0000        0.0000        0.0000        0.0000        0.0000        0.0000        0.0000        0.0000        0.0000        0.0000        0.0000        0.0000       23.7164       12.1938       12.1540       10.3444       11.5823       13.0085       14.0777       13.6630       14.1258       12.3010       14.3724       13.5101        0.0000        0.0000        0.0000        0.0000        0.0000        0.0000        0.0000        0.0000        0.0000        0.0000        0.0000        0.0000        0.0000        0.0000        0.0000        0.0000        0.0000        0.0000        0.0000        0.0000        0.0000        0.0000        0.0000        0.0000        0.0000        0.0000        0.0000        0.0000        0.0000        0.0000        0.0000        0.0000        0.0000        0.0000        0.0000        0.0000        0.0000        0.0000        0.0000        0.0000        0.0000        0.0000        0.0000        0.0000        0.0000        0.0000        0.0000        0.0000        0.0000        0.0000        0.0000        0.0000        0.0000        0.0000        0.0000        0.0000        0.0000        0.0000        0.0000        0.0000        0.0000        0.0000        0.0000        0.0000        0.0000        0.0000        0.0000        0.0000        0.0000        0.0000        0.0000        0.0000        0.0000        0.0000        0.0000        0.0000        0.0000        0.0000        0.0000        0.0000        0.0000        0.0000        0.0000        0.0000        0.0000        0.0000        0.0000        0.0000        0.0000        0.0000        0.0000        0.0000        0.0000        0.0000        0.0000        0.0000        0.0000        0.0000        0.0000        0.0000        0.0000        0.0000        0.0000        0.0000        0.0000        0.0000        0.0000        1.7284        2.0368        3.7997        4.1643        4.2062        7.0040       10.3803        8.5236        4.7627        5.2232        2.7012        1.4791        1.8800        1.2202        1.2196        1.4046        2.9518        2.9527        7.8916        7.7374        5.4160        5.5001        3.5093        4.9781        5.5871        3.3311        4.9967        5.2800        3.8213        4.6690        6.1582        6.2307       12.8607       13.8586       15.5023       24.0812       18.5889       20.1224       23.4000       19.6382       19.9633       18.8925       21.6337       24.9895       24.3146       27.4055       24.8140       27.2386       29.5181       29.4675       31.8407       30.8557       32.2369       41.3424       51.7827       51.2519       47.3129       46.4775       54.7995       61.7143       74.8430       84.3286        0.0000        0.0000        0.0000        0.0000        0.0000        0.0000        0.0000        0.0000        0.0000        0.0000        0.0000        0.0000        0.0000        0.0000       81.0746       71.7990       71.9289        0.0000
        0.0000        0.0000        0.0000        0.0000        0.0000        0.0000        0.0000        0.0000        0.0000        0.0000        0.0000        0.0000        0.0000        0.0000        0.0000        0.0000        0.0000        0.0000        0.0000        0.0000        0.0000        0.0000        0.0000        0.0000        0.0000        0.0000        0.0000        0.0000        0.0000        0.0000        0.0000        0.0000        0.0000        0.0000        0.0000        0.0000        0.0000        0.0000        0.0000        0.0000        0.0000        0.0000        0.0000        0.0000        0.0000        0.0000        0.0000        0.0000        6.2644        7.8750        8.7284       10.2949       10.9755       12.9316       11.8795        9.9574        9.6088       11.4045       12.8200       11.0656       11.2185       14.6124       18.0173        0.0000        0.0000        0.0000        0.0000        0.0000        0.0000        0.0000        0.0000        0.0000        0.0000        0.0000        0.0000        0.0000        0.0000        0.0000        0.0000        0.0000        0.0000        0.0000        0.0000        0.0000        0.0000        0.0000        0.0000        0.0000        0.0000        0.0000        0.0000        0.0000        0.0000        0.0000        0.0000        0.0000        0.0000        0.0000        0.0000        0.0000        0.0000        0.0000        0.0000        0.0000        0.0000        0.0000        0.0000        0.0000        0.0000        0.0000        0.0000        0.0000        0.0000        0.0000        0.0000        0.0000        0.0000        0.0000        0.0000        0.0000        0.0000        0.0000        0.0000        0.0000        0.0000        0.0000        0.0000        0.0000        0.0000        0.0000        0.0000        0.0000        0.0000        0.0000        0.0000        0.0000        0.0000        0.0000        0.0000        0.0000        0.0000        0.0000        0.0000        0.0000        0.0000        0.0000        0.0000        0.0000        0.0000        0.0000        0.0000        0.0000        0.0000        0.0000        0.0000        0.0000        0.0000        0.0000        0.0000        0.0000        0.0000        0.0000        0.0000        0.0000        0.0000        0.0000        0.0000        0.0000        1.2591        1.3578        2.0549        3.5296        4.4641        4.9395        5.0851        5.6723        5.3602        4.6298        3.7924        2.2929        2.0286        1.5285        2.3353        2.6808        3.0966        4.1234        7.2821       11.5147       13.4051        8.8485        6.5571        8.0073        7.5727        6.4780        5.3591        3.0790        3.8064        8.5777        6.3920        7.5016       15.5590       32.9783       27.5739       17.9230       17.5703       16.4766       19.2585       24.8600       24.2378       23.7058       20.4641       26.4577       27.5362       26.5122       26.4727       25.4444       26.7920       28.6769       28.6554       32.1417       37.5694       43.8770       55.8672       53.8134       50.0829       48.7340       51.1774       62.9591       68.6018       69.1671       78.5090       86.2762        0.0000        0.0000        0.0000        0.0000        0.0000        0.0000        0.0000        0.0000        0.0000      143.0267      130.9634      108.7919       98.9293       86.5051       77.9936       74.9779       68.7966
        0.0000        0.0000        0.0000        0.0000        0.0000        0.0000        0.0000        0.0000        0.0000        0.0000        0.0000        0.0000        0.0000        0.0000        0.0000        0.0000        0.0000        0.0000        0.0000        0.0000        0.0000        0.0000        0.0000        0.0000        0.0000        0.0000        0.0000        0.0000        0.0000        0.0000        0.0000        0.0000        0.0000        0.0000        0.0000        0.0000        0.0000        0.0000        0.0000        0.0000        0.0000        0.0000        0.0000        0.0000        0.0000        0.0000        0.0000        0.0000        6.7297        7.3197        7.2448        8.2979        9.2903       10.7972       11.0807       11.9557       10.3679        9.0981       10.2301       10.7472       10.8690       11.3668        8.7020       10.9253       11.3779        8.1600        8.2548        0.0000        0.0000        0.0000        0.0000        0.0000        0.0000        0.0000        0.0000        0.0000        0.0000        0.0000        0.0000        0.0000        0.0000        0.0000        0.0000        0.0000        0.0000        0.0000        0.0000        0.0000        0.0000        0.0000        0.0000        0.0000        0.0000        0.0000        0.0000        0.0000        0.0000        0.0000        0.0000        0.0000        0.0000        0.0000        0.0000        0.0000        0.0000        0.0000        0.0000        0.0000        0.0000        0.0000        0.0000        0.0000        0.0000        0.0000        0.0000        0.0000        0.0000        0.0000        0.0000        0.0000        0.0000        0.0000        0.0000        0.0000        0.0000        0.0000        0.0000        0.0000        0.0000        0.0000        0.0000        0.0000        0.0000        0.0000        0.0000        0.0000        0.0000        0.0000        0.0000        0.0000        0.0000        0.0000        0.0000        0.0000        0.0000        0.0000        0.0000        0.0000        0.0000        0.0000        0.0000        0.0000        0.0000        0.0000        0.0000        0.0000        0.0000        0.0000        0.0000        0.0000        0.0000        0.0000        0.0000        0.0000        0.0000        0.0000        0.0000        0.0000        2.0330        2.3748        2.4390        3.8633        4.8353        4.7960        5.1573        6.4217        7.2428        7.8022        3.5727        2.0148        1.7635        2.3713        6.8458        4.9572        4.9453        4.8490        7.4559        8.6963        9.2621        9.3483        9.2384        8.4228        6.7595        6.9758        5.2117        3.8562        5.4914        7.8974        8.8741        8.9683       13.6746       37.5852       35.6240       18.6707       21.0595       28.8332       27.9053       29.9231       29.3515       27.8622       30.7322       28.1040       30.7714       30.1655       28.7036       27.8317       29.6684       33.4413       33.2156       37.3289       38.6112       50.4441       54.2288       48.9307       47.4329       51.6272       75.2328       82.5122       73.6045       67.2105       65.1442        0.0000        0.0000        0.0000        0.0000        0.0000        0.0000      160.9767      157.6483      153.0692      137.5674      133.3834      116.7448       98.1823       93.2910       84.0074       82.6968        0.0000        0.0000
        0.0000        0.0000        0.0000        0.0000        0.0000        0.0000        0.0000        0.0000        0.0000        0.0000        0.0000        0.0000        0.0000        0.0000        0.0000        0.0000        0.0000        0.0000        0.0000        0.0000        0.0000        0.0000        0.0000        0.0000        0.0000        0.0000        0.0000        0.0000        0.0000        0.0000        0.0000        0.0000        0.0000        0.0000        0.0000        0.0000        0.0000        0.0000        0.0000        0.0000        0.0000        0.0000        0.0000        0.0000        0.0000        0.0000        0.0000        0.0000        9.0876        8.7087        9.5095        7.7015        6.9672        7.5652        7.2972        6.4184        5.9513        5.4288        5.1342        5.5920        7.1215        7.8085        8.0781        7.0538        7.9360        8.2966        9.7934       10.8091        7.1394        0.0000        0.0000        0.0000        0.0000        0.0000        0.0000        0.0000        0.0000        0.0000        0.0000        0.0000        0.0000        0.0000        0.0000        0.0000        0.0000        0.0000        0.0000        0.0000        0.0000        0.0000        0.0000        0.0000        0.0000        0.0000        0.0000        0.0000        0.0000        0.0000        0.0000        0.0000        0.0000        0.0000        0.0000        0.0000        0.0000        0.0000        0.0000        0.0000        0.0000        0.0000        0.0000        0.0000        0.0000        0.0000        0.0000        0.0000        0.0000        0.0000        0.0000        0.0000        0.0000        0.0000        0.0000        0.0000        0.0000        0.0000        0.0000        0.0000        0.0000        0.0000        0.0000        0.0000        0.0000        0.0000        0.0000        0.0000        0.0000        0.0000        0.0000        0.0000        0.0000        0.0000        0.0000        0.0000        0.0000        0.0000        0.0000        0.0000        0.0000        0.0000        0.0000        0.0000        0.0000        0.0000        0.0000        0.0000        0.0000        0.0000        0.0000        0.0000        0.0000        0.0000        0.0000        0.0000        0.0000        0.0000        0.0000        0.0000        2.1309        2.6158        3.3731        4.7398        5.6706        5.2890        5.9123        4.3837       59.2384      210.8628       79.1676        1.1682        1.1785        5.6057       19.4327       19.9530       14.4237       10.1347        9.9730       10.9246       11.0745        9.5708        7.6287        5.8984        9.1692       14.1114        7.6519       14.5113       12.8663       13.7977       12.6251       10.8440       12.1621       16.6373       19.9755       21.1146       24.4553       24.0628       25.3984       23.9734       21.1754       24.9624       27.9466       25.4415       29.9476       29.0628       27.9146       33.7225       33.6841       35.5060       39.0393       36.0540       40.1805       39.4089       39.7972       44.1901       44.0907       41.9166       49.8905       51.1344       53.7549       54.7747       47.3252       53.4828       67.4043       75.5823       85.5244       85.5167      102.4031      107.8154      103.9229      111.8428      105.6904      102.2103      101.6127      100.5247       90.6387       85.3440       87.2660        0.0000        0.0000
        0.0000        0.0000        0.0000        0.0000        0.0000        0.0000        0.0000        0.0000        0.0000        0.0000        0.0000        0.0000        0.0000        0.0000        0.0000        0.0000        0.0000        0.0000        0.0000        0.0000        0.0000        0.0000        0.0000        0.0000        0.0000        0.0000        0.0000        0.0000        0.0000        0.0000        0.0000        0.0000        0.0000        0.0000        0.0000        0.0000        0.0000        0.0000        0.0000        0.0000        0.0000        0.0000        0.0000        0.0000        0.0000        0.0000        0.0000        0.0000       12.2836       11.9596       11.3119        7.5334        7.8540        7.6360        6.9525        4.5458        4.6965        7.7106        3.8278        4.0462        3.2573        3.4411        5.0997        5.8707        6.4701        6.8268        6.9688       10.3639       12.0702       12.1786        0.0000        0.0000        0.0000        0.0000        0.0000        0.0000        0.0000        0.0000        0.0000        0.0000        0.0000        0.0000        0.0000        0.0000        0.0000        0.0000        0.0000        0.0000        0.0000        0.0000        0.0000        0.0000        0.0000        0.0000        0.0000        0.0000        0.0000        0.0000        0.0000        0.0000        0.0000        0.0000        0.0000        0.0000        0.0000        0.0000        0.0000        0.0000        0.0000        0.0000        0.0000        0.0000        0.0000        0.0000        0.0000        0.0000        0.0000        0.0000        0.0000        0.0000        0.0000        0.0000        0.0000        0.0000        0.0000        0.0000        0.0000        0.0000        0.0000        0.0000        0.0000        0.0000        0.0000        0.0000        0.0000        0.0000        0.0000        0.0000        0.0000        0.0000        0.0000        0.0000        0.0000        0.0000        0.0000        0.0000        0.0000        0.0000        0.0000        0.0000        0.0000        0.0000        0.0000        0.0000        0.0000        0.0000        0.0000        0.0000        0.0000        0.0000        0.0000        0.0000        0.0000        0.0000        0.0000        0.0000        0.0000        0.0000        0.0000        3.3220        4.0444        4.7120        5.3645        5.2800        0.0000        3.7376       26.4311       99.0082        0.0000        0.0000        0.0000        5.0373       19.3588       14.6535       12.0683       12.6586       14.1579       15.5383       16.2504       10.3278       13.7429        7.6737       10.2158       11.6121       11.2222       15.2520       12.1333       11.9540       14.9409       11.1755       12.1520       14.6303       16.6896       19.7221       21.5465       20.3282       28.7330       27.2855       24.1960       23.9353       26.2029       24.8481       26.6779       25.9464       24.6394       25.4284       35.6612       37.8972       43.3353       46.5546       46.7751       45.5873       41.5481       46.3963       46.6279       39.6334       46.9068       46.5231       38.2517       44.5365       53.4473       61.8312       57.5228       63.9285       71.5225       65.9733       72.4930       72.0629       79.6302       98.5845      103.1566       98.1304      103.7940      106.9828      101.9716       87.7176       89.5337        0.0000        0.0000
        0.0000        0.0000        0.0000        0.0000        0.0000        0.0000        0.0000        0.0000        0.0000        0.0000        0.0000        0.0000        0.0000        0.0000        0.0000        0.0000        0.0000        0.0000        0.0000        0.0000        0.0000        0.0000        0.0000        0.0000        0.0000        0.0000        0.0000        0.0000        0.0000        0.0000        0.0000        0.0000        0.0000        0.0000        0.0000        0.0000        0.0000        0.0000       11.7018       14.3000        8.8624        0.0000        0.0000        0.0000        0.0000        0.0000        0.0000        0.0000       16.5132       17.3773       13.8167       10.5208        7.9045        7.6286        9.2668       27.1140       29.4709       10.3216        3.4422        2.4818        2.2257        2.6090        2.9771        3.6283        4.7743        5.5605        5.4388        8.1075       12.9682       13.3162        0.0000        0.0000        0.0000        0.0000        0.0000        0.0000        0.0000        0.0000        0.0000        0.0000        0.0000        0.0000        0.0000        0.0000        0.0000        0.0000        0.0000        0.0000        0.0000        0.0000        0.0000        0.0000        0.0000        0.0000        0.0000        0.0000        0.0000        0.0000        0.0000        0.0000        0.0000        0.0000        0.0000        0.0000        0.0000        0.0000        0.0000        0.0000        0.0000        0.0000        0.0000        0.0000        0.0000        0.0000        0.0000        0.0000        0.0000        0.0000        0.0000        0.0000        0.0000        0.0000        0.0000        0.0000        0.0000        0.0000        0.0000        0.0000        0.0000        0.0000        0.0000        0.0000        0.0000        0.0000        0.0000        0.0000        0.0000        0.0000        0.0000        0.0000        0.0000        0.0000        0.0000        0.0000        0.0000        0.0000        0.0000        0.0000        0.0000        0.0000        0.0000        0.0000        0.0000        0.0000        0.0000        0.0000        0.0000        0.0000        0.0000        0.0000        0.0000        0.0000        0.0000        0.0000        0.0000        0.0000        0.0000        0.0000        0.0000        0.0000        0.0000        0.0000        0.0000        0.0000        0.0000        0.0000        0.0000        0.0000        0.0000        0.0000        0.0000        0.0000        0.0000       16.6193       14.4852       13.9426       13.1136       12.9066       13.0436       12.1224       11.1558       10.6089       15.0175       10.3379       10.6659       13.9826       11.4247       11.9142       17.0975       21.5434       17.6894       22.3551       22.8125       20.1513       23.5572       26.6541       28.1614       27.3622       26.3586       27.3730       25.5486       27.4638       31.5504       26.9339       24.4841       27.0069       33.8365       39.9477       40.4597       38.9972       47.9202       46.0176       45.7218       50.1862       46.1273       39.4574       43.1672       42.0525       43.3769       49.9598       45.9367       46.5339       53.9434       54.2487       59.3128       48.7829       51.8390       57.7953       68.0111       81.6139       98.7290      106.6173      111.8920      111.0731      105.9546      103.2253        0.0000        0.0000        0.0000
        0.0000        0.0000        0.0000        0.0000        0.0000        0.0000        0.0000        0.0000        0.0000        0.0000        0.0000        0.0000        0.0000        0.0000        0.0000        0.0000        0.0000        0.0000        0.0000        0.0000        0.0000        0.0000        0.0000        0.0000        0.0000        0.0000        0.0000        0.0000        0.0000        0.0000        0.0000        0.0000        0.0000        0.0000        0.0000        0.0000        0.0000        0.0000        8.1035       11.8397       21.9256       15.6874       21.1893       28.0243       24.8943       18.6108       21.2645       33.6531       51.1929       54.2204       40.1104       20.0261       10.6563        9.8315       11.8419       27.7244       20.2501        5.2450        3.6694        2.4581        2.4213        2.5811        3.5457        3.4388        4.0931        8.3654        7.8969        8.4723       12.9999       13.8092       11.8354       11.1526        0.0000        0.0000        0.0000        0.0000        0.0000        0.0000        0.0000        0.0000        0.0000        0.0000        0.0000        0.0000        0.0000        0.0000        0.0000        0.0000        0.0000        0.0000        0.0000        0.0000        0.0000        0.0000        0.0000        0.0000        0.0000        0.0000        0.0000        0.0000        0.0000        0.0000        0.0000        0.0000        0.0000        0.0000        0.0000        0.0000        0.0000        0.0000        0.0000        0.0000        0.0000        0.0000        0.0000        0.0000        0.0000        0.0000        0.0000        0.0000        0.0000        0.0000        0.0000        0.0000        0.0000        0.0000        0.0000        0.0000        0.0000        0.0000        0.0000        0.0000        0.0000        0.0000        0.0000        0.0000        0.0000        0.0000        0.0000        0.0000        0.0000        0.0000        0.0000        0.0000        0.0000        0.0000        0.0000        0.0000        0.0000        0.0000        0.0000        0.0000        0.0000        0.0000        0.0000        0.0000        0.0000        0.0000        0.0000        0.0000        0.0000        0.0000        0.0000        0.0000        0.0000        0.0000        0.0000        0.0000        0.0000        0.0000        0.0000        0.0000        0.0000        0.0000        0.0000        0.0000        0.0000        0.0000        0.0000        0.0000        0.0000        0.0000        0.0000        0.0000       19.9298       20.3466       16.8323       11.4628       10.6139       10.1402       11.1745        7.4310        9.2532        8.4712        9.6297       12.5569       12.5472       14.8890       18.3636       19.4499       21.9320       25.8221       26.6881       24.6116       25.1915       29.0900       29.0376       31.2319       36.5144       40.5622       36.1718       33.0172       28.3291       29.1505       27.0774       30.6880       30.9829       32.4456       34.2365       40.8485       54.8597       47.8490       55.8288       55.2295       44.2464       44.3044       51.2702       41.7619       42.6970       40.5486       41.4335       43.6132       47.7643       51.2280       52.6675       53.4772       50.7684       57.4491       64.0198       84.8471       97.4987      105.4245      109.8579      117.4613      112.9006        0.0000        0.0000        0.0000        0.0000
        0.0000        0.0000        0.0000        0.0000        0.0000        0.0000        0.0000        0.0000        0.0000        0.0000        0.0000        0.0000        0.0000        0.0000        0.0000        0.0000        0.0000        0.0000        0.0000        0.0000        0.0000        0.0000        0.0000        0.0000        0.0000        0.0000        0.0000        0.0000        0.0000        0.0000        0.0000        0.0000        0.0000        0.0000        0.0000        0.0000        0.0000        4.3797        3.5368        4.3814        9.1030        9.1934        8.0853       10.9656       14.1161       17.5123       17.4928       23.6629       28.4206       24.1603       18.6531       14.1777       11.9240       10.0474        9.7879        8.3226       24.3432        4.4189        3.5492        1.0388        1.6039        1.0079        1.9488        1.9540        2.0501        2.7857        5.0645        8.2270       12.9016       10.3625       12.1500       10.5205        0.0000        0.0000        0.0000        0.0000        0.0000        0.0000        0.0000        0.0000        0.0000        0.0000        0.0000        0.0000        0.0000        0.0000        0.0000        0.0000        0.0000        0.0000        0.0000        0.0000        0.0000        0.0000        0.0000        0.0000        0.0000        0.0000        0.0000        0.0000        0.0000        0.0000        0.0000        0.0000        0.0000        0.0000        0.0000        0.0000        0.0000        0.0000        0.0000        0.0000        0.0000        0.0000        0.0000        0.0000        0.0000        0.0000        0.0000        0.0000        0.0000        0.0000        0.0000        0.0000        0.0000        0.0000        0.0000        0.0000        0.0000        0.0000        0.0000        0.0000        0.0000        0.0000        0.0000        0.0000        0.0000        0.0000        0.0000        0.0000        0.0000        0.0000        0.0000        0.0000        0.0000        0.0000        0.0000        0.0000        0.0000        0.0000        0.0000        0.0000        0.0000        0.0000        0.0000        0.0000        0.0000        0.0000        0.0000        0.0000        0.0000        0.0000        0.0000        0.0000        0.0000        0.0000        0.0000        0.0000        0.0000        0.0000        0.0000        0.0000        0.0000        0.0000        0.0000        0.0000        0.0000        0.0000        0.0000        6.6375        6.1419       14.2302       16.8804       23.4863        0.0000       40.3370       20.2290       11.1233        6.9353        9.0633       10.8004       16.3198       11.6689        5.1786        9.2395       16.0683       17.0347       17.7731       17.6004       18.5216       20.2180       25.3745       27.5564       39.0381       30.7818       31.7067       33.1911       35.8846       35.8948       38.9255       39.2491       42.2828       40.0879       38.4072       38.9899       38.0299       34.7564       37.5854       39.5429       46.0482       50.1186       49.0508       48.7297       37.9650       28.5180       33.4875       33.1008       38.6062       38.1283       35.3028       34.2621       37.1807       41.5977       46.7104       49.9409       46.9028       52.2956       56.3590       66.4536       85.4707      100.8371      115.3238      125.0471      128.8620      129.7715        0.0000        0.0000        0.0000        0.0000
        0.0000        0.0000        0.0000        0.0000        0.0000        0.0000        0.0000        0.0000        0.0000        0.0000        0.0000        0.0000        0.0000        0.0000        0.0000        0.0000        0.0000        0.0000        0.0000        0.0000        0.0000        0.0000        0.0000        0.0000        0.0000        0.0000        0.0000        0.0000        0.0000        0.0000        0.0000        0.0000        0.0000        0.0000        0.0000        0.0000        0.0000        1.9508        4.3031        4.3377        5.9239        7.4547        7.5085       11.2362       14.0039       14.0660       14.2136       12.3712       11.8914       12.8391       12.4712       11.5748       10.7223       12.6105        9.4906        8.1037        6.6613        5.0822        4.5616        2.1922        1.5576        1.2618        1.5654        2.4803        2.0752        2.5433        4.4406        6.8528        8.1893        7.7298        9.1151       12.3506        8.6359        0.0000        0.0000        0.0000        0.0000        0.0000        0.0000        0.0000        0.0000        0.0000        0.0000        0.0000        0.0000        0.0000        0.0000        0.0000        0.0000        0.0000        0.0000        0.0000        0.0000        0.0000        0.0000        0.0000        0.0000        0.0000        0.0000        0.0000        0.0000        0.0000        0.0000        0.0000        0.0000        0.0000        0.0000        0.0000        0.0000        0.0000        0.0000        0.0000        0.0000        0.0000        0.0000        0.0000        0.0000        0.0000        0.0000        0.0000        0.0000        0.0000        0.0000        0.0000        0.0000        0.0000        0.0000        0.0000        0.0000        0.0000        0.0000        0.0000        0.0000        0.0000        0.0000        0.0000        0.0000        0.0000        0.0000        0.0000        0.0000        0.0000        0.0000        0.0000        0.0000        0.0000        0.0000        0.0000        0.0000        0.0000        0.0000        0.0000        0.0000        0.0000        0.0000        0.0000        0.0000        0.0000        0.0000        0.0000        0.0000        0.0000        0.0000        0.0000        0.0000        0.0000        0.0000        0.0000        0.0000        0.0000        0.0000        0.0000        0.0000        0.0000        0.0000        3.2080        2.4043        7.5131       17.3175        9.9595       15.5058       26.9053       20.9243       15.5538       26.1549       42.4749       16.5363        8.7398       12.4223       11.7258        8.9570        6.9634        9.5432        9.6570        9.6107       14.0474       13.8183       11.9393       13.9412       13.6777       15.6205       19.9482       21.9314       67.4345       40.5026       30.5408       34.6820       40.8876       52.0134       44.6242       50.8654       42.7713       45.8867       45.1530       45.4533       45.9229       46.9057       53.2419       54.1732       47.8752       46.4992       46.9823       36.9650       29.7647       26.7571       31.4201       32.5534       36.6720       37.9918       37.8116       40.7679       42.7567       44.7493       44.1693       45.8155       42.0572       51.1662       56.3902       68.8451       88.0869      107.2124      118.3509      125.9471      130.6953        0.0000        0.0000        0.0000        0.0000        0.0000
        0.0000        0.0000        0.0000        0.0000        0.0000        0.0000        0.0000        0.0000        0.0000        0.0000        0.0000        0.0000        0.0000        0.0000        0.0000        0.0000        0.0000        0.0000        0.0000        0.0000        0.0000        0.0000        0.0000        0.0000        0.0000        0.0000        0.0000        0.0000        0.0000        0.0000        0.0000        0.0000        0.0000        0.0000        0.0000        0.0000        2.3222        1.9492        2.0342        4.6020        5.8108        8.4821       10.7654       19.6464       13.2727       12.0847       12.6267       11.2256       10.7896       10.8211       10.5795        9.2100        8.3595        9.0149        8.2094        7.1392        5.8038        5.2091        5.3364        1.9741        1.2961        1.1667        2.9416        3.0476        2.1520        2.4417        3.6522        6.8046        8.9950        7.7506        6.4836        5.6828        0.0000        0.0000        0.0000        0.0000        0.0000        0.0000        0.0000        0.0000        0.0000        0.0000        0.0000        0.0000        0.0000        0.0000        0.0000        0.0000        0.0000        0.0000        0.0000        0.0000        0.0000        0.0000        0.0000        0.0000        0.0000        0.0000        0.0000        0.0000        0.0000        0.0000        0.0000        0.0000        0.0000        0.0000        0.0000        0.0000        0.0000        0.0000        0.0000        0.0000        0.0000        0.0000        0.0000        0.0000        0.0000        0.0000        0.0000        0.0000        0.0000        0.0000        0.0000        0.0000        0.0000        0.0000        0.0000        0.0000        0.0000        0.0000        0.0000        0.0000        0.0000        0.0000        0.0000        0.0000        0.0000        0.0000        0.0000        0.0000        0.0000        0.0000        0.0000        0.0000        0.0000        0.0000        0.0000        0.0000        0.0000        0.0000        0.0000        0.0000        0.0000        0.0000        0.0000        0.0000        0.0000        0.0000        0.0000        0.0000        0.0000        0.0000        0.0000        0.0000        0.0000        0.0000        0.0000        0.0000        0.0000        0.0000        0.0000        0.0000        5.6310        6.2040        6.5640        3.6923        2.7005        2.5813        7.3522        3.3704       17.2945       24.0708       16.1310       10.0697       14.1083       20.2254       15.7834        8.6668       10.2036       12.0381       10.7939        6.6705        8.5178        8.9654       11.7141       12.9193       12.5580       12.9503       16.4596       14.4153       12.3750       13.9261       16.1900       32.5222       34.6813       36.0985       37.2078       39.2463       48.0445       47.6692       43.2671       51.1457       59.3038       61.8014       49.7037       49.3436       68.3790       62.9617       58.5865       45.5301       44.9606       48.2351       46.0534       36.7970       30.7006       34.6549       35.0152       37.0168       37.8225       35.7541       39.1002       42.1678       44.7154       47.4306       49.2347       51.6331       51.3117       53.6106       68.1545       93.3592      103.7447      113.8772      116.8517      123.9667        0.0000        0.0000        0.0000        0.0000        0.0000
        0.0000        0.0000        0.0000        0.0000        0.0000        0.0000        0.0000        0.0000        0.0000        0.0000        0.0000        0.0000        0.0000        0.0000        0.0000        0.0000        0.0000        0.0000        0.0000        0.0000        0.0000        0.0000        0.0000        0.0000        0.0000        0.0000        0.0000        0.0000        0.0000        0.0000        0.0000        0.0000        0.0000        0.0000        0.0000        3.9222        4.8758        3.3169        2.5642        6.6070        6.4908        6.3517        7.7790       16.9435       11.4310       10.5256       11.7075       10.5835        9.8651        8.7078       14.1787       14.6880        7.9515        7.9404        6.7423        5.6295        5.2722        4.8851        5.8987        2.4469        1.8693        1.9970        5.9254        2.9992        2.9797        3.4323        4.6435        6.4119        7.6347        6.4639        5.7515        4.6495        0.0000        0.0000        0.0000        0.0000        0.0000        0.0000        0.0000        0.0000        0.0000        0.0000        0.0000        0.0000        0.0000        0.0000        0.0000        0.0000        0.0000        0.0000        0.0000        0.0000        0.0000        0.0000        0.0000        0.0000        0.0000        0.0000        0.0000        0.0000        0.0000        0.0000        0.0000        0.0000        0.0000        0.0000        0.0000        0.0000        0.0000        0.0000        0.0000        0.0000        0.0000        0.0000        0.0000        0.0000        0.0000        0.0000        0.0000        0.0000        0.0000        0.0000        0.0000        0.0000        0.0000        0.0000        0.0000        0.0000        0.0000        0.0000        0.0000        0.0000        0.0000        0.0000        0.0000        0.0000        0.0000        0.0000        0.0000        0.0000        0.0000        0.0000        0.0000        0.0000        0.0000        0.0000        0.0000        0.0000        0.0000        0.0000        0.0000        0.0000        0.0000        0.0000        0.0000        0.0000        0.0000        0.0000        0.0000        0.0000        0.0000        0.0000        0.0000        0.0000        0.0000        0.0000        0.0000        0.0000        0.0000        0.0000        0.0000        5.9904        6.4493        6.4819        5.2231        3.4680        2.8422        2.7733        4.3979        8.2087       16.7007       18.3481       12.0753       11.1226       15.8299       18.6223       14.6938        9.4398       10.7674       10.3819       12.3632       12.2032        7.3530        9.2997       11.8632       15.4880       17.0688       20.6710       21.2005       17.7457       15.9513       14.0319       15.0083       27.5365       29.4678       29.8537       29.8884       37.3458       46.4487       52.5703       51.7148       59.8705       66.5534       84.4973       71.6896       68.4804       70.6335       63.4443       60.8564       52.2676       44.2373       45.9345       53.7522       46.8232       37.7425       41.3003       37.5538       40.1671       43.4903       42.4667       45.0006       48.9587       53.3328       55.2651       55.5650       54.9823       58.0521       67.9344       77.9051      102.3028      116.4332      118.6117      117.9996      123.9367        0.0000        0.0000        0.0000        0.0000        0.0000
        0.0000        0.0000        0.0000        0.0000        0.0000        0.0000        0.0000        0.0000        0.0000        0.0000        0.0000        0.0000        0.0000        0.0000        0.0000        0.0000        0.0000        0.0000        0.0000        0.0000        0.0000        0.0000        0.0000        0.0000        0.0000        0.0000        0.0000        0.0000        0.0000        0.0000        0.0000        0.0000        0.0000        0.0000        0.0000        7.6089        5.0541        9.8665       10.8186       16.8614       14.3964       11.4392       12.3547        9.2130        8.5987        8.8905        9.2117        8.5825        6.4593       23.1557       21.2279       25.8019       15.7503        5.9988        5.7392        2.5118        2.9262        3.3898        4.4567        5.4566        5.2056        8.8666        4.8428        5.4390        5.3699        5.4727        5.6714        6.8169       10.4657        8.5675        6.4686        4.5851        0.0000        0.0000        0.0000        0.0000        0.0000        0.0000        0.0000        0.0000        0.0000        0.0000        0.0000        0.0000        0.0000        0.0000        0.0000        0.0000        0.0000        0.0000        0.0000        0.0000        0.0000        0.0000        0.0000        0.0000        0.0000        0.0000        0.0000        0.0000        0.0000        0.0000        0.0000        0.0000        0.0000        0.0000        0.0000        0.0000        0.0000        0.0000        0.0000        0.0000        0.0000        0.0000        0.0000        0.0000        0.0000        0.0000        0.0000        0.0000        0.0000        0.0000        0.0000        0.0000        0.0000        0.0000        0.0000        0.0000        0.0000        0.0000        0.0000        0.0000        0.0000        0.0000        0.0000        0.0000        0.0000        0.0000        0.0000        0.0000        0.0000        0.0000        0.0000        0.0000        0.0000        0.0000        0.0000        0.0000        0.0000        0.0000        0.0000        0.0000        0.0000        0.0000        0.0000        0.0000        0.0000        0.0000        0.0000        0.0000        0.0000        0.0000        0.0000        0.0000        0.0000        0.0000        0.0000        0.0000        0.0000        0.0000       11.1604        7.8964        8.2768        5.3623        3.1890        2.7918        2.7530        7.8531        3.6890        4.3333        8.1173        9.4311        5.6743        9.4598        9.9954       12.4062       12.9586       14.5552       13.4775       15.1835       12.5365       10.5983       11.4728       12.1196       14.2782       16.1437       18.2906       18.9970       19.4830       13.7612       11.8312       14.2022       21.4449       19.9772       22.9108       28.2314       22.2651       25.0070       40.5528       37.8466       39.3281       48.5032       62.4722       61.0929       61.4152       65.8241       63.5774       70.3995       77.6149       72.0062       62.8971       60.1462       68.4454       68.2958       56.7071       77.6314       54.4649       47.3909       47.2521       48.4607       52.6753       54.5963       59.8905       58.6925       67.1923       70.8165       75.4346       86.0382       97.4427      108.7729      117.0913      118.6349      126.4508        0.0000        0.0000        0.0000        0.0000        0.0000        0.0000
        0.0000        0.0000        0.0000        0.0000        0.0000        0.0000        0.0000        0.0000        0.0000        0.0000        0.0000        0.0000        0.0000        0.0000        0.0000        0.0000        0.0000        0.0000        0.0000        0.0000        0.0000        0.0000        0.0000        0.0000        0.0000        0.0000        0.0000        0.0000        0.0000        0.0000        0.0000        0.0000        0.0000        0.0000        0.0000       11.5655        4.2255        8.8348       16.2853       18.5133       16.5829       16.9478       12.0802        8.6384        8.0126        8.1859        6.5567        6.1294        5.8241       13.0864        9.4342       13.3254        7.3180        5.2071        5.6430        2.5991        2.9180        4.1443        6.3746        7.2413        6.2281        5.5028        5.3546        6.8480        6.5827        6.3607        6.3385        7.6268        7.6026        7.6440        7.1426        0.0000        0.0000        0.0000        0.0000        0.0000        0.0000        0.0000        0.0000        0.0000        0.0000        0.0000        0.0000        0.0000        0.0000        0.0000        0.0000        0.0000        0.0000        0.0000        0.0000        0.0000        0.0000        0.0000        0.0000        0.0000        0.0000        0.0000        0.0000        0.0000        0.0000        0.0000        0.0000        0.0000        0.0000        0.0000        0.0000        0.0000        0.0000        0.0000        0.0000        0.0000        0.0000        0.0000        0.0000        0.0000        0.0000        0.0000        0.0000        0.0000        0.0000        0.0000        0.0000        0.0000        0.0000        0.0000        0.0000        0.0000        0.0000        0.0000        0.0000        0.0000        0.0000        0.0000        0.0000        0.0000        0.0000        0.0000        0.0000        0.0000        0.0000        0.0000        0.0000        0.0000        0.0000        0.0000        0.0000        0.0000        0.0000        0.0000        0.0000        0.0000        0.0000        0.0000        0.0000        0.0000        0.0000        0.0000        0.0000        0.0000        0.0000        0.0000        0.0000        0.0000        0.0000        9.3449       11.6547        0.0000        9.4410       10.2009       12.1165       10.4751        6.7464        3.5516        3.1022        4.3072       37.7903       20.9130        4.8356        5.0005        6.3109        5.6919        6.7216        7.8837        9.8548       11.2350       11.4736       14.1969       15.8557       15.2997       14.7726       12.1956       11.9136       10.9950       11.0031       13.0785       18.0162       16.3644       20.0049       12.9145       11.2799       12.2511       42.0422       21.7034       31.6141       19.1301       22.1617       23.6567       34.1586       37.7977       35.9992       41.9325       46.0519       58.0977       65.0186       76.8489       76.7694       75.2388       77.7284       73.7794       70.9424       71.3781       74.3678       71.3857       67.2404       58.9941       56.5866       61.2319       55.7555       56.7346       66.3704       60.8578       64.8392       65.2525       75.1202       78.5959       78.7915       84.2368       95.1145      111.5557      121.4522      121.6569        0.0000        0.0000        0.0000        0.0000        0.0000        0.0000        0.0000
        0.0000        0.0000        0.0000        0.0000        0.0000        0.0000        0.0000        0.0000        0.0000        0.0000        0.0000        0.0000        0.0000        0.0000        0.0000        0.0000        0.0000        0.0000        0.0000        0.0000        0.0000        0.0000        0.0000        0.0000        0.0000        0.0000        0.0000        0.0000        0.0000       22.9956       24.6794       24.8956       36.1401       33.2143       17.7910        7.1997        4.6876        4.4591        7.6014       10.6700       10.1259       10.7188        9.6045        6.8837        5.4242        6.0563        6.5188        6.4104        5.8159        5.8813        5.5114        5.5764        5.2299        5.5149        5.5052        2.6032        3.4160        5.2021        6.7405        8.0960        6.7308        6.1366        6.9675        6.9372        6.8373        6.8337        6.8587        8.5177        9.9212        8.8647       10.9601        6.4206        7.4350        0.0000        0.0000        0.0000        0.0000        0.0000        0.0000        0.0000        0.0000        0.0000        0.0000        0.0000        0.0000        0.0000        0.0000        0.0000        0.0000        0.0000        0.0000        0.0000        0.0000        0.0000        0.0000        0.0000        0.0000        0.0000        0.0000        0.0000        0.0000        0.0000        0.0000        0.0000        0.0000        0.0000        0.0000        0.0000        0.0000        0.0000        0.0000        0.0000        0.0000        0.0000        0.0000        0.0000        0.0000        0.0000        0.0000        0.0000        0.0000        0.0000        0.0000        0.0000        0.0000        0.0000        0.0000        0.0000        0.0000        0.0000        0.0000        0.0000        0.0000        0.0000        0.0000        0.0000        0.0000        0.0000        0.0000        0.0000        0.0000        0.0000        0.0000        0.0000        0.0000        0.0000        0.0000        0.0000        0.0000        0.0000        0.0000        0.0000        0.0000        0.0000        0.0000        0.0000        0.0000        0.0000        0.0000        0.0000        0.0000        0.0000        0.0000        0.0000       12.0173       11.7730       12.1592       11.8890        8.1208        7.8968        8.6370       10.9066        7.4520        3.4367        3.7289       10.0435       55.6687       32.4619       17.0971       12.9111       12.0589       11.0353       10.0766        9.9717       10.9324       11.6660       14.3599       12.9392       12.0419       13.4257       13.2106       12.5272       11.8746        9.8439       10.5251       16.1961       12.7239       20.1278       16.2014       11.9505       12.0214       13.4995       17.5354       82.2717       43.2799       19.4880       19.9426       26.0136       34.3109       31.4448       34.0054       42.6495       51.1721       57.6505       61.1622       77.1411       79.2802       87.2672       90.0923       80.2119       80.5394       84.4888       88.2504       80.0507       69.7485       65.7605       62.8510       61.1820       65.3607       66.6181       69.9945       62.8973       66.1996       71.3125       90.4856      100.7767       96.0321       98.8451      105.3753      123.6220      139.1496        0.0000        0.0000        0.0000        0.0000        0.0000        0.0000        0.0000        0.0000
        0.0000        0.0000        0.0000        0.0000        0.0000        0.0000        0.0000        0.0000        0.0000        0.0000        0.0000        0.0000        0.0000        0.0000        0.0000        0.0000        0.0000        0.0000        0.0000        0.0000        0.0000        0.0000        0.0000        0.0000        0.0000        0.0000       31.9824       41.3878       42.0419       28.9103       29.2940       15.2806       14.5755       11.9524        7.6308        6.2769        4.8334       10.5957       10.7755        5.8504        6.1566        6.7325        7.3532        5.8840        6.5947        7.0757        7.4465        6.7052        6.5041        7.0888        6.9816        6.1427        5.4120        5.3308        5.3557        2.3752        3.1632        5.4760        6.5177        7.8054        7.4536        6.0137        5.5363        7.1870        6.9250        6.8739        7.1425       10.1328       10.7887        9.0472        9.8099        9.6990       10.9456       12.4130       10.3163       13.4014       14.4055       16.7148       16.8195       17.4311       14.3974       20.2796        0.0000        0.0000        0.0000        0.0000        0.0000        0.0000        0.0000        0.0000        0.0000        0.0000        0.0000        0.0000        0.0000        0.0000        0.0000        0.0000        0.0000        0.0000        0.0000        0.0000        0.0000        0.0000        0.0000        0.0000        0.0000        0.0000        0.0000        0.0000        0.0000        0.0000        0.0000        0.0000        0.0000        0.0000        0.0000        0.0000        0.0000        0.0000        0.0000        0.0000        0.0000        0.0000        0.0000        0.0000        0.0000        0.0000        0.0000        0.0000        0.0000        0.0000        0.0000        0.0000        0.0000        0.0000        0.0000        0.0000        0.0000        0.0000        0.0000        0.0000        0.0000        0.0000        0.0000        0.0000        0.0000        0.0000        0.0000        0.0000        0.0000        0.0000        0.0000        5.2158        5.6367        5.1725        5.5454        5.2309        0.0000        0.0000        0.0000        0.0000        9.8465       11.4395       11.1804       11.3131       10.8892        9.8569        8.8409        7.4920        5.5195        4.2231        3.8356        3.7395        4.0647        4.1019        8.3809       10.0470       10.6444       18.9884       14.5892       15.4841       17.4579       14.9714       17.4786       15.4898       13.9742       14.6174       14.8305       18.1639       11.9928       12.7684       14.6372       11.6228       10.0879       13.3231       11.1949       13.5579       15.9761       12.9098       12.5397       12.6114       14.2756       53.9910       58.0244       15.0835       20.6245       20.6486       27.5698       33.9849       41.9182       49.4743       57.5141       53.1059       58.4228       78.2795       92.8460       84.8397       91.6879       95.4279      111.5329      101.7905       93.1450       87.2920       82.1390       77.4647       70.8317       74.7195       76.0566       73.3201       70.4831       79.2771       85.0416       92.2371      108.8130      119.7420      134.7187      129.3226      127.8263      146.1072      155.1628        0.0000        0.0000        0.0000        0.0000        0.0000        0.0000        0.0000        0.0000
        0.0000        0.0000        0.0000        0.0000        0.0000        0.0000        0.0000        0.0000        0.0000        0.0000        0.0000        0.0000        0.0000        0.0000        0.0000        0.0000        0.0000        0.0000        0.0000        0.0000        0.0000        0.0000        0.0000        0.0000        0.0000       29.8900       34.3675       20.3662       18.5498       16.6968       14.5610       15.1388       13.0628       11.0049        8.0417        4.2630        3.2987       23.4425       35.2941       20.1422        4.1369        3.4733        4.0463        6.8397        8.7984        9.2279        8.8604        8.0384        8.0376        7.9802        8.2013        7.2563        6.8054        6.6435        6.6241        6.7363        7.8034        7.7901        8.4024        9.0331        8.2803        8.1179        8.6766        8.2011        7.5336        6.5122        7.3099        7.4852        8.1417        8.9030        9.5115        9.8738       10.4168        8.8511        9.7551       11.1425       10.1499       11.5858       10.7638        7.2241        7.1854        9.1489        8.8939        8.6907        0.0000        0.0000        0.0000        0.0000        0.0000        0.0000        0.0000        0.0000        0.0000        0.0000        0.0000        0.0000        0.0000        0.0000        0.0000        0.0000        0.0000        0.0000        0.0000        0.0000        0.0000        0.0000        0.0000        0.0000        0.0000        0.0000        0.0000        0.0000        0.0000        0.0000        0.0000        0.0000        0.0000        0.0000        0.0000        0.0000        0.0000        0.0000        0.0000        0.0000        0.0000        0.0000        0.0000        0.0000        0.0000        0.0000        0.0000        0.0000        0.0000        0.0000        0.0000        0.0000        0.0000        0.0000        0.0000        0.0000        0.0000        0.0000        0.0000        0.0000        0.0000        0.0000        0.0000        0.0000        0.0000        0.0000        0.0000        0.0000        7.8299        7.7989        8.1478        9.8500       10.7944       11.2009       10.6096       13.3098       17.8079       14.1670       13.2397       10.5956        9.9531       11.1456        9.1242        8.5900       10.7699        7.1868        6.8471        6.0155        5.7442        5.9512        6.6757        8.3388        9.7815       12.2379       19.2768       18.3065       15.9037       16.2940       18.5927       21.0576       18.8694       16.3130       15.2226       18.6749       17.2837       13.6450       10.5710        9.1440        8.9271       10.3328        9.7892       11.0734       11.6772       12.6334       14.6051       16.3303       16.2692       19.3722       23.5535       16.4147       17.7999       21.5170       24.9723       21.6702       29.8634       45.4886       38.1627       44.8136       48.5460       56.4801       66.8372       88.6943       99.9988      102.4239      108.9029      118.4086      120.5422      111.2269      105.1932      106.8547       98.6270       92.2232       87.3062       84.5148       80.4624       80.8109       83.8610       92.3898       96.3176      105.5643        0.0000        0.0000      167.5270      165.7000      169.1469      171.5210        0.0000        0.0000        0.0000        0.0000        0.0000        0.0000        0.0000        0.0000        0.0000
        0.0000        0.0000        0.0000        0.0000        0.0000        0.0000        0.0000        0.0000        0.0000        0.0000        0.0000        0.0000        0.0000        0.0000        0.0000        0.0000        0.0000        0.0000        0.0000        0.0000        0.0000        0.0000        0.0000        0.0000        0.0000        0.0000       34.1347       40.4789       27.6215       24.6873       34.1863       66.1478       29.2233       13.9119        8.9071        3.4742        2.9214        3.1912        6.0320        4.2637        3.8284        4.3109        5.4423        7.6823        9.3575        8.6709        8.7063        9.5624        9.6415       10.2235       10.7622        9.1701        8.2528        8.8814        9.7024       10.5178       10.3398        8.8530        7.6226        8.9809        8.7881       10.5499       11.3176       10.2534        8.9443        8.6063        7.2118        9.4811        9.4726        9.9198        9.8321        9.5179        9.2960       10.1660       10.6348       11.9635       11.3208       11.5026       12.4163        6.7379        5.8829        6.5731        9.5174        8.7322        8.1784        5.2475        0.0000        0.0000        0.0000        0.0000        0.0000        0.0000        0.0000        0.0000        0.0000        0.0000        0.0000        0.0000        0.0000        0.0000        0.0000        0.0000        0.0000        0.0000        0.0000        0.0000        0.0000        0.0000        0.0000        0.0000        0.0000        0.0000        0.0000        0.0000        0.0000        0.0000        0.0000        0.0000        0.0000        0.0000        0.0000        0.0000        0.0000        0.0000        0.0000        0.0000        0.0000        0.0000        0.0000        0.0000        0.0000        0.0000        0.0000        0.0000        0.0000        0.0000        0.0000        0.0000        0.0000        0.0000        0.0000        0.0000        0.0000        0.0000        0.0000        0.0000        0.0000        0.0000        0.0000        0.0000        0.0000        0.0000       10.7828       11.0922       11.7568       14.0959       19.0352       17.9804       15.7662       15.7857       17.2542       15.7080       15.3346       13.1397       12.4578       12.1866       10.8433        9.5081        8.0927        7.5509        7.3838        6.8086        7.4947        7.1982        7.7527       12.1359       14.2242       17.3474       21.7125       25.3728       20.1542       20.4371       19.9882       16.8262       16.0380       16.1601       15.4985       21.6197       23.4412       15.1753       10.1473        8.9964        8.2247        9.9898        8.8454       12.1613       13.2385       14.2323       17.0223       17.5444       18.1487       18.1496       22.9389       20.3116       18.6971       24.5318       25.2983       25.7102       32.6661       31.7515       30.2826       42.6930       53.2428       63.5076       75.7861       99.8731      114.9146      119.5305      127.2064      136.0923      137.1150      126.1721      121.4113      121.8979      126.0232      103.4078       93.7398       89.5653       91.3888       92.5964       95.4516       97.4957      101.2750        0.0000        0.0000        0.0000        0.0000        0.0000        0.0000        0.0000        0.0000        0.0000        0.0000        0.0000        0.0000        0.0000        0.0000        0.0000        0.0000
        0.0000        0.0000        0.0000        0.0000        0.0000        0.0000        0.0000        0.0000        0.0000        0.0000        0.0000        0.0000        0.0000        0.0000        0.0000        0.0000        0.0000        0.0000        0.0000        0.0000        0.0000        0.0000        0.0000        0.0000        0.0000        0.0000        0.0000       14.6018       13.0706       12.5978       11.9715       18.9453       16.3780       17.7317       19.1470       11.9259        8.7503        7.9560        6.6646       10.9209        9.5622        6.7508        5.5679        7.8096        8.5769        8.2835        8.4414       10.3162       10.4914        9.1764       11.2234        9.6459       11.9885       10.8472       11.2912       11.0223        9.3136        8.8572        8.1827        9.5591        9.7851        8.9466        8.4202        7.9868        8.4923        7.9129        8.3438        9.2252        9.6052       10.0279       10.4486        9.4710        9.3427        9.8063       10.4511       10.6778       11.0290       10.9617       10.5629        6.3324        8.1638        9.5432       11.0397        7.6959        7.6069        8.5127        8.1333       17.5184       18.8368       15.4532        0.0000        0.0000        0.0000        0.0000        0.0000        0.0000        0.0000        0.0000        0.0000        0.0000        0.0000        0.0000        0.0000        0.0000        0.0000        0.0000        0.0000        0.0000        0.0000        0.0000        0.0000        0.0000        0.0000        0.0000        0.0000        0.0000        0.0000        0.0000        0.0000        0.0000        0.0000        0.0000        0.0000        0.0000        0.0000        0.0000        0.0000        0.0000        0.0000        0.0000        0.0000        0.0000        0.0000        0.0000        0.0000        0.0000        0.0000        0.0000        0.0000        0.0000        0.0000        0.0000        0.0000        0.0000        0.0000        0.0000        0.0000        0.0000        0.0000        0.0000        0.0000       14.3251       18.1307       20.5492       20.0384       23.5294       23.1654       22.0372       20.7452       17.7226       15.8315       15.6060       15.7268       13.3163       12.7726       11.7598       10.6941       12.5595        8.6706        8.3213        8.5130        8.7849        9.4319        9.4659        9.8991       14.7297       18.5573       17.4735       19.4726       23.6365       18.3001       21.7959       18.1563       18.3581       19.3285       21.9548       17.7473       10.8574       15.7516       11.3474       10.7739        9.9775       10.3000        8.7813        9.9794       11.4712       12.5240       13.6938       14.0366       18.3142       20.7967       21.7893       23.7103       22.3264       19.7691       25.4873       28.0576       22.0252       21.1033       29.4302       37.9538       51.3406       61.6960       67.4797       79.0186      115.9677      143.9225      137.7146      147.1267      159.4306      157.3019      152.5900      149.4966      144.5964      125.0687      117.1908      111.2929      107.6043      103.2415      102.6805      104.3980      106.6089      119.3664        0.0000        0.0000        0.0000        0.0000        0.0000        0.0000        0.0000        0.0000        0.0000        0.0000        0.0000        0.0000        0.0000        0.0000        0.0000        0.0000
        0.0000        0.0000        0.0000        0.0000        0.0000        0.0000        0.0000        0.0000        0.0000        0.0000        0.0000        0.0000        0.0000        0.0000        0.0000        0.0000        0.0000        0.0000        0.0000        0.0000        0.0000        0.0000        0.0000        0.0000        0.0000        0.0000        0.0000       14.1590       13.2503       15.3151       18.1882       19.7731       19.0334       18.7606       20.4322       19.5846       17.9526       24.0757       17.9198       25.8071       41.5262       29.8853       24.2517       14.5462       11.6139       10.0967        9.1158        9.7916       10.7681       12.4079       15.5039       19.4649       19.3724       15.7752       13.7901       11.6815       10.0380        8.4263        8.2426       10.5045       10.8434       10.9993       11.4517       11.2140       10.3750       10.8986        9.7953       10.8214       10.9822       10.5904       10.2917        9.8523       10.5459       13.8836       12.4676       12.9540       11.6028        9.1842        9.6558        6.8065        6.9071        5.9179        6.6702        5.4530        5.4892        8.5031       13.0124       13.2729       18.7213       18.5720        0.0000        0.0000        0.0000        0.0000        0.0000        0.0000        0.0000        0.0000        0.0000        0.0000        0.0000        0.0000        0.0000        0.0000        0.0000        0.0000        0.0000        0.0000        0.0000        0.0000        0.0000        0.0000        0.0000        0.0000        0.0000        0.0000        0.0000        0.0000        0.0000        0.0000        0.0000        0.0000        0.0000        0.0000        0.0000        0.0000        0.0000        0.0000        0.0000        0.0000        0.0000        0.0000        0.0000        0.0000        0.0000        0.0000        0.0000        0.0000        0.0000        0.0000        0.0000        0.0000        0.0000        0.0000        0.0000        0.0000        0.0000        0.0000        0.0000        0.0000        0.0000        0.0000       21.4265       23.3040       23.0139       21.0721       18.5995       21.1452       22.1340       20.0446       17.6867       15.4525       14.0131       11.7495       10.3712        9.4597       10.0994        9.9216        9.2625        8.5098        9.2222       10.8624       11.1710        9.8277       12.6285       19.8034       19.8346       18.1013       18.5500       21.0687       20.5376       27.6837       31.9076       29.3790       24.3763       22.2692       16.9104       10.2157       11.2935        9.6342        8.3525        8.9409        9.3051       10.4816       11.6214       13.6168       14.1559       16.0498       17.1400       20.0414       19.1484       22.6202       24.3945       23.8044       20.1170       23.5151       29.4262       23.4867       24.5492       27.7256       34.7945       47.9834       54.6617       72.2846      100.3194      115.5500      134.5544      138.9800      146.0897      151.6961      150.8425      147.4364      145.8741      135.1434      126.1691      123.5764      122.7677      114.4052      112.9192      114.3772      121.4899      131.9767      131.0290        0.0000        0.0000        0.0000        0.0000        0.0000        0.0000        0.0000        0.0000        0.0000        0.0000        0.0000        0.0000        0.0000        0.0000        0.0000        0.0000
        0.0000        0.0000        0.0000        0.0000        0.0000        0.0000        0.0000        0.0000        0.0000        0.0000        0.0000        0.0000        0.0000        0.0000        0.0000        0.0000        0.0000        0.0000        0.0000        0.0000        0.0000        0.0000        0.0000        0.0000        0.0000        0.0000        0.0000        0.0000       13.0688       20.4527       17.7516       20.5270       19.5351       18.6755       18.0455       14.7926       13.3794       15.0560       18.1123       19.4078       30.6203       49.0253       39.1338       21.6756       16.4429       17.2967       18.2232       16.6134       14.3443       13.0792       16.1980       17.9823       17.7182       17.7664       15.2463       13.8421       13.5514       12.2809       15.0557       40.8982       72.4641       49.7540       16.8915       12.0093       11.6765       12.6642       14.7270       14.7911       12.2575       11.1791       10.6063       10.0515       13.4966       15.6485       15.2660       13.4397       11.9970       15.3295       21.0823       13.9127       16.6584       21.3160       15.6837        9.6118        8.4425        9.0299       12.2390       19.3669       19.5841       23.1982       13.5413        0.0000        0.0000        0.0000        0.0000        0.0000        0.0000        0.0000        0.0000        0.0000        0.0000        0.0000        0.0000        0.0000        0.0000        0.0000        0.0000        0.0000        0.0000        0.0000        0.0000        0.0000        0.0000        0.0000        0.0000        0.0000        0.0000        0.0000        0.0000        0.0000        0.0000        0.0000        0.0000        0.0000        0.0000        0.0000        0.0000        0.0000        0.0000        0.0000        0.0000        0.0000        0.0000        0.0000        0.0000        0.0000        0.0000        0.0000        0.0000        0.0000        0.0000        0.0000        0.0000        0.0000        0.0000        0.0000        0.0000        0.0000        0.0000        0.0000        0.0000        0.0000        0.0000       17.3741       16.7478       16.3580       17.5486       21.0904       20.7196       21.5993       14.1908       12.7654       11.6473        6.9798        6.3651        6.1097        5.4445        7.7866        7.1447        7.5021        8.4707       14.2657        9.3815        8.7770       12.1978       16.6191       19.7318       22.3911       22.2963       16.4008       19.4507       21.4490       18.3428       24.5042       40.2099       24.8890       17.6545       11.8203       11.0645       10.3239       12.1701       16.6058       16.2433       16.6718       16.9570       17.8363       19.9137       22.3116       26.2529       26.2426       23.4842       22.1732       23.0663       22.7090       22.3942       24.0172       24.3149       27.1283       29.4712       41.3656       54.0647       64.0463       73.0118       75.1418       99.6685      108.9104      118.1464      123.5251      141.0958      146.9801      144.0976      139.5778      153.7421      139.5667      137.0951      137.3303      137.5053      133.2327      132.1699      128.2972      129.5319      133.5830      140.0166        0.0000        0.0000        0.0000        0.0000        0.0000        0.0000        0.0000        0.0000        0.0000        0.0000        0.0000        0.0000        0.0000        0.0000        0.0000        0.0000
        0.0000        0.0000        0.0000        0.0000        0.0000        0.0000        0.0000        0.0000        0.0000        0.0000        0.0000        0.0000        0.0000        0.0000        0.0000        0.0000        0.0000        0.0000        0.0000        0.0000        0.0000        0.0000        0.0000        0.0000        0.0000        0.0000        0.0000        0.0000       17.2073       17.2097       21.6982       28.7539       26.8851       24.8510       21.6239       17.7441       15.5292       13.2440       12.8668       13.2981       11.7955       12.6040       18.2317       24.9268       26.9494       29.9932       39.2310       37.5804       25.7063       22.8269       32.0246       34.4376       22.5988       22.4976       18.1548       16.4560       14.7513       12.8750       16.8848       21.6669       36.6529       57.2837       65.8137       60.0065       36.2413       22.1072       25.2686       25.7594       22.6817       17.1488       12.6973       10.8630        7.4226       12.2438       13.1716       13.2438       10.4191       30.1049       47.2687       28.3772       30.5618       33.1309       27.5055       16.9382       11.7239        9.4911       13.1613       17.4274       16.9007       13.4883        6.2869        0.0000        0.0000        0.0000        0.0000        0.0000        0.0000        0.0000        0.0000        0.0000        0.0000        0.0000        0.0000        0.0000        0.0000        0.0000        0.0000        0.0000        0.0000        0.0000        0.0000        0.0000        0.0000        0.0000        0.0000        0.0000        0.0000        0.0000        0.0000        0.0000        0.0000        0.0000        0.0000        0.0000        0.0000        0.0000        0.0000        0.0000        0.0000        0.0000        0.0000        0.0000        0.0000        0.0000        0.0000        0.0000        0.0000        0.0000        0.0000        0.0000        0.0000        0.0000        0.0000        0.0000        0.0000        0.0000        0.0000        0.0000        0.0000        0.0000        0.0000       17.0900       17.7342       15.9667       15.9003       17.9552       18.7413       20.4501       19.0914       15.3755       13.6585       12.1926       11.3790        9.7261        7.6025        6.6260        5.6360        6.7451        8.7949        9.6076        9.2022       11.4348       12.2219       15.2773       14.0474       16.8767       20.6008       19.9344       21.0775       20.2440       22.5189       21.8143       17.7110       19.6883       23.1092       20.8477       20.2958       14.4605       13.4725       12.8025       16.1042       18.1462       17.1857       17.6778       19.3642       23.3289       29.5663       25.8085       28.2408       25.9011       24.0819       29.2794       29.0244       31.9690       30.9701       35.6441       41.4932       43.1295       69.7445       53.0979       59.2796       69.7944       75.7428       84.2552      130.3588      118.5057      115.8454      129.0227      133.4503      145.8689      142.9774      134.3373      144.7954      151.7021      153.4200      155.5318      158.8110      147.3537      147.3916      146.5791      145.6601      148.2661      157.1785        0.0000        0.0000        0.0000        0.0000        0.0000        0.0000        0.0000        0.0000        0.0000        0.0000        0.0000        0.0000        0.0000        0.0000        0.0000        0.0000
        0.0000        0.0000        0.0000        0.0000        0.0000        0.0000        0.0000        0.0000        0.0000        0.0000        0.0000        0.0000        0.0000        0.0000        0.0000        0.0000        0.0000        0.0000        0.0000        0.0000        0.0000        0.0000        0.0000        0.0000        0.0000        0.0000        0.0000        0.0000       45.3794       38.4405       44.3954       52.6689       38.2739       29.1776       25.5001       23.1456       18.4601       14.9685       14.0583       12.7127       12.3246       14.8919       15.8359       19.0546       18.9509       20.6687       27.3626       29.5815       31.1908       24.7260       24.0206       26.5743       21.4844       21.4461       20.3738       20.1093       17.7642       14.5499       12.9385       11.2288        9.5364       10.6573       18.3181       41.6499       78.8842       68.4718       49.7901       32.3099       20.6660       21.0955       14.6906       11.9079        9.0797        6.1218        6.6777        8.6176        9.1970       12.0732       25.2883       59.4186       62.4477       27.9184       27.5957       67.5385       34.3663       13.7783       15.3049       13.8772       16.5967        8.7724        7.7490       12.0625        0.0000        0.0000        0.0000        0.0000        0.0000        0.0000        0.0000        0.0000        0.0000        0.0000        0.0000        0.0000        0.0000        0.0000        0.0000        0.0000        0.0000        0.0000        0.0000        0.0000        0.0000        0.0000        0.0000        0.0000        0.0000        0.0000        0.0000        0.0000        0.0000        0.0000        0.0000        0.0000        0.0000        0.0000        0.0000        0.0000        0.0000        0.0000        0.0000        0.0000        0.0000        0.0000        0.0000        0.0000        0.0000        0.0000        0.0000        0.0000        0.0000        0.0000        0.0000        0.0000        0.0000        0.0000        0.0000        0.0000        0.0000        0.0000       16.7169       16.3797       17.4147       16.7161       16.7921       18.5211       17.7811       17.9608       17.0297       13.7088       12.6229       11.9321       11.0682       20.1237        7.5083       14.2584       37.2284        6.8304        7.2851       10.4986       13.2043       10.2363       90.4511      127.0775       13.2645       17.0537       20.0128       20.1269       22.4467       26.2093       28.4674       22.0387       17.2179       19.1028       21.7628       24.0256       20.5688       17.9343       15.9053       18.4578       17.2042       20.4996       24.8711       22.8012       24.6796       27.0456       38.7747       41.5462       40.9002       34.1930       33.2930       34.2688       31.2219       32.6992       39.0622       33.8313       43.0200       44.7481       60.1193       70.4632       63.4268       69.5846       82.9477       91.4391      115.9311      117.6251      120.9081      141.0217      124.2061      124.5633      130.4953      151.6031      151.8829      165.1414      166.8171      170.5723      174.4818      165.7705      159.3015      165.5480      162.2669      163.8847      167.6837      178.2829        0.0000        0.0000        0.0000        0.0000        0.0000        0.0000        0.0000        0.0000        0.0000        0.0000        0.0000        0.0000        0.0000        0.0000        0.0000
        0.0000        0.0000        0.0000        0.0000        0.0000        0.0000        0.0000        0.0000        0.0000        0.0000        0.0000        0.0000        0.0000        0.0000        0.0000        0.0000        0.0000        0.0000        0.0000        0.0000        0.0000        0.0000        0.0000        0.0000        0.0000        0.0000        0.0000       38.5498       61.3100       42.8173       28.5767       36.2899       27.8351       25.3440       23.5321       21.5519       19.5003       15.5989       16.7563       17.2021       23.2726       39.7210       24.4975       16.5842       15.4037       16.4839       15.9766       14.2170       17.0085       18.3807       18.2407       19.8401       22.9694       25.8191       31.3967       26.4753       20.3965       16.8782       11.2054       10.2008        9.4133        7.4582        7.0092        8.5147        9.7860        9.9424        9.7228       10.0159       11.1258       10.7799        6.4380        4.5858        4.2030        2.8506        3.0606        6.6886        8.4084       10.5187       12.2454       12.0606        9.6611       13.9658       26.8727      140.6880      219.9521       55.8951       24.0338       14.0164       17.7937       15.1209       13.2766       11.9423       15.3670        0.0000        0.0000        0.0000        0.0000        0.0000        0.0000        0.0000        0.0000        0.0000        0.0000        0.0000        0.0000        0.0000        0.0000        0.0000        0.0000        0.0000        0.0000        0.0000        0.0000        0.0000        0.0000        0.0000        0.0000        0.0000        0.0000        0.0000        0.0000        0.0000        0.0000        0.0000        0.0000        0.0000        0.0000        0.0000        0.0000        0.0000        0.0000        0.0000        0.0000        0.0000        0.0000        0.0000        0.0000        0.0000        0.0000        0.0000        0.0000        0.0000        0.0000        0.0000        0.0000        0.0000        0.0000        0.0000        0.0000       19.5592       16.9988       17.8250       17.2525       17.9433       17.9647       16.4620       15.4750       15.3611       16.4285       12.3732       11.0298       10.9609       11.0987       12.4886        7.5594        5.8308        6.0221        8.7702        8.9824       12.2697       12.3955       11.6106       44.4812       67.8614       13.1674       16.7597       19.5611       21.3919       24.8342       30.9203       27.0726       25.4768       23.3141       26.2282       32.8664       28.3967       20.1313       15.7391       13.4682       11.8349       43.6967       59.8240       48.3562       36.0605       36.8826       44.1642       47.4309       41.5727       42.3105       39.7440       39.5649       33.6979       30.1568       35.0174       40.7673       49.2634       65.5713       53.8834       64.6666       72.6568       73.2861       83.3334       88.7373       94.2237       97.1824      112.9037      129.3368      121.8374      121.4167      126.4233      143.0225      162.8105      171.2251      182.3787      180.2699      186.5258      185.4178      178.7405      177.5244      183.6742      182.2767      178.9310      188.9630        0.0000        0.0000        0.0000        0.0000        0.0000        0.0000        0.0000        0.0000        0.0000        0.0000        0.0000        0.0000        0.0000        0.0000        0.0000        0.0000
        0.0000        0.0000        0.0000        0.0000        0.0000        0.0000        0.0000        0.0000        0.0000        0.0000        0.0000        0.0000        0.0000        0.0000        0.0000        0.0000        0.0000        0.0000        0.0000        0.0000        0.0000        0.0000        0.0000        0.0000        0.0000        0.0000        0.0000       24.6752       24.4553       20.2385       18.6391       22.5845       24.4954       28.6328       26.6957       28.6756       30.1696       20.6075       24.6344       26.4327       24.0784       19.8887       15.4580       14.2618       15.6672       23.1665       27.7450       20.0124       16.1422       14.0219       16.3587       13.4361       13.2757       18.2633       27.7154       27.2704       20.7362       13.6086       12.1004        9.7232        7.2357        7.3986        7.7761        8.5906        8.7149        7.4886        6.5003        6.4036        5.5092        3.3175        4.4242        3.2481        2.8160        3.7906        6.0686        6.5012        7.7943        9.6581       10.2382        9.9323        9.3838       15.1693       11.8955       26.4110       64.0850       36.9279       26.4461       17.5349       19.0478       17.6353       13.9460       10.1489        7.5188        5.0674        4.6050        4.5708        4.8577        4.6555        3.4891        2.6975        2.6807        0.0000        0.0000        0.0000        0.0000        0.0000        0.0000       17.8588       21.3992       24.2050       17.7599        0.0000        0.0000        0.0000        0.0000        0.0000        0.0000        0.0000        0.0000        0.0000        0.0000        0.0000        0.0000        0.0000        0.0000        0.0000        0.0000        0.0000        0.0000        0.0000        0.0000        0.0000        0.0000        0.0000        0.0000        0.0000        0.0000        0.0000        0.0000        0.0000        0.0000        0.0000        0.0000        0.0000        0.0000        0.0000        0.0000       25.0365       32.5802       23.2630       20.9782       20.0388       19.8028       19.9568       18.6846       11.4873        9.8660        8.6402        8.1422        9.9025       11.2414       10.8037       10.1285       10.6574       13.0795       12.4009       12.9664       12.0729       11.7137       13.7944       14.9763       18.0638       18.3001       18.0380       18.3233       21.9558       21.8938       24.5881       36.5044       40.7770       28.8017       31.9860       21.4182       16.8135       19.3773       20.4769       13.3428        9.6983       10.9771       13.9210       28.6274       49.2061       42.5422       41.0718       40.7569       43.4066       42.7643       35.3661       34.5631       38.4566       37.8110       35.0837       32.5004       45.3896       55.0490       59.7015       67.5822       68.7163       68.6479       73.8283       82.5228       93.0594       99.0675      101.7934      112.9113      126.7910      130.0060      131.6938      145.1402      157.2428      169.0229      178.1562      185.2557      185.5578      190.4253      188.6107      191.1159      196.4755      206.1795      212.1359      215.3561      184.6927      181.5952        0.0000        0.0000        0.0000        0.0000        0.0000        0.0000        0.0000        0.0000        0.0000        0.0000        0.0000        0.0000        0.0000        0.0000        0.0000        0.0000
        0.0000        0.0000        0.0000        0.0000        0.0000        0.0000        0.0000        0.0000        0.0000        0.0000        0.0000        0.0000        0.0000        0.0000        0.0000        0.0000        0.0000        0.0000        0.0000        0.0000        0.0000        0.0000        0.0000        0.0000        0.0000        0.0000       40.9181       28.1494       23.8851       21.1996       22.0853       26.6616       35.4558       37.7116       30.7822       24.4868       24.2116       30.4262       44.1565       43.0404       35.8470       38.2106       34.2783       34.3789       30.3191       23.0877       26.3828       29.4734       31.0273       21.9188       17.2437       13.2836       13.5592       17.2500       26.6474       29.1749       21.5765       16.1653       14.2091       12.6546        7.7907        6.6878        7.1197        6.5177        4.0554        4.9524        3.9568        4.5461        3.5015        2.9896        3.4511        3.7472        3.2467        3.8458        4.7600        6.3617        6.9034        8.9357        7.9830        7.2676        8.1126       11.3280       13.1367       13.7239       16.6234       16.8483       16.7807       11.3135        9.5238       12.4980       15.6315        8.8648        5.2918        4.4902        4.7365        6.9618        8.8846        7.4361        4.2331        3.0342        2.9901        3.8764        3.6093        4.6221        9.0819       16.1848       19.6793       19.1120       17.2568       17.8874       17.5328       12.1561        8.3872        6.4786        6.2373        0.0000        0.0000        0.0000        0.0000        0.0000        0.0000        0.0000        0.0000        0.0000        0.0000        0.0000        0.0000        0.0000        0.0000        0.0000        0.0000        0.0000        0.0000        0.0000        0.0000        0.0000       16.8576       16.0027       15.4046       16.7465       16.7589       19.2092       23.0721       23.9300       34.4456       35.4255       36.0643       31.0964       30.9626       23.3135       21.9767       23.0802       22.4952       21.5047       21.5545       13.5113        7.9444        6.3547        7.2343        9.1158        9.3207       10.1557       12.7555       13.8566       17.6773       26.2331       23.1213       18.9965       24.3860       18.0488       16.4356       14.6141       13.8305       20.0047       24.2527       26.4239       27.5475       29.3229       29.5331       31.0724       21.2984       16.2556       14.6137       14.5167       17.3929       21.0364       15.2688       13.1222       16.0420       18.8875       26.9653       37.6470       47.6829       45.2091       39.1255       36.8513       34.5611       34.7668       34.8741       40.2826       35.4261       35.4591       39.3216       49.8886       61.8497       65.4842       73.3924       78.2984       80.3754       86.2290       90.2136      105.8545      110.6619      122.8360      138.1131      138.5658      140.8447      147.8277      160.9669      173.2891      178.1398      183.1472      198.3968      198.4711      200.4546      194.1118      207.6470      224.0587      231.6256      236.3206      225.4936        0.0000        0.0000        0.0000        0.0000        0.0000        0.0000        0.0000        0.0000        0.0000        0.0000        0.0000        0.0000        0.0000        0.0000        0.0000        0.0000        0.0000        0.0000
        0.0000        0.0000        0.0000        0.0000        0.0000        0.0000        0.0000        0.0000        0.0000        0.0000        0.0000        0.0000        0.0000        0.0000        0.0000        0.0000        0.0000        0.0000        0.0000        0.0000        0.0000        0.0000        0.0000        0.0000        0.0000        0.0000       44.7909       35.9104       30.0408       24.0522       31.6551       47.0567       58.1469       61.6324       48.8731       31.0972       22.4797       20.1757       26.5749       25.1999       24.4341       33.7096       29.0143       49.4070       36.3057       32.5874       23.4685       17.6188       16.9337       15.3653       14.4702       11.8363       11.2039       12.9274       14.6880       13.1708       12.6537       11.0896        8.8043        9.5128        8.0897        5.4082        3.5505        2.2896        1.9467        1.7442        1.8643        1.3216        2.3261        3.1031        2.4235        3.7498        4.7523        5.2236        6.2159        6.8653        6.6539        6.1253        8.0866        8.8839        8.9303        9.4299        9.2868        9.8345       10.4833       10.7985       13.0635       13.5445       15.4115       16.9725       16.5031        7.3870        8.0649        6.0596        6.8427        7.8488        8.6771        7.5227        7.5977        6.0532        5.6251        5.6302        6.4622        7.9537       23.2451       15.9762       20.1349       15.5721       13.5635       10.7364        8.8704        7.2979        6.6648        6.0914        5.9565        6.2305        6.3118        6.1519        0.0000        0.0000        0.0000        0.0000        0.0000        0.0000        0.0000        0.0000        0.0000        0.0000        0.0000        0.0000       39.6102       36.5984       29.0832       16.4670       17.1832       18.8695       17.9614       18.0101       20.2998       24.3151       21.7068       28.1476       31.2632       32.5308       35.9296       46.8548       59.1630       47.4394       35.7067       28.5595       23.0499       23.3192       23.8473       23.7313       20.4726       12.4432       10.1206        7.8263        7.1958        9.8761       10.5588       11.6125       12.7876       13.8317       19.8156       27.8586       31.0905       28.1134       27.1017       25.0598       18.9495       21.7014       22.9753       25.6300       30.7351       29.8027       26.9367       25.1893       23.0483       25.0799       21.9293       25.2062       19.5166       22.1201       26.0809       35.6149       20.6722       19.4405       16.0420       16.9048       18.7996       29.7727       34.7369       28.8682       24.4362       28.3572       27.6822       39.3589       40.3157       34.1659       39.0645       43.3687       54.2561       67.8335       66.5076       69.1364       76.3768       88.1566      101.1813      100.3927      104.9827      131.6971      136.5710      147.1802      151.6409      151.0449      153.6675      159.5828      172.3911      181.6440      182.9454      188.8718      199.5750      203.8320      209.9809      204.1527      224.7938        0.0000      255.9578      239.2598      236.5038        0.0000        0.0000        0.0000        0.0000        0.0000        0.0000        0.0000        0.0000        0.0000        0.0000        0.0000        0.0000        0.0000        0.0000        0.0000        0.0000        0.0000        0.0000
        0.0000        0.0000        0.0000        0.0000        0.0000        0.0000        0.0000        0.0000        0.0000        0.0000        0.0000        0.0000        0.0000        0.0000        0.0000        0.0000        0.0000        0.0000        0.0000        0.0000        0.0000        0.0000        0.0000        0.0000        0.0000       34.7158       34.6184       30.7323       32.7045       35.1985       40.4112       48.8358       36.0857       31.5365       26.5486       18.9619       14.8539       10.1788       10.0466       13.5659       15.7294       13.4465       16.8672       15.2617       14.5194       12.9056       10.6645       14.6716       14.0920       13.1806       12.5418       11.1758       11.6274       13.6047       21.9488       15.7854       12.1681       12.8062        7.7889        8.3829        6.5901        5.3215        4.1199        2.9806        3.0046        3.3490        2.4645        1.9717        2.3600        2.7820        3.2257        6.1675        4.8423        4.5821        5.6567        6.5831        7.4345        6.8112        6.4717        7.2373        6.6234        8.2687        8.9870       11.1228       11.3834        8.2848        7.1816       11.9259       12.8411       11.8659        7.9038        7.9382        6.4155        5.5263       10.8028        8.5671        9.7275       12.2008        7.0381        5.5347        5.4428        5.5521        8.5166       13.9048       26.6856       15.8860       16.4679       12.8722       16.3659        7.9565        7.3165        7.0019        7.3759        6.5876        5.9097        6.2974        6.5115        6.5444        7.2880       10.4105       18.8595        0.0000        0.0000        0.0000        0.0000        0.0000        0.0000        0.0000        0.0000       26.3067       27.8715       27.4622       24.6983       21.7352       22.3995       21.5009       23.7625       21.2973       22.1424       23.9877       28.2844       31.4200       37.8052       37.9724       38.2592       49.1745       67.9385       56.5156       44.3005       29.8185       25.3440       26.0399       26.8450       23.9915       21.1679       11.9039       11.6414       10.7974       10.5277       13.4745       14.9825       15.1378       17.6286       27.8803       27.0775       27.6688       28.7998       29.9596       29.0570       29.1064       27.5374       27.4133       24.4754       24.1179       23.2876       28.8473       26.9443       27.9571       29.7574       34.8364       22.7302       23.4630       26.1739       27.5206       38.8406       33.1425       25.3113       27.1764       24.8237       29.2186       23.0756       28.6310       32.1968       31.0408       28.0955       29.9111       36.0329       47.8817       44.5083       33.7044       39.5257       55.8071       63.6964       76.8709       75.0206       80.6651       91.0245      102.2735      116.2821      120.6445      125.6938      142.0482      152.8869      163.7575      176.8873      166.6648      167.8241      174.4888      173.0980      179.4231      189.8757      192.2770      197.6689      208.5380      209.0807        0.0000        0.0000        0.0000        0.0000        0.0000        0.0000        0.0000        0.0000        0.0000        0.0000        0.0000        0.0000        0.0000        0.0000        0.0000        0.0000        0.0000        0.0000        0.0000        0.0000        0.0000        0.0000        0.0000        0.0000
        0.0000        0.0000        0.0000        0.0000        0.0000        0.0000        0.0000        0.0000        0.0000        0.0000        0.0000        0.0000        0.0000        0.0000        0.0000        0.0000        0.0000        0.0000        0.0000        0.0000        0.0000        0.0000       40.8283       33.2506       28.5310       27.4184       33.3023       37.3091       35.3976       28.8358       22.7190       27.3535       22.8781       20.6143       16.0385       11.7530        6.5345        4.8920        6.6752        3.1034        4.8311        3.1281        3.5639        5.6084        4.7479        3.4672        6.8941        9.2457        9.9240       10.3076       10.4528       13.4080       14.1240       18.5120       24.1460       22.2961       16.1838       20.7131       10.3172       10.5191        6.3241        5.9072        4.5327        3.7164        3.9463        4.5104        4.7450        3.5132        2.7065        2.4287        2.8101        5.4115        6.1827        6.1454        8.7254        6.4068        5.5409        6.0160        6.0813        4.4915        4.7287        6.6758       13.1983       16.1702       10.1127        6.8365        7.7329        8.3617        8.1751        7.4335        6.8558        9.1502        8.0819        8.6832       12.8569       12.1544       12.4027       10.9619        9.6285        9.7629        9.9117        7.6382        9.7715       31.9300       17.8135       18.3864       17.6206       17.6298       17.8430        5.0049        3.7194        5.8134        8.4120        7.2019        7.3711        7.7284        6.9866        6.2878        9.2424       14.9101       25.2277       28.7165       22.8064       26.2363       34.7756       42.8431       29.3005       34.9164       35.4572       32.7980       30.7536       25.1114       20.2488       20.5157       25.2278       22.3333       25.1807       40.4679       27.2514       35.7162       32.4609       37.6161       38.9621       42.0198       40.6528       50.1415       60.3397       54.6363       43.3671       40.7393       28.9249       27.0523       28.2372       25.0907       26.0047       20.1893       18.8856       18.1696       18.3839       20.1902       23.7352       29.0811       33.7432       30.6444       33.3111       42.3566       41.2518       38.3363       35.2798       35.0845       32.0266       29.3675       30.4348       34.8986       36.2136       31.4387       29.5187       29.8847       35.2855       34.8126       29.8864       29.3524       40.7048       37.8814       27.9142       23.5862       23.5640       28.3460       32.2259       43.7541       35.3789       33.6065       40.9062       39.4283       35.3670       39.3982       36.7702       52.7834       55.4807       42.8569       39.5159       48.6744       61.9271       74.9271       79.5551       91.1489      109.3406      117.0100      118.6202      127.4943      133.8952      145.0828      154.3762      165.5585      174.2895      160.3746      160.3042      162.3606      163.1218      167.3520      177.7132      184.3091      191.2023      209.4114        0.0000        0.0000        0.0000        0.0000        0.0000        0.0000        0.0000        0.0000        0.0000        0.0000        0.0000        0.0000        0.0000        0.0000        0.0000        0.0000        0.0000        0.0000        0.0000        0.0000        0.0000        0.0000        0.0000        0.0000        0.0000
        0.0000        0.0000        0.0000        0.0000        0.0000        0.0000        0.0000        0.0000        0.0000        0.0000        0.0000        0.0000        0.0000        0.0000        0.0000        0.0000        0.0000        0.0000       39.5356       38.4064       32.2316       30.4949       30.3589       29.0516       28.1509       25.3509       24.6692       24.4091       21.2403       20.9153       18.0627       16.2501       12.7888       10.5480        6.1320        3.4732        4.0561        3.1879        3.3703        1.5089        2.1844        2.3641        1.8756        4.1754        2.5481        3.3556        6.3483        8.5315       11.4224       12.4873       11.4242       12.2073       12.6558       12.7139       10.8948       11.1909       10.8721       10.4041        6.7992        7.2345        6.4172        6.2095        6.0944        4.8140        5.2163        5.3569        3.5671        2.3554        3.5552        3.4529        5.7367        5.4110        5.3662        5.8091        6.2969        5.2481        4.3111        4.7353        6.4534        6.3356        5.2411        4.5538        5.2487        7.0583        7.4029        6.9109        6.2335        6.2177        6.7543        6.2676        8.9078        7.5547        7.4802        7.9637        8.6491        8.3491        8.9860        9.2146        9.4466        9.9409       12.3606       13.1230       11.5838       14.8064       15.8311       13.7627       16.7018       14.5163       12.7193       13.6724        8.9897        9.2341       10.1556        9.9744        9.0432       10.6496        9.2156       10.5362       16.0142       18.2585       20.0825       26.7046       27.6268       30.6641       41.0419       40.3641       42.4003       36.1494       34.7143       33.6830       28.8514       22.1227       17.3063       17.0591       16.6844       18.4416       22.3641       24.9076       23.6489       28.2580       29.6370       32.8872       33.0157       57.9012       69.2026       41.3270       43.4450       54.5095       50.4981       54.3134       47.8736       36.9681       35.6416       30.1910       41.2042       28.0013       22.5784       21.2992       21.7611       24.3993       25.3673       37.2245       43.9394       41.7660       44.8797       59.3853       50.9423       47.7802       43.9846       40.6161       41.2066       39.4388       41.8103       39.7326       42.0594       36.6383       35.0020       40.7079       44.0030       38.6933       32.9595       35.5601       42.2293       36.9644       23.8812       26.2337       35.9020       33.0425       31.0734       42.6428       40.6193       39.7388       40.9297       41.5249       44.9178       42.9075       45.0654       49.5536       55.9322       46.9624       50.7363       59.5535       68.2298       88.0860       94.6845      101.5180      115.1798      121.9490      131.7894      140.2768      149.0305      170.1385      171.2482      175.9275      180.1900      168.9292      165.4178      164.2810      169.2546      175.6301      178.0977        0.0000        0.0000        0.0000        0.0000        0.0000        0.0000        0.0000        0.0000        0.0000        0.0000        0.0000        0.0000        0.0000        0.0000        0.0000        0.0000        0.0000        0.0000        0.0000        0.0000        0.0000        0.0000        0.0000        0.0000        0.0000        0.0000        0.0000        0.0000
        0.0000        0.0000        0.0000        0.0000        0.0000        0.0000        0.0000        0.0000        0.0000        0.0000        0.0000        0.0000        0.0000        0.0000        0.0000       24.3318       24.6636       28.5263       27.1074       29.3879       32.7387       33.3593       29.0836       28.9710       25.7684       23.3419       20.1542       15.4097       12.1562        8.3802        9.0155        8.4207        5.6682        3.5266        3.0817        2.3065        4.1327        6.0312        5.5847        2.8593        2.2931        1.6699        1.3976        1.9864        3.4639        3.7435        4.9628        7.9041        9.9386       13.5466       12.5116       11.9494       10.3418        9.4692        9.3795        8.9406        7.8076        7.6848        7.1600        7.6326        7.4455        6.1432        5.2012        4.2238        3.9033        4.3736        4.1157        3.5600        3.9905        3.4186        3.6861        3.0327        2.8333        2.4859        2.4723        3.3699        3.0291        3.0647        3.9450        4.7452        4.2228        5.2295        6.2008        7.3278        6.8754        6.6947        7.9606        6.1738        5.7816        4.8608       11.7666        8.7068        9.2348        7.7108        7.2608        8.4448        9.4599        8.8438        8.9047        9.9805       11.5246       16.2246       15.5981        8.3133        9.8711       11.7777       13.6161       12.4069        9.2499        4.5502        4.4526        6.0394        7.2688        6.9882        7.5736       11.1664       13.7524       18.0249       17.1293       19.6714       23.3533       28.0256       33.9248       38.5488       32.9562       42.0272       67.2048       32.2907       26.1727       20.8137       21.3855       18.8712       13.3286       12.8383       20.0522       37.4552       30.9362       27.3900       27.0165       22.7853       31.0581       32.5788       29.0502       35.4711       42.4222       48.1691       39.8714       40.4555       47.1094       45.8863       47.8645       43.1985       36.3978       41.3672       48.2042       37.8006       28.6906       25.4651       27.8383       29.9435       30.2396       31.4640       34.1508       40.8208       48.1371       51.4102       55.4208       57.1156       59.1488       55.1693       65.1270       66.0017       50.1930       43.8800       56.1531       51.3809       44.5817       47.6574       48.1509       49.5271       49.6315       44.1607       39.6659       32.7034       31.0856       42.0889       35.9683       39.9569       47.9034       51.6840       48.5460       44.9491       41.3208       43.3527       36.4313       38.9985       44.3707       49.6866       57.7027       55.2400       59.9557       69.0181       76.9524      103.7155      110.5328      116.0977      124.6513      134.4281      147.8177      153.0959      167.1193      188.6020      191.4310      187.0567        0.0000      182.1736      178.5904      176.6842      177.4551      183.0449      184.8854        0.0000        0.0000        0.0000        0.0000        0.0000        0.0000        0.0000        0.0000        0.0000        0.0000        0.0000        0.0000        0.0000        0.0000        0.0000        0.0000        0.0000        0.0000        0.0000        0.0000        0.0000        0.0000        0.0000        0.0000        0.0000        0.0000        0.0000        0.0000
        0.0000        0.0000        0.0000        0.0000        0.0000        0.0000        0.0000        0.0000        0.0000        0.0000        0.0000        0.0000        0.0000       19.3576       20.8230       28.8388       32.3227       31.5812       36.1181       37.5106       29.8353       25.7245       23.9855       25.0033       26.4917       23.1848       20.0221       11.6280        6.8013        9.9320        4.6173        3.5743        4.2477        5.0828        3.9079        2.9295        3.6615        3.2788        3.6033        4.4362        6.9853        4.9488        3.0432        2.7605        2.6291        2.8438        3.3914        8.0801        8.7339        8.3817        9.9550       10.6281       10.5010        9.4063        7.8338        7.1124        7.1182        6.9717        6.2774        5.3030        6.3408        7.1456        5.5052        6.2715        4.6217        5.2784        5.4211        3.9790        3.0045        2.6358        3.2297        3.6563        3.6552        3.7392        3.6726        3.2284        2.3941        2.9610        3.8031        6.3995        5.6089        4.8926        6.1445        6.3367        7.1595        7.1220        9.2171        6.0612        6.7985        9.7718       10.4746       12.8321       11.8953        9.6712        8.6923        9.2822        9.3148       10.9832       12.1099       12.4502       12.6761       14.1382       11.5833        6.2467        7.9315        9.5049        9.2202        6.6739        6.6290        5.4857        3.5645        6.0629        7.8123       14.0761        8.0978        5.9422        9.7802       19.6667       17.4508       22.0484       23.2818       23.8969       32.0475       33.4863       27.4697       25.1824       27.3256       27.4338       21.0086       16.8453       15.1457       14.6931       15.3032       17.1370       28.4360       42.4709       27.1030       18.8159       23.2250       22.5975       29.0027       30.0554       28.5056       31.7137       34.0663       49.1347       43.8130       42.7034       41.0981       47.6930       51.8010       54.1953       45.9463       45.6862       50.4615       44.4819       32.1380       36.1363       39.6724       42.9786       37.7853       44.7048       45.5543       54.6292       52.9589       57.0292       59.3443       66.4338       82.4717       72.0534       75.3077       74.7413       76.9974       64.5030       81.6066       57.2052       46.7486       57.4892       58.3613       49.7556       66.3158       60.0825       47.0940       38.8715       42.0407       47.3271       54.6166       82.4953       51.9995       56.4986       53.0270       50.6986       44.2385       41.8707       43.1247       40.9661       44.9042       50.7325       56.6979       61.5158       74.5804       85.1514      101.6822      114.1938      121.9562      127.0934      130.3970      148.1049      162.8395      174.9628      181.8919      199.5418      200.4988        0.0000        0.0000        0.0000        0.0000        0.0000        0.0000        0.0000        0.0000        0.0000        0.0000        0.0000        0.0000        0.0000        0.0000        0.0000        0.0000        0.0000        0.0000        0.0000        0.0000        0.0000        0.0000        0.0000        0.0000        0.0000        0.0000        0.0000        0.0000        0.0000        0.0000        0.0000        0.0000        0.0000        0.0000        0.0000        0.0000
        0.0000        0.0000        0.0000        0.0000        0.0000        0.0000        0.0000        0.0000        0.0000       25.1178        0.0000        0.0000       23.5375       18.6689       18.6051       24.0304       28.8275       28.5176       31.6115       44.7972       40.2034       43.3859       34.6601       28.5779       23.4840       24.5003       21.4762       16.6536        6.9013        3.3339        1.9570        2.6736        2.8090        2.4792        2.9158        3.5676        3.5944        2.9675        2.7270        2.7913        3.4860        3.3214        2.3124        1.8650        2.4583        2.3162        2.3375        5.9383        5.9795        5.7603        7.7891       10.5882        9.3474        7.6096        6.5593        7.2058        6.6943        6.5270        6.3031        5.4120        6.2719        6.1717        4.7972        3.8693        3.6069        3.4773       13.5581       52.1433       40.5320        4.5916        2.9445        4.4755        7.9996        6.8062        3.7809        2.8674        3.7387        3.4004        2.2101        4.3955        3.6332        7.3147        8.6139        8.4545        7.0369        7.3726        7.0055       10.7175       12.5511       13.8961       12.6035       11.1789       12.9610       11.9089       12.3902       14.2502       14.7207       16.2148       15.8406       15.2249       15.3497       15.2687       15.2507        9.8300        8.3003        8.7130        8.7517        8.7382        9.5149        9.4209        8.9509        9.8314       15.0135        9.5357        6.6658        6.7317       10.3005       15.9045       17.9831       20.3360       25.1343       27.5913       29.8148       46.5066       48.7910       35.3371       25.3196       34.0576       34.3244       26.5952       16.3568       16.1226       15.7087       16.5487       14.9905       15.6057       12.0488       12.1406       15.5680       21.7323       22.5680       23.9349       25.9238       26.2691       31.0266       45.2449       57.7436       53.5112       35.1005       37.9515       53.0259       67.7084       58.2063       59.3456       58.1773       48.1437       50.1209       41.5477       41.9200       43.6299       56.8547       50.8852       55.3381       60.4473       57.3924       60.7343       67.3182       59.6595       70.2345       64.4503       64.4925       63.0235       65.6780       66.5500       66.9641       60.6238       53.1295       63.2322       57.6791       52.5176       62.0459       55.5985       55.0944       52.3989       55.3465       57.5067       74.0435       95.0438       61.9487       59.1467       61.7552       41.0537       35.0671       35.3864       33.1352       46.2114       44.3705       46.8175       67.7088       87.6430      101.9303      114.8918      128.5267      135.3683      145.7954      159.0502      158.0568      158.3453      173.3679      184.0618      181.5347      178.0629        0.0000        0.0000        0.0000        0.0000        0.0000        0.0000        0.0000        0.0000        0.0000        0.0000        0.0000        0.0000        0.0000        0.0000        0.0000        0.0000        0.0000        0.0000        0.0000        0.0000        0.0000        0.0000        0.0000        0.0000        0.0000        0.0000        0.0000        0.0000        0.0000        0.0000        0.0000        0.0000        0.0000        0.0000        0.0000        0.0000        0.0000
        0.0000        0.0000        0.0000        0.0000        0.0000       11.8113        6.7021       34.6803       29.6728       20.1058       27.0983       32.4728       42.9677       37.5305       34.3419       27.8322       31.1696       28.2800       26.9291       36.6675       41.9696       33.3620       27.2517       19.2319       15.1544       15.1201       13.5738       10.5072        6.1212        3.4894        3.3887        3.1308        3.1550        2.8001        3.8775        4.8119        3.4061        2.3185        2.4302        2.7161        2.9155        2.5726        2.5994        2.4122        2.5049        2.9390        2.7404        5.8407        5.4164        5.6762        7.3625        9.2607        8.5869        6.9934        6.2190        6.5762        6.7423        6.7526        6.3635        5.3453        5.7134        4.8681        4.3220        2.8917        3.2586        2.9343       15.0265       31.8847       19.0931       10.9684        2.7807        3.9993        5.7745        4.7367        3.7281        1.3518        3.6617        5.1414        4.3536        5.7212        6.3353        6.5769        7.2009        9.2247       11.9225       14.8069       11.9197       13.5290       14.2627       15.5119       11.1464       12.3401       13.3551       14.6788       14.6805       16.5650       17.7007       17.1158       16.2356       16.1037       15.5573       15.4898       18.5204       12.1518        8.0745       10.0857       10.6479       11.7944       10.6195        8.7566       11.1292       15.2267       11.1248        9.7378        9.4582        9.0825       11.9075       15.1519       21.1732       27.9642       32.1299       33.8593       39.2064       49.6158       46.7625       34.4952       25.2945       33.5424       23.9976       18.3621       16.1956       16.5618       16.8110       13.5353       11.9752        9.5822        8.5380        9.4656       11.4230       19.4441       18.4054       21.5296       25.6985       31.4382       32.1642       35.2696       38.6439       41.6486       35.6010       33.7845       36.6790       40.1680       56.6555       75.8313       76.2787       66.4354       54.1502       64.6176       55.7173       55.2565       56.2356       63.0636       62.9917       62.8260       68.2047       66.6833       64.4925       59.1341       67.3814       79.5711       70.0226       70.2907       72.1922       68.5343       70.8788       67.4672       64.8500       62.3470       59.1894       64.5214       74.1293       68.4130       77.6698       89.8017       72.5282       71.2449       78.9237       67.3777       64.9449       58.7529       51.0992       47.1876        0.0000        0.0000       40.7797       39.0251       43.6026       49.4362       70.1459       95.7132      112.0067      128.6718      139.0091      149.6330      158.5634      166.4269      171.9060      170.9630      188.2524      197.1566      194.2888        0.0000        0.0000        0.0000        0.0000        0.0000        0.0000        0.0000        0.0000        0.0000        0.0000        0.0000        0.0000        0.0000        0.0000        0.0000        0.0000        0.0000        0.0000        0.0000        0.0000        0.0000        0.0000        0.0000        0.0000        0.0000        0.0000        0.0000        0.0000        0.0000        0.0000        0.0000        0.0000        0.0000        0.0000        0.0000        0.0000        0.0000        0.0000
        0.0000        0.0000        0.0000        0.0000        4.9324       10.6732        8.9621       13.2372       13.2721       24.6853       28.6358       35.9852       40.2395       33.2129       23.6460       22.4120       23.6592       27.3451       21.7715       20.0034       20.9941       21.0401       17.5344       15.7344       12.7290       12.9341       12.4246        9.4470        5.9110        3.0281        2.4374        3.6815        3.0388        3.4849        3.3004        4.1280        2.4863        2.7314        2.7422        2.4316        2.7856        2.7232        2.6237        2.0494        1.7085        2.2791        2.0619        5.7784        7.5892        7.7171        6.8496        7.6979        7.1640        6.2758        5.7344        6.1965        6.0038        5.6083        5.7693        5.4629        4.9893        4.2291        4.5374        3.7538        3.8026        3.3913        5.4535        8.6413        7.5309       13.4394        3.1876        3.2812        2.5976        3.8565        5.0484        2.7617        3.9962        6.4575        4.4926        4.9730        4.5907        7.0452        9.4779       10.3507        8.3118       10.9530       14.5827       21.1055       16.3749       11.9906       13.4894       17.3570       12.2449       19.4132       16.3024       18.5090       21.5150       22.4784       19.2429       22.6885       22.3231       18.6583       18.3674       11.7302        9.5125       14.1080       25.6656       21.8107       11.1949        9.5511       10.0774       16.5054       17.8350       19.4799       21.2615       23.0836       26.1959       28.0319       27.1678       29.1194       30.0780       27.0445       28.1515       32.6480       32.3448       27.5346       23.7372       22.5070       21.3119       18.3399       16.3149       17.3240       17.6816       14.2438       11.7192       10.7600       12.3201       11.3472       11.8705       15.7419       18.6418       21.6645       24.4752       22.2163       24.7974       32.8016       38.5104       40.0790       38.5575       37.1923       31.5348       37.1571       46.7318       70.7572       78.5980       63.0505       46.1563       47.2897       50.6262       61.7809       68.3341       65.8359       65.6870       68.5043       64.7433       66.3363       60.7197       59.8287       67.2641       74.3271       78.6886       77.8560       77.3182       71.9938       72.7080       74.9217       99.3082       71.5345       64.2994       69.6375       77.0138       78.8335       84.1791       97.5823       89.4730       90.6575       85.0997       75.4827       72.4059       60.4888       51.2273        0.0000        0.0000        0.0000       41.7407       38.8758       45.7573       60.7291       81.0001      106.6273      116.7459      133.2946      143.2122      165.4795      173.8097      182.0012      189.2239      191.4612        0.0000        0.0000        0.0000        0.0000        0.0000        0.0000        0.0000        0.0000        0.0000        0.0000        0.0000        0.0000        0.0000        0.0000        0.0000        0.0000        0.0000        0.0000        0.0000        0.0000        0.0000        0.0000        0.0000        0.0000        0.0000        0.0000        0.0000        0.0000        0.0000        0.0000        0.0000        0.0000        0.0000        0.0000        0.0000        0.0000        0.0000        0.0000        0.0000        0.0000        0.0000
        0.0000        0.0000        9.6643        7.6238        8.6711        9.7539       13.8497       14.1715       16.5915       16.4810       14.9089       13.8775       21.1245       19.8837       19.0008       16.7515       17.6597       22.2703       19.5733       17.5572       19.8171       15.7396       13.7466       12.7169       12.7157       11.9892       11.3889        8.3991        4.4403        4.1039        4.6081        3.9377        4.8973        5.0931        3.6003        2.9966        2.6803        3.3509        3.2062        2.9224        2.7965        2.9412        3.7612        4.5858        4.3579        4.9076        6.9183        7.8446        8.8191        8.4428        6.9536        7.0792        6.6978        5.4412        5.1723        5.6006        5.2156        5.0844        5.0277        4.3181        3.7812        3.9463        3.9915        3.2585        3.3524        2.7750        3.0938        7.2059        5.1412        4.3792        1.7927        2.4867        2.7941        4.7229        7.3891        7.6379        8.2520        6.2383        3.7758        5.6040        5.6696        6.0868        6.2720        5.7734        6.3843       10.7004       19.2586       19.6465       11.1198       15.1993       19.4469       23.3718       25.0664       20.6795       22.1240       21.0230       25.2823       28.1689       32.7647       32.1057       27.8040       31.1146       25.4015       20.6578       16.1260       26.0555       29.5375       19.0747       11.6036       13.3155       21.5043       26.5421       29.4348       29.3696       27.8804       29.0411       30.1710       23.6171       20.8725       21.6144       21.6574       23.8355       29.6969       33.2945       26.8972       25.7764       25.9353       25.1272       23.0399       18.6199       16.6608       20.1346       18.8005       15.7752       13.0961       25.1687       13.0698       14.0414       14.3461       21.2198       22.4756       32.6430       33.5443       46.6028       39.4354       41.8107       39.3218       35.7811       39.6963       37.6039       35.0637       57.8211       70.1958       66.6318       66.7556       58.5274       48.4505       46.7573       51.2959       55.3082       66.1839       70.8012       66.5269       62.0656       57.9013       60.7112       64.5628       67.6587       76.4730       84.7754       88.9630       87.6903       83.2690       71.9800       67.7943       78.6458       99.6188       74.7292       67.3086       76.5346       81.3705       79.9374       82.3477       96.9351       94.2089       84.9760       66.3468       61.8560       65.4720       78.1703        0.0000        0.0000        0.0000       54.4579       53.9571       49.1938       64.9347       66.4598       85.0853      104.8095      115.9945      135.2641      144.4335      169.4498      177.1534      200.5299      208.8341        0.0000        0.0000        0.0000        0.0000        0.0000        0.0000        0.0000        0.0000        0.0000        0.0000        0.0000        0.0000        0.0000        0.0000        0.0000        0.0000        0.0000        0.0000        0.0000        0.0000        0.0000        0.0000        0.0000        0.0000        0.0000        0.0000        0.0000        0.0000        0.0000        0.0000        0.0000        0.0000        0.0000        0.0000        0.0000        0.0000        0.0000        0.0000        0.0000        0.0000        0.0000        0.0000
        0.0000        5.6780        6.2556        5.2599        6.4018        8.6585        9.7290       10.1495       13.7629       11.6764       10.6903        8.0684        4.6686        6.3000        6.1444        7.0337        8.8633       12.1075        9.6301       10.0014       10.1524        9.3529        9.4165        9.6689       11.0879       10.7469        9.2940        8.1223        6.5551        4.2293        4.6792        5.5694        5.6099        3.0352        3.2659        3.8906        3.5501        2.8133        3.3208        2.9529        2.3572        2.2638        4.0433        3.6758        6.1437        5.7681        6.6128        6.3148        7.5323        5.2509        5.9246        6.0284        5.0415        3.9315        3.0125        3.3434        3.2026        3.7753        4.6789        4.9465        4.6005        4.5009        4.0982        3.6535        3.5871        3.5967        3.9668        3.3939        4.1120        4.8519        6.4735        8.0949        6.4360        7.5316        8.3662        7.3789        8.1136        9.0225        7.7573        7.1519        6.6561        6.0166        6.1232        6.0916        8.5603        9.5184       11.2527       14.3520       19.8185       24.1583       25.2437       34.2247       41.4883       34.3203       32.0571       36.0054       34.9093       32.8202       39.8605       36.1550       34.6652       30.7582       29.2079       27.0948       23.1907       25.9089       24.9280       13.7802       15.3625       17.6174       45.4737       46.6413       42.5744       35.2911       24.5036       29.7173       22.4604       14.4815       16.8840       21.3630       32.1737       37.2516       21.8752       29.7750       32.6603       27.9848       33.2335       36.3810       23.5628       26.1779       17.6966       18.3698       17.0655       24.1777       21.7574       27.2132       39.0616       37.9569       31.1819       31.6636       24.4804       23.6710       25.7455       37.5483       36.3755       38.1143       30.9105       38.6447       43.4730       52.4887       60.3427       76.2469       91.2140       89.1990       66.2620       48.3360       52.2896       55.5677       58.5515       56.7150       59.3093       58.2790       64.3914       68.2287       59.6849       63.0002       72.0076       82.9002       92.1535       99.1627       92.8462       80.1030       70.8763       64.9850       69.8081       73.1419       84.0707       87.6402       88.3407       85.6226       82.4674       84.5562       81.9650       77.6729       74.8199       70.3863       66.8933       57.0520        0.0000        0.0000        0.0000        0.0000       50.1836       51.7139       55.1380       76.5242       73.0832       71.4520       98.1900      103.9614      112.8890      128.8556      135.0332      147.5186      166.5972      186.1648        0.0000        0.0000        0.0000        0.0000        0.0000        0.0000        0.0000        0.0000        0.0000        0.0000        0.0000        0.0000        0.0000        0.0000        0.0000        0.0000        0.0000        0.0000        0.0000        0.0000        0.0000        0.0000        0.0000        0.0000        0.0000        0.0000        0.0000        0.0000        0.0000        0.0000        0.0000        0.0000        0.0000        0.0000        0.0000        0.0000        0.0000        0.0000        0.0000        0.0000        0.0000        0.0000        0.0000
        0.0000        6.2666        6.8919        6.8684        7.0269        7.1646        7.1384        8.2396       14.4388       15.0318       10.3809        5.3935        3.8358        3.8716        2.8531        5.0080        8.2326        7.7847        7.9099        8.3466        8.3878        7.8761        7.9619        7.8398        8.3763        8.7653        8.4686        6.9551        5.2060        5.1875        5.9419        7.7099        6.8174        5.6533        5.3850        4.2619        3.7984        3.7518        3.6377        3.1295        3.2545        3.2295        3.3093        2.8486        4.0841        5.0860        6.2203        5.8083        5.4329        6.3310        2.8812        3.2121        2.9811        2.2409        1.9419        2.8239        3.2710        4.5491        5.2527        3.8832        3.6649        2.8598        2.9029        2.9680        3.2942        3.4664        3.8538        3.5745        5.0888        5.6116        6.6137        6.5415        5.5723        5.5592        5.4472        6.3447        5.7848        4.8950        5.7560        6.2358        5.9660        8.0391       11.0191        9.7149        9.2005       11.4520       15.6666       29.8031       49.9009       55.0578       46.6061       47.7028       59.5827       58.0063       51.7456       55.6139       62.3538       58.6938       46.3491       42.0147       45.0861       51.0162       48.3867       38.3532       34.1668       27.2242       25.8021       17.0858       18.4102       18.2279       28.9837       32.1619       43.5399       44.0360       15.8864       17.4909       27.7740       29.7322       23.7294       18.3979       16.9829       17.8378       18.3755       21.1233       27.5945       42.2594       36.8075       22.0297       19.5744       24.1199       16.9209       17.7792       17.2435       19.4833       25.6252       28.6840       30.9787       27.4161       32.8057       29.9859       30.8190       29.5945       33.1432       40.0626       32.8950       34.9576       39.0135       45.1204       46.9324       58.8031       61.6038       75.7895       70.8498       63.2922       67.4076       60.7108       56.7585       62.3268       61.3415       63.4617       66.7762       58.6728       66.1221       67.7337       71.5900       88.1994       92.9477       97.6166       97.0432       90.3508      100.2321       85.4129       89.0118       84.2296       74.1942       71.3856       78.7188       90.5418       93.2746       85.9456       89.1298       96.3877       80.6833       70.5279       69.8519       75.7776        0.0000        0.0000        0.0000        0.0000        0.0000       53.0372       48.0791       68.5794       64.3583       76.8378       78.4897       78.7271       95.2497      111.5135      128.8634      141.9906      154.5569      161.9675        0.0000        0.0000        0.0000        0.0000        0.0000        0.0000        0.0000        0.0000        0.0000        0.0000        0.0000        0.0000        0.0000        0.0000        0.0000        0.0000        0.0000        0.0000        0.0000        0.0000        0.0000        0.0000        0.0000        0.0000        0.0000        0.0000        0.0000        0.0000        0.0000        0.0000        0.0000        0.0000        0.0000        0.0000        0.0000        0.0000        0.0000        0.0000        0.0000        0.0000        0.0000        0.0000        0.0000        0.0000        0.0000
        5.7701        8.4448        7.5947        8.0024       12.5942       10.9314        7.1811        8.5063       11.7002        9.4867        7.7810        6.4842        3.4074        3.2528        7.6258        4.2406        4.6991        4.7611        5.6831        6.4307        6.4417        6.7101        7.4970        6.9154        7.0216        8.5441        8.0122        7.2110        6.8605        5.2867        3.9992        4.8663        4.2429        4.0091        4.2881        4.3433        4.1720        4.1139        4.4575        4.2383        2.8281        4.0433        4.1112        4.9135        3.5472        4.8119        4.7584        4.9597        3.9299        2.6248        2.3558        2.4910        2.3656        3.1281        3.2560        3.9887        4.1499        4.9098        5.2654        9.3602       18.7711        2.5429        2.6359        3.1926        3.5130        3.9602        4.6604        4.0387        4.6792        5.2242        5.8351        6.0885        6.2179        6.5795        6.4092        6.8990        7.0156        6.7597       10.4928       16.3553       29.8804       33.6325       20.4320       12.4653       23.9934       29.8839       42.4842       58.8013       48.3260       31.9044       26.7895       39.7420       99.9145      111.2687       60.9261       61.2722       72.8705       73.7515       70.9874      111.5026      103.0213       79.4005       58.3952       47.6904       37.3870       38.7544       41.2378       39.3499       36.0231       20.8471       24.2095       29.0133       32.8209       26.1220       24.4184       26.1783       30.1308       23.7967       13.9561       15.3926       17.6344       19.1224       22.5628       18.9385       24.4961       27.9878       21.9012       25.1265       22.8719       15.3277       14.7836       17.9559       23.7944       26.5364       24.5570       30.9972       26.2780       33.5670       39.0958       28.0538       30.6921       23.5821       23.6523       22.7692       26.2750       29.2155       36.0931       42.6335       52.5331       68.6919       84.2242       75.7000       58.6283       51.2957       69.0273       65.2321       63.7041       52.3922       50.9480       55.1185       64.6249       65.3371       71.4735       81.9095       88.8102       92.5847      104.7979      105.8172       92.6059       87.9232       92.3796      102.8586      115.2609      105.6259       87.2252       72.1112       79.1113       87.3040       80.5300       88.2680      100.4349      104.9210       82.7801       71.7515       75.5337        0.0000        0.0000        0.0000        0.0000        0.0000        0.0000       49.4649       43.0646       46.2444       62.4854       63.6517       59.8038       69.4617       96.4521      119.0301      149.0317        0.0000        0.0000        0.0000        0.0000        0.0000        0.0000        0.0000        0.0000        0.0000        0.0000        0.0000        0.0000        0.0000        0.0000        0.0000        0.0000        0.0000        0.0000        0.0000        0.0000        0.0000        0.0000        0.0000        0.0000        0.0000        0.0000        0.0000        0.0000        0.0000        0.0000        0.0000        0.0000        0.0000        0.0000        0.0000        0.0000        0.0000        0.0000        0.0000        0.0000        0.0000        0.0000        0.0000        0.0000        0.0000        0.0000        0.0000        0.0000
        2.9885        4.6690        6.3367        6.3730        6.2236       13.0586        9.9784        6.1252        9.1270        8.9173        4.4634        2.4129        2.0163        5.8569        3.8580        3.1069        3.6973        3.6731        4.2887        5.6068        7.0238        7.1612        8.0015        8.6633        9.5719        8.9714        7.9736        6.8926        7.3352        6.6393        5.3039        5.6558        5.1606        5.1336        4.7952        4.7866        4.2797        3.7368        3.7622        2.7973        2.6592        5.2738        3.8800        4.8899        4.9905        5.1357        3.7421        1.7971        1.4592        2.0229        0.8179        1.8801        2.5896        2.8359        4.2122        5.3282        5.8892        4.3226        4.0472        3.5665        2.8845        2.4928        2.6012        3.9451        3.8564        5.2462        8.1434       10.1341        7.7270       11.0729       11.6401       13.0683        9.7570        9.5937       11.5542       11.9129       15.5678       14.0436       13.2051       12.6882       17.6584       29.8066       12.9120       10.2537       12.8218       13.2335       22.3362       73.1522      110.1687       34.4509       27.0888       39.5562       52.3868       61.2010       53.3181       55.7366       67.0525       65.4738       64.7226       83.2510       88.2513      104.0057       68.1104       65.6357       60.9073       58.9318       62.7616       40.1441       40.0279       53.2205       61.4766       52.1998       40.7084       34.7554       33.7246       41.9782       28.0555       22.1752       19.9451       24.0904       21.1499       51.5787       33.3468       26.7997       23.1503       23.6270       20.5517       33.3820       35.4394       20.7781       20.0634       28.2718       18.8979       29.2325       28.2131       27.4236       40.5574       36.2967       41.6808       25.2746       34.9623       25.2764       22.2823       20.1732       22.3738       26.1775       35.5829       46.4777       56.1216       59.9295       66.2643       58.1464       69.9005       68.9409       64.8142       60.0232       65.1711       55.3593       56.3446       66.8516       70.3265       70.1281       74.2709       87.9233       85.3565       84.9359      105.1264      104.9554      106.7292       97.3615       91.7096       74.9605       81.0121       84.2157       71.9136       72.1294       68.0272       69.1121       71.6759       71.1488       78.4444       81.4272       80.0848       74.4685        0.0000        0.0000        0.0000        0.0000        0.0000        0.0000       30.8400       52.3631       57.6914       56.1700       58.4111       55.0057       74.7795       93.7911      111.0914      119.0199      141.6515        0.0000        0.0000        0.0000        0.0000        0.0000        0.0000        0.0000        0.0000        0.0000        0.0000        0.0000        0.0000        0.0000        0.0000        0.0000        0.0000        0.0000        0.0000        0.0000        0.0000        0.0000        0.0000        0.0000        0.0000        0.0000        0.0000        0.0000        0.0000        0.0000        0.0000        0.0000        0.0000        0.0000        0.0000        0.0000        0.0000        0.0000        0.0000        0.0000        0.0000        0.0000        0.0000        0.0000        0.0000        0.0000        0.0000        0.0000        0.0000
        0.7814        2.0286        3.4970        6.8027        9.7740        6.2675        8.4826        8.9006        7.8526        6.0421        3.3305        1.8876        1.6549        1.7680        1.9498        2.2650        2.4498        3.1488        3.4297        6.7970        8.3228        9.3929        9.7028       10.4813       10.2461        9.4370        9.7837        8.0140        7.6990        6.5578        7.4504       11.2654        9.3986        4.2335        2.6367        2.8815        3.0642        2.7696        2.4967        2.4965        3.2209        3.4927        4.0999        5.7372        4.9410        4.2746        3.9867        2.6551        1.2063        0.7498        0.3186        1.2462        1.2304        1.9138        8.1750        8.9828        5.3235        4.2488        3.6028        4.0795        2.9212        6.1891        6.7244       10.0645       13.8197       15.9545       12.3490       10.2227        8.0092        9.7184        9.9995        9.0977        9.3391        8.5367        5.9972        5.8505        3.6794        5.6192        8.9132       12.3841       17.5362       17.0050       13.2678       12.7141       13.3733       14.2519       23.5770       27.8213       34.3163       42.2048       49.5600       44.8958       50.9278       55.7829       52.3668       68.7343       76.9970       84.3577       87.1165       71.3067       73.2013       79.3050       75.6282       87.2783       71.2867       69.6743       72.0365       57.9286       48.7863       42.7901       35.8245       45.1365       49.5381       47.5212       51.3212       58.3938       46.3146       29.1516       25.2593       29.1525       28.6981       32.7045       31.3493       37.1282       25.3536       25.7375       23.0210       28.2141       27.5148       23.5354       38.6574       30.1053       20.2442       29.9368       33.5384       25.1528       35.5846       46.2728       31.1619       41.9887       50.1903       45.3468       24.9465       24.0736       24.2067       33.8973       33.3010       42.8492       54.0700       55.9334       53.0780       79.2383       87.9666       84.1290       74.8148       60.7745       57.2311       56.0907       62.9880       70.4007       66.2229       68.3440       67.3310       66.9720       84.0132       82.2571       93.3652      109.0625      111.1937      108.3302      108.4621       94.1939       83.6304       83.2211       84.5963       72.7891       69.3825       66.8096       69.2121       64.4465       67.9301       73.8225        0.0000        0.0000        0.0000        0.0000        0.0000        0.0000        0.0000        0.0000       22.0500       52.5662       58.6992       63.4374       67.6689       69.7800        0.0000      114.9900      166.1700      195.5700      201.3900        0.0000        0.0000        0.0000        0.0000        0.0000        0.0000        0.0000        0.0000        0.0000        0.0000        0.0000        0.0000        0.0000        0.0000        0.0000        0.0000        0.0000        0.0000        0.0000        0.0000        0.0000        0.0000        0.0000        0.0000        0.0000        0.0000        0.0000        0.0000        0.0000        0.0000        0.0000        0.0000        0.0000        0.0000        0.0000        0.0000        0.0000        0.0000        0.0000        0.0000        0.0000        0.0000        0.0000        0.0000        0.0000        0.0000        0.0000        0.0000
        2.8126        4.7221        5.0014        6.2628        9.0908       12.6365       10.9352       15.2119       10.8857       11.5203        6.2441        2.9661        1.9162        1.6720        1.8321        2.0681        2.1433        3.0136        5.9871        8.6404        9.3940        9.7709        9.8363       11.2928       10.4238        9.6901       10.5817        8.6043        7.0319        7.1251        7.1452        4.5307        7.6651        4.0415        2.5034        4.5652        3.0209        2.4712        2.6262        3.5077        3.8608        3.1821        4.0919        3.8693        5.0138        4.5320        2.8987        0.7710        0.3412        2.2624        2.2553        2.5497        3.2864        5.0390        6.9217        4.5573        2.5674        2.5997        2.7737        4.7428       12.3608       14.0702       13.5848       14.6708       10.0792        7.8852        8.2651        4.9035        6.1309        8.3296        7.0029        5.7648        6.5492        6.1760        4.4694        3.7635        5.0089        5.0396        7.8749       13.3441       15.1158       13.1962        8.8833       11.6690       12.8311       20.5598       32.1781       45.1215       46.9400       36.3785       43.0881       43.7731       39.6654       42.1294       52.3039       66.9180      105.4056      128.4976      113.6987       79.6514       78.1160       80.3243       77.6493       71.4851       75.3100       79.7869       71.0749       78.3428       54.2042       50.4280       45.6731       71.4471       57.2254       54.0704       58.2085       47.8913       41.4992       31.4763       25.9586       13.7550       15.9334       21.8702       22.8750       31.5234       38.3848       31.5006       25.2756       22.6908       20.0413       20.5914       48.3822       34.1379       28.7991       24.2361       23.1031       40.0879       51.4586       33.8195       35.7216       43.8921       36.1071       29.3495       26.2485       24.1552       33.3391       31.2122       37.5500       55.9959       61.4046       62.1176       67.0542       88.2275       96.7469       93.1771       91.4772       67.5802       60.0267       60.3751       69.6042       78.5671       72.3028       90.1817       93.2942       72.8531       72.2593       78.6507       78.9662      100.5118      114.0859      111.3811      124.6888      107.2421       98.1579       92.4073       94.2349       82.8866       76.1007       74.7454       74.7987        0.0000        0.0000        0.0000        0.0000        0.0000        0.0000        0.0000        0.0000        0.0000        0.0000        0.0000       35.5800       63.9413       69.5101       70.9481        0.0000        0.0000        0.0000        0.0000        0.0000        0.0000        0.0000        0.0000        0.0000        0.0000        0.0000        0.0000        0.0000        0.0000        0.0000        0.0000        0.0000        0.0000        0.0000        0.0000        0.0000        0.0000        0.0000        0.0000        0.0000        0.0000        0.0000        0.0000        0.0000        0.0000        0.0000        0.0000        0.0000        0.0000        0.0000        0.0000        0.0000        0.0000        0.0000        0.0000        0.0000        0.0000        0.0000        0.0000        0.0000        0.0000        0.0000        0.0000        0.0000        0.0000        0.0000        0.0000        0.0000        0.0000        0.0000
        0.0000        0.0000        4.4679        7.0259        0.0000       11.7292       12.1897       12.7892        7.4087        9.7314       13.9847       10.4815        6.1470        3.5843        3.4697        3.4636        3.7761        4.9763        5.9568        7.7354        7.9241        7.7747        9.1587       10.7368       11.2265       10.1189        8.1044        6.0705        6.1473        5.6474        5.8651        3.9134        2.7420        2.5357        2.5210        2.8581        2.3980        2.7411        2.8149        4.1046        3.9697        3.2268        2.4939        2.7849        2.7680        4.0033        2.9058        0.3490        2.4919        2.7636        1.5556        3.9082        4.1293        4.8602        3.6998        2.9507        3.7794        3.7943       12.0961       15.4865       13.3374       27.5926       40.2623       24.0097       22.3104       12.8164        7.9567        4.7136        6.2803        9.9200       18.8063       20.7374        8.7768        4.9128        4.0902        3.8241        7.2992       15.6598       16.6970       20.5821       20.1374       15.6240        7.0609       11.1630       15.5093       25.0998       34.7598       43.8704       38.7501       50.8210       68.5014       62.2911       42.5674       50.1759       53.0258       54.6780       49.2601       56.2067       80.4115       78.1331       81.3122       72.3221       66.5483       74.3109       79.8227       73.6342       77.0253      105.7368      158.6544       97.9740       71.1190       85.9104       75.0958       67.3388       54.4686       51.0231       42.9083       37.0202       27.0974       16.7956       13.6977       12.4751       14.5792       23.3083       32.0976       37.1557       28.3931       23.2905       21.8590       26.4800       43.3698       57.8364       38.3530       36.9578       40.9456       54.4043       53.0716       37.3833       39.4167       35.9174       28.4602       28.4620       29.0598       29.0889       32.1682       37.7111       62.0254       73.9883       86.6177       71.8982       94.3045      103.0831       89.4738       97.2088       92.0080       81.2771       69.6299       74.5194       79.8017       84.0435       81.0451       82.1828       93.1305       90.5551       84.2097       84.3915       93.7048      105.9398      107.2909      116.0402      105.1982       98.8031      115.8482       95.4601       94.4129       77.5782       70.2714       70.5353       71.5220       66.3641        0.0000        0.0000       95.0835        0.0000        0.0000        0.0000        0.0000        0.0000        0.0000       53.4600       47.0400       92.3945        0.0000        0.0000        0.0000        0.0000        0.0000        0.0000        0.0000        0.0000        0.0000        0.0000        0.0000        0.0000        0.0000        0.0000        0.0000        0.0000        0.0000        0.0000        0.0000        0.0000        0.0000        0.0000        0.0000        0.0000        0.0000        0.0000        0.0000        0.0000        0.0000        0.0000        0.0000        0.0000        0.0000        0.0000        0.0000        0.0000        0.0000        0.0000        0.0000        0.0000        0.0000        0.0000        0.0000        0.0000        0.0000        0.0000        0.0000        0.0000        0.0000        0.0000        0.0000        0.0000        0.0000        0.0000        0.0000        0.0000        0.0000
        0.0000        0.0000        0.0000        0.0000        0.0000        7.7339        8.6632        9.1290        8.9066       10.8806       10.1206        5.8384        8.1883        6.5118        5.1472        6.4937        6.6976        3.9730        4.7071        8.1873        9.2088        9.1977        9.2816        9.4952        9.3800        7.6255        6.7987        5.3353        4.6512        5.3795        4.1328        2.0648        1.7972        1.5437        1.5245        3.2062        2.9916        3.4288        2.7094        3.4325        3.7812        3.4031        3.1352        3.5181        3.2888        2.4042        2.3174        1.2521        3.7180        2.3442        2.1730        1.8563        1.1369        1.4237        3.5397       10.3074       23.1625       16.2471       27.7442       34.5091       24.0179       14.4423       27.1975       20.3172       19.7911       22.5457       18.8742       14.4331       12.4633      107.0757       54.1306       73.0177       11.0324        7.3218        4.1720        4.9367        6.4122        8.4333       12.9972       16.3276       16.8306       10.7572        9.9274       13.7802       18.4577       21.1914       25.9160       41.9905       87.9570       70.1379       67.3294       99.9613       97.9743       70.5074       60.7577       69.7993       63.5779       72.1441       81.5159       75.9064       68.1126       86.5141       89.8064       71.4870       70.6279       64.9186       66.9927       71.6838      106.4391       93.0958       74.1675       95.8876       95.3552       86.6467       80.1576       62.7350       50.7433       47.9022       36.9707       25.3957       16.8649       16.0456       17.9444       30.7401       30.4446       30.0705       31.3778       36.4641       34.3131       38.8873       39.4542       38.6283       31.1654       38.9473       39.3888       41.7746       46.2826       42.5899       37.9719       39.9249       37.7314       47.1152       45.1159       45.9341       48.9872       55.9824       84.7905       88.3855       92.5537       96.2346      102.5925      102.8814      105.0945       96.7071       96.5060       85.4677       91.6065       90.9798       83.1888       85.8796       91.7223       93.3669       96.7551       96.1727       97.1395       95.3046       92.5092      107.1597      106.8965      103.7717      103.5093       97.7373      108.3014      101.7607       91.5519       80.3561       60.9625       61.1189       71.1611       87.7038       71.0296       89.9949      103.4534      124.4019        0.0000        0.0000        0.0000        0.0000       62.7900       35.7300       31.7400       95.6753        0.0000        0.0000        0.0000        0.0000        0.0000        0.0000        0.0000        0.0000        0.0000        0.0000        0.0000        0.0000        0.0000        0.0000        0.0000        0.0000        0.0000        0.0000        0.0000        0.0000        0.0000        0.0000        0.0000        0.0000        0.0000        0.0000        0.0000        0.0000        0.0000        0.0000        0.0000        0.0000        0.0000        0.0000        0.0000        0.0000        0.0000        0.0000        0.0000        0.0000        0.0000        0.0000        0.0000        0.0000        0.0000        0.0000        0.0000        0.0000        0.0000        0.0000        0.0000        0.0000        0.0000        0.0000        0.0000        0.0000        0.0000
        0.0000        0.0000        0.0000        0.0000        0.0000        5.5629        7.8067        5.3003        8.1574       11.6730       10.0539        7.3139        7.7330        7.3999        8.5940        8.8510        7.1124        6.7112        6.7631        8.3473        8.5342        8.3280        8.3946        6.6029        6.2168        5.5993        5.3980        4.2874        3.4291        3.2803        3.4292        1.9392        3.5863        2.3331        3.8745        6.0143        4.0772        3.0228        3.1847        2.6243        3.0413        2.5654        3.3725        2.8641        2.6229        2.2898        2.2142        0.2139        0.7457        2.7447        3.9533        2.8238        6.8060       36.4807       46.9332       44.7732       83.9950       54.2001       56.0180       37.7066       17.5533       14.8208       15.1012       20.6031       30.1521       29.9771       23.5690       32.2376       32.6461       58.0601       84.5339       67.3275       10.2983        6.5057        7.5362       10.0143       12.5458       17.6637       18.3642       15.2801       12.8389       12.6367       16.3373       24.8288       25.6969       25.2159       26.6854       30.6195       46.0110       53.4139       46.5855       47.6536       56.1410       60.4440       51.9128       47.2619       66.0840       76.9199       76.2931       64.9417       65.6052       70.4257       70.0783       56.6520       46.3048       44.5437       46.2255       53.9794       69.0209       68.3503       74.5983       95.6662      127.6046       88.5450       88.3705       82.7019       74.9289       66.1941       49.3560       57.1475       46.8144       23.7184       25.9288       27.3125       28.1996       30.8974       27.8453       23.9668       25.0089       30.9478       39.8612       53.2481       48.2145       38.6425       68.2160       68.5109       70.3895       66.8549       61.4591       55.9666       56.5506       63.2643       64.7520       79.2533       70.1120       81.2372       88.4216       92.0836      112.8846      109.0837      140.8614      140.1441      124.0270      111.6268      111.1408      104.4773      101.2327       87.1352       88.0273       99.5227      110.9771      108.2838      110.3197       94.4185       96.2188       94.7621      101.2371       94.6927      100.1883       96.5631       98.0595      102.9641      102.3505       78.8857       72.5367       70.8425       66.3536       58.2623       76.9287       80.9212       76.5443       72.2625       65.8038       97.5336        0.0000        0.0000        0.0000       91.3018       91.5482       97.7029      104.8047      131.2837      146.6803        0.0000        0.0000        0.0000        0.0000        0.0000        0.0000        0.0000        0.0000        0.0000        0.0000        0.0000        0.0000        0.0000        0.0000        0.0000        0.0000        0.0000        0.0000        0.0000        0.0000        0.0000        0.0000        0.0000        0.0000        0.0000        0.0000        0.0000        0.0000        0.0000        0.0000        0.0000        0.0000        0.0000        0.0000        0.0000        0.0000        0.0000        0.0000        0.0000        0.0000        0.0000        0.0000        0.0000        0.0000        0.0000        0.0000        0.0000        0.0000        0.0000        0.0000        0.0000        0.0000        0.0000        0.0000        0.0000        0.0000
        0.0000        0.0000        0.0000        0.0000        0.0000        6.2060       10.7488       16.7422        9.6537       12.3406       15.0541        9.7865       10.9255        8.4066        7.5451        6.9747        5.7892        6.4865        6.8654        8.1701        8.3208        8.4162        8.1846        5.9418        5.7978        5.3207        5.1362        3.2139        3.2168        3.3623        4.0616        4.0013        3.9845        4.1761        3.8282        4.2480        4.5341        4.1298        3.2257        2.5093        2.4480        2.3996        2.7213        2.5811        2.3450        2.4298        2.2203        0.2195        0.9432        2.7277        4.1094       22.6804       32.6199       16.7651       20.8727       25.2702       44.2690       38.2651       34.0215       33.0610       23.6438       20.3052        8.4188       18.7142       14.7516       19.3573       20.7550       23.6806       31.0419       31.3756       30.1913       30.0602       21.6948       13.9975       15.1601       17.7768       25.2426       20.9038       15.7449       14.9162       11.7989       29.9799       13.4516       18.0481       22.1748       27.5284       27.5782       35.4571       40.8612       60.9808       60.9638       37.6910       38.7264       48.6808       55.0716       47.9655       51.9756       61.2196       77.8267       80.3075       79.9752       63.6311       50.1753       52.3655       47.9812       53.2476       76.5994       91.7607       76.4151       66.1559       77.2195       81.0597      173.8454      194.5316      158.3679      185.1282      100.9321       79.1115       71.0357       58.2319       49.4899       48.1749       49.7739       39.2421       44.6603       23.4021       21.4986       23.1789       26.9199       40.4359       37.0289       41.4956       45.7852       52.7564       59.3228       60.3099       58.2016       65.4940       61.2487       67.6116       75.8614       95.3160       99.0007       90.8279       92.2081      118.1764      122.2392       97.2860      103.9182      133.4386      129.3216      116.4790      110.4801      109.0752      112.8852       93.6413       87.6039       78.6627       88.0158       88.9994       93.6017      114.5236      107.0751       91.5742       95.7385       89.1649       92.2482       82.0683       85.4101       77.1967       80.3401       79.2420       72.6543       69.4812       64.2608       68.2327       65.5821       70.4784       76.4874       88.4430       83.1507       73.7647       65.4531       68.6154        0.0000        0.0000       80.1759       89.2107      106.8986      111.2221      120.9415      145.2006      154.8887      173.9965      189.0779      187.3325      198.1279      217.9425        0.0000        0.0000        0.0000        0.0000        0.0000        0.0000        0.0000        0.0000        0.0000        0.0000        0.0000        0.0000        0.0000        0.0000        0.0000        0.0000        0.0000        0.0000        0.0000        0.0000        0.0000        0.0000        0.0000        0.0000        0.0000        0.0000        0.0000        0.0000        0.0000        0.0000        0.0000        0.0000        0.0000        0.0000        0.0000        0.0000        0.0000        0.0000        0.0000        0.0000        0.0000        0.0000        0.0000        0.0000        0.0000        0.0000        0.0000        0.0000        0.0000        0.0000        0.0000
        0.0000        0.0000        0.0000        0.0000        9.7648       20.8245       23.8442       21.1862       16.2132       20.4033       19.2927       13.5777       14.1955        9.5373        6.1321        5.9581        6.4429        6.5437        6.9197        8.3739        8.6088        8.6757        8.2816        5.9358        5.8523        5.5964        5.1966        4.2149        4.5539        4.2711        3.5344        2.3306        2.8178        3.7403        2.9340        4.0475        3.3162        3.5126        2.7439        2.7684        2.6421        2.5972        2.8359        2.7936        5.2703        6.2776        5.9416        8.8971       10.3269       13.0093       18.9015       26.8657       32.1798       42.1815       37.8236       40.3986       41.7823       29.2240       14.3715       24.7159       31.8005       23.3640       15.6025       13.3911        9.9628       12.9906       11.8345       16.1070       30.0768       32.0849       37.8702       38.3358       36.8341       28.5949       12.0655       18.2312       21.4943       20.1481       19.1920       17.6370       44.9708       65.4877       20.6904       26.5049       25.7664       26.3144       27.8085       21.8386       29.3714       50.6386       75.2962       47.5033       46.8526       49.9412       55.7182       43.2468       48.5011       48.6717       48.1104       47.2404       62.6599       66.5264       50.0911       52.6845       39.8252       49.9525       62.9099       77.2737       66.9368       65.8327       96.7081       89.1986       80.5009       94.1168       95.7471       93.4785      102.4608       86.8312       66.3613       68.3516       52.7254       53.3161       62.6618       36.8970       47.5139       44.9912       44.3862       44.1866       25.3478       27.6384       33.0591       57.6767       61.0603       61.0010       71.6897       81.8082       96.3656       88.5448       93.7336       87.8667      104.7373      102.4289      127.2896      105.8269      100.8648      119.1935      127.5661      124.7764      108.0438      119.4042      121.8581      101.3312       98.0840      100.5760       95.6661       90.2735       81.7244       83.0797       84.9397       82.5324       82.4319       86.5114      104.0074       87.5801       93.8703       86.7280       75.8270       72.9354       65.9519       64.7954       63.0820       58.9613       63.9102       59.4434       63.6493       66.2668       64.7705       70.3560       87.8398       93.7522       85.6538       61.2258       67.7233       63.1621        0.0000       82.5639       92.5965      116.4079      132.7017      136.1492      125.3512      152.2343      164.9999      181.0335      199.6744      184.0524      193.1534      190.7481      203.7973        0.0000        0.0000        0.0000        0.0000        0.0000        0.0000        0.0000        0.0000        0.0000        0.0000        0.0000        0.0000        0.0000        0.0000        0.0000        0.0000        0.0000        0.0000        0.0000        0.0000        0.0000        0.0000        0.0000        0.0000        0.0000        0.0000        0.0000        0.0000        0.0000        0.0000        0.0000        0.0000        0.0000        0.0000        0.0000        0.0000        0.0000        0.0000        0.0000        0.0000        0.0000        0.0000        0.0000        0.0000        0.0000        0.0000        0.0000        0.0000        0.0000        0.0000
        0.0000        0.0000        0.0000        0.0000       12.9899        9.9735       11.7923       13.2780       15.3481       14.0009       14.8414       21.7761       22.4133       14.0327        5.5104        6.7810        8.0519        7.7618        7.3449        8.7900        9.3393        8.8575        8.2893        5.9707        5.5050        5.0234        4.9678        4.4550        4.7469        3.3284        3.5181        1.7513        1.4996        1.5190        1.7562        3.8676        3.2547        3.0404        3.4570        3.3095        2.7777        2.5513        2.9430        4.3452        8.3610        8.0843       10.0016       15.1081       25.9577       16.7322        7.1286       10.7493        6.4545        5.9701        8.0593       35.6353       41.3323       23.1392       34.4246       43.2156        7.6585       11.8103       31.2302       28.1750       21.8948       14.4989        9.7695       19.1391       44.4327       41.2293       45.6729       61.3314       60.3302       44.0321       21.4425       26.2678       31.1251       30.2834       30.5574       24.6899       75.4260       50.0755       24.4290       30.3297       32.3085       27.7232       30.0713       35.2003       50.3893       53.0140       68.3930       41.6716       37.7163      115.8068      258.5780       57.2059       55.7737       43.3727       34.3651       35.1190       41.4609       68.2389       52.2099       53.7929       42.5047       54.4961       60.3698       45.0170       44.6001       54.1384       67.6279       67.7413       60.1260       60.6694       62.2531       75.9070       92.4722       92.4366       84.5166       89.5456       63.1108       59.7150       49.5103       67.3827       59.9654       66.2133       58.2517       42.0795       34.0623       37.4711       71.5662       99.5175       84.6485       91.5956      114.7808      132.6236      112.5411      121.1998      151.3359      159.0223      140.5079      160.4901      129.6875      116.3059      101.2269      107.8622      114.7271      117.0839      111.4312       96.7587      122.0336      102.9690       91.7488       92.2262       78.9839       78.1952       86.2565       81.9997       84.5178       86.9710       86.4371       82.5913       87.8901       90.2846       87.7241       75.9773       79.6918       71.7055       61.9146       58.4945       58.0533       53.1395       52.8543       51.6097       57.1629       62.9304       62.9791       68.8677       86.4561       86.5341       89.4805       65.3827       67.9889       77.3267       81.2150       89.9471      120.4397      133.8651      145.3170      157.9509      144.7437      165.8675      176.9857      188.6890      200.4398      188.6935      184.0942      187.0523      207.8712        0.0000        0.0000        0.0000        0.0000        0.0000        0.0000        0.0000        0.0000        0.0000        0.0000        0.0000        0.0000        0.0000        0.0000        0.0000        0.0000        0.0000        0.0000        0.0000        0.0000        0.0000        0.0000        0.0000        0.0000        0.0000        0.0000        0.0000        0.0000        0.0000        0.0000        0.0000        0.0000        0.0000        0.0000        0.0000        0.0000        0.0000        0.0000        0.0000        0.0000        0.0000        0.0000        0.0000        0.0000        0.0000        0.0000        0.0000        0.0000        0.0000        0.0000
        0.0000        0.0000        0.0000        0.0000        9.0601        9.1535        9.2509        7.9667        7.3058        8.5070       10.5367       18.6932       26.0116       16.3906        8.5907        8.9802       10.3214       15.6347       18.2660       15.1581       13.2566       10.2113        6.8358        6.4598        7.3215        6.0011        7.6812        5.7250        4.7657        4.0173        4.4029        2.2882        2.3029        1.3128        1.4792        1.6942        1.6080        1.9470        7.1247        2.5584        1.9445        1.8554        6.6726       18.0199       34.9534       35.0471       20.7513       14.0496        7.3618        4.5102        5.1280       11.5369       13.0453       16.0207       18.8871       31.0558       28.6329       29.6765       38.6019       45.4497       34.1562       38.4652       38.6872       48.0280       49.8742       41.2081       24.1354       34.0958       28.3384       57.0743       65.3489       54.6598       46.9191       43.2340       41.2718       44.5685       46.3300       39.2269       28.9152       17.5531       20.1595       21.0649       20.2716       26.7026       29.4775       30.8339       28.3736       40.4387       35.8492       60.9100       65.9941       32.4899       44.0566       57.4804       95.6226       46.7162       51.5412       36.4642       27.9098       24.5038       29.4236       50.9134       49.1730       40.5378       36.2909       36.7707       42.2065       43.2481       37.2872       37.8718       41.1072       42.6880       42.4058       41.2125       41.7041       75.3579       81.1494       82.8830       70.6034       74.4189       68.6392       58.9954       56.9748       68.2266       66.4339       72.7218       69.3138       46.8598       49.8825       57.1620       73.9167      107.2725      110.2290      122.7581      144.4058      135.1523      134.1162      171.6777      183.3750      196.5195      208.6076      135.3367      118.8774       74.2330       78.9515       93.5817       88.7050       93.5112       89.5712      114.5946       94.7944       91.2940       88.9726       83.1377       85.8107       84.1219       80.3993       81.5142       82.6106       78.5786       80.3454       79.5998       83.2233       67.4766       59.9687       68.5632       57.7899       64.0616       54.6462       51.9322       48.3978       45.7600       51.5395       53.9848       51.6311       52.1039       56.6729       62.8109       74.3043       68.5437       73.4495       74.4709       76.7236       86.9016       97.6489      102.2006      134.5004      156.6602      164.4469      177.2748      186.9033      154.3753      166.9254      170.5398      180.7447      160.6067      151.0061      157.1079      188.9879        0.0000        0.0000        0.0000        0.0000        0.0000        0.0000        0.0000        0.0000        0.0000        0.0000        0.0000        0.0000        0.0000        0.0000        0.0000        0.0000        0.0000        0.0000        0.0000        0.0000        0.0000        0.0000        0.0000        0.0000        0.0000        0.0000        0.0000        0.0000        0.0000        0.0000        0.0000        0.0000        0.0000        0.0000        0.0000        0.0000        0.0000        0.0000        0.0000        0.0000        0.0000        0.0000        0.0000        0.0000        0.0000        0.0000        0.0000        0.0000        0.0000        0.0000
        0.0000        0.0000        0.0000        0.0000        0.0000        0.0000        0.0000        0.0000        7.7755       10.9930        7.5175       21.3414       15.9522       16.7992       19.8343       21.0539       22.9881       34.1971       26.7277       23.6646       25.5813       14.3613        6.9674        6.4935        6.1473        7.1714        7.0565       11.9028       22.3714        5.4663        4.8838        1.2036        1.5666        3.6326        2.4875        2.2423        3.8014        6.9858       11.2300        4.3854        3.9770        6.2926       26.4654       32.7698       17.4281       11.5872        8.9342       14.4173       10.8189        5.3833        8.3414       11.7823       12.0187       13.9355       16.4402       28.6659       24.5036       51.4375       55.9079       58.6267       50.5775       70.6496       52.6876       49.6832       48.7926       45.8869       55.4992       66.9516       72.3570       91.0212       96.0770       96.1930       86.1257       53.0119       42.9167       46.4276       37.4294       37.1232       50.3472       35.5644       23.1158       23.4259       30.9240       25.4613       26.3838       33.7127       30.2540       24.7215       34.6208       31.6733       50.9640       28.8476       35.2891       23.9505       18.9264       25.1995       42.3586       44.7737       34.0884       23.5769       27.1973       44.2236       43.1781       30.5917       32.8093       36.6042       31.7864       35.3684       75.4024       49.1039       37.0007       34.8526       41.5077       42.8641       66.2229       58.3603       78.2276       60.6478       48.3657       66.3523       59.4933       55.8771       54.9590       52.8395       71.2107       69.4874       68.5937       61.9544       65.3821       75.8233       78.7326      117.6012      126.6620      139.3526      124.3989      132.1624      125.5974      118.1564      128.7072      146.2550      145.1237      116.9069      132.0746      104.2229       97.5930       94.9615       80.8302       80.1819       81.8366       92.2208       85.1942       84.9584       94.0182       86.3875       90.4287       83.1621       75.7835       72.8306       73.6683       71.3078       76.5994       74.4595       84.4824       58.6373       56.0904       55.4151       54.3648       50.1015       49.0738       48.1756       46.5826       45.0164       44.8009       48.8516       56.0934       56.3821       56.6380       64.5513       76.6083       66.4642       69.4396       80.0272       89.0662      100.2442      104.5543      112.4817      144.9424      166.8009      180.7611      195.0908      204.9114      160.6821      162.6508      166.5603      181.2487      160.0810      155.0584        0.0000        0.0000        0.0000        0.0000        0.0000        0.0000        0.0000        0.0000        0.0000        0.0000        0.0000        0.0000        0.0000        0.0000        0.0000        0.0000        0.0000        0.0000        0.0000        0.0000        0.0000        0.0000        0.0000        0.0000        0.0000        0.0000        0.0000        0.0000        0.0000        0.0000        0.0000        0.0000        0.0000        0.0000        0.0000        0.0000        0.0000        0.0000        0.0000        0.0000        0.0000        0.0000        0.0000        0.0000        0.0000        0.0000        0.0000        0.0000        0.0000        0.0000        0.0000        0.0000
        0.0000        0.0000        0.0000        0.0000        0.0000        0.0000        0.0000        0.0000        0.0000        0.0000        8.3043       21.7988       20.2226       16.9901       20.5633       17.5399       15.0923       13.2012       15.8897       18.2864       22.1493       23.7415       14.2246       15.5370       14.9360        8.9027        6.5288        6.8265        5.4932        5.7433        5.3306        2.7051        3.2512        2.2645        4.9221       11.8922       18.7453       20.4353       14.2110       23.3083       14.8296       15.3624        6.7032        7.6531       13.5831       14.9664       15.2101       16.2550       19.2461       10.5121       14.6771       10.5342       12.6305       25.5175       30.1208       22.3547       24.5036       48.8700       58.2441       35.5948       37.6474       52.5720       58.0230       31.6094       14.1587       21.2986       55.0384       74.8929       82.5919       77.7363       69.1655       62.4528       70.8191       89.6869      111.9681      103.4531       73.1833       75.0853       75.7310       60.5130       58.0770       50.3158       42.2656       40.1158       42.4426       39.0464       24.8189       20.4851       34.1567       40.4549       25.5857       18.8428       19.2289       17.8660       18.1328       20.4067       27.4708       41.6035       41.0937       42.8864       48.7923       48.9080       42.1046       34.6158       33.9998       34.8709       32.7828       34.4744       40.4037       34.9023       44.7432       57.3568       47.9763       50.1208       42.9123       58.6911       80.3000       69.7698       72.6744       77.9796       52.4695       58.9251       93.5077       74.9733       54.6813       49.0736       39.9038       59.4541       61.6961       85.0743       77.0476      119.2631      136.0553      131.0292      111.4809      113.5499      108.0967      113.7565      139.2141      118.2706      120.5698      135.8531      138.6841      158.6891      152.3216      117.6197       99.2345       80.3743       79.5720       86.6956       85.0824       82.6230       80.4755       81.8142       83.9954       75.2129       74.7868       65.9201       65.4151       57.0005       63.3581       68.3330       63.8877       47.2193       43.4299       42.8542       41.8903       41.3903       45.0078       47.7353       44.5085       42.9178       45.1057       53.4169       52.0106       54.3166       54.6922       59.9809       67.2283       69.3178       78.9596       94.0922      105.7878      116.3653      132.8401      142.7851      155.4789      181.3869      203.9677      215.2386      231.7416      170.9815      157.0831      172.8649        0.0000        0.0000        0.0000        0.0000        0.0000        0.0000        0.0000        0.0000        0.0000        0.0000        0.0000        0.0000        0.0000        0.0000        0.0000        0.0000        0.0000        0.0000        0.0000        0.0000        0.0000        0.0000        0.0000        0.0000        0.0000        0.0000        0.0000        0.0000        0.0000        0.0000        0.0000        0.0000        0.0000        0.0000        0.0000        0.0000        0.0000        0.0000        0.0000        0.0000        0.0000        0.0000        0.0000        0.0000        0.0000        0.0000        0.0000        0.0000        0.0000        0.0000        0.0000        0.0000        0.0000        0.0000        0.0000
        0.0000        0.0000        0.0000        0.0000        0.0000        0.0000        0.0000        0.0000        0.0000        0.0000       17.7535       24.8214       18.3700       14.5083       14.8049       13.9998       18.6131       20.1804       11.7410        8.9213        9.8990       10.1205       10.7819       15.9579       36.6012       29.1024       12.5775       11.7374       10.3554        8.8989        7.8819        6.9327       16.5105       23.9922       30.7593       25.7503       21.2975        7.0572        5.3019        6.3680        2.2700        3.5505       29.1881        4.3840        8.1100        8.1449       14.8572       24.4301       28.7620       21.5601       22.4867       24.1553       23.2691       45.7413       32.4283       38.3302       39.0311       77.7048       45.8080       15.1398       22.4842       25.1954       32.1632       32.1596       34.1018       51.7784       40.0543       50.4619       75.4985       54.0016       47.0654       56.1657       75.7365       74.7555       64.3859       80.8427       65.5675       85.3581       86.2380       74.5052       69.7345       71.3177       95.7581       85.7592       83.9198       57.3661       51.4808       51.6956       71.6151       59.0471       70.6235       61.1939       33.8108       44.5395       52.1616       46.5122       39.3543       45.7729       43.9686       73.4008       62.7321       52.3010       40.1483       30.3023       39.1522       44.2910       37.8477       37.5749       40.2602       40.8696       39.0448       41.9775       57.4910       54.9066       50.4091       68.5978      100.7519       78.2426       68.4227      110.0075      103.9264       98.9462       90.5041       76.3351       85.4847       72.7968       65.4829       78.9503       74.2597       72.1093       62.8652       97.2937       90.7302       83.0754       89.9611       92.7691      101.8420      126.1876      143.2200      123.1856      136.3517      128.0967      129.1601      133.2171      118.5245       92.7419       93.2488       90.8236       81.9180       73.4267       83.7924       83.1700       79.6755       81.0801       71.9553       82.5183       73.0548       55.1639       53.6009       51.4005       54.1540       55.7851       48.8886       38.0286       39.7978       42.5917       35.8749       38.3285       38.2339       41.7194       41.3468       37.3215       37.5104       39.9045       42.2914       46.2833       52.1051       59.0803       88.2524       89.3239       99.1030      105.5180      111.6099      140.1625      179.4453      159.0395      174.6364      206.8730      226.9807      230.4230      243.9599      174.4255      176.2299        0.0000        0.0000        0.0000        0.0000        0.0000        0.0000        0.0000        0.0000        0.0000        0.0000        0.0000        0.0000        0.0000        0.0000        0.0000        0.0000        0.0000        0.0000        0.0000        0.0000        0.0000        0.0000        0.0000        0.0000        0.0000        0.0000        0.0000        0.0000        0.0000        0.0000        0.0000        0.0000        0.0000        0.0000        0.0000        0.0000        0.0000        0.0000        0.0000        0.0000        0.0000        0.0000        0.0000        0.0000        0.0000        0.0000        0.0000        0.0000        0.0000        0.0000        0.0000        0.0000        0.0000        0.0000        0.0000        0.0000
        0.0000        0.0000        0.0000        0.0000        0.0000        0.0000        0.0000        0.0000        0.0000        0.0000       15.0654       17.4574       25.2578       41.2300       33.0819       39.1840       19.2626       14.6564       21.3685       17.0129        2.5984        5.3624       15.3379       22.6702       15.8862       33.7347       36.4713       35.2698       34.2819       18.7254       33.2113       25.2245       23.6092       28.1504       22.9328       27.6990       22.9140        9.1781        8.3110        5.8821        9.4491        7.3799        7.6744        7.0869        5.9723        5.3691        5.7522       16.3920       11.0422       16.9704       31.9986       26.1385       20.8334       18.2525       27.0363       30.5169       23.7008       36.3238       47.3004       40.8778       36.3271       41.2362       36.6575       34.3808       38.2269       54.9596       46.6779       27.5756       36.3503       39.9600       58.2938       61.1318       63.9398       59.8210       55.1639       54.0512       69.2683       53.5466       46.2479       37.6969       32.0315       37.4043       42.0055       43.4595       49.0938       46.6283       39.7159       48.3199       49.7750       33.6052       53.0973       48.4095       78.5514       89.1367       55.1344       52.4291       79.3342       86.9624       68.9463       54.2416       49.5393       37.5286       34.5367       34.3465       40.1353       47.9242       44.0099       47.0157       48.3438       49.4456       48.6481       58.6252       62.2903       68.3012       61.1299       73.7399       65.9999       69.6912       68.2953      102.7877       89.9537       85.4014       77.8332       86.4932       84.4180       85.0368       97.4012       87.8261       59.0905       56.0653       49.8317       65.0958       76.9494       73.6632       73.0747       77.9682       84.3066       96.6808      108.4272      103.0326       98.3641       99.4551      107.5024       89.8367       89.9821       93.4903       94.9987       89.1600       89.5718       85.3674       81.3794       67.5587       61.2037       59.1472       71.8033       58.5358       40.2753       37.7071       40.1614       28.4962       25.7635       27.2478       27.0590       27.8928       32.6521       33.5870       24.3302       22.4662       24.1358       23.2291       24.0360       33.1522       32.8917       36.2917       37.3868       39.7643       45.5363       79.1403       90.5848      105.8170      125.7061      134.2310      154.9528      234.0565      222.9278      237.3343      252.8089      252.4985      278.0913      273.8234        0.0000        0.0000        0.0000        0.0000        0.0000        0.0000        0.0000        0.0000        0.0000        0.0000        0.0000        0.0000        0.0000        0.0000        0.0000        0.0000        0.0000        0.0000        0.0000        0.0000        0.0000        0.0000        0.0000        0.0000        0.0000        0.0000        0.0000        0.0000        0.0000        0.0000        0.0000        0.0000        0.0000        0.0000        0.0000        0.0000        0.0000        0.0000        0.0000        0.0000        0.0000        0.0000        0.0000        0.0000        0.0000        0.0000        0.0000        0.0000        0.0000        0.0000        0.0000        0.0000        0.0000        0.0000        0.0000        0.0000        0.0000        0.0000        0.0000
        0.0000        0.0000        0.0000        0.0000        0.0000        0.0000        0.0000        0.0000        0.0000        0.0000        0.0000       21.7142       38.4835       52.3095       43.0252       49.8747       28.2586       11.7742       14.6221        9.5139        5.0098        7.4038        6.1849       12.3223       17.6432       14.9261       12.5800       20.3547       37.1200       50.4122       51.5385       47.9258       41.1127       38.5388       32.4816       24.4941       17.5521       10.7153        7.1158       14.3318       14.9361       11.8688       11.2301       11.3099       12.6154       11.3329        8.3312       10.2699        8.3284        3.4590        6.3057       12.0750       13.6626       18.0355       34.9098       42.9511       30.8358       28.8126       39.1569       30.5126       24.7476       53.0130       74.5438       54.0847       66.3077       57.3465       80.2665       51.5260       25.5063       43.8857       46.3795       35.7833       49.9285       65.1212       40.8314       50.6841       63.9962       39.1424       33.7456       37.0600       39.3169       35.8751       57.8993       34.6839       42.0107       39.4851       45.5453       49.2498       43.8185       42.4192       55.0312       55.4569       59.6566       56.8009       53.8475       65.1554       63.5467       80.6130       73.2569       65.1680       51.3194       50.0858       53.7074       45.8109       50.0526       55.2707       54.3747       51.9544       60.1873       73.3668       73.1487       77.7764       94.4450       90.1313       76.3818       86.4306       93.3472       85.7856       75.6156      109.1119       91.6324       68.4017       71.4532       94.5431       94.1951       82.2407       72.9884       71.5243       61.4978       55.1608       54.1231       80.0529       89.4256       85.3311       90.2831       91.9688      107.9923      120.6582      141.8231      105.2981      106.4285      108.2328      105.5146       83.4570       89.0610      102.4883      108.9780       89.8912       81.3251       64.8836       67.8336       59.3753       47.6431       54.8829       51.2645       41.8359       32.7962       31.1950       38.5717       28.4490       23.0608       16.1390       19.3884       21.2724       19.6018       17.5445       18.8007       18.1434       17.1728       18.6292       20.3918       27.0706       29.9861       36.6586       48.7451       53.3753       47.5866       61.9250       71.3799       92.5151      107.4002      129.3387      157.0258      207.6474      220.6776      268.0719      269.1585      265.2624      275.5845        0.0000        0.0000        0.0000        0.0000        0.0000        0.0000        0.0000        0.0000        0.0000        0.0000        0.0000        0.0000        0.0000        0.0000        0.0000        0.0000        0.0000        0.0000        0.0000        0.0000        0.0000        0.0000        0.0000        0.0000        0.0000        0.0000        0.0000        0.0000        0.0000        0.0000        0.0000        0.0000        0.0000        0.0000        0.0000        0.0000        0.0000        0.0000        0.0000        0.0000        0.0000        0.0000        0.0000        0.0000        0.0000        0.0000        0.0000        0.0000        0.0000        0.0000        0.0000        0.0000        0.0000        0.0000        0.0000        0.0000        0.0000        0.0000        0.0000        0.0000
        0.0000        0.0000        0.0000        0.0000        0.0000        0.0000        0.0000        0.0000        0.0000        0.0000        0.0000        0.0000        0.0000        0.0000       41.2988       56.3103       49.1856       24.5268       18.3956       16.4192       11.0761       11.9713       11.0171        2.6500        4.7677       11.2405       10.2032       23.1006       38.8797       64.7620       74.7589       68.4293       24.3155       25.0276       19.0002       27.4999       29.0623       24.1512       24.6066       14.3151       10.0114       14.2645        9.0951       12.3374        6.4940        3.5457       10.2035       15.1284       19.3543       11.7742       12.9008       15.3300       17.7287       21.2337       30.1118       42.0040       30.1221       25.9114       35.7179       43.8178       50.0256       51.2035       31.1288       11.4830       17.5677       48.0481       42.0868       42.4884       29.2377       42.2135       49.5382       47.2274       44.0249       49.7135       51.8702       58.1111       54.2700       48.4228       41.1390       46.7624       41.9421       45.0163       50.2309       52.4402       50.1822       46.0576       42.2569       42.5828       47.9348       62.0429       73.3909       54.0282       38.2221       50.7171      103.6559       75.9785       58.3670       80.1261       84.1654       51.7673       39.1878       50.3233       48.6143       45.1793       50.8063       66.0481       63.0609       73.0630       90.8271       78.9802       80.0900       89.8173      104.0023       96.1331       94.6540      109.4348      105.2310       95.5782       81.4828      126.4505      107.7859       96.5543       84.7427      114.5930       82.8973       60.4477       57.7139       65.6817       62.1779       58.3870       62.0630       80.1443       82.7183       86.4680       93.1562       85.1124      107.4401      126.9641      135.5672      112.5787      128.1072      119.6392      112.5406       98.0299       94.2945       86.9459       84.8029       77.5859       67.7652       61.5618       61.8333       55.5376       41.0110       43.9824       46.2002       36.2417       32.0578       28.6250       35.6593       23.3396       12.6011       11.4846       12.3427       12.9301       13.0967       14.3141       17.7899       15.2832       13.8188       16.1604       17.7525       26.7724       28.5302       33.5586       36.0283       63.9384       48.3739       66.2416       83.6128      104.7779      120.4014      146.8208      167.8948      201.1143      247.2966      292.7452        0.0000        0.0000        0.0000        0.0000        0.0000        0.0000        0.0000        0.0000        0.0000        0.0000        0.0000        0.0000        0.0000        0.0000        0.0000        0.0000        0.0000        0.0000        0.0000        0.0000        0.0000        0.0000        0.0000        0.0000        0.0000        0.0000        0.0000        0.0000        0.0000        0.0000        0.0000        0.0000        0.0000        0.0000        0.0000        0.0000        0.0000        0.0000        0.0000        0.0000        0.0000        0.0000        0.0000        0.0000        0.0000        0.0000        0.0000        0.0000        0.0000        0.0000        0.0000        0.0000        0.0000        0.0000        0.0000        0.0000        0.0000        0.0000        0.0000        0.0000        0.0000        0.0000        0.0000
        0.0000        0.0000        0.0000        0.0000        0.0000        0.0000        0.0000        0.0000        0.0000        0.0000        0.0000        0.0000        0.0000        0.0000        0.0000        0.0000        0.0000        0.0000       18.4681       17.5569       23.8507       18.0075       14.5197        5.6882        1.9013        7.9769        5.7683       17.3701       17.3556       31.2877       28.6784       18.3812       35.2697       34.9744       35.1994       40.2186       23.3461       18.1341        6.3458        4.8852       19.5017       15.1267       14.8282       12.1722       12.8055       20.4938       32.0739        9.7768       11.0201       20.1892       16.8801       12.6461       11.2527        7.9297        7.9908       30.5471       44.3393       37.3119       50.2339       50.0995       46.2922       54.5983       38.9362       28.2818       26.6807       36.4192       29.5749       39.5601       27.3572       31.9930       49.1917       52.7802       59.2065       56.8897       62.8459       45.4838       45.2029       43.9520       48.6337       58.2743       51.9619       57.6306       82.8655       65.9059       64.1642       78.7081       81.0662       79.9769       83.1883      103.1319       95.5175       51.2380       38.2268       48.1050       62.9461       52.8173       48.9674       61.6830       62.4710       41.8068       58.8511       68.1807       77.7516       52.2115       52.3301       53.7327       75.7596       96.1197       81.6969       82.4196       89.3745       87.7155      108.1974      110.9290      115.9210      129.9317      121.3186      108.2691       87.4295      148.8625      124.1496       95.8787       76.7857      103.2091      106.9747       88.8589       66.3072       67.2410       61.4740       61.3476       54.6162       63.9251       67.1381       79.9119      101.5928       95.0859       84.4705      108.3512      129.3206       97.4476      108.9950      118.6410       87.7542       74.4150       73.0513       58.0204       58.0078       65.6211       72.3821       65.1893       63.9019       49.9734       41.0509       41.0830       35.2469       33.5509       29.0310       27.5118       26.1502       12.8858       10.0667       11.0372        9.7902       10.8703       11.7124       12.8984       16.6364       13.9815       14.2429       16.5498       18.7749       26.9624       39.0882       35.6117       38.6662       62.8517       62.6832       71.7380       85.0173      108.3042      145.3874      149.2804      161.1378      213.7564      249.1187      299.8183        0.0000        0.0000        0.0000        0.0000        0.0000        0.0000        0.0000        0.0000        0.0000        0.0000        0.0000        0.0000        0.0000        0.0000        0.0000        0.0000        0.0000        0.0000        0.0000        0.0000        0.0000        0.0000        0.0000        0.0000        0.0000        0.0000        0.0000        0.0000        0.0000        0.0000        0.0000        0.0000        0.0000        0.0000        0.0000        0.0000        0.0000        0.0000        0.0000        0.0000        0.0000        0.0000        0.0000        0.0000        0.0000        0.0000        0.0000        0.0000        0.0000        0.0000        0.0000        0.0000        0.0000        0.0000        0.0000        0.0000        0.0000        0.0000        0.0000        0.0000        0.0000        0.0000        0.0000
        0.0000        0.0000        0.0000        0.0000        0.0000        0.0000        0.0000        0.0000        0.0000        0.0000        0.0000        0.0000        0.0000        0.0000        0.0000        0.0000        0.0000        0.0000        0.0000       27.6323       24.8953       19.9713        4.7828        3.7944        8.6321        7.6284        6.4097       15.2898       12.2762       13.2511       17.8481       20.8421       17.3199       15.6379       21.6169       18.8361       26.1457       13.0895       13.7360       11.9821        7.7517        7.1321        6.1330       16.1387       16.1744       16.0566       14.0308       21.5169       28.4371       20.6402       21.0686        9.1277        7.0179       13.4103       30.6278       55.6769       48.6569       36.7115       41.6271       40.4098       41.5143       27.5106       42.8795       28.9323       32.8134       37.4854       33.4426       30.8908       11.6934       13.2497       33.1207       47.2159       45.7272       53.7271       73.9624       71.9436       62.0347       55.7571       61.9333       62.7634       77.0141       75.2410      127.4106       84.3569       65.6975       80.4566      110.3573       75.5081       53.9124       53.1068       54.9960       41.0931       45.9349       61.8454       51.4991       40.8495       54.3924       44.0276       49.0850       57.3613       50.5292       59.8072       60.2974       46.9243       87.5554       66.8224       71.6184       65.9837       71.1469       77.4583      111.2926      125.9922      137.4608      128.1516      129.2225      129.7732      131.4254      109.5305       97.1881      139.5137      112.6651       97.5889       80.6831       90.4445       92.6393       71.3250       69.8575       74.0200       64.6753       59.0170       65.4191       80.7247       85.8743       77.0817       86.6098       79.4516      103.1807      112.1963      100.1447       74.7368       73.7381       86.2398       85.9886       73.2709       59.3542       44.9693       40.9517       57.9086       67.6148       82.4624       73.6482       57.3722       51.0907       54.8433       58.1531       43.3321       29.9369       24.9602       22.0385       12.1310        8.7376        7.9739        8.8807        7.8461       10.1026       10.8067       16.8953       17.2667       19.0062       21.4399       24.6961       29.1413       34.2660       34.6637       41.6971       60.8154       76.2370       89.7289       93.7879      127.3250      159.9804      158.9016      164.6443      198.3566      263.5878      265.2658        0.0000        0.0000        0.0000        0.0000        0.0000        0.0000        0.0000        0.0000        0.0000        0.0000        0.0000        0.0000        0.0000        0.0000        0.0000        0.0000        0.0000        0.0000        0.0000        0.0000        0.0000        0.0000        0.0000        0.0000        0.0000        0.0000        0.0000        0.0000        0.0000        0.0000        0.0000        0.0000        0.0000        0.0000        0.0000        0.0000        0.0000        0.0000        0.0000        0.0000        0.0000        0.0000        0.0000        0.0000        0.0000        0.0000        0.0000        0.0000        0.0000        0.0000        0.0000        0.0000        0.0000        0.0000        0.0000        0.0000        0.0000        0.0000        0.0000        0.0000        0.0000        0.0000        0.0000
        0.0000        0.0000        0.0000        0.0000        0.0000        0.0000        0.0000        0.0000        0.0000        0.0000        0.0000        0.0000        0.0000        0.0000        0.0000        0.0000        0.0000        0.0000        0.0000       45.7948       36.2153       19.6338       30.5001       18.0658       13.1585        5.8217        8.6254       15.3972       17.2755       13.0055       19.0340       16.2999       26.7814       13.0701        7.5799       18.8810       19.4371        9.9038       11.0100       12.1076       18.1416        6.2276        8.8816       17.5973       10.3336       14.7081       17.1290       24.1107       20.6265       23.9023       25.2936       16.4005        5.9853       13.3379       14.3834       13.5427       28.8382       56.6763       37.7335       36.0277       26.5247       21.7880       20.6500       11.4982       21.9025       36.1727       39.3101       33.4906       21.2962       17.7542       24.7195       44.2101       41.5880       37.2957       48.0667       57.2851       50.3693       68.6324       62.6371       84.4949      115.1932       91.9472       93.8655       75.3342       79.2411       92.8488       87.5057       64.9645       58.6993       51.1911       66.7222       48.3613       60.7437       54.7855       52.2268       80.2120       82.3430       55.7341       48.2843       49.6901       48.6945       51.4209       60.1069       71.1100       75.4145       91.8134       87.4277       56.1755       69.5991       93.9796      117.5101      136.6368      138.6622      141.1808      126.2878      123.5809      116.0302      117.4508      107.4469      143.1189      113.1734       97.9734       82.9838       99.3521       74.7184       63.0429       61.3346       59.1212       68.7193       73.9188       86.2306       83.6494       93.7188       93.4505       72.4700       72.5161       85.7737      101.1148       99.2586       72.9063       64.3142       82.6030       88.3767       72.8558       75.8604       57.8752       64.3793       71.6287       65.5950       73.4120       76.2427       63.5598       54.5969       59.3746       56.9534       39.1479       30.2375       21.0212       19.4402       11.3515       11.0625        9.4288        9.5287       11.9304       15.7898        9.9943       12.2818       18.4162       20.7848       22.1142       25.8006       29.7541       34.6573       38.1453       47.4764      103.7079       81.7281       89.0826       96.1809      138.9487      160.4199      164.5283      175.7401      194.4353      233.4163      240.5362      201.5648      189.9221        0.0000        0.0000        0.0000        0.0000        0.0000        0.0000        0.0000        0.0000        0.0000        0.0000        0.0000        0.0000        0.0000        0.0000        0.0000        0.0000        0.0000        0.0000        0.0000        0.0000        0.0000        0.0000        0.0000        0.0000        0.0000        0.0000        0.0000        0.0000        0.0000        0.0000        0.0000        0.0000        0.0000        0.0000        0.0000        0.0000        0.0000        0.0000        0.0000        0.0000        0.0000        0.0000        0.0000        0.0000        0.0000        0.0000        0.0000        0.0000        0.0000        0.0000        0.0000        0.0000        0.0000        0.0000        0.0000        0.0000        0.0000        0.0000        0.0000        0.0000        0.0000
        0.0000        0.0000        0.0000        0.0000        0.0000        0.0000        0.0000        0.0000        0.0000        0.0000        0.0000        0.0000        0.0000        0.0000        0.0000        0.0000        0.0000        0.0000        0.0000        0.0000       31.5957       25.3972       18.2717       22.0991       17.7516       14.8106       14.3891       19.0302       24.2191       14.2828       16.5005       11.5154       17.2687       20.4308       14.2671       13.3685        4.3043        6.1688        6.0025        9.6532       18.0050       32.5338       14.1535       18.2239        2.9873        6.1454        6.3261        3.3462       20.9801       13.7406        9.2905        5.6581        9.9680       16.6963        9.2837       17.1881       17.3945       35.4846       16.1376       19.8403       24.8842       36.4555       39.4672       52.9583       49.0806       42.5097       30.1754       34.2871       41.2609       35.6039       29.7902       65.0441       41.4467       57.7033       87.4592       78.2690       64.7166       59.0775       75.2605       72.2566       90.9154       88.9765       79.1888       72.7976       87.0431       83.6536       80.7163       66.9374       73.2344       94.1347       88.3929       66.9530       59.6651       56.2166       69.4351       96.6466       74.1305       63.5025       66.4347       65.6428       47.8419       61.9902       62.7930       74.3546       78.5820       80.2761       75.4299       63.8894       73.2146       90.7724      100.0138      127.9025      132.8426      157.1060      142.8816      122.5081      124.3353      115.4584      103.5433      122.2173      101.4763       90.7917       89.1676      113.5403       82.3751       73.1945       57.0342       55.6717       75.9509       78.6136       89.7480       97.3339       99.5918       92.2693       71.7977       72.7860       80.0992       83.5792       95.9612       74.0072       59.3436       59.2602       68.8140       63.3497       79.2351       72.1238       68.7922       79.0080       71.0219       73.2002       89.6222       65.6057       56.9151       58.6005       52.2402       43.8366       36.1887       28.1908       21.4723       12.4679       11.6906       10.7640       11.3867       16.9734       17.5989       11.7450       15.2910       20.0406       21.7356       23.7186       27.0850       33.9654       39.0729       52.5932       55.1283       77.9009       93.7142       94.5794      107.5500      132.2987      161.1827      167.9578      177.3529      196.5633      212.5155      225.1589      201.2888      162.6415      169.4929        0.0000        0.0000        0.0000        0.0000        0.0000        0.0000        0.0000        0.0000        0.0000        0.0000        0.0000        0.0000        0.0000        0.0000        0.0000        0.0000        0.0000        0.0000        0.0000        0.0000        0.0000        0.0000        0.0000        0.0000        0.0000        0.0000        0.0000        0.0000        0.0000        0.0000        0.0000        0.0000        0.0000        0.0000        0.0000        0.0000        0.0000        0.0000        0.0000        0.0000        0.0000        0.0000        0.0000        0.0000        0.0000        0.0000        0.0000        0.0000        0.0000        0.0000        0.0000        0.0000        0.0000        0.0000        0.0000        0.0000        0.0000        0.0000        0.0000        0.0000
        0.0000        0.0000        0.0000        0.0000        0.0000        0.0000        0.0000        0.0000        0.0000        0.0000        0.0000        0.0000        0.0000        0.0000        0.0000        0.0000        0.0000        0.0000        0.0000        0.0000        0.0000       21.3930       41.9550       36.9185       17.0233        9.6509        9.9669       18.0889       11.4305       10.4218        8.2666       20.1159       15.3260       10.0094       18.6401       15.1999        4.9954        6.1026        7.6279       19.4879       14.5851       11.5914       17.0322       14.8952       10.1749        9.9266       12.5707       18.8774       13.3265       10.8500       16.7761       10.2074       12.8590       12.1728       17.9897       25.7511       20.7908       30.4957       32.4551       28.6489       27.9368       41.7384       53.0548       38.2018       37.6463       34.7271       32.3515       33.2866       38.3487       44.7070       48.7986       89.8767      110.8671      104.2338      129.7088      108.0445       68.4816       64.8645       69.3975       48.8599       57.0171       75.7139       87.5454       72.9989       67.7377       88.0487       82.5690       89.4399       82.1981       64.2840       87.5371       50.5128       61.1142       77.0238       57.1287       71.9324       61.8135       55.9185       78.9052       65.2661       60.2656       58.6381       50.0523       58.6554       54.1919       71.0109       59.1631       61.1502       58.6831       62.6446       80.1292      109.2426      133.5210      134.2940      130.1052      107.3861      110.1377      129.2712       88.0849       99.3265       86.0585       88.6768       84.4364       80.0251       66.5815       61.8951       48.0822       63.0803       77.6460       93.0105       88.7655       96.5443      121.7340       99.4093       96.1217       81.6158       79.4920       82.7690       80.1516       59.8566       50.0647       57.3088       61.8051       63.6666       65.5487       54.9649       53.3133       77.8841       76.5114       65.9919       65.2242       59.2730       58.4072       57.9281       63.6575       53.6573       42.0558       31.7096       45.2070       25.2461       19.9083       16.3852       16.3070       16.6317       15.4099       17.4271       18.6002       22.4871       29.1940       28.4944       32.1246       44.7394       54.0370       66.2042       64.2124       65.7037       93.2595       98.2302      116.8466      164.5894      175.5435      179.9173      207.8320      213.0424      254.9034      205.1348      182.6213      165.7590      171.8976      140.1520        0.0000        0.0000        0.0000        0.0000        0.0000        0.0000        0.0000        0.0000        0.0000        0.0000        0.0000        0.0000        0.0000        0.0000        0.0000        0.0000        0.0000        0.0000        0.0000        0.0000        0.0000        0.0000        0.0000        0.0000        0.0000        0.0000        0.0000        0.0000        0.0000        0.0000        0.0000        0.0000        0.0000        0.0000        0.0000        0.0000        0.0000        0.0000        0.0000        0.0000        0.0000        0.0000        0.0000        0.0000        0.0000        0.0000        0.0000        0.0000        0.0000        0.0000        0.0000        0.0000        0.0000        0.0000        0.0000        0.0000        0.0000        0.0000        0.0000
        0.0000        0.0000        0.0000        0.0000        0.0000        0.0000        0.0000        0.0000        0.0000        0.0000        0.0000        0.0000        0.0000        0.0000        0.0000        0.0000        0.0000        0.0000        0.0000        0.0000        0.0000       12.5032       28.6905       16.8764       11.2596       32.1065       10.2669        7.1783        8.7383       10.8058       12.2753       11.2466       10.7855        9.0321       25.5715       16.3192       20.8664       15.7348        9.5221       19.9123       16.6193       14.1991        4.6126       11.3574        4.9402        8.4119       11.2134       14.5407       41.7318       17.4481        9.7922        6.7566        5.8569       19.0221       32.9329       27.4660       48.7155       49.2256       58.6695       26.5816       15.1519       22.5431       21.6907       26.7358       20.1964       38.7339       28.3825       22.9627       25.5818       26.1691       28.2727       47.7527       54.7908       66.4950       67.5048       58.4310       40.7614       53.2699       57.5571       52.6338       51.6336       63.8351       66.6166       61.7178       67.4895       44.7209       59.2368       60.3255       61.1074       60.0294       52.6862       39.2051       57.5972       95.8049       65.6880       50.2016       44.7885       59.6648       77.8829       68.6483       70.6242       60.6071       57.8041       53.8038       47.8524       54.5336       55.5921       59.6962       60.9085       64.0312       75.9060      102.5504      119.6180      124.2613      105.4796       85.5360       83.9371       83.5484       75.9936       75.0992       68.6423       68.0734       64.6468       58.3213       45.1264       42.1163       61.8696       69.8048       83.7971       68.0860       74.5573       88.2544      109.7689       90.2542       75.3148       68.3409       73.8186       57.5357       50.7700       37.9697       37.7909       44.4793       44.4694       52.5218       42.7651       41.0684       44.7848       55.4051       66.4686       52.7745       57.1891       61.4802       64.2109       63.8041       73.3729       67.0214       58.7250       50.5720       41.0613       32.4609       30.0235       29.5839       27.3232       23.7424       20.6815       24.8842       26.2507       30.2870       34.4789       38.5557       46.7441       74.1690       60.3075       71.5922       78.8407       92.5193      109.9905      133.3874      141.6615      173.7877      181.2332      213.7518      237.8089      241.1648      225.3700      212.1875      179.6596      167.2574      183.2460      181.9480        0.0000        0.0000        0.0000        0.0000        0.0000        0.0000        0.0000        0.0000        0.0000        0.0000        0.0000        0.0000        0.0000        0.0000        0.0000        0.0000        0.0000        0.0000        0.0000        0.0000        0.0000        0.0000        0.0000        0.0000        0.0000        0.0000        0.0000        0.0000        0.0000        0.0000        0.0000        0.0000        0.0000        0.0000        0.0000        0.0000        0.0000        0.0000        0.0000        0.0000        0.0000        0.0000        0.0000        0.0000        0.0000        0.0000        0.0000        0.0000        0.0000        0.0000        0.0000        0.0000        0.0000        0.0000        0.0000        0.0000        0.0000        0.0000        0.0000
        0.0000        0.0000        0.0000        0.0000        0.0000        0.0000        0.0000        0.0000        0.0000        0.0000        0.0000        0.0000        0.0000        0.0000        0.0000        0.0000        0.0000        0.0000        0.0000        0.0000        0.0000       25.0050        9.4997       10.3070        8.3764        5.8394        3.6792        6.9927        9.7702        3.1178        5.6123       10.6250       17.0725        8.7692       22.8644       28.9742       14.3103       24.5717       17.9853       14.6914       13.1835       17.4507       17.1045       33.1672       18.9751       21.9188       24.5119       10.7389       43.5742       18.4123       14.2854       20.6338       28.3101       39.7371       28.6891       58.1574       41.4037       36.5821       47.5319       16.8318       26.4833       19.9829       24.0760       25.8411       20.1618       12.0045        8.5166       15.8516       22.5532       42.7630       37.2074       46.7550       46.2059       55.2250       53.3283       51.2419       43.3561       45.6486       49.3860       61.5145       56.4875       79.9055       72.4959       66.2258       51.4695       51.4133       60.2682       58.4057       52.1477       47.3456       44.7651       36.7892       52.6793       66.5481       61.2650       46.7784       51.3612       53.4568       61.6641       59.3723       56.5938       55.9959       52.5488       45.7682       42.6820       48.7279       52.8069       61.6588       58.9193       58.1823       74.0542      100.5843      102.5492      112.3071       93.7955       70.6007       69.1071       67.1192       57.0089       57.1610       62.7431       65.9113       62.3798       64.3064       39.1665       53.7027       57.8391       94.0899      102.6979       94.3008       65.3195       73.1432       73.0126       72.9238       61.1961       54.8107       58.1209       59.9610       42.9593       38.7777       32.6035       35.3866       30.6532       39.3597       39.3316       52.4648       45.2159       48.9077       49.2393       49.0033       57.5201       69.7354       71.2658       77.2344       76.6335       66.4938       62.8847       55.4787       51.8084       40.6502       35.8238       36.4565       38.5839       27.6105       25.3370       27.2462       30.2296       32.3893       36.2228       42.9821       51.8519       59.0311       63.7728       72.7648       87.1334      116.3226      124.8975      144.3954      160.0716      174.5012      215.7506      228.2233      233.4310      217.7173      203.3280      178.2146      176.6310      159.0609      200.1653      200.3078        0.0000        0.0000        0.0000        0.0000        0.0000        0.0000        0.0000        0.0000        0.0000        0.0000        0.0000        0.0000        0.0000        0.0000        0.0000        0.0000        0.0000        0.0000        0.0000        0.0000        0.0000        0.0000        0.0000        0.0000        0.0000        0.0000        0.0000        0.0000        0.0000        0.0000        0.0000        0.0000        0.0000        0.0000        0.0000        0.0000        0.0000        0.0000        0.0000        0.0000        0.0000        0.0000        0.0000        0.0000        0.0000        0.0000        0.0000        0.0000        0.0000        0.0000        0.0000        0.0000        0.0000        0.0000        0.0000        0.0000        0.0000        0.0000        0.0000
        0.0000        0.0000        0.0000        0.0000        0.0000        0.0000        0.0000        0.0000        0.0000        0.0000        0.0000        0.0000        0.0000        0.0000        0.0000        0.0000        0.0000        0.0000        0.0000        0.0000        0.0000       43.4942       26.8426       17.0275       18.6683        9.6033        5.6896        3.8623        4.3442        9.1393       15.1584        9.0775        8.2215        3.6092        6.3813       24.5340       19.4202       19.9868       25.9134       45.0151       37.6673       17.9581       15.1298       11.8880       20.3020        7.1110       17.7191       24.8091       19.7287       15.7822       27.7584       23.8354       21.6520       16.8879       32.5627       35.7169       36.5859       37.7875       60.6570       36.8153       46.6623       32.9489       23.8991       37.5651       58.8112       31.5358       17.1375       28.5368       42.4782       53.5661       27.5204       45.3881       37.4143       36.7175       50.4812       68.1800       57.2621       44.5531       53.2078       57.6609       47.4165       51.1176       51.9580       52.7323       48.5979       46.5795       58.5150       51.2467       40.5356       39.1497       42.9433       50.2806       52.8712       46.1447       48.9640       74.6574       90.5245       49.0058       37.6314       52.6068       61.8025       62.5360       52.8335       44.3046       47.6821       46.0432       43.5363       51.4060       58.0676       66.7339       63.8636       74.6684       92.5899       95.3648       76.9968       64.8261       60.1463       53.6344       49.0669       53.8891       54.6305       47.3596       47.1608       53.2929       41.5390       46.1604       42.2780       89.3057       93.9842       74.3645       69.6472       92.8656       60.2006       47.4021       41.6151       51.9762       55.4493       53.5455       45.3496       38.9229       42.3367       33.0705       28.1766       40.0715       53.3576       44.7848       25.7721       31.5322       34.3045       48.2383       54.7429       69.4831       75.1221       84.4992       85.2383       80.3474       80.6173       75.5779       82.7873       48.7810       38.6192       37.7649       34.4599       29.1161       26.7446       31.2961       35.5238       36.1709       36.4187       40.4554       48.3471       58.2141       65.3779       85.9020       90.9463      113.5676      121.5358      145.5945      174.2310      205.9246      209.0491      262.3482      228.3300      201.0640      182.5592      174.1970      184.8952      154.3139      154.0766      161.4571      186.5307        0.0000        0.0000        0.0000        0.0000        0.0000        0.0000        0.0000        0.0000        0.0000        0.0000        0.0000        0.0000        0.0000        0.0000        0.0000        0.0000        0.0000        0.0000        0.0000        0.0000        0.0000        0.0000        0.0000        0.0000        0.0000        0.0000        0.0000        0.0000        0.0000        0.0000        0.0000        0.0000        0.0000        0.0000        0.0000        0.0000        0.0000        0.0000        0.0000        0.0000        0.0000        0.0000        0.0000        0.0000        0.0000        0.0000        0.0000        0.0000        0.0000        0.0000        0.0000        0.0000        0.0000        0.0000        0.0000        0.0000        0.0000        0.0000
        0.0000        0.0000        0.0000        0.0000        0.0000        0.0000        0.0000        0.0000        0.0000        0.0000        0.0000        0.0000        0.0000        0.0000        0.0000        0.0000        0.0000        0.0000        0.0000        0.0000        0.0000        0.0000        3.9293       11.9017       14.2860        7.8829       14.4625       10.2453       10.3787        9.0988        5.8572        6.8582        6.4304        7.0387        7.8386       37.2213       29.3266       31.8782       36.8139       54.0066       27.8942       10.6719       17.7012       10.4331       11.5850       16.8249       10.6355       19.3088       22.8553        6.2755       21.8707       11.8387       67.1758       11.9269       25.4700       41.4804       47.4976       55.6220       40.1911       20.8972       27.8070       25.9747       19.2342       18.8700       17.7347       22.3588       38.5221       36.6857       45.2804       30.4980       23.2264       40.9839       39.9016       42.8294       56.5180       61.9286       46.2938       40.9054       44.7284       58.8179       45.3012       46.8260       50.3442       55.4593       60.6392       55.7317       50.6591       49.7455       43.9458       43.8011       56.7129       50.8695       40.9026       36.0118       35.3383       61.4117       43.8551       26.6190       35.3990       47.0838       46.7396       46.4386       47.4894       47.0283       42.5509       41.9416       48.1547       56.3524       63.2131       64.7437       55.0695       70.2855       74.8733       76.6033       67.2554       60.0604       53.5381       48.2008       43.7891       49.1204       47.8383       41.7418       47.7883       43.7384       56.9770       51.2053       43.6434       70.9747       97.9305       89.1009       93.4334      112.6804       78.6888       49.8753       43.0693       50.7719       47.7013       48.1300       47.1615       38.3451       36.0460       28.6807       25.4038       29.6515       30.6354       27.9270       30.6757       36.8373       44.3238       55.7836       67.2963       71.8728       76.7538       78.9703       77.0185       65.9928       59.6047       56.7531       65.5958       42.3383       36.2852       32.7605       31.4524       28.1030       27.2959       41.8818       35.9595       28.5115       30.8486       36.8874       43.5654       54.1101       64.3132       67.9934       77.8000       89.5076      114.0104      125.7208      157.3934      197.3351      186.5723      207.6820      186.8551      171.1879      157.6309      158.4764      165.7660      138.2747      131.8696      151.1720      157.5372        0.0000        0.0000        0.0000        0.0000        0.0000        0.0000        0.0000        0.0000        0.0000        0.0000        0.0000        0.0000        0.0000        0.0000        0.0000        0.0000        0.0000        0.0000        0.0000        0.0000        0.0000        0.0000        0.0000        0.0000        0.0000        0.0000        0.0000        0.0000        0.0000        0.0000        0.0000        0.0000        0.0000        0.0000        0.0000        0.0000        0.0000        0.0000        0.0000        0.0000        0.0000        0.0000        0.0000        0.0000        0.0000        0.0000        0.0000        0.0000        0.0000        0.0000        0.0000        0.0000        0.0000        0.0000        0.0000        0.0000        0.0000        0.0000
        0.0000        0.0000        0.0000        0.0000        0.0000        0.0000        0.0000        0.0000        0.0000        0.0000        0.0000        0.0000        0.0000        0.0000        0.0000        0.0000        0.0000        0.0000        0.0000        0.0000        0.0000       28.1847       17.3331       17.0790       21.1644       15.5487       13.5812       20.4046       23.6328       28.3913       62.8609       20.0573        9.1894       11.7383       13.5652       14.1433       20.5891       20.4213       14.4859       29.9641       22.7078       15.2281       22.4259       10.3715        1.0411        5.3916        3.0221       11.0147       10.5623       12.2200       40.4277        9.2239       20.5161       12.9064       20.7751       37.7658       58.9704       53.1120       38.1328       33.0175       28.7597       23.8689       21.0679       34.1877       25.0823       24.3336       25.5987       30.3822       31.0945       31.8759       41.8688       36.2490       44.4954       36.5291       35.6377       35.1004       35.9561       41.3470       37.0220       45.1226       42.9274       44.0902       40.5212       43.7359       48.6800       40.4502       38.6643       39.8476       40.3222       46.1786       60.7329       48.3675       34.1686       36.0790       36.0870       38.3633       34.1635       32.9685       42.4372       43.2136       49.1786       50.4088       47.6678       48.8937       50.7866       52.5369       55.8917       59.1589       63.0305       52.7097       50.1437       65.1849       70.7623       75.5248       62.9572       56.4687       51.8491       46.1976       56.4053       54.8239       47.1057       52.2384       46.0246       56.8020       64.0843       65.7128       64.8501       76.9995       80.8188       90.5024      105.3362      101.2292       81.9923       74.3868       56.3404       55.0995       62.2024       49.6173       49.7419       42.3059       38.1468       32.1346       28.6567       36.1338       32.3770       31.8604       43.9879       39.3384       47.2967       51.5635       64.1643       54.2018       52.6370       56.2696       57.9129       46.3147       45.0774       42.9422       48.8790       37.5333       34.3906       31.5207       31.4559       31.4271       32.9155       29.6792       27.8067       19.7753       19.2499       21.7260       26.9304       51.9493       57.2237       60.5345       78.7179      103.9964      121.0308      139.9597      146.7860      159.8191      173.4826      170.7883      161.8751      185.2965      168.9491      125.8933      152.5073      137.4215      113.8356      126.3063      147.8066      198.3649        0.0000        0.0000        0.0000        0.0000        0.0000        0.0000        0.0000        0.0000        0.0000        0.0000        0.0000        0.0000        0.0000        0.0000        0.0000        0.0000        0.0000        0.0000        0.0000        0.0000        0.0000        0.0000        0.0000        0.0000        0.0000        0.0000        0.0000        0.0000        0.0000        0.0000        0.0000        0.0000        0.0000        0.0000        0.0000        0.0000        0.0000        0.0000        0.0000        0.0000        0.0000        0.0000        0.0000        0.0000        0.0000        0.0000        0.0000        0.0000        0.0000        0.0000        0.0000        0.0000        0.0000        0.0000        0.0000        0.0000        0.0000
        0.0000        0.0000        0.0000        0.0000        0.0000        0.0000        0.0000        0.0000        0.0000        0.0000        0.0000        0.0000        0.0000        0.0000        0.0000        0.0000        0.0000        0.0000        0.0000        0.0000       35.5702       19.9160       42.4457       44.8903       20.5619       19.3789       14.1458        2.7276        3.7781        2.7266       31.6865        7.1202       10.9221       12.3440       15.8853       12.9685        6.1341        7.6503       10.3278       46.6186       46.8404       45.9560       37.7634       14.0198        4.8947        6.9716        8.6054        5.0024       18.8537       17.9130       39.4103       15.7009       21.0717       20.3749       25.0201       62.2069       77.6108       94.7200       64.8845       48.4066       37.3598       39.4215       36.8696       29.0134       23.1092       23.7340       26.6810       26.2072       26.2439       26.6435       30.0067       25.3877       27.4358       31.6723       31.2428       34.4838       37.9631       38.8942       44.8217       71.9460       82.7492       55.3545       59.7231       65.5024       62.7205       46.2346       42.6929       50.9179       43.7528       37.7745       41.7202       47.5632       35.8861       35.9168       46.4842       45.2615       45.5357       48.8263       56.8963       46.0155       54.7750       55.6750       53.4580       48.6033       53.1171       60.2029       59.5369       57.4209       53.7001       53.2507       50.6562       57.3669       60.9786       62.7815       65.8865       65.3851       54.3934       50.0245       54.5205       57.9097       60.7109       56.2595       53.3274       73.8968       73.1423       75.3926       80.3402       91.9519      109.2783      126.6311      131.1423      109.7131       71.7165       70.8886       57.4871       58.5345       63.8059       52.9499       44.8709       40.5902       37.8932       39.0993       33.6513       43.2790       34.8218       41.3364       60.0239       45.7478       39.6091       41.8668       53.6705       46.8430       49.1690       51.2893       55.9199       43.8365       45.1202       57.5142       42.3157       35.2642       34.4961       41.3344       40.7329       30.5171       30.5728       25.8870       24.5992       13.5090       12.7898       15.0191       23.9370       46.3313       51.8767       67.3112       75.2889      108.1708      120.7313      128.8779      137.4300      158.9139      153.6281      142.6555      139.6897      144.4948      139.6336      123.9311      139.2571      134.3987      113.9614      126.6846      162.7420      204.8333      187.8478        0.0000        0.0000        0.0000        0.0000        0.0000        0.0000        0.0000        0.0000        0.0000        0.0000        0.0000        0.0000        0.0000        0.0000        0.0000        0.0000        0.0000        0.0000        0.0000        0.0000        0.0000        0.0000        0.0000        0.0000        0.0000        0.0000        0.0000        0.0000        0.0000        0.0000        0.0000        0.0000        0.0000        0.0000        0.0000        0.0000        0.0000        0.0000        0.0000        0.0000        0.0000        0.0000        0.0000        0.0000        0.0000        0.0000        0.0000        0.0000        0.0000        0.0000        0.0000        0.0000        0.0000        0.0000        0.0000        0.0000
        0.0000        0.0000        0.0000        0.0000        0.0000        0.0000        0.0000        0.0000        0.0000        0.0000        0.0000        0.0000        0.0000        0.0000        0.0000        0.0000        0.0000        0.0000        0.0000        0.0000       25.7307       19.3146       42.5509       28.3291       30.4150       32.1220       19.8555       16.7607       13.5350        9.8574        6.4652        5.5025       12.7407       14.0864       17.1616       18.1760       16.7057       41.7616       12.1081        3.4194       33.0771       29.1989       30.3192       26.7321       24.8827       21.7503        5.0152       25.3629       18.7894        7.7454       23.7094       13.2956       21.3179       33.4101       69.5191       75.0030       78.5189       96.8298       86.8253       81.9861       63.8818       48.5602       17.3878       24.2160       24.1412       23.8701       41.0186       19.4150       23.1205       26.1679       24.7121       27.9016       36.6397       40.1130       34.3151       40.1706       45.8116       53.0075       61.3469       95.4426       64.3998       54.2447       71.1852       82.2113       66.0266       50.1258       56.7424       46.4893       45.8082       33.4372       44.4991       44.9066       34.7566       59.7575       70.1171       68.7118       58.5635       62.9353       53.2998       56.0226       60.8688       62.8356       56.7878       56.0984       56.1997       59.0895       59.8932       53.3778       50.4803       46.2839       55.2812       60.2749       55.8231       57.7260       57.4208       57.7801       52.9174       56.6979       55.9106       52.5298       53.9497       55.4221       65.1803       92.9180       89.7760       90.3357       91.6368      109.9083      150.8844      177.9596      162.3094      106.4747       70.9321       59.5040       49.0318       57.4087       54.0217       39.6439       43.9999       46.5315       44.6385       44.3279       37.5067       51.1714       45.1772       61.2810       60.8279       40.7104       39.0328       52.5125       61.1609       61.1568       42.6661       43.4942       43.3704       40.5653       40.3525       37.9679       35.8268       33.5575       33.9666       33.8812       32.9780       25.9065       26.5213       24.3130       19.5174       11.8528       11.3578       13.9024       23.0797       51.0450       61.7434       67.9954       83.5163      107.5882      117.4867      120.5056      131.9509      135.1210      131.5852      134.6181      134.4885      125.1073      121.9573      139.7560      143.7723      132.2183      148.8396      157.0712      171.3548      186.0847      199.7251      151.1647        0.0000        0.0000        0.0000        0.0000        0.0000        0.0000        0.0000        0.0000        0.0000        0.0000        0.0000        0.0000        0.0000        0.0000        0.0000        0.0000        0.0000        0.0000        0.0000        0.0000        0.0000        0.0000        0.0000        0.0000        0.0000        0.0000        0.0000        0.0000        0.0000        0.0000        0.0000        0.0000        0.0000        0.0000        0.0000        0.0000        0.0000        0.0000        0.0000        0.0000        0.0000        0.0000        0.0000        0.0000        0.0000        0.0000        0.0000        0.0000        0.0000        0.0000        0.0000        0.0000        0.0000        0.0000        0.0000
        0.0000        0.0000        0.0000        0.0000        0.0000        0.0000        0.0000        0.0000        0.0000        0.0000        0.0000        0.0000        0.0000        0.0000        0.0000        0.0000        0.0000        0.0000        0.0000        0.0000       32.6885       47.3793       52.3150       25.8389       25.7078       52.1432      100.7630       17.5833       19.4046        9.1516        7.6525       18.0815       10.0198        7.9395        6.6081        4.3576        3.2963       16.3534       17.5390       18.6874       38.5089       25.8528       47.2556       10.4247        7.3535      217.7472      106.8261        9.1139       16.7250        8.8664       24.1434       23.3100       46.4428       69.2238      112.7359       76.2922       49.6077       65.7138       41.2634       34.3835       41.5038       94.6261       34.4164       25.0828       22.2739       14.8357       12.9316       19.9933       16.7080       21.7077       43.4436       26.5860       44.4156       44.0406       31.8349       42.4905       56.3013       54.4407       47.3151       61.4687       71.0777       69.1469       75.3927       67.4428       80.1099       75.2761       73.6447       53.5208       47.3717       42.5719       40.6317       45.3243       53.9994       71.3314       68.3046       58.9866       62.3602       58.9708       65.9518       69.2219       78.8029       79.4330       84.7083       69.0672       76.9169       77.4366       77.7518       65.9016       61.8544       53.9970       57.8181       65.2676       66.6790       61.6316       56.4733       60.6275       60.5647       71.7604       68.4226       72.4781       71.2688       68.1843       73.4470       97.9009      100.8812      113.2172      134.1690      175.3002      196.3719      176.7374      137.4940       88.2669       61.0669       49.4654       50.7683       52.5332       48.8059       45.0120       53.9355       58.5884       54.6044       47.6193       37.4090       36.0390       38.4036       51.0478       42.6185       40.9619       43.2613       48.3848       55.8174       58.0998       45.3409       40.6298       43.0908       43.1374       34.3668       32.1621       28.7837       27.4877       25.4942       24.5585       23.8427       20.4634       21.0290       18.6179       16.4253        9.6892       10.5714       14.8526       20.9188       38.1363       50.1461       58.1791       71.3472       99.2163      114.2578      119.9535      129.4236      135.7906      132.6354      129.3781      134.1077      131.1131      128.8893      137.3092      159.6329      148.1592      163.0124      158.2706      167.0458      191.7146      192.7912      142.2983      148.6828        0.0000        0.0000        0.0000        0.0000        0.0000        0.0000        0.0000        0.0000        0.0000        0.0000        0.0000        0.0000        0.0000        0.0000        0.0000        0.0000        0.0000        0.0000        0.0000        0.0000        0.0000        0.0000        0.0000        0.0000        0.0000        0.0000        0.0000        0.0000        0.0000        0.0000        0.0000        0.0000        0.0000        0.0000        0.0000        0.0000        0.0000        0.0000        0.0000        0.0000        0.0000        0.0000        0.0000        0.0000        0.0000        0.0000        0.0000        0.0000        0.0000        0.0000        0.0000        0.0000        0.0000        0.0000
        0.0000        0.0000        0.0000        0.0000        0.0000        0.0000        0.0000        0.0000        0.0000        0.0000        0.0000        0.0000        0.0000        0.0000        0.0000        0.0000        0.0000        0.0000        0.0000        0.0000        0.0000       58.1972       48.1001       54.4781       52.4605       69.4575      110.0735       57.8887       60.3583       57.2461       46.3166       50.7778       44.2833       29.8335       20.2708        2.5959        7.2178       11.1159       14.4693       29.9968       32.7313       52.8578       67.3658       20.3266       27.3502       26.9351       24.8638       20.5838       19.8762       31.1052       18.0457       32.2175       54.0357       98.1425       73.2107       39.6388       44.2875       27.3728       24.5971       25.2410       20.6658       17.6809       18.8540       20.7861       26.2071       31.1951       19.2345       18.8951       21.8525       23.6716       27.6175       25.9086       28.1749       41.2763       36.8378       36.0624       51.7144       49.0979       42.7296       45.3392       71.3008       75.1123       72.5020       85.6733       82.0695      103.5493       71.2357       57.7754       62.8708       45.5089       52.8575       45.0250       40.8818       53.3776       50.6149       66.2445       72.7919       86.8146       88.6209       80.3063       84.8533       73.1173       93.9266      129.5313      135.7849      111.6065       84.5281       79.5390       69.1867       63.5039       68.5566       70.1736       68.3779       66.0993       64.0738       84.6102       89.7808       92.5634      101.5664      116.0072       90.0359      104.9804      109.3422      116.8955      142.1312      155.4523      161.3818      153.3290      159.2120      141.6609       95.3915       56.6890       54.5119       52.0840       61.8966       65.1415       61.8694       58.1489       59.8755       57.9040       54.5169       46.1811       44.3140       45.2307       48.8532       50.3329       55.9037       53.8131       58.7896       59.4836       61.9588       53.4045       48.6629       51.4731       50.2021       47.5310       33.6841       28.6102       24.7447       19.2246       18.1963       16.5145       15.4677       12.4872       10.5131       10.2761       10.1347       10.7340       11.1469       14.7754       20.2669       43.4668       49.1230       53.5142       59.0024       85.5311      103.1983      121.1115      131.3440      127.2538      129.3268      130.0625      130.7349      141.7244      138.2208      141.6470      161.0974      180.2837      181.2423      171.8043      180.6571      167.3913      186.1004      154.5434      145.5156       62.9700        0.0000        0.0000        0.0000        0.0000        0.0000        0.0000        0.0000        0.0000        0.0000        0.0000        0.0000        0.0000        0.0000        0.0000        0.0000        0.0000        0.0000        0.0000        0.0000        0.0000        0.0000        0.0000        0.0000        0.0000        0.0000        0.0000        0.0000        0.0000        0.0000        0.0000        0.0000        0.0000        0.0000        0.0000        0.0000        0.0000        0.0000        0.0000        0.0000        0.0000        0.0000        0.0000        0.0000        0.0000        0.0000        0.0000        0.0000        0.0000        0.0000        0.0000        0.0000        0.0000        0.0000
        0.0000        0.0000        0.0000        0.0000        0.0000        0.0000        0.0000        0.0000        0.0000        0.0000        0.0000        0.0000        0.0000        0.0000        0.0000        0.0000        0.0000        0.0000        0.0000        0.0000        0.0000       39.3105       34.5989       60.0157       66.9469       78.4377       87.1604       77.9776       73.8178       79.4693       84.1415       53.9100       46.2952       44.1802       43.8877       15.8879        7.7620        8.6072       11.5833       14.1041       47.9284       47.9753       95.0730       61.3683       58.3109       47.7641       31.0879       40.2745       27.4397       26.6530       24.5264       47.1568       63.6270       62.3844       42.7359       32.0674       24.4616       26.9453       25.9077       27.6805       22.9069       20.2651       21.8785       26.1695       45.6404       61.9235       57.2957       41.5624       31.8985       30.4985       25.6955       28.5660       32.1513       29.5382       35.5657       29.3535       52.3057       69.6508       59.8986       67.9701       91.1030       87.6248       67.6232       78.6501       69.1612       76.5155       68.8261       61.2374       64.0099       52.8471       39.1300       55.8442       55.6428       49.9792       45.6080       67.9948       80.4216      135.9573      126.5371       96.0207       81.7103       93.0644      102.5137      116.4266      113.3265      102.1000       86.1718       77.3683       70.9130       74.5946       79.6643       86.3725       91.3563       89.6878       79.1469       98.3032       91.6936       98.6129       91.8670      128.4452      108.0291      108.8209      127.5493      155.8369      185.9209      206.4289      207.1642      201.2224      160.0108       93.1447       60.7704       52.9858       53.4877       60.1431       76.9116       78.1059       79.0276       61.8702       62.5481       60.6249       62.2806       56.5048       53.6975       61.9244       60.3845       62.1418       62.2055       62.2502       66.9064       65.7939       65.5475       55.1248       56.8150       52.4820       55.1906       56.4278       31.1215       29.7801       26.7577       21.1236       25.4325       19.2471       19.3253       12.3367       11.1453        9.6273        9.1468        9.1567        9.3429       12.0386       17.5852       32.7777       36.4439       48.5453       56.0701       89.8343      137.5659      155.5014      137.7683      119.3895      132.5970      125.5322      128.9499      153.8045      149.6990      171.2367      178.3694      187.2536      178.5804      184.4664      193.3834      190.4786      182.4779      172.2959      143.3745       39.5700        0.0000        0.0000        0.0000        0.0000        0.0000        0.0000        0.0000        0.0000        0.0000        0.0000        0.0000        0.0000        0.0000        0.0000        0.0000        0.0000        0.0000        0.0000        0.0000        0.0000        0.0000        0.0000        0.0000        0.0000        0.0000        0.0000        0.0000        0.0000        0.0000        0.0000        0.0000        0.0000        0.0000        0.0000        0.0000        0.0000        0.0000        0.0000        0.0000        0.0000        0.0000        0.0000        0.0000        0.0000        0.0000        0.0000        0.0000        0.0000        0.0000        0.0000        0.0000        0.0000        0.0000
        0.0000        0.0000        0.0000        0.0000        0.0000        0.0000        0.0000        0.0000        0.0000        0.0000        0.0000        0.0000        0.0000        0.0000        0.0000        0.0000        0.0000        0.0000        0.0000        0.0000        0.0000       68.6715       61.8577       79.4268       77.4851       84.6724       92.3874      100.7106      108.4818      101.2695      124.6677       95.3325       72.9227       40.3549       45.1423        1.9892       15.3127       17.7381       21.1158       20.9610       10.0293       23.5923       39.7592       40.7693       39.2982       63.8858       34.8757       36.1132       32.1741       22.7470       54.5641       59.3736       48.2865       39.1282       35.5328       23.6412       17.9090       28.3801       49.1779       31.5620       51.0598       22.6617       27.4642       31.1069       51.6325       61.3602       51.8733       37.4791       36.8202       44.9743       42.3519       52.8464       44.7973       33.5093       36.9016       38.2488       51.2176       53.1228       62.3874       76.3699       74.9761       88.5818       71.1094       80.9482       78.3141       68.2282       72.6211       72.9388       67.6785       65.5012       66.6169       65.2211       65.3524       51.1631       55.0365       76.9508       63.3487       70.3652       98.9674       96.0382      114.3196      101.6788      121.2727      119.1953      106.9219       76.4509       75.0738       78.6275       72.9774       76.1679       77.9317      106.7658      111.2605       95.4330       83.2942      107.7317      108.8903       85.9770       92.5510      127.9603      103.1914      111.9195      141.3325      183.3899      214.0455      210.5031      199.0388      170.9459      130.3867       98.3165       72.1475       64.1943       67.2882       64.0907       80.4829       89.2454       82.4040       70.3696       66.0189       59.0125       63.6026       65.1183       65.0547       71.4999       77.5064       75.8439       79.9532       79.1278       76.9822       74.2553       78.2732       69.9934       69.3438       57.5440       55.6973       49.1357       25.7107       21.1734       19.6868       15.0899       20.9275       19.8601       17.2768       11.0385       10.7899        9.1575        8.3615        7.8996        8.9502       12.6210       16.1612       26.7379       32.6780       44.3105       54.7994       85.9296      119.1302      142.2437      133.1944      123.7981      126.6626      128.0497      150.8976      155.1398      156.9212      162.8377      180.2537      214.6470      192.4737      205.8226      194.0341      176.6053      164.8731      170.0616      160.8581       33.5400        0.0000        0.0000        0.0000        0.0000        0.0000        0.0000        0.0000        0.0000        0.0000        0.0000        0.0000        0.0000        0.0000        0.0000        0.0000        0.0000        0.0000        0.0000        0.0000        0.0000        0.0000        0.0000        0.0000        0.0000        0.0000        0.0000        0.0000        0.0000        0.0000        0.0000        0.0000        0.0000        0.0000        0.0000        0.0000        0.0000        0.0000        0.0000        0.0000        0.0000        0.0000        0.0000        0.0000        0.0000        0.0000        0.0000        0.0000        0.0000        0.0000        0.0000        0.0000        0.0000        0.0000
        0.0000        0.0000        0.0000        0.0000        0.0000        0.0000        0.0000        0.0000        0.0000        0.0000        0.0000        0.0000        0.0000        0.0000        0.0000        0.0000        0.0000        0.0000        0.0000        0.0000        0.0000       92.9280       69.2399      117.7527      135.3237      150.9285      131.4008      113.6416      129.7186      131.5559      116.1168       94.5429      103.6820       70.7487       44.1105        5.0836       10.0882       10.8224       26.4147       64.8964       17.7707       27.2936       23.9701       30.4303       22.7146       82.2460       42.8476       23.1773       65.3644       42.7716       38.1240       31.2014       27.6844       21.5102       20.0541       27.0846       22.5463       40.6449       44.9486       30.4686       27.1911       17.6764       27.6944       39.8903       26.7261       31.4188       38.1580       63.0672       58.2876       74.8591       46.2021       56.5292       53.6673       46.9685       54.9149       63.3254       66.6752       71.2342       62.1424       74.2168       70.0445       71.7481       87.1770       86.1248       87.5234       85.0060       78.8025       66.2117       74.7555       70.6799       62.7834       61.6696       70.4261       60.2590       50.0421       51.3177       60.5633       70.8082       89.9870      103.9966      115.9859       90.1810      102.7236      101.3451       80.7000       89.2655      100.1760       88.0735       93.3363       95.7120       94.2730      101.2425       91.5576       89.1740       81.8921       79.5621       84.1135       96.8105       94.4752      103.4656      114.7723      105.1895      122.4595      186.0390      240.0317      217.0402      174.0470      126.8582      101.1328       90.1209       89.3736       73.6361       72.1665       68.3368       69.5400       81.8544       88.7175       80.6646       72.4889       69.0578       65.0192       71.3488       74.3955       93.4517       88.6508       87.9612       87.3890       86.9266       85.6630       86.9116       77.9353       78.1693       69.3692       64.5178       52.7697       36.2267       25.1430       24.4999       29.6726       23.0713       19.5414       18.4859       15.4341       11.3880       10.2408        9.5552        9.0013        9.2060       12.0690       15.3664       18.6677       31.9572       38.6885       44.2688       57.8134       89.8506      115.7515      114.2577      138.4691      135.9953      140.6852      145.2761      159.8055      160.6216      167.3099      169.3182      175.6303      205.4359      208.4778      207.1194      196.7498      157.7990      151.2151      153.8469      140.2441        0.0000        0.0000        0.0000        0.0000        0.0000        0.0000        0.0000        0.0000        0.0000        0.0000        0.0000        0.0000        0.0000        0.0000        0.0000        0.0000        0.0000        0.0000        0.0000        0.0000        0.0000        0.0000        0.0000        0.0000        0.0000        0.0000        0.0000        0.0000        0.0000        0.0000        0.0000        0.0000        0.0000        0.0000        0.0000        0.0000        0.0000        0.0000        0.0000        0.0000        0.0000        0.0000        0.0000        0.0000        0.0000        0.0000        0.0000        0.0000        0.0000        0.0000        0.0000        0.0000        0.0000        0.0000
        0.0000        0.0000        0.0000        0.0000        0.0000        0.0000        0.0000        0.0000        0.0000        0.0000        0.0000        0.0000        0.0000        0.0000        0.0000        0.0000        0.0000        0.0000        0.0000        0.0000        0.0000        0.0000      191.7166      182.7507      200.3590      220.9773      225.9380      292.4227      314.8856      299.2057      253.4931      164.1066      130.5485       98.8852       79.6364       37.3045       25.2832       16.4327       14.1512       17.5289       14.9068       18.7891       33.2651       30.9647       15.0924       22.7846       33.0195       37.0855       46.8130       40.3057       39.4368       27.0192       37.6287       34.4006       28.7019       30.9134       29.9657       34.4517       41.6264       36.6367       41.7941       46.2844       32.5712       32.1324       45.6284       52.9608       63.7961       69.3726       54.2080       49.4299       50.3966       46.5160       74.1303       77.4087       74.2565       62.0901       70.6841       72.8693       84.3404       98.0937      111.2764      116.3111      136.4053      126.9062      129.0484      104.1050       88.9199       82.3428       86.0349       92.5092       75.6130       64.3684       62.4133       56.0953       48.0955       40.5051       52.1234       60.2942       45.5387       58.0283       66.8892       73.9993       94.6875       91.8366       78.9477       86.5069       87.7510       92.8309       91.2202       85.3201       99.5420      141.4715      110.9290      109.6731      101.0491      111.6062      113.7373      103.5090       99.8713       97.8649      100.7633      111.0844      123.9051      159.6101      168.6230      161.7887      144.1371      119.6415       99.4250       89.8319       83.4838       83.2182       75.6634       72.3669       67.6566       70.3875       80.9743       81.4291       78.2265       83.2896       75.7808       78.9374       83.0530       94.4966       92.6718       87.6892       87.4654       95.9626       98.6111       94.9934       93.3128       72.8366       63.5233       57.5637       50.5913       37.9484       33.3122       38.8963       32.8494       23.5851       21.8730       18.7158       16.1290       10.7209       10.0980        7.3791        8.7436       15.1972       19.3873       22.7257       28.0546       49.0204       49.9915       49.6598       76.3924      101.5264      111.5113      124.7315      155.9076      160.1520      169.8813      169.8117      178.3515      171.7685      177.8279      179.7554      186.8632      193.9280      187.7260      188.5767      170.3297      170.2166      172.0631      170.7757      158.1721      135.6621      137.7028      151.3096      164.2899        0.0000        0.0000        0.0000        0.0000        0.0000        0.0000        0.0000        0.0000        0.0000        0.0000        0.0000        0.0000        0.0000        0.0000        0.0000        0.0000        0.0000        0.0000        0.0000        0.0000        0.0000        0.0000        0.0000        0.0000        0.0000        0.0000        0.0000        0.0000        0.0000        0.0000        0.0000        0.0000        0.0000        0.0000        0.0000        0.0000        0.0000        0.0000        0.0000        0.0000        0.0000        0.0000        0.0000        0.0000        0.0000        0.0000        0.0000        0.0000        0.0000        0.0000
        0.0000        0.0000        0.0000        0.0000        0.0000        0.0000        0.0000        0.0000        0.0000        0.0000        0.0000        0.0000        0.0000        0.0000        0.0000        0.0000        0.0000        0.0000        0.0000        0.0000        0.0000        0.0000        0.0000        0.0000        0.0000        0.0000      282.9572      367.3206      391.9504      362.1572      302.8290      189.5701      144.4080      111.1956       88.9307       42.8751       26.4009       19.0632       20.6467       28.2671       24.1631       22.2208       35.1148       33.2075       35.1180       35.3082       40.5478       43.8712       52.5239       48.8910       48.4923       37.4194       37.4140       43.0249       40.5047       39.7050       31.2919       39.4923       41.0867       40.8503       40.9580       36.2430       35.4200       40.3332       40.0020       52.6483       47.6979       46.9978       38.9732       36.6252       43.1786       57.1958       79.6079      101.3159      104.4974       68.6247       72.5718       86.6842       99.5283      110.6501      137.4752      149.2195      138.7996      141.5750      148.3195      128.7319      116.3619       90.5675       65.3645       62.4570       58.4872       53.3086       54.4483       53.9216       46.9635       44.4354       54.3522       57.4974       64.7465       85.5134       86.9875      106.2798       98.4900       97.9054       91.9962       92.1440       93.4207       91.7859       80.5890       88.6329       96.9484      113.8279      134.2150      133.6843      139.4757      175.0656      132.4154      110.6075      102.6456      107.1740      113.0210      115.7377      125.0025      149.1929      156.9560      143.2973      137.2557      114.2173      101.1508       96.4696       94.3599       94.2160       90.0548       84.4449       79.1704       85.6721       78.8062       78.6293       83.4202       75.9600       81.1574       86.6702       96.5913      106.0949      110.5260      104.1305      107.2717      102.8889      103.8041       96.4275       97.8063       77.3483       74.5790       66.2102       56.0168       47.2121       34.1079       33.8453       34.8084       24.7953       23.7226       18.6978       20.1724       10.9474       10.4131        8.1981       10.7440       16.3188       20.9594       26.3950       32.8120       57.2467       54.9059       53.2208       67.4562      125.5259      115.2183      139.9131      160.3551      168.9824      177.5347      177.3021      183.1845      182.3655      182.8551      192.7227      188.6468      189.2444      188.9062      184.9819      176.2960      185.5910      208.8379      189.8600      215.1460      136.4794      132.9081      142.4031      148.0114        0.0000        0.0000        0.0000        0.0000        0.0000        0.0000        0.0000        0.0000        0.0000        0.0000        0.0000        0.0000        0.0000        0.0000        0.0000        0.0000        0.0000        0.0000        0.0000        0.0000        0.0000        0.0000        0.0000        0.0000        0.0000        0.0000        0.0000        0.0000        0.0000        0.0000        0.0000        0.0000        0.0000        0.0000        0.0000        0.0000        0.0000        0.0000        0.0000        0.0000        0.0000        0.0000        0.0000        0.0000        0.0000        0.0000        0.0000        0.0000        0.0000        0.0000
        0.0000        0.0000        0.0000        0.0000        0.0000        0.0000        0.0000        0.0000        0.0000        0.0000        0.0000        0.0000        0.0000        0.0000        0.0000        0.0000        0.0000        0.0000        0.0000        0.0000        0.0000        0.0000        0.0000        0.0000        0.0000        0.0000        0.0000      403.7777      433.9855      406.1895      335.1182      211.4950      172.0853      133.8344      106.9468       63.1292       34.3773       29.1885       26.2442       27.8822       28.6599       35.2979       29.9466       22.2510       21.3595       29.0589       30.1484       68.1627       81.5568       64.5892       53.1170       43.2441       50.8322       39.7887       54.9883       40.1460       33.9486       36.7012       40.4539       41.5128       42.2563       40.1863       39.3699       47.5761       42.0977       45.7612       69.3774       90.2304       41.0554       49.0980       49.5115       75.4497      104.4921      103.7951      102.3790       87.8705       84.2101       92.2066      103.3064      134.8338      176.7321      194.0706      154.5852      125.7729      137.8642      124.6756      123.5874      108.3577       84.3003       58.5769       53.3363       47.4164       45.1783       40.8768       51.3265       46.7400       44.0533       55.1372       90.0436       98.5087       95.9651      105.4362      107.1907      103.2235      105.5703      111.4129      108.2640       93.2995       88.3873       94.3048       98.4393      124.2732      128.3094      137.6194      143.5268      158.9564      141.6591      115.3332      113.4791      118.9786      103.4131      104.6843      109.5613      138.8945      137.3534      124.0970      119.8875      114.6611      103.3428      100.7352      105.7840      107.0110      100.0317       99.1384       96.5494      101.1976      103.7108       95.0742       93.0691      109.8477      106.5337       88.8892       92.1521      104.4427      117.2087      118.1969      106.8999      107.3469      105.2644      101.3489      101.3894       82.6851       87.2865       77.7521       57.9826       44.7859       37.7042       38.0548       33.0304       24.5778       21.5068       23.2572       21.8009       15.2646       13.6798       11.0635       14.2058       22.3379       26.9976       33.1118       38.1466       57.8653       70.6460       92.1091       89.4090      116.9520      115.0351      137.2527      159.5404      172.5676      179.5709      189.7675      189.7748      184.3430      186.1612      207.5676      202.2842      178.2874      193.7262      212.4330      189.0013      217.7478      213.2496      220.6068      214.7453      126.6133      138.3053      135.5995      149.1001      143.0400        0.0000        0.0000        0.0000        0.0000        0.0000        0.0000        0.0000        0.0000        0.0000        0.0000        0.0000        0.0000        0.0000        0.0000        0.0000        0.0000        0.0000        0.0000        0.0000        0.0000        0.0000        0.0000        0.0000        0.0000        0.0000        0.0000        0.0000        0.0000        0.0000        0.0000        0.0000        0.0000        0.0000        0.0000        0.0000        0.0000        0.0000        0.0000        0.0000        0.0000        0.0000        0.0000        0.0000        0.0000        0.0000        0.0000        0.0000        0.0000        0.0000
        0.0000        0.0000        0.0000        0.0000        0.0000        0.0000        0.0000        0.0000        0.0000        0.0000        0.0000        0.0000        0.0000        0.0000        0.0000        0.0000        0.0000        0.0000        0.0000        0.0000        0.0000        0.0000        0.0000        0.0000        0.0000        0.0000        0.0000        0.0000        0.0000        0.0000      354.1754      231.3768      183.7738      151.1159      128.4163       85.5954       47.3162       36.7934       29.2517       34.0229       26.2394       25.5293       29.1769       37.2819       40.6385       39.9208       34.5904       57.2967       78.0196       87.9179       71.7918       56.3663       56.9370       32.9175       38.4047       38.7061       37.0103       38.2904       37.3187       36.0662       48.3043       49.3409       52.3866       54.7677       48.5003       61.4759       78.2812       79.1929       49.0971       46.1921       53.6264       64.3426       72.9328       74.4158       80.5957       68.9972       67.7834       86.6562      101.6011      127.3767      133.0072      149.5264      136.2456      147.1018      137.3784      129.5235      138.2155      118.0820      103.2771       78.7748       65.1078       58.4990       50.1521       43.9691       39.3340       36.8005       33.5779       42.9328       53.8037       72.8785       89.8272      123.4829      130.7106      126.3876      109.3128      103.2944      102.6307      102.1575      103.1331      102.6823      114.3498      155.2610      143.2353      136.9861      126.4475      131.9177      129.1174      109.0370      105.0789      113.3317       95.1824       88.0132       96.3173      123.4039      128.8365      120.5308      126.2958      109.2622      111.7782      104.8690      108.4672      115.8194      112.4478      116.1391      109.7764      102.4971      107.9758      117.7454      112.6239      121.4814      116.3894      112.9791      125.3384      131.4204      131.0129      128.3114      115.4550      113.4933      117.7592      118.4212      119.0015      130.7946      111.0059       76.0720       74.9883       58.1622       56.0234       37.1208       32.9546       26.3285       22.9785       23.7427       27.4532       18.9123       16.3855       16.8618       20.8042       32.3959       36.0412       40.3012       45.4230       79.0507       92.0540      106.8925      100.7869      111.4097      118.0860      132.3447      155.9997      166.7163      180.0001      186.0082      189.0403      189.2637      193.9491      201.7822      225.8634      206.3333      206.6298      214.6033      219.8048      215.7614      222.2229      187.4372      177.6840      131.0604      129.4085      135.6151      153.6082      155.3100        0.0000        0.0000        0.0000        0.0000        0.0000        0.0000        0.0000        0.0000        0.0000        0.0000        0.0000        0.0000        0.0000        0.0000        0.0000        0.0000        0.0000        0.0000        0.0000        0.0000        0.0000        0.0000        0.0000        0.0000        0.0000        0.0000        0.0000        0.0000        0.0000        0.0000        0.0000        0.0000        0.0000        0.0000        0.0000        0.0000        0.0000        0.0000        0.0000        0.0000        0.0000        0.0000        0.0000        0.0000        0.0000        0.0000        0.0000        0.0000        0.0000
        0.0000        0.0000        0.0000        0.0000        0.0000        0.0000        0.0000        0.0000        0.0000        0.0000        0.0000        0.0000        0.0000        0.0000        0.0000        0.0000        0.0000        0.0000        0.0000        0.0000        0.0000        0.0000        0.0000        0.0000        0.0000        0.0000        0.0000        0.0000        0.0000        0.0000        0.0000      269.4544      222.8421        0.0000        0.0000       97.1029       70.2970       59.3491       48.6895       25.0092       19.4127       17.9705       19.6603       25.6090       27.0630       33.6958       46.1855      104.3636      126.6336      124.7544      101.8694       57.1411       40.9121       38.9219       35.5086       32.3237       32.7818       39.3331       35.7943       48.4437       47.2769       46.6948       46.7584       44.9761       57.9696       65.0633       55.9113       43.8708       53.9744       48.6741       45.9751       46.7978       41.2823       52.0573       60.3237       75.4350       96.5938      109.3703      107.0303      155.0171      162.4378      176.1156      188.6956      259.2851      226.3294      206.0815      257.8892      195.6761      162.0291      157.2162      118.1485       94.6622       97.4756       63.2032       47.8618       37.3274       43.9880       67.4533       72.8080       90.9905      132.8696      185.2213      194.7184      179.2435      150.1299      146.2110      139.5006      139.1329      136.6712      164.0060      156.3902      171.3357      155.7500      163.5167      153.9199      131.1546      106.5551       87.0378       93.3374      108.6601       95.7589       88.4150       86.4847      107.0374      110.3371       99.6052      105.9782      109.1727      110.6010      108.3499      112.2855      127.3226      135.6084      158.2009      132.1959      123.5224      110.3180      111.3811      122.1281      133.0681      132.4329      127.4083      133.3668      131.2729      125.3907      121.0906      112.1901      119.7339      120.3452      126.9914      141.9733      135.0890      106.5636       79.8354       66.8188       61.5748       53.0925       45.8915       43.1874       42.5066       37.6143       40.7712       37.4109       37.3195       36.7059       34.1008       42.3522       57.6884       60.0881       63.4108       69.3560       90.6500      103.8311      109.9547      103.6101      108.1263      107.5254      113.2977      135.3000      166.6078      175.7166      187.6589      179.5172      180.0654      185.9411      204.0169      216.7665      247.2846      240.4606      221.2513      224.0133      246.2965      234.4124      213.8613      222.7527      166.0023      148.7603      147.2242        0.0000        0.0000        0.0000        0.0000        0.0000        0.0000        0.0000        0.0000        0.0000        0.0000        0.0000        0.0000        0.0000        0.0000        0.0000        0.0000        0.0000        0.0000        0.0000        0.0000        0.0000        0.0000        0.0000        0.0000        0.0000        0.0000        0.0000        0.0000        0.0000        0.0000        0.0000        0.0000        0.0000        0.0000        0.0000        0.0000        0.0000        0.0000        0.0000        0.0000        0.0000        0.0000        0.0000        0.0000        0.0000        0.0000        0.0000        0.0000        0.0000        0.0000        0.0000
        0.0000        0.0000        0.0000        0.0000        0.0000        0.0000        0.0000        0.0000        0.0000        0.0000        0.0000        0.0000        0.0000        0.0000        0.0000        0.0000        0.0000        0.0000        0.0000        0.0000        0.0000        0.0000        0.0000        0.0000        0.0000        0.0000        0.0000        0.0000        0.0000        0.0000        0.0000        0.0000        0.0000        0.0000        0.0000        0.0000        0.0000       65.5948       56.3594       28.5106       23.1122       21.1421       22.6073       29.8242       31.9750       41.9717       54.9200      126.1655      146.5551      141.8070      119.5616       57.2546       40.8473       40.5388       34.5288       37.8125       42.0915       43.4911       41.4706       55.7301       53.5312       56.1826       50.7383       49.8661       67.1667       71.0502       70.9863       66.8333       50.0469       57.1431       75.8901       57.4096       52.4819       57.4455       67.0489       61.0278       67.4400       98.5404       98.3155      129.7448      138.9102      161.5217      176.1862      223.0881      193.4443      165.9922      258.8512      360.0894      178.9767      177.8940      167.4615      126.7847       92.5015       70.7029       52.1431       45.7825       37.1275       48.5168       48.7757       54.0654       73.7669      101.2934      162.6182      149.6432      154.1967      141.1204      155.9039      158.7314      167.2864      170.6753      166.5263      170.9225      186.7566      189.4314      223.1926      154.6929      116.1624      101.4585       93.3645      112.7463       88.4966       78.9491       90.7034      107.8923      110.3175      101.6037      107.9781      107.5634      108.0597      112.9515      126.7091      145.4504      148.7485      148.9590      153.9939      135.0247      126.8248      131.2678      126.4151      119.2926      118.6769      131.8145      118.0602      120.1194      123.0675      120.6725      128.7706      119.0664      122.7207      122.7917      136.6399      113.0974       94.2973       78.1291       67.1085       52.8803       51.3041       49.0826       52.0684       49.5948       51.6352       43.5080       37.7354       41.8561       41.5404       45.6685       50.6868       67.6028       76.3450       77.5688       75.6171      105.9658       94.2843       88.1292       93.4974      100.7370       93.3219      123.1265      147.2778      167.3428      199.6003      188.3073      170.6017      176.2385      184.5675      197.2401      198.6655      267.6551      271.7621      264.3105      270.1766      256.3377      257.9163      235.8831      221.8243      149.6911      143.7224        0.0000        0.0000        0.0000        0.0000        0.0000        0.0000        0.0000        0.0000        0.0000        0.0000        0.0000        0.0000        0.0000        0.0000        0.0000        0.0000        0.0000        0.0000        0.0000        0.0000        0.0000        0.0000        0.0000        0.0000        0.0000        0.0000        0.0000        0.0000        0.0000        0.0000        0.0000        0.0000        0.0000        0.0000        0.0000        0.0000        0.0000        0.0000        0.0000        0.0000        0.0000        0.0000        0.0000        0.0000        0.0000        0.0000        0.0000        0.0000        0.0000        0.0000        0.0000        0.0000
        0.0000        0.0000        0.0000        0.0000        0.0000        0.0000        0.0000        0.0000        0.0000        0.0000        0.0000        0.0000        0.0000        0.0000        0.0000        0.0000        0.0000        0.0000        0.0000        0.0000        0.0000        0.0000        0.0000        0.0000        0.0000        0.0000        0.0000        0.0000        0.0000        0.0000        0.0000        0.0000        0.0000        0.0000        0.0000        0.0000        0.0000        0.0000        0.0000       45.7045       43.8647       43.0839       45.5190       57.7273       57.5928       64.3209       74.6823      149.6781      168.1960      163.6457      133.4490       62.4933       51.1356       36.9401       40.9124       43.9791       49.4320       53.8003       59.6161       81.6025       69.3958       74.4072       66.8775       62.0159       68.3785       77.3158       69.8324       56.1967       40.4118       49.3548       76.5991       59.6476       64.5228       42.1918       56.3332       62.8930       80.8371       90.2874       78.6261      111.5933      135.8488      145.5418      163.5149      170.5648      138.7657      152.7476      181.4409      167.9209      196.4120      148.5600      138.1061       99.2266      114.0520      153.6184       69.8961       52.1958       38.2549       42.6111       44.4870       49.8752       54.9519       64.1251      108.8472      114.3161      113.1151      128.4655      166.1373      172.9364      181.0523      179.7667      160.0082      189.0030      178.7323      178.4839      175.1058      148.0268      135.8373      115.0564      105.7650       96.4646      104.8716       95.9538      104.8667      113.3838      104.1404      104.5863      105.8215      114.5121      111.8655      122.3766      131.3192      154.0672      142.7864      139.8340      137.5260      134.0410      122.0396      118.8938      113.0072      113.7892      106.9621      114.7123      114.9140      116.4394      116.1874      120.6879      117.4648      119.5546      123.1868      126.1938      122.4686      102.6902       88.4898       76.7814       71.2126       69.4633       63.9946       72.3198       65.8778       57.4446       47.9631       48.5193       45.7166       46.8663       48.6582       52.4060       58.1134       74.5954       83.0433       80.1499       78.5637       85.8819       72.4789       80.9231       85.7453       91.2280       89.7838      114.7733      124.1759      145.7933      172.6979      160.2451      148.9088      161.2029      162.4913      172.3757      199.8169      262.9915      297.5897      294.4079      289.6478      308.1514      304.4579      287.7071      261.3639      174.5124      186.2507        0.0000        0.0000        0.0000        0.0000        0.0000        0.0000        0.0000        0.0000        0.0000        0.0000        0.0000        0.0000        0.0000        0.0000        0.0000        0.0000        0.0000        0.0000        0.0000        0.0000        0.0000        0.0000        0.0000        0.0000        0.0000        0.0000        0.0000        0.0000        0.0000        0.0000        0.0000        0.0000        0.0000        0.0000        0.0000        0.0000        0.0000        0.0000        0.0000        0.0000        0.0000        0.0000        0.0000        0.0000        0.0000        0.0000        0.0000        0.0000        0.0000        0.0000        0.0000        0.0000
        0.0000        0.0000        0.0000        0.0000        0.0000        0.0000        0.0000        0.0000        0.0000        0.0000        0.0000        0.0000        0.0000        0.0000        0.0000        0.0000        0.0000        0.0000        0.0000        0.0000        0.0000        0.0000        0.0000        0.0000        0.0000        0.0000        0.0000        0.0000        0.0000        0.0000        0.0000        0.0000        0.0000        0.0000        0.0000        0.0000        0.0000        0.0000        0.0000        0.0000       81.2592       84.1397       83.9425      102.6529      103.2155      104.6175      104.9460      187.6238      188.1902      177.9934      147.1118       69.0181       57.0119       47.4790       56.1197       54.8495       62.4445       71.1928       58.2897       74.6192       77.1517       87.1093       73.6020       83.9715       66.4673       57.5560       67.5396       68.2220       47.2826       50.7555       62.5156       72.7520       87.7575       79.3587       89.2457       78.4784       76.5138       79.2683       87.2247      137.9856      135.5679      152.3941      161.6668      169.6143      167.6888      183.0861      227.1019      237.7662      232.5612      179.8820      151.2910      120.8717       95.4880      119.2592      110.8800       56.6962       57.8960       54.4905       37.1432       43.2562       50.7513       49.9499       52.5507       75.1755       89.0596      102.4944      116.7844      135.6883      138.2543      150.5158      152.5258      190.5870      159.5226      171.7341      151.3069      133.2305      125.7110      120.1363      125.2349      130.8772      143.5675      157.9874      132.5051      116.0958      113.7750      119.8207      124.5424      121.2581      120.7157      116.5596      122.1297      148.4531      144.5056      150.3507      141.1293      130.0524      124.1783      110.1926      103.6629      101.7500      106.2979      105.0540      104.1430      113.5979      118.4475      114.1099      111.3050      111.1220      117.3261      116.3608      111.3443       95.4948       87.7843       82.7082       77.4110       82.8813       91.9819       76.8254       74.1172       63.0605       57.7743       57.7227       58.3227       54.0015       54.7518       58.3474       63.5434       78.7964       84.1658       86.8634       82.0151       86.2577       63.7628       65.5732       74.3372       91.8182      110.5884      110.0488      136.7133      154.3610      163.3008      165.3368      162.3039      147.5490      151.7291      179.8165      219.3667      280.6829      301.8680      298.1302      301.8948      316.1583      334.3675      323.5437      257.7216      190.9319        0.0000        0.0000        0.0000        0.0000        0.0000        0.0000        0.0000        0.0000        0.0000        0.0000        0.0000        0.0000        0.0000        0.0000        0.0000        0.0000        0.0000        0.0000        0.0000        0.0000        0.0000        0.0000        0.0000        0.0000        0.0000        0.0000        0.0000        0.0000        0.0000        0.0000        0.0000        0.0000        0.0000        0.0000        0.0000        0.0000        0.0000        0.0000        0.0000        0.0000        0.0000        0.0000        0.0000        0.0000        0.0000        0.0000        0.0000        0.0000        0.0000        0.0000        0.0000        0.0000        0.0000
        0.0000        0.0000        0.0000        0.0000        0.0000        0.0000        0.0000        0.0000        0.0000        0.0000        0.0000        0.0000        0.0000        0.0000        0.0000        0.0000        0.0000        0.0000        0.0000        0.0000        0.0000        0.0000        0.0000        0.0000        0.0000        0.0000        0.0000        0.0000        0.0000        0.0000        0.0000        0.0000        0.0000        0.0000        0.0000        0.0000        0.0000        0.0000        0.0000        0.0000        0.0000        0.0000        0.0000      278.8098      278.0017      267.9607      251.3637      194.2570      180.6220      161.6321      138.0239       91.7025       72.5787       64.2432       67.0579       86.5560       91.7418       95.9550       85.7251       69.4703       68.8042       69.4596       67.9001       85.5851       74.0416       62.8673       70.7038       73.4692       68.9792       72.5044       74.2344       75.3038       79.3426       78.8594       81.3289       73.3486      101.6056      144.5365      119.5846      266.7240      249.8569      212.4506      190.3067      243.6849      315.0247      350.5576      365.8400      352.0573      333.7214      307.1414      276.2519      227.4089      174.2222      123.9387      122.4136       89.0585       79.9263       92.4582       90.6427       76.8713       64.8795       73.3183       73.7853       82.8236       82.0644       98.1039       98.7907      123.3732      137.1933      148.9546      168.9485      191.4159      172.0216      184.6823      171.7159      161.4032      176.7134      153.2260      137.4832      139.0138      153.3011      171.9893      145.0357      136.4721      138.5554      136.1797      128.6264      127.1503      129.6671      124.4348      127.8473      136.1460      126.3640      140.1707      128.3979      117.6895      132.8543      131.4636       96.7995       98.8628      101.0811       97.8125       97.5266      107.1887      108.1333      101.6185      101.1822      114.9916      131.8783      124.4841      118.6075      112.8968      113.3009      113.6966      104.2736       99.5025       96.9431       92.5671       86.8944       82.7235       84.8983       81.0714       78.3817       70.0782       73.7380       83.5308       80.4218       78.6697       88.0130      104.6959       88.9511       64.8004       62.6162       67.2505       81.3511      106.8014      130.6824      139.8240      155.2452      163.8877      200.4534      213.7604      199.5465      176.2642      155.8132      183.2301      227.6310      337.5780      349.1508      365.1965      374.6224      340.5878      393.7415      406.9044      301.7275      219.3600        0.0000        0.0000        0.0000        0.0000        0.0000        0.0000        0.0000        0.0000        0.0000        0.0000        0.0000        0.0000        0.0000        0.0000        0.0000        0.0000        0.0000        0.0000        0.0000        0.0000        0.0000        0.0000        0.0000        0.0000        0.0000        0.0000        0.0000        0.0000        0.0000        0.0000        0.0000        0.0000        0.0000        0.0000        0.0000        0.0000        0.0000        0.0000        0.0000        0.0000        0.0000        0.0000        0.0000        0.0000        0.0000        0.0000        0.0000        0.0000        0.0000        0.0000        0.0000        0.0000        0.0000
        0.0000        0.0000        0.0000        0.0000        0.0000        0.0000        0.0000        0.0000        0.0000        0.0000        0.0000        0.0000        0.0000        0.0000        0.0000        0.0000        0.0000        0.0000        0.0000        0.0000        0.0000        0.0000        0.0000        0.0000        0.0000        0.0000        0.0000        0.0000        0.0000        0.0000        0.0000        0.0000        0.0000        0.0000        0.0000        0.0000        0.0000        0.0000        0.0000        0.0000        0.0000        0.0000        0.0000        0.0000      366.2317      346.0571      311.4015      229.7950      200.5926      174.3235      150.6387      102.0026       82.2285       75.0515       79.9199      104.6279      112.9033      111.6791       98.8643       75.3773       71.0659       67.2083       65.4883       72.5769       69.0311       68.8765       66.9668       76.2321       79.9112       85.2872       79.8644       81.7613       76.7406       66.3956       68.8554       72.0502       60.5665       90.7089      114.8905      193.7450      197.8784      217.5706      242.2438      336.3517      353.8977      394.7526      422.5445      395.1136      397.0936      366.9687      334.7747      240.0560      190.3711      162.3200      153.3643      130.8557      113.2627      101.6058      109.5676       96.1319       97.3548      120.6707       70.7280       67.1238       67.0001       73.8294       82.8946       97.5053      118.5266      134.0596      150.4276      186.2671      188.8748      174.7660      200.7928      191.3046      190.1150      174.1678      141.9877      137.5189      141.9376      130.4267      128.1643      151.3202      132.6110      126.3117      126.8459      125.1530      125.6671      123.3637      119.7707      130.7674      122.3340      132.5071      122.7593      112.2328      135.1252      120.3982       96.4725       98.0670       96.3145       90.9515       91.7690       94.0998       91.4582      107.0151      106.4327      112.5857      125.3028      128.8352      121.6637      125.5620      120.2682      119.3107      106.8151      105.0824       99.3535      107.3566       94.6013       87.9647      103.8135       95.0655       86.1665       83.6608       78.2618       81.7326       95.0950       85.0229       89.4329       86.8144       83.6270       72.1188       89.2702       84.8981      103.3306      120.9798      122.9645      133.3418      140.9514      189.6246      205.1983      185.9597      197.1953      149.8452      165.5301      211.3578      233.7340      333.7338      377.2107      402.9340      373.3953      365.7119      391.5068      396.3204      318.4692      223.6500        0.0000        0.0000        0.0000        0.0000        0.0000        0.0000        0.0000        0.0000        0.0000        0.0000        0.0000        0.0000        0.0000        0.0000        0.0000        0.0000        0.0000        0.0000        0.0000        0.0000        0.0000        0.0000        0.0000        0.0000        0.0000        0.0000        0.0000        0.0000        0.0000        0.0000        0.0000        0.0000        0.0000        0.0000        0.0000        0.0000        0.0000        0.0000        0.0000        0.0000        0.0000        0.0000        0.0000        0.0000        0.0000        0.0000        0.0000        0.0000        0.0000        0.0000        0.0000        0.0000        0.0000
        0.0000        0.0000        0.0000        0.0000        0.0000        0.0000        0.0000        0.0000        0.0000        0.0000        0.0000        0.0000        0.0000        0.0000        0.0000        0.0000        0.0000        0.0000        0.0000        0.0000        0.0000        0.0000        0.0000        0.0000        0.0000        0.0000        0.0000        0.0000        0.0000        0.0000        0.0000        0.0000        0.0000        0.0000        0.0000        0.0000        0.0000        0.0000        0.0000        0.0000        0.0000        0.0000        0.0000        0.0000        0.0000        0.0000      373.5867      272.3731      236.5561      208.0475      185.0316      129.8477      111.4702      104.9592      109.7410      138.5527      141.6648      140.4527      132.3154      106.9243       99.5413       93.7075       86.6532       80.4792       77.0017       80.5818       77.2924       91.4684      102.4993      107.3867       98.1184       96.7635       77.7647       71.6477       74.1234       48.4842       51.2153       93.4813      123.5512      182.5094      205.2689      258.1591      368.6898      433.0531      459.8424      491.8888      440.3002      447.1689      458.0500      422.4652      409.5349      351.4666      342.7995      294.5462      234.5357      172.5768      177.6555      153.3058      118.0041       92.2245       91.5732      245.7623       91.3215       68.9203       60.9927       66.7526       73.7239      103.4438      132.9384      115.0775      118.7243      157.1367      190.0318      188.4589      148.5440      159.4521      164.4875      170.7471      145.9319      133.2846      124.9332      110.4725      126.0069      137.9251      122.6003      129.6547      136.8959      125.0780      114.9877      119.4362      111.4385      103.8269      105.0469       96.8439       91.5220       96.9804      119.5930      103.8639       97.0734       90.9319       95.0679       98.2720       99.4635       96.6373       95.9819       92.5706       94.9034      106.8300      118.4387      110.1119      106.3300      110.4890      111.0539      130.1549      122.9199      108.3338      109.3741      117.3831      116.5915      110.6535      104.0243       94.8059       98.0899       96.1324       98.2628      115.8441      113.0770      102.7620      101.0169      103.2902       88.2522       81.0060       96.1869       92.3924       92.8037      116.6119      131.1690      132.5006      136.9019      167.3607      177.3445      178.8166      203.7184      167.8705      186.6257      238.6558      263.2177      344.7792      367.5345      385.6326      384.6588      368.2104      381.9135      376.4336      308.8100      194.5200        0.0000        0.0000        0.0000        0.0000        0.0000        0.0000        0.0000        0.0000        0.0000        0.0000        0.0000        0.0000        0.0000        0.0000        0.0000        0.0000        0.0000        0.0000        0.0000        0.0000        0.0000        0.0000        0.0000        0.0000        0.0000        0.0000        0.0000        0.0000        0.0000        0.0000        0.0000        0.0000        0.0000        0.0000        0.0000        0.0000        0.0000        0.0000        0.0000        0.0000        0.0000        0.0000        0.0000        0.0000        0.0000        0.0000        0.0000        0.0000        0.0000        0.0000        0.0000        0.0000        0.0000
        0.0000        0.0000        0.0000        0.0000        0.0000        0.0000        0.0000        0.0000        0.0000        0.0000        0.0000        0.0000        0.0000        0.0000        0.0000        0.0000        0.0000        0.0000        0.0000        0.0000        0.0000        0.0000        0.0000        0.0000        0.0000        0.0000        0.0000        0.0000        0.0000        0.0000        0.0000        0.0000        0.0000        0.0000        0.0000        0.0000        0.0000        0.0000        0.0000        0.0000        0.0000        0.0000        0.0000        0.0000        0.0000        0.0000        0.0000      325.0468      289.0836      261.1408      240.0145      175.7085      159.1035      152.6159      156.5200      191.3377      193.3122      193.4916      188.9162      151.0520      149.3968      145.7425      126.2039      109.1587      115.0988       98.3965       99.8240      122.9862      128.9414      131.3611      120.6985      103.0970      106.2780       93.6836       97.2490       61.2041       77.0938      116.0572      128.9459      194.1455      268.4472      333.7624      384.6151      446.7242      469.6577      455.3333      423.9521      433.4850      457.2015      437.7033      448.7342      453.0132      439.0116      402.2162      294.8500      226.9823      217.5297      203.5556      177.2663      141.9809      106.2250       90.7785       75.7321       73.4952       70.1471       74.2361       82.9021       92.3254      105.0005      112.0303      124.7924      153.8237      171.0002      165.5419      151.0069      160.3949      178.6571      156.8012      156.5063      126.9063      115.8881      109.5418      124.8992      152.4375      145.7706      140.9578      136.3148      118.1375      114.6366      120.3272      112.3710      110.4655       97.9381       86.8249       85.1950       89.4151       98.5012       98.2783       93.1206      110.0932      103.6985      113.7899      110.0747      103.1147       93.4498       87.3776       85.0242      104.2982      116.4085      105.4186      100.4433      109.2097      118.0834      131.2776      145.7490      121.2349      125.4073      119.2264      119.5467      109.3356      109.6818      110.3620      114.0447      114.1818      115.6463      116.5360      111.3459      107.3695      112.2585      114.6659      117.0274      118.2654      105.1309       99.3930      110.5889      121.8211      121.3190      112.5484      129.5370      150.4928      170.8782      187.4308      212.1482      205.1808      214.9763      252.0558      277.5112      356.4787      359.8774      342.1870      374.2918      346.0590      333.1015      308.6880      360.9660        0.0000        0.0000        0.0000        0.0000        0.0000        0.0000        0.0000        0.0000        0.0000        0.0000        0.0000        0.0000        0.0000        0.0000        0.0000        0.0000        0.0000        0.0000        0.0000        0.0000        0.0000        0.0000        0.0000        0.0000        0.0000        0.0000        0.0000        0.0000        0.0000        0.0000        0.0000        0.0000        0.0000        0.0000        0.0000        0.0000        0.0000        0.0000        0.0000        0.0000        0.0000        0.0000        0.0000        0.0000        0.0000        0.0000        0.0000        0.0000        0.0000        0.0000        0.0000        0.0000        0.0000        0.0000
        0.0000        0.0000        0.0000        0.0000        0.0000        0.0000        0.0000        0.0000        0.0000        0.0000        0.0000        0.0000        0.0000        0.0000        0.0000        0.0000        0.0000        0.0000        0.0000        0.0000        0.0000        0.0000        0.0000        0.0000        0.0000        0.0000        0.0000        0.0000        0.0000        0.0000        0.0000        0.0000        0.0000        0.0000        0.0000        0.0000        0.0000        0.0000        0.0000        0.0000        0.0000        0.0000        0.0000        0.0000        0.0000        0.0000        0.0000        0.0000        0.0000        0.0000      358.6668      337.6925      315.5074      305.4382      308.9149      304.2209      307.4298      306.6732      304.7777      304.2663      303.5850      287.1590      257.3267      152.2812      129.6505      121.7031        0.0000        0.0000      159.7354      161.8309      155.6539      150.6038      144.9988      137.8783      136.7282      147.1490      164.5395      185.4978      219.2681      279.7642      333.4117      388.3725      433.8416      392.2950      405.9876      417.7384      415.9128      347.4363      364.7675        0.0000        0.0000        0.0000        0.0000      404.7774      371.9740      363.5243      441.5469      452.2658        0.0000      329.0815      198.3373      126.3700      106.9113       97.4497       81.7237       74.8465       73.1572       80.3491       90.8438      111.1820      128.9065      150.5845      166.4805      160.5387      155.5621      191.0166      193.3849      165.2470      152.5128      122.1728      122.7240      114.9431      124.0109      149.0249      157.2855      145.0647      141.8546      112.5970      115.3640      137.5654      116.6819      117.2281      127.7133      105.7029      110.2427       97.7015       94.8044       96.8197      100.7138      129.0007      134.9893      137.1439      145.0519      109.9053       93.9748       91.7091       89.1597      106.3897      116.4377      116.1408      106.7734      102.1854      103.2086      108.5459      130.1974      146.6810      138.3117      137.5445      137.4132      142.9877      130.3300      122.0907      126.1977      117.6491      107.4191      113.7835      131.4026      119.8916      123.5267      133.4883      137.9167      128.6255      107.8708      107.8182      117.4011       99.8191       88.3630       93.8805      115.4786      150.4171      192.9615      208.4003      208.2850      236.7057      266.1691      276.7778      293.1995      324.5406      305.5692      291.5165      331.2037      292.1957      226.2857        0.0000        0.0000        0.0000        0.0000        0.0000        0.0000        0.0000        0.0000        0.0000        0.0000        0.0000        0.0000        0.0000        0.0000        0.0000        0.0000        0.0000        0.0000        0.0000        0.0000        0.0000        0.0000        0.0000        0.0000        0.0000        0.0000        0.0000        0.0000        0.0000        0.0000        0.0000        0.0000        0.0000        0.0000        0.0000        0.0000        0.0000        0.0000        0.0000        0.0000        0.0000        0.0000        0.0000        0.0000        0.0000        0.0000        0.0000        0.0000        0.0000        0.0000        0.0000        0.0000        0.0000        0.0000        0.0000        0.0000
        0.0000        0.0000        0.0000        0.0000        0.0000        0.0000        0.0000        0.0000        0.0000        0.0000        0.0000        0.0000        0.0000        0.0000        0.0000        0.0000        0.0000        0.0000        0.0000        0.0000        0.0000        0.0000        0.0000        0.0000        0.0000        0.0000        0.0000        0.0000        0.0000        0.0000        0.0000        0.0000        0.0000        0.0000        0.0000        0.0000        0.0000        0.0000        0.0000        0.0000        0.0000        0.0000        0.0000        0.0000        0.0000        0.0000        0.0000        0.0000        0.0000        0.0000        0.0000        0.0000        0.0000        0.0000        0.0000      381.5939      383.2519      379.5001        0.0000        0.0000        0.0000      361.2084      314.4330      187.4812      159.6394        0.0000        0.0000        0.0000        0.0000        0.0000        0.0000        0.0000      161.4670      159.1283      165.6800      176.3312      188.7757      217.2177      264.9038      318.4264      376.6917      429.7452      427.2952      465.6567      456.3861      472.4864      452.6509      329.3787        0.0000        0.0000        0.0000        0.0000        0.0000        0.0000      461.1665      501.6711        0.0000        0.0000        0.0000      415.8344      286.8623      171.2448      124.0168      102.4914       87.4494       79.1138       80.3502       87.7751       82.5771      100.5920      118.5002      119.4858      128.7846      167.2963      165.2234      188.2265      192.7613      188.5604      164.3266      117.9508      134.7934      133.7159      134.0716      136.6147      136.8336      130.4283      137.8048      128.9373      117.2568      117.2707      122.3159      116.5610      157.6526      128.4544      144.1090      126.5643      110.9859      104.7230      124.0938      147.2115      160.4392      155.6338      141.5750      122.4632      105.7388       99.7650       91.1338      118.1557      119.4414      117.6798      110.2453      124.1329      105.9764      116.5913      123.1615      124.0901      126.5762      135.6505      149.7637      163.4037      143.8932      145.0305      144.9188      145.8872      136.4105      138.4357      139.7067      149.6573      160.9193      134.1635      147.4984      115.9760      100.7133       99.3316      106.1883       83.7380       83.1636       84.9079      100.6090      140.1680      163.0465      185.2852      195.3165      228.2054      241.1543      252.8919      278.7780      315.9242      299.5916      303.3995      317.0219      346.2445      258.6014        0.0000        0.0000        0.0000        0.0000        0.0000        0.0000        0.0000        0.0000        0.0000        0.0000        0.0000        0.0000        0.0000        0.0000        0.0000        0.0000        0.0000        0.0000        0.0000        0.0000        0.0000        0.0000        0.0000        0.0000        0.0000        0.0000        0.0000        0.0000        0.0000        0.0000        0.0000        0.0000        0.0000        0.0000        0.0000        0.0000        0.0000        0.0000        0.0000        0.0000        0.0000        0.0000        0.0000        0.0000        0.0000        0.0000        0.0000        0.0000        0.0000        0.0000        0.0000        0.0000        0.0000        0.0000        0.0000        0.0000
        0.0000        0.0000        0.0000        0.0000        0.0000        0.0000        0.0000        0.0000        0.0000        0.0000        0.0000        0.0000        0.0000        0.0000        0.0000        0.0000        0.0000        0.0000        0.0000        0.0000        0.0000        0.0000        0.0000        0.0000        0.0000        0.0000        0.0000        0.0000        0.0000        0.0000        0.0000        0.0000        0.0000        0.0000        0.0000        0.0000        0.0000        0.0000        0.0000        0.0000        0.0000        0.0000        0.0000        0.0000        0.0000        0.0000        0.0000        0.0000        0.0000        0.0000        0.0000        0.0000        0.0000        0.0000        0.0000        0.0000        0.0000        0.0000        0.0000        0.0000        0.0000      438.1307      388.7126      244.4843      214.5990        0.0000        0.0000        0.0000        0.0000        0.0000        0.0000        0.0000        0.0000      189.6527      195.2732      205.8421      210.9604      236.2645      293.5977      344.7582      386.4156      406.0676      493.9075      468.3945      445.8560        0.0000        0.0000        0.0000        0.0000        0.0000        0.0000        0.0000        0.0000        0.0000        0.0000        0.0000        0.0000        0.0000        0.0000        0.0000      356.5948      197.5951      149.7704      120.7642      107.6369       91.6617      104.0788       83.6143       84.0933       88.9219       86.3526       97.6125      106.7298      121.6169      154.2364      176.8216      200.1545      200.9669      196.7845      149.0422      152.8306      143.1060      131.5624      118.9716      125.5598      120.7793      126.7864      106.3082      113.4345      122.3236      145.7417      173.3725      153.8054      144.4855      150.5797      143.6684      133.4425      124.7662      120.2818      147.9167      136.2665      140.4092      135.5179      127.1499      111.1219      102.7759       98.9088      124.7384      123.1644      123.0938      124.5546      122.5861      121.7365      114.3889      123.1491      120.2264      121.8506      122.7656      131.4769      129.4756      134.8035      146.4947      157.4726      139.4769      136.7962      158.5053      144.8404      153.1115      155.1988      141.4313      121.1287      120.5493       89.1736      100.0679       91.2367       84.1979       78.0950       82.5490      118.7793      148.0585      158.4478      169.5998      169.9082      209.5539      213.5496      231.2846      269.0051      263.4566      276.8791      298.5660      299.1209      229.6309        0.0000        0.0000        0.0000        0.0000        0.0000        0.0000        0.0000        0.0000        0.0000        0.0000        0.0000        0.0000        0.0000        0.0000        0.0000        0.0000        0.0000        0.0000        0.0000        0.0000        0.0000        0.0000        0.0000        0.0000        0.0000        0.0000        0.0000        0.0000        0.0000        0.0000        0.0000        0.0000        0.0000        0.0000        0.0000        0.0000        0.0000        0.0000        0.0000        0.0000        0.0000        0.0000        0.0000        0.0000        0.0000        0.0000        0.0000        0.0000        0.0000        0.0000        0.0000        0.0000        0.0000        0.0000        0.0000        0.0000        0.0000
        0.0000        0.0000        0.0000        0.0000        0.0000        0.0000        0.0000        0.0000        0.0000        0.0000        0.0000        0.0000        0.0000        0.0000        0.0000        0.0000        0.0000        0.0000        0.0000        0.0000        0.0000        0.0000        0.0000        0.0000        0.0000        0.0000        0.0000        0.0000        0.0000        0.0000        0.0000        0.0000        0.0000        0.0000        0.0000        0.0000        0.0000        0.0000        0.0000        0.0000        0.0000        0.0000        0.0000        0.0000        0.0000        0.0000        0.0000        0.0000        0.0000        0.0000        0.0000        0.0000        0.0000        0.0000        0.0000        0.0000        0.0000        0.0000        0.0000        0.0000        0.0000        0.0000      484.6551      334.6118        0.0000        0.0000        0.0000        0.0000        0.0000        0.0000        0.0000        0.0000        0.0000        0.0000      228.9217      247.6345      276.1205      279.2598      344.7716      386.9929      462.3877      391.8986      366.0520      384.5952        0.0000        0.0000        0.0000        0.0000        0.0000        0.0000        0.0000        0.0000        0.0000        0.0000        0.0000        0.0000        0.0000        0.0000        0.0000        0.0000        0.0000      270.4328      187.1239      110.8742      151.1912      128.9427      127.5601      127.6455      112.9075      127.2412      118.1723      120.8901      140.2906      169.0052      184.6232      199.2129      207.2773      217.4310      208.4101      169.3491      150.6643      139.5496      145.1264      144.9031      142.4817      129.8216      117.1238      114.9763      138.7361      146.0345      118.4391      110.0338      105.0045      133.0035      152.9541      134.4990      141.2699      126.6450      117.8273      132.0775      110.2750       88.1912       77.2258       96.1747       91.7561      107.1313       93.4516      115.5346      119.9385      124.5148      114.5861      112.4651      110.8696      117.7576      138.6551      140.6847      124.0647      125.0166      124.3727      118.6643      124.8399      135.8718      136.5934      119.1488      139.2961      141.4916      120.3917      146.2476      156.6565      128.3438      118.1393       98.1978       93.6347       83.5450       91.9996       88.9571       92.7218       96.3829      128.4742      189.8207      189.5873      157.6252      178.2783      192.1274      195.1539      221.7820      227.2084      223.4213      250.5131      271.3794      238.3094        0.0000        0.0000        0.0000        0.0000        0.0000        0.0000        0.0000        0.0000        0.0000        0.0000        0.0000        0.0000        0.0000        0.0000        0.0000        0.0000        0.0000        0.0000        0.0000        0.0000        0.0000        0.0000        0.0000        0.0000        0.0000        0.0000        0.0000        0.0000        0.0000        0.0000        0.0000        0.0000        0.0000        0.0000        0.0000        0.0000        0.0000        0.0000        0.0000        0.0000        0.0000        0.0000        0.0000        0.0000        0.0000        0.0000        0.0000        0.0000        0.0000        0.0000        0.0000        0.0000        0.0000        0.0000        0.0000        0.0000        0.0000        0.0000
        0.0000        0.0000        0.0000        0.0000        0.0000        0.0000        0.0000        0.0000        0.0000        0.0000        0.0000        0.0000        0.0000        0.0000        0.0000        0.0000        0.0000        0.0000        0.0000        0.0000        0.0000        0.0000        0.0000        0.0000        0.0000        0.0000        0.0000        0.0000        0.0000        0.0000        0.0000        0.0000        0.0000        0.0000        0.0000        0.0000        0.0000        0.0000        0.0000        0.0000        0.0000        0.0000        0.0000        0.0000        0.0000        0.0000        0.0000        0.0000        0.0000        0.0000        0.0000        0.0000        0.0000        0.0000        0.0000        0.0000        0.0000        0.0000        0.0000        0.0000        0.0000        0.0000        0.0000        0.0000        0.0000        0.0000        0.0000        0.0000        0.0000        0.0000        0.0000        0.0000        0.0000        0.0000      241.5427      264.4669      299.8217      305.3433      298.8171      304.7262      368.2664      296.1501      281.3177        0.0000        0.0000        0.0000        0.0000        0.0000        0.0000        0.0000        0.0000        0.0000        0.0000        0.0000        0.0000        0.0000        0.0000        0.0000        0.0000        0.0000        0.0000      235.0789      170.1346      140.7215      146.2150      148.4225      146.9758      150.6792      159.7231      174.8886      159.9692      170.5164      174.8056      171.3238      165.6092      164.1335      175.6902      171.8558      175.8649      160.6471      140.6322      131.1349      139.0282      149.0958      147.8078      140.1100      159.0569      156.2307      151.2690      142.7077      137.8441      137.9600      137.7313      145.4256      144.5891      147.4070      145.7364      148.1497      120.8056      117.5831       97.7281       80.2849       84.4548       98.0316       98.3211      108.0312      132.8221      132.3570      126.0376      126.1096      118.2443      100.2064      103.7523      125.7972      126.7014      125.1178      110.2914      106.8226      104.3837      108.8052      117.3659      119.3729      102.4653      113.8888      130.6484      117.6262      120.4484      128.0845      174.1727      155.1749      150.7108      116.8579      129.3668      129.8422      122.1878       98.4380       90.1862       92.3365       98.6988      108.6078      124.8703      126.4221      127.4149      132.9875      141.5476      159.7122      144.8180      168.6630      186.9936      216.5482      203.1571        0.0000        0.0000        0.0000        0.0000        0.0000        0.0000        0.0000        0.0000        0.0000        0.0000        0.0000        0.0000        0.0000        0.0000        0.0000        0.0000        0.0000        0.0000        0.0000        0.0000        0.0000        0.0000        0.0000        0.0000        0.0000        0.0000        0.0000        0.0000        0.0000        0.0000        0.0000        0.0000        0.0000        0.0000        0.0000        0.0000        0.0000        0.0000        0.0000        0.0000        0.0000        0.0000        0.0000        0.0000        0.0000        0.0000        0.0000        0.0000        0.0000        0.0000        0.0000        0.0000        0.0000        0.0000        0.0000        0.0000        0.0000        0.0000
        0.0000        0.0000        0.0000        0.0000        0.0000        0.0000        0.0000        0.0000        0.0000        0.0000        0.0000        0.0000        0.0000        0.0000        0.0000        0.0000        0.0000        0.0000        0.0000        0.0000        0.0000        0.0000        0.0000        0.0000        0.0000        0.0000        0.0000        0.0000        0.0000        0.0000        0.0000        0.0000        0.0000        0.0000        0.0000        0.0000        0.0000        0.0000        0.0000        0.0000        0.0000        0.0000        0.0000        0.0000        0.0000        0.0000        0.0000        0.0000        0.0000        0.0000        0.0000        0.0000        0.0000        0.0000        0.0000        0.0000        0.0000        0.0000        0.0000        0.0000        0.0000        0.0000        0.0000        0.0000        0.0000        0.0000        0.0000        0.0000        0.0000        0.0000        0.0000        0.0000        0.0000        0.0000        0.0000        0.0000        0.0000        0.0000        0.0000        0.0000        0.0000        0.0000        0.0000        0.0000        0.0000        0.0000        0.0000        0.0000        0.0000        0.0000        0.0000        0.0000        0.0000        0.0000        0.0000        0.0000        0.0000        0.0000        0.0000        0.0000        0.0000      180.7974      134.4254      139.0960      138.4938      161.1776      156.1775      149.6061      190.9269      178.2954      167.7998      179.2776      189.0848      174.1670      151.8271      150.0069      147.4036      137.9798      144.4210      132.7365      120.7924      118.5285      124.0791      124.9767      123.9028      129.0291      143.7361      141.6083      162.8640      155.9523      140.5903      143.9239      145.6474      139.2244      127.7888      126.7647      119.1904      106.1551       92.9403      100.4037       87.1071       83.1224       88.8840       94.6628      105.2543      107.9503      115.8937      132.3568      132.4642      129.8849      124.7876       93.8839       94.6764      110.9149       99.7373       96.7121       90.5823       85.7918       85.2914       96.0342       91.1890       92.1792       91.3641      108.3729      117.5625      129.0313      122.7366      147.3461      168.3981      132.4151      146.7077      136.3456      124.7118      124.9182      161.6086       99.3321       93.2326       95.6342       83.8555       87.8158      109.2076      109.8030      102.3400      112.5999      122.5662      112.3282      126.1507      136.7134      166.8773      179.7067        0.0000        0.0000        0.0000        0.0000        0.0000        0.0000        0.0000        0.0000        0.0000        0.0000        0.0000        0.0000        0.0000        0.0000        0.0000        0.0000        0.0000        0.0000        0.0000        0.0000        0.0000        0.0000        0.0000        0.0000        0.0000        0.0000        0.0000        0.0000        0.0000        0.0000        0.0000        0.0000        0.0000        0.0000        0.0000        0.0000        0.0000        0.0000        0.0000        0.0000        0.0000        0.0000        0.0000        0.0000        0.0000        0.0000        0.0000        0.0000        0.0000        0.0000        0.0000        0.0000        0.0000        0.0000        0.0000        0.0000        0.0000        0.0000        0.0000
        0.0000        0.0000        0.0000        0.0000        0.0000        0.0000        0.0000        0.0000        0.0000        0.0000        0.0000        0.0000        0.0000        0.0000        0.0000        0.0000        0.0000        0.0000        0.0000        0.0000        0.0000        0.0000        0.0000        0.0000        0.0000        0.0000        0.0000        0.0000        0.0000        0.0000        0.0000        0.0000        0.0000        0.0000        0.0000        0.0000        0.0000        0.0000        0.0000        0.0000        0.0000        0.0000        0.0000        0.0000        0.0000        0.0000        0.0000        0.0000        0.0000        0.0000        0.0000        0.0000        0.0000        0.0000        0.0000        0.0000        0.0000        0.0000        0.0000        0.0000        0.0000        0.0000        0.0000        0.0000        0.0000        0.0000        0.0000        0.0000        0.0000        0.0000        0.0000        0.0000        0.0000        0.0000        0.0000        0.0000        0.0000        0.0000        0.0000        0.0000        0.0000        0.0000        0.0000        0.0000        0.0000        0.0000        0.0000        0.0000        0.0000        0.0000        0.0000        0.0000        0.0000        0.0000        0.0000        0.0000        0.0000        0.0000        0.0000        0.0000        0.0000      141.5373      140.6916      136.5642      158.5707      145.7559      134.9575      159.4710      189.8702      186.6586      175.5142      171.9504      162.6747      152.2100      166.2131      168.5821      146.9631      128.0293      120.5297      112.2512      113.2759      102.3599      106.3531      109.8643      122.9878      132.6662      132.8016      128.4384      137.7711      134.5112      128.1826      127.1437      132.7102      111.0595      114.2981      137.3870      103.1785       96.2185       79.2356       83.3222       86.1282       80.4487       86.8224       91.5629       99.6937       98.9982      101.5238      106.6482      120.4598      128.2980      138.9134      108.5289       97.3212       89.5602       87.4511       78.5696       79.3374       77.9856       77.3408       77.9030       79.9360       83.5422       85.0114      113.9734       94.8559       83.6134      113.7102      141.1524      133.2792      102.7854      118.2822      101.8752      107.7479      110.6527      127.7653       92.4199      106.7956      117.3051       83.9640       91.5450       98.9849       94.8429       93.0974       91.5215       83.0399       93.6881      113.8687      126.0684      189.1267      199.3388        0.0000        0.0000        0.0000        0.0000        0.0000        0.0000        0.0000        0.0000        0.0000        0.0000        0.0000        0.0000        0.0000        0.0000        0.0000        0.0000        0.0000        0.0000        0.0000        0.0000        0.0000        0.0000        0.0000        0.0000        0.0000        0.0000        0.0000        0.0000        0.0000        0.0000        0.0000        0.0000        0.0000        0.0000        0.0000        0.0000        0.0000        0.0000        0.0000        0.0000        0.0000        0.0000        0.0000        0.0000        0.0000        0.0000        0.0000        0.0000        0.0000        0.0000        0.0000        0.0000        0.0000        0.0000        0.0000        0.0000        0.0000        0.0000        0.0000
        0.0000        0.0000        0.0000        0.0000        0.0000        0.0000        0.0000        0.0000        0.0000        0.0000        0.0000        0.0000        0.0000        0.0000        0.0000        0.0000        0.0000        0.0000        0.0000        0.0000        0.0000        0.0000        0.0000        0.0000        0.0000        0.0000        0.0000        0.0000        0.0000        0.0000        0.0000        0.0000        0.0000        0.0000        0.0000        0.0000        0.0000        0.0000        0.0000        0.0000        0.0000        0.0000        0.0000        0.0000        0.0000        0.0000        0.0000        0.0000        0.0000        0.0000        0.0000        0.0000        0.0000        0.0000        0.0000        0.0000        0.0000        0.0000        0.0000        0.0000        0.0000        0.0000        0.0000        0.0000        0.0000        0.0000        0.0000        0.0000        0.0000        0.0000        0.0000        0.0000        0.0000        0.0000        0.0000        0.0000        0.0000        0.0000        0.0000        0.0000        0.0000        0.0000        0.0000        0.0000        0.0000        0.0000        0.0000        0.0000        0.0000        0.0000        0.0000        0.0000        0.0000        0.0000        0.0000        0.0000        0.0000        0.0000        0.0000        0.0000      198.1326      181.2682      170.8060      134.2270      131.3525      147.9793      153.0650      162.9821      158.1418      169.3620      162.1876      154.1195      159.9922      139.6291      146.9208      154.1480      146.6205      122.4502      117.5561       93.2424      105.2681       97.1350       97.6637      104.0534      117.5030      125.9210      123.6029      114.3547      129.2611      125.9659      118.3714      117.9313      116.7983       97.5715      114.5433      101.3225       83.2045       80.6154       81.1665       85.0552       81.8032       94.5036       94.3372       99.2664       97.9956       94.9904      101.3412      100.0043      108.6889      113.3007      117.1408       93.3562       88.0108       84.7055       74.1364       68.5306       75.4937       71.9284       76.6675       68.9104       72.7549       72.6982       77.1594      104.2917       75.4521       82.3140       92.2747      102.7462       87.3640       84.5448      104.9987       80.4075      123.4956      132.3333      124.4122       85.2425       86.3351       90.6495       95.4183       97.0207       93.1803       97.4666       92.4563       79.5972       63.7913       77.8302       86.2438      114.6900        0.0000        0.0000        0.0000        0.0000        0.0000        0.0000        0.0000        0.0000        0.0000        0.0000        0.0000        0.0000        0.0000       88.0800        0.0000        0.0000        0.0000       81.8700        0.0000        0.0000        0.0000        0.0000        0.0000        0.0000        0.0000        0.0000        0.0000        0.0000        0.0000        0.0000        0.0000        0.0000        0.0000        0.0000        0.0000        0.0000        0.0000        0.0000        0.0000        0.0000        0.0000        0.0000        0.0000        0.0000        0.0000        0.0000        0.0000        0.0000        0.0000        0.0000        0.0000        0.0000        0.0000        0.0000        0.0000        0.0000        0.0000        0.0000        0.0000        0.0000        0.0000
        0.0000        0.0000        0.0000        0.0000        0.0000        0.0000        0.0000        0.0000        0.0000        0.0000        0.0000        0.0000        0.0000        0.0000        0.0000        0.0000        0.0000        0.0000        0.0000        0.0000        0.0000        0.0000        0.0000        0.0000        0.0000        0.0000        0.0000        0.0000        0.0000        0.0000        0.0000        0.0000        0.0000        0.0000        0.0000        0.0000        0.0000        0.0000        0.0000        0.0000        0.0000        0.0000        0.0000        0.0000        0.0000        0.0000        0.0000        0.0000        0.0000        0.0000        0.0000        0.0000        0.0000        0.0000        0.0000        0.0000        0.0000        0.0000        0.0000        0.0000        0.0000        0.0000        0.0000        0.0000        0.0000        0.0000        0.0000        0.0000        0.0000        0.0000        0.0000        0.0000        0.0000        0.0000        0.0000        0.0000        0.0000        0.0000        0.0000        0.0000        0.0000        0.0000        0.0000        0.0000        0.0000        0.0000        0.0000        0.0000        0.0000        0.0000        0.0000        0.0000        0.0000        0.0000        0.0000        0.0000        0.0000        0.0000        0.0000        0.0000      228.3639      192.3372      168.6585      149.6876      166.0636      204.5063      187.9455      182.5811      164.1772      185.4464      168.8788      142.1268      137.1992      129.1151      130.7588      105.9478      108.3592       98.4198       97.4741       80.5785       86.5536       85.6572       85.0029      108.1061      113.9757      121.3650      119.3619      113.2972      125.1735      126.3958      122.6215      100.3650       95.1056       89.7197       86.5982       85.0376       77.6091       74.2089       88.1458       97.3193      100.5349      131.4134      111.8754      122.3071      105.4705      103.2614      101.7358       93.8253       93.4750       88.4501       86.1931       80.4490       97.0736       77.8236       77.3214       72.7633       69.5101       76.6838       72.6111       72.6007       64.2476       68.7026       77.8021       88.5057       97.9620       80.5673       71.7507       67.9661       97.4784       96.0630       70.9999       84.2485      109.8963      113.3586      109.0861       81.3478      109.1895      112.4102      105.4923      100.9274      103.1234       96.9396       90.8984       45.1709       28.2811       31.3303       34.4154      112.0042        0.0000        0.0000        0.0000        0.0000        0.0000        0.0000        0.0000        0.0000        0.0000        0.0000        0.0000        0.0000      137.8200      139.9500      131.4300        0.0000      100.9500       96.1500        0.0000        0.0000        0.0000        0.0000        0.0000        0.0000        0.0000        0.0000        0.0000        0.0000        0.0000        0.0000        0.0000        0.0000        0.0000        0.0000        0.0000        0.0000        0.0000        0.0000        0.0000        0.0000        0.0000        0.0000        0.0000        0.0000        0.0000        0.0000        0.0000        0.0000        0.0000        0.0000        0.0000        0.0000        0.0000        0.0000        0.0000        0.0000        0.0000        0.0000        0.0000        0.0000        0.0000
        0.0000        0.0000        0.0000        0.0000        0.0000        0.0000        0.0000        0.0000        0.0000        0.0000        0.0000        0.0000        0.0000        0.0000        0.0000        0.0000        0.0000        0.0000        0.0000        0.0000        0.0000        0.0000        0.0000        0.0000        0.0000        0.0000        0.0000        0.0000        0.0000        0.0000        0.0000        0.0000        0.0000        0.0000        0.0000        0.0000        0.0000        0.0000        0.0000        0.0000        0.0000        0.0000        0.0000        0.0000        0.0000        0.0000        0.0000        0.0000        0.0000        0.0000        0.0000        0.0000        0.0000        0.0000        0.0000        0.0000        0.0000        0.0000        0.0000        0.0000        0.0000        0.0000        0.0000        0.0000        0.0000        0.0000        0.0000        0.0000        0.0000        0.0000        0.0000        0.0000        0.0000        0.0000        0.0000        0.0000        0.0000        0.0000        0.0000        0.0000        0.0000        0.0000        0.0000        0.0000        0.0000        0.0000        0.0000        0.0000        0.0000        0.0000        0.0000        0.0000        0.0000        0.0000        0.0000        0.0000        0.0000        0.0000        0.0000      250.9079      222.0061      218.5779      182.2760      174.0052      188.8367      274.4894      252.6032      209.1098      211.9458      206.7677      169.7496      137.6843      130.8863      122.1290      111.5411       88.2458       83.9628       82.3206       75.0611       66.0294       74.4586       70.1379       84.1469      109.0396      127.1158      131.7807      117.5465      118.5239      133.6215      133.2068      130.2937      112.7289      103.6058       94.1091       76.1558       76.4664       78.4212       79.6996       90.4712       96.5764      106.0104      127.7237      119.0672      121.1665      109.3901      110.8840       97.8939       85.9041       88.9132       81.0321       73.4536       73.5643       89.7860       83.7929       76.7111       71.0219       61.5345       66.2086       70.3137       69.6454       65.8185       75.7886       79.1072       82.3033       95.2509       99.9358       65.5053       64.4693       74.3997       73.3534       64.6473       81.7799       73.1451       85.2528       77.8168       85.8651       99.7047       99.2341       95.5658      102.8664      100.7437       94.0795       76.1801       27.4257       22.6394       25.1759       29.6006       93.9974        0.0000        0.0000        0.0000        0.0000        0.0000        0.0000      343.5112      211.5000        0.0000        0.0000        0.0000        0.0000      152.2800      128.4900        0.0000        0.0000        0.0000        0.0000        0.0000        0.0000        0.0000        0.0000        0.0000        0.0000        0.0000        0.0000        0.0000        0.0000        0.0000        0.0000        0.0000        0.0000        0.0000        0.0000        0.0000        0.0000        0.0000        0.0000        0.0000        0.0000        0.0000        0.0000        0.0000        0.0000        0.0000        0.0000        0.0000        0.0000        0.0000        0.0000        0.0000        0.0000        0.0000        0.0000        0.0000        0.0000        0.0000        0.0000        0.0000        0.0000        0.0000
        0.0000        0.0000        0.0000        0.0000        0.0000        0.0000        0.0000        0.0000        0.0000        0.0000        0.0000        0.0000        0.0000        0.0000        0.0000        0.0000        0.0000        0.0000        0.0000        0.0000        0.0000        0.0000        0.0000        0.0000        0.0000        0.0000        0.0000        0.0000        0.0000        0.0000        0.0000        0.0000        0.0000        0.0000        0.0000        0.0000        0.0000        0.0000        0.0000        0.0000        0.0000        0.0000        0.0000        0.0000        0.0000        0.0000        0.0000        0.0000        0.0000        0.0000        0.0000        0.0000        0.0000        0.0000        0.0000        0.0000        0.0000        0.0000        0.0000        0.0000        0.0000        0.0000        0.0000        0.0000        0.0000        0.0000        0.0000        0.0000        0.0000        0.0000        0.0000        0.0000        0.0000        0.0000        0.0000        0.0000        0.0000        0.0000        0.0000        0.0000        0.0000        0.0000        0.0000        0.0000        0.0000        0.0000        0.0000        0.0000        0.0000        0.0000        0.0000        0.0000        0.0000        0.0000        0.0000        0.0000        0.0000      283.1775      214.9234      218.6433      201.1875      193.5953      180.1432      161.1243      213.8676      254.2948      179.3802      183.6096      187.7818      206.9479      165.3715      145.1901      126.9621      133.4656      110.3148       94.3460       84.9612       77.7321       70.6652       75.5007       74.9081       64.8931       74.7637      100.4447      135.3643      145.0414      123.2909      122.1571      134.3313      134.4666      142.9387      136.9457      120.8162      100.1975       78.3482       81.8493       87.4466       86.7621      102.5126      110.6194      115.4264      134.1115      145.7900      136.0768      140.5219      120.8237      100.9543       83.2172       80.2507       76.2587       73.3922       73.6880       76.0044       75.2394       68.6608       81.4574       66.0367       72.8208       58.1902       75.6944       87.6621      103.8173       93.3169       92.2473       86.3117       85.4192       72.2268       74.0201       82.7571       88.6417       93.2874       80.0937       81.2701      121.0471       96.0149       97.4531       96.8600       94.0788       96.5891       96.2100       93.9172       83.4290       63.6022       26.0997       19.2353       25.2051       34.2541        0.0000        0.0000        0.0000        0.0000        0.0000      274.1039      290.5239      303.7879      192.6900        0.0000        0.0000        0.0000        0.0000        0.0000        0.0000        0.0000        0.0000        0.0000        0.0000        0.0000        0.0000        0.0000        0.0000        0.0000        0.0000        0.0000        0.0000        0.0000        0.0000        0.0000        0.0000        0.0000        0.0000        0.0000        0.0000        0.0000        0.0000        0.0000        0.0000        0.0000        0.0000        0.0000        0.0000        0.0000        0.0000        0.0000        0.0000        0.0000        0.0000        0.0000        0.0000        0.0000        0.0000        0.0000        0.0000        0.0000        0.0000        0.0000        0.0000        0.0000        0.0000        0.0000
        0.0000        0.0000        0.0000        0.0000        0.0000        0.0000        0.0000        0.0000        0.0000        0.0000        0.0000        0.0000        0.0000        0.0000        0.0000        0.0000        0.0000        0.0000        0.0000        0.0000        0.0000        0.0000        0.0000        0.0000        0.0000        0.0000        0.0000        0.0000        0.0000        0.0000        0.0000        0.0000        0.0000        0.0000        0.0000        0.0000        0.0000        0.0000        0.0000        0.0000        0.0000        0.0000        0.0000        0.0000        0.0000        0.0000        0.0000        0.0000        0.0000        0.0000        0.0000        0.0000        0.0000        0.0000        0.0000        0.0000        0.0000        0.0000        0.0000        0.0000        0.0000        0.0000        0.0000        0.0000        0.0000        0.0000        0.0000        0.0000        0.0000        0.0000        0.0000        0.0000        0.0000        0.0000        0.0000        0.0000        0.0000        0.0000        0.0000        0.0000        0.0000        0.0000        0.0000        0.0000        0.0000        0.0000        0.0000        0.0000        0.0000        0.0000        0.0000        0.0000        0.0000        0.0000        0.0000        0.0000        0.0000      249.9662      170.2372      202.4233      194.2842      215.9553      185.5591      175.0004      188.0128      199.2435      175.6877      180.6722      195.4855      183.1751      159.9501      131.1933      115.8007      130.0225      122.1736      105.6416       86.1588       71.7347       68.6552       75.1610       76.6842       73.5903       74.9845      105.0700      128.4035      144.9809      129.8698      137.8799      146.7922      150.1060      161.7322      135.6054      117.1249      113.7675      102.3883      100.2293      113.2604      118.0120      121.2516      119.9182      129.9067      161.6305      171.0981      149.5475      170.3473      134.2039      114.7355      106.2134       98.7401       82.6180       90.1195       80.5793       60.1536       56.8444       63.6162       81.6313       76.5289       64.1796       64.9336       88.1360       94.0433       95.7816       95.5570      101.3536      106.4940      103.9954       92.2907       85.9339       97.9587       94.4813       85.0107       80.3259      119.2710      119.1558       91.5850       97.0703       92.7623       89.3066       92.7873       87.7897       77.0532       68.8585       60.0249       22.5399       20.0661       33.2912       46.1171        0.0000        0.0000        0.0000       53.8200      239.4493      272.8699      291.4753      300.8490      149.9100        0.0000        0.0000        0.0000        0.0000        0.0000        0.0000        0.0000        0.0000        0.0000        0.0000        0.0000        0.0000        0.0000        0.0000        0.0000        0.0000        0.0000        0.0000        0.0000        0.0000        0.0000        0.0000        0.0000        0.0000        0.0000        0.0000        0.0000        0.0000        0.0000        0.0000        0.0000        0.0000        0.0000        0.0000        0.0000        0.0000        0.0000        0.0000        0.0000        0.0000        0.0000        0.0000        0.0000        0.0000        0.0000        0.0000        0.0000        0.0000        0.0000        0.0000        0.0000        0.0000        0.0000
        0.0000        0.0000        0.0000        0.0000        0.0000        0.0000        0.0000        0.0000        0.0000        0.0000        0.0000        0.0000        0.0000        0.0000        0.0000        0.0000        0.0000        0.0000        0.0000        0.0000        0.0000        0.0000        0.0000        0.0000        0.0000        0.0000        0.0000        0.0000        0.0000        0.0000        0.0000        0.0000        0.0000        0.0000        0.0000        0.0000        0.0000        0.0000        0.0000        0.0000        0.0000        0.0000        0.0000        0.0000        0.0000        0.0000        0.0000        0.0000        0.0000        0.0000        0.0000        0.0000        0.0000        0.0000        0.0000        0.0000        0.0000        0.0000        0.0000        0.0000        0.0000        0.0000        0.0000        0.0000        0.0000        0.0000        0.0000        0.0000        0.0000        0.0000        0.0000        0.0000        0.0000        0.0000        0.0000        0.0000        0.0000        0.0000        0.0000        0.0000        0.0000        0.0000        0.0000        0.0000        0.0000        0.0000        0.0000        0.0000        0.0000        0.0000        0.0000        0.0000        0.0000        0.0000        0.0000        0.0000      302.3237      227.0055      172.9175      195.6009      211.4082      214.6926      165.9824      147.0922      168.3992      157.6134      165.7780      166.0054      187.6393      183.6459      147.8440      159.3759      135.0372      145.1214      141.7326      118.5682       89.8602      104.5021       74.3710       62.5635       66.3934       76.6235       84.3119       86.5928       97.0679      110.3074      125.9778      133.7669      136.1763      142.9966      140.4855      145.5050      142.7471      156.6932      149.0826      145.5343      145.7865      150.7967      140.4258      132.7890      119.5376      136.5068      147.6970      170.2069      180.7738      135.1397      123.7114      125.0363      104.8361      100.9417       87.8766       77.8266       63.5317       68.6865       78.1236      113.5354       99.7189       78.8684       97.9569      125.2131      129.6599      138.0868      156.0021      189.8669      177.0514      148.7552      139.9281      133.4581      123.3578      118.2893      115.0332       99.9066       94.1808       79.3242       83.2858      115.0781       97.7359       76.3210       71.8837       59.4285       53.3159       46.5857       38.8299       16.8984       27.3306       35.5419        0.0000        0.0000        0.0000        0.0000      212.9738      240.4103      269.1148      294.3019      306.0436      202.1400        0.0000        0.0000        0.0000        0.0000        0.0000        0.0000        0.0000        0.0000        0.0000        0.0000        0.0000        0.0000        0.0000        0.0000        0.0000        0.0000        0.0000        0.0000        0.0000        0.0000        0.0000        0.0000        0.0000        0.0000        0.0000        0.0000        0.0000        0.0000        0.0000        0.0000        0.0000        0.0000        0.0000        0.0000        0.0000        0.0000        0.0000        0.0000        0.0000        0.0000        0.0000        0.0000        0.0000        0.0000        0.0000        0.0000        0.0000        0.0000        0.0000        0.0000        0.0000        0.0000        0.0000
        0.0000        0.0000        0.0000        0.0000        0.0000        0.0000        0.0000        0.0000        0.0000        0.0000        0.0000        0.0000        0.0000        0.0000        0.0000        0.0000        0.0000        0.0000        0.0000        0.0000        0.0000        0.0000        0.0000        0.0000        0.0000        0.0000        0.0000        0.0000        0.0000        0.0000        0.0000        0.0000        0.0000        0.0000        0.0000        0.0000        0.0000        0.0000        0.0000        0.0000        0.0000        0.0000        0.0000        0.0000        0.0000        0.0000        0.0000        0.0000        0.0000        0.0000        0.0000        0.0000        0.0000        0.0000        0.0000        0.0000        0.0000        0.0000        0.0000        0.0000        0.0000        0.0000        0.0000        0.0000        0.0000        0.0000        0.0000        0.0000        0.0000        0.0000        0.0000        0.0000        0.0000        0.0000        0.0000        0.0000        0.0000        0.0000        0.0000        0.0000        0.0000        0.0000        0.0000        0.0000        0.0000        0.0000        0.0000        0.0000        0.0000        0.0000        0.0000        0.0000        0.0000        0.0000        0.0000        0.0000      263.8306      194.2703      171.3191      189.1340      198.2728      202.4285      182.3833      166.5506      164.0619      152.1954      159.6767      165.8834      177.1785      186.0784      170.2050      150.4864      133.5404      155.1269      150.2060      132.4981       94.7629       87.8561       88.9732       73.2917       78.7839       82.1310       90.2770       88.9143      103.2998      107.0966      123.9470      177.5791      160.1423      165.5002      161.8004      159.0580      178.5207      183.6323      166.6602      169.5089      170.2378      162.5084      152.4330      134.7555      143.3169      150.0497      147.8049      147.2016      142.3939      131.0809      122.1594      110.6760      115.0001      102.8060       90.2836       74.5911       68.0298       68.4592       78.0341       96.5169       86.5329       83.0311      104.8414      134.5423      140.8435      188.6359      209.7300      223.4780      214.6823      210.5741      172.0047      139.4665      142.4993      125.9662      132.7846      104.1781       95.6478       84.0164       90.2301      115.0726       96.3164       71.1983       72.1105       40.6862       37.3791       36.2491       36.5747        0.0000        0.0000        0.0000        0.0000        0.0000        0.0000      199.3057      216.2244      255.1463      297.0248      316.3425      313.5519        0.0000        0.0000        0.0000        0.0000        0.0000        0.0000        0.0000        0.0000        0.0000        0.0000        0.0000        0.0000        0.0000        0.0000        0.0000        0.0000        0.0000        0.0000        0.0000        0.0000        0.0000        0.0000        0.0000        0.0000        0.0000        0.0000        0.0000        0.0000        0.0000        0.0000        0.0000        0.0000        0.0000        0.0000        0.0000        0.0000        0.0000        0.0000        0.0000        0.0000        0.0000        0.0000        0.0000        0.0000        0.0000        0.0000        0.0000        0.0000        0.0000        0.0000        0.0000        0.0000        0.0000        0.0000
        0.0000        0.0000        0.0000        0.0000        0.0000        0.0000        0.0000        0.0000        0.0000        0.0000        0.0000        0.0000        0.0000        0.0000        0.0000        0.0000        0.0000        0.0000        0.0000        0.0000        0.0000        0.0000        0.0000        0.0000        0.0000        0.0000        0.0000        0.0000        0.0000        0.0000        0.0000        0.0000        0.0000        0.0000        0.0000        0.0000        0.0000        0.0000        0.0000        0.0000        0.0000        0.0000        0.0000        0.0000        0.0000        0.0000        0.0000        0.0000        0.0000        0.0000        0.0000        0.0000        0.0000        0.0000        0.0000        0.0000        0.0000        0.0000        0.0000        0.0000        0.0000        0.0000        0.0000        0.0000        0.0000        0.0000        0.0000        0.0000        0.0000        0.0000        0.0000        0.0000        0.0000        0.0000        0.0000        0.0000        0.0000        0.0000        0.0000        0.0000        0.0000        0.0000        0.0000        0.0000        0.0000        0.0000        0.0000        0.0000        0.0000        0.0000        0.0000        0.0000        0.0000        0.0000        0.0000        0.0000      212.9951      188.8271      160.8516      190.2224      205.1905      191.7908      195.6381      202.8201      187.7923      183.8306      180.8121      161.5497      185.8207      189.7390      187.3665      160.3976      139.4915      153.6777      144.4846      117.2640       89.1901       85.4585       97.5708       95.4830       92.4173       84.7246       97.1357       89.1028       96.0108       96.4956      118.6894      160.2702      180.7702      169.1006      176.9141      184.0460      178.1417      169.2151      168.7873      168.8953      154.8207      157.0599      162.6091      149.9698      146.3804      125.0418      134.0142      128.1340      133.6303      136.2933      120.1044      121.0419      113.3831      108.7327       94.6622       76.0319       73.5453       69.0958       87.2895       96.6304       89.2847      112.1438      122.9306      133.7844      144.2840      169.2747      171.4776      225.7924      222.3403      218.9870      196.1911      170.9966      144.2357      116.4751      112.9595       97.0248       98.4365       93.6922       96.9675       94.4919       92.4709       74.7263       62.1631       45.3615       38.0031       32.5520        0.0000        0.0000        0.0000        0.0000        0.0000        0.0000      190.8797      233.5381      233.2257      259.8015      303.7715      332.1520      315.1779        0.0000        0.0000        0.0000        0.0000        0.0000        0.0000        0.0000        0.0000        0.0000        0.0000        0.0000        0.0000        0.0000        0.0000        0.0000        0.0000        0.0000        0.0000        0.0000        0.0000        0.0000        0.0000        0.0000        0.0000        0.0000        0.0000        0.0000        0.0000        0.0000        0.0000        0.0000        0.0000        0.0000        0.0000        0.0000        0.0000        0.0000        0.0000        0.0000        0.0000        0.0000        0.0000        0.0000        0.0000        0.0000        0.0000        0.0000        0.0000        0.0000        0.0000        0.0000        0.0000        0.0000        0.0000
        0.0000        0.0000        0.0000        0.0000        0.0000        0.0000        0.0000        0.0000        0.0000        0.0000        0.0000        0.0000        0.0000        0.0000        0.0000        0.0000        0.0000        0.0000        0.0000        0.0000        0.0000        0.0000        0.0000        0.0000        0.0000        0.0000        0.0000        0.0000        0.0000        0.0000        0.0000        0.0000        0.0000        0.0000        0.0000        0.0000        0.0000        0.0000        0.0000        0.0000        0.0000        0.0000        0.0000        0.0000        0.0000        0.0000        0.0000        0.0000        0.0000        0.0000        0.0000        0.0000        0.0000        0.0000        0.0000        0.0000        0.0000        0.0000        0.0000        0.0000        0.0000        0.0000        0.0000        0.0000        0.0000        0.0000        0.0000        0.0000        0.0000        0.0000        0.0000        0.0000        0.0000        0.0000        0.0000        0.0000        0.0000        0.0000        0.0000        0.0000        0.0000        0.0000        0.0000        0.0000        0.0000        0.0000        0.0000        0.0000        0.0000        0.0000        0.0000        0.0000        0.0000        0.0000        0.0000        0.0000        0.0000      189.6084      180.4682      203.9463      190.6026      172.9976      204.4062      199.5860      188.4333      185.8949      172.0621      175.8217      183.8236      202.4567      184.6065      167.7354      153.6943      135.4909      150.5722      127.7484       96.2736       94.9498      106.1360      106.2185      113.0155      115.5111      108.9406       99.9033      108.5168      112.7454      118.8401      126.7169      147.1730      168.8936      189.6419      231.1467      205.5065      181.2615      177.1901      181.7877      164.0640      174.9816      146.6073      143.8407      137.3834      121.0166      114.4417      136.3213      147.5995      127.5417      121.6902      117.6464      114.4208      119.2097       98.5605       93.6602       86.9029       88.0739       81.3833       85.5782      105.1190      137.0898      148.2526      140.4882      127.5885      147.2419      175.2862      202.4319      219.1454      184.8033      186.8507      156.2013      136.8945      126.5689      105.4442       94.3255       98.2290       82.1890       78.8886       86.9828      105.4101      117.7370       69.8237       48.1314       46.0413        0.0000        0.0000        0.0000        0.0000        0.0000        0.0000        0.0000      190.8406      233.5887      262.4058      288.8324      303.7002      293.7807      317.9671        0.0000        0.0000        0.0000        0.0000        0.0000        0.0000        0.0000        0.0000        0.0000        0.0000        0.0000        0.0000        0.0000        0.0000        0.0000        0.0000        0.0000        0.0000        0.0000        0.0000        0.0000        0.0000        0.0000        0.0000        0.0000        0.0000        0.0000        0.0000        0.0000        0.0000        0.0000        0.0000        0.0000        0.0000        0.0000        0.0000        0.0000        0.0000        0.0000        0.0000        0.0000        0.0000        0.0000        0.0000        0.0000        0.0000        0.0000        0.0000        0.0000        0.0000        0.0000        0.0000        0.0000        0.0000
        0.0000        0.0000        0.0000        0.0000        0.0000        0.0000        0.0000        0.0000        0.0000        0.0000        0.0000        0.0000        0.0000        0.0000        0.0000        0.0000        0.0000        0.0000        0.0000        0.0000        0.0000        0.0000        0.0000        0.0000        0.0000        0.0000        0.0000        0.0000        0.0000        0.0000        0.0000        0.0000        0.0000        0.0000        0.0000        0.0000        0.0000        0.0000        0.0000        0.0000        0.0000        0.0000        0.0000        0.0000        0.0000        0.0000        0.0000        0.0000        0.0000        0.0000        0.0000        0.0000        0.0000        0.0000        0.0000        0.0000        0.0000        0.0000        0.0000        0.0000        0.0000        0.0000        0.0000        0.0000        0.0000        0.0000        0.0000        0.0000        0.0000        0.0000        0.0000        0.0000        0.0000        0.0000        0.0000        0.0000        0.0000        0.0000        0.0000        0.0000        0.0000        0.0000        0.0000        0.0000        0.0000        0.0000        0.0000        0.0000        0.0000        0.0000        0.0000        0.0000        0.0000        0.0000        0.0000        0.0000      251.8591      193.7141      199.4499      225.0913        0.0000      190.6654      196.9284      183.5765      164.8087      168.0434      168.4226      208.2643      229.1129      227.8495      203.4098      177.3721      182.0113      147.4761      154.7664      114.0257      101.5967       88.8707       89.9924       94.1493      100.9550       95.0302       96.5469      108.8365      115.8697      119.4572      125.2875      142.8151      154.5772      183.7402      214.2000      195.8667      190.5939      195.8089      195.3765      168.1269      163.9665      148.1663      153.6211      116.0424      113.7858      114.9369      107.0975      140.9480      167.5425      149.1987      132.3962      119.8138      138.3819      118.1348      102.0211      106.3997      103.9623       79.1188       77.2613      108.0162      160.8518      183.2662      149.1006      129.6473      120.8567      140.6745      156.5672      162.1289      139.6579      134.4294      130.9404      139.1463      149.5732      144.9700      143.1050      143.4876      112.6246       77.4070       59.0053       52.5831      111.7978      164.4423      125.1555        0.0000        0.0000        0.0000        0.0000        0.0000       25.0800       21.5700        0.0000      199.3876      237.2655      310.7444      314.5793      340.4801      352.3495      359.4585        0.0000        0.0000        0.0000        0.0000        0.0000        0.0000        0.0000        0.0000        0.0000        0.0000        0.0000        0.0000        0.0000        0.0000        0.0000        0.0000        0.0000        0.0000        0.0000        0.0000        0.0000        0.0000        0.0000        0.0000        0.0000        0.0000        0.0000        0.0000        0.0000        0.0000        0.0000        0.0000        0.0000        0.0000        0.0000        0.0000        0.0000        0.0000        0.0000        0.0000        0.0000        0.0000        0.0000        0.0000        0.0000        0.0000        0.0000        0.0000        0.0000        0.0000        0.0000        0.0000        0.0000        0.0000        0.0000
        0.0000        0.0000        0.0000        0.0000        0.0000        0.0000        0.0000        0.0000        0.0000        0.0000        0.0000        0.0000        0.0000        0.0000        0.0000        0.0000        0.0000        0.0000        0.0000        0.0000        0.0000        0.0000        0.0000        0.0000        0.0000        0.0000        0.0000        0.0000        0.0000        0.0000        0.0000        0.0000        0.0000        0.0000        0.0000        0.0000        0.0000        0.0000        0.0000        0.0000        0.0000        0.0000        0.0000        0.0000        0.0000        0.0000        0.0000        0.0000        0.0000        0.0000        0.0000        0.0000        0.0000        0.0000        0.0000        0.0000        0.0000        0.0000        0.0000        0.0000        0.0000        0.0000        0.0000        0.0000        0.0000        0.0000        0.0000        0.0000        0.0000        0.0000        0.0000        0.0000        0.0000        0.0000        0.0000        0.0000        0.0000        0.0000        0.0000        0.0000        0.0000        0.0000        0.0000        0.0000        0.0000        0.0000        0.0000        0.0000        0.0000        0.0000        0.0000        0.0000        0.0000        0.0000        0.0000        0.0000        0.0000      227.2735        0.0000        0.0000        0.0000      194.5596      199.0902      209.7742      197.2639      189.6074      179.5449      211.3275      224.8783      231.6342      210.5716      181.1931      172.1452      141.8636      131.4494      113.0290      111.4213      100.3918       90.9446       84.5764       94.9060      114.5448      112.4025      107.9849      115.2178      116.6480      124.1449      138.0561      147.2841      178.9047      177.9987      203.6983      222.8356      194.5485      206.0000      204.4484      197.2473      165.7418      159.6842      120.6248      119.7323      113.9977      109.9478      138.3994      146.2686      145.0037      145.3985      144.4970      143.0132      121.9208      118.0815      108.1218       80.1758       78.7336       87.4933      111.4659      157.8659      168.0305      150.3562      128.5112      140.3792      143.1847      125.4804      110.8986      112.7265      105.5167      118.2489      139.2072      133.7639      160.5769      141.4021      141.4345       93.3542       76.0451       72.4739       43.9033       86.8488       99.5223       69.8723        0.0000        0.0000        0.0000        0.0000        0.0000       28.4400       28.0200       49.8900      200.5807      239.8121      332.9759      329.9584      351.7957      356.2213      399.3740        0.0000        0.0000        0.0000        0.0000        0.0000        0.0000        0.0000        0.0000        0.0000        0.0000        0.0000        0.0000        0.0000        0.0000        0.0000        0.0000        0.0000        0.0000        0.0000        0.0000        0.0000        0.0000        0.0000        0.0000        0.0000        0.0000        0.0000        0.0000        0.0000        0.0000        0.0000        0.0000        0.0000        0.0000        0.0000        0.0000        0.0000        0.0000        0.0000        0.0000        0.0000        0.0000        0.0000        0.0000        0.0000        0.0000        0.0000        0.0000        0.0000        0.0000        0.0000        0.0000        0.0000        0.0000        0.0000
        0.0000        0.0000        0.0000        0.0000        0.0000        0.0000        0.0000        0.0000        0.0000        0.0000        0.0000        0.0000        0.0000        0.0000        0.0000        0.0000        0.0000        0.0000        0.0000        0.0000        0.0000        0.0000        0.0000        0.0000        0.0000        0.0000        0.0000        0.0000        0.0000        0.0000        0.0000        0.0000        0.0000        0.0000        0.0000        0.0000        0.0000        0.0000        0.0000        0.0000        0.0000        0.0000        0.0000        0.0000        0.0000        0.0000        0.0000        0.0000        0.0000        0.0000        0.0000        0.0000        0.0000        0.0000        0.0000        0.0000        0.0000        0.0000        0.0000        0.0000        0.0000        0.0000        0.0000        0.0000        0.0000        0.0000        0.0000        0.0000        0.0000        0.0000        0.0000        0.0000        0.0000        0.0000        0.0000        0.0000        0.0000        0.0000        0.0000        0.0000        0.0000        0.0000        0.0000        0.0000        0.0000        0.0000        0.0000        0.0000        0.0000        0.0000        0.0000        0.0000        0.0000        0.0000        0.0000        0.0000        0.0000        0.0000        0.0000        0.0000        0.0000      261.8633      211.6052      213.4738      178.8106      169.9932      179.8095      196.2349      223.8280      211.0793      203.3396      164.5527      201.1621      158.5597      134.0205      108.4347      109.7827       98.1540       95.0879       94.5080       93.4647       88.7616      103.6014      116.4285      125.6679      135.2499      132.4542      148.4935      154.2530      161.8045      177.8060      207.1689      215.0213      210.5290      207.4726      189.4167      187.8243      169.9680      156.3031      133.9031      128.5076      119.6794      126.0582      156.5061      156.1608      145.3718      144.0910      141.5606      132.5338      124.5835      115.8657       97.0474       78.4339       84.7944      129.8892      143.8223      137.5347      127.1652      123.5890      127.1927      134.6039      119.9298      118.2299      131.8869      108.0954      103.3104      125.5811      136.7060      132.5000      132.5324      133.3650      103.3501      100.3363      103.9291       69.3294       59.1654       68.6776        0.0000        0.0000        0.0000        0.0000        0.0000        0.0000       34.7700       32.2800       18.3300       40.7700      200.2079      227.4386      255.1237      306.0764      336.8337      361.3561      417.3661        0.0000        0.0000        0.0000        0.0000        0.0000        0.0000        0.0000        0.0000        0.0000        0.0000        0.0000        0.0000        0.0000        0.0000        0.0000        0.0000        0.0000        0.0000        0.0000        0.0000        0.0000        0.0000        0.0000        0.0000        0.0000        0.0000        0.0000        0.0000        0.0000        0.0000        0.0000        0.0000        0.0000        0.0000        0.0000        0.0000        0.0000        0.0000        0.0000        0.0000        0.0000        0.0000        0.0000        0.0000        0.0000        0.0000        0.0000        0.0000        0.0000        0.0000        0.0000        0.0000        0.0000        0.0000        0.0000
        0.0000        0.0000        0.0000        0.0000        0.0000        0.0000        0.0000        0.0000        0.0000        0.0000        0.0000        0.0000        0.0000        0.0000        0.0000        0.0000        0.0000        0.0000        0.0000        0.0000        0.0000        0.0000        0.0000        0.0000        0.0000        0.0000        0.0000        0.0000        0.0000        0.0000        0.0000        0.0000        0.0000        0.0000        0.0000        0.0000        0.0000        0.0000        0.0000        0.0000        0.0000        0.0000        0.0000        0.0000        0.0000        0.0000        0.0000        0.0000        0.0000        0.0000        0.0000        0.0000        0.0000        0.0000        0.0000        0.0000        0.0000        0.0000        0.0000        0.0000        0.0000        0.0000        0.0000        0.0000        0.0000        0.0000        0.0000        0.0000        0.0000        0.0000        0.0000        0.0000        0.0000        0.0000        0.0000        0.0000        0.0000        0.0000        0.0000        0.0000        0.0000        0.0000        0.0000        0.0000        0.0000        0.0000        0.0000        0.0000        0.0000        0.0000        0.0000        0.0000        0.0000        0.0000        0.0000        0.0000        0.0000        0.0000        0.0000        0.0000        0.0000        0.0000      202.8240      200.9902      193.6139      175.9256      178.2488      166.6353      195.3890      194.2749      189.9151      172.8375      173.0470      146.5570      151.3652      124.2751      133.8721      126.1214      105.8699      115.0014      121.2948      116.7846      122.9437      140.8619      152.7759      151.9528      162.5197      192.8299      191.5536      195.5565      191.4816      219.8289      219.6717      220.4455      185.3087      167.5822      173.0410      153.8567      133.0636      158.0895      148.5120      121.5196      119.9263      150.1987      158.9002      153.2357      148.3398      149.0928      148.6269      151.9514      133.7428      112.2195       95.8028       96.1396      116.5420      165.8825      150.9395      143.4536      172.3426      171.1431      136.0226      124.7663      104.0066       96.0265      112.5241       97.7463      112.2017      117.9041      126.2472      127.3761      134.2413      137.0032      112.7329      129.1967       79.2061       83.5892       76.9395        0.0000        0.0000        0.0000        0.0000        0.0000        0.0000        0.0000       56.0700      119.2200       61.9800      199.3022      222.6563      272.5791      325.0277      336.4539      377.9121      417.6208        0.0000        0.0000        0.0000        0.0000        0.0000        0.0000        0.0000        0.0000        0.0000        0.0000        0.0000        0.0000        0.0000        0.0000        0.0000        0.0000        0.0000        0.0000        0.0000        0.0000        0.0000        0.0000        0.0000        0.0000        0.0000        0.0000        0.0000        0.0000        0.0000        0.0000        0.0000        0.0000        0.0000        0.0000        0.0000        0.0000        0.0000        0.0000        0.0000        0.0000        0.0000        0.0000        0.0000        0.0000        0.0000        0.0000        0.0000        0.0000        0.0000        0.0000        0.0000        0.0000        0.0000        0.0000        0.0000
        0.0000        0.0000        0.0000        0.0000        0.0000        0.0000        0.0000        0.0000        0.0000        0.0000        0.0000        0.0000        0.0000        0.0000        0.0000        0.0000        0.0000        0.0000        0.0000        0.0000        0.0000        0.0000        0.0000        0.0000        0.0000        0.0000        0.0000        0.0000        0.0000        0.0000        0.0000        0.0000        0.0000        0.0000        0.0000        0.0000        0.0000        0.0000        0.0000        0.0000        0.0000        0.0000        0.0000        0.0000        0.0000        0.0000        0.0000        0.0000        0.0000        0.0000        0.0000        0.0000        0.0000        0.0000        0.0000        0.0000        0.0000        0.0000        0.0000        0.0000        0.0000        0.0000        0.0000        0.0000        0.0000        0.0000        0.0000        0.0000        0.0000        0.0000        0.0000        0.0000        0.0000        0.0000        0.0000        0.0000        0.0000        0.0000        0.0000        0.0000        0.0000        0.0000        0.0000        0.0000        0.0000        0.0000        0.0000        0.0000        0.0000        0.0000        0.0000        0.0000        0.0000        0.0000        0.0000        0.0000        0.0000        0.0000        0.0000        0.0000        0.0000        0.0000        0.0000      190.4507      178.7262      165.2316      154.9785      175.8098      209.6516      200.7854      199.5761      192.6840      194.5661      185.8376      227.0107      182.3044      167.4255      181.6203      146.6921      153.3996      159.2441      157.2475      164.9739      200.8877      206.0997      216.9386      226.4126        0.0000        0.0000      208.8653      213.5180      225.3606      204.9317      196.7011      202.9539      165.2704      140.9831      136.8320      131.3190      165.5848      179.1838      177.3480      140.2873      160.3262      190.6930      185.0472      197.4938      134.7304      122.9393      121.2821      111.3697      124.8378      132.6409      117.0064      114.7976      150.0187      155.2230      139.6926      133.8340      148.6302      122.6844      115.0788       80.8228       84.0506      115.2628       86.7798       97.6368      118.6314      128.5438      138.1590      131.9241       99.4602      110.2058       85.7701        0.0000        0.0000        0.0000        0.0000        0.0000        0.0000        0.0000        0.0000        0.0000        0.0000        0.0000        0.0000        0.0000      204.3079      217.4273      271.4178      263.1634      317.4337      329.9312        0.0000        0.0000        0.0000        0.0000        0.0000        0.0000        0.0000        0.0000        0.0000        0.0000        0.0000        0.0000        0.0000        0.0000        0.0000        0.0000        0.0000        0.0000        0.0000        0.0000        0.0000        0.0000        0.0000        0.0000        0.0000        0.0000        0.0000        0.0000        0.0000        0.0000        0.0000        0.0000        0.0000        0.0000        0.0000        0.0000        0.0000        0.0000        0.0000        0.0000        0.0000        0.0000        0.0000        0.0000        0.0000        0.0000        0.0000        0.0000        0.0000        0.0000        0.0000        0.0000        0.0000        0.0000        0.0000        0.0000
        0.0000        0.0000        0.0000        0.0000        0.0000        0.0000        0.0000        0.0000        0.0000        0.0000        0.0000        0.0000        0.0000        0.0000        0.0000        0.0000        0.0000        0.0000        0.0000        0.0000        0.0000        0.0000        0.0000        0.0000        0.0000        0.0000        0.0000        0.0000        0.0000        0.0000        0.0000        0.0000        0.0000        0.0000        0.0000        0.0000        0.0000        0.0000        0.0000        0.0000        0.0000        0.0000        0.0000        0.0000        0.0000        0.0000        0.0000        0.0000        0.0000        0.0000        0.0000        0.0000        0.0000        0.0000        0.0000        0.0000        0.0000        0.0000        0.0000        0.0000        0.0000        0.0000        0.0000        0.0000        0.0000        0.0000        0.0000        0.0000        0.0000        0.0000        0.0000        0.0000        0.0000        0.0000        0.0000        0.0000        0.0000        0.0000        0.0000        0.0000        0.0000        0.0000        0.0000        0.0000        0.0000        0.0000        0.0000        0.0000        0.0000        0.0000        0.0000        0.0000        0.0000        0.0000        0.0000        0.0000        0.0000        0.0000        0.0000        0.0000        0.0000        0.0000        0.0000      206.8215      163.9364      169.0484      145.5974      163.1341      171.2478      190.7752      188.9599      209.3844      221.9775      242.9790      219.7925      187.6834      194.5829      216.5444      186.0959      194.0214      195.9239      199.7834      203.1225      227.1191      253.4127      273.8362        0.0000        0.0000        0.0000        0.0000        0.0000        0.0000      202.7241      180.4135      176.3886      148.3072      140.0958      137.7601      138.5555      149.8153      160.4395      169.2252      152.2512      166.8623      184.5053      164.8472      169.3599      130.7553      136.9940      130.3715      111.6291      104.9237      117.8978      121.8926      150.7553      172.8551      173.2823      164.3842      156.2102      117.9028      102.5373       91.9760       79.8775       83.4644       88.7691       72.0236       96.8084      144.2749      150.9648      153.8598      139.3748      117.6070        0.0000        0.0000        0.0000        0.0000        0.0000        0.0000        0.0000        0.0000        0.0000        0.0000        0.0000        0.0000        0.0000        0.0000        0.0000      181.2815      212.7049      236.6975      257.4775      297.0494      311.7811      336.8345        0.0000        0.0000        0.0000        0.0000        0.0000        0.0000        0.0000        0.0000        0.0000        0.0000        0.0000        0.0000        0.0000        0.0000        0.0000        0.0000        0.0000        0.0000        0.0000        0.0000        0.0000        0.0000        0.0000        0.0000        0.0000        0.0000        0.0000        0.0000        0.0000        0.0000        0.0000        0.0000        0.0000        0.0000        0.0000        0.0000        0.0000        0.0000        0.0000        0.0000        0.0000        0.0000        0.0000        0.0000        0.0000        0.0000        0.0000        0.0000        0.0000        0.0000        0.0000        0.0000        0.0000        0.0000        0.0000
        0.0000        0.0000        0.0000        0.0000        0.0000        0.0000        0.0000        0.0000        0.0000        0.0000        0.0000        0.0000        0.0000        0.0000        0.0000        0.0000        0.0000        0.0000        0.0000        0.0000        0.0000        0.0000        0.0000        0.0000        0.0000        0.0000        0.0000        0.0000        0.0000        0.0000        0.0000        0.0000        0.0000        0.0000        0.0000        0.0000        0.0000        0.0000        0.0000        0.0000        0.0000        0.0000        0.0000        0.0000        0.0000        0.0000        0.0000        0.0000        0.0000        0.0000        0.0000        0.0000        0.0000        0.0000        0.0000        0.0000        0.0000        0.0000        0.0000        0.0000        0.0000        0.0000        0.0000        0.0000        0.0000        0.0000        0.0000        0.0000        0.0000        0.0000        0.0000        0.0000        0.0000        0.0000        0.0000        0.0000        0.0000        0.0000        0.0000        0.0000        0.0000        0.0000        0.0000        0.0000        0.0000        0.0000        0.0000        0.0000        0.0000        0.0000        0.0000        0.0000        0.0000        0.0000        0.0000        0.0000        0.0000        0.0000        0.0000        0.0000        0.0000        0.0000        0.0000      189.6361      182.2103      175.0617      161.6255      165.5945      157.4974      165.4563      182.6748      200.9218      219.2790      230.7772      225.3340      189.1828      213.7343        0.0000      202.0556      224.0853        0.0000        0.0000      225.4979      268.0265        0.0000        0.0000        0.0000        0.0000        0.0000        0.0000        0.0000        0.0000      192.4832      167.9089      162.4748      155.5790      155.9182      191.3675      157.0398      145.3753      159.1070      174.4806      178.3893      173.9444      176.3117      164.9252      164.8541      144.6947      134.2720      128.1829      110.6089      131.7264      132.7634      141.4275      142.2995      195.6818      196.0456      172.9425      163.6422      118.8635      107.4935      107.3763      105.4694       78.4510       89.5155      104.8813      105.6104        0.0000        0.0000        0.0000        0.0000        0.0000        0.0000        0.0000        0.0000        0.0000        0.0000        0.0000        0.0000        0.0000        0.0000        0.0000        0.0000        0.0000        0.0000        0.0000        0.0000      175.9268      214.5262      262.2648      287.0559      289.2006        0.0000        0.0000        0.0000        0.0000        0.0000        0.0000        0.0000        0.0000        0.0000        0.0000        0.0000        0.0000        0.0000        0.0000        0.0000        0.0000        0.0000        0.0000        0.0000        0.0000        0.0000        0.0000        0.0000        0.0000        0.0000        0.0000        0.0000        0.0000        0.0000        0.0000        0.0000        0.0000        0.0000        0.0000        0.0000        0.0000        0.0000        0.0000        0.0000        0.0000        0.0000        0.0000        0.0000        0.0000        0.0000        0.0000        0.0000        0.0000        0.0000        0.0000        0.0000        0.0000        0.0000        0.0000        0.0000        0.0000        0.0000
        0.0000        0.0000        0.0000        0.0000        0.0000        0.0000        0.0000        0.0000        0.0000        0.0000        0.0000        0.0000        0.0000        0.0000        0.0000        0.0000        0.0000        0.0000        0.0000        0.0000        0.0000        0.0000        0.0000        0.0000        0.0000        0.0000        0.0000        0.0000        0.0000        0.0000        0.0000        0.0000        0.0000        0.0000        0.0000        0.0000        0.0000        0.0000        0.0000        0.0000        0.0000        0.0000        0.0000        0.0000        0.0000        0.0000        0.0000        0.0000        0.0000        0.0000        0.0000        0.0000        0.0000        0.0000        0.0000        0.0000        0.0000        0.0000        0.0000        0.0000        0.0000        0.0000        0.0000        0.0000        0.0000        0.0000        0.0000        0.0000        0.0000        0.0000        0.0000        0.0000        0.0000        0.0000        0.0000        0.0000        0.0000        0.0000        0.0000        0.0000        0.0000        0.0000        0.0000        0.0000        0.0000        0.0000        0.0000        0.0000        0.0000        0.0000        0.0000        0.0000        0.0000        0.0000        0.0000        0.0000        0.0000        0.0000        0.0000        0.0000        0.0000        0.0000        0.0000      182.0060      184.1991      164.2828      153.6417      155.6153      159.8750      159.3697      173.1252      198.0550      203.8283      219.4816        0.0000        0.0000        0.0000        0.0000        0.0000        0.0000        0.0000        0.0000        0.0000        0.0000        0.0000        0.0000        0.0000        0.0000        0.0000        0.0000        0.0000        0.0000        0.0000      174.6627      178.5411      182.7592      194.4147      186.6565      181.8530      175.9987      181.9902      194.2953      208.9862      191.3083      158.6571      179.3033      200.2775      170.0919      168.7441      156.3765      130.0090      155.3000      138.9145      133.8493      132.3159      168.1058      172.4039      153.9420      152.2924      115.0526      109.8915      120.5982      109.8445       95.6351      113.1070      118.6602        0.0000        0.0000        0.0000        0.0000        0.0000        0.0000        0.0000        0.0000        0.0000        0.0000        0.0000        0.0000        0.0000        0.0000        0.0000        0.0000        0.0000        0.0000        0.0000        0.0000        0.0000        0.0000      238.4557      217.8071      243.8655        0.0000      319.5895      341.7603        0.0000        0.0000        0.0000        0.0000        0.0000        0.0000        0.0000        0.0000        0.0000        0.0000        0.0000        0.0000        0.0000        0.0000        0.0000        0.0000        0.0000        0.0000        0.0000        0.0000        0.0000        0.0000        0.0000        0.0000        0.0000        0.0000        0.0000        0.0000        0.0000        0.0000        0.0000        0.0000        0.0000        0.0000        0.0000        0.0000        0.0000        0.0000        0.0000        0.0000        0.0000        0.0000        0.0000        0.0000        0.0000        0.0000        0.0000        0.0000        0.0000        0.0000        0.0000        0.0000        0.0000        0.0000        0.0000
        0.0000        0.0000        0.0000        0.0000        0.0000        0.0000        0.0000        0.0000        0.0000        0.0000        0.0000        0.0000        0.0000        0.0000        0.0000        0.0000        0.0000        0.0000        0.0000        0.0000        0.0000        0.0000        0.0000        0.0000        0.0000        0.0000        0.0000        0.0000        0.0000        0.0000        0.0000        0.0000        0.0000        0.0000        0.0000        0.0000        0.0000        0.0000        0.0000        0.0000        0.0000        0.0000        0.0000        0.0000        0.0000        0.0000        0.0000        0.0000        0.0000        0.0000        0.0000        0.0000        0.0000        0.0000        0.0000        0.0000        0.0000        0.0000        0.0000        0.0000        0.0000        0.0000        0.0000        0.0000        0.0000        0.0000        0.0000        0.0000        0.0000        0.0000        0.0000        0.0000        0.0000        0.0000        0.0000        0.0000        0.0000        0.0000        0.0000        0.0000        0.0000        0.0000        0.0000        0.0000        0.0000        0.0000        0.0000        0.0000        0.0000        0.0000        0.0000        0.0000        0.0000        0.0000        0.0000        0.0000        0.0000        0.0000        0.0000        0.0000        0.0000        0.0000        0.0000        0.0000        0.0000      150.8419      135.3522      141.0739      131.8616      149.4218      165.2303      218.2487      218.5077      195.9871      198.1657        0.0000        0.0000        0.0000        0.0000        0.0000        0.0000        0.0000        0.0000        0.0000        0.0000        0.0000        0.0000        0.0000        0.0000        0.0000        0.0000        0.0000        0.0000      202.3219      214.6015      265.1691      287.6172      294.4254      284.8634      222.9273      224.8221      223.8253      229.1255      170.8162      146.8142      165.0192      216.5605      218.2084      228.7916      220.7327      195.1151      170.8187      145.9164      149.3612      154.1939      162.8813      157.2393      153.0153      138.3689      123.8775      141.7091      131.5291      117.7408       89.9100       96.2400        0.0000        0.0000        0.0000        0.0000        0.0000        0.0000        0.0000        0.0000        0.0000        0.0000        0.0000        0.0000        0.0000        0.0000        0.0000        0.0000        0.0000        0.0000        0.0000        0.0000        0.0000        0.0000        0.0000        0.0000      257.0899      265.8356        0.0000      234.2100      249.6300        0.0000        0.0000        0.0000        0.0000        0.0000        0.0000        0.0000        0.0000        0.0000        0.0000        0.0000        0.0000        0.0000        0.0000        0.0000        0.0000        0.0000        0.0000        0.0000        0.0000        0.0000        0.0000        0.0000        0.0000        0.0000        0.0000        0.0000        0.0000        0.0000        0.0000        0.0000        0.0000        0.0000        0.0000        0.0000        0.0000        0.0000        0.0000        0.0000        0.0000        0.0000        0.0000        0.0000        0.0000        0.0000        0.0000        0.0000        0.0000        0.0000        0.0000        0.0000        0.0000        0.0000        0.0000        0.0000
        0.0000        0.0000        0.0000        0.0000        0.0000        0.0000        0.0000        0.0000        0.0000        0.0000        0.0000        0.0000        0.0000        0.0000        0.0000        0.0000        0.0000        0.0000        0.0000        0.0000        0.0000        0.0000        0.0000        0.0000        0.0000        0.0000        0.0000        0.0000        0.0000        0.0000        0.0000        0.0000        0.0000        0.0000        0.0000        0.0000        0.0000        0.0000        0.0000        0.0000        0.0000        0.0000        0.0000        0.0000        0.0000        0.0000        0.0000        0.0000        0.0000        0.0000        0.0000        0.0000        0.0000        0.0000        0.0000        0.0000        0.0000        0.0000        0.0000        0.0000        0.0000        0.0000        0.0000        0.0000        0.0000        0.0000        0.0000        0.0000        0.0000        0.0000        0.0000        0.0000        0.0000        0.0000        0.0000        0.0000        0.0000        0.0000        0.0000        0.0000        0.0000        0.0000        0.0000        0.0000        0.0000        0.0000        0.0000        0.0000        0.0000        0.0000        0.0000        0.0000        0.0000        0.0000        0.0000        0.0000        0.0000        0.0000        0.0000        0.0000        0.0000        0.0000        0.0000        0.0000        0.0000        0.0000      208.8273      165.6931      140.9485      147.5122      166.4780      230.3976      240.8537      199.6605      197.5009        0.0000        0.0000        0.0000        0.0000        0.0000        0.0000        0.0000        0.0000        0.0000        0.0000        0.0000        0.0000        0.0000        0.0000        0.0000        0.0000        0.0000        0.0000        0.0000        0.0000      308.0649      325.1692      348.4039      352.1122      312.8885      297.9417      276.6035      204.1963      166.6014      169.7921      160.4894      193.9273      230.1459      237.9238      258.9550      205.7976      174.2717      180.3044      161.5649      179.7003      177.1430      199.5542      169.9856      198.5702      153.4911        0.0000        0.0000      141.9667        0.0000        0.0000        0.0000        0.0000        0.0000        0.0000        0.0000        0.0000        0.0000        0.0000        0.0000        0.0000        0.0000        0.0000        0.0000        0.0000        0.0000        0.0000        0.0000        0.0000        0.0000        0.0000        0.0000        0.0000        0.0000        0.0000      275.1245      271.0458        0.0000        0.0000        0.0000        0.0000        0.0000        0.0000        0.0000        0.0000        0.0000        0.0000        0.0000        0.0000        0.0000        0.0000        0.0000        0.0000        0.0000        0.0000        0.0000        0.0000        0.0000        0.0000        0.0000        0.0000        0.0000        0.0000        0.0000        0.0000        0.0000        0.0000        0.0000        0.0000        0.0000        0.0000        0.0000        0.0000        0.0000        0.0000        0.0000        0.0000        0.0000        0.0000        0.0000        0.0000        0.0000        0.0000        0.0000        0.0000        0.0000        0.0000        0.0000        0.0000        0.0000        0.0000        0.0000        0.0000        0.0000        0.0000
[truncated: 212,709 more chars]
