# Supplementary material for: Multidimensional evaluation of the TRMM 3B43V7 satellite-based precipitation product in mainland China from 1998–2016
Source: PeerJ. 2020 Feb 20;8:e8615. doi: 10.7717/peerj.8615 (PMC7036276; doi:10.7717/peerj.8615)
Supplement: Supplemental Information 2 [file peerj-08-8615-s002.zip › TRMM_3B43 data/TRMM 3B43 data-Year-Month/2007-10.txt]

ncols         249
nrows         175
xllcorner     73.250
yllcorner     6.500
cellsize      0.25000
        0.0000        0.0000        0.0000        0.0000        0.0000        0.0000        0.0000        0.0000        0.0000        0.0000        0.0000        0.0000        0.0000        0.0000        0.0000        0.0000        0.0000        0.0000        0.0000        0.0000        0.0000        0.0000        0.0000        0.0000        0.0000        0.0000        0.0000        0.0000        0.0000        0.0000        0.0000        0.0000        0.0000        0.0000        0.0000        0.0000        0.0000        0.0000        0.0000        0.0000        0.0000        0.0000        0.0000        0.0000        0.0000        0.0000        0.0000        0.0000        0.0000        0.0000        0.0000        0.0000        0.0000        0.0000        0.0000        0.0000        0.0000        0.0000        0.0000        0.0000        0.0000        0.0000        0.0000        0.0000        0.0000        0.0000        0.0000        0.0000        0.0000        0.0000        0.0000        0.0000        0.0000        0.0000        0.0000        0.0000        0.0000        0.0000        0.0000        0.0000        0.0000        0.0000        0.0000        0.0000        0.0000        0.0000        0.0000        0.0000        0.0000        0.0000        0.0000        0.0000        0.0000        0.0000        0.0000        0.0000        0.0000        0.0000        0.0000        0.0000        0.0000        0.0000        0.0000        0.0000        0.0000        0.0000        0.0000        0.0000        0.0000        0.0000        0.0000        0.0000        0.0000        0.0000        0.0000        0.0000        0.0000        0.0000        0.0000        0.0000        0.0000        0.0000        0.0000        0.0000        0.0000        0.0000        0.0000        0.0000        0.0000        0.0000        0.0000        0.0000        0.0000        0.0000        0.0000        0.0000        0.0000        0.0000        0.0000        0.0000        0.0000        0.0000        0.0000        0.0000        0.0000        0.0000        0.0000        0.0000        0.0000        0.0000        0.0000        0.0000        0.0000        0.0000        0.0000        0.0000        0.0000        0.0000        0.0000        0.0000        0.0000        0.0000        0.0000        0.0000        0.0000        0.0000        0.0000        0.0000        0.0000        0.0000        0.0000        0.0000        0.0000        6.4286        6.1317        4.4994        0.0000        0.0000        0.0000        8.8944        7.3700        9.1770       11.0162       13.2208       17.4749       28.4222       24.7685       19.8959       18.2757       15.3399       12.2883       13.2985       10.1104        8.9326        7.3642        8.4269        8.3031       10.1052       10.0672        9.7760       10.9792       16.8477       17.4393       20.7311       23.5870       26.2024       27.7807       40.9774       39.7220       34.2523       33.8459       30.9130       32.8633       37.4094       40.5689       44.0421       49.6868       49.8596       50.8064        0.0000        0.0000        0.0000        0.0000        0.0000        0.0000        0.0000        0.0000        0.0000        0.0000        0.0000        0.0000        0.0000        0.0000        0.0000        0.0000        0.0000        0.0000        0.0000        0.0000        0.0000        0.0000        0.0000        0.0000        0.0000        0.0000        0.0000        0.0000        0.0000        0.0000
        0.0000        0.0000        0.0000        0.0000        0.0000        0.0000        0.0000        0.0000        0.0000        0.0000        0.0000        0.0000        0.0000        0.0000        0.0000        0.0000        0.0000        0.0000        0.0000        0.0000        0.0000        0.0000        0.0000        0.0000        0.0000        0.0000        0.0000        0.0000        0.0000        0.0000        0.0000        0.0000        0.0000        0.0000        0.0000        0.0000        0.0000        0.0000        0.0000        0.0000        0.0000        0.0000        0.0000        0.0000        0.0000        0.0000        0.0000        0.0000        0.0000        0.0000        0.0000        0.0000        0.0000        0.0000        0.0000        0.0000        0.0000        0.0000        0.0000        0.0000        0.0000        0.0000        0.0000        0.0000        0.0000        0.0000        0.0000        0.0000        0.0000        0.0000        0.0000        0.0000        0.0000        0.0000        0.0000        0.0000        0.0000        0.0000        0.0000        0.0000        0.0000        0.0000        0.0000        0.0000        0.0000        0.0000        0.0000        0.0000        0.0000        0.0000        0.0000        0.0000        0.0000        0.0000        0.0000        0.0000        0.0000        0.0000        0.0000        0.0000        0.0000        0.0000        0.0000        0.0000        0.0000        0.0000        0.0000        0.0000        0.0000        0.0000        0.0000        0.0000        0.0000        0.0000        0.0000        0.0000        0.0000        0.0000        0.0000        0.0000        0.0000        0.0000        0.0000        0.0000        0.0000        0.0000        0.0000        0.0000        0.0000        0.0000        0.0000        0.0000        0.0000        0.0000        0.0000        0.0000        0.0000        0.0000        0.0000        0.0000        0.0000        0.0000        0.0000        0.0000        0.0000        0.0000        0.0000        0.0000        0.0000        0.0000        0.0000        0.0000        0.0000        0.0000        0.0000        0.0000        0.0000        0.0000        0.0000        0.0000        0.0000        0.0000        0.0000        0.0000        0.0000        0.0000        0.0000        0.0000        0.0000        0.0000        0.0000        0.0000        9.5865        8.6441        7.4652        5.1679        4.4470        4.5663        4.9545        6.4059        6.5958        7.7686        8.9009       13.6502       14.3136       18.9592       15.9458       15.3239       13.9083       10.1357        9.6403       10.9776       10.2212        8.8537       10.1062        9.5333        8.8069        7.3095        9.4811        7.3827        9.8651       18.1055       16.1109       24.7902       30.3728       29.7936       26.5256       36.6579       35.9768       35.1608       36.9193       34.7743       37.4571       39.8248       45.9762       49.6750       51.1801       56.7259       55.9283       52.7148       56.3480       62.2738       68.1324       53.8408       53.9574       61.6065        0.0000        0.0000        0.0000        0.0000        0.0000        0.0000        0.0000        0.0000        0.0000        0.0000        0.0000        0.0000        0.0000        0.0000        0.0000        0.0000        0.0000        0.0000        0.0000        0.0000        0.0000        0.0000        0.0000
        0.0000        0.0000        0.0000        0.0000        0.0000        0.0000        0.0000        0.0000        0.0000        0.0000        0.0000        0.0000        0.0000        0.0000        0.0000        0.0000        0.0000        0.0000        0.0000        0.0000        0.0000        0.0000        0.0000        0.0000        0.0000        0.0000        0.0000        0.0000        0.0000        0.0000        0.0000        0.0000        0.0000        0.0000        0.0000        0.0000        0.0000        0.0000        0.0000        0.0000        0.0000        0.0000        0.0000        0.0000        0.0000        0.0000        0.0000        0.0000        0.0000        0.0000        0.0000        0.0000        0.0000        0.0000        0.0000       36.9496        0.0000       31.4708       27.1677        0.0000        0.0000        0.0000        0.0000        0.0000        0.0000        0.0000        0.0000        0.0000        0.0000        0.0000        0.0000        0.0000        0.0000        0.0000        0.0000        0.0000        0.0000        0.0000        0.0000        0.0000        0.0000        0.0000        0.0000        0.0000        0.0000        0.0000        0.0000        0.0000        0.0000        0.0000        0.0000        0.0000        0.0000        0.0000        0.0000        0.0000        0.0000        0.0000        0.0000        0.0000        0.0000        0.0000        0.0000        0.0000        0.0000        0.0000        0.0000        0.0000        0.0000        0.0000        0.0000        0.0000        0.0000        0.0000        0.0000        0.0000        0.0000        0.0000        0.0000        0.0000        0.0000        0.0000        0.0000        0.0000        0.0000        0.0000        0.0000        0.0000        0.0000        0.0000        0.0000        0.0000        0.0000        0.0000        0.0000        0.0000        0.0000        0.0000        0.0000        0.0000        0.0000        0.0000        0.0000        0.0000        0.0000        0.0000        0.0000        0.0000        0.0000        0.0000        0.0000        0.0000        0.0000        0.0000        0.0000        0.0000        0.0000        0.0000        0.0000        0.0000        0.0000        0.0000        0.0000        0.0000        0.0000        0.0000        0.0000        0.0000        0.0000        0.0000        0.0000       10.1211       12.8919       13.0176       11.3522        8.3006        6.5662        5.9102        7.6754        9.0663        7.8161        8.3721        8.1950        9.9351        9.2401        9.3991        9.1528        8.0992       12.2850       12.2820        9.3536       10.8428        9.8687        9.2281        9.5443        9.8833        9.1634        7.9588        7.0463        7.4619       10.1922       19.9733       18.3784       23.3656       22.9014       26.5285       25.0480       25.6702       30.4800       35.6586       35.8613       38.0258       40.6069       40.8819       45.2467       49.5727       53.8371       54.5978       49.3764       48.5584       50.2267       51.4844       57.8038       79.1308       63.3490       74.0084       64.8027        0.0000        0.0000        0.0000        0.0000        0.0000        0.0000        0.0000        0.0000        0.0000        0.0000        0.0000        0.0000        0.0000        0.0000        0.0000        0.0000        0.0000        0.0000        0.0000        0.0000        0.0000        0.0000
        0.0000        0.0000        0.0000        0.0000        0.0000        0.0000        0.0000        0.0000        0.0000        0.0000        0.0000        0.0000        0.0000        0.0000        0.0000        0.0000        0.0000        0.0000        0.0000        0.0000        0.0000        0.0000        0.0000        0.0000        0.0000        0.0000        0.0000        0.0000        0.0000        0.0000        0.0000        0.0000        0.0000        0.0000        0.0000        0.0000        0.0000        0.0000        0.0000        0.0000        0.0000        0.0000        0.0000        0.0000        0.0000        0.0000        0.0000        0.0000        0.0000        0.0000        0.0000        0.0000        0.0000       69.8258       60.9171       51.8224       41.4653       36.2278       25.7840       11.7773        0.0000        0.0000        0.0000        0.0000        0.0000        0.0000        0.0000        0.0000        0.0000        0.0000        0.0000        0.0000        0.0000        0.0000        0.0000        0.0000        0.0000        0.0000        0.0000        0.0000        0.0000        0.0000        0.0000        0.0000        0.0000        0.0000        0.0000        0.0000        0.0000        0.0000        0.0000        0.0000        0.0000        0.0000        0.0000        0.0000        0.0000        0.0000        0.0000        0.0000        0.0000        0.0000        0.0000        0.0000        0.0000        0.0000        0.0000        0.0000        0.0000        0.0000        0.0000        0.0000        0.0000        0.0000        0.0000        0.0000        0.0000        0.0000        0.0000        0.0000        0.0000        0.0000        0.0000        0.0000        0.0000        0.0000        0.0000        0.0000        0.0000        0.0000        0.0000        0.0000        0.0000        0.0000        0.0000        0.0000        0.0000        0.0000        0.0000        0.0000        0.0000        0.0000        0.0000        0.0000        0.0000        0.0000        0.0000        0.0000        0.0000        0.0000        0.0000        0.0000        0.0000        0.0000        0.0000        0.0000        0.0000        0.0000        0.0000        0.0000        0.0000        0.0000        0.0000        0.0000        0.0000        0.0000        0.0000        0.0000        0.0000        0.0000       11.4929       11.6727       16.3611       15.5648       12.1606        7.2818        6.7420        8.4946       10.1865       17.7040        6.9435        5.9443        8.0188        7.3100        6.0390        9.7794        6.4167        6.2178        7.5503        9.7380        9.9622       10.5635       10.6745        9.1526        8.5619       10.3190       11.2944        9.7258       10.3411       15.9806       18.2509       17.8904       18.9357       17.6340       16.3660       20.5391       22.7914       22.4354       24.5579       29.6769       34.7572       32.8546       34.8766       40.4857       43.1443       44.7286       48.4903       50.9417       53.6263       53.6720       50.1568       49.2510       57.3993       56.3820       55.9566       71.0984       71.7580       70.4489       68.5813        0.0000        0.0000        0.0000        0.0000        0.0000        0.0000        0.0000        0.0000        0.0000        0.0000        0.0000        0.0000        0.0000        0.0000        0.0000        0.0000        0.0000        0.0000        0.0000        0.0000
        0.0000        0.0000        0.0000        0.0000        0.0000        0.0000        0.0000        0.0000        0.0000        0.0000        0.0000        0.0000        0.0000        0.0000        0.0000        0.0000        0.0000        0.0000        0.0000        0.0000        0.0000        0.0000        0.0000        0.0000        0.0000        0.0000        0.0000        0.0000        0.0000        0.0000        0.0000        0.0000        0.0000        0.0000        0.0000        0.0000        0.0000        0.0000        0.0000        0.0000        0.0000        0.0000        0.0000        0.0000        0.0000        0.0000        0.0000        0.0000        0.0000        0.0000        0.0000        0.0000        0.0000       40.4843       45.8281       56.5701       54.8298       40.9474       30.2139       17.8299        0.0000        0.0000        0.0000        0.0000        0.0000        0.0000        0.0000        0.0000        0.0000        0.0000        0.0000        0.0000        0.0000        0.0000        0.0000        0.0000        0.0000        0.0000        0.0000        0.0000        0.0000        0.0000        0.0000        0.0000        0.0000        0.0000        0.0000        0.0000        0.0000        0.0000        0.0000        0.0000        0.0000        0.0000        0.0000        0.0000        0.0000        0.0000        0.0000        0.0000        0.0000        0.0000        0.0000        0.0000        0.0000        0.0000        0.0000        0.0000        0.0000        0.0000        0.0000        0.0000        0.0000        0.0000        0.0000        0.0000        0.0000        0.0000        0.0000        0.0000        0.0000        0.0000        0.0000        0.0000        0.0000        0.0000        0.0000        0.0000        0.0000        0.0000        0.0000        0.0000        0.0000        0.0000        0.0000        0.0000        0.0000        0.0000        0.0000        0.0000        0.0000        0.0000        0.0000        0.0000        0.0000        0.0000        0.0000        0.0000        0.0000        0.0000        0.0000        0.0000        0.0000        0.0000        0.0000        0.0000        0.0000        0.0000        0.0000        0.0000        0.0000        0.0000        0.0000        0.0000        0.0000        0.0000        0.0000        0.0000        0.0000        0.0000       12.1853       14.7181       17.8302       15.5129       12.5924       11.4496       12.7704       11.3513       14.7396       11.4206        6.2900        6.7996        7.1441        5.4106        5.0654        4.9384        5.3047        8.2763       12.7452       11.5400        8.6525       10.0834        9.6112        8.5112        9.9724       11.4183       10.2892        9.1559       13.6294       14.3897       15.9106       15.7139       14.5298       16.6029       18.0166       21.2139       20.8118       18.7517       21.5945       25.3986       31.8548       32.4035       32.3886       37.2554       38.6737       40.0170       41.4401       44.6283       44.3611       53.4874       50.0058       45.9988       50.5485       53.3016       54.4137       57.0576       56.0044       70.4741       77.4501       75.3287       69.5133        0.0000        0.0000        0.0000        0.0000        0.0000        0.0000        0.0000        0.0000        0.0000        0.0000        0.0000        0.0000        0.0000        0.0000        0.0000        0.0000        0.0000        0.0000
        0.0000        0.0000        0.0000        0.0000        0.0000        0.0000        0.0000        0.0000        0.0000        0.0000        0.0000        0.0000        0.0000        0.0000        0.0000        0.0000        0.0000        0.0000        0.0000        0.0000        0.0000        0.0000        0.0000        0.0000        0.0000        0.0000        0.0000        0.0000        0.0000        0.0000        0.0000        0.0000        0.0000        0.0000        0.0000        0.0000        0.0000        0.0000        0.0000        0.0000        0.0000        0.0000        0.0000        0.0000        0.0000        0.0000        0.0000        0.0000        0.0000        0.0000       31.7759       37.1770       43.6351       32.2236       65.8791       66.1996       54.1928       41.9304       44.5005       22.5788       13.8747       10.7372        0.0000        0.0000        0.0000        0.0000        0.0000        0.0000        0.0000        0.0000        0.0000        0.0000        0.0000        0.0000        0.0000        0.0000        0.0000        0.0000        0.0000        0.0000        0.0000        0.0000        0.0000        0.0000        0.0000        0.0000        0.0000        0.0000        0.0000        0.0000        0.0000        0.0000        0.0000        0.0000        0.0000        0.0000        0.0000        0.0000        0.0000        0.0000        0.0000        0.0000        0.0000        0.0000        0.0000        0.0000        0.0000        0.0000        0.0000        0.0000        0.0000        0.0000        0.0000        0.0000        0.0000        0.0000        0.0000        0.0000        0.0000        0.0000        0.0000        0.0000        0.0000        0.0000        0.0000        0.0000        0.0000        0.0000        0.0000        0.0000        0.0000        0.0000        0.0000        0.0000        0.0000        0.0000        0.0000        0.0000        0.0000        0.0000        0.0000        0.0000        0.0000        0.0000        0.0000        0.0000        0.0000        0.0000        0.0000        0.0000        0.0000        0.0000        0.0000        0.0000        0.0000        0.0000        0.0000        0.0000        0.0000        0.0000        0.0000        0.0000        0.0000        0.0000        0.0000        0.0000        0.0000        0.0000        0.0000       12.4051       13.2680       11.5948       13.7435       14.8537       16.9508       17.3303       13.8856       15.1039       13.7524        8.6916        6.2508        6.4987        6.0666        5.7727        6.0213        7.9497        7.0419       16.4993       10.7358       11.0193        8.9102       11.0202        9.3307        8.5242       13.3961       10.9394       10.7166        9.7370        9.7790       15.6403       20.1879       16.4040       15.8659       17.3805       26.7226       21.5923       23.7196       23.3805       20.8884       21.6360       30.2731       34.6603       31.9275       31.7358       30.6971       30.7193       37.4997       40.3961       44.4540       37.9666       35.5376       39.5301       44.7446       46.9301       52.4695       52.5387       58.2156       69.6580       79.8813       72.3743       76.8324        0.0000        0.0000        0.0000        0.0000        0.0000        0.0000        0.0000        0.0000        0.0000        0.0000        0.0000        0.0000        0.0000        0.0000       44.9656       44.6846       54.7760        0.0000
        0.0000        0.0000        0.0000        0.0000        0.0000        0.0000        0.0000        0.0000        0.0000        0.0000        0.0000        0.0000        0.0000        0.0000        0.0000        0.0000        0.0000        0.0000        0.0000        0.0000        0.0000        0.0000        0.0000        0.0000        0.0000        0.0000        0.0000        0.0000        0.0000        0.0000        0.0000        0.0000        0.0000        0.0000        0.0000        0.0000        0.0000        0.0000        0.0000        0.0000        0.0000        0.0000        0.0000        0.0000        0.0000        0.0000        0.0000        0.0000       28.1494       29.8255       28.8374       25.0113       30.0538       28.7862       30.8848       34.7133       32.0599       34.4056       36.3009       31.7606       25.7334       14.4289       12.0808        0.0000        0.0000        0.0000        0.0000        0.0000        0.0000        0.0000        0.0000        0.0000        0.0000        0.0000        0.0000        0.0000        0.0000        0.0000        0.0000        0.0000        0.0000        0.0000        0.0000        0.0000        0.0000        0.0000        0.0000        0.0000        0.0000        0.0000        0.0000        0.0000        0.0000        0.0000        0.0000        0.0000        0.0000        0.0000        0.0000        0.0000        0.0000        0.0000        0.0000        0.0000        0.0000        0.0000        0.0000        0.0000        0.0000        0.0000        0.0000        0.0000        0.0000        0.0000        0.0000        0.0000        0.0000        0.0000        0.0000        0.0000        0.0000        0.0000        0.0000        0.0000        0.0000        0.0000        0.0000        0.0000        0.0000        0.0000        0.0000        0.0000        0.0000        0.0000        0.0000        0.0000        0.0000        0.0000        0.0000        0.0000        0.0000        0.0000        0.0000        0.0000        0.0000        0.0000        0.0000        0.0000        0.0000        0.0000        0.0000        0.0000        0.0000        0.0000        0.0000        0.0000        0.0000        0.0000        0.0000        0.0000        0.0000        0.0000        0.0000        0.0000        0.0000        0.0000        0.0000        0.0000       10.6990       11.7209       12.6921       10.8703       12.2734       14.5548       15.8658       16.2954       15.3649       13.3381       11.5000        9.4050        7.4290        6.4908        6.5330        7.9317        7.4723        7.8366        9.2758       12.5886        7.7802        7.5499        7.1346        6.7120       10.4615        9.2189        8.9359       11.6015       12.0948        8.8322       10.1361       13.5804       16.3173       16.6689       16.8780       18.4460       20.5171       21.0470       19.5163       20.0901       25.6806       27.2788       33.4230       33.8081       36.1281       35.2889       31.2573       33.9901       38.0708       45.2792       46.4028       47.2584       38.2450       36.5074       42.9680       38.3016       45.5523       56.2126       53.4507       68.0813       83.2175       71.1461       72.9053       88.6129        0.0000        0.0000        0.0000        0.0000        0.0000        0.0000        0.0000        0.0000        0.0000       56.5533       52.1965       53.2962       54.2851       47.1659       46.1000       46.7875       41.5211
        0.0000        0.0000        0.0000        0.0000        0.0000        0.0000        0.0000        0.0000        0.0000        0.0000        0.0000        0.0000        0.0000        0.0000        0.0000        0.0000        0.0000        0.0000        0.0000        0.0000        0.0000        0.0000        0.0000        0.0000        0.0000        0.0000        0.0000        0.0000        0.0000        0.0000        0.0000        0.0000        0.0000        0.0000        0.0000        0.0000        0.0000        0.0000        0.0000        0.0000        0.0000        0.0000        0.0000        0.0000        0.0000        0.0000        0.0000        0.0000       21.4683       23.4136       23.7037       18.8889       21.7928       21.8491       22.0024       26.5308       27.9124       28.5337       32.2510       38.9025       51.1372       37.7813       27.7770       19.0890       17.4781        8.6274       12.0455        0.0000        0.0000        0.0000        0.0000        0.0000        0.0000        0.0000        0.0000        0.0000        0.0000        0.0000        0.0000        0.0000        0.0000        0.0000        0.0000        0.0000        0.0000        0.0000        0.0000        0.0000        0.0000        0.0000        0.0000        0.0000        0.0000        0.0000        0.0000        0.0000        0.0000        0.0000        0.0000        0.0000        0.0000        0.0000        0.0000        0.0000        0.0000        0.0000        0.0000        0.0000        0.0000        0.0000        0.0000        0.0000        0.0000        0.0000        0.0000        0.0000        0.0000        0.0000        0.0000        0.0000        0.0000        0.0000        0.0000        0.0000        0.0000        0.0000        0.0000        0.0000        0.0000        0.0000        0.0000        0.0000        0.0000        0.0000        0.0000        0.0000        0.0000        0.0000        0.0000        0.0000        0.0000        0.0000        0.0000        0.0000        0.0000        0.0000        0.0000        0.0000        0.0000        0.0000        0.0000        0.0000        0.0000        0.0000        0.0000        0.0000        0.0000        0.0000        0.0000        0.0000        0.0000        0.0000        0.0000        0.0000        0.0000        0.0000        0.0000        0.0000       10.7137       10.7049       12.5337       13.6123       14.1062       13.8057       14.0663       14.8213       13.9292       13.6775       11.7039        9.5964        8.8479        8.5879        9.0634        8.6949        9.5561       10.4645        8.0975        6.3654        7.2565        8.2544        8.2176        9.3155        8.3280        9.3085       12.4780       10.2849       10.2726       12.2199       13.5496       20.0965       22.5401       29.3263       24.7569       21.0374       21.1390       20.6263       20.7610       20.7980       25.5905       33.7389       39.6764       34.7048       30.7933       31.1659       30.2684       32.9529       35.4971       42.5978       44.2700       46.6691       51.5830       42.7646       46.9794       46.0918       45.6079       45.1584       51.9775       69.7967       74.0375       73.5910       72.1655        0.0000        0.0000        0.0000        0.0000        0.0000        0.0000       70.9606       66.7919       64.4564       59.7354       53.7313       52.6642       49.7117       50.9526       56.5034       54.1972        0.0000        0.0000
        0.0000        0.0000        0.0000        0.0000        0.0000        0.0000        0.0000        0.0000        0.0000        0.0000        0.0000        0.0000        0.0000        0.0000        0.0000        0.0000        0.0000        0.0000        0.0000        0.0000        0.0000        0.0000        0.0000        0.0000        0.0000        0.0000        0.0000        0.0000        0.0000        0.0000        0.0000        0.0000        0.0000        0.0000        0.0000        0.0000        0.0000        0.0000        0.0000        0.0000        0.0000        0.0000        0.0000        0.0000        0.0000        0.0000        0.0000        0.0000       16.4340       17.0208       16.8260       17.3102       19.3534       16.5848       16.5447       18.4322       25.8517       32.3496       22.0885       27.5236       48.6853       54.8606       51.3503       37.0789       45.4116       36.4560       25.9815        9.9429        5.9063        0.0000        0.0000        0.0000        0.0000        0.0000        0.0000        0.0000        0.0000        0.0000        0.0000        0.0000        0.0000        0.0000        0.0000        0.0000        0.0000        0.0000        0.0000        0.0000        0.0000        0.0000        0.0000        0.0000        0.0000        0.0000        0.0000        0.0000        0.0000        0.0000        0.0000        0.0000        0.0000        0.0000        0.0000        0.0000        0.0000        0.0000        0.0000        0.0000        0.0000        0.0000        0.0000        0.0000        0.0000        0.0000        0.0000        0.0000        0.0000        0.0000        0.0000        0.0000        0.0000        0.0000        0.0000        0.0000        0.0000        0.0000        0.0000        0.0000        0.0000        0.0000        0.0000        0.0000        0.0000        0.0000        0.0000        0.0000        0.0000        0.0000        0.0000        0.0000        0.0000        0.0000        0.0000        0.0000        0.0000        0.0000        0.0000        0.0000        0.0000        0.0000        0.0000        0.0000        0.0000        0.0000        0.0000        0.0000        0.0000        0.0000        0.0000        0.0000        0.0000        0.0000        0.0000        0.0000        0.0000        0.0000        0.0000        0.0000        9.1980        9.4960        9.8138        9.2991       11.6718       11.1794       11.2790       12.0546       14.1244       28.5272       13.2519       12.4785       11.0301        8.9844        8.9363        9.3826       10.4442       14.6763       15.7549       10.4614       10.0233        9.8795        9.2361        8.5679        7.8210       10.9920        9.9055       10.6956       11.4988       17.4806       22.4674       28.2552       24.7832       27.0131       25.0095       23.8388       22.2959       20.2537       20.8041       20.5166       30.8804       39.8473       37.4486       26.3855       26.6461       23.9627       31.2445       35.7303       36.9795       33.7580       34.3139       38.2663       27.0518       34.7491       26.2918       41.0695       44.2303       49.8211       52.9509       51.4559       52.0124       60.5732       55.1646       68.7776       71.5047       70.1556       74.3013       73.2132       71.0567       77.2535       67.9423       57.9058       53.2889       53.8288       51.8924       52.4736       50.4164       50.4248       55.2737        0.0000        0.0000
        0.0000        0.0000        0.0000        0.0000        0.0000        0.0000        0.0000        0.0000        0.0000        0.0000        0.0000        0.0000        0.0000        0.0000        0.0000        0.0000        0.0000        0.0000        0.0000        0.0000        0.0000        0.0000        0.0000        0.0000        0.0000        0.0000        0.0000        0.0000        0.0000        0.0000        0.0000        0.0000        0.0000        0.0000        0.0000        0.0000        0.0000        0.0000        0.0000        0.0000        0.0000        0.0000        0.0000        0.0000        0.0000        0.0000        0.0000        0.0000       13.9605       14.7511       14.5839       15.0593       15.6202       14.6039       14.4255       16.5981       18.3155       22.3174       17.1943       25.0086       26.1933       25.4085       25.7756       19.2668       27.5499       33.1038       36.9703       22.9230        8.8689        4.6214        0.0000        0.0000        0.0000        0.0000        0.0000        0.0000        0.0000        0.0000        0.0000        0.0000        0.0000        0.0000        0.0000        0.0000        0.0000        0.0000        0.0000        0.0000        0.0000        0.0000        0.0000        0.0000        0.0000        0.0000        0.0000        0.0000        0.0000        0.0000        0.0000        0.0000        0.0000        0.0000        0.0000        0.0000        0.0000        0.0000        0.0000        0.0000        0.0000        0.0000        0.0000        0.0000        0.0000        0.0000        0.0000        0.0000        0.0000        0.0000        0.0000        0.0000        0.0000        0.0000        0.0000        0.0000        0.0000        0.0000        0.0000        0.0000        0.0000        0.0000        0.0000        0.0000        0.0000        0.0000        0.0000        0.0000        0.0000        0.0000        0.0000        0.0000        0.0000        0.0000        0.0000        0.0000        0.0000        0.0000        0.0000        0.0000        0.0000        0.0000        0.0000        0.0000        0.0000        0.0000        0.0000        0.0000        0.0000        0.0000        0.0000        0.0000        0.0000        0.0000        0.0000        0.0000        0.0000        0.0000        0.0000        0.0000        0.0000       11.5652        6.9377        8.3374       10.0723       10.1711        0.0000       10.9099       12.4304       13.2289        0.0000        0.0000        0.0000        7.5683        6.5765       10.6455       17.6127       18.5730       13.1757       11.6932       10.8986       10.1797        8.6277        6.7053        7.4709        7.6875        8.7885       13.3244       16.6511       19.0386       17.6379       16.9565       20.7476       18.0684       18.9823       21.0059       20.6298       19.1437       19.8875       19.9952       30.7890       32.5138       24.4256       19.7192       18.8672       24.3061       29.4601       30.3524       22.4198       24.8630       24.2320       22.0000       28.8968       25.9802       28.1333       23.1940       34.3965       49.1097       48.8433       44.4170       53.2879       78.9202       68.0521       69.7762       72.0223       68.1677       57.3286       55.9005       72.6546       65.1482       60.0396       55.7943       56.2468       57.6414       54.4758       56.3341       56.9694       58.8501       61.0644        0.0000        0.0000
        0.0000        0.0000        0.0000        0.0000        0.0000        0.0000        0.0000        0.0000        0.0000        0.0000        0.0000        0.0000        0.0000        0.0000        0.0000        0.0000        0.0000        0.0000        0.0000        0.0000        0.0000        0.0000        0.0000        0.0000        0.0000        0.0000        0.0000        0.0000        0.0000        0.0000        0.0000        0.0000        0.0000        0.0000        0.0000        0.0000        0.0000        0.0000       18.0913       28.7927       10.5148        0.0000        0.0000        0.0000        0.0000        0.0000        0.0000        0.0000       20.4213       14.8305       13.7737       17.7546       11.8971       12.5276       13.1314       15.1169       15.6546       16.6934       20.2426       22.8416       21.6136       19.7433       20.5245       17.8751       17.2835       15.6179       24.3115       24.8708       23.6191        8.8807        0.0000        0.0000        0.0000        0.0000        0.0000        0.0000        0.0000        0.0000        0.0000        0.0000        0.0000        0.0000        0.0000        0.0000        0.0000        0.0000        0.0000        0.0000        0.0000        0.0000        0.0000        0.0000        0.0000        0.0000        0.0000        0.0000        0.0000        0.0000        0.0000        0.0000        0.0000        0.0000        0.0000        0.0000        0.0000        0.0000        0.0000        0.0000        0.0000        0.0000        0.0000        0.0000        0.0000        0.0000        0.0000        0.0000        0.0000        0.0000        0.0000        0.0000        0.0000        0.0000        0.0000        0.0000        0.0000        0.0000        0.0000        0.0000        0.0000        0.0000        0.0000        0.0000        0.0000        0.0000        0.0000        0.0000        0.0000        0.0000        0.0000        0.0000        0.0000        0.0000        0.0000        0.0000        0.0000        0.0000        0.0000        0.0000        0.0000        0.0000        0.0000        0.0000        0.0000        0.0000        0.0000        0.0000        0.0000        0.0000        0.0000        0.0000        0.0000        0.0000        0.0000        0.0000        0.0000        0.0000        0.0000        0.0000        0.0000        0.0000        0.0000        0.0000        0.0000        0.0000        0.0000        0.0000        0.0000        0.0000        0.0000        0.0000        0.0000        0.0000        0.0000       10.0120       13.3852       14.9713       13.2748       12.6784       12.1652       10.1565        8.6671        6.7522        9.4916        9.8588        9.6620       14.4522       12.9460       16.2002       16.4528       15.5925       17.3820       18.3892       18.2636       19.8377       19.8541       20.1893       20.5691       20.5611       26.7770       27.3450       19.9069       22.7426       27.2202       29.4138       23.5835       25.2357       21.3774       23.5900       22.3449       27.6390       24.7851       21.9122       30.9483       28.4200       44.2832       42.0720       38.1305       42.9311       53.6691       57.6154       68.5547       73.3139       73.9152       59.4144       52.1296       53.2609       61.8562       66.2896       64.9815       60.9322       62.7040       58.9415       61.0501       62.7084       65.1000       58.0767        0.0000        0.0000        0.0000
        0.0000        0.0000        0.0000        0.0000        0.0000        0.0000        0.0000        0.0000        0.0000        0.0000        0.0000        0.0000        0.0000        0.0000        0.0000        0.0000        0.0000        0.0000        0.0000        0.0000        0.0000        0.0000        0.0000        0.0000        0.0000        0.0000        0.0000        0.0000        0.0000        0.0000        0.0000        0.0000        0.0000        0.0000        0.0000        0.0000        0.0000        0.0000       27.9431       61.8113      133.8675       95.9787       27.8159       24.9375       20.3204       11.2949       23.4419       65.6566       30.0481       63.5142       55.9087       24.2822       11.6606       10.5192       10.7239       12.0228       12.6570       16.2336       24.4316       17.2364       16.9973       16.1720       15.8786       15.9383       13.3250       10.0515       10.1510       16.8516       23.3646       26.2369        6.8488        4.7127        0.0000        0.0000        0.0000        0.0000        0.0000        0.0000        0.0000        0.0000        0.0000        0.0000        0.0000        0.0000        0.0000        0.0000        0.0000        0.0000        0.0000        0.0000        0.0000        0.0000        0.0000        0.0000        0.0000        0.0000        0.0000        0.0000        0.0000        0.0000        0.0000        0.0000        0.0000        0.0000        0.0000        0.0000        0.0000        0.0000        0.0000        0.0000        0.0000        0.0000        0.0000        0.0000        0.0000        0.0000        0.0000        0.0000        0.0000        0.0000        0.0000        0.0000        0.0000        0.0000        0.0000        0.0000        0.0000        0.0000        0.0000        0.0000        0.0000        0.0000        0.0000        0.0000        0.0000        0.0000        0.0000        0.0000        0.0000        0.0000        0.0000        0.0000        0.0000        0.0000        0.0000        0.0000        0.0000        0.0000        0.0000        0.0000        0.0000        0.0000        0.0000        0.0000        0.0000        0.0000        0.0000        0.0000        0.0000        0.0000        0.0000        0.0000        0.0000        0.0000        0.0000        0.0000        0.0000        0.0000        0.0000        0.0000        0.0000        0.0000        0.0000        0.0000        0.0000        0.0000        0.0000        0.0000        0.0000        0.0000        0.0000        0.0000        0.0000        0.0000       13.9807       14.4085       14.1673       12.8585       10.2581       10.3379        9.5642        5.2569        4.9943        6.0450       12.5681       12.6473       12.8168       13.3589       12.9397       11.7507       15.1398       14.0167       15.0183       18.0946       18.8146       19.0831       18.5402       18.3990       23.6891       19.9405       24.9726       28.0936       28.9640       25.9793       23.8753       21.5104       18.8313       22.1165       25.0037       24.1993       17.1126       28.4703       24.0688       28.8959       45.1038       47.3617       38.4127       38.2196       42.5524       60.1723       68.4545       68.6646       69.2719       56.3023       59.3524       63.0694       66.1963       65.3651       63.2710       68.1210       72.9055       70.6257       72.0720       71.1263       70.3578        0.0000        0.0000        0.0000        0.0000
        0.0000        0.0000        0.0000        0.0000        0.0000        0.0000        0.0000        0.0000        0.0000        0.0000        0.0000        0.0000        0.0000        0.0000        0.0000        0.0000        0.0000        0.0000        0.0000        0.0000        0.0000        0.0000        0.0000        0.0000        0.0000        0.0000        0.0000        0.0000        0.0000        0.0000        0.0000        0.0000        0.0000        0.0000        0.0000        0.0000        0.0000       10.7960       12.1979        9.4049       15.5172       18.1603        9.5357        7.7900       17.1008       34.9708       13.5083        5.3796        4.8517       11.4170       10.6331        8.2836        4.9030        5.5061        3.6988        6.1472       10.3171        6.9499        6.8491        9.9126        9.5310        8.6896        8.3687        9.8535        8.9642        7.3864        6.8656        6.8202        8.4521       15.7155       21.6014        4.8431        0.0000        0.0000        0.0000        0.0000        0.0000        0.0000        0.0000        0.0000        0.0000        0.0000        0.0000        0.0000        0.0000        0.0000        0.0000        0.0000        0.0000        0.0000        0.0000        0.0000        0.0000        0.0000        0.0000        0.0000        0.0000        0.0000        0.0000        0.0000        0.0000        0.0000        0.0000        0.0000        0.0000        0.0000        0.0000        0.0000        0.0000        0.0000        0.0000        0.0000        0.0000        0.0000        0.0000        0.0000        0.0000        0.0000        0.0000        0.0000        0.0000        0.0000        0.0000        0.0000        0.0000        0.0000        0.0000        0.0000        0.0000        0.0000        0.0000        0.0000        0.0000        0.0000        0.0000        0.0000        0.0000        0.0000        0.0000        0.0000        0.0000        0.0000        0.0000        0.0000        0.0000        0.0000        0.0000        0.0000        0.0000        0.0000        0.0000        0.0000        0.0000        0.0000        0.0000        0.0000        0.0000        0.0000        0.0000        0.0000        0.0000        0.0000        0.0000        0.0000        0.0000        0.0000        0.0000        0.0000        0.0000        0.0000        0.0000        0.0000        0.0000        0.0000        0.0000        0.0000        0.0000        0.0000        0.0000        4.7892        6.7106       10.1216       13.5724       13.7758        0.0000       12.4812       10.2953        7.3560        8.3163        7.7202        7.6236        9.9364        5.0536        5.2270       12.9853       11.6172       13.1104       16.2750        9.2263       10.8576       11.8763       12.8799       14.4395       20.2328       17.6859       17.5495       17.3170       17.8136       18.3705       17.9995       21.7894       26.8650       22.5499       24.7920       21.2648       23.0792       23.0562       38.3955       24.1352       19.2578       14.1795       14.8392       24.7037       22.8728       25.8369       26.1492       28.0547       35.5123       41.0973       48.6656       60.8193       70.6684       66.1295       60.3667       69.3109       74.9650       72.7873       70.3378       66.1267       72.2708       77.7280       81.4013       71.3865       83.2533       79.4659        0.0000        0.0000        0.0000        0.0000
        0.0000        0.0000        0.0000        0.0000        0.0000        0.0000        0.0000        0.0000        0.0000        0.0000        0.0000        0.0000        0.0000        0.0000        0.0000        0.0000        0.0000        0.0000        0.0000        0.0000        0.0000        0.0000        0.0000        0.0000        0.0000        0.0000        0.0000        0.0000        0.0000        0.0000        0.0000        0.0000        0.0000        0.0000        0.0000        0.0000        0.0000        8.2221       10.1982        7.2751        7.3181        6.6608       10.5308       16.8967       13.6937        7.5906        5.0049        1.9750        3.0241        4.8251        2.9953        3.0081        1.4955        2.6046        3.8005        5.2592        5.9869        5.6282        5.6137        7.6922        7.9261        7.8225        9.5337        8.5494        7.8753        7.5863        7.1735        8.2588       10.6557       11.4595       10.8779        4.6116        3.2925        0.0000        0.0000        0.0000        0.0000        0.0000        0.0000        0.0000        0.0000        0.0000        0.0000        0.0000        0.0000        0.0000        0.0000        0.0000        0.0000        0.0000        0.0000        0.0000        0.0000        0.0000        0.0000        0.0000        0.0000        0.0000        0.0000        0.0000        0.0000        0.0000        0.0000        0.0000        0.0000        0.0000        0.0000        0.0000        0.0000        0.0000        0.0000        0.0000        0.0000        0.0000        0.0000        0.0000        0.0000        0.0000        0.0000        0.0000        0.0000        0.0000        0.0000        0.0000        0.0000        0.0000        0.0000        0.0000        0.0000        0.0000        0.0000        0.0000        0.0000        0.0000        0.0000        0.0000        0.0000        0.0000        0.0000        0.0000        0.0000        0.0000        0.0000        0.0000        0.0000        0.0000        0.0000        0.0000        0.0000        0.0000        0.0000        0.0000        0.0000        0.0000        0.0000        0.0000        0.0000        0.0000        0.0000        0.0000        0.0000        0.0000        0.0000        0.0000        0.0000        0.0000        0.0000        0.0000        0.0000        0.0000        0.0000        0.0000        0.0000        0.0000        0.0000        2.5401        2.5640        2.7393        3.1114        4.5866        8.0207       10.1763       13.6721       16.5652       14.8038       14.3788       15.5051       17.0596       16.0047       11.4084        6.8141        3.6621        6.1315        6.8828        7.1492       15.3169       12.7083       10.8570        8.1432       10.8056       10.8881       12.3408       14.9506       19.4865       18.6323       18.9754       19.7455       27.3498       24.5874       17.3118       17.8222       20.0744       22.3776       17.5612       18.9674       34.4005       35.3656       28.7969       21.9710       16.3885       12.8309       11.3627       19.5626       22.9657       25.0309       22.5486       24.5546       32.8253       39.1002       46.9518       58.8744       67.7130       65.0758       68.9837       77.0845       81.1872       79.4688       72.3286       76.6895       79.5565       80.9700       86.1200       71.1934       70.4745        0.0000        0.0000        0.0000        0.0000        0.0000
        0.0000        0.0000        0.0000        0.0000        0.0000        0.0000        0.0000        0.0000        0.0000        0.0000        0.0000        0.0000        0.0000        0.0000        0.0000        0.0000        0.0000        0.0000        0.0000        0.0000        0.0000        0.0000        0.0000        0.0000        0.0000        0.0000        0.0000        0.0000        0.0000        0.0000        0.0000        0.0000        0.0000        0.0000        0.0000        0.0000        6.6475        6.4856        6.1645        6.5862        6.5352        6.2827        9.5544       21.9924        5.5624        3.6038        4.4610        3.8013        4.8046        4.7151        5.3289        3.8180        3.7419        4.0802        1.6501        3.5353        7.3968        4.6449        4.8140        6.8277        7.0883        7.1641        7.4113        8.2421       11.1684       10.0893        8.8732        8.3440        7.7863        6.7536        6.9932        4.3463        0.0000        0.0000        0.0000        0.0000        0.0000        0.0000        0.0000        0.0000        0.0000        0.0000        0.0000        0.0000        0.0000        0.0000        0.0000        0.0000        0.0000        0.0000        0.0000        0.0000        0.0000        0.0000        0.0000        0.0000        0.0000        0.0000        0.0000        0.0000        0.0000        0.0000        0.0000        0.0000        0.0000        0.0000        0.0000        0.0000        0.0000        0.0000        0.0000        0.0000        0.0000        0.0000        0.0000        0.0000        0.0000        0.0000        0.0000        0.0000        0.0000        0.0000        0.0000        0.0000        0.0000        0.0000        0.0000        0.0000        0.0000        0.0000        0.0000        0.0000        0.0000        0.0000        0.0000        0.0000        0.0000        0.0000        0.0000        0.0000        0.0000        0.0000        0.0000        0.0000        0.0000        0.0000        0.0000        0.0000        0.0000        0.0000        0.0000        0.0000        0.0000        0.0000        0.0000        0.0000        0.0000        0.0000        0.0000        0.0000        0.0000        0.0000        0.0000        0.0000        0.0000        0.0000        0.0000        0.0000        0.0000        0.0000        0.0000        0.0000        3.5132        3.2950        2.9304        2.5886        3.3251        3.1445        3.6362        6.4531        6.4065        8.2610        8.5687       11.1872       14.5054       13.0894       19.1966       16.3838       21.2819       18.5047       11.6399        7.7599        5.6216        7.6280       20.9212       14.4462        8.5388        7.5945        7.3272        9.1814        7.6670       11.1155       12.8877       21.1209       23.0170       16.6691       22.2504       23.2038       19.4269       21.3499       19.1366       19.6516       22.1262       17.6238       17.9821       24.7709       29.2001       19.8624       16.2580       14.4144       13.6131       15.9830       19.0305       16.6828       17.9761       19.6915       23.0320       31.8884       43.2087       48.3509       56.7129       59.9047       65.8016       67.8670       75.3992       74.4825       72.0526       69.9761       76.1940       81.5735       80.9021       71.4534       66.0441       68.1536        0.0000        0.0000        0.0000        0.0000        0.0000
        0.0000        0.0000        0.0000        0.0000        0.0000        0.0000        0.0000        0.0000        0.0000        0.0000        0.0000        0.0000        0.0000        0.0000        0.0000        0.0000        0.0000        0.0000        0.0000        0.0000        0.0000        0.0000        0.0000        0.0000        0.0000        0.0000        0.0000        0.0000        0.0000        0.0000        0.0000        0.0000        0.0000        0.0000        0.0000        5.4534        5.2514        6.3584        6.9372        5.8368        5.4198        4.9635        5.1957        8.8902        5.4164        3.0369        7.8750        3.9063        2.2677        1.0607        9.4144       17.4048        0.9508        1.1922        1.5274        3.1735        4.9057        4.3326        4.4560        6.5355        7.0887        7.4969        7.6340        8.9963       13.0303       13.7731       11.6109       10.6191        9.6442        8.7768        7.6049        3.4027        0.0000        0.0000        0.0000        0.0000        0.0000        0.0000        0.0000        0.0000        0.0000        0.0000        0.0000        0.0000        0.0000        0.0000        0.0000        0.0000        0.0000        0.0000        0.0000        0.0000        0.0000        0.0000        0.0000        0.0000        0.0000        0.0000        0.0000        0.0000        0.0000        0.0000        0.0000        0.0000        0.0000        0.0000        0.0000        0.0000        0.0000        0.0000        0.0000        0.0000        0.0000        0.0000        0.0000        0.0000        0.0000        0.0000        0.0000        0.0000        0.0000        0.0000        0.0000        0.0000        0.0000        0.0000        0.0000        0.0000        0.0000        0.0000        0.0000        0.0000        0.0000        0.0000        0.0000        0.0000        0.0000        0.0000        0.0000        0.0000        0.0000        0.0000        0.0000        0.0000        0.0000        0.0000        0.0000        0.0000        0.0000        0.0000        0.0000        0.0000        0.0000        0.0000        0.0000        0.0000        0.0000        0.0000        0.0000        0.0000        0.0000        0.0000        0.0000        0.0000        0.0000        0.0000        0.0000        0.0000        0.0000        0.0000        0.0000        4.6047        4.4899        3.7979        3.1624        3.2822        3.2412        3.5310        3.7247        4.7024        5.1787        4.8246        6.2971        7.2944        9.3368       10.3852       11.3188        9.5836       17.2268       14.0958       10.1812       12.2053       13.4278        9.5829        7.9387        9.7098       10.4373        7.4197        7.6784        8.3876       10.1251       10.9939       12.1709       17.4510       21.3156       18.9116       16.9356       18.3557       16.6304       17.9388       18.3056       17.7301       17.5127       17.6401       14.5958       10.9051       12.7162       12.7892       13.1264       18.0378       14.5425       15.9941       13.7508       15.1464       17.5066       19.1312       25.8864       34.0482       35.9144       41.3940       52.2859       56.3957       57.9323       61.4859       68.1209       58.3690       58.8839       57.4260       64.8333       67.0979       61.9629       61.6215       65.0864       66.2466        0.0000        0.0000        0.0000        0.0000        0.0000
        0.0000        0.0000        0.0000        0.0000        0.0000        0.0000        0.0000        0.0000        0.0000        0.0000        0.0000        0.0000        0.0000        0.0000        0.0000        0.0000        0.0000        0.0000        0.0000        0.0000        0.0000        0.0000        0.0000        0.0000        0.0000        0.0000        0.0000        0.0000        0.0000        0.0000        0.0000        0.0000        0.0000        0.0000        0.0000        5.2551        5.3854       21.3280       26.1867       17.9562        7.1857        6.1398        6.0313        4.1123        3.0397        3.6819        3.2009        2.7748        2.6660       37.0023       64.0800       77.7503       83.6382        2.2012        2.8817        4.8054        1.1915        1.6519        1.6301        7.1858        7.8358        8.9143        8.7661       11.3517       11.8244       12.0371       11.8670       15.2494       14.6791       13.1832       11.5364        7.4163        0.0000        0.0000        0.0000        0.0000        0.0000        0.0000        0.0000        0.0000        0.0000        0.0000        0.0000        0.0000        0.0000        0.0000        0.0000        0.0000        0.0000        0.0000        0.0000        0.0000        0.0000        0.0000        0.0000        0.0000        0.0000        0.0000        0.0000        0.0000        0.0000        0.0000        0.0000        0.0000        0.0000        0.0000        0.0000        0.0000        0.0000        0.0000        0.0000        0.0000        0.0000        0.0000        0.0000        0.0000        0.0000        0.0000        0.0000        0.0000        0.0000        0.0000        0.0000        0.0000        0.0000        0.0000        0.0000        0.0000        0.0000        0.0000        0.0000        0.0000        0.0000        0.0000        0.0000        0.0000        0.0000        0.0000        0.0000        0.0000        0.0000        0.0000        0.0000        0.0000        0.0000        0.0000        0.0000        0.0000        0.0000        0.0000        0.0000        0.0000        0.0000        0.0000        0.0000        0.0000        0.0000        0.0000        0.0000        0.0000        0.0000        0.0000        0.0000        0.0000        0.0000        0.0000        0.0000        0.0000        0.0000        0.0000        3.8539        3.2447        3.0171        2.8313        3.0135        2.8121        2.7749        3.5012        3.3537        2.8376        3.1293        3.3919        3.2339        3.6093        4.1554        4.5319        8.5633       14.0617       12.9245       17.0090       14.9197       15.2958       16.0866        9.1199        7.4330        9.3779        8.0594        7.8185        7.9385        9.7871       11.5571       11.7730       16.0278       14.1767       16.1497       27.3441       15.8844       15.7257       14.9401       19.1916       18.4488       13.6706       12.0198       24.1259       24.7777        9.4348       18.4002       11.4590       18.6395       20.7893       17.1269       14.6066       13.1461       14.7908       17.0659       19.7507       28.0773       26.2936       32.9736       38.0153       43.4137       47.2155       49.7420       48.5973       52.3338       61.0702       61.4640       63.4416       64.1286       59.1961       57.8719       63.8545       64.9081        0.0000        0.0000        0.0000        0.0000        0.0000        0.0000
        0.0000        0.0000        0.0000        0.0000        0.0000        0.0000        0.0000        0.0000        0.0000        0.0000        0.0000        0.0000        0.0000        0.0000        0.0000        0.0000        0.0000        0.0000        0.0000        0.0000        0.0000        0.0000        0.0000        0.0000        0.0000        0.0000        0.0000        0.0000        0.0000        0.0000        0.0000        0.0000        0.0000        0.0000        0.0000        9.3813        5.1491        8.1265       15.7946       15.0113       10.1252       12.8145       10.7584        4.3059        2.8732        2.4164        2.6593        2.9861        2.8289       18.1077       28.4819       41.7996       14.0016        3.7265        3.0120        2.1792        2.0863        1.8347        1.6536        7.0505        8.3203       10.6914       11.1924       12.6080       13.6438       13.7514       13.4404       16.5596       16.4811       15.5620       14.1261        0.0000        0.0000        0.0000        0.0000        0.0000        0.0000        0.0000        0.0000        0.0000        0.0000        0.0000        0.0000        0.0000        0.0000        0.0000        0.0000        0.0000        0.0000        0.0000        0.0000        0.0000        0.0000        0.0000        0.0000        0.0000        0.0000        0.0000        0.0000        0.0000        0.0000        0.0000        0.0000        0.0000        0.0000        0.0000        0.0000        0.0000        0.0000        0.0000        0.0000        0.0000        0.0000        0.0000        0.0000        0.0000        0.0000        0.0000        0.0000        0.0000        0.0000        0.0000        0.0000        0.0000        0.0000        0.0000        0.0000        0.0000        0.0000        0.0000        0.0000        0.0000        0.0000        0.0000        0.0000        0.0000        0.0000        0.0000        0.0000        0.0000        0.0000        0.0000        0.0000        0.0000        0.0000        0.0000        0.0000        0.0000        0.0000        0.0000        0.0000        0.0000        0.0000        0.0000        0.0000        0.0000        0.0000        0.0000        0.0000        0.0000        0.0000        0.0000        0.0000        0.0000        0.0000        5.0298        4.5860        0.0000        4.6936        4.4372        4.0603        3.2802        3.0842        3.2387        3.1670       10.3779       47.2477       42.9464        9.3672        2.5832        3.1227        2.8160        3.1613        3.5789        3.9556        4.8512        5.0373        8.8878        9.4217       12.4515        8.4709        8.8511       10.5912        7.4119        9.8673        7.6933        6.9084        6.8822        7.0577       10.8752       12.9513       11.7504       33.4121       14.2096       14.9343       16.4207       15.7120       15.0059       17.5461       22.3987       30.5996       10.0442       11.1679       10.0669       11.2331        9.4813        7.5609       12.0500       13.8647       18.6981       15.4956       15.6477       13.8291       12.4216       14.1108       14.7580       23.0866       25.1857       30.3448       37.9587       42.6053       44.6245       48.7367       47.8305       53.4275       62.0786       62.5418       62.7978       62.5625       60.3074       63.0312       65.5252        0.0000        0.0000        0.0000        0.0000        0.0000        0.0000        0.0000
        0.0000        0.0000        0.0000        0.0000        0.0000        0.0000        0.0000        0.0000        0.0000        0.0000        0.0000        0.0000        0.0000        0.0000        0.0000        0.0000        0.0000        0.0000        0.0000        0.0000        0.0000        0.0000        0.0000        0.0000        0.0000        0.0000        0.0000        0.0000        0.0000       56.6417       49.9360       43.0258       56.6303       60.2705       28.1567        8.5153        5.5429        4.9826        4.5219        6.8548        7.0594        6.4125        5.4718        4.0297        3.5578        3.3324        3.7569        2.8954        2.8150        3.0824        2.8468        3.3881        3.4356        3.0860        3.8324        4.4425        3.3810        1.8296        1.5097        6.4822        7.7543        9.4213       10.6326       12.5117       13.3404       13.8654       13.9561       18.0667       18.6061       17.7664       16.8107       10.2508        8.3508        0.0000        0.0000        0.0000        0.0000        0.0000        0.0000        0.0000        0.0000        0.0000        0.0000        0.0000        0.0000        0.0000        0.0000        0.0000        0.0000        0.0000        0.0000        0.0000        0.0000        0.0000        0.0000        0.0000        0.0000        0.0000        0.0000        0.0000        0.0000        0.0000        0.0000        0.0000        0.0000        0.0000        0.0000        0.0000        0.0000        0.0000        0.0000        0.0000        0.0000        0.0000        0.0000        0.0000        0.0000        0.0000        0.0000        0.0000        0.0000        0.0000        0.0000        0.0000        0.0000        0.0000        0.0000        0.0000        0.0000        0.0000        0.0000        0.0000        0.0000        0.0000        0.0000        0.0000        0.0000        0.0000        0.0000        0.0000        0.0000        0.0000        0.0000        0.0000        0.0000        0.0000        0.0000        0.0000        0.0000        0.0000        0.0000        0.0000        0.0000        0.0000        0.0000        0.0000        0.0000        0.0000        0.0000        0.0000        0.0000        0.0000        0.0000        0.0000        5.3055        4.9430        5.1768        5.2264        4.9911        4.7724        4.4122        3.4519        3.7343        3.7445        3.3325       16.8536       98.7288       72.8471       13.4397        2.4354        3.0517        3.1575        3.4457        3.3668        3.1247        4.1993        5.5687        7.8618       10.7304        9.4468        6.6557        3.9335        6.8190        9.5946       30.6495        8.7135        6.8230        6.3404        9.2628        8.1624        7.8821       12.7363       12.7358       53.0169       28.2763       18.0763       15.1354       23.2608       19.0953       26.9690       32.0459       14.8118       11.8524       10.5071        9.9602       11.8837        9.8956       11.6018        9.0967        9.9532       13.5704       12.4899       12.0595       13.4549       13.3118       15.2654       20.5025       24.6896       34.6695       39.7153       48.6377       47.9189       43.5660       46.2458       45.0031       57.9763       60.4492       64.8767       67.4840       61.1764       55.8590        0.0000        0.0000        0.0000        0.0000        0.0000        0.0000        0.0000        0.0000
        0.0000        0.0000        0.0000        0.0000        0.0000        0.0000        0.0000        0.0000        0.0000        0.0000        0.0000        0.0000        0.0000        0.0000        0.0000        0.0000        0.0000        0.0000        0.0000        0.0000        0.0000        0.0000        0.0000        0.0000        0.0000        0.0000       91.9833       65.3606       60.4543       43.1067       36.8727       23.7378       13.5827       11.6580       16.2811       10.9134        7.0770        4.8878        4.0012        5.6253        5.4735        5.3371        5.1706        3.9247        3.9061        3.7102        4.5182        5.0990        3.5361        3.3912        3.2837        3.1904        3.8537        5.4368        4.4470        1.7928        1.8509        1.5191        0.9025        5.6950        6.6955        7.6005        8.0883       11.1128       12.0197       12.5639       12.7234       15.9975       16.3670       16.5141       15.8801       10.8980        8.6148        7.7746        7.0682        6.0357        5.2940        4.8949        4.9176        4.9325        5.0787        4.4633        0.0000        0.0000        0.0000        0.0000        0.0000        0.0000        0.0000        0.0000        0.0000        0.0000        0.0000        0.0000        0.0000        0.0000        0.0000        0.0000        0.0000        0.0000        0.0000        0.0000        0.0000        0.0000        0.0000        0.0000        0.0000        0.0000        0.0000        0.0000        0.0000        0.0000        0.0000        0.0000        0.0000        0.0000        0.0000        0.0000        0.0000        0.0000        0.0000        0.0000        0.0000        0.0000        0.0000        0.0000        0.0000        0.0000        0.0000        0.0000        0.0000        0.0000        0.0000        0.0000        0.0000        0.0000        0.0000        0.0000        0.0000        0.0000        0.0000        0.0000        0.0000        0.0000        0.0000        0.0000        0.0000        0.0000        0.0000        0.0000        0.0000        0.0000        0.0000        7.3088        6.9231        6.2026        6.3251        6.9062        0.0000        0.0000        0.0000        0.0000        8.1051        6.5859        5.6364        5.8707        6.8857        7.1521        5.8343        5.4514        5.5208        4.2937        3.8408        3.7073        3.2950        2.9264        7.3687        7.1073        3.2845        2.1981        2.2315        3.5348        5.9071        7.3626        7.6624        8.2148        9.5435       10.8248       12.6439       10.4495        7.6269        4.8363        4.9368        9.3894       44.3162        8.8494        8.1148        9.0832        8.7919        8.5591        7.4822        8.2090       12.3305       36.0373       44.0238       14.8100       13.9377       18.5375       24.1055       21.7777       16.5809       15.4431       10.9602       12.5924       11.8426       11.7386       13.1774       11.8944       11.7688       11.5351       14.0173       10.7376        9.5602        7.5257       11.6607       15.9715       20.2883       23.7797       27.4796       30.3215       37.3644       47.7953       46.9375       47.3888       45.3331       59.1117       70.6687       67.6978       66.2526       58.6821       58.7277        0.0000        0.0000        0.0000        0.0000        0.0000        0.0000        0.0000        0.0000
        0.0000        0.0000        0.0000        0.0000        0.0000        0.0000        0.0000        0.0000        0.0000        0.0000        0.0000        0.0000        0.0000        0.0000        0.0000        0.0000        0.0000        0.0000        0.0000        0.0000        0.0000        0.0000        0.0000        0.0000        0.0000      110.9556       98.4576       42.5766       23.8674       16.6147       10.2947       11.8431       16.2360       12.3380       18.5276       11.8721        6.0538        4.3983        3.1561        5.1927        4.6148        4.5157        4.8990        4.6224        4.5034        4.4828        4.9351        6.5085        5.9863        5.8209        5.8304        5.5472        4.5988        3.5929        3.5444        3.6590        2.9876        2.6673        2.8808        4.8470        5.8023        6.9913        7.2694        9.0115       10.2077       10.4648       10.7880       13.8797       14.0035       12.9505       11.9901        9.0252        8.5802        8.1184        7.7265        5.3953        4.3063        6.0036        6.5756        5.4351        8.5907        7.9057        4.8075        1.5522        0.0000        0.0000        0.0000        0.0000        0.0000        0.0000        0.0000        0.0000        0.0000        0.0000        0.0000        0.0000        0.0000        0.0000        0.0000        0.0000        0.0000        0.0000        0.0000        0.0000        0.0000        0.0000        0.0000        0.0000        0.0000        0.0000        0.0000        0.0000        0.0000        0.0000        0.0000        0.0000        0.0000        0.0000        0.0000        0.0000        0.0000        0.0000        0.0000        0.0000        0.0000        0.0000        0.0000        0.0000        0.0000        0.0000        0.0000        0.0000        0.0000        0.0000        0.0000        0.0000        0.0000        0.0000        0.0000        0.0000        0.0000        0.0000        0.0000        0.0000        0.0000        0.0000        0.0000        0.0000        0.0000        0.0000        0.0000        0.0000        4.8909        5.2963        5.6783        5.6349        6.3176        7.4480        6.2400        5.4086        5.4109        5.3821        5.2337        6.4660        6.0973        6.0128        6.4774        8.0650        8.1352        7.8136        7.0740        5.3202        5.0494        5.0573        4.7511        4.8515        4.5704        4.5712        4.6698        4.1526        3.9232        4.1443        8.3081        9.4556        4.5142        4.7753        5.1637        6.2218        8.1486        8.5805        6.7889        6.7766        4.8177        7.5332        8.0837        7.2601        6.7805        6.8884       19.0841       10.0137        8.9361       20.6626       22.6396       12.2448       12.0679       12.6095       14.1419       16.5586       19.7111       13.2071       17.4685        9.7642       10.7947       16.1536       13.2279       10.2035       10.3733       19.2723       18.2154       12.8649        8.6215       13.8629       11.3772        7.4286        7.8544       12.1272       15.6020       22.1368       26.8886       31.1005       42.7017       52.0151       53.3223       49.6236        0.0000        0.0000       72.0288       71.4976       72.0027       68.3149        0.0000        0.0000        0.0000        0.0000        0.0000        0.0000        0.0000        0.0000        0.0000
        0.0000        0.0000        0.0000        0.0000        0.0000        0.0000        0.0000        0.0000        0.0000        0.0000        0.0000        0.0000        0.0000        0.0000        0.0000        0.0000        0.0000        0.0000        0.0000        0.0000        0.0000        0.0000        0.0000        0.0000        0.0000        0.0000       79.7048       58.8491       30.9000       27.0490       10.3212        8.5459       10.5636       10.0711       15.5937       10.4374        5.5764        5.4765        5.0496        4.6083        4.6839        5.0728        5.8987        6.1267        6.1205        5.9973        5.6024        6.1344        6.6739        6.3199        6.3502        4.9590        4.4234        3.7970        3.6769        3.3512        2.9462        2.7424        2.3709        4.6148        5.0324        5.5854        6.0981        7.2866        8.2022        8.5241        9.0806       11.7306       12.7820       12.3475       11.8135        9.0440        8.3735        7.8812        7.5540        5.1535        5.8167        7.9279        8.0195        4.0748        2.4285        3.5504        3.0811        4.0236        3.9280        2.5748        0.0000        0.0000        0.0000        0.0000        0.0000        0.0000        0.0000        0.0000        0.0000        0.0000        0.0000        0.0000        0.0000        0.0000        0.0000        0.0000        0.0000        0.0000        0.0000        0.0000        0.0000        0.0000        0.0000        0.0000        0.0000        0.0000        0.0000        0.0000        0.0000        0.0000        0.0000        0.0000        0.0000        0.0000        0.0000        0.0000        0.0000        0.0000        0.0000        0.0000        0.0000        0.0000        0.0000        0.0000        0.0000        0.0000        0.0000        0.0000        0.0000        0.0000        0.0000        0.0000        0.0000        0.0000        0.0000        0.0000        0.0000        0.0000        0.0000        0.0000        0.0000        0.0000        0.0000        0.0000        0.0000        0.0000        3.7065        5.1192        5.3487        5.4608        6.5903        6.0551        4.8959        4.8846        4.2147        4.2462        4.5653        5.3075        5.8776        6.4651        6.4651        8.2419        8.5280        8.1165        7.3558        5.8885        5.4233        5.4437        5.6948        5.9420        5.5147        5.2862        5.3181        6.6517        5.4551       10.4052        9.1006        6.9429        5.2537        4.0770        3.5017        5.0305        7.8654        8.1681        7.1817        6.9734        5.7255       27.7414        6.5069        6.2062        6.8753        7.3931        9.8697       10.7180       11.2481       15.8291       13.6643       14.6708       13.0716       14.1839       19.0710       17.1821       15.5669       15.2066       14.2878       15.0449       12.9704       11.4919       12.7357       11.8958       11.2601       11.9354        9.2024        8.3083        7.1322        9.6398        9.9603        6.5241        9.9698       13.6980       15.8237       23.1681       28.9406       31.8133       34.6485       38.3696       44.4541        0.0000        0.0000        0.0000        0.0000        0.0000        0.0000        0.0000        0.0000        0.0000        0.0000        0.0000        0.0000        0.0000        0.0000        0.0000        0.0000
        0.0000        0.0000        0.0000        0.0000        0.0000        0.0000        0.0000        0.0000        0.0000        0.0000        0.0000        0.0000        0.0000        0.0000        0.0000        0.0000        0.0000        0.0000        0.0000        0.0000        0.0000        0.0000        0.0000        0.0000        0.0000        0.0000        0.0000       15.7988        8.7677        5.0183        5.5885        8.0071       11.9994       11.7135       20.8919       14.9905        7.7961        6.7125        6.6931        7.7918        9.0523        5.7012        6.2705        6.6167        7.5209        9.1619        6.4828        7.1834        7.4857        7.1401        6.4279        4.4445        4.5939        3.8329        3.0808        2.2187        2.2347        2.2272        2.2608        4.2360        4.4501        4.9403        5.4198        6.4476        6.9274        7.3500        8.1608       10.7540       11.0526       10.7191        9.9214        7.7917        7.4709        7.5622        7.8819        5.5395        4.3976        4.2784        4.9629        3.0008        2.4315        1.9450        2.1947        0.7872        1.8131        0.6123        0.5578        0.3517        0.6257        0.7272        0.0000        0.0000        0.0000        0.0000        0.0000        0.0000        0.0000        0.0000        0.0000        0.0000        0.0000        0.0000        0.0000        0.0000        0.0000        0.0000        0.0000        0.0000        0.0000        0.0000        0.0000        0.0000        0.0000        0.0000        0.0000        0.0000        0.0000        0.0000        0.0000        0.0000        0.0000        0.0000        0.0000        0.0000        0.0000        0.0000        0.0000        0.0000        0.0000        0.0000        0.0000        0.0000        0.0000        0.0000        0.0000        0.0000        0.0000        0.0000        0.0000        0.0000        0.0000        0.0000        0.0000        0.0000        0.0000        0.0000        0.0000        0.0000        0.0000        0.0000        0.0000        2.9609        3.4490        3.6693        3.6116        3.8156        5.9463        6.3932        5.9017        4.7169        4.4765        4.0473        4.4821        5.1295        5.9884        6.4605        6.5612        9.1870        9.2698        8.7253        7.5713        5.5812        4.6477        4.5073        4.7052        5.2353        5.0384        5.5082        6.1902        9.2935        9.9266        9.2455        7.5458        5.4405        5.9469        3.6567        3.3903        4.2124        5.6304        6.4260        6.8636        9.0844       25.9033        9.8405        9.5886        9.8771       10.0773        8.3140       13.7351       14.3310       12.5235       15.1460       15.8916       15.7634       14.9092       55.3989       56.4007       18.0600       15.3363       16.3818       15.6455       17.8643       16.1134       11.7746       20.1503       13.7251       11.8941       12.9519       11.2359        8.8326        7.1059        6.6233        6.3089        4.3348        7.2321       11.0728       16.2415       23.0926       30.3879       35.7099       37.3153       40.2360       46.9814        0.0000        0.0000        0.0000        0.0000        0.0000        0.0000        0.0000        0.0000        0.0000        0.0000        0.0000        0.0000        0.0000        0.0000        0.0000        0.0000
        0.0000        0.0000        0.0000        0.0000        0.0000        0.0000        0.0000        0.0000        0.0000        0.0000        0.0000        0.0000        0.0000        0.0000        0.0000        0.0000        0.0000        0.0000        0.0000        0.0000        0.0000        0.0000        0.0000        0.0000        0.0000        0.0000        0.0000       13.4746        7.5061        4.9487        5.0218        7.0409        7.1946        6.3500       16.6886       32.0369       30.2229       20.6276       15.3392       22.3912       26.1574       20.1737       16.5101       16.2436       10.9969        9.8597        7.3851        7.2630        7.0179        6.9130        6.9875        5.7163        4.6735        3.6379        3.1813        3.1296        2.7374        2.2013        2.1737        3.6559        4.2473        3.9661        4.4201        5.2054        6.0153        6.6547        7.8882        9.6566       10.0231        9.0755        7.6836        6.2799        6.1740        6.3180        6.1879        3.8133        3.8180        4.1405        5.6510        4.6234        3.6665        3.8942        2.8326        1.9840        2.3716        3.9380        4.3414        0.6622        0.5547        0.7339        0.0000        0.0000        0.0000        0.0000        0.0000        0.0000        0.0000        0.0000        0.0000        0.0000        0.0000        0.0000        0.0000        0.0000        0.0000        0.0000        0.0000        0.0000        0.0000        0.0000        0.0000        0.0000        0.0000        0.0000        0.0000        0.0000        0.0000        0.0000        0.0000        0.0000        0.0000        0.0000        0.0000        0.0000        0.0000        0.0000        0.0000        0.0000        0.0000        0.0000        0.0000        0.0000        0.0000        0.0000        0.0000        0.0000        0.0000        0.0000        0.0000        0.0000        0.0000        0.0000        0.0000        0.0000        0.0000        0.0000        0.0000        0.0000        0.0000        0.0000        0.0000        0.0000        3.2536        3.0988        3.4023        6.2617        7.3958        8.4283        8.0355        6.9163        6.2522        6.2581        6.5693        6.8884        7.4768        8.1993        8.1352       10.5692       10.5428        9.3388        7.7661        5.3938        5.9981        5.3662        5.1753        5.0726        4.7767        5.9057        6.0287        6.9866        5.2815        4.7317        7.9486        6.5359        3.1553        2.5425        2.9747        3.8766        4.6945        6.2698        8.3232       16.8559       12.7943        7.4833        7.3725        8.6794        8.5100       16.2864       19.3960       12.9273       15.5334       17.0533       15.6612       14.2404       18.8460       17.5035       44.5335       16.5226       18.6841       13.6810       18.5160       17.2703       15.0681       14.8217       19.1784       17.1381       17.6359       16.1158       13.6641       11.3491        7.4283        6.3940       21.2825        4.3629        8.0117       13.5154       18.6529       21.8149       24.8911       30.7596       35.7226       42.2559       49.2777        0.0000        0.0000        0.0000        0.0000        0.0000        0.0000        0.0000        0.0000        0.0000        0.0000        0.0000        0.0000        0.0000        0.0000        0.0000        0.0000
        0.0000        0.0000        0.0000        0.0000        0.0000        0.0000        0.0000        0.0000        0.0000        0.0000        0.0000        0.0000        0.0000        0.0000        0.0000        0.0000        0.0000        0.0000        0.0000        0.0000        0.0000        0.0000        0.0000        0.0000        0.0000        0.0000        0.0000        0.0000        7.8625        6.3764        6.0721        6.7698        6.0314        5.5312        7.6730        9.1041        6.9338        5.9150        7.0991        9.6644       13.6036       27.6159       24.6601       19.7031       12.9799       10.6922        9.8808        8.8995        8.0978        7.1227        6.7652        5.6264        5.3189        4.8731        4.7788        5.3212        5.1178        5.1079        6.1819       20.1467       55.1874       44.8608       12.4844        5.2166        4.7776        5.0727        6.4801        6.6306        6.1582        6.4313        5.3704        1.9793        4.0513        3.2725        2.4936        4.6022        4.6549        9.5488       14.6992       11.0805       12.4860        9.2400        4.5633        2.9960        3.0563        2.7182        1.8594        0.2944        0.2724        0.2605        0.3167        0.0000        0.0000        0.0000        0.0000        0.0000        0.0000        0.0000        0.0000        0.0000        0.0000        0.0000        0.0000        0.0000        0.0000        0.0000        0.0000        0.0000        0.0000        0.0000        0.0000        0.0000        0.0000        0.0000        0.0000        0.0000        0.0000        0.0000        0.0000        0.0000        0.0000        0.0000        0.0000        0.0000        0.0000        0.0000        0.0000        0.0000        0.0000        0.0000        0.0000        0.0000        0.0000        0.0000        0.0000        0.0000        0.0000        0.0000        0.0000        0.0000        0.0000        0.0000        0.0000        0.0000        0.0000        0.0000        0.0000        0.0000        0.0000        0.0000        0.0000        0.0000        0.0000        3.4218        4.6241        6.9293       10.0484        9.9444        9.3587        8.9434        8.9399       10.6608       10.1164       11.7407       13.1398       13.6716       13.3250       11.8125       10.6879        8.7342        7.5689        7.5148        8.3851        8.4976        9.3912        7.0037        9.3133        8.7714        4.6814        2.2754        1.9278        2.5419        1.9804        2.8721        2.1124        2.2837        2.8939        4.7290        5.6356        6.7845        6.6794        8.8087        8.8673       10.5284       12.5393       11.9407       11.9461       13.2391       12.8847       16.4538       14.9567       14.8611       17.2867       15.6778       12.1935       13.9232       13.7079       14.0662       12.4140       13.0360       16.0998       17.8438       28.3233       24.0706       18.9894       14.8054       14.2470       13.6051       18.3715       13.2556        9.2142        6.0977       48.2594        6.4355        9.2793       13.4683       23.0331       26.1184       25.2167       27.4688       33.2624       54.2582       67.1090        0.0000        0.0000        0.0000        0.0000        0.0000        0.0000        0.0000        0.0000        0.0000        0.0000        0.0000        0.0000        0.0000        0.0000        0.0000        0.0000
        0.0000        0.0000        0.0000        0.0000        0.0000        0.0000        0.0000        0.0000        0.0000        0.0000        0.0000        0.0000        0.0000        0.0000        0.0000        0.0000        0.0000        0.0000        0.0000        0.0000        0.0000        0.0000        0.0000        0.0000        0.0000        0.0000        0.0000        0.0000        8.3286        7.2317        6.7426        8.4406        8.0864        6.6884        8.1804        8.4229        6.4439        6.0463        5.9718        5.6322        6.2226        7.1902        8.8393       12.3577       11.0873        9.3954       11.5620       16.1710       14.2130        8.1967       13.6749       13.8873       10.1831        5.7491        4.5969        5.7396        5.8585        5.3599        8.8264        2.5257       10.2555       13.1531       31.7047       35.6535       32.3045       25.8454       22.5942       32.6378       22.2813        8.5002        4.7742        1.2820        0.8449        2.7023        4.3881        6.5610        7.2088        8.7893       18.3628       32.4609       24.2884       19.6885        9.9936        7.3724        3.0097        2.1521        2.1683        0.3983        0.3859        0.3591        0.3160        0.0000        0.0000        0.0000        0.0000        0.0000        0.0000        0.0000        0.0000        0.0000        0.0000        0.0000        0.0000        0.0000        0.0000        0.0000        0.0000        0.0000        0.0000        0.0000        0.0000        0.0000        0.0000        0.0000        0.0000        0.0000        0.0000        0.0000        0.0000        0.0000        0.0000        0.0000        0.0000        0.0000        0.0000        0.0000        0.0000        0.0000        0.0000        0.0000        0.0000        0.0000        0.0000        0.0000        0.0000        0.0000        0.0000        0.0000        0.0000        0.0000        0.0000        0.0000        0.0000        0.0000        0.0000        0.0000        0.0000        0.0000        0.0000        0.0000        0.0000        5.8404        5.8340        4.5376        4.0912        5.2226        7.9448       11.4027       10.5338       11.4814       12.5072       11.6549       11.9722       14.0721       18.5408       13.0746       12.3999       11.2521       11.8798       10.4221        9.9912        8.8944        8.5269        9.7486        9.1864       10.4383       10.5146        4.0222        3.9255        2.6938        1.3838        2.6862        1.3290        1.3528        1.9725        2.2100        3.0331        5.0959        6.7125        7.6904        8.6897        9.1026        9.5386       21.7475       22.8316       12.1536       12.8290       14.5358       17.2491       13.6443       12.4616       13.2521       14.8674       11.7259        9.7159       10.7977       12.7718       13.2456       46.1602       14.2944       17.1576       21.2315       29.8087       35.3684       71.0105       54.4116       26.6451       22.0211       16.2868       11.7464       11.3722        8.9459        6.8715        6.1595        9.4347       14.9647       22.6225       24.8475       24.9641       29.7252       35.5826       50.8947       58.8154        0.0000        0.0000        0.0000        0.0000        0.0000        0.0000        0.0000        0.0000        0.0000        0.0000        0.0000        0.0000        0.0000        0.0000        0.0000        0.0000
        0.0000        0.0000        0.0000        0.0000        0.0000        0.0000        0.0000        0.0000        0.0000        0.0000        0.0000        0.0000        0.0000        0.0000        0.0000        0.0000        0.0000        0.0000        0.0000        0.0000        0.0000        0.0000        0.0000        0.0000        0.0000        0.0000        0.0000        0.0000       63.3992       60.2203       39.7603       32.1635       22.6652        9.9668       10.1479        8.5803        8.3703        8.3867        6.4622        5.5019        5.3630        5.3295        5.2428        6.3420        6.1803        8.4997        8.9987       11.7750        9.3681        5.3542        5.5227        8.9867       11.1454        9.3821        8.2979       10.3947        8.3664        5.3015        3.6199        1.0199        0.9302        1.2643        2.7125        7.3689       32.2884       55.5478       46.0427       32.3313        7.0626        2.5091        2.3367        0.4383        0.3176        0.8702        1.6661        5.7114        6.3845        9.1475       26.6791       70.2888       70.7512       36.9792       34.9379       32.3577       15.1523        4.1870        4.8537        0.5573        0.5013        0.3950        0.3745        0.3337        0.0000        0.0000        0.0000        0.0000        0.0000        0.0000        0.0000        0.0000        0.0000        0.0000        0.0000        0.0000        0.0000        0.0000        0.0000        0.0000        0.0000        0.0000        0.0000        0.0000        0.0000        0.0000        0.0000        0.0000        0.0000        0.0000        0.0000        0.0000        0.0000        0.0000        0.0000        0.0000        0.0000        0.0000        0.0000        0.0000        0.0000        0.0000        0.0000        0.0000        0.0000        0.0000        0.0000        0.0000        0.0000        0.0000        0.0000        0.0000        0.0000        0.0000        0.0000        0.0000        0.0000        0.0000        0.0000        0.0000        0.0000        0.0000       16.3139       13.2563        8.1055        6.4522        3.5905        5.4595        6.8139        8.1599        7.3815        9.5216       10.0677       15.6493       16.7310       52.7639       19.0119       51.8787       80.8810       11.2955       11.1874       10.5015       10.5370       10.0861       49.3879      101.7415       12.9122        8.4186        9.3462        9.9329        4.7654        3.3521        1.6180        1.4326       17.3004        3.1990        7.1528       17.0805        4.4812        7.0246        7.8879       12.1509       25.3782        9.2664       10.3469       15.1634       11.5317       11.2538       11.7058       15.3887       14.1329       13.4618       13.5395       14.0462       14.6476       13.2920       11.6933       11.3092       35.1708       17.5188       19.9146       16.7870       18.6292       22.3011       24.8998       26.9348       50.6524       79.4652       27.3722       24.5702       16.3783       13.4518       12.4098       10.5183        9.6623        9.5597        9.6156       15.1585       22.4609       23.8103       25.1465       29.7184       33.9154       52.8271       65.2591       75.9531        0.0000        0.0000        0.0000        0.0000        0.0000        0.0000        0.0000        0.0000        0.0000        0.0000        0.0000        0.0000        0.0000        0.0000        0.0000
        0.0000        0.0000        0.0000        0.0000        0.0000        0.0000        0.0000        0.0000        0.0000        0.0000        0.0000        0.0000        0.0000        0.0000        0.0000        0.0000        0.0000        0.0000        0.0000        0.0000        0.0000        0.0000        0.0000        0.0000        0.0000        0.0000        0.0000       18.2785       33.4170       25.0935       12.9884       11.0619       10.0875       10.1181        9.5332        9.1004       10.9885        9.7346       12.5071       14.4767       13.8859       16.6578       12.4616        8.4961        7.7699        5.1730        3.7012        5.2261        5.3127        4.4803        4.0646        4.5621        7.4929       10.9496       14.4194       11.9957        6.8541        3.6564        2.8341        1.4807        1.2754        0.2998        0.6418        1.7189        1.9795        2.1252        2.0417        2.3520        2.4185        1.8226        2.4281        2.3595        0.9825        0.9780        1.6545        2.8803        3.3687        4.0686        6.0084        7.2106        6.9997       10.1844       17.7289       66.9089       55.7163       18.5696       11.6070        1.8194        0.3641        0.3426        0.2955        0.3085        0.3196        0.0000        0.0000        0.0000        0.0000        0.0000        0.0000        0.0000        0.0000        0.0000        0.0000        0.0000        0.0000        0.0000        0.0000        0.0000        0.0000        0.0000        0.0000        0.0000        0.0000        0.0000        0.0000        0.0000        0.0000        0.0000        0.0000        0.0000        0.0000        0.0000        0.0000        0.0000        0.0000        0.0000        0.0000        0.0000        0.0000        0.0000        0.0000        0.0000        0.0000        0.0000        0.0000        0.0000        0.0000        0.0000        0.0000        0.0000        0.0000        0.0000        0.0000        0.0000        0.0000        0.0000        0.0000        0.0000        0.0000        8.3011       10.4076        9.5010        9.3161        7.8207        6.9798        6.8285        5.5447        7.3931        7.6999       11.4089       15.2211       18.4051       17.0553       48.8251       16.0459       14.9957       16.7009       17.8834       16.3438       14.2119       13.2740       14.3569       33.2587       73.3818       15.0974        9.0136        9.3554        9.1139        7.0629        7.6554        4.3130        2.6432       34.3307        8.1720       11.3944        7.1422        5.9180        8.7354        9.3316        9.7971       10.5904       11.1252       14.1607       14.5507       14.2147       11.7731       10.5917       11.8943       12.8851       15.4882       17.6408       18.9335       19.7825       16.1395       14.4808       15.3266       69.3137       23.0718       21.4107       18.9539       20.7878       21.5401       25.2991       29.6395       32.0023       35.3084       34.8241       25.3940       20.8725       17.1641       14.0336       13.1531       10.4488       11.0678       11.9287       18.2444       20.3152       23.4331       22.5851       26.2889       37.5639       54.9876       63.1642        0.0000        0.0000        0.0000        0.0000        0.0000        0.0000        0.0000        0.0000        0.0000        0.0000        0.0000        0.0000        0.0000        0.0000        0.0000        0.0000
        0.0000        0.0000        0.0000        0.0000        0.0000        0.0000        0.0000        0.0000        0.0000        0.0000        0.0000        0.0000        0.0000        0.0000        0.0000        0.0000        0.0000        0.0000        0.0000        0.0000        0.0000        0.0000        0.0000        0.0000        0.0000        0.0000        0.0000       13.9960       14.0966       11.0423       10.1868       10.5226       16.6178       21.9532       20.6834       27.3898       29.6494       18.8430       19.3046       16.1402        6.3607        5.2416        4.2892        3.5844        5.7562        8.5800        6.4665        3.0552        3.3794        4.1905        4.4834        2.2593        0.9492        4.8139        7.2908        9.9116       15.3607        4.0565        0.2117        0.9457        0.8890        0.6229        1.2078        1.3030        1.3731        1.0414        1.3327        0.8993        1.0160        0.2372        0.1525        0.0000        0.4868        1.1011        2.4146        1.5511        1.5393        1.7337        2.4496        2.2226        2.8224        2.9345        3.3263        9.7823       14.5262       12.9117       13.1081        6.5489        0.7854        0.1552        0.1629        1.0693        1.1664        1.1509        1.1067        1.0196        0.9787        0.9998        0.9660        0.9319        0.8541        0.0000        0.0000        0.0000        0.0000        0.0000        0.0000        0.3057        0.3180        0.3483        0.3954        0.0000        0.0000        0.0000        0.0000        0.0000        0.0000        0.0000        0.0000        0.0000        0.0000        0.0000        0.0000        0.0000        0.0000        0.0000        0.0000        0.0000        0.0000        0.0000        0.0000        0.0000        0.0000        0.0000        0.0000        0.0000        0.0000        0.0000        0.0000        0.0000        0.0000        0.0000        0.0000        0.0000        0.0000        0.0000        0.0000        9.1864        9.0528        7.9232        7.9798       10.3825       12.4313       10.5268       10.5949       11.2615        9.4612       10.5858       11.0785       19.0363       20.8816       17.9928       16.5565       19.3959       15.6804       14.9041       12.8245       13.5890       15.1077       14.3886       14.1201       16.2444       15.6082       13.9171       14.9620       13.5875       16.0396       14.9606       12.6442       10.1598        7.8168        6.8417        6.1448        6.2111        6.9047       10.0060       13.8648       13.4704       14.0029       15.8060       14.8724       14.5757       15.0125       15.1022       15.6712       15.4092       15.2011       17.8404       18.2590       22.1990       21.5187       20.6170       21.7827       20.9493       20.8666       19.1487       18.5576       23.1862       22.8121       22.8015       23.6863       27.1500       28.6038       28.5328       31.7882       40.5778       39.7448       38.1212       35.7875       33.2418       29.0203       25.7575       20.7597       16.0306       14.4595       15.4164       17.7087       19.5978       23.4449       28.5134       35.2230       46.7281       52.2993        0.0000        0.0000        0.0000        0.0000        0.0000        0.0000        0.0000        0.0000        0.0000        0.0000        0.0000        0.0000        0.0000        0.0000        0.0000        0.0000
        0.0000        0.0000        0.0000        0.0000        0.0000        0.0000        0.0000        0.0000        0.0000        0.0000        0.0000        0.0000        0.0000        0.0000        0.0000        0.0000        0.0000        0.0000        0.0000        0.0000        0.0000        0.0000        0.0000        0.0000        0.0000        0.0000       39.4936       26.3910       27.8622       27.6231       32.3123       29.3548       32.3620       34.9254       14.8152        9.3838        8.6582       11.1762       18.7979       14.3731       10.5070       15.1101       10.7580        9.0803       11.9149        8.0504        6.0033        3.5277        4.4547        4.2108        2.2308        0.7971        1.1248        6.3441        7.9668       26.2571        7.9245        2.2615        0.9597        1.3214        2.4616        1.1697        1.8529        2.7120        4.0871        4.4180        4.8869        2.6485        2.0492        0.2413        0.1096        0.0000        0.0572        0.5963        0.6801        1.0567        0.9443        1.1302        1.1145        0.7777        1.1419        1.5736        1.3921        3.9773        4.1738        3.9165        4.4086        0.3103        0.1417        0.1535        0.3505        1.1158        1.2179        1.8437        1.8182        1.1579        1.1635        1.0907        1.0486        0.9223        0.8731        0.7511        0.5967        0.0176        0.0096        0.0062        0.0073        0.1966        0.2220        0.2580        0.8749        1.7856        1.5221        1.6603        2.1190        0.0000        0.0000        0.0000        0.0000        0.0000        0.0000        0.0000        0.0000        0.0000        0.0000        0.0000        0.0000        0.0000        0.0000        0.0000        0.0000        0.0000        0.0000        0.0000        0.0000        0.0000        5.0323        6.2214        5.9867        5.5021        5.8786        6.6202        7.9744        8.4130        8.5196       10.0857        9.8522       11.9929       11.0121        9.9275        9.9594       14.2262       16.1773       15.7288       14.2470       13.7466       14.2895       14.5034       12.9754       22.7537       21.9349       19.1827       16.3996       17.3743       16.4514       16.8954       14.0242       12.2562       39.9797       16.4203       16.3455       15.6621       15.5059       15.4331       16.4826       15.6832       16.5981       16.2633       13.5148       13.8634       11.7347        8.9141        8.0246        9.1669       11.4861       38.0354       23.8117       18.4990       18.0572       18.5042       20.3596       18.0972       17.1011       20.0413       19.7587       19.2570       24.2954       25.8846       22.4718       29.0188       39.2725       25.2387       30.0937       35.7811       46.9219       25.5043       21.9422       30.0693       25.7048       22.7407       24.3807       29.2263       32.4919       36.0508       34.9383       42.5652       43.6169       42.2020       41.1472       39.4976       38.7938       31.1752       26.2775       19.3768       16.6636       17.1193       15.2154       17.0395       18.5961       22.6023       29.5986        0.0000        0.0000        0.0000        0.0000        0.0000        0.0000        0.0000        0.0000        0.0000        0.0000        0.0000        0.0000        0.0000        0.0000        0.0000        0.0000        0.0000        0.0000
        0.0000        0.0000        0.0000        0.0000        0.0000        0.0000        0.0000        0.0000        0.0000        0.0000        0.0000        0.0000        0.0000        0.0000        0.0000        0.0000        0.0000        0.0000        0.0000        0.0000        0.0000        0.0000        0.0000        0.0000        0.0000        0.0000       57.4628       52.6532       45.1268       33.5078       32.4449       32.9648       40.9679       42.8961       25.1425       17.7995        7.3821        3.8076        4.8655        4.2605        6.6298       10.6579        9.3747       18.4744       16.8518       11.2488        5.9414        3.6635        2.2735        0.9156        0.9807        1.3720        1.1427        1.4742        2.3601        4.7488        3.8044        2.3655        2.1178        2.4987        2.5013        2.7649        3.3884        5.4293        6.2483        5.6859        5.0187        1.9484        0.8471        0.6454        0.5613        0.3469        0.5824        0.3921        0.5704        0.9529        0.7538        0.7912        0.7167        0.4722        0.1492        0.4900        0.7344        0.9772        0.6904        0.9801        1.1358        0.1216        0.1417        0.1564        0.1653        1.1274        1.2447        1.8192        2.4344        1.2347        1.2343        1.1871        1.1690        1.0509        0.9916        0.8472        0.6534        0.0206        0.0117        0.0074        0.0076        1.2663        1.1430        2.3623        3.1342        3.4915        3.8353        3.8902        3.5678        2.3007        2.0126        2.1980        0.0000        0.0000        0.0000        0.0000        0.0000        0.0000        0.0000        0.0000        0.0000        0.0000        0.0000        0.0000        3.7227        3.3015        2.8043        2.7648        3.8169        5.1344        6.4524        6.6876        6.3851        8.6858        8.2991        8.9595       10.3937        9.4113        9.9300       13.0790       15.0688       16.9452       16.3036       12.8241       12.6994       16.4882       21.0569       20.8680       20.6913       16.8556       17.7090       17.1438       23.9253       22.3130       20.6460       19.1540       19.1914       18.8789       16.6749       16.1726       15.1547       15.8688       16.5404       15.9644       17.0035       14.4773       15.3454       16.8621       18.6884       18.4721       15.5730       15.0082       15.3287       12.9362       10.1380       12.3311       16.2229       15.2112       17.6018       21.4781       18.6075       22.5676       26.2494       24.5286       24.2970       21.5301       23.3517       22.2036       23.0991       21.5828       23.8007       26.7397       26.3859       27.9792       25.8697       32.8021       36.9020       37.0517       33.0497       28.5956       30.0622       25.9367       26.4444       27.1006       29.7599       35.2792       39.1606       46.5273       43.6754       46.6446       48.4965       48.4976       48.6685       44.0437       41.9722       38.4407       35.9357       25.9032       18.8827       17.1912       15.3562        0.0000       16.7050       21.5276       32.1124        0.0000        0.0000        0.0000        0.0000        0.0000        0.0000        0.0000        0.0000        0.0000        0.0000        0.0000        0.0000        0.0000        0.0000        0.0000        0.0000        0.0000        0.0000
        0.0000        0.0000        0.0000        0.0000        0.0000        0.0000        0.0000        0.0000        0.0000        0.0000        0.0000        0.0000        0.0000        0.0000        0.0000        0.0000        0.0000        0.0000        0.0000        0.0000        0.0000        0.0000        0.0000        0.0000        0.0000       40.2641       42.1663       38.6451       36.1631       23.2521       27.3394       15.8477        9.9285        6.4609        5.7969        3.8958        2.9221        3.5301        4.2495        2.2628        1.9470        1.8515        1.9474        1.4929        1.6555        1.6485        1.6544        1.7148        3.2233        0.9203        0.6967        1.0149        1.8290        1.2479        0.7845        2.7901        1.6822        5.9393        0.4571        2.5963        3.3765        4.2677        4.2847        5.3285        3.6019        1.2177        0.6041        0.3061        0.4230        0.5121        0.5030        0.0998        0.0000        0.0000        0.0917        0.3286        0.5622        0.7189        0.6849        0.4615        0.4352        0.5144        0.4492        0.2687        0.5946        0.6604        0.7458        0.1239        0.1465        0.1639        1.1002        1.9189        3.5051        3.9166        2.5185        1.9531        2.0056        2.0142        2.7164        2.7305        2.6948        3.5353        2.5394        1.9827        1.1736        2.4892        2.4042        2.5570        4.8685        3.7912        2.3736        3.7158        3.5029        1.9050        1.9573        1.5072        1.3297        1.2014        1.8287        2.8933        3.3047        0.0000        0.0000        0.0000        0.0000        0.0000        0.0000        0.0000        0.0000        4.6239        4.0851        3.4765        4.6475        5.4087        5.2166        9.3129        8.4708        7.0312        8.3263       10.5534       10.7334       11.3872       13.2859        9.9890       11.3795       16.3141       19.3089       22.4861       22.5562       18.1103       16.9731       23.5407       31.2836       34.7195       28.0070       30.3366       24.5373       33.4998       27.5648       26.7192       24.7832       21.8488       20.5442       19.1271       17.7323       15.3593       14.9201       20.8897       23.9697       25.0919       28.0536       27.5992       22.0564       20.1221       18.3661       16.3860       16.2286       17.4151       16.2364       13.0402       14.3313       19.9554       21.5639       18.6648       19.8139       23.0482       23.0170       23.1147       23.2681       23.7426       24.8824       26.4574       28.7233       27.2855       24.3091       22.3574       25.2228       30.9510       32.0810       33.2825       32.7901       37.5825       32.0654       29.3242       33.9383       37.3187       34.5958       32.8927       29.2088       34.3525       39.8086       44.4278       44.5637       48.1552       48.4780       53.0824       55.7108       52.9122       58.8229       52.1482       44.2318       44.6869       43.1126       29.6510       23.3538        0.0000        0.0000        0.0000        0.0000        0.0000        0.0000        0.0000        0.0000        0.0000        0.0000        0.0000        0.0000        0.0000        0.0000        0.0000        0.0000        0.0000        0.0000        0.0000        0.0000        0.0000        0.0000        0.0000        0.0000
        0.0000        0.0000        0.0000        0.0000        0.0000        0.0000        0.0000        0.0000        0.0000        0.0000        0.0000        0.0000        0.0000        0.0000        0.0000        0.0000        0.0000        0.0000        0.0000        0.0000        0.0000        0.0000       19.4232       20.0841       19.5573       20.9675       20.0947        7.2620        4.4889        3.5541        3.4168        6.0470        4.4573        3.1191        2.8282        3.7203        3.6495        2.4389        2.5890        0.9235        0.6860        0.6399        0.6391        0.1947        0.1940        0.1824        0.1582        0.8099        0.6587        0.5936        0.4725        0.6755        0.5582        0.4814        0.5306        0.5460        0.6402        7.3618        0.4707        0.5308        0.7368        1.2181        2.4094        3.1786        1.9738        0.3802        0.3158        0.1976        0.1476        0.1097        0.0834        0.0037        0.0020        0.0037        0.0089        0.2227        0.3032        0.3305        0.3073        0.3586        0.3280        0.3351        0.3798        0.3865        0.4281        0.5432        0.7326        0.8155        0.9793        1.5090        1.9230        1.7334        2.1233        2.5130        1.9982        1.8835        2.0444        3.3930        3.4600        2.3099        2.7109        2.9714        2.3074        2.5405        2.5903        3.8128        2.0065        2.6221        4.0578        3.3618        3.7965        8.1361        6.9845        3.2282        3.1493        2.1477        1.6647        1.1480        1.3690        2.2277        2.5131        3.0089        4.0876        4.7806        5.1839        5.6944        6.2276        5.6563        4.5378        4.3947        4.9677        7.0462        7.4011        8.3164       12.0148       13.0281       14.0254       15.1270       14.4536       13.8542       12.4952       14.0071       14.8313       16.1091       16.9193       23.5376       26.0844       33.5858       33.4260       32.2315       37.6388       39.8426       47.2196       42.1403       35.5842       32.8263       30.9754       33.2277       28.5594       25.3139       23.5142       20.3077       18.0118       17.7002       20.6805       18.3027       21.1869       24.7108       24.0493       26.9507       33.0120       31.9907       27.6740       17.0152       13.4130       15.2920       15.4632       16.0414       16.5115       17.4530       22.4253       30.6632       28.9371       27.4132       25.3013       31.9428       29.6813       31.0112       28.2017       24.2022       25.0082       29.2558       34.3189       33.1983       35.2010       28.5549       29.0800       31.5304       32.4359       33.0284       34.2446       33.0924       32.8088       32.7421       36.9811       39.7757       41.4816       45.9392       51.4596       54.6029       53.2865       56.6558       51.3588       52.1260       56.3800       56.0257       51.5064       53.3816       66.7680       72.5033       57.0714       58.5191       45.7735       36.3410        0.0000        0.0000        0.0000        0.0000        0.0000        0.0000        0.0000        0.0000        0.0000        0.0000        0.0000        0.0000        0.0000        0.0000        0.0000        0.0000        0.0000        0.0000        0.0000        0.0000        0.0000        0.0000        0.0000        0.0000        0.0000
        0.0000        0.0000        0.0000        0.0000        0.0000        0.0000        0.0000        0.0000        0.0000        0.0000        0.0000        0.0000        0.0000        0.0000        0.0000        0.0000        0.0000        0.0000       16.6837       15.2243       15.2115       14.9424       15.7337       18.3534       15.9651       14.3079       13.2183        3.9403        3.4085        2.3083        1.9991        3.7296        3.6625        2.2427        2.0384        2.0515        1.8119        2.1373        2.1003        0.5262        0.4328        0.3844        0.3774        0.1129        0.1103        0.1053        0.0968        0.5410        0.4874        0.4522        0.4351        0.7084        0.6821        0.8019        0.6081        0.5202        0.4822        1.5166        0.5870        0.6308        0.8547        1.5301        1.9013        2.0757        1.7787        1.3797        0.7247        0.2388        0.1891        0.1471        0.1121        0.0050        0.0027        0.0035        0.0074        0.1793        0.2398        0.2656        0.2561        0.3126        0.3007        0.3156        0.3590        0.3648        0.4043        0.5276        0.7324        0.8320        1.0103        1.1474        1.3975        1.9739        1.9526        2.0436        2.0943        2.0102        2.7258        3.6415        3.6236        2.5692        3.1040        4.3290        3.8731        1.8538        0.4972        0.8778        0.8923        1.1739        2.0301        0.8847        0.6987        2.0686        1.7510        2.3064        1.4797        0.5092        1.0284        1.2603        1.6394        2.0536        2.5194        2.6739        3.3176        3.7111        4.7987        5.9467        7.0985        6.3675        4.9493        5.7438        7.1695        9.0436        9.1439       10.3656       16.0501       14.2689       15.2690       15.3730       27.2922       31.3892       23.2595       26.2304       26.0676       13.4872       16.1578       23.1053       30.9398       35.2824       38.4953       39.7574       52.5127       50.5140       52.6945       43.6903       37.1511       32.7301       35.3242       30.0547       25.5844       26.0684       24.3659       20.7866       21.0806       21.9248       25.0482       24.3211       25.6715       28.6177       32.0386       36.1626       37.7391       35.6052       30.5534       21.7287       18.3551       18.4573       17.2885       18.6215       20.5834       27.4378       29.9790       32.5535       29.0079       32.2272       36.8297       42.4259       44.7088       40.5554       37.8122       31.0141       28.1841       30.1406       34.4200       33.6178       32.1662       37.9467       40.5951       38.2489       40.0566       36.8285       39.0832       38.2433       37.8640       49.1649       56.3657       53.4865       50.7144       60.7394       67.2395       63.6062       57.8947       59.8893       63.0406       55.5944       57.0548       57.9706       58.0349       59.0172       56.5172       56.8299       57.8816        0.0000        0.0000        0.0000        0.0000        0.0000        0.0000        0.0000        0.0000        0.0000        0.0000        0.0000        0.0000        0.0000        0.0000        0.0000        0.0000        0.0000        0.0000        0.0000        0.0000        0.0000        0.0000        0.0000        0.0000        0.0000        0.0000        0.0000        0.0000
        0.0000        0.0000        0.0000        0.0000        0.0000        0.0000        0.0000        0.0000        0.0000        0.0000        0.0000        0.0000        0.0000        0.0000        0.0000       17.0238       18.8823       19.4544       17.2254       15.2913       15.4297       14.7556       15.2198       12.9308       12.5618       11.6302        9.8569        2.9035        2.0408        1.4949        1.3171        2.0638        1.8213        1.6062        1.6817        2.0698        1.8649        1.2597        1.0539        0.4923        0.2966        0.2490        0.2400        0.0701        0.0670        0.0653        0.0649        0.3968        0.3937        0.3940        0.3971        0.7404        0.6854        0.6663        0.6220        0.5296        0.4887        0.5019        0.5724        0.6067        1.3394        2.5110        1.6769        2.0904        2.3321        1.3879        1.1567        0.5399        0.2328        0.1985        0.1623        0.0082        0.0059        0.0059        0.0083        0.1703        0.2075        0.2261        0.2263        0.3810        0.2868        0.3078        0.3487        0.3544        0.3916        0.5197        0.7355        0.8417        1.1856        1.8246        2.6225        2.4443        2.1441        2.2644        2.3483        2.2938        2.4440        3.3887        3.0376        2.6928        2.7678        3.1515        2.4178        1.4096        4.4711        2.8692        0.9834        0.3273        1.7043        0.8913        1.7797        2.4375        4.6196        6.3934        3.0634        0.9863        2.0065        1.9054        1.5641        4.1073        4.0307        3.2407        3.2516        3.0785        4.7490        4.5443        4.5068        4.7149        5.9473        9.3522       10.7634        8.9691       15.0384       21.0244       14.2479       11.4366       12.2791       13.1176       16.6325       24.8549       23.0078       25.5629       23.9799       19.7143       17.9775       20.2972       22.0109       29.0009       44.2365       59.3713       57.8392       46.1544       43.7040       36.6488       35.9877       32.8946       36.1327       32.3897       27.9833       25.5971       26.7869       25.2678       23.9730       27.2910       28.5435       28.2003       33.7557       38.6892       40.5756       40.5748       46.5750       37.7669       28.4055       21.4436       20.8050       24.9879       25.8622       23.7610       27.2024       31.2446       28.9819       27.3009       31.0696       38.4255       45.1300       44.0480       53.1623       51.8112       53.3052       42.1455       36.6468       34.3320       33.0086       36.5286       38.9283       41.7735       43.1988       48.0343       44.1202       45.2624       45.8129       51.8280       52.8855       61.3435       65.8855       72.6556       69.9730       69.8453       67.9134       64.7450       62.5308       64.2242       60.3776       61.0878        0.0000       62.6481       63.4783       61.6486       57.2840       65.4601       64.2569        0.0000        0.0000        0.0000        0.0000        0.0000        0.0000        0.0000        0.0000        0.0000        0.0000        0.0000        0.0000        0.0000        0.0000        0.0000        0.0000        0.0000        0.0000        0.0000        0.0000        0.0000        0.0000        0.0000        0.0000        0.0000        0.0000        0.0000        0.0000
        0.0000        0.0000        0.0000        0.0000        0.0000        0.0000        0.0000        0.0000        0.0000        0.0000        0.0000        0.0000        0.0000       15.4402       14.9595       16.6200       19.4026       16.7391       16.3921       14.9803       15.3107       15.2618       12.3325       11.4023       11.0128        9.3492        7.5772        2.6893        1.5458        1.1028        0.9841        1.5532        1.3496        1.1996        1.2034        1.2365        1.1953        1.3046        0.7606        0.5928        0.2580        0.2211        0.2128        0.0620        0.0593        0.0584        0.0589        0.3660        0.3702        0.3664        0.3562        0.5828        0.5660        0.5348        0.4896        0.4074        0.3662        0.3738        0.4289        0.4568        1.1264        1.7850        1.7919        1.9647        0.8063        0.6252        1.0049        0.2821        0.2775        0.2624        0.2354        0.0133        0.0115        0.0110        0.0117        0.1955        0.2061        0.2134        0.2175        0.4919        0.2854        0.3089        0.3493        0.3550        0.3926        0.5233        0.7451        0.8537        1.0453        1.3620        1.4162        2.1903        2.4411        2.6236        2.7433        2.7195        2.8447        2.9854        3.1428        3.3286        3.4623        3.8792        3.2656        0.4248        0.3992        0.3641        0.6911        1.2726        1.4855        1.1542        1.0631        5.7741        6.6072        9.6106       12.0878        6.9149        4.5002        4.2095        3.6765        3.8586        4.6346        3.6327        3.5239        4.1664        8.4033        6.0165        7.1178        9.4446       15.2046       12.5893       10.7404       16.6440       19.6025       28.6031       20.2986       17.7765       18.5315       20.7044       14.5392       28.4594       21.3840       17.6553       26.3380       29.4151       21.5476       23.4160       23.4238       30.9549       50.4928       70.1161       58.9221       48.8671       41.5300       38.0692       41.5017       34.8502       33.5058       35.1623       31.4326       26.2897       29.5016       32.9818       26.6602       32.6432       37.2003       39.2439       36.9035       36.5843       38.9237       41.6780       44.5112       38.0498       31.1207       30.8635       31.3298       37.0939       36.4318       31.6611       30.7074       30.6753       32.4857       37.6395       36.7132       36.7513       42.9705       45.5833       55.2779       56.3549       57.5043       40.7345       30.5994       31.9787       32.6982       37.5268       42.1404       42.7386       42.9461       47.9321       47.8628       44.8529       51.8961       57.2090       63.4012       71.5593       79.8870       89.3286       83.5140       71.8850       69.2115       68.1526       70.1659       71.2166       67.1436        0.0000        0.0000        0.0000        0.0000        0.0000        0.0000        0.0000        0.0000        0.0000        0.0000        0.0000        0.0000        0.0000        0.0000        0.0000        0.0000        0.0000        0.0000        0.0000        0.0000        0.0000        0.0000        0.0000        0.0000        0.0000        0.0000        0.0000        0.0000        0.0000        0.0000        0.0000        0.0000        0.0000        0.0000        0.0000        0.0000
        0.0000        0.0000        0.0000        0.0000        0.0000        0.0000        0.0000        0.0000        0.0000       21.5543        0.0000        0.0000       13.6198       12.5862       10.0742       15.5943       20.3011       20.2075       20.5392       15.3740       14.6555       13.7645       12.5043       12.8546       13.3875       11.5088        9.1826        4.5970        1.5736        0.8344        0.6792        0.3799        0.3073        0.2676        0.3426        0.8050        0.7877        0.7295        0.6347        0.7000        0.3095        0.2736        0.2629        0.0680        0.0651        0.0647        0.0667        0.3209        0.3309        0.3248        0.3017        0.2826        0.2595        0.2347        0.2083        0.0870        0.0744        0.0740        0.0857        0.1779        0.5959        1.0963        1.1043        0.9710        0.7813        0.7699        3.9065       14.9978       13.5812        2.6621        0.0820        0.0682        0.0627        0.0585        0.0548        0.0388        0.0360        0.0352        0.0364        0.2193        0.2274        0.2479        0.2809        0.2675        0.2954        0.3951        0.5633        0.8528        1.0478        1.2598        1.4922        2.6114        3.2121        3.9060        4.3438        4.7527        4.8036        4.7935        4.7493        5.2632        5.5336        5.5522        5.5538        4.4495        3.9274        3.5313        3.6877        3.7555        5.8422        4.1949        3.5568        2.6113        7.9425       10.7616        9.5087        5.0803        2.3329        2.6269        3.7033        3.2843        3.6218        6.1036       10.2870        8.9290        9.6737        9.9743       10.0852       14.1914       17.5768       14.7564       15.8650       20.1523       16.3230       19.3633       20.8799       13.7089       15.7778       13.9595       15.3268       17.7732       14.5153       23.4902       33.9592       37.5647       36.7686       30.2476       28.9270       34.8929       43.9462       52.1707       41.0333       36.0771       36.3117       38.1767       48.9077       43.6065       42.0684       37.6938       35.7673       44.4425       48.8723       35.2440       29.7018       34.3365       41.3241       40.5533       37.9125       40.1005       43.0604       46.0992       47.2438       47.3522       47.5399       43.6434       43.3075       39.8246       38.2981       36.9752       37.9787       38.7338       44.3907       42.5396       37.2689       36.1923       39.7767       48.5488       55.5058       56.7883       45.4954       37.2921       34.2620       29.2104       31.8728       37.5811       43.1854       44.3606       39.6458       41.7463       47.8430       54.5552       58.8590       61.7526       68.3615       79.3243       84.5010       98.9926       89.6084       81.3300       83.9955       79.8724       78.7842       71.6432        0.0000        0.0000        0.0000        0.0000        0.0000        0.0000        0.0000        0.0000        0.0000        0.0000        0.0000        0.0000        0.0000        0.0000        0.0000        0.0000        0.0000        0.0000        0.0000        0.0000        0.0000        0.0000        0.0000        0.0000        0.0000        0.0000        0.0000        0.0000        0.0000        0.0000        0.0000        0.0000        0.0000        0.0000        0.0000        0.0000        0.0000
        0.0000        0.0000        0.0000        0.0000        0.0000        8.6971        5.6741        7.0908       11.1147       19.3683       26.6957       30.9158       24.0512       20.4172       16.0353       17.6641       18.8025       18.8585       18.1480       14.0931       13.3154       12.4059       11.4450       11.8303       12.9984       10.0918        6.8191        1.7626        1.4970        2.5351        0.5676        0.2297        0.1570        0.1279        0.1425        0.4920        0.5760        0.6561        0.5479        0.2923        0.2552        0.2335        0.2242        0.0580        0.0555        0.0559        0.0593        0.2916        0.3076        0.2981        0.2622        0.2292        0.1931        0.1616        0.1347        0.0516        0.0388        0.0357        0.0424        0.3241        0.9858        0.9855        0.4579        0.5528        0.6105        0.5623        6.6209       11.8657       10.7805        7.7945        0.4848        0.0866        0.0827        0.0765        0.0669        0.0430        0.0356        0.0328        0.1136        0.2137        0.2256        0.2477        0.2813        0.2674        0.2944        0.3965        0.5694        0.9767        1.1805        1.4376        1.7029        2.8096        3.4475        4.0157        4.1500        5.5392        6.0018        7.1355        6.2247        6.0494        6.6586        6.7554        7.5136        5.4485        4.7691        4.5639        3.6763        4.6604        5.0567        3.3451        3.8945        3.9213        9.5863       12.6399       16.4431       12.3805        6.2223        8.0793        9.6509       11.6632       12.1746       13.0498       14.1279       12.5168       11.1846       16.7013       18.9626       19.0904       23.0204       22.4716       21.8799       23.8380       19.5221       11.9877       17.3604       11.9501       13.3877       16.6469       18.7908       12.6532       14.6015       21.8898       26.2323       40.1822       32.6317       30.0448       33.2182       51.4061       35.1600       39.6766       33.8227       43.6635       38.7727       49.0952       60.4056       52.4240       47.4925       49.5613       42.4490       36.7746       40.2993       41.9180       33.5514       32.5349       39.8679       41.1602       41.0660       45.4502       51.1748       44.5692       44.2417       47.8581       44.9631       46.4894       48.2533       43.2813       43.4417       41.3047       40.9297       43.4647       45.4120       45.6670       45.9127       45.6907       51.4428       58.9630       61.5947       57.4818       41.2676       37.3470       34.0745       28.2870        0.0000        0.0000       26.9658       34.7618       36.3511       43.5066       51.9008       59.3617       60.2211       69.0544       78.2771       89.1658       95.4456      101.5888      115.5463       94.2677       95.6914       95.3837       91.9273        0.0000        0.0000        0.0000        0.0000        0.0000        0.0000        0.0000        0.0000        0.0000        0.0000        0.0000        0.0000        0.0000        0.0000        0.0000        0.0000        0.0000        0.0000        0.0000        0.0000        0.0000        0.0000        0.0000        0.0000        0.0000        0.0000        0.0000        0.0000        0.0000        0.0000        0.0000        0.0000        0.0000        0.0000        0.0000        0.0000        0.0000        0.0000
        0.0000        0.0000        0.0000        0.0000        5.4668        8.4170       10.4794       10.7531       12.4589       26.2280       29.0587       21.1810       16.8036       19.3475       13.1382       14.5685       15.0579       14.1976       13.8109       11.6197       11.3590       10.7308        9.8172        8.9369        8.3535        7.6273        5.2197        2.5598        2.0561        2.3012        0.3041        0.1372        0.0721        0.0502        0.0713        0.2910        0.4928        0.5841        0.8078        0.4910        0.2032        0.1910        0.1847        0.0481        0.0464        0.0470        0.0500        0.2469        0.2613        0.2497        0.2129        0.1774        0.1398        0.1100        0.0878        0.0314        0.0208        0.0178        0.0222        0.0315        0.7843        0.7859        0.1447        0.4543        0.5100        0.4856        1.9681        5.7489        2.6834        4.4151        0.6629        0.6913        0.5834        0.2309        0.3300        0.0487        0.3142        0.5773        0.2558        0.2039        0.2117        0.2313        0.3942        0.2518        0.2787        0.4768        0.6460        0.8440        1.0359        2.2782        2.6764        3.0749        3.8844        4.0467        4.9779        6.4436        7.5738        6.1972        6.4487        7.2233        7.3687        7.6147        7.7863        4.4243        4.4332        4.2428        4.4630        5.6261        8.9047       10.9651        8.2448       10.4364       10.1798       13.6488       15.0912        8.5847        7.5691       12.0390       17.6588       22.0803       15.9646       18.9120       12.6108        8.5891        9.8151       21.1638       24.5334       23.1639       19.6643       13.9474       12.6174       15.0013       13.5326       10.3335       10.8988       11.4148       12.2803       17.5160       17.7497       16.9554       19.1324       18.0451       17.7298       27.4356       35.0541       53.2075       44.3168       52.9519       40.1157       41.1027       45.3120       55.4097       51.5011       55.2246       55.1718       43.9228       42.3960       42.6148       41.7839       41.8706       43.4006       40.1147       34.3044       36.2495       35.0519       36.4987       38.9940       47.8340       52.0229       55.5389       52.0786       50.2052       47.9348       53.3159       58.1338       48.8295       48.2979       47.2943       49.4285       56.0548       54.7822       55.8572       57.0839       62.7912       66.3835       64.8667       61.4551       51.2159       42.1974       39.2834       37.2192        0.0000        0.0000        0.0000       37.5372       40.7971       47.3116       58.5151       62.6029       71.6508       75.3973       87.9195       90.3342       91.9200       95.9294      101.0083      111.9750      104.1275        0.0000        0.0000        0.0000        0.0000        0.0000        0.0000        0.0000        0.0000        0.0000        0.0000        0.0000        0.0000        0.0000        0.0000        0.0000        0.0000        0.0000        0.0000        0.0000        0.0000        0.0000        0.0000        0.0000        0.0000        0.0000        0.0000        0.0000        0.0000        0.0000        0.0000        0.0000        0.0000        0.0000        0.0000        0.0000        0.0000        0.0000        0.0000        0.0000        0.0000        0.0000
        0.0000        0.0000       11.6257        8.1708        4.7223        8.3285       12.0613       11.4296       13.5867       14.0948       13.8638       11.8874       11.5572       10.8749       10.2592       11.2001       11.2498       11.2964       11.2548        8.8102        8.4730        7.9893        7.2045        6.3981        5.9373        4.9587        4.3389        2.7210        1.8740        0.3642        0.2395        0.1067        0.1844        0.4388        0.2470        0.2939        0.4382        0.3859        0.2899        0.1649        0.1529        0.1463        0.1451        0.0386        0.0381        0.0382        0.0391        0.1860        0.1898        0.1790        0.1525        0.1271        0.1000        0.0803        0.0679        0.0265        0.0205        0.0201        0.0252        0.0357        0.8190        0.2442        0.0860        0.3663        0.3873        1.5232        1.2820        2.6510        1.2363        0.7668        0.7982        0.6563        0.5044        0.4923        0.5184        0.2845        0.4310        1.6868        1.2444        0.7391        0.2357        0.4135        0.5552        0.3449        0.3119        0.3415        0.5133        0.7968        0.9957        1.3974        1.8259        3.3710        3.8755        4.1320        4.6040        6.1018        6.8837        6.7656        6.9827        7.8013        7.6391        8.2476        8.4552        5.6749        5.9094        7.3926        7.8918        5.2521        5.0302        6.3454        7.9520       12.7184       12.9315       15.4235       14.2321       20.7697       28.9463       22.3672       15.0395       11.5933        8.2669        8.4054        9.3113       12.6082       17.5155       19.6766       25.9090       25.6109       18.4060       14.9927       16.1708       15.7761       13.3596       13.7283       13.1021       15.4218       15.7529       14.2531       13.5809       14.2767       18.1251       19.3672       15.3823       17.8406       36.4129       55.2512       71.9410       62.5995       38.2132       34.7340       34.0414       42.0056       42.1180       44.1653       45.9897       49.5073       46.3407       40.6781       33.7219       33.8958       37.4507       33.4702       33.7823       40.4880       40.1524       41.8126       44.8438       50.2635       49.6347       59.5055       55.7358       57.2128       50.8924       54.8746       54.8451       52.3790       52.2745       53.9359       55.3437       58.3303       66.8089       72.3749       68.5954       65.6085       61.5561       60.4245       53.4204       48.1641       36.5073       43.1802        0.0000        0.0000        0.0000       54.5187       47.0833       58.5525       68.5614       60.8558       63.0242       74.8901       75.7226       78.3728       89.0874       95.1465      103.1948      104.1086      104.5603        0.0000        0.0000        0.0000        0.0000        0.0000        0.0000        0.0000        0.0000        0.0000        0.0000        0.0000        0.0000        0.0000        0.0000        0.0000        0.0000        0.0000        0.0000        0.0000        0.0000        0.0000        0.0000        0.0000        0.0000        0.0000        0.0000        0.0000        0.0000        0.0000        0.0000        0.0000        0.0000        0.0000        0.0000        0.0000        0.0000        0.0000        0.0000        0.0000        0.0000        0.0000        0.0000
        0.0000        3.3125        2.0627        7.1662        6.7222        7.0094        8.9239       10.8698       11.7550        9.0276        9.2050        9.4683        9.4277        9.2261        9.2844        5.9240        5.9385        5.8337        5.0598        1.7370        1.6317        1.5002        1.3838        1.9999        2.0043        1.8837        1.8952        0.7595        0.3554        0.2086        0.1561        0.0000        0.0000        0.0000        0.0929        0.0791        0.1440        0.0658        0.0119        0.0535        0.0512        0.0508        0.0522        0.1012        0.1036        0.1025        0.0979        0.0000        0.0000        0.0000        0.0000        0.0000        0.0000        0.0000        0.0000        0.0437        0.0410        0.0456        0.0573        0.0549        0.1051        0.1132        0.1685        0.3366        1.1510        1.1512        0.6031        0.5752        0.6792        0.7204        0.8020        1.0115        1.0979        1.1677        1.0920        0.3803        0.3187        0.7217        0.4285        0.2182        0.3068        0.3056        0.2362        0.3066        0.2915        0.4850        0.8830        1.8011        1.9667        3.0376        2.9049        5.0527        5.0878        5.1487        7.4533        8.4846        8.6277        9.3637        9.7732        7.2289        8.1488        7.3635        7.2444        8.1570        8.6819        8.6326       11.7909        8.9039        5.1895        7.1139       10.5108       12.9373        5.8232       10.2584       20.3620       23.8874       31.4027       27.7330       19.3430        7.6562        6.3001        7.4517        9.0961       15.5244       18.4901       18.5878       13.2537       14.3310       15.0450       64.5262       62.7851       12.1601       13.7601       50.4035       38.1462       13.1845       13.5167       16.9803       19.5695       23.0113       25.2786       25.1667       21.5150       20.7498       24.7944       49.2189       80.0135       59.3056       37.4804       38.7245       36.0508       39.2179       44.4732       53.1742       49.7867       46.8690       43.1495       38.8840       34.6039       42.1606       47.5391       47.2093       45.2293       43.7657       43.3788       47.1323       50.6427       49.8156       54.3957       58.6508       58.5137       60.9455       54.3789       51.9856       55.6172       54.7763       56.8037       56.4426       60.0431       67.0527       76.6786       74.1978       69.5628       66.4357       57.3152       66.2402       72.0307       72.4931        0.0000        0.0000        0.0000        0.0000       71.7890       61.3821       60.5122       70.6540       82.8862       74.2646       79.5331       85.9382       78.2240       78.9136       85.2345      103.5080      107.1112      112.3094        0.0000        0.0000        0.0000        0.0000        0.0000        0.0000        0.0000        0.0000        0.0000        0.0000        0.0000        0.0000        0.0000        0.0000        0.0000        0.0000        0.0000        0.0000        0.0000        0.0000        0.0000        0.0000        0.0000        0.0000        0.0000        0.0000        0.0000        0.0000        0.0000        0.0000        0.0000        0.0000        0.0000        0.0000        0.0000        0.0000        0.0000        0.0000        0.0000        0.0000        0.0000        0.0000        0.0000
        0.0000       11.4834        4.8296        6.9420        6.1431        6.9495       10.3761       11.0635        8.0210        8.4460        9.3916        8.9798        7.4665        8.9599        7.4574        4.6863        4.3287        3.8916        3.4558        1.0227        0.7994        0.6700        0.6288        1.0270        1.2001        1.3992        1.1795        0.4068        0.3064        0.1332        0.0975        0.0000        0.0000        0.0000        0.0000        0.0427        0.0040        0.0046        0.0049        0.0246        0.0531        0.1253        0.1347        0.0676        0.0742        0.0715        0.0593        0.0000        0.0000        0.0000        0.0000        0.0000        0.0000        0.0000        0.0000        0.0337        0.0405        0.0504        0.0634        0.0609        0.0905        0.1636        0.1980        0.4898        0.4268        0.5456        0.6892        0.6608        0.7746        0.8214        1.0236        1.4125        1.6447        1.6516        1.2986        0.4965        0.5161        0.7654        1.1075        0.7530        0.2115        0.2706        0.1753        0.6365        0.6420        1.2739        1.8291        2.1079        2.2495        2.9896        5.3373        6.2495        7.7063       10.7076       10.8433       15.2493       12.7930       11.7630       14.9159       14.5667        9.0124        8.7907        8.7111        9.6100        8.8452       10.1615       11.3336        9.8966        8.7459        6.8047        5.5788        7.1107       14.9559       14.3759       12.3141       17.7488       35.4903       27.5641       15.7223       14.0024       13.3595       10.3923       13.6744       72.2313       96.1045      153.0673       74.6618       16.5242       17.8274       58.8170       67.5262       14.7646       13.1329       34.3220       37.8351       13.7236       14.8221       14.7292       25.2817       28.1143       25.7341       17.4360       18.1328       16.0591       41.7101       48.3036       57.7579       56.3058       57.5951       48.4393       45.3531       42.5192       44.8216       48.4600       47.0491       44.4304       37.8845       38.9388       38.2001       46.4065       49.9390       49.9721       48.9875       44.2061       44.0038       46.2130       47.4527       52.9480       60.0667       60.9054       63.4190       67.1904       60.2657       54.9173       61.0841       55.7897       54.2978       58.4375       61.2333       75.4440       76.0707       73.0377       74.4458       70.5395       65.3473       66.1416        0.0000        0.0000        0.0000        0.0000        0.0000       88.6379       77.5709       68.4754       76.6303       81.3004       73.4096       78.4813       80.5626       79.6980       86.4945       91.0831      104.1624      115.4255        0.0000        0.0000        0.0000        0.0000        0.0000        0.0000        0.0000        0.0000        0.0000        0.0000        0.0000        0.0000        0.0000        0.0000        0.0000        0.0000        0.0000        0.0000        0.0000        0.0000        0.0000        0.0000        0.0000        0.0000        0.0000        0.0000        0.0000        0.0000        0.0000        0.0000        0.0000        0.0000        0.0000        0.0000        0.0000        0.0000        0.0000        0.0000        0.0000        0.0000        0.0000        0.0000        0.0000        0.0000        0.0000
        4.8386        4.0059        2.8821        6.9720        8.3558       10.6717       11.8477       10.6696        8.9344        8.0068        7.4181        8.1690        8.2038        8.1028        7.9608        5.2171        3.5563        2.5872        1.8578        0.4694        0.3235        0.2459        0.3382        0.6119        0.5586        0.4553        1.5211        1.3332        0.2599        0.1707        0.0740        0.0000        0.0000        0.0000        0.0000        0.0286        0.0010        0.0014        0.0021        0.0135        0.0171        0.0208        0.0504        0.0540        0.0611        0.0570        0.0415        0.0000        0.0000        0.4399        0.3863        0.0000        0.0000        0.0000        0.0000        0.0339        0.0462        0.0615        0.0796        6.0050       10.3943        0.1431        0.2154        0.4459        0.4778        0.6051        0.8249        1.1617        1.5600        1.7975        1.6497        2.2833        2.4130        3.3266        3.0126        1.4557        2.2856        2.6263        3.1726        2.6837        1.8199        1.6199        1.4824        1.9773        1.7357        1.1516        2.2709        3.0024        3.3577        2.3226        4.8063       11.7770       23.1666       31.2482       14.4430       16.1512       20.2869       14.1837       15.8467       18.9662       17.5340       16.3807       11.5233       12.5018       13.0251       14.5310       11.2989       12.2382       38.9141        6.4920        6.8898        6.7198        6.6374        8.8646       12.5177       14.3528       18.3947       14.9191       10.1592       12.7950       13.9068       16.9461       18.9015       30.5616       19.4912       21.4215       21.5077       38.2884       54.1702       26.6673       20.5107       16.1688       13.1339       19.5085       19.2480       11.0363       15.4516       25.5182       31.3902       26.1243       60.7719       17.8856       17.6359       21.5519       34.6379       45.0400       52.5320       59.8859       57.9306       59.0748       55.2767       54.9058       46.0320       48.6111       57.1826       51.7395       44.2783       46.9993       48.8448       45.1142       50.1827       52.0356       52.3442       50.5012       47.9159       45.2819       48.1872       54.2079       59.1940       59.4270       58.9501       60.8619       59.5114       55.4398       54.2840       49.2913       48.3699       50.9848       54.9027       60.3805       71.8561       80.2437       82.8006       84.9844       81.2243        0.0000        0.0000        0.0000        0.0000        0.0000        0.0000       74.6839       73.1160       73.6891       83.6517       71.8668       69.4368       80.9791       96.5198      103.1641      113.4046        0.0000        0.0000        0.0000        0.0000        0.0000        0.0000        0.0000        0.0000        0.0000        0.0000        0.0000        0.0000        0.0000        0.0000        0.0000        0.0000        0.0000        0.0000        0.0000        0.0000        0.0000        0.0000        0.0000        0.0000        0.0000        0.0000        0.0000        0.0000        0.0000        0.0000        0.0000        0.0000        0.0000        0.0000        0.0000        0.0000        0.0000        0.0000        0.0000        0.0000        0.0000        0.0000        0.0000        0.0000        0.0000        0.0000        0.0000        0.0000
        0.3725        1.6647        2.1917        6.8086        9.0268       14.5524       16.3562       11.0704        9.0025        9.6605        7.7610        7.4597        6.7224        6.1147        5.0295        3.5936        2.3697        1.6382        1.3076        0.3876        0.2460        0.1882        0.2155        0.3262        1.1063        0.5331        1.7823        3.2885        2.3467        0.1099        0.1277        0.0554        0.0000        0.0636        0.0236        0.0030        0.0025        0.0026        0.0035        0.0204        0.0244        0.0274        0.0296        0.0603        0.0643        0.0590        0.0731        0.0000        0.0000        0.1007        0.1007        0.0000        0.0000        0.0000        0.0000        0.0441        0.0580        0.0786        0.1062        0.1065        0.1505        0.1936        0.2809        0.8024        0.7556        1.6697        2.4371        3.8931        5.4700        7.2103        6.5985        6.1873        5.6359        4.5377        3.9652        3.2459        2.4848        2.8904        1.6728        0.5716        0.1742        0.1527        0.0984        0.2054        0.2260        0.2223        0.5386        4.3603       11.0202        7.0571        3.1727       10.9737       20.6499       24.7981       20.7829       16.0698       21.0325       16.3580       14.2924       12.2021       18.3823       19.6743       21.6294       17.3443       13.0670       13.9888       11.2271        8.9552       23.7190       25.4733       13.8300       10.7569        9.4026        8.0071        6.7055        8.1490       11.2372       13.1560        9.6786       10.1717       11.0131      176.4520       89.4752       18.2690       14.6521       15.7845       14.2240       76.7514       64.9909       19.1415       17.9421       15.6016        9.2566       10.6637       19.4874       15.2985       19.7700       30.1450       31.5454       32.1898       48.6207       19.8700       23.7487       31.5130       43.7504       52.9195       41.6302       49.8850       55.4164       48.2809       53.7795       56.0934       57.1657       57.9811       48.7282       58.4412       60.8662       54.6071       58.5225       54.5232       54.8196       55.2212       54.4590       57.3303       55.4213       51.1945       48.4158       54.1802       58.8187       56.5991       52.3806       56.4642       55.5606       54.1072       51.4245       44.6669       42.4886       49.0599       57.2115       62.6180       66.2620       69.0608       70.7930       80.0766        0.0000        0.0000        0.0000        0.0000        0.0000        0.0000       98.8200       78.5133       93.8268       82.1338       73.4283       63.3561       68.6306       93.8264      109.4965      108.4785      116.0223        0.0000        0.0000        0.0000        0.0000        0.0000        0.0000        0.0000        0.0000        0.0000        0.0000        0.0000        0.0000        0.0000        0.0000        0.0000        0.0000        0.0000        0.0000        0.0000        0.0000        0.0000        0.0000        0.0000        0.0000        0.0000        0.0000        0.0000        0.0000        0.0000        0.0000        0.0000        0.0000        0.0000        0.0000        0.0000        0.0000        0.0000        0.0000        0.0000        0.0000        0.0000        0.0000        0.0000        0.0000        0.0000        0.0000        0.0000        0.0000
        1.1563        2.4698        5.6974        8.9671       10.3723       12.3941       12.3088       12.5707        8.9772        8.7050        7.4044        6.4119        5.1059        4.4242        3.5898        2.3541        1.6542        1.1952        0.9507        0.7221        0.4651        0.3559        0.3778        1.2034        2.2386        1.7540        1.7884        3.1257        0.6690        0.2255        0.1836        0.0874        0.0204        0.0150        0.0130        0.0576        0.0601        0.0482        0.0354        0.0628        0.0729        0.0784        0.0795        0.0786        0.0795        0.0720        0.1158        0.2315        0.0427        0.0020        0.0020        0.0242        0.0012        0.0018        0.0029        0.0353        0.0453        0.0624        0.0867        0.1228        0.3370        0.3242        0.8347        1.0520        1.5761        3.1258        3.2792        4.2819        4.2226        2.3902        1.6241        1.1897        1.3670        1.2207        1.1854        1.6182        0.9090        0.5836        0.3276        0.2579        0.7955        0.7123        0.6324        0.7562        1.0845        1.6398        1.5533        3.5182        4.7325        5.0899        3.9278        7.4445       11.3097       16.4410       14.1998       11.1821       11.1110       14.8406       17.1183       15.8612       17.1084       28.3991       35.7081       35.6804       25.7155       21.3835       14.5981       12.2091       16.4920       25.8644       17.2237       14.7365       11.9953       11.5836       10.5247        8.7182        8.9305       10.3000        9.9033       13.1656       11.9538       23.4984       20.3476       19.9986       17.7420       15.9426       12.8132       11.5910       15.8893       21.7361       28.0832       13.8856        7.8234       12.4268       21.4265       20.7289       33.2993       42.6098       23.6448       30.4176       31.3362       34.1788       35.1304       60.4112       70.3065       53.9607       51.5234       65.2406       67.3369       66.6542       62.9362       63.0343       66.3836       70.8804       62.3402       68.3382       64.1146       57.3526       55.5424       60.8719       64.5389       62.7716       62.5233       65.7731       61.3426       55.6517       50.8887       50.6382       47.9945       55.6129       53.7652       56.9574       57.4655       49.0674       51.5958       41.2761       43.8874       57.6446       68.4788       79.2882       71.3052       77.9954        0.0000        0.0000        0.0000        0.0000        0.0000        0.0000        0.0000        0.0000       77.7000       92.4648       96.9908       86.2386       85.6012       36.2100        0.0000       94.1400      133.3500      169.1400      150.7200        0.0000        0.0000        0.0000        0.0000        0.0000        0.0000        0.0000        0.0000        0.0000        0.0000        0.0000        0.0000        0.0000        0.0000        0.0000        0.0000        0.0000        0.0000        0.0000        0.0000        0.0000        0.0000        0.0000        0.0000        0.0000        0.0000        0.0000        0.0000        0.0000        0.0000        0.0000        0.0000        0.0000        0.0000        0.0000        0.0000        0.0000        0.0000        0.0000        0.0000        0.0000        0.0000        0.0000        0.0000        0.0000        0.0000        0.0000        0.0000
        6.6441        6.2773        6.2582        9.7759       13.1993       15.3008       12.0618        8.6759       16.6753       12.9995        7.8694        4.8672        4.0472        3.1656        2.4508        1.8216        1.2614        0.9497        1.1910        1.0513        1.0269        0.8107        0.3852        0.4478        0.3276        0.2692        0.2779        0.2907        1.0102        0.5891        0.2056        0.0343        0.0264        0.5276        0.0181        0.0485        0.0620        0.0589        0.0639        0.0786        0.0896        0.0935        0.0908        0.0858        0.0833        0.0746        0.0599        0.0056        0.0038        0.0028        0.0027        0.0018        0.0017        0.0023        0.0036        0.0423        0.0542        0.0772        0.1098        0.3554        0.7291        1.5463        2.2606        1.8801        2.1428        2.9557        2.7731        2.1590        1.5840        1.4429        1.3476        1.5449        1.8139        1.1823        0.8895        1.3312        1.8537        1.1543        0.4167        0.2461        0.2588        0.1653        0.1003        0.2059        0.6572        1.4241        1.1784        3.4139        5.1893        4.3621        4.7418        4.2024        8.0376       10.2073        9.6188       10.4673        9.7098       14.5981       18.6293       22.9288       19.0537       20.4491       23.4766       23.4641       25.2164       29.8791       18.5609       23.5002       19.9192       17.8990       15.3950       15.7170       15.5610       11.5459       11.4785        9.5285        9.5013        9.9080       11.0554       11.4889       11.1670        9.8768       13.2831       18.1481       20.1877       18.7030       14.7359        9.0722       10.8873       15.8073       13.7669       14.2637        8.5847       21.9046       17.7757       18.0563       26.2541       30.8077       29.4278       35.4062       40.5841       45.6647       42.9443       60.5635       77.1719       64.7167       64.8369       79.2562       86.4865       84.6603       80.4875       75.6948       70.1137       73.4454       73.8530       71.0838       64.0143       65.7834       67.6880       62.9986       68.8902       66.0133       65.4618       55.8714       50.0241       54.6028       59.8153       47.7573       46.5174       53.6742       57.0645       64.9507       59.0632       57.4246       50.1170       44.3285       50.8304       62.6765       65.8338        0.0000        0.0000        0.0000        0.0000        0.0000        0.0000        0.0000        0.0000        0.0000        0.0000        0.0000       83.2800      105.8668      106.7476      104.2419        0.0000        0.0000        0.0000        0.0000        0.0000        0.0000        0.0000        0.0000        0.0000        0.0000        0.0000        0.0000        0.0000        0.0000        0.0000        0.0000        0.0000        0.0000        0.0000        0.0000        0.0000        0.0000        0.0000        0.0000        0.0000        0.0000        0.0000        0.0000        0.0000        0.0000        0.0000        0.0000        0.0000        0.0000        0.0000        0.0000        0.0000        0.0000        0.0000        0.0000        0.0000        0.0000        0.0000        0.0000        0.0000        0.0000        0.0000        0.0000        0.0000        0.0000        0.0000        0.0000        0.0000        0.0000        0.0000
        0.0000        0.0000        6.3077        9.0576        0.0000       12.9788       10.8219        7.0099       15.6990       14.1003        7.6461        7.9754        3.8722        2.6549        2.1520        1.4115        1.1270        1.1657        2.6349        0.7018        1.1958        1.2768        1.1112        1.2412        0.7114        0.2813        0.3111        0.3181        0.5745        1.6882        1.6702        0.0393        0.0319        0.4996        0.0232        0.0639        0.0532        0.0507        0.0564        0.0926        0.1012        0.1026        0.0972        0.0898        0.0847        0.0754        0.0621        0.0061        0.0044        0.0035        0.0035        0.0424        0.0423        0.0032        0.0563        0.1327        0.1072        0.2331        0.4828        0.8030        1.0757        1.6682        3.6175        3.6663        5.1272        4.2064        1.6748        1.2150        1.3404        1.7987        3.3518        4.3580        2.2807        1.2944        1.1776        1.0305        1.2733        1.6164        1.6101        1.9261        1.4866        1.4897        1.6195        1.1567        0.5432        0.5422        0.7171        3.5289        6.4353        6.8135        5.0114        4.7386        4.4037        4.2078        7.2337       10.7834        8.7427       12.2994       17.2117       19.9037       14.5307       14.8063       15.8834       22.2843       24.8782       27.7582       23.1629       23.3057       49.5102       32.9938       21.0790       25.8771       33.7821       29.5540       24.6624       16.6276       17.1311       13.2986       14.6217       16.0152       11.8133       11.5047       16.3850       24.7145       21.0907       16.6391       13.0746       10.9898       17.4367       17.3890       16.2145       16.6214       23.4570       16.4998       24.0054       27.7261       25.5962       26.7070       31.4205       37.8495       39.3019       44.3367       54.0106       76.2168       89.2052       82.2012       70.0838       86.3873       97.9819       98.4342       87.3324       90.0076       78.2998       76.9080       80.6776       71.5417       68.6262       74.2746       68.1397       67.3993       68.6675       70.9551       65.5270       63.8713       55.3210       60.4871       62.4034       53.0183       52.9748       55.2737       59.8919       70.0975       55.2747       47.2819       50.2873       48.2727       52.9649       58.9943       59.3521       57.9359        0.0000        0.0000       71.8757        0.0000        0.0000        0.0000        0.0000        0.0000        0.0000      146.9700      108.9000      112.6554        0.0000        0.0000        0.0000        0.0000        0.0000        0.0000        0.0000        0.0000        0.0000        0.0000        0.0000        0.0000        0.0000        0.0000        0.0000        0.0000        0.0000        0.0000        0.0000        0.0000        0.0000        0.0000        0.0000        0.0000        0.0000        0.0000        0.0000        0.0000        0.0000        0.0000        0.0000        0.0000        0.0000        0.0000        0.0000        0.0000        0.0000        0.0000        0.0000        0.0000        0.0000        0.0000        0.0000        0.0000        0.0000        0.0000        0.0000        0.0000        0.0000        0.0000        0.0000        0.0000        0.0000        0.0000        0.0000        0.0000        0.0000
        0.0000        0.0000        0.0000        0.0000        0.0000       10.5876       12.4976        8.2013        9.6676        8.2812        5.9637        6.5328        6.6310        3.2947        1.6587        1.0916        0.7586        0.7100        0.6030        0.4594        0.7079        0.8400        0.8683        1.1074        0.5873        0.2820        0.3113        0.2649        0.2896        0.2849        0.2505        0.0442        0.8269        0.0319        0.0287        0.0818        0.0712        0.0668        0.0689        0.1056        0.1085        0.1061        0.0992        0.0903        0.0836        0.0745        0.0624        0.0063        0.0048        0.0267        0.0437        0.0258        0.0031        0.0556        0.3762        0.1978        0.3442        0.4167        1.1213        3.8869        4.4095        4.6303        4.0095        3.5021        3.1065        1.8148        1.7525        1.1350        1.8127        3.5930        2.8412        5.5029        3.4257        1.4937        1.1710        1.7890        1.2709        1.6393        1.5770        1.6891        2.1138        0.9250        0.3486        0.3077        0.7071        1.1508        2.4916        2.3776        5.1587        2.5228        4.2941        5.4056        5.7389        7.0468        8.0583       11.8862       16.0239       13.2368       15.8868       15.9602       14.4043       13.7502       15.6391       22.0659       26.0042       25.5203       25.2239       26.1126       30.3138       58.9241       48.4221       34.6207       39.9000       39.2419       36.1545       29.1726       22.4998       23.5303       17.4889       13.9642       12.7480       12.1114       16.1521       26.7773       25.8648       19.2519       14.6979       15.0754       25.9869       33.0667       30.5744       20.6698       18.3132       16.3507       21.5547       26.4796       31.3938       39.4437       53.7227       49.0459       43.9813       50.6319       56.2817       73.8129       92.6552       99.1068      123.5822       97.9057      103.3564       99.7640      106.9462      101.8724       98.9321       89.0103       80.6249       77.1084       77.1720       75.0060       71.1632       71.0401       74.4266       74.2817       66.3546       65.9346       66.2243       61.1674       52.6628       55.4684       55.9767       61.2047       58.5376       59.0676       55.1184       57.5344       59.0069       49.6527       45.0778       46.1717       40.5851       43.2997       46.3785       51.0256       52.5323       66.2646        0.0000        0.0000        0.0000        0.0000       76.1100       72.1200       66.0000       88.8655        0.0000        0.0000        0.0000        0.0000        0.0000        0.0000        0.0000        0.0000        0.0000        0.0000        0.0000        0.0000        0.0000        0.0000        0.0000        0.0000        0.0000        0.0000        0.0000        0.0000        0.0000        0.0000        0.0000        0.0000        0.0000        0.0000        0.0000        0.0000        0.0000        0.0000        0.0000        0.0000        0.0000        0.0000        0.0000        0.0000        0.0000        0.0000        0.0000        0.0000        0.0000        0.0000        0.0000        0.0000        0.0000        0.0000        0.0000        0.0000        0.0000        0.0000        0.0000        0.0000        0.0000        0.0000        0.0000        0.0000        0.0000
        0.0000        0.0000        0.0000        0.0000        0.0000        4.2394        6.5941        4.3974        6.0601        6.6768        8.1835        4.9895        2.7398        1.9475        1.0801        0.6130        0.6201        0.5787        0.4245        0.4763        0.2510        0.4682        0.0000        0.2326        0.3368        0.3602        0.3551        0.2895        0.3155        0.3209        1.6255        1.4016        0.0356        0.0313        0.0287        0.1341        0.1202        0.1122        0.1099        0.0980        0.0958        0.0909        0.0842        0.0744        0.0677        0.1276        0.1189        0.0215        0.0033        0.3731        0.0034        0.0376        0.4347        0.4128        1.6701        2.0440        2.2188        1.9734        2.4814        2.8898        2.4445        3.0926        4.1305        3.5127        1.9407        2.0556        2.4689        2.5890        2.5485        3.8482        3.2549        2.7325        1.9744        1.3984        1.3330        1.6995        1.7165        0.7372        0.3766        0.0000        0.4117        1.2949        2.3139        3.5715        1.3496        1.0964        0.7217        1.4747        5.1941        5.8261        6.3546       11.5403       10.2951       10.7484       10.6994       14.6950       17.8255       15.6946       14.4279       13.0749       10.8478       10.5908       11.7779       24.2735       28.0162       36.3966       35.3923       32.6775       39.6238       44.8471       58.8208       54.7587       65.2110       45.7959       40.2338       36.2961       33.4913       32.5849       28.1642       21.8837       19.9612       17.5392       18.5103       21.2594       28.0246       33.2236       26.3862       31.0337       34.9873       35.9513       43.2165       29.5842       33.4569       35.1032       27.2723       21.3525       37.6761       48.1124       67.5425       71.3144       71.8722       75.3416       81.8620       98.1714       95.5303       89.7536       92.9588       99.3724       94.7004       91.1298      101.4078      104.0204      100.6290       91.7248       85.3380       76.8456       75.7737       69.4974       65.4704       59.4054       65.0225       62.6222       61.5962       76.5619       55.5218       51.4831       47.0008       49.3375       46.7775       49.1606       49.5047       50.9455       54.5322       54.8565       56.5005       51.5536       40.2214       38.7320       41.0539       34.9267       32.8520       36.1881       32.3100       36.5687        0.0000        0.0000        0.0000       60.5788       55.6263       60.2224       61.2073       46.6468       49.9040        0.0000        0.0000        0.0000        0.0000        0.0000        0.0000        0.0000        0.0000        0.0000        0.0000        0.0000        0.0000        0.0000        0.0000        0.0000        0.0000        0.0000        0.0000        0.0000        0.0000        0.0000        0.0000        0.0000        0.0000        0.0000        0.0000        0.0000        0.0000        0.0000        0.0000        0.0000        0.0000        0.0000        0.0000        0.0000        0.0000        0.0000        0.0000        0.0000        0.0000        0.0000        0.0000        0.0000        0.0000        0.0000        0.0000        0.0000        0.0000        0.0000        0.0000        0.0000        0.0000        0.0000        0.0000        0.0000        0.0000
        0.0000        0.0000        0.0000        0.0000        0.0000        4.5825        5.1687        8.2362        7.4498       10.8171       14.7698        6.0760        7.5742        5.6262        3.9834        1.0569        0.1887        0.1638        0.0766        0.0109        0.0644        0.0686        0.2680        0.4448        0.3636        0.3706        0.4062        0.3115        0.3377        0.3337        1.4297        1.6069        0.0400        0.0358        0.0333        0.1584        0.5378        1.1023        0.9791        0.7354        0.1013        0.0934        0.0856        0.0865        0.2100        0.0754        0.0645        0.0046        0.0731        0.2510        0.3546        0.2795        0.2681        0.2581        0.8413        0.7550        1.3101        1.6002        3.0218        4.9450        4.1741        3.4115        2.1125        1.9071        1.3456        1.7416        3.9860        2.9203        4.0526        6.6169        5.9701        2.5420        2.1562        2.2685        2.3659        1.4748        0.8713        0.8350        0.4118        0.0943        0.0380        1.2736        0.1052        0.5628        1.0694        2.5140        2.4137        6.0960        6.3805        5.0784        5.0485        2.1807        4.2862        6.2783        6.5068        9.9702       10.1683        8.2858       13.7448       11.3319        8.6745        9.6368       15.6460       28.6522       36.9813       52.7787       51.8544       39.8938       43.6840       45.8701       56.0879       46.0289       51.1420       72.9137       80.3903       80.1611       51.3910       40.2022       35.8808       29.3765       37.7177       35.9421       37.2094       36.3288       33.7145       26.7827       26.5202       33.8628       35.7798       31.1610       51.8820       59.5778       59.4134       48.2753       41.0271       40.2803       46.7950       45.1747       53.0889       61.5100       63.3585       57.6700       56.3647       69.9569       89.8437      100.8197      114.3552      108.4466      105.0879      108.0389      106.9863       91.6700       93.9399       87.3462       86.2297       81.1447       64.5982       60.8812       63.0601       59.8011       57.8165       49.8150       53.7758       54.8098       55.8003       52.5611       44.6761       44.9258       49.5934       47.5292       43.5067       38.2665       43.0102       50.9290       50.1692       49.8220       46.6013       39.6108       37.7338       33.2748       28.9873       33.6240       31.5753       40.5564        0.0000        0.0000       51.0932       49.6164       48.0008       49.6710       48.5029       36.4114       35.7968       40.7041       43.4172       42.3926       34.3338       35.9207        0.0000        0.0000        0.0000        0.0000        0.0000        0.0000        0.0000        0.0000        0.0000        0.0000        0.0000        0.0000        0.0000        0.0000        0.0000        0.0000        0.0000        0.0000        0.0000        0.0000        0.0000        0.0000        0.0000        0.0000        0.0000        0.0000        0.0000        0.0000        0.0000        0.0000        0.0000        0.0000        0.0000        0.0000        0.0000        0.0000        0.0000        0.0000        0.0000        0.0000        0.0000        0.0000        0.0000        0.0000        0.0000        0.0000        0.0000        0.0000        0.0000        0.0000        0.0000
        0.0000        0.0000        0.0000        0.0000        4.3861        7.6059        7.1877        7.6890        4.9318        6.2947        6.4887        3.9453        4.9819        4.1601        3.5806        2.1177        0.8109        0.6808        2.2357        0.0278        0.1574        0.0371        0.0315        0.2342        0.3075        0.3675        0.4017        0.3244        0.3499        0.3462        0.3147        0.0480        0.0422        0.0382        0.0358        0.8846        1.3961        1.1391        0.4300        0.2989        0.1094        0.1006        0.1210        0.0951        0.0781        0.0703        0.0733        0.4252        0.8668        1.2460        0.7283        0.9289        0.7625        1.4882        1.8882        1.8770        1.6101        2.6709        1.9386        2.1188        2.8221        3.0387        2.3695        2.5789        2.9226        3.1425        3.2179        2.7963        3.7796        3.9974        8.6694       15.5058       11.7173        6.2884        1.3052        1.3579        1.5418        0.7496        0.6144        0.0906        1.4267        1.9517        0.5641        0.6257        0.8519        1.4711        2.0935        3.7984        6.2571        4.2066        5.7670        5.1602        3.2877        3.0125       13.5649        7.0470        2.0869        3.3677        5.6745        6.6584        7.0010       10.2881       12.8659       24.8298       33.1401       35.6790       29.5196       28.5881       33.9982       34.1005       58.1851       52.4502       48.5865       46.3818       55.4874       60.2575       66.2689       64.7182       53.6461       48.0385       47.9854       44.4461       33.2913       28.0638       23.1549       36.4276       43.0427       36.6346       35.2445       31.2843       49.1523       79.4490       66.7417       63.1871       63.2217       57.5651       54.6772       53.7014       55.6897       67.2592       65.3476       64.3187       68.7019       75.2014      100.5705      106.4098       91.6139       94.3788       97.4676      110.3166      107.8207      103.4257       98.7303       89.2929       79.3166       64.9900       56.7544       56.1246       57.7511       58.4018       51.0776       48.2362       51.7675       52.5406       44.9010       41.4262       36.8490       35.8469       33.1619       33.4116       31.7588       34.3857       36.4940       41.7874       43.9822       47.6081       50.3841       44.1228       36.5048       27.9439       25.8785       27.1593       33.4822       36.0479        0.0000       36.2622       34.4265       40.7288       46.9535       46.9392       42.6476       30.9326       30.0536       28.9252       29.1388       26.0988       25.6718       28.6588       33.4148        0.0000        0.0000        0.0000        0.0000        0.0000        0.0000        0.0000        0.0000        0.0000        0.0000        0.0000        0.0000        0.0000        0.0000        0.0000        0.0000        0.0000        0.0000        0.0000        0.0000        0.0000        0.0000        0.0000        0.0000        0.0000        0.0000        0.0000        0.0000        0.0000        0.0000        0.0000        0.0000        0.0000        0.0000        0.0000        0.0000        0.0000        0.0000        0.0000        0.0000        0.0000        0.0000        0.0000        0.0000        0.0000        0.0000        0.0000        0.0000        0.0000        0.0000
        0.0000        0.0000        0.0000        0.0000        4.8983        2.8567        2.5377        4.8497        5.2346        6.8308        5.8879        3.0894        1.6236        1.1308        1.3945        0.6448        0.4352        0.4268        0.6795        0.0075        0.0113        0.0150        0.0037        0.2581        0.3264        0.3864        0.4108        0.3265        0.3479        0.3436        0.3129        0.0480        0.0427        0.0389        0.0365        1.1876        1.3526        1.5638        0.4133        0.1998        0.1721        0.1221        0.2125        0.4933        1.0750        0.1703        0.3408        1.0176        1.2291        0.9064        0.9182        2.0964        1.2682        1.5968        1.3012        0.4949        0.7090        1.5006        1.5385        3.0512        1.4684        0.8933        2.5629        4.3585        3.9048        3.9448        3.2741        2.7479        3.0437        2.3214        3.7371        6.8614        5.5172        2.9377        2.6741        1.4983        1.2253        1.0873        1.1051        0.3409        3.1566        1.5981        0.4976        1.0932        0.3333        0.3435        1.0476        2.2491        6.7735        1.4144        0.2947        0.5167        1.0243       11.9966       55.7385       15.5118        3.6699        2.3822        3.9283        3.7167        5.9395        9.9713        9.9091       19.6996       25.5807       24.5036       22.6928       24.1766       28.4682       26.2488       31.1162       37.5438       48.7650       50.2260       53.6280       52.8751       48.3246       68.6300       64.7296       59.3768       42.0060       35.8955       37.9791       36.8046       27.0911       34.2480       37.2050       40.6766       41.8232       48.9019       51.5422       63.4864       51.4860       42.0707       48.9701       51.0606       58.3352       59.2787       57.2760       67.7495       69.0023       64.5920       78.0579       92.2649       96.9763       92.7320       87.0974       87.3046       99.1746      113.1957      100.9529      106.2241       94.5845       77.4889       64.0253       59.6062       58.0845       59.9690       57.4112       49.9432       47.0859       45.0782       47.9431       45.1802       35.2183       27.0407       30.8240       28.5285       30.0263       35.9205       33.4758       36.5039       38.9841       40.4159       40.1899       39.5392       38.0485       39.0969       34.9068       32.3529       27.8597       28.1489       30.6888       28.8503       27.7117       24.8911       25.7601       34.4311       38.7996       38.9806       35.2571       25.1465       24.1691       22.6774       25.5329       24.2559       28.2161       29.2313       34.7661        0.0000        0.0000        0.0000        0.0000        0.0000        0.0000        0.0000        0.0000        0.0000        0.0000        0.0000        0.0000        0.0000        0.0000        0.0000        0.0000        0.0000        0.0000        0.0000        0.0000        0.0000        0.0000        0.0000        0.0000        0.0000        0.0000        0.0000        0.0000        0.0000        0.0000        0.0000        0.0000        0.0000        0.0000        0.0000        0.0000        0.0000        0.0000        0.0000        0.0000        0.0000        0.0000        0.0000        0.0000        0.0000        0.0000        0.0000        0.0000        0.0000        0.0000
        0.0000        0.0000        0.0000        0.0000        1.0579        0.6129        0.8609        0.7446        0.9142        0.6817        0.1970        0.1613        0.9322        2.3511        2.9532        3.3496        2.1207        2.3125        1.1722        0.5051        1.1695        1.6880        0.8348        0.5802        1.0489        0.3723        0.3465        0.3133        0.3103        0.3049        0.2958        0.0319        0.1774        0.0892        0.1177        1.8321        2.3856        2.6580        1.8442        1.6510        0.6213        0.1303        0.5140        2.2402        0.3826        0.3703        0.4230        0.7029        0.4809        0.1722        0.1262        0.8029        0.8730        3.4560        2.8691        1.3431        3.1545        1.8042        2.1004        2.9834        1.7128        1.0008        2.2433        2.0815        1.2050        0.9706        1.3207        1.3342        2.2687        5.4325        5.4948        4.0080        3.0386        3.7033        3.4264        5.5363        3.3141        1.9934        2.3155        1.6668        0.7838        0.4377        0.2442        1.6169        0.9072        0.0718        0.6411        0.0000        1.2475        2.2923        0.5206        4.3905        7.7598       15.8431       26.3703       15.8685       13.4102        6.9339        4.3272        4.5322        5.6747        9.9267        8.5018       14.0545       16.8955       18.1985       20.9536       24.0552       28.7226       27.5235       29.7519       27.8340       32.2191       38.2968       36.9809       40.6391       39.2851       42.7936       42.7048       33.0629       32.0835       31.5190       26.6916       34.3660       33.8007       45.0308       42.6544       55.5266       50.5193       47.5461       59.3443       49.8936       42.8454       43.1579       53.3446       50.8115       59.3945       59.2389       63.9135       63.9724       64.8021       64.7743       72.2983       79.8906       84.7733       93.3040      101.3235      110.5466      105.1613       94.1789       89.9360       95.9105       86.2583       70.2815       68.5694       62.3967       57.2371       47.8905       42.6213       37.6043       32.6108       29.1956       30.0454       33.3034       23.6031       20.9023       29.9415       35.3973       56.6167       52.0724       47.3342       41.1367       40.9142       37.9614       41.9333       43.7639       48.8821       43.2950       36.7759       31.5564       32.5308       29.4589       27.6310       21.0281       19.4209       19.5842       20.6136       19.8606       22.0639       21.7256       20.5993       15.5385       15.1410       14.7033       17.6323       20.7004       23.0447       24.3090       25.9411        0.0000        0.0000        0.0000        0.0000        0.0000        0.0000        0.0000        0.0000        0.0000        0.0000        0.0000        0.0000        0.0000        0.0000        0.0000        0.0000        0.0000        0.0000        0.0000        0.0000        0.0000        0.0000        0.0000        0.0000        0.0000        0.0000        0.0000        0.0000        0.0000        0.0000        0.0000        0.0000        0.0000        0.0000        0.0000        0.0000        0.0000        0.0000        0.0000        0.0000        0.0000        0.0000        0.0000        0.0000        0.0000        0.0000        0.0000        0.0000        0.0000        0.0000
        0.0000        0.0000        0.0000        0.0000        0.0000        0.0000        0.0000        0.0000        0.6314        0.3800        0.2032        0.4685        0.6716        1.6314        2.7971        3.6898        2.7245        1.8819        2.6224        1.2808        2.0173        1.7434        0.8297        0.3087        0.5708        0.6259        0.7568        2.0093        3.1456        0.3209        0.2884        0.0340        0.0328        0.0774        0.4952        0.9477        0.1085        0.0905        0.0844        0.1907        0.3559        0.6923        0.3373        0.4604        0.4185        0.0931        0.3938        0.1968        0.7197        0.4867        0.2954        0.2799        0.3040        2.8029        1.4200        1.7676        1.8735        2.6670        5.4562        2.5395        1.7632        2.3969        2.3311        2.8439        2.3799        1.9531        1.9848        1.9631        2.6357        5.2053        6.7425        3.5330        4.1712        4.5914        6.3141        5.9075        5.0629        4.1657        4.8599        1.7499        1.1272        0.7642        0.4805        0.9278        1.4235        1.3462        0.2811        4.4874        3.3381        3.9808        2.1683        1.6597        3.9309        5.1511        2.8882        3.4930       12.6324        4.0130        5.1339        4.1060        6.7257        6.8080        7.8147       11.6120       15.2595       16.7999       16.8250       19.2147       22.9374       25.7816       38.8943       31.5216       38.5319       33.2490       33.2022       26.3915       28.9210       35.6118       37.3556       36.1141       35.3726       35.2932       33.1892       59.8981       45.7491       35.9137       36.3487       37.4715       44.9602       49.0579       55.5792       42.8583       47.3147       49.2271       55.7051       68.1653       66.1130       60.4531       55.0230       72.3830       75.0016       67.7121       75.6347       73.3802       81.3044       96.1995      125.2126      122.9505       98.8505       97.1159       88.5323       87.7409       78.1534       67.9054       62.7490       52.4303       55.6773       47.5709       42.1072       35.1311       30.3031       27.3118       25.8592       21.7339       20.8909       26.1787       22.9741       40.9550       50.5106       42.2663       54.8847       41.6955       39.4648       42.1021       38.7770       41.0290       43.0622       43.1567       43.5341       30.7825       32.6837       29.8708       29.5811       20.1464       18.8132       17.0374       16.5965       16.0016       16.5014       16.4036       17.4253       12.0716       11.5824       12.7307       15.8047       20.1345       21.2483        0.0000        0.0000        0.0000        0.0000        0.0000        0.0000        0.0000        0.0000        0.0000        0.0000        0.0000        0.0000        0.0000        0.0000        0.0000        0.0000        0.0000        0.0000        0.0000        0.0000        0.0000        0.0000        0.0000        0.0000        0.0000        0.0000        0.0000        0.0000        0.0000        0.0000        0.0000        0.0000        0.0000        0.0000        0.0000        0.0000        0.0000        0.0000        0.0000        0.0000        0.0000        0.0000        0.0000        0.0000        0.0000        0.0000        0.0000        0.0000        0.0000        0.0000        0.0000        0.0000
        0.0000        0.0000        0.0000        0.0000        0.0000        0.0000        0.0000        0.0000        0.0000        0.0000        0.3872        0.8758        1.3403        2.5108        2.8932        1.4989        2.3382        1.8674        3.5271        0.7727        0.6373        0.8101        0.5808        0.9987        1.1475        1.0049        0.7855        0.7740        0.5232        0.4899        0.9685        0.7563        0.3527        0.7494        1.5093        1.2364        0.2713        0.1953        0.3402        1.1651        0.5509        0.7573        0.3966        0.4312        0.3126        0.1054        1.3457        0.8902        0.9707        0.9996        0.9360        0.2340        0.1999        1.8818        1.7684        2.8217        3.2402        2.3798        4.5757        2.3109        1.9549        2.5151        2.8731        2.1644        2.0589        1.7166        1.6306        1.2126        2.4849        2.0305        2.6049        4.7863        5.6725        7.4521        8.8905       10.8628        6.1797        4.9514        5.2197        2.9988        1.3821        1.0254        1.8169        3.4436        1.7436        2.2064        0.4744        5.7431       10.3386       12.7121        3.9866        5.9803        3.6934        2.0097        0.9541        0.9322        4.2541        3.5001        5.6929        4.5930        8.1693       15.2181       17.6873       12.2482       15.1749       15.7534       18.4923       24.4772       31.7427       34.5460       41.6782       40.3239       38.6214       30.6470       35.0994       33.1331       32.8272       31.0264       33.5959       39.2544       45.9591       46.2960       41.8661       46.2107       39.8048       36.9419       33.5580       51.0358       51.5004       48.9304       46.9038       43.4333       47.0010       49.9854       61.1861       59.5969       63.5511       68.3779       67.0195       71.1501       76.0483       76.1708       79.9394       77.9725       80.0755       91.7255      120.8724       98.0024       87.8750       89.9888       81.6633       74.2480       62.8448       61.7490       54.3802       44.2309       41.9260       38.4296       34.3327       27.5426       24.9360       23.1747       23.1376       23.6724       26.8169       21.0985       21.4248       56.2056       49.6344       57.2509       56.0962       41.9256       44.2121       45.3785       48.1350       41.2802       41.7482       39.9309       37.2157       31.3175       34.4264       33.0346       26.7130       18.2174       29.8628       13.8088       14.0234       15.0286       14.6671       13.9093       15.1166       11.3485       11.1861       15.3851        0.0000        0.0000        0.0000        0.0000        0.0000        0.0000        0.0000        0.0000        0.0000        0.0000        0.0000        0.0000        0.0000        0.0000        0.0000        0.0000        0.0000        0.0000        0.0000        0.0000        0.0000        0.0000        0.0000        0.0000        0.0000        0.0000        0.0000        0.0000        0.0000        0.0000        0.0000        0.0000        0.0000        0.0000        0.0000        0.0000        0.0000        0.0000        0.0000        0.0000        0.0000        0.0000        0.0000        0.0000        0.0000        0.0000        0.0000        0.0000        0.0000        0.0000        0.0000        0.0000        0.0000        0.0000        0.0000
        0.0000        0.0000        0.0000        0.0000        0.0000        0.0000        0.0000        0.0000        0.0000        0.0000        1.1761        2.1863        1.3708        0.6173        1.3799        2.3649        3.8555        2.9000        2.2127        0.8373        1.2558        0.9048        1.1138        1.6733        1.4032        1.8634        2.0029        1.7815        0.9040        0.8956        0.7834        0.2170        0.9161        0.6499        1.4241        1.9899        0.7342        1.0653        1.5373        0.5860        0.7810        0.2729        0.4321        0.2128        0.0235        0.4131        0.9389        0.1755        0.4776        0.5647        0.0292        0.1996        0.5083        0.9338        3.7397        2.7655        3.7329        3.7956        2.3537        0.7863        0.7003        0.9584        1.6041        2.3513        2.5331        2.1734        3.3970        2.2583        1.1497        0.8834        1.0839        2.1840        3.1471        7.2098        7.9590        6.0929        3.6256        5.0124        3.7230        1.9056        2.3359        1.8798        1.7225        4.6443        4.1569        2.1055        2.5320       11.3793       12.3857        8.3280       12.1876       24.0708       11.3866       10.5418       11.2006        3.9458        3.7166        7.8594        6.6007        6.4840       11.4658       27.5217       59.1948       34.2153       24.5547       19.0165       19.8149       25.6459       28.1614       27.1602       30.4480       28.6275       29.5501       38.7297       52.7468       49.6405       44.5093       30.9750       38.3642       40.9301       42.6387       39.8237       37.0779       44.6906       36.9593       38.9108       38.5951       57.1555       56.5789       44.9977       47.3902       50.9222       55.7170       54.2277       62.0509       56.2896       69.7003       72.2638       82.5182       83.7108       78.6798       86.9941       94.5227       98.8752      103.2109      100.4598       99.3368       79.6324       74.6490       67.2489       55.2642       51.7326       53.4544       54.2053       48.3941       40.0882       35.7093       33.1004       30.6299       25.9667       23.6273       22.8124       20.9310       17.2356       19.3717       26.5357       29.7819       38.8704       36.1795       37.3660       36.2579       53.5390       44.3151       39.0650       41.6752       40.3803       35.6740       37.4036       39.0283       33.7862       32.9131       25.5746       20.3113       15.1293       13.3510       12.2981       13.7450       14.1268       12.6657       13.8995       12.4270       13.0888       12.8921        0.0000        0.0000        0.0000        0.0000        0.0000        0.0000        0.0000        0.0000        0.0000        0.0000        0.0000        0.0000        0.0000        0.0000        0.0000        0.0000        0.0000        0.0000        0.0000        0.0000        0.0000        0.0000        0.0000        0.0000        0.0000        0.0000        0.0000        0.0000        0.0000        0.0000        0.0000        0.0000        0.0000        0.0000        0.0000        0.0000        0.0000        0.0000        0.0000        0.0000        0.0000        0.0000        0.0000        0.0000        0.0000        0.0000        0.0000        0.0000        0.0000        0.0000        0.0000        0.0000        0.0000        0.0000        0.0000        0.0000
        0.0000        0.0000        0.0000        0.0000        0.0000        0.0000        0.0000        0.0000        0.0000        0.0000        1.1430        1.8363        1.1613        3.8420        3.4970        3.3773        2.0026        1.4090        3.1427        4.2272        4.9038        4.4885        6.0494        3.1907        2.4002        3.7059        2.7349        2.7910        2.4804        2.2646        1.3584        0.5840        1.6106        2.3602        3.3189        1.6093        4.4119        5.7369        2.9707        1.4514        0.4911        0.3399        0.9748        0.8864        0.3485        0.0232        0.5076        0.4726        0.7501        0.5193        0.3063        1.0802        1.5118        2.3871        1.8249        1.4356        2.0351        1.9045        1.6150        1.0877        1.4931        1.0859        3.1946        3.3223        4.1974        2.7826        2.0140        0.9630        1.8478        1.8836        4.4123        3.5179        2.9649        2.5415        2.6058        4.0725        3.9297        3.8527        3.6309        3.9497        3.8259        3.5402        3.2626        5.1265        7.0265        5.0869        4.8325        9.4351       11.6820        9.9059       10.1503       19.9895       18.3484       34.7627       76.9524       62.1914       23.5137       27.5302       22.4485       17.8317       25.9751       20.3190       33.9919       36.1978       34.1960       19.0783       20.0261       24.2320       20.7814       21.3840       26.7348       26.6720       29.3075       34.7094       48.6045       55.7606       59.5880       42.6782       50.3587       48.3553       44.2210       36.7240       34.5289       36.7036       37.6511       41.9462       41.4623       45.7805       45.1227       48.9143       57.0300       55.5056       63.0864       60.5276       54.8616       68.1696       70.9592       95.0956      102.0081      121.2334      144.5497      150.9060      135.6504      130.0222       98.8169       69.9862       92.2912       63.9751       63.6438       57.7596       44.4914       41.9520       48.1896       45.2743       35.0144       31.8862       29.3890       28.0053       26.8346       23.2287       20.5746       24.6778       23.4719       34.2061       35.9492       33.0858       25.3792       25.9596       28.5471       30.1659       38.7114       74.1518       36.5670       29.6688       28.0383       28.5812       29.3003       33.7494       30.9695       25.6854       26.6970       24.7149       22.0301       13.4754       10.7445        9.6097        9.5326       10.8667       11.1677       12.0601        0.0000        0.0000        0.0000        0.0000        0.0000        0.0000        0.0000        0.0000        0.0000        0.0000        0.0000        0.0000        0.0000        0.0000        0.0000        0.0000        0.0000        0.0000        0.0000        0.0000        0.0000        0.0000        0.0000        0.0000        0.0000        0.0000        0.0000        0.0000        0.0000        0.0000        0.0000        0.0000        0.0000        0.0000        0.0000        0.0000        0.0000        0.0000        0.0000        0.0000        0.0000        0.0000        0.0000        0.0000        0.0000        0.0000        0.0000        0.0000        0.0000        0.0000        0.0000        0.0000        0.0000        0.0000        0.0000        0.0000        0.0000        0.0000        0.0000
        0.0000        0.0000        0.0000        0.0000        0.0000        0.0000        0.0000        0.0000        0.0000        0.0000        0.0000        2.2280        3.2777        3.1561        3.5286        4.3262        2.5017        0.8129        0.2718        0.4122        1.2575        1.6033        2.5358        2.5933        3.7336        3.6177        5.5435        4.2744        3.9043        2.2755        2.3136        2.7779        2.0222        1.7138        1.0436        2.6440        4.4993        2.1885        2.4697        1.0376        0.6537        1.1841        0.9109        0.3665        0.3134        0.5203        0.8098        0.9465        0.6505        1.6263        1.9277        1.9149        2.2757        1.9023        1.1091        1.1209        1.6617        2.8320        1.4316        0.7207        1.8836        2.0511        2.2022        2.2569        2.0066        1.5984        1.8018        3.8111        4.9467        3.9184        4.1593        4.2685        3.7699        2.9233        3.4558        4.5470        4.4045        4.3711        4.3798        4.9712        4.8493        4.7687        4.5125       10.1721       16.6029       14.3159       15.9196       17.6867       19.1838       15.0837       12.7595       21.1623       41.8571       55.2881       61.6991       52.2838       63.0131       71.9281       49.7840       31.5503       34.7884       36.1970       32.2038       32.9298       41.9430       27.4007       17.4403       30.8404       26.2732       25.7940       26.9771       31.4349       51.7238       67.4421       48.5536       63.7582       55.3423       61.2430       58.9812       58.8315       38.8655       39.2577       34.3767       40.4615       40.8582       44.3589       35.5167       40.2827       41.6481       47.3320       58.8020       56.1717       60.9375       71.7550       67.1562       67.1256       90.5660       91.0687       98.5834      103.3307      118.2274      110.3406      107.7944      103.0143       80.6399       66.4202       67.9538       66.4618       64.0736       53.5739       45.5116       50.2546       47.4602       39.1344       33.7002       30.9250       28.8410       28.8298       26.1741       30.7341       21.2810       19.4186       24.3261       32.6691       30.1378       18.9691       23.3732       32.2193       37.4258       33.7732       26.2460       22.3749       21.6920       26.1778       27.3419       27.0584       31.7611       31.4842       28.9419       26.1207       25.2317       21.5041       18.6839       11.6965       11.7022       11.1794       11.5559       12.2501       13.3468        0.0000        0.0000        0.0000        0.0000        0.0000        0.0000        0.0000        0.0000        0.0000        0.0000        0.0000        0.0000        0.0000        0.0000        0.0000        0.0000        0.0000        0.0000        0.0000        0.0000        0.0000        0.0000        0.0000        0.0000        0.0000        0.0000        0.0000        0.0000        0.0000        0.0000        0.0000        0.0000        0.0000        0.0000        0.0000        0.0000        0.0000        0.0000        0.0000        0.0000        0.0000        0.0000        0.0000        0.0000        0.0000        0.0000        0.0000        0.0000        0.0000        0.0000        0.0000        0.0000        0.0000        0.0000        0.0000        0.0000        0.0000        0.0000        0.0000        0.0000
        0.0000        0.0000        0.0000        0.0000        0.0000        0.0000        0.0000        0.0000        0.0000        0.0000        0.0000        0.0000        0.0000        0.0000        1.5440        1.7536        2.1540        0.1070        0.0943        0.2986        0.2393        0.7414        0.8548        2.3673        1.5724        6.8526        7.7128        6.2760        3.2399        3.1571        3.5521        2.3829        0.9464        0.1197        0.8721        2.7548        1.9828        2.8566        1.5205        0.4355        0.4076        1.1127        2.4609        0.0670        0.5868        1.1591        2.2359        2.2601        1.0530        2.0820        2.3363        2.5897        2.8148        3.2056        2.2927        1.6794        2.4390        2.4625        1.6561        2.4426        2.6019        1.4481        1.1924        0.8403        1.1957        3.4624        3.2275        4.1642        4.0960        4.2970        3.6007        4.1032        3.4738        3.1842        2.8413        4.1583        4.7102        4.6200        4.6506        5.7174        6.0511        5.5382        5.3090       10.3886       14.1211       12.3807       13.4019       12.1727       15.2416       18.8762       20.1756       27.8002       57.7447       53.7434       62.4749       50.0405       32.0218       44.2135       44.4995       36.5431       18.9351       18.2951       18.9244       23.0369       24.8255       32.4024       23.6344       22.9525       30.0865       27.7963       28.1590       31.6104       56.1371       72.0208       60.6393       74.1143       60.4413       63.0713       64.3132       53.8251       37.8126       36.1808       34.5999       51.9496       54.2166       48.1315       38.0317       39.0094       35.6303       35.9130       61.7873       69.5525       68.5059       80.0125       81.6748      120.1429      120.7003      125.3241      144.0719      126.6237       94.3470      100.3972       68.7868       90.2600       75.2057       72.0257       67.2937       64.4605       69.1036       68.6117       69.7634       51.0282       44.4735       36.6676       35.0309       35.3150       33.1741       30.7753       26.2448       22.9729       21.4709       22.1169       20.5417       25.9441       30.1412       25.1390       25.1592       27.7933       25.2250       23.6392       24.8936       20.9412       24.0133       24.1497       27.2242       29.3095       36.1823       34.1508       30.2468       28.1919       27.7471       24.2125       22.0229       18.4384       17.3358       13.3480        0.0000        0.0000        0.0000        0.0000        0.0000        0.0000        0.0000        0.0000        0.0000        0.0000        0.0000        0.0000        0.0000        0.0000        0.0000        0.0000        0.0000        0.0000        0.0000        0.0000        0.0000        0.0000        0.0000        0.0000        0.0000        0.0000        0.0000        0.0000        0.0000        0.0000        0.0000        0.0000        0.0000        0.0000        0.0000        0.0000        0.0000        0.0000        0.0000        0.0000        0.0000        0.0000        0.0000        0.0000        0.0000        0.0000        0.0000        0.0000        0.0000        0.0000        0.0000        0.0000        0.0000        0.0000        0.0000        0.0000        0.0000        0.0000        0.0000        0.0000        0.0000        0.0000        0.0000
        0.0000        0.0000        0.0000        0.0000        0.0000        0.0000        0.0000        0.0000        0.0000        0.0000        0.0000        0.0000        0.0000        0.0000        0.0000        0.0000        0.0000        0.0000        0.7162        0.3199        0.2694        1.1550        1.1786        1.0015        2.0163        1.0072        3.9876        2.3813        3.5419        4.0193        2.8564        3.9087        1.6902        1.0448        2.8663        2.4675        1.5032        3.1511        3.2366        0.9257        1.1206        1.9844        1.3116        1.8093        1.4292        1.3011        2.6086        1.7984        3.3607        3.6382        2.6966        3.1696        1.3821        0.7775        0.4635        0.9056        1.9040        1.7147        2.3887        2.7905        2.9917        2.8557        4.4228        4.2174        2.3507        4.1499        4.3758        4.5708        5.5603        3.5300        3.0430        2.8094        3.1718        2.8982        2.3511        4.0640        4.4325        4.2366        7.9301        9.9792        7.8371        6.9862        7.1408       11.9315        9.3619        8.5250        7.9832       13.3789       17.0425       17.1984       16.8242       17.5178       18.9387       19.0298       20.0629       20.6822       15.7112       24.0649       31.5216       23.2071       17.7891       20.1507       21.1447       23.0656       22.7166       26.2816       32.3633       33.0314       35.7685       46.6872       45.4401       43.3223       45.5966       61.4397       89.3774       92.8829       76.9157       84.7071       80.7465       73.3942       57.5231       42.5679       42.3516       69.0709       60.3952       54.2093       56.0972       56.1683       62.5763       48.0772       60.2325       71.2283       72.2493       83.1037       87.5788      133.5329      130.7162       99.6481       97.1438      116.9127       87.4630       91.1618       87.3898       84.3843       83.1419      105.1753       86.0963       77.6339       71.9630       64.3275       63.0434       52.6516       53.2645       44.5145       34.8216       31.1586       26.0740       22.0967       19.9645       17.9069       15.8225       17.8651       21.2732       27.5157       29.5800       24.7625       24.8631       19.7502       21.3566       22.8744       25.6586       23.9023       23.4800       45.8398       39.1757       40.1361       37.4643       36.9579       33.0574       25.3269       36.6108       24.5991       24.4091       16.2929       17.7526       17.3402        0.0000        0.0000        0.0000        0.0000        0.0000        0.0000        0.0000        0.0000        0.0000        0.0000        0.0000        0.0000        0.0000        0.0000        0.0000        0.0000        0.0000        0.0000        0.0000        0.0000        0.0000        0.0000        0.0000        0.0000        0.0000        0.0000        0.0000        0.0000        0.0000        0.0000        0.0000        0.0000        0.0000        0.0000        0.0000        0.0000        0.0000        0.0000        0.0000        0.0000        0.0000        0.0000        0.0000        0.0000        0.0000        0.0000        0.0000        0.0000        0.0000        0.0000        0.0000        0.0000        0.0000        0.0000        0.0000        0.0000        0.0000        0.0000        0.0000        0.0000        0.0000        0.0000        0.0000
        0.0000        0.0000        0.0000        0.0000        0.0000        0.0000        0.0000        0.0000        0.0000        0.0000        0.0000        0.0000        0.0000        0.0000        0.0000        0.0000        0.0000        0.0000        0.0000        1.1894        1.4882        0.8755        0.6111        1.8913        3.2606        2.2223        3.7067        2.2390        3.3536        4.3298        5.1406        2.3249        2.8354        2.4564        2.2846        2.0791        1.1405        1.4988        2.1691        2.4333        2.9993        4.0897        4.2113        2.4240        0.9060        1.7340        3.6480        3.4620        6.7200        7.5480       10.0980        6.1200        5.0640        4.6680        2.2740        2.6106        3.3674        2.5272        2.7998        2.2337        2.1841        2.2228        3.9604        4.6128        3.7183        5.2647        4.5977        3.7888        4.5238        2.6457        3.1200        3.0834        2.6481        1.8716        1.8503        3.4092        3.1256        3.6611        7.1319        8.3024        6.1634        6.4652        5.9860       10.2118        8.6964       13.5174       15.5515       13.8100       12.1925       13.5516       14.0938       14.9928       14.2842       15.4329       19.5590       15.0229       14.8532       18.6912       20.3970       26.5465       29.1388       30.8519       34.3057       30.8780       42.0958       37.0257       37.6616       40.6030       41.3068       53.4071       54.4350       54.2941       60.5230       81.1292      106.3124       83.8960       91.4426       92.0103       94.0195       72.8515       67.2002       53.7288       45.7909       55.3121       50.1620       48.3566       49.9178       65.6545       62.5766       51.2259       55.1381       74.5942       98.0100      102.3161       83.3897      112.2799       84.2208       70.6126       74.1792      106.3759       94.3951      109.5332      114.7330       96.4074       97.9954       93.2536      105.6992       71.9307       66.6754       58.2914       54.1040       43.8489       44.2762       38.7416       33.7041       28.5359       24.2888       21.8163       20.1769       20.5366       20.1553       23.0942       21.4273       20.7757       17.1831       21.0625       15.3594       23.1024       19.2509       19.9872       23.6774       33.5123       29.4164       28.3241       40.1481       38.3356       29.9172       38.6253       31.3829       19.7558       28.0818       20.7596       22.2524       17.5324       21.1077       26.6263        0.0000        0.0000        0.0000        0.0000        0.0000        0.0000        0.0000        0.0000        0.0000        0.0000        0.0000        0.0000        0.0000        0.0000        0.0000        0.0000        0.0000        0.0000        0.0000        0.0000        0.0000        0.0000        0.0000        0.0000        0.0000        0.0000        0.0000        0.0000        0.0000        0.0000        0.0000        0.0000        0.0000        0.0000        0.0000        0.0000        0.0000        0.0000        0.0000        0.0000        0.0000        0.0000        0.0000        0.0000        0.0000        0.0000        0.0000        0.0000        0.0000        0.0000        0.0000        0.0000        0.0000        0.0000        0.0000        0.0000        0.0000        0.0000        0.0000        0.0000        0.0000        0.0000        0.0000
        0.0000        0.0000        0.0000        0.0000        0.0000        0.0000        0.0000        0.0000        0.0000        0.0000        0.0000        0.0000        0.0000        0.0000        0.0000        0.0000        0.0000        0.0000        0.0000        0.9916        1.9697        0.9127        2.2959        4.5081        4.9517        4.4779       10.4245       10.2339        8.6233        3.9121        6.8892        5.9645        3.4732        5.5317        2.9031        2.6732        0.8955        2.3379        1.3666        3.8247        4.9551        2.8581        3.0140        1.2540        2.2860        2.9640        3.3660        4.0500        4.5600        2.8440        2.8740        2.3880        3.3180        2.4240        1.8600        1.3492        1.1231        1.4220        2.3591        1.6982        1.1930        3.3825        2.2845        3.8073        3.4740        2.8254        1.7823        1.8265        2.4570        2.0090        1.6288        2.1645        2.6658        2.1887        2.2232        3.5844        3.6534        4.0396        4.7800        5.6680        5.4586        5.2748        5.6457        9.0791       11.9117       10.2706       11.3780       14.7690       14.4928       13.9596       17.2281       18.4684       19.5341       18.8465       20.6847       19.7905       23.3299       37.8829       26.2368       30.0373       38.1608       44.0588       33.8575       30.4720       36.6674       40.1870       44.2787       44.6418       52.1223       43.1878       48.6863       65.7005       70.5304       66.4653       73.0039       55.0722       74.1758       90.8299       95.1736       84.3762       62.7314       54.7448       47.1370       56.8146       52.8202       42.6028       44.4251       58.7441       56.6982       70.2022       78.6830       82.6366       94.8390       81.9993       68.8461       65.3538       75.6654       59.1689       69.2267       89.7331      106.4353       85.1782       94.1803       84.5658       82.3080       95.9768      112.0782       66.5429       64.0441       60.5148       59.2255       46.4080       42.1137       38.2998       34.3152       29.0799       26.6721       22.6829       22.2816       25.2565       19.2962       17.7658       16.5412       18.5776       19.6030       18.4254       17.6681       20.9638       21.3443       26.6604       26.9519       34.5166       32.6491       27.8443       39.1537       79.4644       38.6004       33.4294       28.3911       22.4119       17.9130       17.4497       20.9018       19.7398       17.9434       28.1161       30.6960       42.4752        0.0000        0.0000        0.0000        0.0000        0.0000        0.0000        0.0000        0.0000        0.0000        0.0000        0.0000        0.0000        0.0000        0.0000        0.0000        0.0000        0.0000        0.0000        0.0000        0.0000        0.0000        0.0000        0.0000        0.0000        0.0000        0.0000        0.0000        0.0000        0.0000        0.0000        0.0000        0.0000        0.0000        0.0000        0.0000        0.0000        0.0000        0.0000        0.0000        0.0000        0.0000        0.0000        0.0000        0.0000        0.0000        0.0000        0.0000        0.0000        0.0000        0.0000        0.0000        0.0000        0.0000        0.0000        0.0000        0.0000        0.0000        0.0000        0.0000        0.0000        0.0000
        0.0000        0.0000        0.0000        0.0000        0.0000        0.0000        0.0000        0.0000        0.0000        0.0000        0.0000        0.0000        0.0000        0.0000        0.0000        0.0000        0.0000        0.0000        0.0000        0.0000        1.5246        1.9889        4.5142        4.6818        4.6489        1.4334        4.8507        6.8909       11.4373        2.3952        3.9562        3.9982        6.5168        7.5215        3.0980        3.5972        1.9275        2.1370        3.4234        4.0018        3.7341        4.2644        4.4021        3.0360        2.1660        0.8400        1.2900        2.0700        1.9260        1.8180        2.2080        1.0080        1.2000        1.2000        1.1760        0.7632        0.6857        1.0082        1.2467        0.8185        2.2481        1.9611        2.5360        5.7954        5.3966        2.1358        1.5962        1.7286        1.6795        2.6475        2.3729        2.0216        2.2691        2.1220        2.7361        3.0815        3.3832        2.9419        3.2934        4.2499        4.3331        5.1278        6.1549        9.7461       10.5367       15.8673       14.2551       16.2559       12.2790       16.1685       19.5172       20.2228       22.4697       24.8600       21.9165       22.1693       25.2156       32.1950       26.2336       26.8412       32.4435       40.9902       32.3394       33.2461       33.8279       43.3037       48.7296       47.8248       40.6739       43.5657       60.7025       53.5719       58.9698       82.0254       86.4927       61.4809       76.1560      106.5650      106.2350       72.9505       59.3099       50.0367       47.1801       45.5216       41.6099       49.5822       49.6369       62.9211       60.7791       66.4695       63.8544       75.1953       75.4133       69.0497       73.2111       58.8785       65.6688       69.8929       76.4706       76.3970       52.8634       74.2008       83.1378       70.2867       66.9148       66.0002       53.7138       63.8903       73.3506       67.0832       53.8871       43.6158       40.5680       36.2217       33.3499       30.7832       30.3462       21.7914       20.9204       21.4033       18.2738       17.0559       15.3305       17.1521       25.1817       22.1302       26.1270       28.3903       26.1306       31.7032       38.0859       34.5091       31.8135       28.4480       33.8266       40.4089       32.4973       40.7679       41.3056       28.4433       24.6900       24.2637       21.3819       19.9080       26.0036       26.5615       32.2661       47.4791       53.7824        0.0000        0.0000        0.0000        0.0000        0.0000        0.0000        0.0000        0.0000        0.0000        0.0000        0.0000        0.0000        0.0000        0.0000        0.0000        0.0000        0.0000        0.0000        0.0000        0.0000        0.0000        0.0000        0.0000        0.0000        0.0000        0.0000        0.0000        0.0000        0.0000        0.0000        0.0000        0.0000        0.0000        0.0000        0.0000        0.0000        0.0000        0.0000        0.0000        0.0000        0.0000        0.0000        0.0000        0.0000        0.0000        0.0000        0.0000        0.0000        0.0000        0.0000        0.0000        0.0000        0.0000        0.0000        0.0000        0.0000        0.0000        0.0000        0.0000        0.0000
        0.0000        0.0000        0.0000        0.0000        0.0000        0.0000        0.0000        0.0000        0.0000        0.0000        0.0000        0.0000        0.0000        0.0000        0.0000        0.0000        0.0000        0.0000        0.0000        0.0000        0.0000        3.3672        5.4913       10.5599        8.1926        6.0690        4.0161        5.6242       10.6878        7.2939        6.9307        3.7581        2.6698        2.3004        1.3068        0.9333        0.6909        5.4376        4.0530        3.0415        1.2214        1.2173        2.0168        1.8900        1.0080        0.0480        0.8280        0.8460        0.4680        0.4380        0.6120        0.7500        1.2420        0.7620        0.7980        0.9112        2.3295        2.4720        1.0143        0.8346        1.8928        2.5332        4.5746        4.3223        3.1134        2.0140        1.8336        1.5657        1.2523        2.0747        1.4519        2.2600        3.6205        2.7197        2.4292        3.3647        3.4747        2.9375        3.5188        5.6768        3.9960        4.5194        5.1456        9.9343        9.1409       10.7531       16.0144       10.9079       11.1691       14.3363       21.0670       26.3008       24.9420       23.6465       21.8037       18.9876       22.6326       32.5313       31.9900       32.1150       26.4537       36.1130       38.0014       37.5726       34.1149       36.1577       47.8888       56.2013       53.9496       61.0702       64.2777       64.6382       74.9967       68.8005       59.0986       60.1233       81.4258      101.2921       97.2248       62.0466       50.6274       44.4828       39.5335       39.1753       59.0666       50.9909       42.9384       51.6283       49.8122       70.7687       74.5348       73.0577       87.0629       70.0467       67.0860       52.0108       56.1524       52.0971       49.8964       49.0954       63.5353       68.9664       69.3537       75.6063       74.6045       79.2646       98.8556       81.7951       77.2385       68.1057       54.7805       48.2561       44.3750       36.8194       36.9842       31.6298       29.4078       23.6506       21.6227       19.4816       17.7085       16.8218       15.9151       23.3362       23.6697       27.7496       30.1245       32.6366       31.8173       32.3683       34.6798       38.6577       37.1392       31.0278       32.3634       38.7890       36.7482       31.8443       22.5568       56.7853       38.9013       20.2839       22.9987       20.3222       28.6144       34.0584       35.9205       58.1165       54.3315       51.1696        0.0000        0.0000        0.0000        0.0000        0.0000        0.0000        0.0000        0.0000        0.0000        0.0000        0.0000        0.0000        0.0000        0.0000        0.0000        0.0000        0.0000        0.0000        0.0000        0.0000        0.0000        0.0000        0.0000        0.0000        0.0000        0.0000        0.0000        0.0000        0.0000        0.0000        0.0000        0.0000        0.0000        0.0000        0.0000        0.0000        0.0000        0.0000        0.0000        0.0000        0.0000        0.0000        0.0000        0.0000        0.0000        0.0000        0.0000        0.0000        0.0000        0.0000        0.0000        0.0000        0.0000        0.0000        0.0000        0.0000        0.0000        0.0000        0.0000
        0.0000        0.0000        0.0000        0.0000        0.0000        0.0000        0.0000        0.0000        0.0000        0.0000        0.0000        0.0000        0.0000        0.0000        0.0000        0.0000        0.0000        0.0000        0.0000        0.0000        0.0000        6.4981        9.4280       12.4122       12.9745       12.6930       11.7585        7.2781       12.6396        5.0509        4.4754        6.9722        6.3052        3.5293        7.6828       10.4854        2.8391        4.8140        5.0219        6.0442        3.0298        1.4730        1.3953        1.7160        0.5700        2.0160        2.1360        3.8861        3.1925        3.7121        2.4735        3.2027        2.8587        5.1279        3.4042        3.7098        2.5947        2.0312        2.2361        0.5198        2.7982        2.7312        3.2648        2.0068        2.4586        3.3674        3.6626        3.5187        3.0750        2.6275        1.2568        2.9311        5.0589        4.4380        3.1543        5.6224        5.2755        6.1085        4.2116        5.2565        3.0790        3.9502        4.5458       13.4850       12.8676       15.1613       13.8868       10.6826       12.0235       12.2514       13.8496       19.4411       21.1346       23.4335       22.8774       24.4768       23.1416       20.5895       21.1539       26.2356       29.3376       36.4028       38.0029       37.7552       36.4043       40.3497       43.2097       58.5174       86.1582       85.5022       74.9095       73.1940       86.9403       79.9199       73.6571       62.9176       74.3610       87.8098       82.0802       58.5413       50.6143       41.7063       39.5254       42.6461       66.1831       43.6420       36.3704       25.5960       37.2137       58.9848       48.4303       84.3223       74.5373       80.1298       81.4922       87.3538       75.2264      110.1606       42.1239       49.1805       65.2034      105.2960       95.9859       80.8711       81.3938       81.1549       90.3547       82.3323       76.0966       72.7274       68.3314       59.6000       51.2362       52.5967       53.7166       47.7616       40.1514       36.1108       27.8340       20.0152       19.6214       18.2971       20.7593       23.4037       25.9406       26.0098       26.6646       26.1283       27.7129       32.5625       30.8046       32.8187       37.5143       35.8083       39.3533       41.0133       25.6419       21.7577       20.6924       19.2379       24.9929       22.9283       27.0607       35.1949       38.4960       40.5884       49.8180       55.2501       56.9715       62.4196        0.0000        0.0000        0.0000        0.0000        0.0000        0.0000        0.0000        0.0000        0.0000        0.0000        0.0000        0.0000        0.0000        0.0000        0.0000        0.0000        0.0000        0.0000        0.0000        0.0000        0.0000        0.0000        0.0000        0.0000        0.0000        0.0000        0.0000        0.0000        0.0000        0.0000        0.0000        0.0000        0.0000        0.0000        0.0000        0.0000        0.0000        0.0000        0.0000        0.0000        0.0000        0.0000        0.0000        0.0000        0.0000        0.0000        0.0000        0.0000        0.0000        0.0000        0.0000        0.0000        0.0000        0.0000        0.0000        0.0000        0.0000        0.0000        0.0000
        0.0000        0.0000        0.0000        0.0000        0.0000        0.0000        0.0000        0.0000        0.0000        0.0000        0.0000        0.0000        0.0000        0.0000        0.0000        0.0000        0.0000        0.0000        0.0000        0.0000        0.0000        3.8992        5.5853        8.4290        6.9279        4.0283        8.2954        6.9415        8.8483        5.7101        5.5620        3.7719        5.9310        8.1629        6.8740       10.8592        5.9915        2.9860        2.6753        3.5262        1.2060        0.4640        0.0542        0.0000        0.1200        1.1520        1.3320        2.0203        1.4636        1.6226        2.3142        2.7173        3.1902        2.1957        4.0488        4.9295        2.8190        4.9314        5.1985        4.1427        2.5851        2.4484        4.5193        5.7503        4.2319        3.9081        3.9100        3.0083        2.4655        3.9447        3.0250        2.9819        3.6511        3.8012        4.5444        4.9838        3.5168        5.5995        4.4911       10.6696        9.2183        9.9038       12.9785       16.9999       14.6105       20.3348       19.9464       12.0060       12.9087       13.9937       14.6034       19.3962       22.6124       25.1372       39.2672       36.9525       24.6027       21.4025       22.1600       25.2867       32.1970       35.9818       34.2573       42.6389       39.1046       43.7064       45.9141       56.5406       87.7330       95.4525       87.6200       74.8263       67.4264       69.8722       70.7774       67.2330       69.5723       72.9331       64.0429       51.1637       47.9567       49.1454       39.1337       63.2083       46.5409       37.4123       32.6119       50.1921       48.5305       59.0778       82.7272      104.3534      109.4036      131.6425      137.0974      149.4726      124.1689       95.3259       83.7399      101.6558      107.0887      105.2684      111.9069       98.8836       95.3752       82.9914       68.7891       59.4380       61.9137       80.5480       77.4615       62.5869       54.0322       57.5374       56.8299       44.3298       33.1632       26.4102       26.1179       24.8815       20.6576       23.0631       22.8229       24.8328       25.7779       24.5350       26.2482       29.3741       33.4518       33.3673       31.4780       40.1585       48.9710       48.7827       43.1315       44.0753       33.2200       28.7528       25.0524       21.5098       31.1167       22.1376       29.5122       43.5751       39.1580       42.6946       51.3750       54.5556       60.0334       63.8869        0.0000        0.0000        0.0000        0.0000        0.0000        0.0000        0.0000        0.0000        0.0000        0.0000        0.0000        0.0000        0.0000        0.0000        0.0000        0.0000        0.0000        0.0000        0.0000        0.0000        0.0000        0.0000        0.0000        0.0000        0.0000        0.0000        0.0000        0.0000        0.0000        0.0000        0.0000        0.0000        0.0000        0.0000        0.0000        0.0000        0.0000        0.0000        0.0000        0.0000        0.0000        0.0000        0.0000        0.0000        0.0000        0.0000        0.0000        0.0000        0.0000        0.0000        0.0000        0.0000        0.0000        0.0000        0.0000        0.0000        0.0000        0.0000        0.0000
        0.0000        0.0000        0.0000        0.0000        0.0000        0.0000        0.0000        0.0000        0.0000        0.0000        0.0000        0.0000        0.0000        0.0000        0.0000        0.0000        0.0000        0.0000        0.0000        0.0000        0.0000       18.2870       21.7739       16.2013        6.9416        4.1729        4.8510        6.5479        2.7378        7.1281        8.6691        4.8223        4.6918        5.5150        3.4100        6.0681        1.5837        0.4791        1.4004        3.5973        0.9358        0.4322        0.0469        0.0000        0.0420        0.0000        0.0060        0.2108        0.5976        0.9713        0.5328        0.5158        1.4034        2.6913        2.6427        2.2005        2.7044        3.7121        4.3265        4.3148        7.7797        7.8252        9.6662        4.8810        4.7725        3.7629        2.7105        3.0630        2.7787        1.7938        2.0367        3.1152        2.5677        2.4038        2.5997       10.8108       12.4820       10.2227        4.2818        8.1427        8.5217       13.8288       12.0810       16.0036       18.7140       20.0244       23.5755       10.7183       11.9369       17.8474       16.3817       20.7688       29.2286       28.2769       27.0068       25.0955       22.9057       21.4433       23.3017       30.0882       31.2142       33.8409       39.6030       43.7494       37.8317       41.1337       56.7417       64.7777       74.6942       83.6482       87.0836       65.8564       69.8762       74.7911       83.8129       87.4425       77.6846       56.8688       51.6364       59.7317       61.2196       55.7123       44.7944       59.3517       50.3945       37.8808       35.8268       53.1132       73.8486       97.8153      111.0710      140.8391      142.9182      176.1075      145.5038      155.2398      137.0546      125.0847      127.4435      124.2711      112.2360       97.0013      100.7300       92.5136       82.0460       74.5383       59.7127       69.6720       58.7578       71.9318       65.1015       58.5607       64.0041       64.8046       57.2736       45.5028       37.7230       29.6403       25.3376       23.6851       26.2567       26.7982       24.2004       25.4738       27.3772       26.4139       29.6000       42.9243       42.2916       39.3653       42.3463       50.6784       49.6989       47.0485       43.7084       38.0058       32.8024       30.4541       17.7610       19.5932       26.5372       32.8473       32.4368       43.6191       41.8162       45.6154       52.2155       59.6033       67.1701       69.9269       72.5867        0.0000        0.0000        0.0000        0.0000        0.0000        0.0000        0.0000        0.0000        0.0000        0.0000        0.0000        0.0000        0.0000        0.0000        0.0000        0.0000        0.0000        0.0000        0.0000        0.0000        0.0000        0.0000        0.0000        0.0000        0.0000        0.0000        0.0000        0.0000        0.0000        0.0000        0.0000        0.0000        0.0000        0.0000        0.0000        0.0000        0.0000        0.0000        0.0000        0.0000        0.0000        0.0000        0.0000        0.0000        0.0000        0.0000        0.0000        0.0000        0.0000        0.0000        0.0000        0.0000        0.0000        0.0000        0.0000        0.0000        0.0000        0.0000
        0.0000        0.0000        0.0000        0.0000        0.0000        0.0000        0.0000        0.0000        0.0000        0.0000        0.0000        0.0000        0.0000        0.0000        0.0000        0.0000        0.0000        0.0000        0.0000        0.0000        0.0000        0.0000       21.4030       17.9226       14.0139        9.0126       12.3501       10.9049        2.4495        7.5657        7.4106        7.1248        6.0631        3.6741        4.3034        5.9460        3.3947        5.0147        4.5349        5.5363        3.5398        1.3238        0.5974        0.8568        0.4980        0.3060        0.8820        0.9845        0.4957        1.3418        1.6541        1.3422        0.9393        2.9828        1.6036        1.7486        1.8254        4.4969        4.9197        3.6361        4.9955        7.3996        6.2843        5.2060        5.4392        2.5242        1.4001        0.4407        1.3301        1.0964        1.0001        2.8171        2.7774        2.7438        3.3781        4.8187        7.3418        6.1013        6.2619        7.0454        8.0587        8.8961       11.6350       17.8422       15.1850       15.5024       19.5725       11.1936       13.6583       15.8179       21.5482       25.0890       25.9945       24.1951       31.9873       31.1666       31.4625       32.6241       32.4893       36.0471       33.1073       41.8538       58.1628       49.2544       50.7814       76.7447       89.5153       81.3295       71.6998       63.6260       71.2060       80.2522       89.3388      103.3390       96.9854       78.7540       86.0883       63.1429       59.3335       65.8349       69.8681       64.7783       41.5374       46.1166       41.8497       40.8238       51.3550       87.9267       90.6981       90.3978       92.6611       89.3969       90.3915       77.5027       73.0815       98.4898       93.9576       87.3031       87.0981       75.8272       56.6117       60.2743       62.8728       75.3082       80.3298       77.1116       77.5567       55.0154       49.4425       65.3837       57.9254       58.7097       56.4170       58.1363       56.7755       47.0235       41.6190       36.4286       33.1229       36.2744       33.5887       31.4084       29.5151       31.2737       28.4895       32.0879       33.2668       40.5651       41.1244       51.9980       56.7355       43.2987       37.5557       38.1662       30.4420       33.4211       28.2005       23.7615       31.0300       21.8997       28.1415       39.4764       35.2396       54.9479       49.1913       78.6399       50.0456       63.8212       67.7183       79.0138       90.2626        0.0000        0.0000        0.0000        0.0000        0.0000        0.0000        0.0000        0.0000        0.0000        0.0000        0.0000        0.0000        0.0000        0.0000        0.0000        0.0000        0.0000        0.0000        0.0000        0.0000        0.0000        0.0000        0.0000        0.0000        0.0000        0.0000        0.0000        0.0000        0.0000        0.0000        0.0000        0.0000        0.0000        0.0000        0.0000        0.0000        0.0000        0.0000        0.0000        0.0000        0.0000        0.0000        0.0000        0.0000        0.0000        0.0000        0.0000        0.0000        0.0000        0.0000        0.0000        0.0000        0.0000        0.0000        0.0000        0.0000        0.0000        0.0000
        0.0000        0.0000        0.0000        0.0000        0.0000        0.0000        0.0000        0.0000        0.0000        0.0000        0.0000        0.0000        0.0000        0.0000        0.0000        0.0000        0.0000        0.0000        0.0000        0.0000        0.0000       12.6302       22.9411       18.8113       18.0223       14.9460       15.8128       11.0843       17.5475       16.6612       10.0325       13.1473       16.2054       16.7354        7.1831        4.8302        8.7637       11.7418       19.1775       11.2306        8.8503        3.7959        1.2698        3.5261        3.6425        3.5322        1.2700        1.1419        1.5123        3.3893        2.5943        2.5394        1.0826        2.2032        1.5172        2.0955        2.0742        4.3039        2.5151        2.1697        1.6383        1.2772        3.7330        1.6464        1.4628        1.1869        1.2702        2.0378        3.0228        4.0103        2.6859        1.8987        1.6392        3.0249        2.5200        3.1381        2.6890        1.4139        1.8856        3.6823        3.3037        4.1853        4.8607        8.3307        8.6010        9.6273        9.9214       14.8768       17.0023       16.1226       14.4849       16.0830       16.5802       20.1025       25.0609       28.7352       33.2881       43.7469       45.2090       41.5533       30.7318       32.1007       36.6532       49.7766       55.1474       50.8872       57.3422       59.5732       75.0828       81.3996       62.1347       73.4581       81.2421       85.7342       81.6963       80.9213       91.6042       86.2642       89.1802       85.2492       80.7062       78.2676       60.0972       79.3362       62.1714       61.0795       76.8323       88.0082       83.2216       98.6291       93.5367       86.7764       86.8666       94.5744       76.3330       83.8580       72.4985       69.2704       72.7433       66.5594       49.8217       52.5096       44.0789       43.1881       51.6663       65.2031       67.5638       62.7815       55.1510       66.9867       61.8690       50.5544       53.5080       39.9223       33.0918       38.0398       38.8951       36.0704       41.7191       41.8312       37.4406       39.5828       36.4235       31.4248       31.1024       31.3290       31.1658       29.7959       33.2112       35.2288       33.2492       27.9111       27.5972       29.8611       30.4655       33.2272       28.3510       53.2781       38.0548       37.0424       34.3833       46.6826       41.9725       87.2128       81.5549       71.8160       55.9095       57.9993       68.1097       68.4791       84.1985       86.6326        0.0000        0.0000        0.0000        0.0000        0.0000        0.0000        0.0000        0.0000        0.0000        0.0000        0.0000        0.0000        0.0000        0.0000        0.0000        0.0000        0.0000        0.0000        0.0000        0.0000        0.0000        0.0000        0.0000        0.0000        0.0000        0.0000        0.0000        0.0000        0.0000        0.0000        0.0000        0.0000        0.0000        0.0000        0.0000        0.0000        0.0000        0.0000        0.0000        0.0000        0.0000        0.0000        0.0000        0.0000        0.0000        0.0000        0.0000        0.0000        0.0000        0.0000        0.0000        0.0000        0.0000        0.0000        0.0000        0.0000        0.0000
        0.0000        0.0000        0.0000        0.0000        0.0000        0.0000        0.0000        0.0000        0.0000        0.0000        0.0000        0.0000        0.0000        0.0000        0.0000        0.0000        0.0000        0.0000        0.0000        0.0000       23.4047       10.0472        9.9546        8.6505        6.9200       13.7077       14.3108       17.8167       17.2700       14.5098        8.4099        5.2642        6.3516        6.3867       15.2809       22.3651       18.2450       21.9305       25.2745       10.5583        6.4863        4.4788        2.6922        4.6184        4.5736        4.1847        1.8145        1.0509        1.0122        1.3073        1.4724        1.1848        2.1816        1.2272        0.9833        2.9267        2.1579        2.2434        3.4552        1.2968        1.5814        0.4396        1.1640        1.0103        1.8900        0.8491        1.3039        4.0004        1.9132        2.9335        1.9232        1.4100        1.5538        2.6133        1.1012        1.4126        0.9516        1.7097        2.4397        5.1111        4.5317        5.5142        5.8212        8.0183        9.2404        9.4241       10.1230       11.7197       15.9914       15.4153       16.2055       18.1455       19.4688       23.0546       33.8382       41.7595       40.8287       36.0789       49.0256       56.2086       47.9718       50.2009       45.9651       52.3092       59.4877       62.9353       63.2890       88.1715       76.6404       70.2695       69.8623       61.1394       82.7913       92.7051       79.9274       84.8246       90.4142       81.3299       81.8162       72.5901       57.0970       59.1433       50.3748       54.6083       56.9918       71.7956       57.3941       84.3408       75.7518       73.0632       82.1716       93.6219       91.4432      102.4593      104.8480       93.4507       82.2975       89.7045       80.7070       54.1964       56.1524       49.7529       46.2788       41.6994       33.9844       45.4814       53.3673       61.6001       69.0383       57.1992       43.5761       44.4713       48.0081       36.7060       33.3781       34.8860       40.1893       37.9718       36.1061       35.9180       36.4102       33.8502       35.9615       30.5552       30.8364       30.4010       29.0959       28.2120       28.6663       30.0989       27.9655       25.5287       27.0087       33.3294       34.9396       35.7991       33.9082       29.6250       31.2607       35.8439       39.6857       42.4340       39.4316       51.3368       60.4511       56.6343       62.8879       63.5167       70.1773       71.5976       87.2349       72.0246       95.3089        0.0000        0.0000        0.0000        0.0000        0.0000        0.0000        0.0000        0.0000        0.0000        0.0000        0.0000        0.0000        0.0000        0.0000        0.0000        0.0000        0.0000        0.0000        0.0000        0.0000        0.0000        0.0000        0.0000        0.0000        0.0000        0.0000        0.0000        0.0000        0.0000        0.0000        0.0000        0.0000        0.0000        0.0000        0.0000        0.0000        0.0000        0.0000        0.0000        0.0000        0.0000        0.0000        0.0000        0.0000        0.0000        0.0000        0.0000        0.0000        0.0000        0.0000        0.0000        0.0000        0.0000        0.0000        0.0000        0.0000
        0.0000        0.0000        0.0000        0.0000        0.0000        0.0000        0.0000        0.0000        0.0000        0.0000        0.0000        0.0000        0.0000        0.0000        0.0000        0.0000        0.0000        0.0000        0.0000        0.0000       13.8640        6.2133       11.3927        6.4579        6.7459       14.7540       22.9596       21.8595       16.1299       15.6573        6.2680        8.9069       10.7061        8.5838       13.8471       20.9021       19.2931       10.7526       14.4735        3.6392        5.5272        1.7551        3.1546        8.4813       10.5085        4.0630        1.7688        2.1975        3.2840        3.6494        3.2054        1.9265        2.3081        2.1782        1.4859        1.4454        0.9939        1.6610        2.7900        0.4005        0.6844        1.3246        1.1676        0.7959        0.6603        0.6527        0.9823        1.2996        1.3485        1.2156        1.0421        1.0946        1.8101        1.7499        0.7528        0.6517        1.2865        2.0420        2.3827        3.9669        5.5278        4.8922        6.2625       11.3170        9.9711        9.1321       10.4367       12.2195       16.7577       18.4653       19.1901       19.0614       25.5839       23.5701       23.6204       41.2991       49.4501       39.9368       38.8568       37.8227       47.1783       49.4301       47.4434       51.1563       55.0324       60.6145       59.0222       74.8994       72.8360       80.9978       66.1217       71.4483       84.1374       75.9435       75.6246       65.0213       64.5282       77.3265       73.4262       60.2324       53.1047       51.5516       50.5131       42.4865       44.0110       58.0844       70.7741       74.0384       65.8522       57.5986       77.8874      108.3277       99.1846       92.4711       92.4347       96.1711       79.9653       82.3398       90.4231       61.2076       54.3668       50.2020       45.0404       46.0109       42.6607       43.1988       48.7604       61.4622       59.7373       58.8903       50.1576       44.7518       51.7579       37.6573       37.1478       42.0693       48.8107       42.3292       33.0276       36.4554       36.9748       33.0789       34.7481       30.5255       30.4104       29.5513       28.7929       26.4472       26.6820       25.6348       26.5105       37.4222       39.9028       33.3449       40.5180       30.2328       35.4568       39.2938       44.1482       45.0592       42.5599       44.3713       43.1455       56.4118       63.9327       75.0432       74.8083       67.8024       72.6638       71.8798       83.4129       73.8372       67.1316       57.7671        0.0000        0.0000        0.0000        0.0000        0.0000        0.0000        0.0000        0.0000        0.0000        0.0000        0.0000        0.0000        0.0000        0.0000        0.0000        0.0000        0.0000        0.0000        0.0000        0.0000        0.0000        0.0000        0.0000        0.0000        0.0000        0.0000        0.0000        0.0000        0.0000        0.0000        0.0000        0.0000        0.0000        0.0000        0.0000        0.0000        0.0000        0.0000        0.0000        0.0000        0.0000        0.0000        0.0000        0.0000        0.0000        0.0000        0.0000        0.0000        0.0000        0.0000        0.0000        0.0000        0.0000        0.0000        0.0000
        0.0000        0.0000        0.0000        0.0000        0.0000        0.0000        0.0000        0.0000        0.0000        0.0000        0.0000        0.0000        0.0000        0.0000        0.0000        0.0000        0.0000        0.0000        0.0000        0.0000       14.6421        7.5355        8.2878        8.6435       20.5052       14.1498       12.9807       13.0244        8.0006        6.5933       12.6190       23.7510       12.2175        7.2939       13.5651       13.3371        9.0980        8.5804        9.5108        3.2099        2.5131        1.4008        1.9952        2.3743        2.3804        1.7215        0.6516        1.0597        4.7103        5.3464        4.2548        4.8518        3.1092        3.1371        4.0592        2.9680        3.4648        4.9124        5.2111        1.1871        0.1273        0.1187        0.3650        0.7924        0.6072        0.8323        1.0035        1.3321        1.0120        0.8770        1.5207        0.8799        1.6286        0.7524        0.4973        0.3168        0.4644        1.2694        1.7824        4.7114        6.6907        5.8399        7.9356       10.6104       11.0150       12.2446       16.2882       20.9111       22.7648       22.4302       22.0501       22.5124       24.0452       26.0084       29.1219       38.4597       43.1164       48.9323       49.2551       44.8107       39.1840       50.0286       52.2107       57.7536       54.2491       56.7527       55.5723       54.9284       59.0721       74.6616       70.6799       80.9769       76.7362       67.6789       62.5807       62.6957       74.9774       71.3357       55.0861       49.0259       57.8825       50.2156       45.3715       54.5260       56.4100       63.8180       60.5464       58.2141       58.3139       67.0702       80.1118       73.8305       71.1486       66.9687       84.7341       82.7281       84.6767       71.0221       61.0169       52.6175       53.9609       45.5706       38.7639       47.1020       47.4542       51.1312       63.4535       72.4867       62.8116       60.4309       52.6567       54.7462       53.4522       39.8506       43.9248       44.9914       40.6366       42.0953       43.5434       39.8530       37.8144       38.2172       43.2625       30.6822       28.8591       29.0592       30.3139       30.5281       29.8444       29.6942       27.8446       30.6162       32.5814       30.5858       30.0245       29.7694       38.0208       47.6808       46.9888       47.8573       45.0760       51.1727       54.7682       72.6468       75.7978       90.1665       90.0197       83.2065       87.3235       77.6389       79.2165       76.1728       78.2840       57.4634       67.2335        0.0000        0.0000        0.0000        0.0000        0.0000        0.0000        0.0000        0.0000        0.0000        0.0000        0.0000        0.0000        0.0000        0.0000        0.0000        0.0000        0.0000        0.0000        0.0000        0.0000        0.0000        0.0000        0.0000        0.0000        0.0000        0.0000        0.0000        0.0000        0.0000        0.0000        0.0000        0.0000        0.0000        0.0000        0.0000        0.0000        0.0000        0.0000        0.0000        0.0000        0.0000        0.0000        0.0000        0.0000        0.0000        0.0000        0.0000        0.0000        0.0000        0.0000        0.0000        0.0000        0.0000        0.0000
        0.0000        0.0000        0.0000        0.0000        0.0000        0.0000        0.0000        0.0000        0.0000        0.0000        0.0000        0.0000        0.0000        0.0000        0.0000        0.0000        0.0000        0.0000        0.0000        0.0000        0.0000       10.2924       11.2560       19.2412       23.2213       26.3192       24.2809       14.7527       18.0526       19.0150       30.9422       20.0841       20.2714       15.9480       13.5321       15.8048       11.6219       12.4836       10.3830        2.8679        4.9475        3.5788        2.4968        2.7272        2.7729        4.4484        5.0941        2.0157        5.1779        6.7038        5.2876        2.6592        2.5885        4.0418        6.8133        7.5975        3.7063        1.9937        2.1215        1.2191        2.6455        1.2013        1.0163        0.9005        1.2672        4.2488        1.2858        0.2807        0.1356        0.0880        0.0670        0.7070        0.5067        0.3945        0.5051        0.6477        0.6020        1.7645        1.5023        5.4566        4.8350        5.7009        8.5022        8.7913       12.2225       28.1064       19.5003       36.4159       48.1161       41.5087       35.6464       25.7496       26.1109       29.2180       28.5564       38.6056       58.8327       46.6409       35.0097       32.6828       29.7884       30.8440       42.9950       52.7061       50.4261       46.4348       50.7130       54.6166       62.1362       68.9872       69.0014       67.2741       67.2362       67.3273       57.4821       62.1644       76.5510       84.2768       74.8102       71.9620       58.5014       60.4419       56.9787       78.4029       89.3966       73.2276       86.6098       77.3854       69.3040       71.8322       67.8219       91.3772       79.3694       77.5010       72.3392       66.5597       58.4351       54.1832       53.3068       50.9626       54.7195       57.6973       65.1374       61.2125       58.0334       65.4322       64.2141       66.0064       67.8923       61.2102       53.5253       53.0774       51.6336       48.6285       54.7393       52.3512       49.4520       48.6625       48.6338       42.3408       45.6143       46.1615       48.1449       38.9105       37.0694       34.2626       38.7423       30.3154       30.1711       33.0078       33.0165       32.5966       30.9030       36.3830       34.4764       36.8871       44.9435       48.1520       47.1069       48.7055       49.0002       53.7254       58.3568       67.1925       60.2514       61.1877       67.0542       76.7113       79.1086      114.0864      117.7576       93.1694       96.1264       73.7787       74.4778       45.4500        0.0000        0.0000        0.0000        0.0000        0.0000        0.0000        0.0000        0.0000        0.0000        0.0000        0.0000        0.0000        0.0000        0.0000        0.0000        0.0000        0.0000        0.0000        0.0000        0.0000        0.0000        0.0000        0.0000        0.0000        0.0000        0.0000        0.0000        0.0000        0.0000        0.0000        0.0000        0.0000        0.0000        0.0000        0.0000        0.0000        0.0000        0.0000        0.0000        0.0000        0.0000        0.0000        0.0000        0.0000        0.0000        0.0000        0.0000        0.0000        0.0000        0.0000        0.0000        0.0000        0.0000
        0.0000        0.0000        0.0000        0.0000        0.0000        0.0000        0.0000        0.0000        0.0000        0.0000        0.0000        0.0000        0.0000        0.0000        0.0000        0.0000        0.0000        0.0000        0.0000        0.0000        0.0000       12.5820       14.6750       21.7912       22.5924       24.0698       27.2247       24.3288       19.3206       18.3523       16.9482       14.4189        9.9495        9.8882       11.1983        8.8866        4.8977        9.0160        7.4544        1.3498        3.7415        7.7641        3.6550        5.4995        5.5768        4.5037        3.6339        4.1420        2.3119        3.1994        5.2677        4.7911        5.1412        4.8993        6.5079        3.0068        1.8624        3.5954        2.4386        1.3056        1.9290        1.1979        1.0556        1.4393        0.8342        0.6432        0.4600        0.1477        0.1034        0.0576        0.0786        0.8593        0.5627        0.6849        1.3949        1.1172        1.0353        1.3549        2.4745        3.4499        5.2529        4.9367        5.6879       10.4818       10.2239       18.7146       22.7669       30.1684       42.1642       35.7461       35.3497       36.0711       32.4725       29.2113       27.4542       27.6147       36.6801       44.7983       35.4748       31.5794       31.0106       27.4995       36.6069       48.8799       59.1047       51.4428       45.7947       57.8793       60.5151       56.6733       61.5925       66.9374       67.9232       66.9349       60.6250       74.0367       80.4809       71.2670       62.1023       72.0869       67.7490       62.0147       69.3785       71.7665       70.3987       70.1074       73.6373       84.4978       80.7825       83.1862       63.6774       79.6431       81.6242       57.7571       60.3393       46.2736       52.0962       49.9801       52.4016       45.4685       52.5927       55.9450       63.9571       68.4682       75.6921       69.4445       60.7943       67.7203       71.3295       68.4931       65.6148       61.8062       55.2558       53.4505       57.1038       49.4343       51.5624       44.5790       50.6684       45.2865       45.3260       45.1236       39.2307       42.4280       32.6773       30.0312       29.0336       31.7927       35.2402       37.7586       37.3150       41.7676       39.5052       41.2147       42.9644       47.2231       67.3823       62.8559       43.6214       47.5881       50.0089       60.9681       79.3577       65.7729       55.8774       85.4828       78.8497       85.1936       98.1976      139.3411      142.2034      128.1175      133.2112      117.8941       83.2411       58.1400        0.0000        0.0000        0.0000        0.0000        0.0000        0.0000        0.0000        0.0000        0.0000        0.0000        0.0000        0.0000        0.0000        0.0000        0.0000        0.0000        0.0000        0.0000        0.0000        0.0000        0.0000        0.0000        0.0000        0.0000        0.0000        0.0000        0.0000        0.0000        0.0000        0.0000        0.0000        0.0000        0.0000        0.0000        0.0000        0.0000        0.0000        0.0000        0.0000        0.0000        0.0000        0.0000        0.0000        0.0000        0.0000        0.0000        0.0000        0.0000        0.0000        0.0000        0.0000        0.0000        0.0000
        0.0000        0.0000        0.0000        0.0000        0.0000        0.0000        0.0000        0.0000        0.0000        0.0000        0.0000        0.0000        0.0000        0.0000        0.0000        0.0000        0.0000        0.0000        0.0000        0.0000        0.0000       18.3867       19.0767       21.6095       24.3587       28.7688       36.3807       32.8638       22.1239       18.2292       18.8740       11.6524        9.8321       10.1632       14.2385        7.0540        8.1002        6.6549       12.0139        0.5456        1.9883        2.0107        1.1000        0.8491        1.5745        1.9071        3.6189        5.4289       10.2078        6.5572        6.5622        6.8695        3.9513        2.3246        8.7176       12.9380        8.7173       11.0627        7.7220        1.3556        1.3379        1.2123        3.4306        0.8711        0.7132        3.9281        0.7839        0.1515        0.1510       10.9569        0.1530        0.4726        0.5129        0.7129        0.6842        1.0106        1.5108        1.9996        1.8752        5.3804        5.4651        5.2909        6.4690       13.0938       15.8446       18.8604       20.4012       27.5082       29.1518       25.9406       23.8760       32.5868       31.1561       29.6446       22.6768       21.2868       28.2038       42.7697       32.8165       29.8638       28.7566       24.7072       26.2711       34.0721       39.4802       39.6017       44.9149       47.5227       49.2065       52.4526       58.0230       70.9912       76.7111       72.4347       60.0206       60.5337       62.5089       73.2110       71.5942       84.8916       71.0180       65.5487       79.3064       74.5413       63.2237       79.4644       92.2233       83.6942       89.9210       80.9073       77.9081       82.1567       98.1919       86.5239       74.4361       58.1297       54.1189       51.5677       56.3791       50.5639       53.8491       60.8821       63.3559       65.4473       61.6206       65.9524       56.5337       61.8535       60.3849       62.0008       56.9977       54.1426       51.7492       47.6654       53.8535       41.5574       42.2067       34.5634       41.9684       37.2935       39.1763       40.2301       35.5210       35.2676       32.4458       29.2308       26.7973       28.3161       36.5287       43.4162       43.8955       43.7192       41.7032       46.3955       47.9996       42.4102       49.2416       51.3352       49.5149       55.1899       65.3504       91.6133       78.8433       58.2677       67.2774       79.3270      101.5452      128.0045      113.8366      201.1645      143.4689      117.3671      141.1929      157.6607      131.4240       70.0200        0.0000        0.0000        0.0000        0.0000        0.0000        0.0000        0.0000        0.0000        0.0000        0.0000        0.0000        0.0000        0.0000        0.0000        0.0000        0.0000        0.0000        0.0000        0.0000        0.0000        0.0000        0.0000        0.0000        0.0000        0.0000        0.0000        0.0000        0.0000        0.0000        0.0000        0.0000        0.0000        0.0000        0.0000        0.0000        0.0000        0.0000        0.0000        0.0000        0.0000        0.0000        0.0000        0.0000        0.0000        0.0000        0.0000        0.0000        0.0000        0.0000        0.0000        0.0000        0.0000        0.0000
        0.0000        0.0000        0.0000        0.0000        0.0000        0.0000        0.0000        0.0000        0.0000        0.0000        0.0000        0.0000        0.0000        0.0000        0.0000        0.0000        0.0000        0.0000        0.0000        0.0000        0.0000       15.3193       13.4707       25.5045       34.1274       34.7800       34.0377       26.8176       30.3607       25.1728       17.7657       10.6596        6.5005        7.8279        6.7900        6.5119        8.2911        5.8850        6.1363        0.0000        1.4475        3.8050        1.1351        1.1587        3.1977        8.0176        4.4156        5.9404        8.7571        0.5079        3.3930        7.7544        8.7857        2.0078        2.9288        4.8842        2.0826        3.3899        2.0181        5.2358        1.2685        1.1833        7.5804        1.0837        0.7406        0.7441        0.6511        0.1203        0.0611        0.9553        0.1721        2.2289        0.7002        0.8222        0.8512        1.2338        1.2273        1.5796        2.8072        9.7464       12.8177       10.5359        8.2631       12.5458       12.0752       14.0053       18.8488       23.9960       29.6140       30.2797       28.4208       30.2428       35.3973       29.9537       25.8594       21.9406       24.6616       33.6028       27.4977       18.4101       19.8170       19.9058       20.7433       26.9382       36.5367       31.4762       39.1303       37.5316       42.0079       46.6581       54.6267       67.1941       69.3031       64.7719       55.9943       65.1491       61.5483       70.8029       80.4139       99.5251       76.5907       55.5944       56.7236       65.1285       64.6930       69.0633       76.1167       70.3944       70.1955       78.2699       80.4044       88.7116      100.4581      106.4232      104.0689       83.5981       69.9202       60.9353       70.3020       71.5482       68.2626       68.1863       64.6074       66.2056       60.2235       71.4590       60.9487       63.9832       64.2404       59.6527       53.4720       52.5265       43.3085       47.0157       44.2881       37.3822       37.8539       34.3826       35.4871       33.8869       34.6518       32.0776       30.1475       24.8883       28.4791       25.8753       26.2000       29.8206       43.3567       42.1999       35.1591       36.7115       36.2463       41.1398       34.4882       33.2308       36.6602       44.4354       46.9508       60.8673       73.6747       71.6250       77.5088       79.3604       92.1331       95.6810      115.7244      127.7803      131.7307      169.3617      193.7340      123.6415      135.7009      156.1966      141.8313        0.0000        0.0000        0.0000        0.0000        0.0000        0.0000        0.0000        0.0000        0.0000        0.0000        0.0000        0.0000        0.0000        0.0000        0.0000        0.0000        0.0000        0.0000        0.0000        0.0000        0.0000        0.0000        0.0000        0.0000        0.0000        0.0000        0.0000        0.0000        0.0000        0.0000        0.0000        0.0000        0.0000        0.0000        0.0000        0.0000        0.0000        0.0000        0.0000        0.0000        0.0000        0.0000        0.0000        0.0000        0.0000        0.0000        0.0000        0.0000        0.0000        0.0000        0.0000        0.0000        0.0000        0.0000
        0.0000        0.0000        0.0000        0.0000        0.0000        0.0000        0.0000        0.0000        0.0000        0.0000        0.0000        0.0000        0.0000        0.0000        0.0000        0.0000        0.0000        0.0000        0.0000        0.0000        0.0000        0.0000       20.6584       36.4060       43.8350       46.6603       40.8617       43.7811       43.7194       37.4195       28.6249        5.0660        3.2626        3.9179        7.6920       13.1930       14.6021       18.6986       19.0739       19.7292       18.9298       12.8121       14.0738        8.8903       10.0521       11.1487        7.1616        8.2735        4.1110        3.3493        3.8240        4.1931        1.3831        2.4970        3.4603        2.2139        2.1177        2.1057        4.2775        5.5909        5.2012        2.6530        2.2879        2.3635        2.6802        1.4108        1.3243        1.9648        2.2357        2.4665        2.0468        2.3086        8.5381        2.6466        2.3428        4.2069        4.7342        5.5976        6.7825       10.0822        9.5179       12.5963       18.3914       18.1717       24.1808       33.1635       36.6538       44.6547       37.1962       38.4740       34.2415       32.9626       36.7674       83.6509       73.2234       22.8241       14.7572       19.9094       24.5216       15.6597       19.3036       16.0488       15.3598       20.9422       37.9459       27.6462       34.0789       29.3286       37.3837       45.1866       49.6069       69.9482       83.2726       80.8054       73.6319       88.2009       79.0761       72.5929       80.5436      101.0435       75.8462       54.1497       55.6178       61.8167       59.6617       67.8606       60.4210       50.1812       53.4506       50.2441       56.0677       54.3675       63.9436       63.9342       73.7724       73.9679       59.5488       57.9577       66.9732       61.7744       64.5675       60.1894       60.2409       69.8427       54.1409       52.8354       56.7092       65.4963       65.3680       61.1455       54.1089       44.5341       56.0353       48.9121       34.8782       28.7569       25.4727       21.4869       27.2085       32.4236       28.8924       23.6754       28.2671       24.0336       25.2113       24.4162       23.5440       32.6377       38.6012       46.7909       35.0972       27.4720       23.6283       20.7207       25.5736       41.1063       44.4584       51.1594       56.3240       73.7613       84.5807       91.6405      101.9514      118.3852      137.0985      148.8459      155.6604      152.0567      153.4633      161.6015      159.0673      153.4926      161.9361      185.4899      204.4520      188.0807      195.1273      234.3070      253.2565        0.0000        0.0000        0.0000        0.0000        0.0000        0.0000        0.0000        0.0000        0.0000        0.0000        0.0000        0.0000        0.0000        0.0000        0.0000        0.0000        0.0000        0.0000        0.0000        0.0000        0.0000        0.0000        0.0000        0.0000        0.0000        0.0000        0.0000        0.0000        0.0000        0.0000        0.0000        0.0000        0.0000        0.0000        0.0000        0.0000        0.0000        0.0000        0.0000        0.0000        0.0000        0.0000        0.0000        0.0000        0.0000        0.0000        0.0000        0.0000        0.0000        0.0000
        0.0000        0.0000        0.0000        0.0000        0.0000        0.0000        0.0000        0.0000        0.0000        0.0000        0.0000        0.0000        0.0000        0.0000        0.0000        0.0000        0.0000        0.0000        0.0000        0.0000        0.0000        0.0000        0.0000        0.0000        0.0000        0.0000       44.2550       49.7452       50.8095       43.8286       31.8825        4.2587        1.6758        3.5094        9.0411       16.0245       19.2300       20.6249       21.4125       19.8120       23.1858       19.3792       20.5308       17.3635       12.0286       12.8811        9.2829        9.8775        8.1332        4.7877        8.1128        3.4406        1.8930        4.2274        4.0420        6.3727        5.0456        4.2292        2.9820        4.1301        3.7318        2.8375        2.2752        1.6473        1.4692        1.3343        1.9469        2.2410        2.6221        3.5306        3.3777        2.8883        2.3653        1.7715        2.6185        4.8535        6.1184        6.8196        7.6922        7.3401       11.6921       12.0685       10.7831       15.1820       25.3832       39.0998       40.5861       66.2274       57.7285       52.7622       37.1517       50.2810       37.9356       49.5341       78.8002       30.8239       21.4630       11.5530       14.9395       12.7293        9.1296       10.7800       11.4427       16.9133       34.1327       40.8104       38.7449       28.6981       28.2430       35.5255       41.1804       65.0979       71.1210       73.7881       70.9821       81.4093       79.2179       77.2266       79.4239      100.4828       80.7095       65.5657       57.5218       58.0770       58.2783       57.5870       59.9402       52.3580       53.8958       50.0328       57.1423       53.8320       50.2460       53.3894       60.7280       53.0738       58.1141       49.2999       61.2718       60.3259       58.3296       52.8831       47.9580       49.5404       47.9622       50.0646       47.8070       60.3951       67.0472       59.5767       53.7245       46.3566       52.2360       32.4607       25.5962       21.4446       21.1495       19.4024       20.6361       24.3940       23.2904       23.7452       27.3395       29.5984       43.6173       32.5233       19.0021       26.0738       33.6989       41.6093       26.2060       16.8669       16.8871       20.7991       32.5834       50.2744       48.0683       51.8235       60.8130       83.7334       91.8498      103.8408      128.6169      147.1902      177.2264      185.6059      193.3945      173.6870      184.3471      185.0303      203.3777      169.7341      178.8391      199.7692      245.1463      194.2886      214.5363      221.6443      221.6549        0.0000        0.0000        0.0000        0.0000        0.0000        0.0000        0.0000        0.0000        0.0000        0.0000        0.0000        0.0000        0.0000        0.0000        0.0000        0.0000        0.0000        0.0000        0.0000        0.0000        0.0000        0.0000        0.0000        0.0000        0.0000        0.0000        0.0000        0.0000        0.0000        0.0000        0.0000        0.0000        0.0000        0.0000        0.0000        0.0000        0.0000        0.0000        0.0000        0.0000        0.0000        0.0000        0.0000        0.0000        0.0000        0.0000        0.0000        0.0000        0.0000        0.0000
        0.0000        0.0000        0.0000        0.0000        0.0000        0.0000        0.0000        0.0000        0.0000        0.0000        0.0000        0.0000        0.0000        0.0000        0.0000        0.0000        0.0000        0.0000        0.0000        0.0000        0.0000        0.0000        0.0000        0.0000        0.0000        0.0000        0.0000       52.8506       52.7595       48.6431       37.1064        5.3980        2.7577        3.4969        4.4594       26.1978       26.2249       29.0455       24.1795       24.1997       20.9124       16.6809       16.7993       13.9357       13.0850       11.4241        8.0032       14.7589       15.6634       13.4510       10.5768        3.8262        1.9149        2.8505        4.6442        3.8649        5.1383        3.2867        2.0483        2.0715        2.1154        2.0452        1.8563        1.4348        1.3341        1.3866        1.7670        2.2062        5.3546        3.7845        2.3401        1.4701        1.4392        1.7842        2.6430        5.0696        6.1605        6.9803        7.7795        7.7264       15.5301       26.4336       14.2327       16.5119       18.7132       19.2365       25.9884       41.7557       48.3174       53.4288       44.7449       49.2924       27.4600       25.6889       57.9195       23.7361       12.7033        9.2592        8.3937        7.7976        7.1877        7.9769        8.6984        9.0595        8.9799       12.3628       18.2267       20.9218       22.7177       26.7971       36.4784       62.5892       67.6362       73.4186       70.5465       80.7514       84.7829       74.3429       71.1685       75.0043       67.6834       76.3440       66.9813       69.1911       65.9251       70.8061       60.2126       55.3241       61.5739       62.1260       50.1765       49.8729       53.5554       53.6757       58.3103       59.8670       63.7009       59.6334       65.2357       52.1707       58.1227       53.6722       51.2867       58.0552       56.2549       46.4256       47.3807       56.5073       58.1200       56.2029       54.3601       40.3383       34.1882       27.5822       21.8557       17.3241       31.8807       16.8773       15.8722       17.9891       20.4323       24.7565       23.8524       42.0976       41.7566       23.5331       20.1091       16.3052       16.9237       23.4625       19.4354       15.5279       13.8574       23.1086       26.7791       41.5391       43.5701       55.3471       67.3676       84.2076       96.0386      111.4212      127.8107      158.8464      193.3134      201.2562      204.7723      203.1336      229.3717      209.9557      216.2772      230.3831      229.3397      233.7626      258.2326      196.0999      207.8806      224.7970      210.9924       86.6700        0.0000        0.0000        0.0000        0.0000        0.0000        0.0000        0.0000        0.0000        0.0000        0.0000        0.0000        0.0000        0.0000        0.0000        0.0000        0.0000        0.0000        0.0000        0.0000        0.0000        0.0000        0.0000        0.0000        0.0000        0.0000        0.0000        0.0000        0.0000        0.0000        0.0000        0.0000        0.0000        0.0000        0.0000        0.0000        0.0000        0.0000        0.0000        0.0000        0.0000        0.0000        0.0000        0.0000        0.0000        0.0000        0.0000        0.0000        0.0000        0.0000
        0.0000        0.0000        0.0000        0.0000        0.0000        0.0000        0.0000        0.0000        0.0000        0.0000        0.0000        0.0000        0.0000        0.0000        0.0000        0.0000        0.0000        0.0000        0.0000        0.0000        0.0000        0.0000        0.0000        0.0000        0.0000        0.0000        0.0000        0.0000        0.0000        0.0000       43.1720        7.9923        5.3877        5.1196        5.5452       27.2768       39.3622       29.8657       27.0063       22.5306       19.3740       16.8171       13.2033        8.0889       12.2814        4.5683        2.1462        9.4971       13.0191       16.9393       13.9875        6.2911        1.8768        1.3699        3.6970        2.7152        3.0215        1.4491        1.4543        1.5768        1.5800        1.4817        1.5745        1.0339        0.9091        0.9787        1.1903        2.5618        2.0946        2.0604        1.9528        1.7758        1.1289        1.4782        2.2014        4.4703        5.2121        6.5862        7.7816        8.2356       10.5506       10.4293       15.7408       23.7896       22.0603       21.1544       25.2567       32.0496       33.0172       34.5862       35.8395       63.0047       51.1468       37.4951       26.3076       16.4375       15.5635       16.5358       12.5556        5.6111        4.4237        4.4553        4.5121        6.1719        7.3973       10.4570       13.8745       18.0252       20.8169       27.5126       32.2181       48.6004       61.6205       69.7972       69.3926       76.2795       70.8105       65.4433       62.0020       67.9677       80.7424       84.4682       79.3257       65.8380       63.6393       56.6392       57.6657       49.7905       42.4863       59.1603       61.3588       60.9090       52.9599       61.6207       66.1302       71.1454       57.5507       66.6705       65.9325       55.1550       61.0381       63.4653       55.6250       54.0300       53.5116       46.2099       50.7998       60.8182       55.5500       60.0892       54.8118       42.6191       31.9643       25.4026       21.7093       16.6782       14.8408       12.6571       13.4439       16.4892       21.3429       27.3727       29.3781       19.8573       16.7754       17.7773       17.1671       28.3734       18.3646       15.9921       16.4226       12.1572       15.4787       16.2973       21.6413       37.5272       46.2187       58.1503       66.6851       80.6266       93.9395      109.7226      126.7478      152.6623      170.0896      179.1748      198.2134      213.2739      219.9997      232.2422      244.3183      204.8210      196.3544      213.7019      241.9478      189.5132      207.9198      196.0904      195.4858       58.1100        0.0000        0.0000        0.0000        0.0000        0.0000        0.0000        0.0000        0.0000        0.0000        0.0000        0.0000        0.0000        0.0000        0.0000        0.0000        0.0000        0.0000        0.0000        0.0000        0.0000        0.0000        0.0000        0.0000        0.0000        0.0000        0.0000        0.0000        0.0000        0.0000        0.0000        0.0000        0.0000        0.0000        0.0000        0.0000        0.0000        0.0000        0.0000        0.0000        0.0000        0.0000        0.0000        0.0000        0.0000        0.0000        0.0000        0.0000        0.0000        0.0000
        0.0000        0.0000        0.0000        0.0000        0.0000        0.0000        0.0000        0.0000        0.0000        0.0000        0.0000        0.0000        0.0000        0.0000        0.0000        0.0000        0.0000        0.0000        0.0000        0.0000        0.0000        0.0000        0.0000        0.0000        0.0000        0.0000        0.0000        0.0000        0.0000        0.0000        0.0000       41.7691       33.5740        0.0000        0.0000       38.5886       41.3466       39.6051       34.8426       16.5155       12.8963       10.8527        9.7302        8.2109        5.7407        7.8126        9.7215       27.1002       32.0133       29.4915       22.3111       11.4590        7.4244        6.5548        5.3696        2.0859        0.9838        0.6379        0.2983        0.3472        1.7672        1.9052        0.6311        1.1837        0.5171        0.3454        1.5209        0.9912        1.3278        4.2882        0.3607        0.4962        0.7298        0.7219        0.9326        3.0255        4.6331        4.9575        5.0590       12.9731       10.7750       14.9255       18.0034       48.6689       37.6143       41.1862       76.9893       41.2506       40.5484       37.3107       65.0713       48.0810      142.3918       60.2702       30.3155        9.8441        4.8361        5.2699       10.0965        2.7055        3.2243        3.2765        4.5011        3.9411        6.1640       12.3337        7.7953       13.3797       14.4729       17.3128       23.2253       41.0334       47.3484       65.3061       70.3544       63.4572       52.2102       50.7787       51.4171       57.7573       86.9897       91.0432       86.9097       65.3880       48.5769       43.8001       45.7538       46.8555       54.3031       43.7802       54.3533       65.3379       70.8971       68.2998       66.0272       63.2852       64.0684       77.0672       78.1487       66.4243       65.4667       61.1564       58.7475       57.8885       56.2708       54.9273       48.3520       53.9983       52.0883       47.0786       45.7485       43.7715       35.6471       27.8560       22.6720       17.7354       16.1783       12.9359       13.0354       25.9842       47.5147       21.1562       16.6139       14.1302       19.8481       14.6811       13.3100       13.8943       19.2890       12.7824       11.8419       21.0686       25.3597       15.8021       21.1901       30.9981       38.5421       44.2359       54.7798       66.2545       77.2525       91.8632      114.9188      134.9818      146.0789      155.0865      166.8975      190.0856      206.6179      222.3656      214.4792      226.1028      214.3596      212.9249      228.8404      189.5230      199.1335      195.5908        0.0000        0.0000        0.0000        0.0000        0.0000        0.0000        0.0000        0.0000        0.0000        0.0000        0.0000        0.0000        0.0000        0.0000        0.0000        0.0000        0.0000        0.0000        0.0000        0.0000        0.0000        0.0000        0.0000        0.0000        0.0000        0.0000        0.0000        0.0000        0.0000        0.0000        0.0000        0.0000        0.0000        0.0000        0.0000        0.0000        0.0000        0.0000        0.0000        0.0000        0.0000        0.0000        0.0000        0.0000        0.0000        0.0000        0.0000        0.0000        0.0000        0.0000        0.0000
        0.0000        0.0000        0.0000        0.0000        0.0000        0.0000        0.0000        0.0000        0.0000        0.0000        0.0000        0.0000        0.0000        0.0000        0.0000        0.0000        0.0000        0.0000        0.0000        0.0000        0.0000        0.0000        0.0000        0.0000        0.0000        0.0000        0.0000        0.0000        0.0000        0.0000        0.0000        0.0000        0.0000        0.0000        0.0000        0.0000        0.0000       42.8246       35.5952       16.7106       13.8925       11.6597        9.2095        8.3621        8.1724        9.0358       12.0084       30.1492       38.7442       36.9201       28.1379       10.1302        5.9036        4.3253        4.1523        1.2792        0.7847        0.4323        0.2221        0.9424        1.8638        0.4136        1.7743        2.4283        1.2232        1.1083        0.4157        0.3291        0.2809        2.6328        0.6700        0.8220        1.2837        1.8956        1.8346        5.0817        3.9908        6.6959        6.9888       20.6270       27.3163       35.6394       27.4507       30.5191       27.3335       19.3053      114.0805      191.4488       32.8634       44.5945       72.7644       42.8684       38.7796       36.3967       24.3882       13.7160        7.2129        3.6559       11.8662        1.6483        1.5548        4.2410        4.7269        2.9482        2.8630        2.9454        4.3286        9.5975       12.1222       17.0661       23.3098       38.8148       42.2823       56.8705      125.7982       50.6038       47.8903       47.1610       48.5544       55.6348       70.4970       71.9511       78.6995       57.5445       61.4984       41.3605       37.5322       35.7852       36.4514       42.2722       49.2325       64.5287       67.8523       69.9333       70.1530       78.1180       74.3891       84.2074       80.1308       78.1804       74.5897       62.0271       56.6272       63.1876       56.7530       57.0499       57.7218       59.8965       59.4038       48.9058       40.5530       38.9043       33.1106       30.4139       23.2699       16.4049       19.3374       14.4069       13.3200       16.1114       14.4700       16.0192       14.7223       20.0711       18.4591       16.9368       12.4461       13.0612       11.3274       13.4425       15.2099       33.0321        8.4253       14.4696       22.3518       29.5326       40.9829       49.8627       55.3729       68.9654       76.6560       95.9059      173.6216      187.1906      156.0235      163.9091      171.8709      200.9845      218.1577      215.6174      197.7467      204.0281      217.9744      226.8399      225.2570      186.8848      180.4660        0.0000        0.0000        0.0000        0.0000        0.0000        0.0000        0.0000        0.0000        0.0000        0.0000        0.0000        0.0000        0.0000        0.0000        0.0000        0.0000        0.0000        0.0000        0.0000        0.0000        0.0000        0.0000        0.0000        0.0000        0.0000        0.0000        0.0000        0.0000        0.0000        0.0000        0.0000        0.0000        0.0000        0.0000        0.0000        0.0000        0.0000        0.0000        0.0000        0.0000        0.0000        0.0000        0.0000        0.0000        0.0000        0.0000        0.0000        0.0000        0.0000        0.0000        0.0000        0.0000
        0.0000        0.0000        0.0000        0.0000        0.0000        0.0000        0.0000        0.0000        0.0000        0.0000        0.0000        0.0000        0.0000        0.0000        0.0000        0.0000        0.0000        0.0000        0.0000        0.0000        0.0000        0.0000        0.0000        0.0000        0.0000        0.0000        0.0000        0.0000        0.0000        0.0000        0.0000        0.0000        0.0000        0.0000        0.0000        0.0000        0.0000        0.0000        0.0000       16.8160       13.0817       11.3954       12.1893       12.5665       12.3942       14.0648       16.4103       35.7056       42.3941       42.2648       32.2299       10.2021        6.0680        3.7160        3.2990        0.9286        0.6616        1.2917        0.5075        1.5083        0.9262        0.9073        2.0760        1.4887        1.1764        2.0832        1.0676        0.5180        0.7399        1.0749        1.5389        2.0489        3.1922        2.3924        5.4189       23.3542        8.8744       12.4401       10.1429       22.9597       16.4872       17.6704       17.8583       23.2583       20.0398       29.7874       32.0633       39.7864       43.4323       34.6324       37.7130       52.2651       73.7095      156.7704       24.4647       12.9276        8.6652        7.2353        8.4874        3.7857        4.0897        3.5481        3.9107        1.8853        1.5640        1.1589        1.8127        8.5444        8.5239       12.7108       18.7706       35.7645       40.3929       48.6059       58.6258       52.9451       49.2877       49.6555       52.3229       73.2911       68.1879       55.8554       55.7523       39.8477       40.1649       31.9875       31.2278       34.4357       33.5971       40.5691       46.5104       57.3427       58.5491       81.4184       85.8160       82.7835       91.2434       84.7334       92.6598       90.5832       93.5639       76.2775       70.7859       61.7151       62.8845       74.2135       65.8867       60.2544       54.9460       49.8766       48.2841       35.7851       31.3975       29.4766       27.5742       27.1302       16.7152       21.5508       51.3196       16.0526       13.6456       17.6722       22.1726       24.0100       16.5107       19.6766       17.9245       19.7978       19.0383       12.5429        7.8895       23.6968        7.9135       12.8897       28.5991       36.5419       48.2111       55.5408       61.6793       72.4615       74.1737       94.7515      119.3818      142.7637      154.8059      169.0284      177.6801      201.7146      214.8693      219.1807      224.5552      220.6824      229.0764      223.3834      223.5907      178.4920      189.6772        0.0000        0.0000        0.0000        0.0000        0.0000        0.0000        0.0000        0.0000        0.0000        0.0000        0.0000        0.0000        0.0000        0.0000        0.0000        0.0000        0.0000        0.0000        0.0000        0.0000        0.0000        0.0000        0.0000        0.0000        0.0000        0.0000        0.0000        0.0000        0.0000        0.0000        0.0000        0.0000        0.0000        0.0000        0.0000        0.0000        0.0000        0.0000        0.0000        0.0000        0.0000        0.0000        0.0000        0.0000        0.0000        0.0000        0.0000        0.0000        0.0000        0.0000        0.0000        0.0000
        0.0000        0.0000        0.0000        0.0000        0.0000        0.0000        0.0000        0.0000        0.0000        0.0000        0.0000        0.0000        0.0000        0.0000        0.0000        0.0000        0.0000        0.0000        0.0000        0.0000        0.0000        0.0000        0.0000        0.0000        0.0000        0.0000        0.0000        0.0000        0.0000        0.0000        0.0000        0.0000        0.0000        0.0000        0.0000        0.0000        0.0000        0.0000        0.0000        0.0000       16.3799       16.4070       18.1996       16.3321       17.2752       19.5990       21.2526       44.3493       48.2033       45.7558       35.9890       11.5204        7.3550        5.1271        5.1304        1.5184        1.5188        2.3897        2.0509        0.2186        1.6937        2.1760        2.1839        0.6212        0.7518        1.5017        1.1936        1.8721        1.6326        2.0039        2.5605        3.0797        3.7887        2.5180        5.8322       10.8362       14.0349        9.7110       11.1509       18.2322       15.6725       18.8900       23.6292       30.8961       24.4617       28.8752       47.9203       73.0574       56.8733       60.4756       43.4299       34.6710       39.5943       80.9773       52.1658       17.0149       17.3216       13.9009        7.1455        1.3882        2.2988        1.4819        2.1433        1.5764        1.0010        1.0901        1.9891        7.9671       11.0168       14.2493       17.6130       38.9013       42.3244       48.9446       49.1672       55.5959       48.3013       45.8620       46.8840       60.0432       59.9990       65.3746       57.5902       51.5932       54.1288       41.4144       40.9556       35.6915       41.3288       56.1791       58.4828       60.7481       64.6037       84.3662       83.7107       82.6511       92.3973       86.2393       84.6814       84.8231       96.2978      109.3418       94.4766       64.6229       63.8378       80.9864       74.8892       66.1619       62.6560       48.5924       40.8199       35.7161       33.9225       26.4258       22.3661       27.7968       23.1429       26.8618       21.5110       12.3131       13.6611       20.9834       25.5352       19.2129       16.8677       25.6003       24.7126       15.9225       10.5809       11.0714        6.0194        8.5951       13.5994       14.2075       24.6106       28.4993       36.8151       43.2317       52.5655       66.4651       75.7501       81.7985      101.9877      125.8230      145.3472      156.2872      172.5681      200.7456      217.1203      230.8267      233.4490      233.8685      232.0304      237.6981      191.8443      184.7973        0.0000        0.0000        0.0000        0.0000        0.0000        0.0000        0.0000        0.0000        0.0000        0.0000        0.0000        0.0000        0.0000        0.0000        0.0000        0.0000        0.0000        0.0000        0.0000        0.0000        0.0000        0.0000        0.0000        0.0000        0.0000        0.0000        0.0000        0.0000        0.0000        0.0000        0.0000        0.0000        0.0000        0.0000        0.0000        0.0000        0.0000        0.0000        0.0000        0.0000        0.0000        0.0000        0.0000        0.0000        0.0000        0.0000        0.0000        0.0000        0.0000        0.0000        0.0000        0.0000        0.0000
        0.0000        0.0000        0.0000        0.0000        0.0000        0.0000        0.0000        0.0000        0.0000        0.0000        0.0000        0.0000        0.0000        0.0000        0.0000        0.0000        0.0000        0.0000        0.0000        0.0000        0.0000        0.0000        0.0000        0.0000        0.0000        0.0000        0.0000        0.0000        0.0000        0.0000        0.0000        0.0000        0.0000        0.0000        0.0000        0.0000        0.0000        0.0000        0.0000        0.0000        0.0000        0.0000        0.0000       44.0119       48.1949       50.6887       52.2501       50.6588       51.7066       47.6310       39.2670       17.0700       12.4422        9.1185        9.6889       15.4858       16.6160       17.2299       17.3234       16.4550       13.1387       14.3070       12.4965        3.9450        3.2183        3.6835       14.1700       26.8887       27.2090       29.0008       28.0388       21.8201       23.3308       19.7938       19.3049        7.5985        9.3132       11.7116        6.8464       55.7173       34.5275       26.2377       32.0694       53.8097       65.9814       87.4760      123.6228      137.2695       93.7965       98.7952       87.9053       52.3450       44.0202       36.5806       28.6081       20.3234       19.2497       29.1875       13.6583       11.9392       12.7820        9.4262        8.8985        3.3713        2.7341        2.9368        4.3939        8.7171       11.5281       15.7041       20.2655       30.2064       39.6759       41.8396       45.8182       59.6508       63.6778       55.5098       60.7182       66.6200       66.1692       68.1163       64.0038       62.2621       48.7854       46.1635       49.6461       55.2701       57.5237       64.3843       79.1077       66.0765       65.4058       74.8564       78.5757       77.8951       97.0163       89.8064       92.9066       95.8236       96.6589       95.8843       83.4897       78.5901       69.6921       76.0291       76.9612       62.0008       50.2461       44.8689       38.0384       37.6141       36.8833       29.6625       23.9876       23.0675       20.2622       19.1197       10.9652        8.8301        9.5238        9.0548        6.8064       11.2748       13.3502       10.0063        9.7187        2.8149        1.9235        0.8294        0.9576        2.2503        4.5970       11.6689       12.1308       21.1772       29.3359       39.3802       44.5236       52.1212       63.3560       70.4370       83.0799      101.6299      117.7430      133.9893      153.2147      193.9017      218.9026      230.7829      226.9679      223.1827      232.2044      246.6852      193.2313       86.3100        0.0000        0.0000        0.0000        0.0000        0.0000        0.0000        0.0000        0.0000        0.0000        0.0000        0.0000        0.0000        0.0000        0.0000        0.0000        0.0000        0.0000        0.0000        0.0000        0.0000        0.0000        0.0000        0.0000        0.0000        0.0000        0.0000        0.0000        0.0000        0.0000        0.0000        0.0000        0.0000        0.0000        0.0000        0.0000        0.0000        0.0000        0.0000        0.0000        0.0000        0.0000        0.0000        0.0000        0.0000        0.0000        0.0000        0.0000        0.0000        0.0000        0.0000        0.0000        0.0000        0.0000
        0.0000        0.0000        0.0000        0.0000        0.0000        0.0000        0.0000        0.0000        0.0000        0.0000        0.0000        0.0000        0.0000        0.0000        0.0000        0.0000        0.0000        0.0000        0.0000        0.0000        0.0000        0.0000        0.0000        0.0000        0.0000        0.0000        0.0000        0.0000        0.0000        0.0000        0.0000        0.0000        0.0000        0.0000        0.0000        0.0000        0.0000        0.0000        0.0000        0.0000        0.0000        0.0000        0.0000        0.0000       60.3942       63.1462       62.5073       58.4474       57.7047       52.7118       43.1107       17.6413       13.4728       12.2415       12.3090       21.5231       25.2448       24.4426       24.8543       19.3709       19.4683       16.6208       19.5154       18.4056       13.6477       12.2668        8.6359       27.9846       39.8256       42.4777       44.6368       30.9722       29.0490       22.9858       20.5185       14.6573       12.6945        6.6744        7.7948       22.3377       28.8865       32.8045       40.1415       66.5009       95.0732      136.2823      140.2968      133.4876      119.3480      128.7684      145.7460       70.5670       44.1707       36.6100       37.1831       26.5977       18.5952       13.7443       15.5932       24.9811       30.2453       34.7007       13.5244        6.9657        6.0513        5.3957        9.1307       11.3479       12.8969       14.5512       17.5803       29.5943       36.7930       36.6916       38.8265       57.3017       58.4934       68.9838       74.1820       69.8952       77.0150       60.9845       60.7354       60.7058       49.3894       46.6015       52.2840       59.6063       81.5596       66.9590       59.0404       59.4548       70.6483       86.4033       86.3274       73.8430       88.1390       98.6215       94.9549      112.3252       93.6194       89.3152       84.1258       86.7793       80.7038       72.3278       57.9450       44.1702       35.6108       35.0397       32.0734       39.9128       31.5015       24.9739       19.2867        8.2294        5.4519        3.9974        3.9845        4.8154        3.6501        3.7345        3.2814        8.7110        7.5235        8.0921        5.7107        1.2780        0.7793        0.3996        0.5243        2.4699       11.9396        4.9678       10.2244       20.9905       31.5522       37.4606       40.5141       45.6487       54.2169       68.1424       78.8690      104.6541      120.0476      139.9806      155.6082      202.3767      221.8195      242.1151      256.1752      230.2645      225.7511      248.6171      202.8745       84.2400        0.0000        0.0000        0.0000        0.0000        0.0000        0.0000        0.0000        0.0000        0.0000        0.0000        0.0000        0.0000        0.0000        0.0000        0.0000        0.0000        0.0000        0.0000        0.0000        0.0000        0.0000        0.0000        0.0000        0.0000        0.0000        0.0000        0.0000        0.0000        0.0000        0.0000        0.0000        0.0000        0.0000        0.0000        0.0000        0.0000        0.0000        0.0000        0.0000        0.0000        0.0000        0.0000        0.0000        0.0000        0.0000        0.0000        0.0000        0.0000        0.0000        0.0000        0.0000        0.0000        0.0000
        0.0000        0.0000        0.0000        0.0000        0.0000        0.0000        0.0000        0.0000        0.0000        0.0000        0.0000        0.0000        0.0000        0.0000        0.0000        0.0000        0.0000        0.0000        0.0000        0.0000        0.0000        0.0000        0.0000        0.0000        0.0000        0.0000        0.0000        0.0000        0.0000        0.0000        0.0000        0.0000        0.0000        0.0000        0.0000        0.0000        0.0000        0.0000        0.0000        0.0000        0.0000        0.0000        0.0000        0.0000        0.0000        0.0000       70.1147       65.6937       63.4046       57.9135       50.6204       19.9297       16.1828       14.6004       16.6611       27.9278       29.5928       31.5531       35.3365       32.7388       34.7707       28.3353       18.7836        5.3621        4.3683        5.3198        8.6730       37.5477       49.8763       55.2468       51.6974       41.9923       40.5513       38.3727       35.4542       12.3481        8.7459        9.6434       13.4075       36.8390       32.4096       44.0622       60.5386      103.4757      113.7905      124.3890      117.8480      115.0457      148.0350      164.3328      160.3968      108.3185       68.9669       61.2493       54.5129       36.6890       56.4238       23.2318       17.6622       21.1300       30.9857      127.9021       25.6841        6.5822        9.1493       10.5503       14.6863       20.7354       39.2078       21.0177       20.2191       31.9603       32.0968       37.9453       42.9397       45.8700       65.3121       59.1225       66.8131       69.5799       65.4812       66.0409       62.0690       59.8963       53.5859       50.8072       64.3073       82.2535       65.2281       56.2592       63.6742       68.2352       97.2722      101.8835       99.9112       69.1049       86.7334       89.2798      100.5890       99.3318       86.2974       65.7821       71.2193       64.3944       58.1056       53.8251       49.0381       40.0980       34.3138       27.7148       25.2210       32.2258       25.9338       22.2998       17.4937        8.7175        3.7975        2.0300        2.9289        4.1379        1.9410        5.3080        1.6238        4.2909        6.0994        4.6697        4.3778        0.7202        0.2418        1.9375        1.6122        2.2225        3.0020        5.0760        8.7932       18.7042       28.6089       33.2105       38.2754       45.5351       54.1195       64.3803       76.2366      104.5559      134.2020      153.8744      167.9853      224.0087      244.3411      239.2109      248.6442      236.7016      246.4158      238.7924      203.5131       70.5300        0.0000        0.0000        0.0000        0.0000        0.0000        0.0000        0.0000        0.0000        0.0000        0.0000        0.0000        0.0000        0.0000        0.0000        0.0000        0.0000        0.0000        0.0000        0.0000        0.0000        0.0000        0.0000        0.0000        0.0000        0.0000        0.0000        0.0000        0.0000        0.0000        0.0000        0.0000        0.0000        0.0000        0.0000        0.0000        0.0000        0.0000        0.0000        0.0000        0.0000        0.0000        0.0000        0.0000        0.0000        0.0000        0.0000        0.0000        0.0000        0.0000        0.0000        0.0000        0.0000        0.0000
        0.0000        0.0000        0.0000        0.0000        0.0000        0.0000        0.0000        0.0000        0.0000        0.0000        0.0000        0.0000        0.0000        0.0000        0.0000        0.0000        0.0000        0.0000        0.0000        0.0000        0.0000        0.0000        0.0000        0.0000        0.0000        0.0000        0.0000        0.0000        0.0000        0.0000        0.0000        0.0000        0.0000        0.0000        0.0000        0.0000        0.0000        0.0000        0.0000        0.0000        0.0000        0.0000        0.0000        0.0000        0.0000        0.0000        0.0000       69.4788       67.7717       64.3549       58.1542       26.6353       23.3780       23.4801       25.6177       40.8137       43.3503       44.2970       45.6630       38.4969       39.8989       37.4080       29.3924        4.3771        4.9039        5.5252        6.2599       45.0326       54.8180       61.9626       66.3554       48.7472       56.7264       54.5682       59.8787       15.1084       20.4684       28.7305       19.8029       56.4572       58.7922       64.0915       73.1560       98.2620      106.4643      114.7147      110.2704      124.6143      147.9098      171.0082      180.0268      150.3685      105.2402       73.1838       77.1037       68.8277       57.4228       50.1002       44.1215       41.6499       40.0888       53.3160       36.2632        8.5264        6.3903        7.7916       29.6673       30.9354       30.3172       27.3490       26.4229       44.1262       46.1197       39.2964       42.2100       51.1814       60.0317       67.4904       61.2431       63.2183       60.2261       68.5702       71.1647       70.9251       68.6298       55.1926       70.2969       68.7060       58.6717       60.3400       62.4126       84.6898       88.8165       91.3357       77.0485       66.9869       75.5705       70.6604       75.5643       84.0572       82.7489       82.3093       67.1208       56.4749       50.8159       45.4749       40.9804       34.4898       26.5796       20.1352       17.9806       21.5357       21.4798       16.6802       13.3948        6.1896        2.6296        1.3422        1.5466        1.0013        1.3264        4.2485        1.3404        3.4035        4.5597        4.8151        4.1745        1.5963        0.7025        0.8448        0.3575        1.3409        3.1135        5.0860        7.8865       14.3556       22.6771       29.8283       36.1336       44.4455       55.9659       63.3934       78.4614      113.7178      149.4981      161.9888      177.3248      232.2471      248.7539      257.0795      270.9819      249.8960      235.5695      193.2999      204.9862        0.0000        0.0000        0.0000        0.0000        0.0000        0.0000        0.0000        0.0000        0.0000        0.0000        0.0000        0.0000        0.0000        0.0000        0.0000        0.0000        0.0000        0.0000        0.0000        0.0000        0.0000        0.0000        0.0000        0.0000        0.0000        0.0000        0.0000        0.0000        0.0000        0.0000        0.0000        0.0000        0.0000        0.0000        0.0000        0.0000        0.0000        0.0000        0.0000        0.0000        0.0000        0.0000        0.0000        0.0000        0.0000        0.0000        0.0000        0.0000        0.0000        0.0000        0.0000        0.0000        0.0000        0.0000
        0.0000        0.0000        0.0000        0.0000        0.0000        0.0000        0.0000        0.0000        0.0000        0.0000        0.0000        0.0000        0.0000        0.0000        0.0000        0.0000        0.0000        0.0000        0.0000        0.0000        0.0000        0.0000        0.0000        0.0000        0.0000        0.0000        0.0000        0.0000        0.0000        0.0000        0.0000        0.0000        0.0000        0.0000        0.0000        0.0000        0.0000        0.0000        0.0000        0.0000        0.0000        0.0000        0.0000        0.0000        0.0000        0.0000        0.0000        0.0000        0.0000        0.0000       69.6219       71.3360       68.7449       69.3506       74.0329       77.1132       80.9738       85.5908       90.9216      103.3897      108.6553      102.9545       89.0063       45.2084       34.3809       22.2265        0.0000        0.0000       58.0772       65.2710       71.5325       73.4217       79.1497       90.7047      101.3258      139.5115      163.7587      161.2356      147.5492       96.8817       96.8067       91.5925      104.0356       93.5241      101.5566      111.3730      120.0150      117.0402      113.5367        0.0000        0.0000        0.0000        0.0000      115.7158       90.1109      107.4217      135.5328      169.8695        0.0000      154.4509      119.3114       95.6877       57.4444       31.4212       29.6661       25.1305       36.0788       43.0411       43.2287       36.5495       51.5040       55.8341       52.4141       45.7333       58.9857       68.9292       68.4930       76.4034       64.5251       76.3954       77.9235       75.4997       84.9947       80.2952       83.9235       69.4524       70.7006       62.1407       59.5772       63.6460       69.0906      101.5141       92.2306       82.9090       90.0109       52.6724       71.3594       72.3865       72.1439       73.4254       79.8560       80.9733       75.0375       39.4029       28.3292       23.6411       24.9538       29.3580       25.4533       19.7010       17.2123        8.2694        6.3286        4.6062        3.2952        0.0336        0.0000        0.0000        0.0000        0.0000        0.0000        1.4792        0.0000        1.8593        2.3611        2.3280        1.7072        0.5128        0.0000        0.0000        0.0000        4.2850        5.1017        7.5381       11.5782       14.9444       20.6568       26.9937       31.7180       40.0660       45.4304       56.4321       67.7279      127.0181      163.2765      194.5743      218.9424      244.5457      263.3579      267.0193      264.6726      216.6678      155.1953        0.0000        0.0000        0.0000        0.0000        0.0000        0.0000        0.0000        0.0000        0.0000        0.0000        0.0000        0.0000        0.0000        0.0000        0.0000        0.0000        0.0000        0.0000        0.0000        0.0000        0.0000        0.0000        0.0000        0.0000        0.0000        0.0000        0.0000        0.0000        0.0000        0.0000        0.0000        0.0000        0.0000        0.0000        0.0000        0.0000        0.0000        0.0000        0.0000        0.0000        0.0000        0.0000        0.0000        0.0000        0.0000        0.0000        0.0000        0.0000        0.0000        0.0000        0.0000        0.0000        0.0000        0.0000        0.0000        0.0000
        0.0000        0.0000        0.0000        0.0000        0.0000        0.0000        0.0000        0.0000        0.0000        0.0000        0.0000        0.0000        0.0000        0.0000        0.0000        0.0000        0.0000        0.0000        0.0000        0.0000        0.0000        0.0000        0.0000        0.0000        0.0000        0.0000        0.0000        0.0000        0.0000        0.0000        0.0000        0.0000        0.0000        0.0000        0.0000        0.0000        0.0000        0.0000        0.0000        0.0000        0.0000        0.0000        0.0000        0.0000        0.0000        0.0000        0.0000        0.0000        0.0000        0.0000        0.0000        0.0000        0.0000        0.0000        0.0000       96.8969      101.4739      108.4233        0.0000        0.0000        0.0000      134.2969      107.8414       45.9066       30.3954        0.0000        0.0000        0.0000        0.0000        0.0000        0.0000        0.0000       98.7240      114.3681      133.0094      188.2357      212.4717      215.6492      195.0792      128.9083      103.9170       92.4060      102.3750       97.7792      107.2128      135.9291      148.1376      159.0837        0.0000        0.0000        0.0000        0.0000        0.0000        0.0000      140.5519      148.0467        0.0000        0.0000        0.0000      254.8978      194.1948      120.7299       71.4032       41.4848       42.5835       41.2092       43.0577       53.7065       49.8026       44.6867       58.2874       64.6703       62.1534       57.1288       54.1479       71.6927       85.4042       84.3037       80.5973       83.9224       93.5357      104.6034       94.9628       78.6053       69.7138       71.7654       71.0184       64.7524       52.8370       56.6032       58.2341       61.8256       63.4993       65.0323       54.2390       46.1491       60.9316       68.2101       56.2937       63.7266       57.4045       46.1227       39.0168       25.3443       21.5663       18.8842       18.7789       22.9456       19.0760       16.4046       14.5452        4.7284        3.0907        2.5704        1.7810        0.0000        0.0000        0.0000        0.0000        0.0000        0.0000        5.3189        6.6141        1.4526        2.6380        2.8488        4.4560        0.0000        0.0000        0.0000        0.0000        3.7735        5.6241        7.8200       11.4781       14.0874       20.4685       22.9896       27.8703       35.5015       41.0708       58.8014       82.9459      134.3217      177.8088      210.0119      231.8963      245.4885      257.3670      269.4308      258.1720      221.5221      158.9545        0.0000        0.0000        0.0000        0.0000        0.0000        0.0000        0.0000        0.0000        0.0000        0.0000        0.0000        0.0000        0.0000        0.0000        0.0000        0.0000        0.0000        0.0000        0.0000        0.0000        0.0000        0.0000        0.0000        0.0000        0.0000        0.0000        0.0000        0.0000        0.0000        0.0000        0.0000        0.0000        0.0000        0.0000        0.0000        0.0000        0.0000        0.0000        0.0000        0.0000        0.0000        0.0000        0.0000        0.0000        0.0000        0.0000        0.0000        0.0000        0.0000        0.0000        0.0000        0.0000        0.0000        0.0000        0.0000        0.0000
        0.0000        0.0000        0.0000        0.0000        0.0000        0.0000        0.0000        0.0000        0.0000        0.0000        0.0000        0.0000        0.0000        0.0000        0.0000        0.0000        0.0000        0.0000        0.0000        0.0000        0.0000        0.0000        0.0000        0.0000        0.0000        0.0000        0.0000        0.0000        0.0000        0.0000        0.0000        0.0000        0.0000        0.0000        0.0000        0.0000        0.0000        0.0000        0.0000        0.0000        0.0000        0.0000        0.0000        0.0000        0.0000        0.0000        0.0000        0.0000        0.0000        0.0000        0.0000        0.0000        0.0000        0.0000        0.0000        0.0000        0.0000        0.0000        0.0000        0.0000        0.0000      148.5374      125.0367       52.4062       41.0650        0.0000        0.0000        0.0000        0.0000        0.0000        0.0000        0.0000        0.0000      154.1123      164.8119      227.4694      243.7507      241.8987      212.6767      126.5285      117.4272      112.9977      111.3191      129.1718      111.5539        0.0000        0.0000        0.0000        0.0000        0.0000        0.0000        0.0000        0.0000        0.0000        0.0000        0.0000        0.0000        0.0000        0.0000        0.0000      162.4808      123.0230       79.1340       67.9177       68.3486       73.8029       65.3036       79.5244       63.5791       44.7056       44.3333       60.5079       59.7273       69.0863       79.3922      115.2957      165.8649      135.6865       89.9116       91.4468       96.6625      109.8289      117.8959       80.6599       74.1598       87.7575       66.9883       67.9157       60.7352       59.2161       50.1847       47.5835       48.4257       68.8547       49.9915       43.9057       45.4021       43.6558       45.4348       38.3792       34.1329       32.3614       26.4995       21.8739       16.5421       14.0744       13.6435       19.2388       17.8804       13.7889       11.2552        3.5092        2.7312        1.4826        0.6627        0.0000        0.0000        0.0000        0.0000        0.0164        0.0000        0.0160        0.6601        1.6236        2.2539        2.2955        1.7561        0.0000        0.0000        0.0000        0.0000        3.9460        5.8018        8.0059       12.6022       14.3394       16.1246       20.2323       30.9665       32.5538       37.4123       60.0554       71.8915      142.5061      179.7225      205.9034      227.3697      238.5243      270.1520      281.3127      266.8830      162.0019        0.0000        0.0000        0.0000        0.0000        0.0000        0.0000        0.0000        0.0000        0.0000        0.0000        0.0000        0.0000        0.0000        0.0000        0.0000        0.0000        0.0000        0.0000        0.0000        0.0000        0.0000        0.0000        0.0000        0.0000        0.0000        0.0000        0.0000        0.0000        0.0000        0.0000        0.0000        0.0000        0.0000        0.0000        0.0000        0.0000        0.0000        0.0000        0.0000        0.0000        0.0000        0.0000        0.0000        0.0000        0.0000        0.0000        0.0000        0.0000        0.0000        0.0000        0.0000        0.0000        0.0000        0.0000        0.0000        0.0000        0.0000
        0.0000        0.0000        0.0000        0.0000        0.0000        0.0000        0.0000        0.0000        0.0000        0.0000        0.0000        0.0000        0.0000        0.0000        0.0000        0.0000        0.0000        0.0000        0.0000        0.0000        0.0000        0.0000        0.0000        0.0000        0.0000        0.0000        0.0000        0.0000        0.0000        0.0000        0.0000        0.0000        0.0000        0.0000        0.0000        0.0000        0.0000        0.0000        0.0000        0.0000        0.0000        0.0000        0.0000        0.0000        0.0000        0.0000        0.0000        0.0000        0.0000        0.0000        0.0000        0.0000        0.0000        0.0000        0.0000        0.0000        0.0000        0.0000        0.0000        0.0000        0.0000        0.0000      136.0242       71.8361        0.0000        0.0000        0.0000        0.0000        0.0000        0.0000        0.0000        0.0000        0.0000        0.0000      202.2693      253.7177      261.0393      251.8322      228.5136      155.7704      132.3093      117.5553      104.2261       87.2613        0.0000        0.0000        0.0000        0.0000        0.0000        0.0000        0.0000        0.0000        0.0000        0.0000        0.0000        0.0000        0.0000        0.0000        0.0000        0.0000        0.0000      157.8201      128.5214       75.9951       74.1737       90.0498       98.4893      221.0995       56.0895       44.8600       51.7352       54.9872       72.6283      116.7437      141.1575      161.8066      174.7244      169.8571      106.5834      103.5306       84.0250      100.1176       94.6058       89.7921       70.9728       64.5155       70.6350       52.1671       59.5903       53.4629       49.6158       53.5571       63.8545       41.8847       34.0820       33.5751       33.7050       36.6253       33.1142       29.1892       28.3900       26.6239       21.5619       15.2035       16.9908       11.7974       11.4092       16.9458       15.7590       12.1418       10.2861        3.5938        2.7936        1.1281        1.3150        0.3976        0.0000        0.0000        0.0169        0.0000        0.0000        0.3434        0.5770        2.4163        3.3433        3.4673        2.8042        0.0000        0.0000        0.0000        0.1790        4.0200        5.6869        8.4879       11.8028       14.5246       17.5684       23.4497       31.8682       35.6214       34.4131       45.7901       66.9590      132.8760      159.2406      183.4735      213.7429      246.9848      271.6012      282.1917      230.2058        0.0000        0.0000        0.0000        0.0000        0.0000        0.0000        0.0000        0.0000        0.0000        0.0000        0.0000        0.0000        0.0000        0.0000        0.0000        0.0000        0.0000        0.0000        0.0000        0.0000        0.0000        0.0000        0.0000        0.0000        0.0000        0.0000        0.0000        0.0000        0.0000        0.0000        0.0000        0.0000        0.0000        0.0000        0.0000        0.0000        0.0000        0.0000        0.0000        0.0000        0.0000        0.0000        0.0000        0.0000        0.0000        0.0000        0.0000        0.0000        0.0000        0.0000        0.0000        0.0000        0.0000        0.0000        0.0000        0.0000        0.0000        0.0000
        0.0000        0.0000        0.0000        0.0000        0.0000        0.0000        0.0000        0.0000        0.0000        0.0000        0.0000        0.0000        0.0000        0.0000        0.0000        0.0000        0.0000        0.0000        0.0000        0.0000        0.0000        0.0000        0.0000        0.0000        0.0000        0.0000        0.0000        0.0000        0.0000        0.0000        0.0000        0.0000        0.0000        0.0000        0.0000        0.0000        0.0000        0.0000        0.0000        0.0000        0.0000        0.0000        0.0000        0.0000        0.0000        0.0000        0.0000        0.0000        0.0000        0.0000        0.0000        0.0000        0.0000        0.0000        0.0000        0.0000        0.0000        0.0000        0.0000        0.0000        0.0000        0.0000        0.0000        0.0000        0.0000        0.0000        0.0000        0.0000        0.0000        0.0000        0.0000        0.0000        0.0000        0.0000      266.3853      249.4041      231.7951      222.7586      197.3823      119.3054      104.9439       74.2341       59.9305        0.0000        0.0000        0.0000        0.0000        0.0000        0.0000        0.0000        0.0000        0.0000        0.0000        0.0000        0.0000        0.0000        0.0000        0.0000        0.0000        0.0000        0.0000      177.9305      146.8083       99.0669       93.8107       86.4658       74.7846       87.9155       95.8713       79.8175       64.6219       86.1992       93.5248      129.3885      135.0515      148.7546      140.2901      118.7048      100.1858       67.5233       74.6238       72.1910       77.0046       89.8079       80.1372       65.1406       59.0829       54.4831       55.2920       46.0223       43.9581       49.2456       34.5269       31.5177       33.6897       31.7606       29.0610       24.0829       19.1845       14.8308       14.7269       13.7381       12.9505       11.0671        8.0937        6.4473        7.9982       14.9447       14.4267       11.7413        9.1866        7.8902        8.3285        2.4558        0.0000        0.0000        0.0000        0.0000        0.0000        0.0000        0.0000        0.0000        0.0000        5.1952        7.1656        7.4962        6.2211        3.3515        2.2926        3.2260        3.6275        4.2742        6.1701        8.2599       13.7375       14.2948       19.5305       24.6051       28.1953       39.2833       36.0505       42.5661       62.7143       99.5113      122.9945      144.8647      171.6322      197.6508      235.3826      259.2111      214.8012        0.0000        0.0000        0.0000        0.0000        0.0000        0.0000        0.0000        0.0000        0.0000        0.0000        0.0000        0.0000        0.0000        0.0000        0.0000        0.0000        0.0000        0.0000        0.0000        0.0000        0.0000        0.0000        0.0000        0.0000        0.0000        0.0000        0.0000        0.0000        0.0000        0.0000        0.0000        0.0000        0.0000        0.0000        0.0000        0.0000        0.0000        0.0000        0.0000        0.0000        0.0000        0.0000        0.0000        0.0000        0.0000        0.0000        0.0000        0.0000        0.0000        0.0000        0.0000        0.0000        0.0000        0.0000        0.0000        0.0000        0.0000        0.0000
        0.0000        0.0000        0.0000        0.0000        0.0000        0.0000        0.0000        0.0000        0.0000        0.0000        0.0000        0.0000        0.0000        0.0000        0.0000        0.0000        0.0000        0.0000        0.0000        0.0000        0.0000        0.0000        0.0000        0.0000        0.0000        0.0000        0.0000        0.0000        0.0000        0.0000        0.0000        0.0000        0.0000        0.0000        0.0000        0.0000        0.0000        0.0000        0.0000        0.0000        0.0000        0.0000        0.0000        0.0000        0.0000        0.0000        0.0000        0.0000        0.0000        0.0000        0.0000        0.0000        0.0000        0.0000        0.0000        0.0000        0.0000        0.0000        0.0000        0.0000        0.0000        0.0000        0.0000        0.0000        0.0000        0.0000        0.0000        0.0000        0.0000        0.0000        0.0000        0.0000        0.0000        0.0000        0.0000        0.0000        0.0000        0.0000        0.0000        0.0000        0.0000        0.0000        0.0000        0.0000        0.0000        0.0000        0.0000        0.0000        0.0000        0.0000        0.0000        0.0000        0.0000        0.0000        0.0000        0.0000        0.0000        0.0000        0.0000        0.0000        0.0000      160.3596      122.6352       96.5563       91.0963       83.7916       97.7580       83.1962       99.4470       82.7111       71.4186       88.3923       95.4177       87.4908       77.4982      107.3652      106.9260       83.9879       77.5381       59.2096       54.5360       63.4631       74.6169       75.0172       77.7170       60.1336       56.2385       50.0630       49.0906       45.1788       40.0039       33.2841       29.9553       24.1338       21.8865       17.5809       15.7689       15.7496       14.3262       11.3075        9.6671        8.6946        7.3274        6.6400        5.5575        5.2477        7.5201       12.7104       11.7137        9.8789        7.1955        3.1071        2.3205        2.8421        4.9484        7.9217        0.8246        0.0000        0.0165        0.0000        0.0000        0.0000        0.0000        6.4375        8.8632        9.3204        7.8502        4.2582        3.0926        3.9463        4.1566        5.2391        6.1807        8.7391       14.4066       14.0219       17.8949       27.3480       31.5275       37.3875       42.0726       44.7542       58.5934       86.2959      108.5591      136.1739      168.7310      181.6993      221.1303      204.4934        0.0000        0.0000        0.0000        0.0000        0.0000        0.0000        0.0000        0.0000        0.0000        0.0000        0.0000        0.0000        0.0000        0.0000        0.0000        0.0000        0.0000        0.0000        0.0000        0.0000        0.0000        0.0000        0.0000        0.0000        0.0000        0.0000        0.0000        0.0000        0.0000        0.0000        0.0000        0.0000        0.0000        0.0000        0.0000        0.0000        0.0000        0.0000        0.0000        0.0000        0.0000        0.0000        0.0000        0.0000        0.0000        0.0000        0.0000        0.0000        0.0000        0.0000        0.0000        0.0000        0.0000        0.0000        0.0000        0.0000        0.0000        0.0000        0.0000
        0.0000        0.0000        0.0000        0.0000        0.0000        0.0000        0.0000        0.0000        0.0000        0.0000        0.0000        0.0000        0.0000        0.0000        0.0000        0.0000        0.0000        0.0000        0.0000        0.0000        0.0000        0.0000        0.0000        0.0000        0.0000        0.0000        0.0000        0.0000        0.0000        0.0000        0.0000        0.0000        0.0000        0.0000        0.0000        0.0000        0.0000        0.0000        0.0000        0.0000        0.0000        0.0000        0.0000        0.0000        0.0000        0.0000        0.0000        0.0000        0.0000        0.0000        0.0000        0.0000        0.0000        0.0000        0.0000        0.0000        0.0000        0.0000        0.0000        0.0000        0.0000        0.0000        0.0000        0.0000        0.0000        0.0000        0.0000        0.0000        0.0000        0.0000        0.0000        0.0000        0.0000        0.0000        0.0000        0.0000        0.0000        0.0000        0.0000        0.0000        0.0000        0.0000        0.0000        0.0000        0.0000        0.0000        0.0000        0.0000        0.0000        0.0000        0.0000        0.0000        0.0000        0.0000        0.0000        0.0000        0.0000        0.0000        0.0000        0.0000        0.0000      160.9810      125.0473      104.6168      109.7650      104.0163       85.4364       83.1103       84.8807       80.0527       69.7424       70.9227       72.2641       57.1473       57.7344       83.9778       78.7556       74.9253       71.5012       59.7505       59.3995       50.5477       53.1996       64.9771       66.0883       61.6166       55.4549       54.1411       48.7757       45.1617       36.3821       24.6791       20.1424       18.2508       15.2718       13.8611       12.8275       11.3820       10.3606        8.1037        7.3229        5.4876        4.8934        4.4720        4.4098        3.8214        6.9060        9.5192       13.8283       11.8929        7.4836        4.9396        5.8922        3.7450        3.9367        9.3650        3.7314        0.0000        0.0000        0.0000        0.0000        0.0000        1.4741        7.6724       10.5428       10.2623        9.1179        5.1803        4.6760        4.6888        4.4214        5.9066        7.4876       12.5289       14.4279       15.1768       20.2424       29.1591       33.7238       41.4037       43.8151       50.4278       54.2360       80.4509      100.6523      134.1530      158.8288      185.3322      236.9512      222.8926        0.0000        0.0000        0.0000        0.0000        0.0000        0.0000        0.0000        0.0000        0.0000        0.0000        0.0000        0.0000        0.0000        0.0000        0.0000        0.0000        0.0000        0.0000        0.0000        0.0000        0.0000        0.0000        0.0000        0.0000        0.0000        0.0000        0.0000        0.0000        0.0000        0.0000        0.0000        0.0000        0.0000        0.0000        0.0000        0.0000        0.0000        0.0000        0.0000        0.0000        0.0000        0.0000        0.0000        0.0000        0.0000        0.0000        0.0000        0.0000        0.0000        0.0000        0.0000        0.0000        0.0000        0.0000        0.0000        0.0000        0.0000        0.0000        0.0000
        0.0000        0.0000        0.0000        0.0000        0.0000        0.0000        0.0000        0.0000        0.0000        0.0000        0.0000        0.0000        0.0000        0.0000        0.0000        0.0000        0.0000        0.0000        0.0000        0.0000        0.0000        0.0000        0.0000        0.0000        0.0000        0.0000        0.0000        0.0000        0.0000        0.0000        0.0000        0.0000        0.0000        0.0000        0.0000        0.0000        0.0000        0.0000        0.0000        0.0000        0.0000        0.0000        0.0000        0.0000        0.0000        0.0000        0.0000        0.0000        0.0000        0.0000        0.0000        0.0000        0.0000        0.0000        0.0000        0.0000        0.0000        0.0000        0.0000        0.0000        0.0000        0.0000        0.0000        0.0000        0.0000        0.0000        0.0000        0.0000        0.0000        0.0000        0.0000        0.0000        0.0000        0.0000        0.0000        0.0000        0.0000        0.0000        0.0000        0.0000        0.0000        0.0000        0.0000        0.0000        0.0000        0.0000        0.0000        0.0000        0.0000        0.0000        0.0000        0.0000        0.0000        0.0000        0.0000        0.0000        0.0000        0.0000        0.0000        0.0000      195.2086      165.1688      132.7104      108.6369      105.2933      115.9224       92.8672       86.8868       84.1771       73.8699       64.4151       65.0148       60.3451       59.9375       51.4615       67.5447       71.5275       73.6957       87.3952       74.7844       63.2165       46.4938       46.5630       60.0443       58.7808       54.2514       53.6866       54.8904       54.5148       42.4079       37.0738       23.9580       19.5518       15.7668       14.3956       12.8588       11.4835       10.3464        9.3559        7.0309        5.9994        5.1948        4.7985        4.5085        4.1448        3.9707        4.3684        8.5349       11.1603        9.1771        9.0918        7.2922        8.0330        3.9892        5.4782       22.2843       24.7555       20.0804        8.8094        9.4774        1.8707        0.0000        0.0127        8.9063       10.7829       10.4484        9.7857        6.0861        5.4946        5.8392        6.3184        9.4280       13.3244       13.7308       13.4680       18.4907       25.3984       33.9600       36.8820       39.0338       41.2126       49.9247       58.7933       85.2299      100.1940      127.7755      154.3401      198.0947        0.0000        0.0000        0.0000        0.0000        0.0000        0.0000        0.0000        0.0000        0.0000        0.0000        0.0000        0.0000        0.0000      134.0700        0.0000        0.0000        0.0000       82.3200        0.0000        0.0000        0.0000        0.0000        0.0000        0.0000        0.0000        0.0000        0.0000        0.0000        0.0000        0.0000        0.0000        0.0000        0.0000        0.0000        0.0000        0.0000        0.0000        0.0000        0.0000        0.0000        0.0000        0.0000        0.0000        0.0000        0.0000        0.0000        0.0000        0.0000        0.0000        0.0000        0.0000        0.0000        0.0000        0.0000        0.0000        0.0000        0.0000        0.0000        0.0000        0.0000        0.0000
        0.0000        0.0000        0.0000        0.0000        0.0000        0.0000        0.0000        0.0000        0.0000        0.0000        0.0000        0.0000        0.0000        0.0000        0.0000        0.0000        0.0000        0.0000        0.0000        0.0000        0.0000        0.0000        0.0000        0.0000        0.0000        0.0000        0.0000        0.0000        0.0000        0.0000        0.0000        0.0000        0.0000        0.0000        0.0000        0.0000        0.0000        0.0000        0.0000        0.0000        0.0000        0.0000        0.0000        0.0000        0.0000        0.0000        0.0000        0.0000        0.0000        0.0000        0.0000        0.0000        0.0000        0.0000        0.0000        0.0000        0.0000        0.0000        0.0000        0.0000        0.0000        0.0000        0.0000        0.0000        0.0000        0.0000        0.0000        0.0000        0.0000        0.0000        0.0000        0.0000        0.0000        0.0000        0.0000        0.0000        0.0000        0.0000        0.0000        0.0000        0.0000        0.0000        0.0000        0.0000        0.0000        0.0000        0.0000        0.0000        0.0000        0.0000        0.0000        0.0000        0.0000        0.0000        0.0000        0.0000        0.0000        0.0000        0.0000        0.0000      178.5200      151.1795      124.6385      117.7876      112.2018      113.1764      107.4071      168.4910       88.5343       82.7706       65.8409       59.4703       49.1558       51.4689       41.8797       56.4916       55.7110       70.3925       62.6849       44.1525       40.4720       39.3200       45.7777       48.9765       50.0915       51.3658       50.9793       54.0835       55.8224       42.9904       39.1075       20.5547       21.3471       23.1195       17.9855       10.4193        9.2118        8.2834        9.8645        7.3027        6.2633        5.6006        5.4272        7.0545        7.5709        6.9461        6.9230        5.9059        7.6394        8.6336       10.3794       14.2649        9.0723       12.1644       13.9225       22.5699       31.6955       40.5076       33.5877       25.3467       15.6170       14.1036       15.6303        9.0599        8.3902       10.8132        7.7205        9.0494        9.4952       10.2716       15.4635       15.9215       19.7689       16.1848       19.2305       24.0546       27.3709       36.9859       40.7638       47.4275       49.8788       55.9714       72.5633       81.4558       92.0228      112.7569      136.6898      164.3077        0.0000        0.0000        0.0000        0.0000        0.0000        0.0000        0.0000        0.0000        0.0000        0.0000        0.0000        0.0000      162.6300      157.7400      166.2900        0.0000      105.9000      114.3600        0.0000        0.0000        0.0000        0.0000        0.0000        0.0000        0.0000        0.0000        0.0000        0.0000        0.0000        0.0000        0.0000        0.0000        0.0000        0.0000        0.0000        0.0000        0.0000        0.0000        0.0000        0.0000        0.0000        0.0000        0.0000        0.0000        0.0000        0.0000        0.0000        0.0000        0.0000        0.0000        0.0000        0.0000        0.0000        0.0000        0.0000        0.0000        0.0000        0.0000        0.0000        0.0000        0.0000
        0.0000        0.0000        0.0000        0.0000        0.0000        0.0000        0.0000        0.0000        0.0000        0.0000        0.0000        0.0000        0.0000        0.0000        0.0000        0.0000        0.0000        0.0000        0.0000        0.0000        0.0000        0.0000        0.0000        0.0000        0.0000        0.0000        0.0000        0.0000        0.0000        0.0000        0.0000        0.0000        0.0000        0.0000        0.0000        0.0000        0.0000        0.0000        0.0000        0.0000        0.0000        0.0000        0.0000        0.0000        0.0000        0.0000        0.0000        0.0000        0.0000        0.0000        0.0000        0.0000        0.0000        0.0000        0.0000        0.0000        0.0000        0.0000        0.0000        0.0000        0.0000        0.0000        0.0000        0.0000        0.0000        0.0000        0.0000        0.0000        0.0000        0.0000        0.0000        0.0000        0.0000        0.0000        0.0000        0.0000        0.0000        0.0000        0.0000        0.0000        0.0000        0.0000        0.0000        0.0000        0.0000        0.0000        0.0000        0.0000        0.0000        0.0000        0.0000        0.0000        0.0000        0.0000        0.0000        0.0000        0.0000        0.0000        0.0000      185.8688      153.7935      150.5023      131.8486      136.7383      141.7276      132.7710      118.3283      156.1882      102.5783       75.4177       61.7140       58.6843       40.1114       36.5455       37.3838       43.9517       56.6681       55.6462       45.8516       44.0138       37.5089       39.1320       43.4654       46.0638       47.5755       47.4591       47.6553       53.1262       51.8328       42.1864       35.0449       19.8660       15.5085       17.5040       13.9626       10.8273        8.3945        7.5264       11.0343        6.9484        5.8581        5.3791        5.6477        7.5119        8.3731        8.8469        7.9084        6.9385        8.6872        8.9800        8.7968        9.4848       13.9580       13.5739       13.7926       17.9161       30.0253       27.9884       32.2625       23.1387       24.4342       20.9995       22.6656       19.4073        9.5269        8.2936        8.6729       11.3362       13.8872       15.7306       14.9376       18.8207       19.2337       20.5842       24.8230       23.5520       23.3896       32.4943       42.3645       46.4242       51.3847       63.0635       75.7760       82.5970       84.9841      112.4350      131.3024      139.7647        0.0000        0.0000        0.0000        0.0000        0.0000        0.0000      254.2767      135.0000        0.0000        0.0000        0.0000        0.0000      183.3900      151.2000        0.0000        0.0000        0.0000        0.0000        0.0000        0.0000        0.0000        0.0000        0.0000        0.0000        0.0000        0.0000        0.0000        0.0000        0.0000        0.0000        0.0000        0.0000        0.0000        0.0000        0.0000        0.0000        0.0000        0.0000        0.0000        0.0000        0.0000        0.0000        0.0000        0.0000        0.0000        0.0000        0.0000        0.0000        0.0000        0.0000        0.0000        0.0000        0.0000        0.0000        0.0000        0.0000        0.0000        0.0000        0.0000        0.0000        0.0000
        0.0000        0.0000        0.0000        0.0000        0.0000        0.0000        0.0000        0.0000        0.0000        0.0000        0.0000        0.0000        0.0000        0.0000        0.0000        0.0000        0.0000        0.0000        0.0000        0.0000        0.0000        0.0000        0.0000        0.0000        0.0000        0.0000        0.0000        0.0000        0.0000        0.0000        0.0000        0.0000        0.0000        0.0000        0.0000        0.0000        0.0000        0.0000        0.0000        0.0000        0.0000        0.0000        0.0000        0.0000        0.0000        0.0000        0.0000        0.0000        0.0000        0.0000        0.0000        0.0000        0.0000        0.0000        0.0000        0.0000        0.0000        0.0000        0.0000        0.0000        0.0000        0.0000        0.0000        0.0000        0.0000        0.0000        0.0000        0.0000        0.0000        0.0000        0.0000        0.0000        0.0000        0.0000        0.0000        0.0000        0.0000        0.0000        0.0000        0.0000        0.0000        0.0000        0.0000        0.0000        0.0000        0.0000        0.0000        0.0000        0.0000        0.0000        0.0000        0.0000        0.0000        0.0000        0.0000        0.0000        0.0000      192.6929      194.2814      161.1933      147.5964      148.1881      137.6806      138.2369      138.8560      132.3707      117.9798       99.1740       83.6106       75.0377       64.5823       53.4078       37.8602       26.3940       31.7126       40.3661       55.9153       49.9336       38.5557       36.0266       31.3379       32.6779       37.8693       40.8187       41.8142       42.5258       42.3800       52.0890       51.3040       42.3693       34.7199       19.7966       15.7781       15.5198       21.4398       10.1528        9.0914        8.1509       11.4837        8.6517        8.2244        6.9717        7.2505        9.6566       10.3048       11.5389       10.5214       10.7011       11.0482       10.9724        9.4035        9.5339       10.6174       11.7423       11.5494       17.2058       19.1619       25.7390       37.0000       39.5779       26.5888       20.0289       28.0830       26.0790       16.9543       12.0266       19.4921       17.1611       17.4259       21.6599       19.6963       20.2636       19.0106       21.3470       24.5297       24.2237       27.1585       32.6313       39.3116       47.7284       60.0846       68.8939       75.9974       82.1051      102.1482      130.8275      149.1096        0.0000        0.0000        0.0000        0.0000        0.0000      227.6793      235.2532      249.4133      137.3100        0.0000        0.0000        0.0000        0.0000        0.0000        0.0000        0.0000        0.0000        0.0000        0.0000        0.0000        0.0000        0.0000        0.0000        0.0000        0.0000        0.0000        0.0000        0.0000        0.0000        0.0000        0.0000        0.0000        0.0000        0.0000        0.0000        0.0000        0.0000        0.0000        0.0000        0.0000        0.0000        0.0000        0.0000        0.0000        0.0000        0.0000        0.0000        0.0000        0.0000        0.0000        0.0000        0.0000        0.0000        0.0000        0.0000        0.0000        0.0000        0.0000        0.0000        0.0000        0.0000        0.0000
        0.0000        0.0000        0.0000        0.0000        0.0000        0.0000        0.0000        0.0000        0.0000        0.0000        0.0000        0.0000        0.0000        0.0000        0.0000        0.0000        0.0000        0.0000        0.0000        0.0000        0.0000        0.0000        0.0000        0.0000        0.0000        0.0000        0.0000        0.0000        0.0000        0.0000        0.0000        0.0000        0.0000        0.0000        0.0000        0.0000        0.0000        0.0000        0.0000        0.0000        0.0000        0.0000        0.0000        0.0000        0.0000        0.0000        0.0000        0.0000        0.0000        0.0000        0.0000        0.0000        0.0000        0.0000        0.0000        0.0000        0.0000        0.0000        0.0000        0.0000        0.0000        0.0000        0.0000        0.0000        0.0000        0.0000        0.0000        0.0000        0.0000        0.0000        0.0000        0.0000        0.0000        0.0000        0.0000        0.0000        0.0000        0.0000        0.0000        0.0000        0.0000        0.0000        0.0000        0.0000        0.0000        0.0000        0.0000        0.0000        0.0000        0.0000        0.0000        0.0000        0.0000        0.0000        0.0000        0.0000        0.0000      177.8194      189.3300      150.0216      149.9606      138.8594      141.4107      142.2203      153.2477      131.9568      125.4339      104.7327       88.1030       76.2980       65.1443       45.6487       31.0019       29.7657       33.1593       42.7222       59.1866       47.9856       36.3482       35.4989       29.7063       29.7741       34.2584       42.6456       36.4825       37.1098       41.1365       56.9209       44.5938       36.2235       34.5527       19.2119       16.6952       14.8175       19.4718       11.9826       11.0617       11.2938       11.1042       10.8051       10.0184        9.3306       12.7388       18.1871       18.4340       16.6485       13.1452       11.3536       13.2214       13.1830       14.3879       14.5259       14.0031       13.6088       12.9429       30.0307       27.9189       18.6243       29.0721       38.0868       33.3927       26.8614       24.1974       17.5592       12.5185       13.4547       15.1575       18.2642       18.6801       19.4920       19.2863       19.1560       17.8682       21.4804       23.8614       26.3013       31.5389       36.9191       38.3148       45.4105       55.3622       72.2673       68.3055       75.4229       92.8248      139.0254      176.1023        0.0000        0.0000        0.0000       41.4300      209.3835      226.3524      242.7656      250.9511      125.7600        0.0000        0.0000        0.0000        0.0000        0.0000        0.0000        0.0000        0.0000        0.0000        0.0000        0.0000        0.0000        0.0000        0.0000        0.0000        0.0000        0.0000        0.0000        0.0000        0.0000        0.0000        0.0000        0.0000        0.0000        0.0000        0.0000        0.0000        0.0000        0.0000        0.0000        0.0000        0.0000        0.0000        0.0000        0.0000        0.0000        0.0000        0.0000        0.0000        0.0000        0.0000        0.0000        0.0000        0.0000        0.0000        0.0000        0.0000        0.0000        0.0000        0.0000        0.0000        0.0000        0.0000
        0.0000        0.0000        0.0000        0.0000        0.0000        0.0000        0.0000        0.0000        0.0000        0.0000        0.0000        0.0000        0.0000        0.0000        0.0000        0.0000        0.0000        0.0000        0.0000        0.0000        0.0000        0.0000        0.0000        0.0000        0.0000        0.0000        0.0000        0.0000        0.0000        0.0000        0.0000        0.0000        0.0000        0.0000        0.0000        0.0000        0.0000        0.0000        0.0000        0.0000        0.0000        0.0000        0.0000        0.0000        0.0000        0.0000        0.0000        0.0000        0.0000        0.0000        0.0000        0.0000        0.0000        0.0000        0.0000        0.0000        0.0000        0.0000        0.0000        0.0000        0.0000        0.0000        0.0000        0.0000        0.0000        0.0000        0.0000        0.0000        0.0000        0.0000        0.0000        0.0000        0.0000        0.0000        0.0000        0.0000        0.0000        0.0000        0.0000        0.0000        0.0000        0.0000        0.0000        0.0000        0.0000        0.0000        0.0000        0.0000        0.0000        0.0000        0.0000        0.0000        0.0000        0.0000        0.0000        0.0000      168.0520      162.7056      138.4270      136.2050      140.0343      135.5988      136.1330      144.7807      144.9170      134.2300      126.9239      117.5831      103.8488       98.1375       74.5481       55.5507       42.3069       35.3645       42.6131       45.4933       57.3186      160.2949       55.0639       29.2906       25.8179       25.5627       33.9059       28.1491       27.0681       25.2888       25.8962       31.2871       27.8369       26.9598       24.9079       25.6100       23.2353       21.4883       19.9528       20.2853       18.9318       16.0479       17.2699       15.1360       14.3614       22.5649       27.7327       26.4057       27.5614       26.9885       24.0568       19.3026       15.8110       13.9102       12.5996       13.7591       14.7070       15.8029       25.1608       31.0345       25.9299       17.6445       17.0696       20.5799       23.5606       25.1679       18.5345       18.4906       19.4061       21.9470       28.2130       25.8450       20.4938       19.2872       22.9447       25.2417       27.3643       25.1572       28.5932       32.1624       34.3360       37.6010       41.0854       30.9020       33.4490       49.4126       45.6063      101.4933      127.7913      143.4863        0.0000        0.0000        0.0000        0.0000      198.4447      239.8424      262.2588      282.0484      299.1627      202.7700        0.0000        0.0000        0.0000        0.0000        0.0000        0.0000        0.0000        0.0000        0.0000        0.0000        0.0000        0.0000        0.0000        0.0000        0.0000        0.0000        0.0000        0.0000        0.0000        0.0000        0.0000        0.0000        0.0000        0.0000        0.0000        0.0000        0.0000        0.0000        0.0000        0.0000        0.0000        0.0000        0.0000        0.0000        0.0000        0.0000        0.0000        0.0000        0.0000        0.0000        0.0000        0.0000        0.0000        0.0000        0.0000        0.0000        0.0000        0.0000        0.0000        0.0000        0.0000        0.0000        0.0000
        0.0000        0.0000        0.0000        0.0000        0.0000        0.0000        0.0000        0.0000        0.0000        0.0000        0.0000        0.0000        0.0000        0.0000        0.0000        0.0000        0.0000        0.0000        0.0000        0.0000        0.0000        0.0000        0.0000        0.0000        0.0000        0.0000        0.0000        0.0000        0.0000        0.0000        0.0000        0.0000        0.0000        0.0000        0.0000        0.0000        0.0000        0.0000        0.0000        0.0000        0.0000        0.0000        0.0000        0.0000        0.0000        0.0000        0.0000        0.0000        0.0000        0.0000        0.0000        0.0000        0.0000        0.0000        0.0000        0.0000        0.0000        0.0000        0.0000        0.0000        0.0000        0.0000        0.0000        0.0000        0.0000        0.0000        0.0000        0.0000        0.0000        0.0000        0.0000        0.0000        0.0000        0.0000        0.0000        0.0000        0.0000        0.0000        0.0000        0.0000        0.0000        0.0000        0.0000        0.0000        0.0000        0.0000        0.0000        0.0000        0.0000        0.0000        0.0000        0.0000        0.0000        0.0000        0.0000        0.0000      168.3912      129.2000      127.1518      131.1010      127.9655      120.3631      116.7033      139.7664      146.8445      141.8040      123.6334      124.7692      116.7464      111.9406       87.7905       70.9864       52.4487       38.1557       36.0264       40.2354       34.3201       96.2006      112.5473       23.4392       22.0269       27.0913       37.2814       33.9133       21.9547       20.7023       21.2475       22.3262       22.9942       23.2783       25.2546       24.3635       23.6854       23.0589       21.4939       21.3467       20.3363       20.1602       19.4841       15.3015       26.6082       17.1181       18.3054       19.9851       20.1920       23.2303       20.6070       18.4884       18.0587       15.2902       15.0925       13.4117       15.8403       12.5005       14.9184       19.5963       22.5444       20.8290       15.2058       16.0536       16.1479       14.5397       14.9760       21.3385       25.6537       27.0921       29.1180       25.3614       21.2789       22.4094       24.8740       29.0326       25.7575       22.9794       27.9589       29.6726       32.2925       32.8056       31.1873       26.9316       29.0386       32.9854       48.3945        0.0000        0.0000        0.0000        0.0000        0.0000        0.0000      178.7813      196.4703      248.2888      282.8293      320.6366      307.0741        0.0000        0.0000        0.0000        0.0000        0.0000        0.0000        0.0000        0.0000        0.0000        0.0000        0.0000        0.0000        0.0000        0.0000        0.0000        0.0000        0.0000        0.0000        0.0000        0.0000        0.0000        0.0000        0.0000        0.0000        0.0000        0.0000        0.0000        0.0000        0.0000        0.0000        0.0000        0.0000        0.0000        0.0000        0.0000        0.0000        0.0000        0.0000        0.0000        0.0000        0.0000        0.0000        0.0000        0.0000        0.0000        0.0000        0.0000        0.0000        0.0000        0.0000        0.0000        0.0000        0.0000        0.0000
        0.0000        0.0000        0.0000        0.0000        0.0000        0.0000        0.0000        0.0000        0.0000        0.0000        0.0000        0.0000        0.0000        0.0000        0.0000        0.0000        0.0000        0.0000        0.0000        0.0000        0.0000        0.0000        0.0000        0.0000        0.0000        0.0000        0.0000        0.0000        0.0000        0.0000        0.0000        0.0000        0.0000        0.0000        0.0000        0.0000        0.0000        0.0000        0.0000        0.0000        0.0000        0.0000        0.0000        0.0000        0.0000        0.0000        0.0000        0.0000        0.0000        0.0000        0.0000        0.0000        0.0000        0.0000        0.0000        0.0000        0.0000        0.0000        0.0000        0.0000        0.0000        0.0000        0.0000        0.0000        0.0000        0.0000        0.0000        0.0000        0.0000        0.0000        0.0000        0.0000        0.0000        0.0000        0.0000        0.0000        0.0000        0.0000        0.0000        0.0000        0.0000        0.0000        0.0000        0.0000        0.0000        0.0000        0.0000        0.0000        0.0000        0.0000        0.0000        0.0000        0.0000        0.0000        0.0000        0.0000      143.6268      115.5240      120.5124      112.6202      112.2118      119.0947      118.3985      132.3789      149.2585      141.7674      128.7073      131.6702      125.1151      119.6831      109.2189      102.5783       60.6749       43.1925       36.5658       38.9673       34.9564       40.9735       52.2669       20.5397       21.0614       27.2464       37.0418       45.6808       21.5667       22.3273       18.8901       20.0594       24.1063       21.1738       21.0212       26.8442       31.9419       25.0901       22.6788       22.7422       23.5171       23.8744       25.5283       19.7872       20.0030       16.3375       17.4354       19.4137       18.2920       18.0345       19.3965       25.5781       15.2624       15.1638       13.4271       12.6528       12.5653       13.1606       12.0906       13.4707       13.9594       13.5844       12.9172       12.4197       13.1156       15.2510       17.1194       22.1631       23.6746       32.0118       29.3806       21.7533       23.1079       23.4909       25.3963       23.0885       22.1814       26.0153       31.3863       28.8599       31.4402       28.2472       27.5612       28.4095       35.2814       39.2333        0.0000        0.0000        0.0000        0.0000        0.0000        0.0000      170.2278      177.7650      200.2810      250.8096      285.5384      313.3610      323.3712        0.0000        0.0000        0.0000        0.0000        0.0000        0.0000        0.0000        0.0000        0.0000        0.0000        0.0000        0.0000        0.0000        0.0000        0.0000        0.0000        0.0000        0.0000        0.0000        0.0000        0.0000        0.0000        0.0000        0.0000        0.0000        0.0000        0.0000        0.0000        0.0000        0.0000        0.0000        0.0000        0.0000        0.0000        0.0000        0.0000        0.0000        0.0000        0.0000        0.0000        0.0000        0.0000        0.0000        0.0000        0.0000        0.0000        0.0000        0.0000        0.0000        0.0000        0.0000        0.0000        0.0000        0.0000
        0.0000        0.0000        0.0000        0.0000        0.0000        0.0000        0.0000        0.0000        0.0000        0.0000        0.0000        0.0000        0.0000        0.0000        0.0000        0.0000        0.0000        0.0000        0.0000        0.0000        0.0000        0.0000        0.0000        0.0000        0.0000        0.0000        0.0000        0.0000        0.0000        0.0000        0.0000        0.0000        0.0000        0.0000        0.0000        0.0000        0.0000        0.0000        0.0000        0.0000        0.0000        0.0000        0.0000        0.0000        0.0000        0.0000        0.0000        0.0000        0.0000        0.0000        0.0000        0.0000        0.0000        0.0000        0.0000        0.0000        0.0000        0.0000        0.0000        0.0000        0.0000        0.0000        0.0000        0.0000        0.0000        0.0000        0.0000        0.0000        0.0000        0.0000        0.0000        0.0000        0.0000        0.0000        0.0000        0.0000        0.0000        0.0000        0.0000        0.0000        0.0000        0.0000        0.0000        0.0000        0.0000        0.0000        0.0000        0.0000        0.0000        0.0000        0.0000        0.0000        0.0000        0.0000        0.0000        0.0000        0.0000      123.4720      112.2355      118.8116      119.9795      121.8787      124.8972      144.5224      146.7301      147.2360      145.7236      153.7403      146.6785      144.9767      135.9574      133.4800       77.9511       58.2770       45.9380       36.0832       29.2550       28.3138       26.3777       17.8585       18.7698       24.8087       32.8707       30.4901       18.2336       18.8537       19.6110       25.7858       22.2710       24.9170       30.1224       26.9825       26.2625       30.8744       35.3327       31.2828       35.0403       40.6530       49.3038       37.4256       35.1395       19.6143       21.5689       17.8720       15.0834       16.8186       16.9698       14.7861       13.9706       12.5944       10.1406        9.9588       10.6619        9.5568       10.5734       11.0786       12.9126       12.7262       14.4056       13.9637       14.8047       14.7980       19.9788       23.0781       22.4398       22.8401       22.7345       23.0509       24.3060       32.8537       22.4863       19.5233       21.4104       25.6753       25.5602       22.1765       24.4530       25.4743       25.8648       21.6917       32.5392        0.0000        0.0000        0.0000        0.0000        0.0000        0.0000        0.0000      162.7400      171.6818      192.1775      236.6988      272.0751      300.9854      309.8795        0.0000        0.0000        0.0000        0.0000        0.0000        0.0000        0.0000        0.0000        0.0000        0.0000        0.0000        0.0000        0.0000        0.0000        0.0000        0.0000        0.0000        0.0000        0.0000        0.0000        0.0000        0.0000        0.0000        0.0000        0.0000        0.0000        0.0000        0.0000        0.0000        0.0000        0.0000        0.0000        0.0000        0.0000        0.0000        0.0000        0.0000        0.0000        0.0000        0.0000        0.0000        0.0000        0.0000        0.0000        0.0000        0.0000        0.0000        0.0000        0.0000        0.0000        0.0000        0.0000        0.0000        0.0000
        0.0000        0.0000        0.0000        0.0000        0.0000        0.0000        0.0000        0.0000        0.0000        0.0000        0.0000        0.0000        0.0000        0.0000        0.0000        0.0000        0.0000        0.0000        0.0000        0.0000        0.0000        0.0000        0.0000        0.0000        0.0000        0.0000        0.0000        0.0000        0.0000        0.0000        0.0000        0.0000        0.0000        0.0000        0.0000        0.0000        0.0000        0.0000        0.0000        0.0000        0.0000        0.0000        0.0000        0.0000        0.0000        0.0000        0.0000        0.0000        0.0000        0.0000        0.0000        0.0000        0.0000        0.0000        0.0000        0.0000        0.0000        0.0000        0.0000        0.0000        0.0000        0.0000        0.0000        0.0000        0.0000        0.0000        0.0000        0.0000        0.0000        0.0000        0.0000        0.0000        0.0000        0.0000        0.0000        0.0000        0.0000        0.0000        0.0000        0.0000        0.0000        0.0000        0.0000        0.0000        0.0000        0.0000        0.0000        0.0000        0.0000        0.0000        0.0000        0.0000        0.0000        0.0000        0.0000        0.0000      170.0800      141.4571      139.8609      126.3546        0.0000      116.1270      139.8373      142.2497      142.0474      136.5768      143.5326      161.1475      156.2772      159.9065      138.6950      114.0051       75.4310       54.2123       34.9133       23.8100       17.6362       17.3805       16.5004       14.3473       16.4910       17.4162       16.5888       23.4071       22.2885       22.9563       23.5259       28.5503       27.7457       32.7293       36.6679       33.2806       35.5012       44.0765       45.0582       61.4898       59.2190       68.6502       53.9993       58.4065       47.4185       22.2818       22.5208       13.2026       10.9256        9.7729        8.6571        6.7833        6.2363        6.4338        5.9561        2.1669        1.9373        4.6026        4.5034       10.5230       13.2329       12.2372       14.2287       14.6809       14.4066       15.5163       17.0791       17.7446       20.0739       18.3707       19.7017       26.9289       27.1872       33.0454       27.5554       17.9378       18.0071       18.2304       21.4026       20.9345       18.4316       19.9551       27.0238        0.0000        0.0000        0.0000        0.0000        0.0000      126.4200      106.4700        0.0000      183.6092      178.9073      184.0956      206.1417      268.7772      325.3244      417.5118        0.0000        0.0000        0.0000        0.0000        0.0000        0.0000        0.0000        0.0000        0.0000        0.0000        0.0000        0.0000        0.0000        0.0000        0.0000        0.0000        0.0000        0.0000        0.0000        0.0000        0.0000        0.0000        0.0000        0.0000        0.0000        0.0000        0.0000        0.0000        0.0000        0.0000        0.0000        0.0000        0.0000        0.0000        0.0000        0.0000        0.0000        0.0000        0.0000        0.0000        0.0000        0.0000        0.0000        0.0000        0.0000        0.0000        0.0000        0.0000        0.0000        0.0000        0.0000        0.0000        0.0000        0.0000        0.0000
        0.0000        0.0000        0.0000        0.0000        0.0000        0.0000        0.0000        0.0000        0.0000        0.0000        0.0000        0.0000        0.0000        0.0000        0.0000        0.0000        0.0000        0.0000        0.0000        0.0000        0.0000        0.0000        0.0000        0.0000        0.0000        0.0000        0.0000        0.0000        0.0000        0.0000        0.0000        0.0000        0.0000        0.0000        0.0000        0.0000        0.0000        0.0000        0.0000        0.0000        0.0000        0.0000        0.0000        0.0000        0.0000        0.0000        0.0000        0.0000        0.0000        0.0000        0.0000        0.0000        0.0000        0.0000        0.0000        0.0000        0.0000        0.0000        0.0000        0.0000        0.0000        0.0000        0.0000        0.0000        0.0000        0.0000        0.0000        0.0000        0.0000        0.0000        0.0000        0.0000        0.0000        0.0000        0.0000        0.0000        0.0000        0.0000        0.0000        0.0000        0.0000        0.0000        0.0000        0.0000        0.0000        0.0000        0.0000        0.0000        0.0000        0.0000        0.0000        0.0000        0.0000        0.0000        0.0000        0.0000        0.0000      185.0979        0.0000        0.0000        0.0000      127.7413      121.6882      134.2748      147.0990      156.1309      154.1989      161.3178      144.1925      148.1861      132.5863       88.6123       66.9867       53.9077       32.5200       20.6010       15.8156       14.6481       19.4681       18.6532       18.5891       23.3232       20.5755       24.5344       24.3302       23.9599       26.5918       32.7823       31.4021       34.8453       35.9292       34.6100       46.1891       46.6241       62.9100       76.1430       67.9477       65.2170       57.0186       44.9670       31.5668       19.7538       21.1215       11.8319        9.7785        9.0184        6.6831        5.6501        5.3978        4.9345        3.9664        1.5706        1.2653        3.6418        5.3347       11.2181       10.1413       10.8899       13.5977       12.9996       12.6402       14.4210       18.2586       16.6195       17.4256       19.4655       22.3521       28.9781       35.1036       34.0919       27.0740       20.3596       14.4119       12.7011       16.6743       18.3455       14.3506       14.6678       15.5374        0.0000        0.0000        0.0000        0.0000        0.0000      139.8000      130.3800      106.8900      184.2147      180.4918      181.9926      194.6330      226.8872      275.2305      412.9156        0.0000        0.0000        0.0000        0.0000        0.0000        0.0000        0.0000        0.0000        0.0000        0.0000        0.0000        0.0000        0.0000        0.0000        0.0000        0.0000        0.0000        0.0000        0.0000        0.0000        0.0000        0.0000        0.0000        0.0000        0.0000        0.0000        0.0000        0.0000        0.0000        0.0000        0.0000        0.0000        0.0000        0.0000        0.0000        0.0000        0.0000        0.0000        0.0000        0.0000        0.0000        0.0000        0.0000        0.0000        0.0000        0.0000        0.0000        0.0000        0.0000        0.0000        0.0000        0.0000        0.0000        0.0000        0.0000
        0.0000        0.0000        0.0000        0.0000        0.0000        0.0000        0.0000        0.0000        0.0000        0.0000        0.0000        0.0000        0.0000        0.0000        0.0000        0.0000        0.0000        0.0000        0.0000        0.0000        0.0000        0.0000        0.0000        0.0000        0.0000        0.0000        0.0000        0.0000        0.0000        0.0000        0.0000        0.0000        0.0000        0.0000        0.0000        0.0000        0.0000        0.0000        0.0000        0.0000        0.0000        0.0000        0.0000        0.0000        0.0000        0.0000        0.0000        0.0000        0.0000        0.0000        0.0000        0.0000        0.0000        0.0000        0.0000        0.0000        0.0000        0.0000        0.0000        0.0000        0.0000        0.0000        0.0000        0.0000        0.0000        0.0000        0.0000        0.0000        0.0000        0.0000        0.0000        0.0000        0.0000        0.0000        0.0000        0.0000        0.0000        0.0000        0.0000        0.0000        0.0000        0.0000        0.0000        0.0000        0.0000        0.0000        0.0000        0.0000        0.0000        0.0000        0.0000        0.0000        0.0000        0.0000        0.0000        0.0000        0.0000        0.0000        0.0000        0.0000        0.0000      158.4161      147.4265      149.7063      155.6045      172.4167      176.6662      170.6135      158.1295      144.0347      141.5741       96.0913       54.7340       62.3481       38.2621       27.2544       20.7029       26.9758       30.4052       27.5878       24.4377       25.9571       27.8923       29.6468       30.8736       31.2098       31.3658       41.1214       39.4353       41.2947       43.3899       46.1163       47.7440       63.6162       76.5674       64.2308       58.0341       34.7699       25.1157       24.4429       23.2481       17.4907       18.5021       12.4183       10.6345        7.4688        7.5037       12.9766        5.2091        5.4687        4.6243        1.8274        2.0621        3.1369        4.7803       12.0856       12.8432       13.0120       13.7956       15.1100       16.5000       17.5719       17.0260       16.8603       16.4660       21.4249       22.3492       26.9975       32.1988       30.3121       34.5735       17.1827       11.5439       12.2700       14.8778       20.5625       16.6128        0.0000        0.0000        0.0000        0.0000        0.0000        0.0000      135.4200      130.9800      105.5100      103.0200      161.3632      175.2816      185.7235      184.2859      203.9279      228.3447      264.9275        0.0000        0.0000        0.0000        0.0000        0.0000        0.0000        0.0000        0.0000        0.0000        0.0000        0.0000        0.0000        0.0000        0.0000        0.0000        0.0000        0.0000        0.0000        0.0000        0.0000        0.0000        0.0000        0.0000        0.0000        0.0000        0.0000        0.0000        0.0000        0.0000        0.0000        0.0000        0.0000        0.0000        0.0000        0.0000        0.0000        0.0000        0.0000        0.0000        0.0000        0.0000        0.0000        0.0000        0.0000        0.0000        0.0000        0.0000        0.0000        0.0000        0.0000        0.0000        0.0000        0.0000        0.0000        0.0000
        0.0000        0.0000        0.0000        0.0000        0.0000        0.0000        0.0000        0.0000        0.0000        0.0000        0.0000        0.0000        0.0000        0.0000        0.0000        0.0000        0.0000        0.0000        0.0000        0.0000        0.0000        0.0000        0.0000        0.0000        0.0000        0.0000        0.0000        0.0000        0.0000        0.0000        0.0000        0.0000        0.0000        0.0000        0.0000        0.0000        0.0000        0.0000        0.0000        0.0000        0.0000        0.0000        0.0000        0.0000        0.0000        0.0000        0.0000        0.0000        0.0000        0.0000        0.0000        0.0000        0.0000        0.0000        0.0000        0.0000        0.0000        0.0000        0.0000        0.0000        0.0000        0.0000        0.0000        0.0000        0.0000        0.0000        0.0000        0.0000        0.0000        0.0000        0.0000        0.0000        0.0000        0.0000        0.0000        0.0000        0.0000        0.0000        0.0000        0.0000        0.0000        0.0000        0.0000        0.0000        0.0000        0.0000        0.0000        0.0000        0.0000        0.0000        0.0000        0.0000        0.0000        0.0000        0.0000        0.0000        0.0000        0.0000        0.0000        0.0000        0.0000        0.0000      141.4115      164.7973      175.6469      186.6295      192.1199      181.6746      155.8739      154.5021      132.8293       75.1582       56.9459       56.0136       54.8841       38.7877       31.9466       39.1088       41.3743       38.3853       39.9604       38.9639       38.3441       48.1213       45.1665       45.2193       42.6305       54.5492       53.0935       58.3576       54.2750       58.8866       68.2821      103.1982       81.2044       62.2508       50.3026       38.1739       30.7507       27.0601       23.9105       18.0055       14.6779       14.1780       12.0414       10.1859        8.2850        9.3804        7.4775        5.5830        6.7158        2.8251        3.3345        3.7883        4.5532       14.4283       17.0279       18.6145       18.2094       19.7800       21.1433       20.7320       20.8314       19.4750       18.0435       19.2254       23.5370       22.9741       22.2335       23.8978       21.3355       16.9716       10.8881       11.7138       17.6319       17.4149       26.9204        0.0000        0.0000        0.0000        0.0000        0.0000        0.0000        0.0000      110.0700       99.9900      104.0700      156.9963      162.1103      164.8779      167.2233      177.8126      220.6336      298.9272        0.0000        0.0000        0.0000        0.0000        0.0000        0.0000        0.0000        0.0000        0.0000        0.0000        0.0000        0.0000        0.0000        0.0000        0.0000        0.0000        0.0000        0.0000        0.0000        0.0000        0.0000        0.0000        0.0000        0.0000        0.0000        0.0000        0.0000        0.0000        0.0000        0.0000        0.0000        0.0000        0.0000        0.0000        0.0000        0.0000        0.0000        0.0000        0.0000        0.0000        0.0000        0.0000        0.0000        0.0000        0.0000        0.0000        0.0000        0.0000        0.0000        0.0000        0.0000        0.0000        0.0000        0.0000        0.0000
        0.0000        0.0000        0.0000        0.0000        0.0000        0.0000        0.0000        0.0000        0.0000        0.0000        0.0000        0.0000        0.0000        0.0000        0.0000        0.0000        0.0000        0.0000        0.0000        0.0000        0.0000        0.0000        0.0000        0.0000        0.0000        0.0000        0.0000        0.0000        0.0000        0.0000        0.0000        0.0000        0.0000        0.0000        0.0000        0.0000        0.0000        0.0000        0.0000        0.0000        0.0000        0.0000        0.0000        0.0000        0.0000        0.0000        0.0000        0.0000        0.0000        0.0000        0.0000        0.0000        0.0000        0.0000        0.0000        0.0000        0.0000        0.0000        0.0000        0.0000        0.0000        0.0000        0.0000        0.0000        0.0000        0.0000        0.0000        0.0000        0.0000        0.0000        0.0000        0.0000        0.0000        0.0000        0.0000        0.0000        0.0000        0.0000        0.0000        0.0000        0.0000        0.0000        0.0000        0.0000        0.0000        0.0000        0.0000        0.0000        0.0000        0.0000        0.0000        0.0000        0.0000        0.0000        0.0000        0.0000        0.0000        0.0000        0.0000        0.0000        0.0000        0.0000        0.0000      207.7415      219.8401      218.6338      210.0389      182.2179      159.6297      146.3954      129.3778       92.7909       75.4628       62.4430       71.6550       60.2140       57.0854       62.6261       68.7209       78.2404       83.8811       83.3040       83.8781       89.4648       87.0919       82.4539       73.6059        0.0000        0.0000       46.6249       46.2528       63.6808       71.3426       71.0525       57.2550       55.9579       49.9670       39.2808       30.8380       22.8315       17.4446       17.0830       13.9392       13.1822       11.6676        6.5300        6.9993        7.0274        6.0510       10.0532       14.3158       16.7604       16.2725       15.1749       18.9566       24.3983       26.4277       27.9324       27.7182       29.6231       28.1913       28.7223       25.4667       20.4521       21.8212       22.5903       21.6745       19.5422       19.7515       20.3329       40.5764       42.5271       69.9541       20.2855        0.0000        0.0000        0.0000        0.0000        0.0000        0.0000        0.0000        0.0000        0.0000        0.0000        0.0000        0.0000        0.0000      136.9424      131.4685      139.3671      133.9555      151.6506      201.9954        0.0000        0.0000        0.0000        0.0000        0.0000        0.0000        0.0000        0.0000        0.0000        0.0000        0.0000        0.0000        0.0000        0.0000        0.0000        0.0000        0.0000        0.0000        0.0000        0.0000        0.0000        0.0000        0.0000        0.0000        0.0000        0.0000        0.0000        0.0000        0.0000        0.0000        0.0000        0.0000        0.0000        0.0000        0.0000        0.0000        0.0000        0.0000        0.0000        0.0000        0.0000        0.0000        0.0000        0.0000        0.0000        0.0000        0.0000        0.0000        0.0000        0.0000        0.0000        0.0000        0.0000        0.0000        0.0000        0.0000
        0.0000        0.0000        0.0000        0.0000        0.0000        0.0000        0.0000        0.0000        0.0000        0.0000        0.0000        0.0000        0.0000        0.0000        0.0000        0.0000        0.0000        0.0000        0.0000        0.0000        0.0000        0.0000        0.0000        0.0000        0.0000        0.0000        0.0000        0.0000        0.0000        0.0000        0.0000        0.0000        0.0000        0.0000        0.0000        0.0000        0.0000        0.0000        0.0000        0.0000        0.0000        0.0000        0.0000        0.0000        0.0000        0.0000        0.0000        0.0000        0.0000        0.0000        0.0000        0.0000        0.0000        0.0000        0.0000        0.0000        0.0000        0.0000        0.0000        0.0000        0.0000        0.0000        0.0000        0.0000        0.0000        0.0000        0.0000        0.0000        0.0000        0.0000        0.0000        0.0000        0.0000        0.0000        0.0000        0.0000        0.0000        0.0000        0.0000        0.0000        0.0000        0.0000        0.0000        0.0000        0.0000        0.0000        0.0000        0.0000        0.0000        0.0000        0.0000        0.0000        0.0000        0.0000        0.0000        0.0000        0.0000        0.0000        0.0000        0.0000        0.0000        0.0000        0.0000      230.7692      216.7650      212.3910      210.4969      179.9435      163.7785      142.9544      126.2936      104.7407       84.8424       69.4439       73.5962       69.6168       70.0395       74.1867       84.5678      101.6346      111.5745      109.3093      106.3920      113.6424      107.2189      101.3591        0.0000        0.0000        0.0000        0.0000        0.0000        0.0000       67.5287       63.6652       48.2005       40.0249       36.5790       31.2023       29.8606       26.3409       17.6737       16.6631       17.0787       12.9992       10.1490        6.6938        9.0187       10.4838       13.0883       11.7746       13.1899       26.7801       28.5878       47.6349       36.4609       32.9025       33.8172       42.2371       33.5844       33.9882       33.2353       34.6211       36.7828       28.0877       29.9289       30.0835       29.5230       32.3589       29.7548       31.5198       33.6161       31.0917        0.0000        0.0000        0.0000        0.0000        0.0000        0.0000        0.0000        0.0000        0.0000        0.0000        0.0000        0.0000        0.0000        0.0000        0.0000      122.5927      109.1206      116.9796      114.3678      165.3030      177.3131      247.5156        0.0000        0.0000        0.0000        0.0000        0.0000        0.0000        0.0000        0.0000        0.0000        0.0000        0.0000        0.0000        0.0000        0.0000        0.0000        0.0000        0.0000        0.0000        0.0000        0.0000        0.0000        0.0000        0.0000        0.0000        0.0000        0.0000        0.0000        0.0000        0.0000        0.0000        0.0000        0.0000        0.0000        0.0000        0.0000        0.0000        0.0000        0.0000        0.0000        0.0000        0.0000        0.0000        0.0000        0.0000        0.0000        0.0000        0.0000        0.0000        0.0000        0.0000        0.0000        0.0000        0.0000        0.0000        0.0000
        0.0000        0.0000        0.0000        0.0000        0.0000        0.0000        0.0000        0.0000        0.0000        0.0000        0.0000        0.0000        0.0000        0.0000        0.0000        0.0000        0.0000        0.0000        0.0000        0.0000        0.0000        0.0000        0.0000        0.0000        0.0000        0.0000        0.0000        0.0000        0.0000        0.0000        0.0000        0.0000        0.0000        0.0000        0.0000        0.0000        0.0000        0.0000        0.0000        0.0000        0.0000        0.0000        0.0000        0.0000        0.0000        0.0000        0.0000        0.0000        0.0000        0.0000        0.0000        0.0000        0.0000        0.0000        0.0000        0.0000        0.0000        0.0000        0.0000        0.0000        0.0000        0.0000        0.0000        0.0000        0.0000        0.0000        0.0000        0.0000        0.0000        0.0000        0.0000        0.0000        0.0000        0.0000        0.0000        0.0000        0.0000        0.0000        0.0000        0.0000        0.0000        0.0000        0.0000        0.0000        0.0000        0.0000        0.0000        0.0000        0.0000        0.0000        0.0000        0.0000        0.0000        0.0000        0.0000        0.0000        0.0000        0.0000        0.0000        0.0000        0.0000        0.0000        0.0000      229.0275      209.0969      196.2554      178.1973      178.7761      162.0487      144.4728      124.7755       95.3688       79.6404       81.0418       79.2010       76.8423       90.6523        0.0000       86.7221       98.5710        0.0000        0.0000      116.7819      124.1030        0.0000        0.0000        0.0000        0.0000        0.0000        0.0000        0.0000        0.0000       61.6875       62.7864       53.5928       44.5064       38.8175       36.1493       33.9074       17.4366       17.9279       27.2513       28.2033       12.6381        8.6897       11.0116       15.6992       14.2550       14.0487       13.8619       24.0148       32.0550       46.1432       55.8796       76.9311       59.2924       51.2676       51.6104       49.4154       44.7429       40.4656       46.0831       47.4961       29.8164       30.9552       32.2064       37.4089        0.0000        0.0000        0.0000        0.0000        0.0000        0.0000        0.0000        0.0000        0.0000        0.0000        0.0000        0.0000        0.0000        0.0000        0.0000        0.0000        0.0000        0.0000        0.0000        0.0000       79.8422       81.0750       91.3712      106.1978      143.1028        0.0000        0.0000        0.0000        0.0000        0.0000        0.0000        0.0000        0.0000        0.0000        0.0000        0.0000        0.0000        0.0000        0.0000        0.0000        0.0000        0.0000        0.0000        0.0000        0.0000        0.0000        0.0000        0.0000        0.0000        0.0000        0.0000        0.0000        0.0000        0.0000        0.0000        0.0000        0.0000        0.0000        0.0000        0.0000        0.0000        0.0000        0.0000        0.0000        0.0000        0.0000        0.0000        0.0000        0.0000        0.0000        0.0000        0.0000        0.0000        0.0000        0.0000        0.0000        0.0000        0.0000        0.0000        0.0000        0.0000        0.0000
        0.0000        0.0000        0.0000        0.0000        0.0000        0.0000        0.0000        0.0000        0.0000        0.0000        0.0000        0.0000        0.0000        0.0000        0.0000        0.0000        0.0000        0.0000        0.0000        0.0000        0.0000        0.0000        0.0000        0.0000        0.0000        0.0000        0.0000        0.0000        0.0000        0.0000        0.0000        0.0000        0.0000        0.0000        0.0000        0.0000        0.0000        0.0000        0.0000        0.0000        0.0000        0.0000        0.0000        0.0000        0.0000        0.0000        0.0000        0.0000        0.0000        0.0000        0.0000        0.0000        0.0000        0.0000        0.0000        0.0000        0.0000        0.0000        0.0000        0.0000        0.0000        0.0000        0.0000        0.0000        0.0000        0.0000        0.0000        0.0000        0.0000        0.0000        0.0000        0.0000        0.0000        0.0000        0.0000        0.0000        0.0000        0.0000        0.0000        0.0000        0.0000        0.0000        0.0000        0.0000        0.0000        0.0000        0.0000        0.0000        0.0000        0.0000        0.0000        0.0000        0.0000        0.0000        0.0000        0.0000        0.0000        0.0000        0.0000        0.0000        0.0000        0.0000        0.0000      198.2696      193.9685      184.1726      169.4526      169.1346      156.3239      141.7840      129.1399       93.6377       77.4740       73.3701        0.0000        0.0000        0.0000        0.0000        0.0000        0.0000        0.0000        0.0000        0.0000        0.0000        0.0000        0.0000        0.0000        0.0000        0.0000        0.0000        0.0000        0.0000        0.0000       68.4575       59.3774       48.4638       46.9425       41.7999       36.4489       30.2769       22.5888       42.0701       25.4470       15.1652       16.3101       17.3598       33.3076       23.3413       16.8538       16.0734       21.5841       31.1014       36.0710       62.5883      107.7218       86.6739      100.5919       90.7892       74.9811       61.0004       52.7006       52.8354       61.2814       39.1961       36.3006       35.4224        0.0000        0.0000        0.0000        0.0000        0.0000        0.0000        0.0000        0.0000        0.0000        0.0000        0.0000        0.0000        0.0000        0.0000        0.0000        0.0000        0.0000        0.0000        0.0000        0.0000        0.0000        0.0000       72.8699       85.2623      112.7091        0.0000      146.2095      219.4729        0.0000        0.0000        0.0000        0.0000        0.0000        0.0000        0.0000        0.0000        0.0000        0.0000        0.0000        0.0000        0.0000        0.0000        0.0000        0.0000        0.0000        0.0000        0.0000        0.0000        0.0000        0.0000        0.0000        0.0000        0.0000        0.0000        0.0000        0.0000        0.0000        0.0000        0.0000        0.0000        0.0000        0.0000        0.0000        0.0000        0.0000        0.0000        0.0000        0.0000        0.0000        0.0000        0.0000        0.0000        0.0000        0.0000        0.0000        0.0000        0.0000        0.0000        0.0000        0.0000        0.0000        0.0000        0.0000
        0.0000        0.0000        0.0000        0.0000        0.0000        0.0000        0.0000        0.0000        0.0000        0.0000        0.0000        0.0000        0.0000        0.0000        0.0000        0.0000        0.0000        0.0000        0.0000        0.0000        0.0000        0.0000        0.0000        0.0000        0.0000        0.0000        0.0000        0.0000        0.0000        0.0000        0.0000        0.0000        0.0000        0.0000        0.0000        0.0000        0.0000        0.0000        0.0000        0.0000        0.0000        0.0000        0.0000        0.0000        0.0000        0.0000        0.0000        0.0000        0.0000        0.0000        0.0000        0.0000        0.0000        0.0000        0.0000        0.0000        0.0000        0.0000        0.0000        0.0000        0.0000        0.0000        0.0000        0.0000        0.0000        0.0000        0.0000        0.0000        0.0000        0.0000        0.0000        0.0000        0.0000        0.0000        0.0000        0.0000        0.0000        0.0000        0.0000        0.0000        0.0000        0.0000        0.0000        0.0000        0.0000        0.0000        0.0000        0.0000        0.0000        0.0000        0.0000        0.0000        0.0000        0.0000        0.0000        0.0000        0.0000        0.0000        0.0000        0.0000        0.0000        0.0000        0.0000        0.0000        0.0000      153.9418      140.7100      142.3213      130.6777      112.4227      113.4199       87.7820       70.2501       69.8319       63.6284        0.0000        0.0000        0.0000        0.0000        0.0000        0.0000        0.0000        0.0000        0.0000        0.0000        0.0000        0.0000        0.0000        0.0000        0.0000        0.0000        0.0000        0.0000       68.0236       66.1711       49.6033       50.3874       48.6138       41.3111       27.7990       18.4380       16.4341       14.1486       19.7971       24.8763       33.7453       44.5072       33.5037       25.5409       24.3085       27.2728       31.3958       31.5019       40.4486       61.2473       87.8727      105.8012      119.0055      116.6069       93.8964       74.0547       58.1094       53.5503       30.6000       24.0300        0.0000        0.0000        0.0000        0.0000        0.0000        0.0000        0.0000        0.0000        0.0000        0.0000        0.0000        0.0000        0.0000        0.0000        0.0000        0.0000        0.0000        0.0000        0.0000        0.0000        0.0000        0.0000        0.0000        0.0000       99.0129      117.0272        0.0000      177.0300      366.3600        0.0000        0.0000        0.0000        0.0000        0.0000        0.0000        0.0000        0.0000        0.0000        0.0000        0.0000        0.0000        0.0000        0.0000        0.0000        0.0000        0.0000        0.0000        0.0000        0.0000        0.0000        0.0000        0.0000        0.0000        0.0000        0.0000        0.0000        0.0000        0.0000        0.0000        0.0000        0.0000        0.0000        0.0000        0.0000        0.0000        0.0000        0.0000        0.0000        0.0000        0.0000        0.0000        0.0000        0.0000        0.0000        0.0000        0.0000        0.0000        0.0000        0.0000        0.0000        0.0000        0.0000        0.0000        0.0000
        0.0000        0.0000        0.0000        0.0000        0.0000        0.0000        0.0000        0.0000        0.0000        0.0000        0.0000        0.0000        0.0000        0.0000        0.0000        0.0000        0.0000        0.0000        0.0000        0.0000        0.0000        0.0000        0.0000        0.0000        0.0000        0.0000        0.0000        0.0000        0.0000        0.0000        0.0000        0.0000        0.0000        0.0000        0.0000        0.0000        0.0000        0.0000        0.0000        0.0000        0.0000        0.0000        0.0000        0.0000        0.0000        0.0000        0.0000        0.0000        0.0000        0.0000        0.0000        0.0000        0.0000        0.0000        0.0000        0.0000        0.0000        0.0000        0.0000        0.0000        0.0000        0.0000        0.0000        0.0000        0.0000        0.0000        0.0000        0.0000        0.0000        0.0000        0.0000        0.0000        0.0000        0.0000        0.0000        0.0000        0.0000        0.0000        0.0000        0.0000        0.0000        0.0000        0.0000        0.0000        0.0000        0.0000        0.0000        0.0000        0.0000        0.0000        0.0000        0.0000        0.0000        0.0000        0.0000        0.0000        0.0000        0.0000        0.0000        0.0000        0.0000        0.0000        0.0000        0.0000        0.0000        0.0000      129.3562      126.3021      119.5386      114.7834      116.8074       94.0785       74.4534       74.7056       75.1257        0.0000        0.0000        0.0000        0.0000        0.0000        0.0000        0.0000        0.0000        0.0000        0.0000        0.0000        0.0000        0.0000        0.0000        0.0000        0.0000        0.0000        0.0000        0.0000        0.0000       53.6364       58.1387       60.0267       59.8013       42.6969       27.9081       30.5413       23.8979       30.6265       31.4954       33.7695       24.7995       31.5964       35.2929       38.6112       42.3837       50.3741       36.0840       37.2396       53.5419       81.4424       87.8706       99.0663      114.5836       73.6869        0.0000        0.0000       72.5802        0.0000        0.0000        0.0000        0.0000        0.0000        0.0000        0.0000        0.0000        0.0000        0.0000        0.0000        0.0000        0.0000        0.0000        0.0000        0.0000        0.0000        0.0000        0.0000        0.0000        0.0000        0.0000        0.0000        0.0000        0.0000        0.0000       95.3937      117.6863        0.0000        0.0000        0.0000        0.0000        0.0000        0.0000        0.0000        0.0000        0.0000        0.0000        0.0000        0.0000        0.0000        0.0000        0.0000        0.0000        0.0000        0.0000        0.0000        0.0000        0.0000        0.0000        0.0000        0.0000        0.0000        0.0000        0.0000        0.0000        0.0000        0.0000        0.0000        0.0000        0.0000        0.0000        0.0000        0.0000        0.0000        0.0000        0.0000        0.0000        0.0000        0.0000        0.0000        0.0000        0.0000        0.0000        0.0000        0.0000        0.0000        0.0000        0.0000        0.0000        0.0000        0.0000        0.0000        0.0000        0.0000        0.0000
[truncated: 212,709 more chars]
