# Supplementary material for: Multidimensional evaluation of the TRMM 3B43V7 satellite-based precipitation product in mainland China from 1998–2016
Source: PeerJ. 2020 Feb 20;8:e8615. doi: 10.7717/peerj.8615 (PMC7036276; doi:10.7717/peerj.8615)
Supplement: Supplemental Information 2 [file peerj-08-8615-s002.zip › TRMM_3B43 data/TRMM 3B43 data-Year-Month/2007-11.txt]

ncols         249
nrows         175
xllcorner     73.250
yllcorner     6.500
cellsize      0.25000
        0.0000        0.0000        0.0000        0.0000        0.0000        0.0000        0.0000        0.0000        0.0000        0.0000        0.0000        0.0000        0.0000        0.0000        0.0000        0.0000        0.0000        0.0000        0.0000        0.0000        0.0000        0.0000        0.0000        0.0000        0.0000        0.0000        0.0000        0.0000        0.0000        0.0000        0.0000        0.0000        0.0000        0.0000        0.0000        0.0000        0.0000        0.0000        0.0000        0.0000        0.0000        0.0000        0.0000        0.0000        0.0000        0.0000        0.0000        0.0000        0.0000        0.0000        0.0000        0.0000        0.0000        0.0000        0.0000        0.0000        0.0000        0.0000        0.0000        0.0000        0.0000        0.0000        0.0000        0.0000        0.0000        0.0000        0.0000        0.0000        0.0000        0.0000        0.0000        0.0000        0.0000        0.0000        0.0000        0.0000        0.0000        0.0000        0.0000        0.0000        0.0000        0.0000        0.0000        0.0000        0.0000        0.0000        0.0000        0.0000        0.0000        0.0000        0.0000        0.0000        0.0000        0.0000        0.0000        0.0000        0.0000        0.0000        0.0000        0.0000        0.0000        0.0000        0.0000        0.0000        0.0000        0.0000        0.0000        0.0000        0.0000        0.0000        0.0000        0.0000        0.0000        0.0000        0.0000        0.0000        0.0000        0.0000        0.0000        0.0000        0.0000        0.0000        0.0000        0.0000        0.0000        0.0000        0.0000        0.0000        0.0000        0.0000        0.0000        0.0000        0.0000        0.0000        0.0000        0.0000        0.0000        0.0000        0.0000        0.0000        0.0000        0.0000        0.0000        0.0000        0.0000        0.0000        0.0000        0.0000        0.0000        0.0000        0.0000        0.0000        0.0000        0.0000        0.0000        0.0000        0.0000        0.0000        0.0000        0.0000        0.0000        0.0000        0.0000        0.0000        0.0000        0.0000        0.0000        0.0000        0.0000        0.0000        0.0000        0.0000        0.0000        4.2414        3.9146        0.8468        0.0000        0.0000        0.0000        3.6651        3.4778        2.7358        4.3054        6.2399        6.2271       11.3136       11.3956        7.8449        6.2597        6.4647        6.5017        5.9751        5.7976        5.6519        4.4379        3.8912        4.5721        5.0922        5.1062        5.5653        4.0643        3.5797        3.0458        4.1608        4.1848        3.9586        3.5605        4.1670        3.9683        4.2556        4.8950        5.5394        6.1692        6.1000        6.6609        7.9742        8.7774        8.8836        9.8614        0.0000        0.0000        0.0000        0.0000        0.0000        0.0000        0.0000        0.0000        0.0000        0.0000        0.0000        0.0000        0.0000        0.0000        0.0000        0.0000        0.0000        0.0000        0.0000        0.0000        0.0000        0.0000        0.0000        0.0000        0.0000        0.0000        0.0000        0.0000        0.0000        0.0000
        0.0000        0.0000        0.0000        0.0000        0.0000        0.0000        0.0000        0.0000        0.0000        0.0000        0.0000        0.0000        0.0000        0.0000        0.0000        0.0000        0.0000        0.0000        0.0000        0.0000        0.0000        0.0000        0.0000        0.0000        0.0000        0.0000        0.0000        0.0000        0.0000        0.0000        0.0000        0.0000        0.0000        0.0000        0.0000        0.0000        0.0000        0.0000        0.0000        0.0000        0.0000        0.0000        0.0000        0.0000        0.0000        0.0000        0.0000        0.0000        0.0000        0.0000        0.0000        0.0000        0.0000        0.0000        0.0000        0.0000        0.0000        0.0000        0.0000        0.0000        0.0000        0.0000        0.0000        0.0000        0.0000        0.0000        0.0000        0.0000        0.0000        0.0000        0.0000        0.0000        0.0000        0.0000        0.0000        0.0000        0.0000        0.0000        0.0000        0.0000        0.0000        0.0000        0.0000        0.0000        0.0000        0.0000        0.0000        0.0000        0.0000        0.0000        0.0000        0.0000        0.0000        0.0000        0.0000        0.0000        0.0000        0.0000        0.0000        0.0000        0.0000        0.0000        0.0000        0.0000        0.0000        0.0000        0.0000        0.0000        0.0000        0.0000        0.0000        0.0000        0.0000        0.0000        0.0000        0.0000        0.0000        0.0000        0.0000        0.0000        0.0000        0.0000        0.0000        0.0000        0.0000        0.0000        0.0000        0.0000        0.0000        0.0000        0.0000        0.0000        0.0000        0.0000        0.0000        0.0000        0.0000        0.0000        0.0000        0.0000        0.0000        0.0000        0.0000        0.0000        0.0000        0.0000        0.0000        0.0000        0.0000        0.0000        0.0000        0.0000        0.0000        0.0000        0.0000        0.0000        0.0000        0.0000        0.0000        0.0000        0.0000        0.0000        0.0000        0.0000        0.0000        0.0000        0.0000        0.0000        0.0000        0.0000        0.0000        0.0000        3.5803        3.1723        2.4633        0.1968        0.3030        0.4086        1.5795        2.6199        2.7866        1.3247        3.9338        7.1112        7.4693        8.3778        8.6017        7.7624        6.5127        6.6766        6.1224        5.0986        4.8332        4.5402        4.1705        3.7024        5.1555        3.0259        2.5086        4.8947        3.9020        2.7748        3.3359        4.0558        3.5393        3.3468        4.6074        3.7089        3.7971        4.1508        4.3450        4.6741        5.2522        6.1473        6.7939        7.6822        7.8385        8.5265        9.6843       11.6270       12.5909       13.2926       13.2928       12.1886       12.0590       12.7350        0.0000        0.0000        0.0000        0.0000        0.0000        0.0000        0.0000        0.0000        0.0000        0.0000        0.0000        0.0000        0.0000        0.0000        0.0000        0.0000        0.0000        0.0000        0.0000        0.0000        0.0000        0.0000        0.0000
        0.0000        0.0000        0.0000        0.0000        0.0000        0.0000        0.0000        0.0000        0.0000        0.0000        0.0000        0.0000        0.0000        0.0000        0.0000        0.0000        0.0000        0.0000        0.0000        0.0000        0.0000        0.0000        0.0000        0.0000        0.0000        0.0000        0.0000        0.0000        0.0000        0.0000        0.0000        0.0000        0.0000        0.0000        0.0000        0.0000        0.0000        0.0000        0.0000        0.0000        0.0000        0.0000        0.0000        0.0000        0.0000        0.0000        0.0000        0.0000        0.0000        0.0000        0.0000        0.0000        0.0000        0.0000        0.0000       23.1497        0.0000       19.4877       15.6854        0.0000        0.0000        0.0000        0.0000        0.0000        0.0000        0.0000        0.0000        0.0000        0.0000        0.0000        0.0000        0.0000        0.0000        0.0000        0.0000        0.0000        0.0000        0.0000        0.0000        0.0000        0.0000        0.0000        0.0000        0.0000        0.0000        0.0000        0.0000        0.0000        0.0000        0.0000        0.0000        0.0000        0.0000        0.0000        0.0000        0.0000        0.0000        0.0000        0.0000        0.0000        0.0000        0.0000        0.0000        0.0000        0.0000        0.0000        0.0000        0.0000        0.0000        0.0000        0.0000        0.0000        0.0000        0.0000        0.0000        0.0000        0.0000        0.0000        0.0000        0.0000        0.0000        0.0000        0.0000        0.0000        0.0000        0.0000        0.0000        0.0000        0.0000        0.0000        0.0000        0.0000        0.0000        0.0000        0.0000        0.0000        0.0000        0.0000        0.0000        0.0000        0.0000        0.0000        0.0000        0.0000        0.0000        0.0000        0.0000        0.0000        0.0000        0.0000        0.0000        0.0000        0.0000        0.0000        0.0000        0.0000        0.0000        0.0000        0.0000        0.0000        0.0000        0.0000        0.0000        0.0000        0.0000        0.0000        0.0000        0.0000        0.0000        0.0000        0.0000        3.5001        3.1582        3.1148        2.2370        1.0470        0.5296        2.0046        4.0596        2.5293        2.7394        1.9616        3.8328        8.6691        8.4455        7.3766        6.6780        7.7905        7.5472        6.9256        6.2575        5.1739        4.5335        3.5988        3.1912        3.2917        3.6394        2.0457        1.8518        1.8359        4.1278        2.4137        3.1062        3.4218        3.2077        3.4551        3.9764        4.1499        4.0371        4.1714        4.7160        5.0681        5.1395        5.7695        7.0472        8.4867        8.9987        8.6920        9.7014       11.2215       11.6819       11.9517       11.8168       10.3800       10.7611       10.7200       11.6989        0.0000        0.0000        0.0000        0.0000        0.0000        0.0000        0.0000        0.0000        0.0000        0.0000        0.0000        0.0000        0.0000        0.0000        0.0000        0.0000        0.0000        0.0000        0.0000        0.0000        0.0000        0.0000
        0.0000        0.0000        0.0000        0.0000        0.0000        0.0000        0.0000        0.0000        0.0000        0.0000        0.0000        0.0000        0.0000        0.0000        0.0000        0.0000        0.0000        0.0000        0.0000        0.0000        0.0000        0.0000        0.0000        0.0000        0.0000        0.0000        0.0000        0.0000        0.0000        0.0000        0.0000        0.0000        0.0000        0.0000        0.0000        0.0000        0.0000        0.0000        0.0000        0.0000        0.0000        0.0000        0.0000        0.0000        0.0000        0.0000        0.0000        0.0000        0.0000        0.0000        0.0000        0.0000        0.0000       31.0066       27.8602       25.8862       25.1544       21.7136       19.0556       10.8327        0.0000        0.0000        0.0000        0.0000        0.0000        0.0000        0.0000        0.0000        0.0000        0.0000        0.0000        0.0000        0.0000        0.0000        0.0000        0.0000        0.0000        0.0000        0.0000        0.0000        0.0000        0.0000        0.0000        0.0000        0.0000        0.0000        0.0000        0.0000        0.0000        0.0000        0.0000        0.0000        0.0000        0.0000        0.0000        0.0000        0.0000        0.0000        0.0000        0.0000        0.0000        0.0000        0.0000        0.0000        0.0000        0.0000        0.0000        0.0000        0.0000        0.0000        0.0000        0.0000        0.0000        0.0000        0.0000        0.0000        0.0000        0.0000        0.0000        0.0000        0.0000        0.0000        0.0000        0.0000        0.0000        0.0000        0.0000        0.0000        0.0000        0.0000        0.0000        0.0000        0.0000        0.0000        0.0000        0.0000        0.0000        0.0000        0.0000        0.0000        0.0000        0.0000        0.0000        0.0000        0.0000        0.0000        0.0000        0.0000        0.0000        0.0000        0.0000        0.0000        0.0000        0.0000        0.0000        0.0000        0.0000        0.0000        0.0000        0.0000        0.0000        0.0000        0.0000        0.0000        0.0000        0.0000        0.0000        0.0000        0.0000        0.0000        3.2345        2.8313        2.6812        2.4515        2.4278        0.8231        3.0134        3.7747        5.3964        5.9254        2.6914        2.6952        3.4195        6.5932        7.4210        6.9297        6.6890        7.6273        6.8272        6.3354        5.5871        4.1032        3.6970        3.1262        3.0090        2.9443        2.2782        1.4546        1.3743        1.8642        1.8551        2.0836        2.2439        3.2150        3.3013        3.1526        3.1158        4.0865        4.4684        4.4300        4.8872        4.7400        5.1721        5.6900        6.3639        7.0204        8.4623        8.2721        8.5630        9.7241        9.9555       10.3701       10.1654        8.7953        9.4953        9.7343       10.4999       12.4883       13.6528        0.0000        0.0000        0.0000        0.0000        0.0000        0.0000        0.0000        0.0000        0.0000        0.0000        0.0000        0.0000        0.0000        0.0000        0.0000        0.0000        0.0000        0.0000        0.0000        0.0000
        0.0000        0.0000        0.0000        0.0000        0.0000        0.0000        0.0000        0.0000        0.0000        0.0000        0.0000        0.0000        0.0000        0.0000        0.0000        0.0000        0.0000        0.0000        0.0000        0.0000        0.0000        0.0000        0.0000        0.0000        0.0000        0.0000        0.0000        0.0000        0.0000        0.0000        0.0000        0.0000        0.0000        0.0000        0.0000        0.0000        0.0000        0.0000        0.0000        0.0000        0.0000        0.0000        0.0000        0.0000        0.0000        0.0000        0.0000        0.0000        0.0000        0.0000        0.0000        0.0000        0.0000       31.9380       31.5628       37.9666       31.0579       27.4696       25.1260       17.5617        0.0000        0.0000        0.0000        0.0000        0.0000        0.0000        0.0000        0.0000        0.0000        0.0000        0.0000        0.0000        0.0000        0.0000        0.0000        0.0000        0.0000        0.0000        0.0000        0.0000        0.0000        0.0000        0.0000        0.0000        0.0000        0.0000        0.0000        0.0000        0.0000        0.0000        0.0000        0.0000        0.0000        0.0000        0.0000        0.0000        0.0000        0.0000        0.0000        0.0000        0.0000        0.0000        0.0000        0.0000        0.0000        0.0000        0.0000        0.0000        0.0000        0.0000        0.0000        0.0000        0.0000        0.0000        0.0000        0.0000        0.0000        0.0000        0.0000        0.0000        0.0000        0.0000        0.0000        0.0000        0.0000        0.0000        0.0000        0.0000        0.0000        0.0000        0.0000        0.0000        0.0000        0.0000        0.0000        0.0000        0.0000        0.0000        0.0000        0.0000        0.0000        0.0000        0.0000        0.0000        0.0000        0.0000        0.0000        0.0000        0.0000        0.0000        0.0000        0.0000        0.0000        0.0000        0.0000        0.0000        0.0000        0.0000        0.0000        0.0000        0.0000        0.0000        0.0000        0.0000        0.0000        0.0000        0.0000        0.0000        0.0000        0.0000        2.7588        1.9214        1.4468        2.3824        3.9679        1.9391        3.3410        4.4471        5.3962        4.5091        3.4130        3.9271        5.0301        6.3728        7.2623        6.8251        7.1383        8.0957        7.9294        6.0067        4.7432        3.1280        2.7619        2.4791        2.7407        2.4007        1.0574        0.9676        1.0146        1.0819        1.1935        1.7276        2.0349        2.4994        2.5880        2.9078        3.1583        3.9115        4.1594        3.7331        3.7659        4.5723        4.9826        5.0945        5.4303        5.8783        5.9774        6.4225        6.3740        7.3845        7.7764        7.9798        8.2642        8.0686        8.4438        8.3084        8.7326       10.1849       11.3322       12.5197       13.5801        0.0000        0.0000        0.0000        0.0000        0.0000        0.0000        0.0000        0.0000        0.0000        0.0000        0.0000        0.0000        0.0000        0.0000        0.0000        0.0000        0.0000        0.0000
        0.0000        0.0000        0.0000        0.0000        0.0000        0.0000        0.0000        0.0000        0.0000        0.0000        0.0000        0.0000        0.0000        0.0000        0.0000        0.0000        0.0000        0.0000        0.0000        0.0000        0.0000        0.0000        0.0000        0.0000        0.0000        0.0000        0.0000        0.0000        0.0000        0.0000        0.0000        0.0000        0.0000        0.0000        0.0000        0.0000        0.0000        0.0000        0.0000        0.0000        0.0000        0.0000        0.0000        0.0000        0.0000        0.0000        0.0000        0.0000        0.0000        0.0000       41.4494       35.5528       37.7741       37.4211       38.0908       35.1825       32.8133       28.7445       25.4431       19.6486       15.7006       12.7624        0.0000        0.0000        0.0000        0.0000        0.0000        0.0000        0.0000        0.0000        0.0000        0.0000        0.0000        0.0000        0.0000        0.0000        0.0000        0.0000        0.0000        0.0000        0.0000        0.0000        0.0000        0.0000        0.0000        0.0000        0.0000        0.0000        0.0000        0.0000        0.0000        0.0000        0.0000        0.0000        0.0000        0.0000        0.0000        0.0000        0.0000        0.0000        0.0000        0.0000        0.0000        0.0000        0.0000        0.0000        0.0000        0.0000        0.0000        0.0000        0.0000        0.0000        0.0000        0.0000        0.0000        0.0000        0.0000        0.0000        0.0000        0.0000        0.0000        0.0000        0.0000        0.0000        0.0000        0.0000        0.0000        0.0000        0.0000        0.0000        0.0000        0.0000        0.0000        0.0000        0.0000        0.0000        0.0000        0.0000        0.0000        0.0000        0.0000        0.0000        0.0000        0.0000        0.0000        0.0000        0.0000        0.0000        0.0000        0.0000        0.0000        0.0000        0.0000        0.0000        0.0000        0.0000        0.0000        0.0000        0.0000        0.0000        0.0000        0.0000        0.0000        0.0000        0.0000        0.0000        0.0000        0.0000        0.0000        2.7817        2.4800        1.8842        1.8535        3.2268        6.0154        6.1391        2.2578        2.9204        3.8438        4.3096        3.9585        4.7310        5.2036        6.1864        8.1690        7.5228        7.8258        8.7457        7.5223        6.3555        5.1741        3.3987        2.6036        2.1483        2.5305        1.0006        0.8276        0.7704        0.8935        1.7266        2.1188        2.0167        1.7842        2.0232        2.5566        2.7258        2.6928        2.8482        2.6407        2.8710        3.5588        4.3438        4.7239        4.6395        4.8122        4.6867        5.1438        5.3293        5.4510        6.8284        6.7486        6.8043        6.8047        6.9554        7.7207        6.8508        6.9819        8.8068        9.3428       10.0745       10.5412        0.0000        0.0000        0.0000        0.0000        0.0000        0.0000        0.0000        0.0000        0.0000        0.0000        0.0000        0.0000        0.0000        0.0000        4.7171        5.9571        6.3477        0.0000
        0.0000        0.0000        0.0000        0.0000        0.0000        0.0000        0.0000        0.0000        0.0000        0.0000        0.0000        0.0000        0.0000        0.0000        0.0000        0.0000        0.0000        0.0000        0.0000        0.0000        0.0000        0.0000        0.0000        0.0000        0.0000        0.0000        0.0000        0.0000        0.0000        0.0000        0.0000        0.0000        0.0000        0.0000        0.0000        0.0000        0.0000        0.0000        0.0000        0.0000        0.0000        0.0000        0.0000        0.0000        0.0000        0.0000        0.0000        0.0000       31.5630       35.6546       35.8104       38.2997       43.4379       39.9123       42.9080       35.6174       32.4324       32.7605       30.7618       22.1507       17.0345       13.8473       11.9392        0.0000        0.0000        0.0000        0.0000        0.0000        0.0000        0.0000        0.0000        0.0000        0.0000        0.0000        0.0000        0.0000        0.0000        0.0000        0.0000        0.0000        0.0000        0.0000        0.0000        0.0000        0.0000        0.0000        0.0000        0.0000        0.0000        0.0000        0.0000        0.0000        0.0000        0.0000        0.0000        0.0000        0.0000        0.0000        0.0000        0.0000        0.0000        0.0000        0.0000        0.0000        0.0000        0.0000        0.0000        0.0000        0.0000        0.0000        0.0000        0.0000        0.0000        0.0000        0.0000        0.0000        0.0000        0.0000        0.0000        0.0000        0.0000        0.0000        0.0000        0.0000        0.0000        0.0000        0.0000        0.0000        0.0000        0.0000        0.0000        0.0000        0.0000        0.0000        0.0000        0.0000        0.0000        0.0000        0.0000        0.0000        0.0000        0.0000        0.0000        0.0000        0.0000        0.0000        0.0000        0.0000        0.0000        0.0000        0.0000        0.0000        0.0000        0.0000        0.0000        0.0000        0.0000        0.0000        0.0000        0.0000        0.0000        0.0000        0.0000        0.0000        0.0000        0.0000        0.0000        0.0000        2.7774        3.0250        2.8656        2.3778        2.2424        2.3310        1.8423        2.4522        2.7404        3.9500        4.9547        4.0877        4.5832        4.9198        5.4606        6.7659        8.7773        8.0523        7.7775        7.8606        6.0800        5.5825        5.1970        3.1256        2.7613        2.3655        2.4408        1.0120        0.9932        1.1061        1.1736        1.9444        1.7500        1.8121        1.9110        1.9934        1.8445        2.1990        2.4589        2.3824        2.3832        2.5154        3.5191        3.8121        4.2320        4.4358        4.2997        3.6784        4.1472        4.1559        4.1873        5.0419        5.3470        5.2726        5.2603        5.1912        4.7865        4.3558        4.6051        7.1732        7.7591        8.0374        8.5560       10.9528        0.0000        0.0000        0.0000        0.0000        0.0000        0.0000        0.0000        0.0000        0.0000        3.4073        6.2710        6.1968        4.5430        4.2430        5.5079        5.8483        6.8629
        0.0000        0.0000        0.0000        0.0000        0.0000        0.0000        0.0000        0.0000        0.0000        0.0000        0.0000        0.0000        0.0000        0.0000        0.0000        0.0000        0.0000        0.0000        0.0000        0.0000        0.0000        0.0000        0.0000        0.0000        0.0000        0.0000        0.0000        0.0000        0.0000        0.0000        0.0000        0.0000        0.0000        0.0000        0.0000        0.0000        0.0000        0.0000        0.0000        0.0000        0.0000        0.0000        0.0000        0.0000        0.0000        0.0000        0.0000        0.0000       30.3251       30.5831       29.3924       30.6712       31.3421       28.2203       27.2255       30.1666       33.6003       31.3141       26.5247       20.2853       17.4676       14.6059       12.9847       11.6433        9.6143        8.0218        7.2283        0.0000        0.0000        0.0000        0.0000        0.0000        0.0000        0.0000        0.0000        0.0000        0.0000        0.0000        0.0000        0.0000        0.0000        0.0000        0.0000        0.0000        0.0000        0.0000        0.0000        0.0000        0.0000        0.0000        0.0000        0.0000        0.0000        0.0000        0.0000        0.0000        0.0000        0.0000        0.0000        0.0000        0.0000        0.0000        0.0000        0.0000        0.0000        0.0000        0.0000        0.0000        0.0000        0.0000        0.0000        0.0000        0.0000        0.0000        0.0000        0.0000        0.0000        0.0000        0.0000        0.0000        0.0000        0.0000        0.0000        0.0000        0.0000        0.0000        0.0000        0.0000        0.0000        0.0000        0.0000        0.0000        0.0000        0.0000        0.0000        0.0000        0.0000        0.0000        0.0000        0.0000        0.0000        0.0000        0.0000        0.0000        0.0000        0.0000        0.0000        0.0000        0.0000        0.0000        0.0000        0.0000        0.0000        0.0000        0.0000        0.0000        0.0000        0.0000        0.0000        0.0000        0.0000        0.0000        0.0000        0.0000        0.0000        0.0000        0.0000        0.0000        3.2556        3.2146        3.1480        2.9111        2.4614        2.1656        2.3022        3.1016        3.2520        4.1660        4.0768        4.4077        5.0074        5.2637        6.0298        7.0142        7.5373        8.2775        7.4187        6.4468        6.5065        5.9241        5.2321        2.9769        2.4974        2.2542        1.6420        1.3658        1.1049        1.1071        1.1405        1.2413        1.3357        1.3163        1.3164        1.6931        1.7596        1.9569        2.1544        2.2341        2.3497        2.4915        2.4061        3.0012        3.1485        3.6468        3.7813        3.1857        3.3221        3.3931        3.6879        4.3324        4.5611        4.6538        4.3304        3.8935        3.7715        3.3527        3.4828        4.6060        5.6548        5.8718        6.2339        0.0000        0.0000        0.0000        0.0000        0.0000        0.0000        0.5680        0.7286        4.2011        4.3019        6.1614        6.1685        4.4248        5.4024        5.0767        5.0492        0.0000        0.0000
        0.0000        0.0000        0.0000        0.0000        0.0000        0.0000        0.0000        0.0000        0.0000        0.0000        0.0000        0.0000        0.0000        0.0000        0.0000        0.0000        0.0000        0.0000        0.0000        0.0000        0.0000        0.0000        0.0000        0.0000        0.0000        0.0000        0.0000        0.0000        0.0000        0.0000        0.0000        0.0000        0.0000        0.0000        0.0000        0.0000        0.0000        0.0000        0.0000        0.0000        0.0000        0.0000        0.0000        0.0000        0.0000        0.0000        0.0000        0.0000       25.7982       27.9277       31.8539       26.9345       23.1221       20.9952       22.6752       24.2263       42.2312       37.4629       22.0534       23.0524       23.4057       18.5209       15.0695       13.8022       12.5364       10.6910        8.9679        7.6248        6.3330        0.0000        0.0000        0.0000        0.0000        0.0000        0.0000        0.0000        0.0000        0.0000        0.0000        0.0000        0.0000        0.0000        0.0000        0.0000        0.0000        0.0000        0.0000        0.0000        0.0000        0.0000        0.0000        0.0000        0.0000        0.0000        0.0000        0.0000        0.0000        0.0000        0.0000        0.0000        0.0000        0.0000        0.0000        0.0000        0.0000        0.0000        0.0000        0.0000        0.0000        0.0000        0.0000        0.0000        0.0000        0.0000        0.0000        0.0000        0.0000        0.0000        0.0000        0.0000        0.0000        0.0000        0.0000        0.0000        0.0000        0.0000        0.0000        0.0000        0.0000        0.0000        0.0000        0.0000        0.0000        0.0000        0.0000        0.0000        0.0000        0.0000        0.0000        0.0000        0.0000        0.0000        0.0000        0.0000        0.0000        0.0000        0.0000        0.0000        0.0000        0.0000        0.0000        0.0000        0.0000        0.0000        0.0000        0.0000        0.0000        0.0000        0.0000        0.0000        0.0000        0.0000        0.0000        0.0000        0.0000        0.0000        0.0000        0.0000        4.1692        3.9359        4.1087        3.9134        3.1454        3.1074        3.3980        4.1147        4.7820        4.1082        4.4608        4.3711        4.4386        4.3311        5.3747        6.7882        7.3903       10.7743        9.3943        7.3523        7.4720        7.0032        5.9156        3.7889        3.1547        3.2402        2.1583        1.4456        1.0540        1.0761        0.9816        1.0243        1.0171        1.0250        1.0275        1.3934        1.4878        1.6634        1.7801        1.9519        1.9898        2.1271        2.0702        2.1124        2.4986        3.1488        2.9204        2.9124        2.7625        2.9679        3.0507        2.9822        2.9336        2.9504        3.1965        2.1677        2.4228        1.9275        1.8168        0.8521        1.7547        1.4550        1.4209        1.1883        1.2043        0.8230        0.9628        1.2323        2.1876        1.5158        1.6356        1.4339        2.2807        3.3670        3.2056        5.3247        6.6775        7.3844        7.6282        0.0000        0.0000
        0.0000        0.0000        0.0000        0.0000        0.0000        0.0000        0.0000        0.0000        0.0000        0.0000        0.0000        0.0000        0.0000        0.0000        0.0000        0.0000        0.0000        0.0000        0.0000        0.0000        0.0000        0.0000        0.0000        0.0000        0.0000        0.0000        0.0000        0.0000        0.0000        0.0000        0.0000        0.0000        0.0000        0.0000        0.0000        0.0000        0.0000        0.0000        0.0000        0.0000        0.0000        0.0000        0.0000        0.0000        0.0000        0.0000        0.0000        0.0000       32.9729       22.9810       19.9627       19.9481       22.5228       20.1411       18.8997       21.8767       19.6299       18.1389       14.8582       19.4124       18.9498       18.1205       16.6628       16.6693       14.8020       12.6778       10.3617        8.8767        7.3297        6.0839        0.0000        0.0000        0.0000        0.0000        0.0000        0.0000        0.0000        0.0000        0.0000        0.0000        0.0000        0.0000        0.0000        0.0000        0.0000        0.0000        0.0000        0.0000        0.0000        0.0000        0.0000        0.0000        0.0000        0.0000        0.0000        0.0000        0.0000        0.0000        0.0000        0.0000        0.0000        0.0000        0.0000        0.0000        0.0000        0.0000        0.0000        0.0000        0.0000        0.0000        0.0000        0.0000        0.0000        0.0000        0.0000        0.0000        0.0000        0.0000        0.0000        0.0000        0.0000        0.0000        0.0000        0.0000        0.0000        0.0000        0.0000        0.0000        0.0000        0.0000        0.0000        0.0000        0.0000        0.0000        0.0000        0.0000        0.0000        0.0000        0.0000        0.0000        0.0000        0.0000        0.0000        0.0000        0.0000        0.0000        0.0000        0.0000        0.0000        0.0000        0.0000        0.0000        0.0000        0.0000        0.0000        0.0000        0.0000        0.0000        0.0000        0.0000        0.0000        0.0000        0.0000        0.0000        0.0000        0.0000        0.0000        0.0000        0.0000        4.3491        3.9964        4.0495        4.3086        4.0914        0.0000        5.3588        5.0043        4.7944        0.0000        0.0000        0.0000        4.3103        6.1063        7.4556        8.3524       10.3347        8.4523        8.2697        7.8978        7.3003        6.3163        4.0511        3.7250        3.2437        2.9810        2.4432        1.0037        0.7630        0.7289        0.7767        0.7329        0.7519        0.7777        1.1228        1.2809        1.3772        1.5099        1.6728        1.8466        1.8561        1.9131        1.9884        2.0940        2.4822        2.3054        2.5635        2.3143        2.4779        2.7379        2.8561        2.9841        2.6502        3.5462        2.3129        1.7898        1.5671        1.6086        1.3214        1.5541        1.5421        1.8896        1.9297        1.7559        1.5925        1.3893        1.3182        3.5260        1.1627        1.1478        1.4175        2.0835        2.3648        3.3309        4.0926        3.9032        4.6965        5.5426        0.0000        0.0000
        0.0000        0.0000        0.0000        0.0000        0.0000        0.0000        0.0000        0.0000        0.0000        0.0000        0.0000        0.0000        0.0000        0.0000        0.0000        0.0000        0.0000        0.0000        0.0000        0.0000        0.0000        0.0000        0.0000        0.0000        0.0000        0.0000        0.0000        0.0000        0.0000        0.0000        0.0000        0.0000        0.0000        0.0000        0.0000        0.0000        0.0000        0.0000       27.2415       31.0406       27.5071        0.0000        0.0000        0.0000        0.0000        0.0000        0.0000        0.0000       30.6346       25.4791       23.3899       21.9662       17.0706       14.9555       14.7301       13.2720       12.1664       13.8740       14.3757       16.6691       16.7782       16.9244       16.2409       15.8202       15.4462       13.3811       11.6922       10.2051        9.1846        7.5269        0.0000        0.0000        0.0000        0.0000        0.0000        0.0000        0.0000        0.0000        0.0000        0.0000        0.0000        0.0000        0.0000        0.0000        0.0000        0.0000        0.0000        0.0000        0.0000        0.0000        0.0000        0.0000        0.0000        0.0000        0.0000        0.0000        0.0000        0.0000        0.0000        0.0000        0.0000        0.0000        0.0000        0.0000        0.0000        0.0000        0.0000        0.0000        0.0000        0.0000        0.0000        0.0000        0.0000        0.0000        0.0000        0.0000        0.0000        0.0000        0.0000        0.0000        0.0000        0.0000        0.0000        0.0000        0.0000        0.0000        0.0000        0.0000        0.0000        0.0000        0.0000        0.0000        0.0000        0.0000        0.0000        0.0000        0.0000        0.0000        0.0000        0.0000        0.0000        0.0000        0.0000        0.0000        0.0000        0.0000        0.0000        0.0000        0.0000        0.0000        0.0000        0.0000        0.0000        0.0000        0.0000        0.0000        0.0000        0.0000        0.0000        0.0000        0.0000        0.0000        0.0000        0.0000        0.0000        0.0000        0.0000        0.0000        0.0000        0.0000        0.0000        0.0000        0.0000        0.0000        0.0000        0.0000        0.0000        0.0000        0.0000        0.0000        0.0000        0.0000        0.0000        8.3831        8.2622        9.3594        9.0290        8.4789        8.4913        7.5574        6.4797        4.3383        3.9054        4.1235        2.7410        1.8439        1.3313        0.5607        0.4698        0.5116        0.5189        0.5608        0.6448        0.9798        1.1100        1.2997        1.5881        1.9494        1.7871        1.7749        1.8373        1.9546        2.4006        2.5180        2.2840        2.5173        2.5443        2.7039        2.7740        2.8867        2.9840        3.3559        3.2644        2.0582        1.4393        1.4874        2.3965        1.4097        1.3079        2.5137        3.1996        2.5609        2.3347        1.5843        1.8612        1.6490        1.3106        1.1863        0.8012        1.5059        1.4050        1.4584        0.8327        3.4810        4.2528        5.1412        0.0000        0.0000        0.0000
        0.0000        0.0000        0.0000        0.0000        0.0000        0.0000        0.0000        0.0000        0.0000        0.0000        0.0000        0.0000        0.0000        0.0000        0.0000        0.0000        0.0000        0.0000        0.0000        0.0000        0.0000        0.0000        0.0000        0.0000        0.0000        0.0000        0.0000        0.0000        0.0000        0.0000        0.0000        0.0000        0.0000        0.0000        0.0000        0.0000        0.0000        0.0000       36.4914       42.2075       81.3910       66.7635       30.0377       21.5830       24.3887       33.5054       46.4822       37.8890       28.3263       19.0022       18.2119       18.8608       22.8000       16.1649       12.7660       11.1087       10.4486       11.2232       12.6409       15.1545       16.4495       14.7668       14.3283       14.9620       14.7786       13.4182       14.7770       13.8638       12.2032        8.9962        6.9926        4.6581        0.0000        0.0000        0.0000        0.0000        0.0000        0.0000        0.0000        0.0000        0.0000        0.0000        0.0000        0.0000        0.0000        0.0000        0.0000        0.0000        0.0000        0.0000        0.0000        0.0000        0.0000        0.0000        0.0000        0.0000        0.0000        0.0000        0.0000        0.0000        0.0000        0.0000        0.0000        0.0000        0.0000        0.0000        0.0000        0.0000        0.0000        0.0000        0.0000        0.0000        0.0000        0.0000        0.0000        0.0000        0.0000        0.0000        0.0000        0.0000        0.0000        0.0000        0.0000        0.0000        0.0000        0.0000        0.0000        0.0000        0.0000        0.0000        0.0000        0.0000        0.0000        0.0000        0.0000        0.0000        0.0000        0.0000        0.0000        0.0000        0.0000        0.0000        0.0000        0.0000        0.0000        0.0000        0.0000        0.0000        0.0000        0.0000        0.0000        0.0000        0.0000        0.0000        0.0000        0.0000        0.0000        0.0000        0.0000        0.0000        0.0000        0.0000        0.0000        0.0000        0.0000        0.0000        0.0000        0.0000        0.0000        0.0000        0.0000        0.0000        0.0000        0.0000        0.0000        0.0000        0.0000        0.0000        0.0000        0.0000        0.0000        0.0000        0.0000        0.0000        8.5499        8.8084        9.3239        8.5726        7.7157        7.0875        6.3513        4.6187        3.7071        3.0340        3.3972        1.8682        1.0129        0.8460        0.5399        0.4660        0.3648        0.4675        0.5863        0.8631        0.9763        1.1460        1.4234        1.7391        1.9220        2.3008        1.9899        1.7772        1.9872        2.1092        2.1101        2.3958        2.4078        2.5398        2.6229        2.7144        2.6197        2.7268        3.2125        2.3420        1.9137        1.8085        2.1962        1.3579        2.5284        4.2514        3.9152        2.5562        1.7616        1.3331        0.9461        1.0248        0.9652        0.8981        1.1344        1.4620        1.0537        0.8911        0.7047        4.5565        5.2773        0.0000        0.0000        0.0000        0.0000
        0.0000        0.0000        0.0000        0.0000        0.0000        0.0000        0.0000        0.0000        0.0000        0.0000        0.0000        0.0000        0.0000        0.0000        0.0000        0.0000        0.0000        0.0000        0.0000        0.0000        0.0000        0.0000        0.0000        0.0000        0.0000        0.0000        0.0000        0.0000        0.0000        0.0000        0.0000        0.0000        0.0000        0.0000        0.0000        0.0000        0.0000       38.2153       32.9157       25.8927       23.8031       21.5797       16.8427       14.2488       16.6334       28.9869       21.4472        9.2091        9.0443        7.9307       11.5275       12.2220        9.5672       17.3204       13.8511       14.7083        9.2935       12.1331       11.4615       10.8326       10.7611       11.0091       10.4110       11.7525       17.0183       19.5093       23.5197       18.6887       16.8404       14.1329        8.9534        6.4669        0.0000        0.0000        0.0000        0.0000        0.0000        0.0000        0.0000        0.0000        0.0000        0.0000        0.0000        0.0000        0.0000        0.0000        0.0000        0.0000        0.0000        0.0000        0.0000        0.0000        0.0000        0.0000        0.0000        0.0000        0.0000        0.0000        0.0000        0.0000        0.0000        0.0000        0.0000        0.0000        0.0000        0.0000        0.0000        0.0000        0.0000        0.0000        0.0000        0.0000        0.0000        0.0000        0.0000        0.0000        0.0000        0.0000        0.0000        0.0000        0.0000        0.0000        0.0000        0.0000        0.0000        0.0000        0.0000        0.0000        0.0000        0.0000        0.0000        0.0000        0.0000        0.0000        0.0000        0.0000        0.0000        0.0000        0.0000        0.0000        0.0000        0.0000        0.0000        0.0000        0.0000        0.0000        0.0000        0.0000        0.0000        0.0000        0.0000        0.0000        0.0000        0.0000        0.0000        0.0000        0.0000        0.0000        0.0000        0.0000        0.0000        0.0000        0.0000        0.0000        0.0000        0.0000        0.0000        0.0000        0.0000        0.0000        0.0000        0.0000        0.0000        0.0000        0.0000        0.0000        0.0000        0.0000        0.0000        4.5745        4.2831        5.0180        6.5644        8.8616        0.0000        9.8999        9.7045        6.1074        5.7902        5.7480        4.5494        2.9573        3.3943        2.8541        2.7190        1.6252        0.9598        0.7364        0.2035        0.0000        0.0000        0.0240        0.2113        0.6529        0.8239        1.0502        1.0916        1.2297        1.4910        1.7101        1.4258        2.1771        2.4146        2.5020        2.5958        2.6854        2.5455        2.4911        2.4913        2.9307        2.9833        2.8674        2.9711        1.9185        1.5746        1.4455        1.7100        1.2309        2.0779        2.8027        2.3726        1.6303        1.1228        1.0153        0.6992        0.8377        0.9147        0.7890        0.8488        2.7226        3.0849        3.8294        5.1978        5.9482        7.0347        0.0000        0.0000        0.0000        0.0000
        0.0000        0.0000        0.0000        0.0000        0.0000        0.0000        0.0000        0.0000        0.0000        0.0000        0.0000        0.0000        0.0000        0.0000        0.0000        0.0000        0.0000        0.0000        0.0000        0.0000        0.0000        0.0000        0.0000        0.0000        0.0000        0.0000        0.0000        0.0000        0.0000        0.0000        0.0000        0.0000        0.0000        0.0000        0.0000        0.0000        0.0000       54.7848       38.0180       24.9326       18.9554       18.6135       17.4850       20.2410       26.6021       14.8204        8.9762        5.8720        5.9309        5.2765        5.0695        4.7647        4.9159        5.0484        5.1893        7.3440        8.2662       14.1973       13.1288       10.3089        8.6081        9.3518       10.3567       11.7364       11.9468       12.0456       11.8039       16.5601       14.1710       14.7079       11.7511        8.6609        6.9458        0.0000        0.0000        0.0000        0.0000        0.0000        0.0000        0.0000        0.0000        0.0000        0.0000        0.0000        0.0000        0.0000        0.0000        0.0000        0.0000        0.0000        0.0000        0.0000        0.0000        0.0000        0.0000        0.0000        0.0000        0.0000        0.0000        0.0000        0.0000        0.0000        0.0000        0.0000        0.0000        0.0000        0.0000        0.0000        0.0000        0.0000        0.0000        0.0000        0.0000        0.0000        0.0000        0.0000        0.0000        0.0000        0.0000        0.0000        0.0000        0.0000        0.0000        0.0000        0.0000        0.0000        0.0000        0.0000        0.0000        0.0000        0.0000        0.0000        0.0000        0.0000        0.0000        0.0000        0.0000        0.0000        0.0000        0.0000        0.0000        0.0000        0.0000        0.0000        0.0000        0.0000        0.0000        0.0000        0.0000        0.0000        0.0000        0.0000        0.0000        0.0000        0.0000        0.0000        0.0000        0.0000        0.0000        0.0000        0.0000        0.0000        0.0000        0.0000        0.0000        0.0000        0.0000        0.0000        0.0000        0.0000        0.0000        0.0000        0.0000        0.0000        0.0000        2.4351        2.1415        2.2670        2.5736        3.5059        4.1116        5.1005        6.0921        7.6031        8.2911        8.9642        8.2843        5.3690        5.1448        4.7789        4.4847        2.3407        2.6252        1.7422        2.0726        2.4660        1.8734        0.9358        0.0658        0.2272        0.1720        0.1952        0.1908        0.5475        0.7347        0.8836        1.0228        1.6000        1.1621        1.3487        1.5265        2.4303        2.4138        2.6270        2.6269        2.4009        2.4478        2.5287        2.4360        2.9238        3.4354        3.7872        3.8421        2.1320        1.8210        1.7479        2.0097        1.1447        1.1877        2.5700        2.6633        0.9264        1.2064        1.7317        1.5040        1.6076        1.3279        1.3273        0.6146        3.0393        3.9528        4.9570        5.9543        6.5898        0.0000        0.0000        0.0000        0.0000        0.0000
        0.0000        0.0000        0.0000        0.0000        0.0000        0.0000        0.0000        0.0000        0.0000        0.0000        0.0000        0.0000        0.0000        0.0000        0.0000        0.0000        0.0000        0.0000        0.0000        0.0000        0.0000        0.0000        0.0000        0.0000        0.0000        0.0000        0.0000        0.0000        0.0000        0.0000        0.0000        0.0000        0.0000        0.0000        0.0000        0.0000       46.8705       41.6819       27.3480       20.2302       18.1535       17.8881       18.5897       25.9125       11.9964        8.0361        6.9348        4.3417        3.7263        3.5292        3.8402        4.0313        4.1792        4.2637        4.3135        4.9694        6.3104        5.6718        6.4891        8.7211        9.0177        9.5442        8.5893       10.7561       11.8703       13.3661       10.7315       11.4116       10.8155       11.3184       11.1003        9.6325        0.0000        0.0000        0.0000        0.0000        0.0000        0.0000        0.0000        0.0000        0.0000        0.0000        0.0000        0.0000        0.0000        0.0000        0.0000        0.0000        0.0000        0.0000        0.0000        0.0000        0.0000        0.0000        0.0000        0.0000        0.0000        0.0000        0.0000        0.0000        0.0000        0.0000        0.0000        0.0000        0.0000        0.0000        0.0000        0.0000        0.0000        0.0000        0.0000        0.0000        0.0000        0.0000        0.0000        0.0000        0.0000        0.0000        0.0000        0.0000        0.0000        0.0000        0.0000        0.0000        0.0000        0.0000        0.0000        0.0000        0.0000        0.0000        0.0000        0.0000        0.0000        0.0000        0.0000        0.0000        0.0000        0.0000        0.0000        0.0000        0.0000        0.0000        0.0000        0.0000        0.0000        0.0000        0.0000        0.0000        0.0000        0.0000        0.0000        0.0000        0.0000        0.0000        0.0000        0.0000        0.0000        0.0000        0.0000        0.0000        0.0000        0.0000        0.0000        0.0000        0.0000        0.0000        0.0000        0.0000        0.0000        0.0000        0.0000        0.0000        2.8275        2.8247        2.3423        1.9657        2.0048        2.0153        2.2591        3.3431        3.8664        4.6977        5.1997        6.5919        7.7547        7.9416        7.3573        4.5831        3.7815        4.3967        2.7496        2.1822        1.6456        1.6833        6.7185        1.9561        0.8621        0.4121        0.4305        0.0280        0.0000        0.1560        0.1803        0.7599        1.1770        1.5314        1.2277        1.5791        1.5214        1.2548        1.2608        2.3690        2.6733        3.0638        3.0280        2.9850        3.2934        3.7335        2.9580        3.6384        4.8632        4.0552        4.0482        2.4535        2.0679        1.9464        2.1053        1.3863        1.0391        1.2933        1.4678        1.5468        1.3968        2.7131        1.8273        1.5058        1.1892        1.7563        1.5865        4.5951        5.1881        5.4824        6.4624        6.9502        0.0000        0.0000        0.0000        0.0000        0.0000
        0.0000        0.0000        0.0000        0.0000        0.0000        0.0000        0.0000        0.0000        0.0000        0.0000        0.0000        0.0000        0.0000        0.0000        0.0000        0.0000        0.0000        0.0000        0.0000        0.0000        0.0000        0.0000        0.0000        0.0000        0.0000        0.0000        0.0000        0.0000        0.0000        0.0000        0.0000        0.0000        0.0000        0.0000        0.0000       34.0199       44.4347       76.1604       52.0666       21.8155       16.8619       17.2574       15.4233        8.3907        6.8317        5.8747        5.2097        3.1697        2.7597        2.6352        2.9700        3.1319        3.4465        3.4957        3.5083        3.8316        4.1093        4.1461        4.2395        6.4094        7.7887       11.5468        9.3229       11.8138       10.5563       10.8409       10.0867       10.0294        9.7565        8.8725        8.5963        7.6398        0.0000        0.0000        0.0000        0.0000        0.0000        0.0000        0.0000        0.0000        0.0000        0.0000        0.0000        0.0000        0.0000        0.0000        0.0000        0.0000        0.0000        0.0000        0.0000        0.0000        0.0000        0.0000        0.0000        0.0000        0.0000        0.0000        0.0000        0.0000        0.0000        0.0000        0.0000        0.0000        0.0000        0.0000        0.0000        0.0000        0.0000        0.0000        0.0000        0.0000        0.0000        0.0000        0.0000        0.0000        0.0000        0.0000        0.0000        0.0000        0.0000        0.0000        0.0000        0.0000        0.0000        0.0000        0.0000        0.0000        0.0000        0.0000        0.0000        0.0000        0.0000        0.0000        0.0000        0.0000        0.0000        0.0000        0.0000        0.0000        0.0000        0.0000        0.0000        0.0000        0.0000        0.0000        0.0000        0.0000        0.0000        0.0000        0.0000        0.0000        0.0000        0.0000        0.0000        0.0000        0.0000        0.0000        0.0000        0.0000        0.0000        0.0000        0.0000        0.0000        0.0000        0.0000        0.0000        0.0000        0.0000        0.0000        0.0000        2.6073        2.4071        2.4641        2.2297        2.2468        1.9620        2.1801        2.6780        2.8911        3.2388        4.4134        4.3486        5.5531        6.1784        5.9682        5.2491        3.0725        3.3016        2.5722        1.9368        1.2762        2.8725        0.9131        2.4717        0.5359        0.5683        0.5354        0.0730        0.0855        0.3419        0.6086        0.2477        0.8475        1.0019        1.1060        1.2600        1.8636        1.4232        1.7135        2.2167        2.9859        3.4125        3.3544        3.1078        3.8424        5.9233        6.9165        5.9589        6.8726        5.2701        4.5506        3.9871        2.6230        2.1078        1.8213        1.8616        1.3208        1.1517        1.1530        1.6604        1.5748        1.5077        1.7439        1.4516        1.4042        2.2372        1.8591        1.7790        4.7203        5.3404        5.4298        6.4442        7.2280        0.0000        0.0000        0.0000        0.0000        0.0000
        0.0000        0.0000        0.0000        0.0000        0.0000        0.0000        0.0000        0.0000        0.0000        0.0000        0.0000        0.0000        0.0000        0.0000        0.0000        0.0000        0.0000        0.0000        0.0000        0.0000        0.0000        0.0000        0.0000        0.0000        0.0000        0.0000        0.0000        0.0000        0.0000        0.0000        0.0000        0.0000        0.0000        0.0000        0.0000       21.6624       23.1442       58.6223       61.8261       26.7928       12.8712       14.3665       10.5939        6.2555        3.9667        2.9477        2.8243        2.3640        2.1418        2.1677        2.4488       10.9970       11.3443        3.4383        3.4881        1.4851        1.7298        1.8008        2.7913        5.9584        6.7159        7.2740        7.4341       10.2636        8.5226        9.9436        8.0214        7.9612        7.7423        7.2009        6.4485        5.0553        0.0000        0.0000        0.0000        0.0000        0.0000        0.0000        0.0000        0.0000        0.0000        0.0000        0.0000        0.0000        0.0000        0.0000        0.0000        0.0000        0.0000        0.0000        0.0000        0.0000        0.0000        0.0000        0.0000        0.0000        0.0000        0.0000        0.0000        0.0000        0.0000        0.0000        0.0000        0.0000        0.0000        0.0000        0.0000        0.0000        0.0000        0.0000        0.0000        0.0000        0.0000        0.0000        0.0000        0.0000        0.0000        0.0000        0.0000        0.0000        0.0000        0.0000        0.0000        0.0000        0.0000        0.0000        0.0000        0.0000        0.0000        0.0000        0.0000        0.0000        0.0000        0.0000        0.0000        0.0000        0.0000        0.0000        0.0000        0.0000        0.0000        0.0000        0.0000        0.0000        0.0000        0.0000        0.0000        0.0000        0.0000        0.0000        0.0000        0.0000        0.0000        0.0000        0.0000        0.0000        0.0000        0.0000        0.0000        0.0000        0.0000        0.0000        0.0000        0.0000        0.0000        0.0000        0.0000        0.0000        0.0000        0.0000        2.6497        2.3328        2.2638        1.9175        1.6424        1.6618        1.4480        1.5964        1.6759        2.0063        1.8899        2.3283        2.7132        3.0047        3.0114        2.7985        2.5353        1.9931        2.6661        2.3688        1.9854        1.5818        1.6098        3.0917        1.6904        0.0637        0.5000        0.3831        0.4280        0.5080        1.2849        2.1638        1.7125        2.6615        2.1329        2.4949        2.4377        2.7701        3.0877        3.0916        3.4205        3.8674        3.8647        3.6747        4.3997        7.0286        9.4129        8.5635        9.3424        5.1250        4.8855        4.4182        4.3749        3.7163        3.1529        2.9867        3.4568        3.6114        3.5584        3.7210        4.4401        4.0467        3.6347        3.2017        4.1590        4.7609        3.8743        4.1598        4.2352        3.5260        4.0748        4.6294        5.5873        0.0000        0.0000        0.0000        0.0000        0.0000        0.0000
        0.0000        0.0000        0.0000        0.0000        0.0000        0.0000        0.0000        0.0000        0.0000        0.0000        0.0000        0.0000        0.0000        0.0000        0.0000        0.0000        0.0000        0.0000        0.0000        0.0000        0.0000        0.0000        0.0000        0.0000        0.0000        0.0000        0.0000        0.0000        0.0000        0.0000        0.0000        0.0000        0.0000        0.0000        0.0000       13.3265       11.5511       17.0032       18.6069       15.8298       22.6661       11.5964        7.8354        4.2013        3.7383        2.1988        2.0262        2.1798        1.8959        1.8806        2.3126        7.5758        7.5104        3.4930        3.3041        2.4664        2.8933        1.3955        1.6089        7.9879        8.7384       10.6698        9.1980        7.6745        6.7957        6.6608        6.9557        7.4560        6.9890        6.5174        5.7751        0.0000        0.0000        0.0000        0.0000        0.0000        0.0000        0.0000        0.0000        0.0000        0.0000        0.0000        0.0000        0.0000        0.0000        0.0000        0.0000        0.0000        0.0000        0.0000        0.0000        0.0000        0.0000        0.0000        0.0000        0.0000        0.0000        0.0000        0.0000        0.0000        0.0000        0.0000        0.0000        0.0000        0.0000        0.0000        0.0000        0.0000        0.0000        0.0000        0.0000        0.0000        0.0000        0.0000        0.0000        0.0000        0.0000        0.0000        0.0000        0.0000        0.0000        0.0000        0.0000        0.0000        0.0000        0.0000        0.0000        0.0000        0.0000        0.0000        0.0000        0.0000        0.0000        0.0000        0.0000        0.0000        0.0000        0.0000        0.0000        0.0000        0.0000        0.0000        0.0000        0.0000        0.0000        0.0000        0.0000        0.0000        0.0000        0.0000        0.0000        0.0000        0.0000        0.0000        0.0000        0.0000        0.0000        0.0000        0.0000        0.0000        0.0000        0.0000        0.0000        0.0000        0.0000        1.8392        1.8554        0.0000        2.3623        2.4023        2.0977        1.6765        1.4274        1.2761        1.0915        3.0907        6.0139        6.9219        2.6840        1.4928        1.8823        2.0650        2.0115        2.4769        2.4865        2.4862        2.1970        1.6752        1.6945        1.8958        1.3756        1.3986        1.6427        1.4463        1.4821        0.4223        0.5721        0.4737        0.5037        0.6920        1.7781        2.6842        2.1243        2.8695        2.6908        3.1341        3.2496        4.0152        3.6510        5.3211        5.7281        4.2709        6.0417        4.2407        7.8161        9.0499        5.5695        5.3480        6.0624        5.2685        4.5061        3.8291        4.0278        3.4714        3.6071        3.9774        4.5051        4.8319        4.8330        5.3082        6.8205        5.1977        4.5507        4.3685        4.8778        4.2503        4.2497        4.1457        4.0915        4.3958        4.3412        5.9082        0.0000        0.0000        0.0000        0.0000        0.0000        0.0000        0.0000
        0.0000        0.0000        0.0000        0.0000        0.0000        0.0000        0.0000        0.0000        0.0000        0.0000        0.0000        0.0000        0.0000        0.0000        0.0000        0.0000        0.0000        0.0000        0.0000        0.0000        0.0000        0.0000        0.0000        0.0000        0.0000        0.0000        0.0000        0.0000        0.0000      114.2563       92.5957       45.1673       37.5981       29.2142       24.6720       12.1217        7.3823        9.0557       12.2957       20.0241       22.5659       14.6092        6.7563        4.4734        4.2019        3.7606        3.5896        2.0111        1.8196        1.9882        2.3096        3.1353        4.2636        4.2794        3.5534       11.1194       24.0769        5.6092        2.3175        5.3831        5.4812        6.4448        8.4123       10.4991        9.6982        7.8139        6.1039        6.3422        7.3122       11.1341        6.2513        4.8884        4.4115        0.0000        0.0000        0.0000        0.0000        0.0000        0.0000        0.0000        0.0000        0.0000        0.0000        0.0000        0.0000        0.0000        0.0000        0.0000        0.0000        0.0000        0.0000        0.0000        0.0000        0.0000        0.0000        0.0000        0.0000        0.0000        0.0000        0.0000        0.0000        0.0000        0.0000        0.0000        0.0000        0.0000        0.0000        0.0000        0.0000        0.0000        0.0000        0.0000        0.0000        0.0000        0.0000        0.0000        0.0000        0.0000        0.0000        0.0000        0.0000        0.0000        0.0000        0.0000        0.0000        0.0000        0.0000        0.0000        0.0000        0.0000        0.0000        0.0000        0.0000        0.0000        0.0000        0.0000        0.0000        0.0000        0.0000        0.0000        0.0000        0.0000        0.0000        0.0000        0.0000        0.0000        0.0000        0.0000        0.0000        0.0000        0.0000        0.0000        0.0000        0.0000        0.0000        0.0000        0.0000        0.0000        0.0000        0.0000        0.0000        0.0000        0.0000        0.0000        2.1389        1.8524        1.5988        1.8671        2.2595        2.1007        1.8492        1.5429        1.1173        0.8449        0.8744        4.2148       17.9559       12.9986        5.3034        1.9679        2.6372        2.7445        2.4666        2.3880        2.2031        2.3578        2.5400        2.0520        1.5923        1.3845        1.5566        1.6704        1.7622        2.2466       13.2170        1.1603        1.1858        1.1183        1.1576        2.1781        2.9392        3.6281        3.6238        3.9898        4.3689        4.4326        4.2101        3.6755        3.7197        4.8886        5.1783        5.1301        5.6293        4.6466        7.3651        7.5611        6.0655        5.8078        6.2612        6.1188        5.0867        4.2803        4.3461        4.4909        4.4558        5.1940        4.8069        6.3393        6.2174        6.5227        7.6910        5.6189        5.6722        5.5920        6.0745        4.9509        5.2623        4.9473        5.6608        5.5170        5.3152        0.0000        0.0000        0.0000        0.0000        0.0000        0.0000        0.0000        0.0000
        0.0000        0.0000        0.0000        0.0000        0.0000        0.0000        0.0000        0.0000        0.0000        0.0000        0.0000        0.0000        0.0000        0.0000        0.0000        0.0000        0.0000        0.0000        0.0000        0.0000        0.0000        0.0000        0.0000        0.0000        0.0000        0.0000      107.2044      104.3983       74.9227       54.6252       40.3792       22.2813       17.8293       18.2075       13.2213       13.8268        6.9952        3.0133        4.7060        7.4526        6.6936        5.6140       10.5720        4.4673        3.6961        2.0827        2.1021        2.0943        2.2813        2.4467        2.6650        3.2365        4.3751        5.4821        5.7438       20.6034       52.3161       41.6004       14.3434        5.3598        5.6226        5.1273        4.1817        5.6067        5.6727        5.4987        5.2517        6.1434        6.2949        6.6543        7.1054        5.8730        5.7232        3.7959        3.1399        0.9583        0.6873        1.2446        1.1355        2.1442        1.7478        1.3086        0.0000        0.0000        0.0000        0.0000        0.0000        0.0000        0.0000        0.0000        0.0000        0.0000        0.0000        0.0000        0.0000        0.0000        0.0000        0.0000        0.0000        0.0000        0.0000        0.0000        0.0000        0.0000        0.0000        0.0000        0.0000        0.0000        0.0000        0.0000        0.0000        0.0000        0.0000        0.0000        0.0000        0.0000        0.0000        0.0000        0.0000        0.0000        0.0000        0.0000        0.0000        0.0000        0.0000        0.0000        0.0000        0.0000        0.0000        0.0000        0.0000        0.0000        0.0000        0.0000        0.0000        0.0000        0.0000        0.0000        0.0000        0.0000        0.0000        0.0000        0.0000        0.0000        0.0000        0.0000        0.0000        0.0000        0.0000        0.0000        0.0000        0.0000        0.0000        1.6695        1.8008        1.6661        1.7825        1.7517        0.0000        0.0000        0.0000        0.0000        2.1063        1.7657        1.4614        1.6964        1.5311        1.5468        1.6136        1.7267        2.0459        1.7753        1.1007        1.1498        1.1173        1.0340        1.9828        1.2934        1.6308        3.2584        3.4626        3.5193        3.1557        2.7087        2.6966        2.3268        2.6803        3.4476        2.6660        2.1095        2.4362        3.0584        4.1396        4.6687       17.2550        2.7100        2.4291        2.9875        2.7042        3.0402        3.8645        3.8509        4.1272        6.4744        5.8103        5.7115        5.8892        4.5449        5.2051        5.7181        5.8210        7.4410        5.4890        5.8572        6.3230        7.7995        6.4925        5.9191        5.8935        5.2589        5.1251        5.9145        4.6964        4.9395        5.2653        5.2634        5.7966        6.5068        6.2972        7.2607        8.2542        6.5225        5.7422        6.3895        7.0425        6.3801        6.9232        7.6833        7.5398       10.0472        7.1926        0.0000        0.0000        0.0000        0.0000        0.0000        0.0000        0.0000        0.0000
        0.0000        0.0000        0.0000        0.0000        0.0000        0.0000        0.0000        0.0000        0.0000        0.0000        0.0000        0.0000        0.0000        0.0000        0.0000        0.0000        0.0000        0.0000        0.0000        0.0000        0.0000        0.0000        0.0000        0.0000        0.0000       98.1221       76.5715       38.2232       28.9630       23.8596       23.3465       23.5319       20.0076       12.4734        8.4036       14.7159        7.3079        3.1416        2.1552        2.4841        4.1803        5.8772        5.8282        3.7897        3.5974        6.3353        3.9354        3.9990        4.2480        4.4099        4.5517        4.1790        5.9111        7.8316        5.0160        9.0469       46.6432       43.7605       24.9747       12.8404        8.5042        3.8987        3.3891        4.3796        4.8754        5.1192        5.0797        5.7640        5.7924        5.5791        5.0257        3.8554        3.4754        3.2432        2.7385        1.7522        1.4856        1.3359        3.3131        5.4685        3.7447        2.5164        1.6341        1.2011        0.0000        0.0000        0.0000        0.0000        0.0000        0.0000        0.0000        0.0000        0.0000        0.0000        0.0000        0.0000        0.0000        0.0000        0.0000        0.0000        0.0000        0.0000        0.0000        0.0000        0.0000        0.0000        0.0000        0.0000        0.0000        0.0000        0.0000        0.0000        0.0000        0.0000        0.0000        0.0000        0.0000        0.0000        0.0000        0.0000        0.0000        0.0000        0.0000        0.0000        0.0000        0.0000        0.0000        0.0000        0.0000        0.0000        0.0000        0.0000        0.0000        0.0000        0.0000        0.0000        0.0000        0.0000        0.0000        0.0000        0.0000        0.0000        0.0000        0.0000        0.0000        0.0000        0.0000        0.0000        0.0000        0.0000        0.0000        0.0000        1.1464        1.2551        1.5340        1.8327        2.2720        2.4931        1.8678        1.0473        0.9174        1.1075        1.0918        0.9852        1.2623        1.4078        1.3264        0.8021        0.6223        0.5794        0.9748        2.3328        1.9403        1.7099        1.5186        1.7110        1.8030        1.9893        2.5361        3.4890        3.7234        3.8934        4.6219        2.4032        1.6686        1.6966        1.3712        2.1205        1.9234        2.2608        3.4056        6.1055        6.2951        7.0000        6.2593        5.1882        5.6205        6.8213       14.2561        7.6426        8.5531       10.7422        9.0012        8.6591        8.9554        8.8319        8.4908        7.6328        8.0500        7.1215        7.1501        7.2492        8.3579        8.1027        8.2861        9.7952       11.1017        9.6853        7.6399        7.7662        6.9103        8.3755        7.3862        7.3360        7.6526        7.8546        7.5279        6.0975        5.5059        7.1648        6.4888        4.9896        5.2010        5.6037        0.0000        0.0000       12.5431       13.1923       14.2988       13.0765        0.0000        0.0000        0.0000        0.0000        0.0000        0.0000        0.0000        0.0000        0.0000
        0.0000        0.0000        0.0000        0.0000        0.0000        0.0000        0.0000        0.0000        0.0000        0.0000        0.0000        0.0000        0.0000        0.0000        0.0000        0.0000        0.0000        0.0000        0.0000        0.0000        0.0000        0.0000        0.0000        0.0000        0.0000        0.0000       46.5839       18.3806       14.0647       14.2463       19.2913       22.9754       13.4030       11.7458        6.0999        5.1541        5.2157        2.8054        3.5502        3.1114        6.6362       10.0592        3.7934        3.0218        3.4180        3.7221        4.0769        4.6994        5.5008        7.1463       16.1307       42.4690       54.6589       57.1861       37.9071       27.5996       56.0953       69.6335       59.6429       45.0792       33.9016       17.4263        5.4117        7.5189        7.4420        5.9479        5.1911        5.6134        5.5972        6.4434        5.5192        3.8333        4.7878        5.3146        3.5622        1.9756        1.7877        1.6799        5.9941        4.9413        3.5668        2.6973        1.8400        1.1920        0.5718        0.3250        0.0000        0.0000        0.0000        0.0000        0.0000        0.0000        0.0000        0.0000        0.0000        0.0000        0.0000        0.0000        0.0000        0.0000        0.0000        0.0000        0.0000        0.0000        0.0000        0.0000        0.0000        0.0000        0.0000        0.0000        0.0000        0.0000        0.0000        0.0000        0.0000        0.0000        0.0000        0.0000        0.0000        0.0000        0.0000        0.0000        0.0000        0.0000        0.0000        0.0000        0.0000        0.0000        0.0000        0.0000        0.0000        0.0000        0.0000        0.0000        0.0000        0.0000        0.0000        0.0000        0.0000        0.0000        0.0000        0.0000        0.0000        0.0000        0.0000        0.0000        0.0000        0.0000        0.0000        0.0000        0.0000        0.0000        0.8638        0.9612        1.3057        1.5473        1.6560        1.4382        1.2405        0.7526        0.7764        0.9742        1.0504        1.1263        1.3542        0.9527        0.8790        0.4557        0.3442        0.4141        0.7572        2.0925        1.7965        1.5903        1.8409        1.9957        2.2806        2.2707        2.7538        3.5842        2.9369        4.0599        3.9784        1.5212        1.1924        0.8342        1.0083        1.2124        1.2256        2.3269        3.3160        7.7703        5.7024       11.9640        7.0040        4.5150        7.3104        7.4089        7.0086        7.4137        8.5560        8.2244        8.5582       10.0677        9.6151        9.8078       10.4566       10.3212       10.1947        9.7822        9.4198        9.7663        9.2697        9.5052        9.2012        9.9680        9.9821        9.0826        9.3977        9.6223        8.9532        8.7414        7.8228        8.1396        9.1609        8.8282        7.9105        6.8355        6.2994        7.0927        5.6240        4.7254        5.3126        0.0000        0.0000        0.0000        0.0000        0.0000        0.0000        0.0000        0.0000        0.0000        0.0000        0.0000        0.0000        0.0000        0.0000        0.0000        0.0000
        0.0000        0.0000        0.0000        0.0000        0.0000        0.0000        0.0000        0.0000        0.0000        0.0000        0.0000        0.0000        0.0000        0.0000        0.0000        0.0000        0.0000        0.0000        0.0000        0.0000        0.0000        0.0000        0.0000        0.0000        0.0000        0.0000        0.0000       11.3084       10.3296        9.3266        9.2831       18.9103       26.1414       10.5173        6.5036        3.3131        2.4410        5.1817        9.8380        6.6669        7.8536        6.1915        4.4772        4.7931        4.7872        4.9246        5.4795       15.7764       25.6467       31.8155       25.1392       31.7873       54.8513       59.1231       51.3130       52.5874       63.7733       64.9817       66.2462       52.9260       36.1793       23.2256        9.6575        6.7915        5.3129        7.2101        8.1307        7.7077        6.1815        6.7676        5.6573        3.6248        3.1324        3.2591        4.0546        2.9423        2.4138        2.0735        1.9666        2.2046        1.7997        1.5836        1.0620        0.8051        0.5558        0.1815        0.1822        0.7194        0.8509        0.9283        0.0000        0.0000        0.0000        0.0000        0.0000        0.0000        0.0000        0.0000        0.0000        0.0000        0.0000        0.0000        0.0000        0.0000        0.0000        0.0000        0.0000        0.0000        0.0000        0.0000        0.0000        0.0000        0.0000        0.0000        0.0000        0.0000        0.0000        0.0000        0.0000        0.0000        0.0000        0.0000        0.0000        0.0000        0.0000        0.0000        0.0000        0.0000        0.0000        0.0000        0.0000        0.0000        0.0000        0.0000        0.0000        0.0000        0.0000        0.0000        0.0000        0.0000        0.0000        0.0000        0.0000        0.0000        0.0000        0.0000        0.0000        0.0000        0.0000        0.0000        0.0000        0.7739        0.7882        0.8992        0.9754        1.0807        1.1940        1.1155        1.0428        0.8098        0.8741        1.1123        1.2212        1.7192        1.0018        0.5573        0.3587        0.2799        0.3413        0.3860        0.8270        1.6991        1.3439        1.2672        1.3419        2.0291        2.7128        3.0854        2.6948        6.4808        7.5500        5.7522        2.4486        1.2161        1.6261        1.7087        1.4420        1.1526        1.0811        1.5910        2.7702        6.1815       13.1581        6.0188        5.6385        5.1281        5.6906        5.7475        5.2406        8.4735        9.6136        9.0656        8.8833        9.6136        9.3870       14.9112       14.2777       13.2221       13.3468       11.2814       10.1673       10.7786       11.0928       13.0240       11.2527       11.1930       10.1320        9.4396       10.3452        9.6465       10.1141       10.3381        8.5876       10.1581       10.8477       10.1170        9.0683        8.4684        8.2293        8.0237        6.8302        5.4572        5.4167        0.0000        0.0000        0.0000        0.0000        0.0000        0.0000        0.0000        0.0000        0.0000        0.0000        0.0000        0.0000        0.0000        0.0000        0.0000        0.0000
        0.0000        0.0000        0.0000        0.0000        0.0000        0.0000        0.0000        0.0000        0.0000        0.0000        0.0000        0.0000        0.0000        0.0000        0.0000        0.0000        0.0000        0.0000        0.0000        0.0000        0.0000        0.0000        0.0000        0.0000        0.0000        0.0000        0.0000       13.1866       11.9976       10.6317        7.6261        9.0930        5.7063        8.1628       32.0804       34.5549       26.9666       22.6113       27.2110       21.1791       15.4523       12.0511        4.5595        5.8993        6.8225        7.8458       13.8212       19.6779       22.5026       23.2299       21.0724       17.4500       23.2981       35.2592       30.5589       23.7432       20.4163       20.2944       22.6123       16.5189       11.1258        7.8569        6.5848        7.3275        7.7223        6.4134        5.1803        6.1439        6.2148        6.1191        5.3965        3.3807        2.8059        3.9702        8.9393        6.8169        3.7441        1.9923        1.7489        1.1611        0.9433        0.8520        0.4856        0.3017        0.2051        0.0737        0.1813        0.8823        0.8483        0.7684        0.0000        0.0000        0.0000        0.0000        0.0000        0.0000        0.0000        0.0000        0.0000        0.0000        0.0000        0.0000        0.0000        0.0000        0.0000        0.0000        0.0000        0.0000        0.0000        0.0000        0.0000        0.0000        0.0000        0.0000        0.0000        0.0000        0.0000        0.0000        0.0000        0.0000        0.0000        0.0000        0.0000        0.0000        0.0000        0.0000        0.0000        0.0000        0.0000        0.0000        0.0000        0.0000        0.0000        0.0000        0.0000        0.0000        0.0000        0.0000        0.0000        0.0000        0.0000        0.0000        0.0000        0.0000        0.0000        0.0000        0.0000        0.0000        0.0000        0.0000        0.0000        0.0000        0.8857        0.8524        0.9737        1.0160        0.9780        0.9968        1.0550        0.9751        1.0370        1.1568        1.3568        1.1812        0.7218        0.6219        0.5097        0.4002        0.4778        0.3266        0.4386        0.6790        0.8671        1.0005        1.2970        1.9535        2.1045        2.3767        2.0964        2.4340        3.2452        7.5147        3.4242        1.7393        2.8617        1.8637        1.6957        1.2092        1.2502        1.9392        2.6933        6.9888        6.6991        6.4448        4.9633        3.4387        3.6814        4.4210        4.8727        8.1230        8.2822        7.2894        7.7567        7.9030        8.7153       10.5006       15.7384       15.2323       13.8160       13.3296       11.8170       13.4583       16.8158       15.9771       13.5607       14.4427       13.5691       13.1337       11.4771       11.8323       11.2262       11.3723       14.2582       10.3781       10.9433        9.6991        9.2411        8.2451        7.6031        8.1425        7.6784        6.7649        6.3142        0.0000        0.0000        0.0000        0.0000        0.0000        0.0000        0.0000        0.0000        0.0000        0.0000        0.0000        0.0000        0.0000        0.0000        0.0000        0.0000
        0.0000        0.0000        0.0000        0.0000        0.0000        0.0000        0.0000        0.0000        0.0000        0.0000        0.0000        0.0000        0.0000        0.0000        0.0000        0.0000        0.0000        0.0000        0.0000        0.0000        0.0000        0.0000        0.0000        0.0000        0.0000        0.0000        0.0000        0.0000       14.4526       12.7225        8.2726        9.1079        9.0843       14.9763       17.8559       13.7893       12.2292        9.5151        9.1093       13.1159       29.5409       47.2465       13.2646       14.8914        9.9670        4.3208        3.0800        5.3313        6.0088       13.1459       14.5283       10.5259       12.0263       14.4544        9.5532        7.0105        5.7570        6.1047        4.6054        4.1896        1.5497        3.0675        3.0651        7.6171       13.5386       23.0442       12.8913       10.6910       11.1854       11.0658        7.1821        1.2838        1.6569        5.9676       11.5136       12.4369        8.6736        3.3596        2.5505        3.9264        9.8856        5.3058        1.6891        0.4649        0.3082        0.1386        0.1160        0.6171        0.5713        0.4531        0.5072        0.0000        0.0000        0.0000        0.0000        0.0000        0.0000        0.0000        0.0000        0.0000        0.0000        0.0000        0.0000        0.0000        0.0000        0.0000        0.0000        0.0000        0.0000        0.0000        0.0000        0.0000        0.0000        0.0000        0.0000        0.0000        0.0000        0.0000        0.0000        0.0000        0.0000        0.0000        0.0000        0.0000        0.0000        0.0000        0.0000        0.0000        0.0000        0.0000        0.0000        0.0000        0.0000        0.0000        0.0000        0.0000        0.0000        0.0000        0.0000        0.0000        0.0000        0.0000        0.0000        0.0000        0.0000        0.0000        0.0000        0.0000        0.0000        0.0000        0.0000        0.0000        0.0000        0.7920        0.8677        1.0436        1.1111        1.2328        1.5991        1.7711        2.3888        2.4576        2.0168        1.6481        1.9461        1.9339        1.5671        0.3479        0.2352        0.3759        1.3579        0.7307        0.8862        1.4401        1.4665        1.2404        2.7986        1.7237        2.1302        2.6119        1.5210        1.4938        1.4557        1.8396        2.0874        1.9347        2.1336        2.3304        1.6461        1.7407        4.0066        4.9614        5.0337        3.5350        3.1948        4.2358        4.5082        7.4257        6.5830        9.4527        9.1644        6.7316        7.1790        9.3906        9.4972       10.8135       14.1627       16.5884       14.1214       14.6551       14.5134       18.9981       23.8212       17.5929       15.3101       15.7288       20.0723       16.5461       12.3514       10.3405       12.8008       15.0129       17.2036       10.6218       10.4143        9.0583        8.7092        8.2943        8.1036        7.8318        7.9345        8.3377        7.5407        0.0000        0.0000        0.0000        0.0000        0.0000        0.0000        0.0000        0.0000        0.0000        0.0000        0.0000        0.0000        0.0000        0.0000        0.0000        0.0000
        0.0000        0.0000        0.0000        0.0000        0.0000        0.0000        0.0000        0.0000        0.0000        0.0000        0.0000        0.0000        0.0000        0.0000        0.0000        0.0000        0.0000        0.0000        0.0000        0.0000        0.0000        0.0000        0.0000        0.0000        0.0000        0.0000        0.0000        0.0000       15.0974        5.5734        5.9096        9.3410       11.9965       10.2609       10.1985       10.3892       11.6783        9.2868        7.7512        4.8194        2.8223        5.2549        7.1124       12.6335        6.9999        4.0593        2.7947        4.4147        4.9470        4.9896        4.8191        5.4550        5.3119       12.0981        4.0134        5.4991        6.1594        6.2536        1.9664        0.0786        0.1020        0.2376        0.3839        7.8113       11.4194       12.9537        8.5069        8.3331        8.3079        7.0762        4.3889        3.5910        2.1494        1.6120        3.6986        6.5145        6.8385        4.2082        5.4321       10.6091        7.6588        8.1297        4.1867        1.1566        0.5070        0.1179        0.0867        0.4492        0.5166        0.4053        0.5424        0.0000        0.0000        0.0000        0.0000        0.0000        0.0000        0.0000        0.0000        0.0000        0.0000        0.0000        0.0000        0.0000        0.0000        0.0000        0.0000        0.0000        0.0000        0.0000        0.0000        0.0000        0.0000        0.0000        0.0000        0.0000        0.0000        0.0000        0.0000        0.0000        0.0000        0.0000        0.0000        0.0000        0.0000        0.0000        0.0000        0.0000        0.0000        0.0000        0.0000        0.0000        0.0000        0.0000        0.0000        0.0000        0.0000        0.0000        0.0000        0.0000        0.0000        0.0000        0.0000        0.0000        0.0000        0.0000        0.0000        0.0000        0.0000        0.0000        0.0000        0.7570        0.8883        1.1478        1.1222        1.3318        1.6002        1.8370        2.2103        2.3306        2.7798        2.1492        1.7468        1.9895        2.6121        2.1846        1.7576        0.3550        0.5649        0.7187        0.9013        1.2810        1.6294        2.0651        1.9295        1.5349        2.5758        1.3121        1.0901        1.8335        1.5864        1.7313        1.8958        2.2907        2.5864        2.1710        2.1490        1.7413        1.1242        1.2110        2.0369        2.8350        2.3744       13.0081       10.7347        3.1125        3.8661        6.3318        7.3912        7.9447        7.8767        6.5087        7.0400        7.5728        8.2121        9.5075       11.8294       14.8646       16.5137       16.0560       16.2960       16.9480       16.2332       15.2801       18.7547       23.6767       22.4309       17.8012       12.2372       11.1053       15.8236       14.6561        9.8817       10.1888       11.1389       11.0120        9.8436        9.8914        9.3679        9.1396        9.2679        8.6710        7.9297        0.0000        0.0000        0.0000        0.0000        0.0000        0.0000        0.0000        0.0000        0.0000        0.0000        0.0000        0.0000        0.0000        0.0000        0.0000        0.0000
        0.0000        0.0000        0.0000        0.0000        0.0000        0.0000        0.0000        0.0000        0.0000        0.0000        0.0000        0.0000        0.0000        0.0000        0.0000        0.0000        0.0000        0.0000        0.0000        0.0000        0.0000        0.0000        0.0000        0.0000        0.0000        0.0000        0.0000        0.0000       87.1173       91.6357       56.0809       40.7134       31.8230       19.3946       12.6017       10.8591       10.0106        8.5304        6.4535        3.6133        2.2684        1.2121        1.4672        1.7924        1.8684        2.1663        2.5405        3.8601        4.1814        4.2370        3.9885        3.8439        2.8664        2.6888        3.9423        6.3908        7.9059        6.1183        1.3489        0.0000        0.1514        0.6118        0.0660        1.3290        2.5229        3.4658        4.2905        3.3307        4.1161        3.9489        2.0448        1.3265        1.1748        1.0274        0.8838        1.8567        2.3312        2.3496        2.9866        2.4501        2.4448        2.6825        2.7868        0.9673        0.3701        0.0944        0.0258        0.2613        0.6502        1.0218        0.7561        0.6765        0.0000        0.0000        0.0000        0.0000        0.0000        0.0000        0.0000        0.0000        0.0000        0.0000        0.0000        0.0000        0.0000        0.0000        0.0000        0.0000        0.0000        0.0000        0.0000        0.0000        0.0000        0.0000        0.0000        0.0000        0.0000        0.0000        0.0000        0.0000        0.0000        0.0000        0.0000        0.0000        0.0000        0.0000        0.0000        0.0000        0.0000        0.0000        0.0000        0.0000        0.0000        0.0000        0.0000        0.0000        0.0000        0.0000        0.0000        0.0000        0.0000        0.0000        0.0000        0.0000        0.0000        0.0000        0.0000        0.0000        0.0000        0.0000        0.3547        0.5568        0.6548        0.8598        0.9947        1.3478        1.7721        1.9387        1.9876        2.2206        2.4071        2.2079        1.9913        8.3906        2.0266        5.6882        9.2543        0.8309        0.8593        0.9741        1.5028        2.4821        3.1709        6.8362        2.2546        1.5340        1.8326        1.5180        1.6238        2.1676        2.4020        2.3591       10.6986        5.0390        4.5400        8.6170        2.4090        1.7840        1.4721       10.3851       11.5284        2.2046        2.4463        2.9134        3.9390        2.8355        3.3363        5.3933        6.0946        6.5207        6.6012        6.9562        6.6887        7.6119        7.9675        8.5745       15.5590       12.8569       13.5834       15.1543       17.6128       19.4299       17.4930       19.7450       21.3298       26.5630       20.5971       15.7361       14.9996       15.4194       11.7299       10.8719       10.4435       11.0581       11.8371       12.8372       13.1537       13.3575       12.9433       12.0732       11.5607       10.4330        9.7381       10.6201        0.0000        0.0000        0.0000        0.0000        0.0000        0.0000        0.0000        0.0000        0.0000        0.0000        0.0000        0.0000        0.0000        0.0000        0.0000
        0.0000        0.0000        0.0000        0.0000        0.0000        0.0000        0.0000        0.0000        0.0000        0.0000        0.0000        0.0000        0.0000        0.0000        0.0000        0.0000        0.0000        0.0000        0.0000        0.0000        0.0000        0.0000        0.0000        0.0000        0.0000        0.0000        0.0000       55.1771       61.9894       44.1176       28.3781       23.5559       24.7702       23.9284       16.8273       16.6305        9.2879        6.5058       10.7993       15.1783       23.7524       15.7416       10.6735        6.8041        1.9561        2.9698        2.9497        2.9305        3.2552        3.8062        3.0794        2.6616        2.0665        1.7971        1.5177        1.5392        1.9787        2.4603        1.0025        0.0000        0.0000        0.0000        0.0000        0.9348        1.5478        1.9643        1.5639        1.7375        1.7175        1.5669        1.2442        0.2733        0.1801        0.2522        0.4883        1.3985        1.5488        1.7064        1.5714        1.4343        1.4675        1.2752        1.0497        3.0864        0.8304        0.4964        0.1183        0.3382        0.6088        0.6457        0.5581        0.4340        0.2184        0.0000        0.0000        0.0000        0.0000        0.0000        0.0000        0.0000        0.0000        0.0000        0.0000        0.0000        0.0000        0.0000        0.0000        0.0000        0.0000        0.0000        0.0000        0.0000        0.0000        0.0000        0.0000        0.0000        0.0000        0.0000        0.0000        0.0000        0.0000        0.0000        0.0000        0.0000        0.0000        0.0000        0.0000        0.0000        0.0000        0.0000        0.0000        0.0000        0.0000        0.0000        0.0000        0.0000        0.0000        0.0000        0.0000        0.0000        0.0000        0.0000        0.0000        0.0000        0.0000        0.0000        0.0000        0.0000        0.0000        0.1277        0.1902        0.6098        0.8858        1.1952        1.3215        1.6358        2.0562        2.0159        2.1193        2.5811        2.4897        2.3717        2.0364        9.1020        1.3765        1.9481        2.2825        1.4197        0.9705        1.2016        1.3913        2.3247        3.2657        6.1303        2.5985        2.3480        2.4526        2.3940        2.5976        4.3408        6.2991        6.3378       17.9245        6.4320        6.0568        6.9495        3.7280        2.9929        3.4993        3.5343        3.5601        3.3372        5.0589        4.3345        3.5293        3.1100        4.4742        6.5393        5.9996        6.3302        6.7889        7.7741        7.2170        7.9350        8.8097       10.2584       19.9535       11.6978       12.1670       14.0522       16.0265       15.3948       16.5652       21.0497       23.2984       22.1126       21.6142       17.8994       15.2212       13.6645       12.2474       11.7215       12.7586       14.4317       14.5117       15.9624       17.8680       17.9708       16.6053       15.2751       14.6442       13.6856       12.4151        0.0000        0.0000        0.0000        0.0000        0.0000        0.0000        0.0000        0.0000        0.0000        0.0000        0.0000        0.0000        0.0000        0.0000        0.0000        0.0000
        0.0000        0.0000        0.0000        0.0000        0.0000        0.0000        0.0000        0.0000        0.0000        0.0000        0.0000        0.0000        0.0000        0.0000        0.0000        0.0000        0.0000        0.0000        0.0000        0.0000        0.0000        0.0000        0.0000        0.0000        0.0000        0.0000        0.0000       17.7426       17.5580       20.2636       23.3721       14.9973       14.7287       19.8979       17.8683       26.6454       29.2482       13.2323        6.8175        6.0053        1.0076        0.8450        0.7331        0.5932        0.8114        1.2228        1.9329        0.9313        0.6690        0.9341        0.6590        0.7447        0.8507        0.7787        0.4632        0.0766        0.8483        0.3156        0.0000        0.0000        0.0000        0.0000        0.1996        1.0592        1.0736        0.2471        0.1432        0.0985        0.1010        0.0789        0.0000        0.0454        0.0302        0.1342        0.1845        0.8518        0.8447        1.0935        1.1187        0.5817        0.4165        0.4404        0.3748        0.5292        0.9451        1.6568        0.3987        0.4076        0.4902        0.4415        0.3354        0.4260        0.2735        0.2959        0.3452        0.7006        0.5773        0.5892        0.5512        0.5820        0.9460        0.0000        0.0000        0.0000        0.0000        0.0000        0.0000        2.4979        2.2526        2.2123        2.5964        0.0000        0.0000        0.0000        0.0000        0.0000        0.0000        0.0000        0.0000        0.0000        0.0000        0.0000        0.0000        0.0000        0.0000        0.0000        0.0000        0.0000        0.0000        0.0000        0.0000        0.0000        0.0000        0.0000        0.0000        0.0000        0.0000        0.0000        0.0000        0.0000        0.0000        0.0000        0.0000        0.0000        0.0000        0.0000        0.0000        0.5064        0.3605        0.3108        0.5160        1.2005        1.6639        2.2821        2.4976        2.5499        2.8442        2.9909        2.9677        2.7614        2.7775        2.8092        2.6788        2.3685        3.1143        4.4061        3.7828        3.8770        4.1540        4.5209        5.0352        5.0971        4.9969        4.8288        5.2713        5.9116        7.2046        7.7038        7.9058        8.3886        8.8452       11.1065       11.5463       10.2698        9.7698        8.4654        7.3329        5.5158        5.6668        5.2551        5.5895        5.5912        5.6420        5.0913        5.1199        5.1734        5.3203        7.2303        7.0877       14.1122       12.9393       10.4007        9.1177        8.4611        8.5611        9.6281        9.7954       11.8788       11.1597       12.2330       14.0600       18.3550       18.6108       20.1431       20.0036       21.2049       21.8862       22.2878       21.6797       18.2631       17.3386       17.0930       18.1305       21.3292       23.1872       24.7371       27.6629       26.1589       24.4769       24.1486       22.8165       20.9201       17.3267        0.0000        0.0000        0.0000        0.0000        0.0000        0.0000        0.0000        0.0000        0.0000        0.0000        0.0000        0.0000        0.0000        0.0000        0.0000        0.0000
        0.0000        0.0000        0.0000        0.0000        0.0000        0.0000        0.0000        0.0000        0.0000        0.0000        0.0000        0.0000        0.0000        0.0000        0.0000        0.0000        0.0000        0.0000        0.0000        0.0000        0.0000        0.0000        0.0000        0.0000        0.0000        0.0000       19.6177       12.0072       13.1183       12.4627       25.1284       24.6584       21.6133       19.0892       11.8085        4.2724        2.4297        1.5246        0.8581        0.6913        1.1962        0.8915        1.3682        0.7287        0.6844        0.7921        0.7031        0.5335        0.3063        0.3407        0.2894        0.3336        0.2738        0.6185        0.6180        4.8673        0.7778        0.0171        0.0000        0.0000        0.0000        0.0000        0.1013        0.0000        0.0000        0.0991        0.1465        0.3019        0.1813        0.0188        0.0866        0.0160        0.0114        0.0141        0.2356        0.8259        0.8741        0.8858        0.7835        0.5984        0.2184        0.3733        0.3203        0.2749        0.0864        0.0095        0.1237        0.3763        0.3400        0.1723        0.1298        0.3335        0.4321        0.4951        0.4742        0.4476        0.3798        0.3719        0.5709        0.7937        1.9030        2.3684        2.2269        2.8130        5.5755        6.6639        6.5246        1.9623        2.1901        2.3321        2.2852        2.4590        2.2676        2.0885        1.8999        0.0000        0.0000        0.0000        0.0000        0.0000        0.0000        0.0000        0.0000        0.0000        0.0000        0.0000        0.0000        0.0000        0.0000        0.0000        0.0000        0.0000        0.0000        0.0000        0.0000        0.0000        1.0888        1.0584        1.1709        1.3120        1.4935        1.5500        1.3530        0.8087        0.7074        0.6029        0.9985        0.8782        0.4463        0.5015        0.5958        1.4744        1.7512        2.3893        2.6858        3.3892        3.4816        3.7464        3.6292        2.9982        3.1631        3.5079        3.5869        3.9456        5.5542        5.9572        5.2643        4.7853        7.5277        4.4893        5.0299        5.1602        5.4108        5.9569        6.4646        7.9140        8.4600        9.3182        9.6064       10.7822       11.2281       11.6598       11.9073       10.9089       13.0263       18.8562       14.1054        8.0511        5.7879        3.6908        4.3384        5.9755        4.8462        5.5934        5.8113       12.2742       12.1867        6.3429        6.7298       15.5493       16.8599       11.0794        9.9571       14.2656       11.2765        9.8624       10.2814       11.8547       11.3242       12.8485       14.5245       18.5796       19.3454       19.2389       20.1026       23.0932       24.4653       24.7973       24.7004       21.4864       21.6674       20.5944       21.1201       25.7004       29.2119       31.1465       32.4604       30.0836       30.4562       30.2138       28.7219        0.0000        0.0000        0.0000        0.0000        0.0000        0.0000        0.0000        0.0000        0.0000        0.0000        0.0000        0.0000        0.0000        0.0000        0.0000        0.0000        0.0000        0.0000
        0.0000        0.0000        0.0000        0.0000        0.0000        0.0000        0.0000        0.0000        0.0000        0.0000        0.0000        0.0000        0.0000        0.0000        0.0000        0.0000        0.0000        0.0000        0.0000        0.0000        0.0000        0.0000        0.0000        0.0000        0.0000        0.0000       14.4801       10.7444       10.5939        9.6475        9.2809        8.4940        6.6714        4.2989        4.3086        2.1015        1.3604        1.3128        1.2858        1.7770        2.7435        2.2016        1.2188        0.8044        0.4115        0.2247        0.3681        0.2677        0.1252        0.0871        0.1157        0.1417        0.1695        0.1597        0.1062        0.0720        0.0423        0.0000        0.0000        0.0379        0.0000        0.0000        0.0000        0.1903        0.0219        0.0425        0.1460        0.0800        0.0564        0.0000        0.0000        0.0913        0.0018        0.0053        0.0589        0.6135        0.6421        0.5116        0.3483        0.4286        0.0840        0.1707        0.1929        0.1338        0.0249        0.1064        0.0198        0.3629        0.7325        0.5872        0.3649        0.7344        0.5205        0.4608        0.4454        0.6133        0.4834        0.4590        0.4806        0.4916        1.9755        2.7071        1.5550        1.8919        1.8634        4.9499        4.6600        1.8158        1.7144        1.9221        1.7430        1.8606        1.6960        1.6838        1.5398        1.6137        1.5872        1.3702        0.0000        0.0000        0.0000        0.0000        0.0000        0.0000        0.0000        0.0000        0.0000        0.0000        0.0000        0.0000        1.2152        1.4704        1.1458        1.1504        1.0651        0.9488        1.2097        1.6686        1.4618        1.8312        1.8183        1.6656        1.6505        1.2114        0.8042        0.7525        0.8014        0.2471        0.2889        0.7298        0.9508        1.7615        1.9471        2.5931        2.9827        3.2809        3.6281        3.4115        3.2834        3.2579        3.2912        4.4680        4.1694        3.5214        3.0791        3.3779        4.2163        5.0571        5.2350        5.4833        5.5238        5.5959        5.9263        6.9611        7.4951        8.2627        8.9897       10.4013       11.6201       12.0612       12.9316       13.1450       13.3591       12.0645       12.7466       11.5245       11.6025        8.6361        8.4262        6.1337        5.2706        6.4975        5.4357        5.7597        6.1060        7.1656        6.0181        6.2633        8.0252       10.5256       12.9634       12.5502       12.5048       12.8392       12.2473       10.4763       10.7395       11.5629       12.2209       13.6467       16.3794       19.6003       19.4397       19.9274       20.9940       25.1347       27.7390       28.9359       30.8731       29.4163       29.8058       28.7619       28.6816       32.4843       34.7552       36.5399       35.8325        0.0000       35.8056       32.4268       32.0180        0.0000        0.0000        0.0000        0.0000        0.0000        0.0000        0.0000        0.0000        0.0000        0.0000        0.0000        0.0000        0.0000        0.0000        0.0000        0.0000        0.0000        0.0000
        0.0000        0.0000        0.0000        0.0000        0.0000        0.0000        0.0000        0.0000        0.0000        0.0000        0.0000        0.0000        0.0000        0.0000        0.0000        0.0000        0.0000        0.0000        0.0000        0.0000        0.0000        0.0000        0.0000        0.0000        0.0000       12.6193       11.0419        8.6297        8.5900        7.9498        8.9809        6.0813        3.9653        3.7893        2.6924        1.5250        1.4126        0.6830        0.6280        1.0766        1.9263        0.9727        0.3040        0.0829        0.2143        0.2486        0.3440        0.2043        0.5801        0.3632        0.3451        0.3081        0.2721        0.2663        0.0942        0.0000        0.0000        0.0000        0.0000        0.0000        0.0000        0.0000        0.0000        0.0000        0.0000        0.0000        0.0355        0.0472        0.0000        0.0465        0.0135        0.0574        0.0014        0.0044        0.0098        0.4250        0.5464        0.5256        0.2246        0.2594        0.0674        0.1530        0.0925        0.0402        0.0360        0.0202        0.0592        0.4590        0.8964        0.9687        0.7830        1.9885        1.4597        0.5015        0.4480        0.8022        1.5882        0.6722        0.5290        0.4739        0.8153        1.3120        0.9441        0.7936        0.8327        1.6670        1.6924        1.5592        1.4598        1.4717        1.5076        1.6342        1.4507        1.3894        1.3874        1.3938        1.2941        1.1183        1.0596        1.2831        1.3885        0.0000        0.0000        0.0000        0.0000        0.0000        0.0000        0.0000        0.0000        0.9143        0.9541        1.1158        1.3436        1.5167        1.5373        1.5372        1.9301        2.5246        2.2416        3.0591        2.6035        1.5912        1.5462        1.1320        1.2261        1.1216        0.8080        0.6156        0.6843        0.8206        1.0581        1.7000        2.1184        2.4242        3.0748        3.1267        3.0841        3.1319        3.3130        3.4456        3.0475        2.9859        3.0592        3.0875        3.0335        3.0278        3.2241        4.3881        4.7467        5.0199        5.4117        5.5171        5.7296        6.3710        7.1253        8.2968        9.5101       11.2690       12.0355       11.5497       12.7584       13.3968       14.1658       13.0059       11.4189       11.0959       14.0776       12.8415       10.9512        5.7788        7.0835        8.0409        8.0709        8.0556        8.5500        7.2666        7.1496        9.1296       10.1195       12.8908       15.3201       14.3799       14.5784       13.2386       12.1896       12.1747       11.7634       13.3267       13.2442       14.2956       15.5061       18.0896       19.3558       21.2618       22.1361       26.7835       28.6695       31.1801       31.8344       30.3902       27.4491       29.9485       33.8790       38.5659       42.4809        0.0000        0.0000        0.0000        0.0000        0.0000        0.0000        0.0000        0.0000        0.0000        0.0000        0.0000        0.0000        0.0000        0.0000        0.0000        0.0000        0.0000        0.0000        0.0000        0.0000        0.0000        0.0000        0.0000        0.0000
        0.0000        0.0000        0.0000        0.0000        0.0000        0.0000        0.0000        0.0000        0.0000        0.0000        0.0000        0.0000        0.0000        0.0000        0.0000        0.0000        0.0000        0.0000        0.0000        0.0000        0.0000        0.0000        8.8785        7.2247        6.4350        4.9270        4.9687        5.6259        5.4110        4.2021        3.1966        2.7756        2.0676        1.4259        1.1912        1.0256        0.9829        0.6703        0.3828        0.0000        0.0000        0.0000        0.0000        0.0000        0.0000        0.0000        0.0000        0.2930        0.3485        0.3737        0.3773        0.4419        0.4464        0.4109        0.3363        0.2557        0.1822        0.1268        0.0900        0.0000        0.0000        0.0000        0.0000        0.0000        0.0000        0.0000        0.0000        0.1238        0.0000        0.0355        0.0360        0.1002        0.0583        0.0009        0.0021        0.3833        0.7104        0.5422        0.2960        0.3699        0.2961        0.2946        0.1328        0.1352        0.1382        0.2080        0.4318        0.8073        0.4496        0.4839        0.5824        0.7043        0.7756        0.8108        0.8376        1.0382        0.8438        1.0004        0.9013        0.7657        0.9617        0.8172        0.8128        0.6150        1.1892        1.8113        1.6967        1.6279        1.5581        1.3717        1.1060        1.1885        1.2186        1.4541        1.2655        0.8599        0.9266        0.8237        0.8739        1.0610        1.0538        0.8318        0.9275        0.9772        0.8120        0.9299        0.6911        0.5745        0.7307        0.9392        1.5530        2.3250        2.1440        2.3515        2.9956        2.5754        2.4458        2.1085        1.5541        1.8452        1.9989        1.8491        1.6532        1.0411        0.9721        1.2170        1.3731        0.9739        0.3425        0.6842        1.0502        1.5950        2.0703        2.5504        2.6836        2.7133        2.8560        2.6646        2.5819        2.6349        2.4385        2.1867        2.1717        2.2486        2.1057        2.4165        2.7805        4.0207        4.9408        5.2037        5.4562        5.2042        5.6656        6.8300        6.9070        8.8929        9.9464       10.9083       11.0532       11.5260       11.7389       12.2344       12.9238       11.7289       11.6809       12.1232       11.8126       10.0174       10.3154        8.3953        8.4754        7.8771        8.1032        7.2271        8.0012       10.5909       11.2846       12.7021       14.8711       19.1971       21.2269       23.4152       22.8088       21.7665       20.6164       18.6911       17.8689       15.9083       15.1331       15.6014       15.9580       18.4846       20.9953       23.2205       24.9775       25.4828       26.0754       27.6395       31.2414       36.2634       29.1485       31.2924       33.3939       53.4607        0.0000        0.0000        0.0000        0.0000        0.0000        0.0000        0.0000        0.0000        0.0000        0.0000        0.0000        0.0000        0.0000        0.0000        0.0000        0.0000        0.0000        0.0000        0.0000        0.0000        0.0000        0.0000        0.0000        0.0000        0.0000
        0.0000        0.0000        0.0000        0.0000        0.0000        0.0000        0.0000        0.0000        0.0000        0.0000        0.0000        0.0000        0.0000        0.0000        0.0000        0.0000        0.0000        0.0000        8.3128        9.2794        7.2188        6.0412        5.0565        3.7335        3.2076        3.3790        3.5298        2.1853        2.6563        3.2404        2.2513        1.7251        1.0362        0.8277        0.6576        1.3915        1.2524        1.3522        0.3038        0.0000        0.0000        0.0000        0.0000        0.0000        0.0000        0.0000        0.0000        0.2718        0.3610        0.4066        0.4128        0.4923        0.5003        0.4654        0.3923        0.3113        0.2389        0.1767        0.1257        0.0000        0.0000        0.0000        0.0000        0.0000        0.0000        0.0000        0.0000        0.0606        0.0000        0.0000        0.0000        0.1106        0.1152        0.0007        0.0706        0.2571        0.5352        0.1719        0.1116        0.2292        0.2349        0.1812        0.0930        0.1592        0.1953        0.2616        0.3422        0.3900        0.4458        0.6633        0.5906        0.7144        0.6897        0.6980        0.8283        0.9816        0.6765        0.9166        0.9260        1.1677        0.8555        0.7064        0.7701        0.5710        0.8832        0.8646        0.6284        1.0345        0.7382        0.6945        0.6466        0.8421        0.6162        0.9974        0.7994        0.5742        0.6271        0.6123        0.4390        0.5418        0.5109        0.4372        0.5083        0.9236        0.7054        0.7291        0.8610        0.5351        0.8346        0.8632        1.7993        2.6008        2.0495        1.0609        0.8367        1.3486        1.5075        1.0662        1.0130        1.3289        2.0049        2.7474        2.4179        1.4573        1.2446        1.5312        1.3946        0.8135        0.4229        0.4539        0.9387        1.7945        2.1664        2.2999        2.3987        2.1386        2.3113        2.3828        1.9912        1.8346        1.8522        1.9235        2.1106        1.7790        1.9161        3.2579        4.5991        5.5959        5.9164        5.8992        6.1282        5.9992        5.4459        5.4544        6.6837        9.3467        9.9321       11.0285       10.9820       10.2336       10.7692       11.8528       11.1993       11.2464       12.5743       12.4542       11.4184       11.3975       11.3041        8.7403        8.0112        6.8405        6.8105        7.2102        9.3613       13.8685       14.9384       18.1660       19.0305       25.8092       30.1543       28.9346       27.4252       30.2940       27.2912       28.5003       22.0753       16.8197       16.0210       17.5652       17.4038       19.0829       21.7797       23.1912       22.6261       25.2158       25.4949       26.9081       27.3796       27.3246       27.8473        0.0000        0.0000        0.0000        0.0000        0.0000        0.0000        0.0000        0.0000        0.0000        0.0000        0.0000        0.0000        0.0000        0.0000        0.0000        0.0000        0.0000        0.0000        0.0000        0.0000        0.0000        0.0000        0.0000        0.0000        0.0000        0.0000        0.0000        0.0000
        0.0000        0.0000        0.0000        0.0000        0.0000        0.0000        0.0000        0.0000        0.0000        0.0000        0.0000        0.0000        0.0000        0.0000        0.0000        6.8244        7.0001        5.7223        4.3075        3.8503        3.5426        3.0753        2.4422        2.8106        2.2623        2.9208        1.6796        1.4720        2.7169        4.2439        3.7150        1.9138        1.7715        0.5961        1.9241        1.3682        2.0175        1.1435        0.8413        0.0000        0.0000        0.0000        0.0000        0.0000        0.0000        0.0000        0.0000        0.2513        0.3517        0.4017        0.4019        0.4776        0.4805        0.4479        0.3793        0.3482        0.2652        0.1931        0.1265        0.0145        0.0000        0.0000        0.0000        0.0000        0.0000        0.0000        0.0000        0.0000        0.0101        0.0000        0.0000        0.1145        0.0714        0.0408        0.2527        0.3345        0.2414        0.1326        0.0963        0.1686        0.1890        0.1153        0.1289        0.2139        0.2620        0.3141        0.3738        0.4435        0.6744        0.8152        0.8980        0.7638        0.6605        0.6490        0.6936        0.7299        0.8175        0.8125        0.6752        0.9266        0.8952        0.8151        0.9461        0.8497        0.7766        0.4761        0.5265        0.7208        0.7433        0.6595        0.6399        0.7232        0.6117        1.0116        0.6669        0.3184        0.4010        0.5936        0.5364        0.3166        0.4455        0.5089        0.5117        0.8772        0.8227        0.9329        0.7304        0.4755        0.6153        0.4614        0.9262        1.8664        1.7771        1.2040        1.3626        1.5271        0.9882        0.7231        1.0827        1.2486        0.8477        1.0976        1.2127        1.3020        0.9818        1.0256        1.1206        0.6712        0.5062        0.7963        1.0132        1.5664        1.7451        1.8915        2.3144        1.9978        1.9637        1.8869        1.6666        1.6517        1.6332        1.6521        1.6565        1.3957        1.5657        2.5929        3.2143        4.0207        4.3882        5.0725        6.6907        6.1561        4.4715        4.7066        6.0651        8.5957        9.5069       10.6406        9.8966        9.1806       10.2422       10.6055       10.6519       11.3351       11.0996       11.2602       10.1223        7.8398        7.9988        7.8998        8.9150        8.7141        7.9986       10.9679       11.9826       14.2038       15.4319       22.5665       27.3750       34.5943       36.9288       37.8388       35.5981       36.7046       34.4646       34.8997       29.0693       18.0793       16.4167       16.9890       18.6961       19.5131       21.9891       23.8910        0.0000       24.6799       24.9254       25.1972       26.6684       24.8006       26.2854        0.0000        0.0000        0.0000        0.0000        0.0000        0.0000        0.0000        0.0000        0.0000        0.0000        0.0000        0.0000        0.0000        0.0000        0.0000        0.0000        0.0000        0.0000        0.0000        0.0000        0.0000        0.0000        0.0000        0.0000        0.0000        0.0000        0.0000        0.0000
        0.0000        0.0000        0.0000        0.0000        0.0000        0.0000        0.0000        0.0000        0.0000        0.0000        0.0000        0.0000        0.0000        7.2441        4.1105        4.0950        5.0370        5.2804        4.2638        3.0831        3.0144        2.9085        3.4396        3.6270        1.7420        1.0961        0.9786        0.9684        2.5284        8.3860        6.8642        5.8017        2.0308        1.3622        5.0501        2.0369        1.8909        1.0575        0.9252        0.0000        0.0000        0.0000        0.0000        0.7390        0.0000        0.0000        0.0000        0.2245        0.3143        0.3548        0.3466        0.4016        0.3927        0.3581        0.2988        0.2498        0.1754        0.1275        0.0915        0.0000        0.0000        0.0000        0.0000        0.0000        0.0000        0.0000        0.0000        0.0000        0.0000        0.0000        0.0162        0.0434        0.0009        0.3191        0.1217        0.2035        0.1960        0.1201        0.1313        0.4587        0.3345        0.1764        0.2019        0.3131        0.3248        0.4505        0.4120        0.6921        0.7906        0.8796        0.7883        0.6708        0.5945        0.5672        0.5284        0.5533        0.4848        0.5231        0.5445        0.6479        0.6596        0.6276        0.7112        0.7443        0.5062        0.4063        0.3369        0.6024        0.6298        0.6265        0.5640        0.6081        0.6520        0.8010        0.9592        0.7832        1.0302        1.2138        0.8075        0.7268        1.1791        2.3091        2.0133        1.9286        1.1522        0.9509        0.4644        0.3389        0.5250        0.6239        1.0410        1.6242        1.2200        1.2490        1.2701        0.2436        0.4575        0.6916        0.7496        0.5879        0.6039        0.7051        0.8216        0.9048        1.6402        1.3939        1.8430        0.9091        0.8547        1.0450        1.1905        1.1995        1.6232        2.0281        2.6702        1.4653        1.5143        1.5364        1.3926        1.5473        1.6101        1.4293        1.3951        1.3705        1.3318        1.6031        2.1311        2.8700        3.3785        3.8211        4.0527        3.3724        3.5524        3.9997        5.7384        8.1216        9.5081       10.0493        9.2641        8.3970        8.7154        9.6783        9.2860        9.9338       12.4550       12.2289       10.7293        8.7587        8.5725        7.5907        8.0256        8.1748        8.5926       13.2027       15.9205       18.7800       21.5639       27.2146       29.5009       33.0478       36.5292       32.5023       30.8941       32.8903       38.3169       36.7728       34.0955       22.2207       17.4929       16.6178       18.5620       21.0303       22.4572        0.0000        0.0000        0.0000        0.0000        0.0000        0.0000        0.0000        0.0000        0.0000        0.0000        0.0000        0.0000        0.0000        0.0000        0.0000        0.0000        0.0000        0.0000        0.0000        0.0000        0.0000        0.0000        0.0000        0.0000        0.0000        0.0000        0.0000        0.0000        0.0000        0.0000        0.0000        0.0000        0.0000        0.0000        0.0000        0.0000
        0.0000        0.0000        0.0000        0.0000        0.0000        0.0000        0.0000        0.0000        0.0000       19.4170        0.0000        0.0000       14.0449        9.8651        6.7974        4.3298        4.5074        4.6447        3.6064        2.9796        2.5384        2.5536        4.4454        0.0000        0.0000        0.0000        0.0000        0.3242        0.3238        5.8465        5.5955        0.4719        0.3964        0.3697        1.0768        0.3323        0.2691        0.2322        0.7801        0.5716        0.5274        0.7801        0.7250        0.0000        0.0000        0.0000        0.0000        0.1773        0.2518        0.2524        0.2594        0.1878        0.1771        0.1567        0.1349        0.0519        0.0102        0.0070        0.0050        0.0105        0.0168        0.0000        0.0000        0.0005        0.0007        0.0007        0.0005        0.0000        0.0000        0.0000        0.0000        0.0063        0.0693        0.1894        0.0806        0.1741        0.0610        0.0559        0.0496        0.2527        0.3031        0.3202        0.3635        0.4004        0.5762        0.5494        0.6099        0.6994        0.8188        0.5532        0.4368        0.4413        0.4966        0.4287        0.3938        0.4615        0.4082        0.4278        0.5763        0.6149        0.6832        0.7402        0.7833        0.6096        0.5419        0.5386        0.5265        0.6487        0.6232        0.5778        0.4666        0.6149        0.6361        0.8474        0.6962        0.6671        0.8118        1.2056        1.4468        1.5022        1.0165        1.4405        2.4194        1.4684        0.9906        0.8503        0.6857        0.3745        1.0706        0.7658        0.4411        0.4641        0.3119        0.5864        1.1360        0.9701        0.9987        0.6877        0.6141        0.6225        0.4181        0.3540        0.6494        0.3982        1.2797        2.2572        3.3933        1.6896        1.0779        1.1295        0.7430        1.7993        1.9484        2.0701        1.3869        1.3741        1.6070        1.3628        1.0223        2.0657        2.9470        1.0710        1.0171        0.7226        0.8931        0.9976        1.3808        1.7255        2.1700        2.4357        2.9065        2.7077        2.9420        3.2734        4.0501        6.8781        8.9335        9.7538        9.2408        6.9744        6.5841        6.2803        6.5656        7.3980       10.0589       11.5710       12.8232       14.4198        7.6067        5.9895        6.4953        9.1320        9.8078       17.8303       15.3928       20.2064       21.8641       29.6307       39.5098       33.8159       33.9192       29.5176       25.8476       28.0963       28.6673       30.6489       29.8163       22.2728       20.5909       19.2573       19.7576       19.5859        0.0000        0.0000        0.0000        0.0000        0.0000        0.0000        0.0000        0.0000        0.0000        0.0000        0.0000        0.0000        0.0000        0.0000        0.0000        0.0000        0.0000        0.0000        0.0000        0.0000        0.0000        0.0000        0.0000        0.0000        0.0000        0.0000        0.0000        0.0000        0.0000        0.0000        0.0000        0.0000        0.0000        0.0000        0.0000        0.0000        0.0000
        0.0000        0.0000        0.0000        0.0000        0.0000       24.5927       19.1399        9.9823        5.8829        6.0839        6.2372        6.3770        4.2580        4.3247        4.9286        3.2131        3.1975        3.6475        3.1860        3.6076        3.9523        1.1462        2.3695        0.0000        0.0000        0.0000        0.0000        0.1503        0.1682        1.0782        6.1198        0.2941        0.2677        0.2569        0.2347        0.2315        0.4237        0.2153        0.1351        0.8954        0.5169        0.4021        0.4517        0.0000        0.0000        0.0000        0.0000        0.1827        0.2281        0.2206        0.1918        0.1447        0.1276        0.1070        0.0824        0.0087        0.0169        0.0027        0.1616        0.0096        0.0061        0.0000        0.0000        0.0007        0.0009        0.0009        0.0007        0.0000        0.0000        0.0000        0.0000        0.0195        0.1605        0.0779        0.0909        0.0433        0.0574        0.1034        0.1101        0.3367        0.3954        0.4017        0.4244        0.5858        0.6295        0.6605        0.6743        0.6893        0.4269        0.3462        0.3001        0.2893        0.2743        0.2896        0.3326        0.4593        0.4079        0.4045        0.4329        0.5739        0.6436        0.6744        0.6717        0.4345        0.4278        0.4703        0.4998        0.4987        0.5053        0.3756        0.2653        0.5858        0.7587        0.8910        0.7151        0.4652        0.9336        0.8672        1.0307        1.2157        1.2803        1.4715        1.9195        1.5038        0.8097        0.8668        0.9112        0.8232        1.7059        1.5175        1.5917        0.7284        0.7508        1.0157        1.1878        0.6278        0.3452        0.3369        0.1135        0.3033        0.2748        0.2601        0.1926        0.0367        0.0000        0.4688        0.9472        0.7159        0.1983        0.2033        0.3206        0.8570        0.8162        0.8312        0.9502        1.1909        1.2857        1.1636        0.8192        0.5598        0.4582        0.6661        0.7717        0.5821        0.6019        0.6828        1.3255        1.2112        1.6169        2.0381        1.9963        2.4498        2.9535        3.7089        4.2634        5.8580        6.9483        7.9651        7.1915        5.6908        5.3711        4.5853        4.5737        4.3985        5.2245        4.6686        5.4967        7.6749        5.0371        5.2605        7.0402        9.5378        0.0000        0.0000       18.1543       22.4620       23.1279       29.2322       35.5439       35.3570       34.8377       32.0044       29.1497       29.3133       27.6443       26.8095       27.0224       22.4802       21.5232       20.8618       19.8812        0.0000        0.0000        0.0000        0.0000        0.0000        0.0000        0.0000        0.0000        0.0000        0.0000        0.0000        0.0000        0.0000        0.0000        0.0000        0.0000        0.0000        0.0000        0.0000        0.0000        0.0000        0.0000        0.0000        0.0000        0.0000        0.0000        0.0000        0.0000        0.0000        0.0000        0.0000        0.0000        0.0000        0.0000        0.0000        0.0000        0.0000        0.0000
        0.0000        0.0000        0.0000        0.0000       20.2056       16.9385       12.8637        7.6004        5.6976        6.7271        2.8550        2.8348        2.3055        2.5756        3.1946        2.8649        2.9392        3.2149        2.6194        3.5876        1.5523        1.7607        5.0077        1.8198        0.0000        0.0000        0.0000        0.0683        0.0911        0.1023        5.6277        0.3172        0.4402        0.3223        0.1822        0.3234        0.1842        0.1343        0.1050        0.5570        0.3577        0.4974        0.4695        0.0000        0.0000        0.0000        0.0000        0.0981        0.1374        0.1749        0.1314        0.1102        0.0936        0.0768        0.0596        0.0064        0.0250        0.0530        0.0025        0.0000        0.0000        0.0000        0.0000        0.0303        0.0489        0.0825        0.0782        0.0218        0.0000        0.0217        0.0598        0.2187        0.0954        0.2327        0.5924        0.2906        1.0266        0.7418        0.4514        0.3298        0.3722        0.4186        0.4772        0.6516        0.5946        0.5955        0.5192        0.3691        0.3295        0.3782        0.2757        0.1893        0.1352        0.1936        0.3008        0.5267        0.6570        0.6285        0.5933        0.6456        0.6821        0.6938        0.6863        0.5519        0.5794        0.5528        0.5677        0.4651        0.5907        0.5221        0.6898        0.6911        0.7894        0.8910        0.7567        0.5528        0.6717        0.8220        0.9647        1.3024        1.4109        1.1292        1.4335        1.2837        1.1504        1.4071        1.2965        1.3539        1.5066        1.5292        1.2495        0.9544        1.0497        0.9156        0.5963        0.3164        0.2244        0.0000        0.0000        0.1182        0.2417        0.4793        0.1942        0.2105        0.1345        0.0000        0.4974        0.8143        0.8313        0.0000        0.0000        0.4933        0.6748        0.8584        0.7981        0.8873        0.9455        1.0845        0.8819        0.3260        0.3692        0.3424        0.1778        0.3230        0.5666        1.0606        0.9762        1.4254        1.2970        6.5381        4.8351        1.4677        1.8893        2.4836        3.4439        4.8942        5.8380        5.7738        5.1918        3.8159        3.5891        3.2689        3.5609        3.2949        3.8610        3.5492        4.7130        5.5779        4.6326        7.5410        8.0722        0.0000        0.0000        0.0000       16.1665       16.7257       20.0081       21.6910       23.1403       24.2768       27.5198       28.0313       26.8433       27.8949       26.5163       26.2428       25.1904       23.5190        0.0000        0.0000        0.0000        0.0000        0.0000        0.0000        0.0000        0.0000        0.0000        0.0000        0.0000        0.0000        0.0000        0.0000        0.0000        0.0000        0.0000        0.0000        0.0000        0.0000        0.0000        0.0000        0.0000        0.0000        0.0000        0.0000        0.0000        0.0000        0.0000        0.0000        0.0000        0.0000        0.0000        0.0000        0.0000        0.0000        0.0000        0.0000        0.0000        0.0000        0.0000
        0.0000        0.0000       27.4566       19.2691       15.6885       15.4422       15.3088        8.5588        3.0906        2.6211        1.8013        1.9536        1.4918        1.7860        1.4330        1.6868        1.7101        1.5427        1.8350        0.1333        0.0766        0.4530        3.8294        0.4958        0.0000        0.0151        0.0000        0.0760        0.0931        0.0993        3.2326        0.1707        0.1705        0.1661        0.1497        0.1466        0.1272        0.1046        0.0782        0.8417        0.4943        0.7488        0.4353        0.0000        0.0000        0.0000        0.0000        0.0701        0.0984        0.1074        0.0975        0.0843        0.0748        0.0664        0.0590        0.0078        0.0442        0.0063        0.0065        0.0000        0.0000        0.0000        0.0000        0.0109        0.0103        0.0095        0.0421        0.0218        0.0653        0.4137        0.7132        0.8083        0.8489        0.7809        1.0680        0.9726        1.1166        1.1228        0.2321        0.2989        0.3149        0.3515        0.4920        0.5042        0.4936        0.5212        0.4320        0.3548        0.5457        0.5669        0.3147        0.2346        0.1531        0.2096        0.2325        0.6796        1.3810        1.4175        1.3109        1.0537        0.8395        0.8482        1.0608        0.9842        0.7531        1.0388        1.4615        0.9828        0.8063        0.5759        0.7187        0.8331        1.0166        0.8504        0.5851        0.5128        0.8328        1.6156        1.6333        1.4201        1.3674        1.6677        1.7015        1.7981        1.9194        2.4954        2.1229        1.3971        1.0135        1.2224        0.9006        0.5479        0.4823        0.3695        0.3813        0.1772        0.2217        0.0978        0.0000        0.1697        0.4497        0.6474        0.2599        0.0727        0.1527        0.3017        0.2466        0.1568        0.0000        0.0000        0.0706        0.5692        0.7548        0.9203        1.0666        0.7928        0.7472        0.7483        0.4504        0.2694        0.1814        0.2188        0.1846        0.2062        0.3313        0.6925        1.3387        1.2898        0.8347        3.4875        1.1037        1.2286        1.3082        1.6015        2.1136        3.6449        4.2723        4.1374        3.9136        2.7816        2.5639        2.6316        3.3609        3.1729        2.9361        2.9443        3.5887        3.9012        6.8136        7.6957        0.0000        0.0000        0.0000       10.6686       13.2465       17.8575       21.5158       20.7158       19.5229       21.1266       20.5203       20.6788       21.9607       24.3043       25.2907       29.3186       29.4464        0.0000        0.0000        0.0000        0.0000        0.0000        0.0000        0.0000        0.0000        0.0000        0.0000        0.0000        0.0000        0.0000        0.0000        0.0000        0.0000        0.0000        0.0000        0.0000        0.0000        0.0000        0.0000        0.0000        0.0000        0.0000        0.0000        0.0000        0.0000        0.0000        0.0000        0.0000        0.0000        0.0000        0.0000        0.0000        0.0000        0.0000        0.0000        0.0000        0.0000        0.0000        0.0000
        0.0000       16.0742       14.4859       15.5326       14.1231       14.1398       12.0855       10.5884        7.1614        3.6859        3.6671        2.8549        3.2034        4.3932        2.9974        2.2332        0.6825        0.8415        0.4998        0.3567        0.2249        0.2902        2.1582        0.1384        0.1321        0.1658        0.1687        0.1235        0.1397        0.1422        3.4750        3.6785        3.6461        5.6635        5.5285        3.3876        3.8319        3.7588        3.0384        0.5591        0.0000        0.0000        0.0000        0.0000        0.0000        0.0000        0.0000        0.0000        0.0000        0.0000        0.0000        0.0334        0.0319        0.0319        0.0334        0.0788        0.0825        0.0863        0.1019        0.1214        0.1606        0.1014        0.1161        0.3355        0.4458        0.1330        0.1165        0.1194        0.0498        0.0491        0.0721        0.1261        0.1668        0.3288        0.4811        0.3536        0.1933        0.2559        0.5644        0.6369        0.8318        1.0680        1.0419        0.9354        0.8276        0.6150        0.5877        0.6604        0.9037        0.8537        1.0425        1.2413        0.5278        0.3389        0.5724        1.4648        2.4734        3.5724        2.5188        1.9708        1.7773        1.5554        1.5809        1.1756        0.8375        0.8082        0.6109        0.3064        0.3913        0.6865        1.4540        1.5378        1.4310        1.3557        0.8647        1.0960        1.1390        2.2174        2.3649        0.9035        0.6707        0.5942        0.8394        1.2583        1.4443        1.2630        1.1547        1.0659        1.0495        3.2450        4.1210        0.7201        0.2943        2.6146        0.8925        0.6222        1.2147        1.0170        0.8422        1.1221        0.8382        0.8683        0.8180        1.0955        0.3890        0.5674        1.0971        0.4908        0.7219        1.2172        0.5277        1.4017        1.4150        2.4043        2.5336        0.8442        0.2196        0.1381        0.1717        0.2672        0.5737        0.8382        1.0019        1.5201        1.2498        1.2369        0.9583        0.4638        0.7104        0.4876        0.4185        0.6470        0.7498        0.9083        1.1194        1.1972        1.3873        1.4338        1.3386        2.0027        2.7213        1.0139        2.2510        3.6709        2.6316        2.9545        2.0101        1.4201        0.0000        0.0000        0.0000        0.0000        5.1666        4.6592        5.6491        9.7989       10.8623        9.5655       12.7529       17.5724       16.7859       17.4919       18.4011       21.8419       26.0947       27.7176        0.0000        0.0000        0.0000        0.0000        0.0000        0.0000        0.0000        0.0000        0.0000        0.0000        0.0000        0.0000        0.0000        0.0000        0.0000        0.0000        0.0000        0.0000        0.0000        0.0000        0.0000        0.0000        0.0000        0.0000        0.0000        0.0000        0.0000        0.0000        0.0000        0.0000        0.0000        0.0000        0.0000        0.0000        0.0000        0.0000        0.0000        0.0000        0.0000        0.0000        0.0000        0.0000        0.0000
        0.0000       15.5581        8.5101        8.8261        9.0568        6.5624        5.9580        5.7559        6.0231        1.5888        2.2400        3.0958        3.1355        2.5565        3.6302        0.5428        1.1809        0.3610        1.5316        0.5883        0.2181        1.4394        1.4283        0.1776        0.1788        1.5302        0.1999        0.1347        0.1426        0.2485        0.1838        0.0840        3.3925        5.3834        5.2732        3.2404        3.1343        3.0905        2.9145        0.0000        0.0000        0.0000        0.0000        0.0000        0.0000        0.0000        0.0000        0.0000        0.0000        0.0000        0.0000        0.0186        0.0211        0.0259        0.0332        0.0909        0.1367        0.1479        0.1250        0.1371        0.1960        0.1544        0.1544        0.1307        0.1137        0.1130        0.1310        0.1084        0.1691        0.2776        0.0998        0.3639        0.5416        0.3914        0.4382        0.9158        0.6356        0.5159        0.1044        0.3533        0.3586        0.4081        0.5061        0.5629        0.5422        0.5892        1.4067        2.2932        2.0960        1.4813        1.1993        0.5493        0.5693        0.5081        0.7817        2.1538        3.8020        3.7002        2.8931        2.6916        2.5289        2.0460        1.6934        1.8826        1.4795        1.0504        0.6439        0.4426        0.4599        0.5548        0.6966        0.9673        1.6592        1.4031        1.9822        2.5348        2.2530        2.2347        1.6519        0.8111        0.6479        0.7562        1.0244        2.8195        3.0240        5.9539        2.6394        0.9232        1.0649        3.6760        3.5514        0.7711        0.8641        1.7380        0.6245        1.1300        1.3834        1.6560        1.5970        1.8005        1.6841        1.3153        1.3810        1.6037        0.6607        0.7208        0.3522        0.3328        0.2746        0.7042        0.7954        1.2749        1.7337        2.1986        2.3794        1.0374        0.4884        0.1734        0.3578        0.4544        1.2354        2.9094        3.3540        1.9394        2.2578        1.4330        0.2857        0.1761        0.5013        0.1620        0.2679        0.8448        0.8169        0.7473        0.7533        0.6860        0.7701        0.7827        0.7240        1.8821        2.4946        0.8080        0.9720        1.8107        1.9201        0.8305        0.0000        0.0000        0.0000        0.0000        0.0000        3.5217        3.6755        3.6876        4.1062        7.0021        7.1958        9.0002       10.6253       13.8561       15.1015       15.9455       16.8493       20.7895        0.0000        0.0000        0.0000        0.0000        0.0000        0.0000        0.0000        0.0000        0.0000        0.0000        0.0000        0.0000        0.0000        0.0000        0.0000        0.0000        0.0000        0.0000        0.0000        0.0000        0.0000        0.0000        0.0000        0.0000        0.0000        0.0000        0.0000        0.0000        0.0000        0.0000        0.0000        0.0000        0.0000        0.0000        0.0000        0.0000        0.0000        0.0000        0.0000        0.0000        0.0000        0.0000        0.0000        0.0000        0.0000
        6.1273        5.9101        5.3768        8.1023        7.2217        8.3176        8.6313        9.3397        8.3891        3.6019        6.4171        5.7237        5.6183        1.9368        1.7454        0.3637        0.3259        0.2277        0.1985        0.2296        0.2400        1.3620        1.0787        0.1873        0.5640        0.2137        0.2303        0.1556        0.1655        0.2200        0.5638        0.0890        2.7147        3.9723        4.5421        2.1880        2.6162        2.6020        2.4534        0.0000        0.0000        0.0000        0.0000        0.0000        0.0000        0.0000        0.0000        0.0000        0.0000        0.0000        0.0000        0.0112        0.0156        0.0234        0.0344        0.1114        0.1277        0.1441        0.1573        1.1209        2.6339        0.1740        0.1605        0.1572        0.3378        0.1272        0.1162        0.1244        0.5648        0.5457        0.6938        0.8011        0.7109        0.9575        0.7248        0.8010        0.6656        1.0348        1.7390        2.0983        0.8739        0.5370        0.7121        0.7671        0.8934        1.3506        1.2369        1.9670        1.5335        1.0703        0.6913        0.6519        1.0367        1.2441        1.0590        1.4887        2.2084        1.7171        1.5467        2.6275        3.1201        2.6730        2.1038        2.1018        1.7368        1.2576        1.0034        0.6062        1.3621        0.1992        0.2395        0.7067        1.0642        0.9664        1.2973        2.6904        2.5919        1.6718        1.7996        0.9912        1.1343        2.2064        2.7104        2.2334        1.8856        1.7277        1.2773        1.8921        2.0016        1.0389        0.8875        1.1526        1.2953        1.0321        0.6802        1.0813        1.2417        1.5371        1.5818        1.7172        4.2778        1.1679        0.6557        0.5227        0.2647        0.3153        0.5795        0.9778        0.8468        0.7712        0.6642        1.2630        1.7986        1.8976        3.1629        0.5490        0.1424        0.2151        0.0852        0.5042        3.1979        4.4061        0.6717        0.4145        0.3369        0.5777        0.0000        0.0508        0.1006        0.1005        0.1583        0.3187        0.5331        0.5300        0.5103        0.4975        0.5372        0.5287        0.4728        0.3208        0.3503        0.5511        0.3861        0.3576        0.7991        0.0000        0.0000        0.0000        0.0000        0.0000        0.0000        2.2285        2.2767        2.5612        3.2139        4.2479        4.6818        5.7939        7.6489       12.5555       14.8052        0.0000        0.0000        0.0000        0.0000        0.0000        0.0000        0.0000        0.0000        0.0000        0.0000        0.0000        0.0000        0.0000        0.0000        0.0000        0.0000        0.0000        0.0000        0.0000        0.0000        0.0000        0.0000        0.0000        0.0000        0.0000        0.0000        0.0000        0.0000        0.0000        0.0000        0.0000        0.0000        0.0000        0.0000        0.0000        0.0000        0.0000        0.0000        0.0000        0.0000        0.0000        0.0000        0.0000        0.0000        0.0000        0.0000        0.0000        0.0000
        3.9409        3.5248        5.8391        9.1777        9.4166        8.9725        7.7942        6.8745        4.4870        1.7976        4.3100        3.4497        2.2400        1.4799        1.5066        0.3464        0.3109        0.1989        0.1708        0.1723        0.1518        0.7190        0.1617        0.1707        0.1937        0.2234        0.2597        0.1856        0.2081        0.2026        1.8354        0.1103        0.0839        1.9876        2.4843        0.3631        1.1295        0.7275        1.0603        0.0000        0.0000        0.1260        0.0000        0.0000        0.0000        0.0000        0.0000        0.0000        0.0000        0.0000        0.0000        0.0111        0.0156        0.0244        0.1219        0.1254        0.1584        0.1962        0.1688        0.1832        0.1909        0.1872        0.1844        0.2046        0.1987        0.1704        0.1988        0.5414        1.9230        2.2095        2.5621        1.7427        1.9973        2.8030        1.3760        1.9713        0.9104        1.6266        0.6345        0.5313        0.5468        0.6525        0.6812        1.2116        1.3977        1.3510        1.2671        1.5087        0.9995        0.6941        0.8244        1.1600        1.4423        1.8769        1.8591        1.3393        1.3422        1.2280        1.6396        2.3259        2.4874        1.9860        1.5817        1.8443        1.9953        1.8965        1.1149        1.0548        1.6614        2.0437        1.0531        1.1355        1.2129        0.6230        0.4017        0.4356        0.6330        0.9040        1.4836        0.7949        1.3219        4.9180        3.0004        1.4032        1.4821        1.0818        0.8814        3.2806        3.7971        0.6290        0.3887        0.5159        0.4458        0.1952        0.4391        1.2146        0.9856        0.7910        0.6736        0.7405        7.4791        0.4882        0.7458        0.5724        0.3552        0.2004        0.0497        0.4181        0.5622        0.6071        0.6857        1.3018        1.6741        2.9549        2.0331        0.9108        0.8126        0.4672        0.1377        0.5521        1.6598        2.0589        0.7291        0.2011        0.2294        0.1494        0.2058        0.0661        0.0735        0.1145        0.1891        0.5818        1.0893        0.7684        0.7695        0.6382        0.6966        0.6808        0.5912        0.3844        0.3146        0.3751        0.3104        1.0758        0.0000        0.0000        0.0000        0.0000        0.0000        0.0000        0.0000        5.1918        2.1517        2.3868        2.8337        3.7662        4.5700        6.5503        7.2311       11.4167       13.0268        0.0000        0.0000        0.0000        0.0000        0.0000        0.0000        0.0000        0.0000        0.0000        0.0000        0.0000        0.0000        0.0000        0.0000        0.0000        0.0000        0.0000        0.0000        0.0000        0.0000        0.0000        0.0000        0.0000        0.0000        0.0000        0.0000        0.0000        0.0000        0.0000        0.0000        0.0000        0.0000        0.0000        0.0000        0.0000        0.0000        0.0000        0.0000        0.0000        0.0000        0.0000        0.0000        0.0000        0.0000        0.0000        0.0000        0.0000        0.0000
        1.5851        4.3745        9.9789        7.4629        6.6118        3.7596        4.4091        5.5408        2.4897        2.9101        1.9645        1.1662        1.1909        0.5564        0.4497        0.2677        0.1817        0.1332        0.1189        0.0281        0.0861        0.0974        0.0000        0.1412        0.1735        0.2251        0.2684        0.2677        0.3295        0.3052        0.2542        0.0337        0.0251        1.1259        1.7015        0.0000        0.0000        0.4155        0.3840        0.0000        0.0053        0.0235        0.0000        0.0000        0.0000        0.0000        0.0000        0.0000        0.0000        0.4578        0.1355        0.4076        0.0766        0.0037        0.1030        0.4294        0.1276        0.1316        0.1372        0.3886        0.3538        0.7616        0.3598        0.8727        1.3940        1.4961        0.9655        1.0191        0.9414        0.8158        1.0786        0.9173        0.4024        0.1384        0.4666        0.0829        0.0934        0.1472        0.3021        0.7770        1.4636        0.8354        1.1224        1.4049        1.1364        0.5258        0.5531        0.8418        0.6585        0.6234        0.3877        0.3358        0.4706        0.5133        0.5187        0.9943        1.0345        1.4919        1.6823        2.2015        2.4576        2.2221        2.3794        1.1018        0.9293        0.9766        0.8729        0.8213        1.1538        0.6400        0.7174        1.0110        0.9824        0.9999        0.7304        0.5624        0.5970        0.5338        0.6313        1.4318        1.1211        1.3852        0.7031        0.9010        0.7869        0.8798        1.2743        1.9145        1.6084        1.1330        0.9577        0.5207        0.0981        0.3664        0.4127        0.9085        0.4269        0.2412        0.1767        0.5234        0.9407        0.3926        0.6105        1.7831        1.3706        0.7882        0.8611        1.4597        1.7752        1.8843        1.7978        1.9006        2.0464        2.3789        1.4015        0.3574        0.1337        0.0000        0.0000        0.4798        0.9006        0.8338        0.6922        0.8319        1.4097        0.7009        0.2791        0.2023        0.0777        0.1212        0.2735        1.0511        1.0884        1.3362        1.6614        1.7471        1.9178        1.8675        1.5902        1.2105        1.0373        1.0931        0.0000        0.0000        0.0000        0.0000        0.0000        0.0000        0.0000        0.0000        2.5500        4.2622        3.2280        3.9005        4.1294        0.0000        0.0000        1.6800        4.3200        6.9600        6.8100        0.0000        0.0000        0.0000        0.0000        0.0000        0.0000        0.0000        0.0000        0.0000        0.0000        0.0000        0.0000        0.0000        0.0000        0.0000        0.0000        0.0000        0.0000        0.0000        0.0000        0.0000        0.0000        0.0000        0.0000        0.0000        0.0000        0.0000        0.0000        0.0000        0.0000        0.0000        0.0000        0.0000        0.0000        0.0000        0.0000        0.0000        0.0000        0.0000        0.0000        0.0000        0.0000        0.0000        0.0000        0.0000        0.0000        0.0000        0.0000
        5.6304        5.1037        3.8182       10.2715        9.6105        4.8656        3.4647        6.9724        8.2034        2.4902        1.2873        0.6005        0.3617        0.3151        0.2574        0.1769        0.1278        0.0924        0.0715        0.0050        0.0000        0.0000        0.0000        0.1266        0.1694        0.2240        0.2919        0.3049        0.3628        0.3591        0.2976        0.0391        0.0288        0.1170        0.0445        0.0000        0.0000        0.0580        0.0050        0.0000        0.0000        0.0000        0.0000        0.0000        0.0000        0.0000        0.0000        0.0000        0.7237        0.6104        0.6727        0.8022        0.8600        0.1352        0.2290        0.2499        0.2206        0.1864        0.3724        0.9675        1.1484        2.2903        2.3020        1.6980        0.9690        0.5368        0.1734        0.1379        0.3314        0.7280        0.3519        0.4868        0.2453        0.1332        0.1004        0.1389        0.1171        0.3265        0.4513        1.4287        1.8888        2.1114        2.3237        1.3662        0.5324        0.5731        0.6068        0.7426        0.5514        0.5875        0.6184        0.5167        0.4690        0.6145        0.9948        1.5468        1.7142        2.0632        2.2100        2.4671        2.0216        1.9863        1.5113        0.8105        0.7717        1.2773        2.0263        1.3473        1.3992        0.9338        0.9456        1.3415        1.3931        1.5196        1.0580        0.8256        1.1381        0.8820        1.1826        1.2486        0.8147        0.9571        0.6843        1.3569        1.0343        0.9220        1.0210        1.0621        1.3842        1.0825        1.0426        0.5037        0.2570        0.5919        1.0588        1.3298        0.8399        0.9615        0.7173        0.5561        0.4919        0.8343        1.0239        2.1247        1.3547        1.3982        1.5739        1.7370        1.9206        2.0761        2.0556        1.9337        2.0564        2.1261        1.5335        1.2794        0.1553        0.0000        0.0000        0.6236        0.9253        0.8492        0.9310        1.3060        1.3514        0.1712        0.3189        0.5019        0.9150        0.3711        0.2365        0.8473        2.0934        2.9314        2.8177        2.1798        2.2724        2.2055        1.8525        0.0000        0.0000        0.0000        0.0000        0.0000        0.0000        0.0000        0.0000        0.0000        0.0000        0.0000        0.7200        3.1029        3.0199        3.2324        0.0000        0.0000        0.0000        0.0000        0.0000        0.0000        0.0000        0.0000        0.0000        0.0000        0.0000        0.0000        0.0000        0.0000        0.0000        0.0000        0.0000        0.0000        0.0000        0.0000        0.0000        0.0000        0.0000        0.0000        0.0000        0.0000        0.0000        0.0000        0.0000        0.0000        0.0000        0.0000        0.0000        0.0000        0.0000        0.0000        0.0000        0.0000        0.0000        0.0000        0.0000        0.0000        0.0000        0.0000        0.0000        0.0000        0.0000        0.0000        0.0000        0.0000        0.0000        0.0000        0.0000        0.0000        0.0000
        0.0000        0.0000        5.1716        6.8779        0.0000        8.3854        4.8426        5.5429       10.2177        5.1924        3.6947        5.1296        0.7053        0.2990        0.1771        0.1336        0.0927        0.0785        0.0498        0.0000        0.0000        0.0000        0.0000        0.1345        0.1884        0.2525        0.3275        0.3415        0.4052        0.4039        0.3411        0.0461        0.0356        0.0265        0.0190        0.0000        0.0000        0.0164        0.3220        0.1097        0.0000        0.0000        0.0000        0.0000        0.0000        0.0000        0.0000        0.0000        0.0000        0.0000        0.0790        0.9152        0.6964        0.1346        0.2897        0.4674        0.4064        0.6031        1.4485        3.0297        3.2318        1.5350        1.1405        0.6642        0.6890        0.7273        0.1864        0.1115        0.4807        0.9579        2.6766        3.4408        1.4112        0.6064        0.2897        0.1678        0.0958        0.1258        0.5283        2.0547        2.3182        2.7500        2.4749        1.4539        1.2609        0.4793        0.3363        0.6315        0.5604        0.7116        0.9852        0.8879        0.7854        0.6507        0.5736        1.4098        1.6383        1.8239        1.6556        1.4077        1.7884        1.3659        1.2190        1.1776        0.9492        0.8518        0.9220        1.3840        1.8315        1.0993        1.0156        1.3999        1.7439        1.8644        1.4360        1.1539        1.2539        0.9508        0.6540        0.4008        0.8260        0.9931        0.3919        0.8241        1.2185        1.0328        0.8690        1.0661        0.9919        1.1142        0.7883        0.4791        1.0922        0.5912        0.8300        0.3778        0.6928        0.7531        0.8539        0.6955        0.5867        0.7419        0.8812        1.8232        1.4886        1.3527        1.5144        1.8532        1.9827        2.0930        2.0625        1.9893        2.2533        1.9722        1.5899        0.2705        0.3379        0.2677        0.0882        0.6743        0.8765        1.2858        2.3629        0.8510        0.5197        0.2546        0.3471        0.2184        0.5137        0.4173        0.6827        1.0059        1.2329        1.5735        1.7160        2.1177        2.2873        2.1848        1.8110        0.9699        0.0000        0.0000        0.4409        0.0000        0.0000        0.0000        0.0000        0.0000        0.0000        1.8000        0.9300        2.2951        0.0000        0.0000        0.0000        0.0000        0.0000        0.0000        0.0000        0.0000        0.0000        0.0000        0.0000        0.0000        0.0000        0.0000        0.0000        0.0000        0.0000        0.0000        0.0000        0.0000        0.0000        0.0000        0.0000        0.0000        0.0000        0.0000        0.0000        0.0000        0.0000        0.0000        0.0000        0.0000        0.0000        0.0000        0.0000        0.0000        0.0000        0.0000        0.0000        0.0000        0.0000        0.0000        0.0000        0.0000        0.0000        0.0000        0.0000        0.0000        0.0000        0.0000        0.0000        0.0000        0.0000        0.0000        0.0000        0.0000        0.0000
        0.0000        0.0000        0.0000        0.0000        0.0000        6.8466        8.1677       10.9411       10.7640        7.5812        3.4268        2.9312        0.7517        0.2769        0.1736        0.1049        0.0686        0.0453        0.0878        0.0098        0.0039        0.0000        0.0000        0.1644        0.2301        0.2990        0.3721        0.3773        0.4393        0.5165        0.3933        0.0547        0.0455        0.0358        0.0257        0.0000        0.0000        0.0000        0.0273        0.0468        0.0156        0.0000        0.0000        0.0348        0.0464        0.1318        0.0271        0.1751        0.0000        0.5700        0.7773        2.0668        1.8636        0.5268        1.0732        0.7614        0.7251        0.6422        0.6153        0.9639        1.4029        0.4400        0.4254        0.3772        0.2651        0.2142        0.1801        0.5761        1.6958        1.5180        2.4853        5.3993        6.2716        2.0374        0.4580        0.5119        0.5783        0.2709        0.5942        1.4117        2.1915        1.5119        0.9735        0.9635        1.1123        0.5789        0.4894        0.7846        1.2200        1.2933        1.2287        0.7234        0.6499        0.7426        1.1798        1.6385        1.8854        1.7465        2.9317        2.9731        1.7995        1.6181        1.4111        1.8089        1.8529        1.2077        0.9988        1.3653        1.8919        2.2755        1.8056        1.6559        1.9492        1.6883        1.7908        3.4213        2.8604        1.0234        0.5202        0.3720        0.9271        0.7641        0.6088        0.5579        0.4775        0.6460        0.5981        0.8960        0.7668        0.7925        0.6864        0.4613        0.3172        0.6193        1.1160        1.0974        1.0357        1.1606        0.6858        0.7751        0.7936        0.6344        0.4567        0.5857        0.6321        1.0432        0.8319        1.3279        1.5453        1.8013        1.7387        1.6795        1.7107        1.7434        2.1653        0.0747        0.0000        0.1684        0.6414        0.9625        1.2034        1.1470        0.9142        0.6133        1.4453        0.4687        0.9481        1.0589        1.0504        0.6845        0.4306        1.2166        1.3570        1.4476        1.6736        2.1381        1.9927        1.8459        1.4974        0.7757        0.5380        0.3838        0.8706        4.0789        0.0000        0.0000        0.0000        0.0000        0.0000        0.0000        0.0000        2.0363        0.0000        0.0000        0.0000        0.0000        0.0000        0.0000        0.0000        0.0000        0.0000        0.0000        0.0000        0.0000        0.0000        0.0000        0.0000        0.0000        0.0000        0.0000        0.0000        0.0000        0.0000        0.0000        0.0000        0.0000        0.0000        0.0000        0.0000        0.0000        0.0000        0.0000        0.0000        0.0000        0.0000        0.0000        0.0000        0.0000        0.0000        0.0000        0.0000        0.0000        0.0000        0.0000        0.0000        0.0000        0.0000        0.0000        0.0000        0.0000        0.0000        0.0000        0.0000        0.0000        0.0000        0.0000        0.0000        0.0000        0.0000
        0.0000        0.0000        0.0000        0.0000        0.0000        9.1319       13.1601       15.7867        9.6817        5.9836        2.5234        2.0350        0.4873        0.0953        0.0537        0.0000        0.0000        0.0170        0.0057        0.0426        0.1855        0.4858        0.9616        0.2023        0.2812        0.3571        0.4299        0.3766        0.4427        0.4587        0.3923        0.0654        0.0574        0.0468        0.0337        0.0000        0.0434        0.1184        0.0039        0.0000        0.3908        0.7372        0.5704        0.9860        1.4352        1.1491        0.8768        0.8037        1.8450        4.1850        1.6678        2.2826        1.5125        2.1212        1.1048        1.5146        1.8010        1.1555        0.7371        0.8865        0.8805        1.0991        1.0476        0.8676        0.5181        0.6923        0.9774        1.4417        1.9407        1.5730        2.9372        2.7734        2.5956        1.6431        1.1215        1.1218        1.0104        0.9373        0.6595        0.4239        0.4295        0.7081        0.8065        1.4293        1.4192        0.4820        0.2244        0.6950        0.9587        0.9223        0.7716        0.6991        1.1666        1.6581        1.5692        1.4810        1.4861        1.5776        1.5859        1.4246        1.3824        0.5216        1.0194        1.1481        0.8806        1.1904        1.0783        1.1982        2.1239        2.2082        1.4206        1.7854        2.1917        2.1528        1.8580        0.9472        0.5553        0.2712        0.2119        0.2587        0.2378        0.2787        0.0961        0.1275        0.1621        0.0113        0.0168        0.2184        0.4258        0.0964        0.5438        0.8792        1.3080        1.4917        1.2573        1.3865        1.4302        1.0649        0.8081        0.8250        0.9475        0.5402        0.5387        0.1474        0.0000        0.0000        0.2246        0.4404        0.4987        0.5711        0.6151        1.1334        1.3288        1.2515        1.4145        0.9301        3.1724        1.1028        0.9766        1.0773        1.1428        1.5633        1.3494        1.5185        1.0048        1.4890        1.7376        2.1000        2.7710        2.0919        1.8697        2.1535        2.1939        1.9957        1.7770        1.2086        1.1681        1.0373        0.8151        0.0000        0.0000        0.0000        0.0000        0.0000        0.0000        0.0000        0.0000        0.0131        0.0236        0.0000        0.0000        2.3494        2.9424        0.0000        0.0000        0.0000        0.0000        0.0000        0.0000        0.0000        0.0000        0.0000        0.0000        0.0000        0.0000        0.0000        0.0000        0.0000        0.0000        0.0000        0.0000        0.0000        0.0000        0.0000        0.0000        0.0000        0.0000        0.0000        0.0000        0.0000        0.0000        0.0000        0.0000        0.0000        0.0000        0.0000        0.0000        0.0000        0.0000        0.0000        0.0000        0.0000        0.0000        0.0000        0.0000        0.0000        0.0000        0.0000        0.0000        0.0000        0.0000        0.0000        0.0000        0.0000        0.0000        0.0000        0.0000        0.0000        0.0000
        0.0000        0.0000        0.0000        0.0000        0.0000        7.1255        5.8585        5.3197        2.4107        3.8446        4.3730        0.9331        0.8913        0.3251        0.0335        0.0000        0.0000        0.0056        0.0000        0.1845        0.8384        1.4011        1.0930        0.5022        0.3276        0.4091        0.4788        0.4116        0.4809        0.4730        0.4327        0.0742        0.0675        0.0843        0.0407        0.0000        0.0079        0.0708        0.0039        0.0000        0.0079        0.0277        0.7304        0.8807        1.3171        2.8017        2.4334        0.5851        0.7587        0.3635        1.3685        1.5223        3.6011        1.2366        0.1507        0.8038        1.0562        0.5220        0.1902        0.6770        0.8735        0.9120        0.8319        1.0759        1.2051        0.8635        0.9826        1.2665        1.9850        1.6392        1.5715        1.8442        1.7460        1.8722        2.0106        1.8544        1.6241        1.3372        0.8479        0.5746        0.8457        0.9877        0.8645        1.0308        0.8324        0.7577        0.9561        2.1902        1.6184        2.3525        2.2427        2.3291        2.1711        2.0216        1.5452        1.7189        2.2894        2.3549        1.3552        1.3513        1.3288        1.1841        1.0854        0.9231        0.9223        1.3963        0.7653        1.5894        1.5057        0.9465        1.0856        1.8229        2.3773        2.7331        2.5763        2.2230        1.3466        0.4873        0.2381        0.2188        0.1619        0.2312        0.4390        0.6847        0.1605        0.1209        0.0251        0.0745        0.0382        0.4733        1.0937        1.3801        1.1430        0.8722        1.1001        1.4712        1.5113        1.3878        1.2714        0.8769        0.6074        0.4785        0.5342        0.4744        0.3869        0.4760        0.1147        0.2446        0.3234        0.3993        0.4713        0.9360        1.0592        1.1836        1.3233        1.0466        0.9800        0.9652        1.0028        1.2011        1.3805        1.3595        1.1629        1.6943        0.9376        1.0107        2.4834        2.2135        2.3894        4.1967        2.3041        1.9503        1.9176        1.6942        1.5423        1.4744        1.1436        0.8018        0.5980        0.0000        0.0000        0.0000        0.0000        0.0000        0.0000        0.0000        0.3609        0.1012        0.1216        0.1491        0.0000        2.0042        2.6803        3.1338        3.3638        2.7275        3.0063        3.5184        0.0000        0.0000        0.0000        0.0000        0.0000        0.0000        0.0000        0.0000        0.0000        0.0000        0.0000        0.0000        0.0000        0.0000        0.0000        0.0000        0.0000        0.0000        0.0000        0.0000        0.0000        0.0000        0.0000        0.0000        0.0000        0.0000        0.0000        0.0000        0.0000        0.0000        0.0000        0.0000        0.0000        0.0000        0.0000        0.0000        0.0000        0.0000        0.0000        0.0000        0.0000        0.0000        0.0000        0.0000        0.0000        0.0000        0.0000        0.0000        0.0000        0.0000        0.0000
        0.0000        0.0000        0.0000        0.0000        3.2177        2.5201        1.3343        0.8406        0.3161        0.4980        1.2517        0.4868        0.1364        0.0329        0.1187        0.0488        0.0577        0.8338        0.8584        0.7203        0.9683        0.7579        0.8109        0.2933        0.3712        0.4517        0.5958        0.7378        0.5672        0.5867        0.4697        0.0929        0.3383        0.3273        0.1486        0.0314        0.0196        0.1217        0.1215        0.3591        0.3280        0.7893        0.2873        0.4513        0.0456        0.1026        0.1200        0.2208        0.1866        0.3165        0.2145        0.7690        0.3167        0.1539        0.3194        0.2668        0.1872        0.2514        0.1896        0.6201        0.7662        0.7259        0.6625        1.1302        1.1123        0.8091        0.7591        0.9621        1.8008        1.8265        1.6813        1.5484        1.7199        2.0794        2.1993        2.0935        2.1525        2.9545        1.4477        1.1196        1.5456        1.4646        1.7386        1.7113        1.7337        2.4507        1.9185        1.9806        2.2756        2.2336        2.6582        2.3760        2.3374        1.1906        0.9944        1.2073        1.0124        0.9814        0.9271        0.7890        1.0310        0.7468        0.7621        0.8433        0.5820        0.6544        0.6474        0.4261        0.5940        1.0548        1.6216        1.8838        2.4125        2.5933        1.8244        1.1870        1.3177        0.9582        0.7983        0.9307        0.6664        0.3637        0.4824        0.5644        0.6465        0.6458        0.5400        0.8166        0.2614        0.2427        0.2066        1.2702        0.7575        0.9044        0.9563        1.2536        2.2038        3.6822        3.4296        1.4103        1.6398        2.0589        1.0538        0.1985        0.0000        0.3546        0.0000        0.2647        0.5416        0.5371        0.4495        0.8933        1.2273        1.1704        1.1580        1.1081        1.0892        1.0854        1.0959        1.6475        1.9228        1.1766        1.3339        1.1325        1.0084        1.6131        1.4466        2.4720        3.3831        2.6775        2.2377        1.7928        1.6916        1.5563        1.3900        0.9520        0.8205        0.6721        0.5067        0.0000        0.0000        0.0000        0.0289        0.0979        0.0000        0.1897        0.2423        0.2595        2.1708        0.3859        0.0000        1.6162        2.3739        2.7438        3.2106        2.7812        3.0985        3.0003        3.8204        0.0000        0.0000        0.0000        0.0000        0.0000        0.0000        0.0000        0.0000        0.0000        0.0000        0.0000        0.0000        0.0000        0.0000        0.0000        0.0000        0.0000        0.0000        0.0000        0.0000        0.0000        0.0000        0.0000        0.0000        0.0000        0.0000        0.0000        0.0000        0.0000        0.0000        0.0000        0.0000        0.0000        0.0000        0.0000        0.0000        0.0000        0.0000        0.0000        0.0000        0.0000        0.0000        0.0000        0.0000        0.0000        0.0000        0.0000        0.0000        0.0000        0.0000
        0.0000        0.0000        0.0000        0.0000        1.2860        1.0386        0.8803        0.2637        0.2071        0.1186        0.1706        0.1293        0.0583        0.1153        0.0657        0.3205        1.8676        1.9086        2.4972        1.3838        1.4227        1.6107        1.5793        1.0249        0.5329        0.4881        0.6247        0.5019        0.5640        0.5920        0.5009        0.9361        1.5859        0.1433        0.2563        0.2316        0.7619        1.1228        1.3028        0.9519        1.4018        1.2543        0.0870        0.0267        0.1711        0.5172        0.9140        1.0120        0.9886        0.9205        0.3553        0.0342        0.0455        0.0297        0.0318        0.0584        0.0858        0.0996        0.0772        0.1311        0.1086        0.9110        1.3378        1.3878        2.4614        1.5300        0.3284        0.6433        3.9733        2.9990        1.1750        1.3622        1.2428        1.4459        1.3488        2.1334        3.3491        2.8358        2.0057        2.3731        2.3681        2.8102        2.8433        2.7344        1.7731        1.8062        1.6512        3.1830        3.8363        3.9753        2.9606        1.2584        0.7204        0.4433        0.5164        0.8279        1.3062        1.1010        1.0509        1.1440        0.9697        0.5761        0.6809        0.7856        0.4853        0.4745        0.4110        0.3479        0.6706        0.8272        1.5140        2.0707        2.5886        2.8230        2.4954        1.4509        1.0875        1.8957        0.9372        1.1875        0.6789        0.4486        0.3315        0.9482        1.0220        0.7159        0.5805        0.5317        0.2021        0.3821        0.1312        0.6678        0.5236        0.5630        1.0270        1.0924        2.2192        1.9262        1.4033        1.4431        2.1683        1.4553        1.0527        0.2950        0.3611        0.2688        0.0000        0.4568        1.3151        0.5180        0.5510        1.1256        1.2623        1.0810        1.0588        1.1187        1.0946        1.9892        1.2279        1.6447        1.7662        1.1553        1.8916        0.8392        0.8067        1.6418        1.6275        1.9312        1.9279        1.9553        1.8063        1.4918        1.8441        1.2404        1.1451        0.8159        0.7399        0.6484        0.5414        0.0000        0.0259        0.1092        0.1740        0.2444        0.3358        0.3674        0.4418        1.0715        0.4837        0.5871        0.0442        1.3096        1.7356        2.1226        3.0943        2.6941        2.9171        2.9613        3.5437        0.0000        0.0000        0.0000        0.0000        0.0000        0.0000        0.0000        0.0000        0.0000        0.0000        0.0000        0.0000        0.0000        0.0000        0.0000        0.0000        0.0000        0.0000        0.0000        0.0000        0.0000        0.0000        0.0000        0.0000        0.0000        0.0000        0.0000        0.0000        0.0000        0.0000        0.0000        0.0000        0.0000        0.0000        0.0000        0.0000        0.0000        0.0000        0.0000        0.0000        0.0000        0.0000        0.0000        0.0000        0.0000        0.0000        0.0000        0.0000        0.0000        0.0000
        0.0000        0.0000        0.0000        0.0000        0.0633        0.2099        0.4986        0.0768        0.0854        0.1353        0.3894        0.0235        0.4365        0.1548        0.0951        1.1054        2.6991        2.6413        2.5982        1.4811        1.2303        1.0456        1.1159        1.0946        1.2842        1.1153        0.5921        0.4753        1.1343        0.5816        0.5324        0.8451        0.9966        0.3387        0.7408        0.0485        0.7342        0.0102        0.0075        0.0294        0.0294        0.0000        0.0470        0.5292        0.2292        0.0059        0.6582        0.2129        0.1725        0.0460        0.0230        0.0862        0.2298        0.1837        0.3900        0.2145        0.0915        0.2993        0.7064        0.2739        1.1872        0.5949        0.4393        0.2902        1.0499        0.3568        1.0431        1.7033        2.3589        2.1228        1.5330        1.5354        1.7007        2.1392        1.8667        2.0082        5.4214        5.8939        5.0079        3.8714        3.1550        2.0518        1.9771        2.0714        2.8716        3.3628        4.7266        3.2889        2.0004        2.1453        2.1687        4.1195        4.5460        4.4331        4.0043        4.0509        3.4187        2.9995        2.6908        3.2602        2.5978        2.0846        1.5836        0.8211        0.2216        0.4736        0.4123        0.3749        0.8001        1.3163        1.8190        2.4722        2.5125        2.5548        2.4940        1.8889        1.8152        0.8948        0.7158        0.2836        0.1975        0.2505        0.0318        0.0000        0.0000        0.0000        0.0168        0.4974        0.4367        0.4549        0.4501        0.2279        0.2717        0.2426        0.3094        0.3484        1.3934        0.3683        0.0908        0.0982        0.2063        0.5369        0.5846        1.4078        1.1149        1.8288        2.1056        1.6037        1.2057        1.4315        1.9150        1.1225        1.1184        1.1038        1.2964        1.2029        1.5248        2.1257        0.8938        0.8629        0.8588        0.8487        0.8371        0.7483        1.2946        2.4390        0.8361        2.6381        1.8604        1.4408        1.2498        0.4542        0.3895        0.3522        0.3426        0.6372        0.6183        0.5859        0.5401        0.5904        1.5509        0.6455        0.6250        0.5316        0.5725        0.5819        0.6347        0.6101        0.6323        0.7508        0.9073        0.0457        0.0507        0.0833        0.1099        1.9967        2.4311        2.6496        2.6584        0.0000        0.0000        0.0000        0.0000        0.0000        0.0000        0.0000        0.0000        0.0000        0.0000        0.0000        0.0000        0.0000        0.0000        0.0000        0.0000        0.0000        0.0000        0.0000        0.0000        0.0000        0.0000        0.0000        0.0000        0.0000        0.0000        0.0000        0.0000        0.0000        0.0000        0.0000        0.0000        0.0000        0.0000        0.0000        0.0000        0.0000        0.0000        0.0000        0.0000        0.0000        0.0000        0.0000        0.0000        0.0000        0.0000        0.0000        0.0000        0.0000        0.0000
        0.0000        0.0000        0.0000        0.0000        0.0000        0.0000        0.0000        0.0000        1.1806        0.8522        0.3049        0.3449        0.1966        0.2019        0.0504        1.1131        2.5371        3.4618        2.9701        1.5502        1.1883        0.7182        0.7186        1.1818        0.5566        0.8965        1.0199        2.0687        3.2885        1.6746        1.9403        0.9137        0.4491        0.9474        0.1812        0.0858        0.3275        0.2410        0.1385        0.0000        0.3822        0.6291        0.1410        0.3173        0.0000        0.0881        0.1762        0.0805        0.3794        0.4369        0.1494        0.6094        0.2067        0.2008        0.1375        0.2141        0.2459        0.1500        0.1844        0.7040        2.7096        2.6542        1.5601        1.4492        0.9353        0.1774        0.4473        0.6445        0.6093        0.2537        0.1361        0.5942        0.8714        1.3030        2.1516        2.8397        3.1398        2.5282        3.8654        3.2604        2.4994        1.6195        1.8562        2.0684        2.5161        2.3643        3.6200        3.4237        3.5055        3.6154        3.4354        3.7412        4.7068        5.5238        2.4583        2.9259        4.1050        3.4056        2.8903        3.4189        2.0809        1.1575        0.9952        0.8271        0.9848        0.6874        0.6239        0.4442        1.4125        1.2726        1.4666        2.0744        2.1495        2.4536        2.2503        1.7458        1.2935        0.9035        0.7274        0.2637        0.1535        0.1372        0.0705        0.0544        0.0121        0.0283        0.0124        2.0806        0.3846        0.4397        0.3045        0.0681        0.9811        2.0420        0.1578        0.3238        0.3756        0.5984        0.6744        0.2684        0.7096        0.7401        0.7377        2.1938        2.2100        1.6197        1.1145        2.7496        2.1847        2.0779        3.4420        2.7253        1.1705        1.1231        1.0912        1.2602        2.6746        1.8014        0.8856        0.8479        0.8361        1.4345        0.8407        0.7688        0.7764        1.0683        2.3218        1.0680        0.8711        0.8194        0.6911        0.3379        0.2601        0.2304        0.2480        0.5089        0.6142        0.5892        0.6310        0.8017        0.8750        1.0136        0.8788        0.7390        1.4004        0.6994        0.7807        0.6899        0.7018        0.7842        0.8916        0.0153        0.0192        0.0427        0.0858        1.7737        2.3319        0.0000        0.0000        0.0000        0.0000        0.0000        0.0000        0.0000        0.0000        0.0000        0.0000        0.0000        0.0000        0.0000        0.0000        0.0000        0.0000        0.0000        0.0000        0.0000        0.0000        0.0000        0.0000        0.0000        0.0000        0.0000        0.0000        0.0000        0.0000        0.0000        0.0000        0.0000        0.0000        0.0000        0.0000        0.0000        0.0000        0.0000        0.0000        0.0000        0.0000        0.0000        0.0000        0.0000        0.0000        0.0000        0.0000        0.0000        0.0000        0.0000        0.0000        0.0000        0.0000
        0.0000        0.0000        0.0000        0.0000        0.0000        0.0000        0.0000        0.0000        0.0000        0.0000        0.3472        0.3842        0.2436        0.5156        1.0312        0.1668        1.4894        1.6322        2.6498        1.4244        0.6867        0.6375        0.2706        0.5103        0.6347        1.3736        1.4750        1.8519        2.1420        1.1091        0.8781        0.1782        0.2207        0.2692        0.3796        0.1595        0.1533        0.1471        0.0555        0.0000        0.0822        0.0294        0.0000        0.0235        0.0646        0.1644        0.4404        0.5290        1.6867        1.6525        0.5693        0.3103        0.2870        0.3118        0.0823        0.6866        0.4760        0.1969        0.0827        0.4590        0.9713        0.4251        0.6603        0.4004        0.5122        0.3613        0.5981        1.4098        1.2781        0.8343        0.5170        0.5162        0.6607        0.6083        1.8751        1.5428        1.5787        1.7946        2.6177        2.0667        1.5972        1.4101        1.3294        2.9875        3.0007        2.4398        3.1976        3.0410        2.7943        2.1625        2.8259        3.4424        2.9171        2.1887        2.9182        3.4192        4.8842        3.7063        2.8081        2.8731        2.4673        1.8681        1.6157        0.8784        1.1773        1.0902        1.0849        1.2007        1.7289        1.3316        0.9016        1.9784        2.3825        2.2588        2.0423        1.7992        1.1556        0.9068        0.8119        0.2448        0.1757        0.0772        0.0841        0.0432        0.0294        0.0890        0.0135        0.6580        0.8903        0.9825        0.4841        0.0281        0.7639        1.7669        0.4485        0.7630        0.5346        0.5910        0.2374        0.7258        0.5511        0.2745        0.2911        2.0445        1.5086        2.1868        1.6154        1.6382        1.5884        2.0737        1.4489        1.2837        1.2092        1.1752        1.6374        2.6556        2.5217        1.6692        4.0052        0.9426        0.9031        0.9094        0.9608        1.4761        0.9626        0.9970        1.0237        1.0641        2.5827        1.0172        0.8391        0.8066        0.2889        0.2440        0.2619        0.5365        0.5710        0.6995        0.8997        1.0653        1.2102        6.1022        1.1276        0.9476       15.4469        0.8630        0.9764        0.9037        0.8390        0.9109        0.9660        0.0185        0.0137        0.0354        0.0000        0.0000        0.0000        0.0000        0.0000        0.0000        0.0000        0.0000        0.0000        0.0000        0.0000        0.0000        0.0000        0.0000        0.0000        0.0000        0.0000        0.0000        0.0000        0.0000        0.0000        0.0000        0.0000        0.0000        0.0000        0.0000        0.0000        0.0000        0.0000        0.0000        0.0000        0.0000        0.0000        0.0000        0.0000        0.0000        0.0000        0.0000        0.0000        0.0000        0.0000        0.0000        0.0000        0.0000        0.0000        0.0000        0.0000        0.0000        0.0000        0.0000        0.0000        0.0000        0.0000        0.0000        0.0000
        0.0000        0.0000        0.0000        0.0000        0.0000        0.0000        0.0000        0.0000        0.0000        0.0000        0.7891        2.4666        1.6279        1.6963        2.4551        1.6035        0.2790        1.0407        0.6143        0.3076        0.3775        0.2377        0.7462        1.0954        1.1170        1.3934        1.3853        1.7636        1.8571        1.1642        1.4469        0.9598        0.2832        0.2270        0.3540        0.0461        0.0287        0.0231        0.0176        0.1351        0.2762        0.1881        0.0294        0.0000        0.0000        0.2881        0.3292        0.1152        0.2822        0.2535        0.0583        0.0240        0.2092        0.5931        1.5848        1.6464        3.8231        4.2151        0.7180        1.4662        0.6946        0.2805        0.2753        0.4704        0.1388        0.0836        0.2594        0.5069        0.5368        0.5780        1.0368        1.1961        0.9668        0.6132        0.6028        0.9836        1.1252        1.6677        1.1378        1.4835        1.4492        1.1707        2.0004        2.3904        1.9531        2.6999        3.3128        3.5847        2.7587        2.5622        2.9065        3.0324        3.1929        2.5039        2.2598        2.1051        2.4558        2.9172        2.3567        2.5458        2.9510        2.0242        1.5457        0.4189        0.4066        0.5336        0.5618        0.7907        1.2036        0.9017        0.8321        1.7054        2.3435        2.0491        1.8725        1.5001        1.0828        0.9734        1.0016        0.2732        0.2051        0.1227        0.4726        0.1819        0.4207        0.2046        0.0000        0.6401        0.6218        0.7808        0.4745        0.1425        0.5502        0.6434        0.5123        0.3794        0.2804        0.4249        0.2022        0.1979        0.6775        0.9430        0.0000        0.9761        1.0580        2.5659        2.9073        2.2097        4.0589        3.7611        2.4783        1.2682        1.7588        1.4259        2.8580        2.6418        1.3670        1.3610        2.6944        2.4653        1.0636        1.0808        1.1969        4.9044        1.4710        3.0840        1.5857        1.9544        2.3114        1.5582        1.3046       28.1763        8.4796        0.3933        0.3844        0.7199        0.7428        0.8780        1.1494        1.8493        1.6656        1.6800        1.5040        1.2116        1.0719        1.0950        1.3404        1.0551        1.1123        1.9914        1.1808        0.1060        0.0934        0.0000        0.0000        0.0000        0.0000        0.0000        0.0000        0.0000        0.0000        0.0000        0.0000        0.0000        0.0000        0.0000        0.0000        0.0000        0.0000        0.0000        0.0000        0.0000        0.0000        0.0000        0.0000        0.0000        0.0000        0.0000        0.0000        0.0000        0.0000        0.0000        0.0000        0.0000        0.0000        0.0000        0.0000        0.0000        0.0000        0.0000        0.0000        0.0000        0.0000        0.0000        0.0000        0.0000        0.0000        0.0000        0.0000        0.0000        0.0000        0.0000        0.0000        0.0000        0.0000        0.0000        0.0000        0.0000        0.0000
        0.0000        0.0000        0.0000        0.0000        0.0000        0.0000        0.0000        0.0000        0.0000        0.0000        2.5249        5.4327        5.9633        6.3809        5.3235        1.9187        0.9825        0.4975        0.0964        1.1198        2.1826        2.4124        3.1046        2.4763        3.4722        3.6243        1.4913        1.9129        1.4526        1.0622        0.7377        0.3271        0.2103        0.1389        0.4770        0.3020        0.3453        0.2192        0.3123        0.3168        0.9882        1.0837        0.8052        0.2646        0.0294        0.0000        0.6587        0.0531        1.2659        1.2490        0.4395        0.4080        0.0896        0.9061        1.9891        3.9071        5.0669        2.6591        2.1646        1.9034        1.9042        1.0800        1.3806        1.8027        3.2196        1.3314        0.2844        0.7036        0.6239        0.5271        2.6643        1.8024        1.1927        1.1535        1.4713        0.9847        1.1992        1.3288        1.3492        1.6380        1.2260        0.7717        1.2020        2.3711        3.1706        3.6474        2.4747        2.6418        2.2581        1.4466        1.2412        1.1320        1.5996        1.6864        1.6108        2.3189        3.4583        2.9199        2.5353        2.2481        2.3013        1.9088        1.5723        1.0841        0.7034        0.7805        0.7841        0.8480        0.9094        0.5746        0.8194        1.0033        1.2316        1.2427        1.1513        0.3830        0.3108        0.2911        0.3046        0.6863        0.7149        0.7377        1.1159        1.0384        0.9463        0.7983        0.5823        0.0631        0.0394        0.4406        0.3140        1.9777        0.6924        0.9198        1.3293        2.0946        1.7635        2.5181        1.8509        1.5894        1.6166        1.7061        1.4707        0.8483        2.2942        3.8560        2.3609        1.8703        1.6384        2.3785        1.9089        0.9150        1.0611        2.1678        1.7893        1.6500        1.8124        2.8771        1.8858        1.5291        0.9074        0.9040        1.0106        1.5973        1.8261        2.1314        2.3574        2.9172        2.7955        2.6895        5.3987        8.8369        9.5398        1.2522        0.9505        0.9896        0.6508        0.7584        0.9617        1.9392        2.1955        2.2554        1.9948        1.2267        1.1253        1.2285        1.4776        2.7389        3.2429        3.3372        0.0000        0.0000        0.0000        0.0000        0.0000        0.0000        0.0000        0.0000        0.0000        0.0000        0.0000        0.0000        0.0000        0.0000        0.0000        0.0000        0.0000        0.0000        0.0000        0.0000        0.0000        0.0000        0.0000        0.0000        0.0000        0.0000        0.0000        0.0000        0.0000        0.0000        0.0000        0.0000        0.0000        0.0000        0.0000        0.0000        0.0000        0.0000        0.0000        0.0000        0.0000        0.0000        0.0000        0.0000        0.0000        0.0000        0.0000        0.0000        0.0000        0.0000        0.0000        0.0000        0.0000        0.0000        0.0000        0.0000        0.0000        0.0000        0.0000
        0.0000        0.0000        0.0000        0.0000        0.0000        0.0000        0.0000        0.0000        0.0000        0.0000        0.0000        0.7979        2.2905        3.1007        3.7476        3.1664        2.9222        0.9005        1.8351        0.3610        0.1737        1.9064        3.6890        4.3868        2.8484        3.6316        3.4508        1.7867        1.1144        0.4275        0.1506        0.4019        1.2367        0.7441        0.2660        1.0149        0.2856        1.0986        1.8054        1.7681        1.5164        0.3809        0.2004        0.0294        0.2352        1.2827        0.4351        0.3174        1.0560        1.0695        0.1193        0.1468        0.1004        0.5746        0.4360        0.2519        0.2700        1.0345        0.9882        1.3218        1.0814        1.0234        1.6894        1.4342        1.2743        1.5880        0.5166        0.6591        0.9898        1.6486        1.9624        1.2289        1.0876        0.9330        0.9273        0.8593        0.9798        1.2218        1.7880        1.6313        0.9252        0.6708        0.8498        0.7860        0.8170        0.8928        0.9105        1.4469        1.6116        1.2523        1.0045        1.1046        0.7865        1.0062        0.6819        1.2011        1.2837        2.1324        2.3214        2.2863        2.7819        2.4532        2.1694        1.4058        0.8461        0.5854        0.7038        1.0603        0.9687        0.5530        0.7392        0.9020        1.1578        1.5673        1.0264        0.3317        0.2601        0.2590        0.3136        0.8146        0.9453        1.0335        1.0163        1.2141        1.2063        1.0201        0.7574        0.0806        0.1113        0.0298        0.0489        0.7304        0.5512        0.9577        2.2816        3.6828        2.6199        2.5898        2.8191        3.9095        2.5487        2.2560        2.1208        0.9263        1.6223        2.4727        0.7933        1.2826        0.7437        0.7659        0.8037        0.9042        0.9524        1.4127        1.7729        2.1663        2.2397        4.6626        2.2955        1.1703        1.0823        1.0131        1.2008        1.8780        2.1138        2.3314        2.6258        3.2447        3.5240        3.3583        2.8218        2.1182        2.4050        1.1265        1.0609        0.7868        0.7904        0.9404        1.4075        2.3715        2.6967        2.7096        2.3622        1.5166        1.3758        1.4174        1.8162        3.5296        4.1886        0.0000        0.0000        0.0000        0.0000        0.0000        0.0000        0.0000        0.0000        0.0000        0.0000        0.0000        0.0000        0.0000        0.0000        0.0000        0.0000        0.0000        0.0000        0.0000        0.0000        0.0000        0.0000        0.0000        0.0000        0.0000        0.0000        0.0000        0.0000        0.0000        0.0000        0.0000        0.0000        0.0000        0.0000        0.0000        0.0000        0.0000        0.0000        0.0000        0.0000        0.0000        0.0000        0.0000        0.0000        0.0000        0.0000        0.0000        0.0000        0.0000        0.0000        0.0000        0.0000        0.0000        0.0000        0.0000        0.0000        0.0000        0.0000        0.0000        0.0000
        0.0000        0.0000        0.0000        0.0000        0.0000        0.0000        0.0000        0.0000        0.0000        0.0000        0.0000        0.0000        0.0000        0.0000        2.6205        3.9132        3.8036        3.6283        1.0312        0.0979        1.7874        1.4973        1.2953        1.0277        1.6125        0.3539        0.6090        0.2091        0.1668        0.7868        0.8111        1.3588        1.3287        0.4621        0.4123        1.1102        0.2744        0.0767        0.8498        1.1804        1.2353        1.8869        0.5373        0.2353        0.1352        0.2881        0.5291        0.9937        1.0232        0.7481        0.7685        0.7746        0.8707        0.0847        0.0556        0.3611        0.7383        0.3212        0.1981        0.0325        0.1568        0.6753        1.0407        0.6710        0.8397        0.6447        1.5805        2.8919        2.5256        1.4951        1.1671        1.3825        1.1054        0.9052        0.7009        0.8731        1.1249        2.2969        2.4852        2.4562        1.5800        1.4420        1.4856        2.7420        2.4337        1.7197        1.3034        1.7743        1.1739        1.0911        0.8420        0.6613        0.8893        0.7512        0.7013        1.8065        2.1306        2.0510        1.8967        2.4212        2.2146        2.0401        1.8420        1.2561        1.0445        0.6627        0.6117        1.1140        1.2095        0.7914        0.7772        1.1989        1.5896        1.6389        1.1475        0.4316        0.3685        0.3816        0.4207        1.0559        1.2040        1.2224        1.2326        1.2742        1.2141        1.0853        0.8707        0.4444        0.5232        0.0927        0.0705        1.4433        1.3430        0.5938        0.9523        3.4092        2.8568        3.1178        2.9541        3.8440        3.6494        2.8785        2.5297        0.9055        0.6668        0.5797        0.6480        1.1232       15.1892        0.9691        2.3192        2.2227        1.4312        2.2038        3.2570        5.9556        4.4208        2.9321        2.8819        1.6850        1.9612        2.6747        2.4122        4.1170        4.4240        4.2953        3.5078        3.9998        4.6144        4.4816        3.6609        2.5066        2.0130        1.8298        1.7933        1.3623        1.3641        1.5281        1.8030        3.2952        3.5764        3.5178        3.1366        3.2096        2.1887        1.8755        0.0000        0.0000        0.0000        0.0000        0.0000        0.0000        0.0000        0.0000        0.0000        0.0000        0.0000        0.0000        0.0000        0.0000        0.0000        0.0000        0.0000        0.0000        0.0000        0.0000        0.0000        0.0000        0.0000        0.0000        0.0000        0.0000        0.0000        0.0000        0.0000        0.0000        0.0000        0.0000        0.0000        0.0000        0.0000        0.0000        0.0000        0.0000        0.0000        0.0000        0.0000        0.0000        0.0000        0.0000        0.0000        0.0000        0.0000        0.0000        0.0000        0.0000        0.0000        0.0000        0.0000        0.0000        0.0000        0.0000        0.0000        0.0000        0.0000        0.0000        0.0000        0.0000        0.0000
        0.0000        0.0000        0.0000        0.0000        0.0000        0.0000        0.0000        0.0000        0.0000        0.0000        0.0000        0.0000        0.0000        0.0000        0.0000        0.0000        0.0000        0.0000        0.5298        1.8477        0.6178        0.4996        1.9437        1.4059        0.2450        0.3033        2.1709        2.7331        2.3638        1.2954        0.6093        1.8743        1.3387        0.6958        0.1759        0.1025        0.0458        0.0529        0.0363        0.1836        0.3598        0.5134        0.4533        0.4175        1.3588        0.3586        0.2880        1.1497        1.4405        0.5743        0.3659        0.9587        0.9122        0.3540        0.0265        0.1926        0.5052        0.1590        0.2765        0.3484        0.7069        0.7430        1.5979        1.3126        0.6496        0.5215        0.2969        0.4735        1.7682        1.5615        2.1521        1.8796        1.3996        1.0198        1.2214        1.1225        1.2762        1.5190        1.4855        1.3455        1.2610        1.4064        1.5769        1.8442        2.8019        2.0332        1.0917        1.0774        1.1809        1.0412        0.9587        1.4022        1.7374        1.3957        0.9478        1.6954        3.1558        2.5718        2.5871        2.2652        2.4801        2.1895        1.8624        1.2735        1.1253        1.0367        1.0328        0.7979        0.9991        1.2587        0.9291        1.4933        1.7123        1.9978        1.6803        0.7498        0.6994        0.6877        0.6375        1.3680        1.3734        1.2963        1.1909        1.9542        1.2915        0.9118        0.8943        0.5126        0.8025        0.3529        0.1439        0.6325        3.5445        2.4079        1.3292        4.4235        3.6218        3.3975        2.7338        2.9148        3.0036        3.5725        3.0941        1.9899        1.1359        0.9362        0.7607        1.0920        1.4144        1.7263        1.7897        2.0705        2.2850        3.0402        3.4362        6.3408        6.5205        9.8323        7.4031        5.8524        5.1198        5.1644        4.3877        5.5822        6.2343        5.6940       10.2311        5.5212        5.4054        5.1760        4.5775        3.2082        2.9431        2.8396        3.3643        2.1971        2.3190        2.3993        2.5338        4.5893        5.1017        4.6287        4.1655        2.9965        3.0672        2.4087        0.0000        0.0000        0.0000        0.0000        0.0000        0.0000        0.0000        0.0000        0.0000        0.0000        0.0000        0.0000        0.0000        0.0000        0.0000        0.0000        0.0000        0.0000        0.0000        0.0000        0.0000        0.0000        0.0000        0.0000        0.0000        0.0000        0.0000        0.0000        0.0000        0.0000        0.0000        0.0000        0.0000        0.0000        0.0000        0.0000        0.0000        0.0000        0.0000        0.0000        0.0000        0.0000        0.0000        0.0000        0.0000        0.0000        0.0000        0.0000        0.0000        0.0000        0.0000        0.0000        0.0000        0.0000        0.0000        0.0000        0.0000        0.0000        0.0000        0.0000        0.0000        0.0000        0.0000
        0.0000        0.0000        0.0000        0.0000        0.0000        0.0000        0.0000        0.0000        0.0000        0.0000        0.0000        0.0000        0.0000        0.0000        0.0000        0.0000        0.0000        0.0000        0.0000        2.2784        2.1272        2.1400        3.4087        2.3127        1.0337        1.1940        8.0277        6.9835        3.0022        1.4108        2.1574        1.3511        0.6302        0.4749        0.1721        0.4936        0.4605        0.7948        0.2686        0.1362        0.2601        1.0517        0.2835        0.2520        1.2540        1.2840        0.9600        0.9967        1.0695        0.2252        0.4825        1.2580        1.3012        0.7120        0.4229        0.9670        0.7451        0.4236        0.6102        1.2578        1.1090        2.3989        6.4512        4.8494        1.7074        1.0877        1.4115        1.0369        1.5890        1.6094        4.1066        3.0586        2.3160        1.9584        2.3417        1.4212        1.0581        1.3360        0.8899        0.8492        0.7303        1.1654        0.9728        0.8913        1.1118        3.0955        2.3920        3.9300        3.2252        3.9292        3.8099        3.7828        3.5577        3.1130        3.0590        2.3667        2.6099        2.3702        2.8216        3.2915        2.9925        2.5392        2.1975        2.1834        2.1249        1.9227        1.7883        1.1893        1.7424        1.8645        1.5119        2.3293        2.5858        2.6985        2.8533        2.3312        2.2612        2.1616        2.0257        1.8364        1.7322        1.5268        1.2561        0.7018        0.2179        0.1641        0.2123        1.5421        1.5926        1.7066        2.1777        1.7574        1.8603        2.1987        3.6896        4.1487        2.8098        2.8128        2.2066        1.0375        1.0850        1.1323        0.7119        1.0357        0.7112        0.3326        0.5080       12.5921       16.2584        3.7783        3.9656        3.6897        3.8205        4.0853        4.2724        6.9671        9.0605        8.4858       12.2124       11.0064       10.5841       10.9359       21.8548        8.1277        8.3750        7.7574        6.7420        6.1622        5.2811        5.1386        4.9772        6.1036        5.4586        5.1447        6.9972        5.1685        5.5079        7.0286        5.7295        5.3956       18.4039        5.1867        4.7870        3.9764        3.9226        4.1957        0.0000        0.0000        0.0000        0.0000        0.0000        0.0000        0.0000        0.0000        0.0000        0.0000        0.0000        0.0000        0.0000        0.0000        0.0000        0.0000        0.0000        0.0000        0.0000        0.0000        0.0000        0.0000        0.0000        0.0000        0.0000        0.0000        0.0000        0.0000        0.0000        0.0000        0.0000        0.0000        0.0000        0.0000        0.0000        0.0000        0.0000        0.0000        0.0000        0.0000        0.0000        0.0000        0.0000        0.0000        0.0000        0.0000        0.0000        0.0000        0.0000        0.0000        0.0000        0.0000        0.0000        0.0000        0.0000        0.0000        0.0000        0.0000        0.0000        0.0000        0.0000        0.0000        0.0000
        0.0000        0.0000        0.0000        0.0000        0.0000        0.0000        0.0000        0.0000        0.0000        0.0000        0.0000        0.0000        0.0000        0.0000        0.0000        0.0000        0.0000        0.0000        0.0000        4.1295        3.4089        1.9233        2.5188        1.7002        1.9341        0.4699        0.6165        3.3093        4.5813        5.1616        7.7264        2.5856        1.0139        1.1479        2.9007        0.2275        0.1558        0.0877        0.2106        0.2108        0.3159        0.4878        1.3510        0.9948        0.6281        0.8896        2.3128        0.6282        0.5410        1.1303        1.2955        1.1661        1.0278        0.1999        0.5024        1.6364        0.6006        0.9341        0.2242        0.2447        0.1741        0.1809        0.4997        1.5870        1.5789        2.4088        2.6879        2.6972        0.3253        1.2530        5.1029        3.3636        2.3571        1.6142        1.3513        1.5578        0.9542        0.9458        0.9978        1.0112        1.3245        1.5709        0.9934        1.3433        2.6422        2.5375        2.0747        1.6382        1.7765        2.7303        2.0351        2.2203        2.2075        2.8699        2.6147        3.1258        3.2885        3.1094        3.4587        3.6943        3.5162        2.8829        2.5734        2.5676        2.4467        2.5235        2.0786        1.4508        1.9504        1.3996        1.6595        2.6864        3.1248        3.3124        3.2697        2.8858        2.9399        2.8535        2.5214        2.1970        1.9541        1.6517        1.3519        0.3650        0.1440        0.1490        0.2125        1.9539        2.0871        2.2655        2.5677        2.6970        1.8125        2.5310        2.0581        2.0868        2.3552        2.3531        2.0585        0.9784        0.9113        0.8161        1.0702        1.7035        0.6499        0.3227        0.3125       12.4114       10.6848        5.3345        3.1310        4.8220        5.5518        6.2924        9.5288        8.8133        7.2051        7.3029        7.9806        8.2359        8.2919        8.9609        9.5412       11.5968       12.6683       10.9875       10.1674       10.3923       11.2267        8.7465        8.7614        8.2803        8.0052        7.5590       15.8234       11.8383       11.6037        7.0125        7.8842        6.4317        6.2506        5.9485        5.5254        4.6945        4.3705        5.3745        6.6692        7.4874        0.0000        0.0000        0.0000        0.0000        0.0000        0.0000        0.0000        0.0000        0.0000        0.0000        0.0000        0.0000        0.0000        0.0000        0.0000        0.0000        0.0000        0.0000        0.0000        0.0000        0.0000        0.0000        0.0000        0.0000        0.0000        0.0000        0.0000        0.0000        0.0000        0.0000        0.0000        0.0000        0.0000        0.0000        0.0000        0.0000        0.0000        0.0000        0.0000        0.0000        0.0000        0.0000        0.0000        0.0000        0.0000        0.0000        0.0000        0.0000        0.0000        0.0000        0.0000        0.0000        0.0000        0.0000        0.0000        0.0000        0.0000        0.0000        0.0000        0.0000        0.0000
        0.0000        0.0000        0.0000        0.0000        0.0000        0.0000        0.0000        0.0000        0.0000        0.0000        0.0000        0.0000        0.0000        0.0000        0.0000        0.0000        0.0000        0.0000        0.0000        0.0000        1.0947        1.3172        2.0938        3.9620        5.1060        2.5079        5.5909        8.1349        7.4681        5.7186        4.8618        1.4822        0.2056        0.7054        0.1976        1.7394        0.2677        0.0546        0.0537        0.6022        0.8471        0.2907        0.4985        1.4568        1.4790        0.8182        0.4412        0.4933        0.8508        0.7883        0.7216        1.1822        0.9587        0.1665        0.1684        0.3312        0.2508        0.4717        0.2913        0.8058        1.9559        2.1309        2.0855        2.4230        6.3059        4.4479        1.9996        2.1483        1.4819        1.7301        1.9030        2.1189        1.9543        1.9857        1.3937        1.2192        1.1506        1.1179        1.5768        1.3073        0.9490        1.2111        1.6791        1.8669        1.6707        2.1869        1.7174        1.0339        0.9777        1.2112        1.2904        1.5431        1.7934        2.0138        2.2852        3.2933        3.6323        4.1691        4.2590        3.1977        3.3800        3.7391        3.4730        2.8342        2.7433        3.0157        2.9523        2.2079        1.7148        1.8481        2.5461        3.2058        3.6154        3.8697        4.0767        3.4220        3.4552        3.3443        3.0321        2.6775        2.4894        2.0701        1.5409        0.2977        0.1851        0.1739        0.2545        2.1576        2.4382        2.7057        3.3528        3.2071        3.5331        2.6368        1.8080        1.8361        1.9973        2.0886        1.9221        0.9844        0.8930        0.9874        0.8374        0.9113        2.5134        1.6036        0.6203        2.6586        7.8008        6.3320        8.4528        8.3106        7.4096       10.0092        6.6407        7.6353        8.1347        9.1720        8.0857        8.9657        9.6551        9.5069        8.9671        9.5951        9.0844        8.8212        9.7688       10.1721       11.2554       10.6969       10.8533        9.5549        8.1889        7.9159        8.1798       21.1530       16.9019        8.6318        7.8266        7.7782        7.6865        7.3629        6.9240        5.9718        6.5730        6.4807        5.8892        8.3205        8.2011        0.0000        0.0000        0.0000        0.0000        0.0000        0.0000        0.0000        0.0000        0.0000        0.0000        0.0000        0.0000        0.0000        0.0000        0.0000        0.0000        0.0000        0.0000        0.0000        0.0000        0.0000        0.0000        0.0000        0.0000        0.0000        0.0000        0.0000        0.0000        0.0000        0.0000        0.0000        0.0000        0.0000        0.0000        0.0000        0.0000        0.0000        0.0000        0.0000        0.0000        0.0000        0.0000        0.0000        0.0000        0.0000        0.0000        0.0000        0.0000        0.0000        0.0000        0.0000        0.0000        0.0000        0.0000        0.0000        0.0000        0.0000        0.0000        0.0000        0.0000
        0.0000        0.0000        0.0000        0.0000        0.0000        0.0000        0.0000        0.0000        0.0000        0.0000        0.0000        0.0000        0.0000        0.0000        0.0000        0.0000        0.0000        0.0000        0.0000        0.0000        0.0000        0.1578        3.6399        0.9636        0.9715        0.6133        1.2683        4.5136        8.6283        7.0652        6.9417        4.5416        1.4569        0.0794        0.1124        0.6417        0.1328        0.2775        1.5413        0.2469        0.2078        0.0151        0.2902        0.3024        0.2644        0.5150        0.3699        0.5885        1.3055        1.0702        0.6415        1.5441        1.7419        0.6126        0.2851        0.4095        0.3242        1.1355        1.1328        0.8731        2.3530        2.7413        4.6845        4.4119        2.6936        1.3380        1.3866        0.9140        0.7008        0.6891        1.8518        2.8961        3.9309        3.7531        1.9041        1.6639        1.6247        1.8066        2.0929        2.0493        1.5761        1.5169        1.6073        2.4223        2.6762        2.5945        2.2886        1.7808        1.8266        1.7528        1.7451        2.2026        2.0960        2.3300        2.3501        2.9862        3.9996        4.0794        3.9802        3.8383        4.4910        4.5199        4.3606        2.9143        2.6481        2.7538        3.1752        5.5803        4.3174        4.5962        6.6714        6.5038        5.7143        4.4634        4.3447        3.9790        4.0040        4.4495        3.8028        3.2320        3.0874        2.7812        2.1557        0.5026        0.2751        0.2803        0.3316        2.2003        2.5982        2.7032        3.1483        2.8418        2.5603        2.0083        1.3787        1.3753        1.4512        1.6441        1.8660        1.1413        1.2131        1.2339        1.3240        1.2280        1.5732        1.5559        0.6914        4.0534        6.5025        6.7497        8.6090        7.5585       11.3375        9.4871        7.2750       10.5161        9.1478        8.9497        7.9183        8.1174        9.0546       10.3414       11.9970       13.9878       14.2021       12.4795       12.9337       11.3927       11.2027       10.8047       10.8263       10.5287       11.0635        9.3338       10.8557        9.9174        9.9113       10.2029       10.1591       23.7549       24.6086       10.9874        8.9573        7.1536        6.6145        6.3168        6.1955        8.3229        8.8691        5.5604        0.0000        0.0000        0.0000        0.0000        0.0000        0.0000        0.0000        0.0000        0.0000        0.0000        0.0000        0.0000        0.0000        0.0000        0.0000        0.0000        0.0000        0.0000        0.0000        0.0000        0.0000        0.0000        0.0000        0.0000        0.0000        0.0000        0.0000        0.0000        0.0000        0.0000        0.0000        0.0000        0.0000        0.0000        0.0000        0.0000        0.0000        0.0000        0.0000        0.0000        0.0000        0.0000        0.0000        0.0000        0.0000        0.0000        0.0000        0.0000        0.0000        0.0000        0.0000        0.0000        0.0000        0.0000        0.0000        0.0000        0.0000        0.0000        0.0000
        0.0000        0.0000        0.0000        0.0000        0.0000        0.0000        0.0000        0.0000        0.0000        0.0000        0.0000        0.0000        0.0000        0.0000        0.0000        0.0000        0.0000        0.0000        0.0000        0.0000        0.0000        1.0397        0.9101        0.7571        1.5949        2.2292        4.6571        1.5499        2.8815        0.6879        0.3277        1.0696        1.5285        1.7703        1.8295        7.3191        0.3967        0.5448        2.6177        0.4297        0.0815        0.1007        1.6379        0.5278        0.3800        0.7449        1.1472        0.9234        1.0092        1.3769        0.3420        0.4246        2.0033        1.6272        2.3302        4.5464        4.9176        2.2920        2.3471        1.8028        1.1281        2.1610        2.8854        2.9581        1.2579        1.0559        2.1458        1.3278        1.3435        1.3447        1.8344        3.3067        3.8973        5.1610        2.1400        3.9202        4.2158        2.1426        2.8513        2.8714        1.9866        2.9962        3.1336        5.1360        4.7300        3.0450        2.6975        2.4690        2.0214        1.6453        1.7442        2.4483        2.2574        2.8489        3.2556        2.8298        2.9837        2.8115        3.3651        3.6114        3.6436        3.6995        3.4154        2.8271        2.4056        2.0332        2.0281        3.4876        7.6362        4.9209        4.9273        5.1979        7.2415        5.4242        4.8586        5.6129        5.3671        5.3822        5.1451        4.7184        5.0177        3.8069        3.7151        2.2357        1.8941        2.4818        1.9129        1.8401        1.7425        2.2065        1.4939        1.6132        2.7613        0.3626        0.1197        0.0466        0.3034        0.5767        0.2023        2.2546        3.2150        3.1328        3.5188        3.8729        4.3615        4.8484        4.8928        8.5603       11.5141       10.3150       10.6398       13.0695       13.2085       10.6322       10.6348       10.6219       10.7945       11.0311       10.1950       10.4413       10.5266       11.4246       13.7847       13.3258       13.9269       13.3137       13.1414       14.7485       14.9341       15.6324       13.0053       12.8644       11.5368       13.4484       12.6710       13.2503       13.0714       12.2195       11.4864       12.7106       18.3607       12.5940       11.2690       10.0020        8.8247        7.7223        7.2270        5.4140        5.0618        4.9602        0.0000        0.0000        0.0000        0.0000        0.0000        0.0000        0.0000        0.0000        0.0000        0.0000        0.0000        0.0000        0.0000        0.0000        0.0000        0.0000        0.0000        0.0000        0.0000        0.0000        0.0000        0.0000        0.0000        0.0000        0.0000        0.0000        0.0000        0.0000        0.0000        0.0000        0.0000        0.0000        0.0000        0.0000        0.0000        0.0000        0.0000        0.0000        0.0000        0.0000        0.0000        0.0000        0.0000        0.0000        0.0000        0.0000        0.0000        0.0000        0.0000        0.0000        0.0000        0.0000        0.0000        0.0000        0.0000        0.0000        0.0000        0.0000        0.0000
        0.0000        0.0000        0.0000        0.0000        0.0000        0.0000        0.0000        0.0000        0.0000        0.0000        0.0000        0.0000        0.0000        0.0000        0.0000        0.0000        0.0000        0.0000        0.0000        0.0000        0.0000        2.5294        0.7540        0.7416        0.8510        0.3754        1.9606        0.8935        0.2455        0.2344        0.2245        0.2901        0.2933        0.9100        0.9046        2.2219        0.2641        0.1018        0.1766        0.4390        0.0138        0.0811        0.5139        0.0000        0.0000        1.0084        0.3453        0.1447        0.3552        0.4711        3.4401        4.3651        5.5533        7.5991        7.8051        8.5672        6.5556        5.3257        5.5514        2.6256        2.5065        1.9842        3.0845        1.6414        4.0023        1.8704        1.9515        1.7669        1.1154        1.1786        2.0222        2.5614        2.0293        2.7921        1.8943        2.5158        3.6765        2.0284        3.4076        3.7906        2.6241        3.8889        4.5308        4.7913        4.7075        3.5227        2.8604        2.8879        2.5773        2.7417        2.9367        3.5615        2.4996        2.1891        5.0059        4.1509        2.6973        2.6736        3.4125        4.2975        4.0859        3.8833        3.9399        3.0796        2.8396        3.3502        3.0552        3.3364        5.4141        7.1662        4.8063        4.3828        4.7484        5.1286        5.3583        6.9573        6.0284        5.8847        6.0813        7.5785        7.4238        6.8870        4.7540        3.3333        2.0003        1.8146        1.9621        2.5843        2.5583        2.1549        1.5247        5.2185        4.0254        0.2408        0.2038        1.1390        0.9607        0.8320        0.5564        3.1813        3.7304        5.5087        6.3461       10.0505        7.3237        6.4021        6.6408       11.9988       11.5320       16.3145       15.9635       16.6832       14.3052       12.9782       12.0493       13.5983       12.9372       12.9974       15.0957       16.0901       12.8232       13.3915       13.1912       13.0882       14.0231       12.8919       13.5259       13.8657       13.2150       15.1631       16.1139       16.9020       15.7282       14.5015       15.1815       12.9359       12.2310       10.8819       11.9187       14.6055       21.3326       14.0418       12.8663       10.3022        9.1385        8.2955        7.6693        5.6316        5.1927        5.2951        0.0000        0.0000        0.0000        0.0000        0.0000        0.0000        0.0000        0.0000        0.0000        0.0000        0.0000        0.0000        0.0000        0.0000        0.0000        0.0000        0.0000        0.0000        0.0000        0.0000        0.0000        0.0000        0.0000        0.0000        0.0000        0.0000        0.0000        0.0000        0.0000        0.0000        0.0000        0.0000        0.0000        0.0000        0.0000        0.0000        0.0000        0.0000        0.0000        0.0000        0.0000        0.0000        0.0000        0.0000        0.0000        0.0000        0.0000        0.0000        0.0000        0.0000        0.0000        0.0000        0.0000        0.0000        0.0000        0.0000        0.0000        0.0000        0.0000
        0.0000        0.0000        0.0000        0.0000        0.0000        0.0000        0.0000        0.0000        0.0000        0.0000        0.0000        0.0000        0.0000        0.0000        0.0000        0.0000        0.0000        0.0000        0.0000        0.0000        0.0000       14.6399       17.8101       12.5733       13.8995        3.5787        2.7894        4.4209        0.4538        0.6355        0.2838        0.2840        0.6708        1.1540        0.9299        0.0696        0.0155        0.0171        0.0195        0.0346        0.0206        0.0232        0.0264        0.0000        0.0495        1.4195        0.2407        0.2647        0.3890        0.7609        0.3406        0.5654        0.8237        2.4587        3.3802        5.6498        6.1404        4.0265        6.2094        6.0027        6.3511        5.0563        7.2527        6.1480        3.9664        0.8807        1.9579        2.1669        2.4515        3.7991        3.3387        2.5827        2.1908        2.9659        3.4923        5.3754        4.9053        3.6184        3.7012        3.5276        3.6319        4.2958        5.3315        5.5774        4.5517        3.3747        3.7335        3.0813        2.6637        2.2951        2.3817        2.9221        2.6078        3.6947        3.3740        2.9406        2.9135        3.1019        3.2007        4.8038        4.7201        4.1225        3.9322        3.4223        2.4913        2.5768        2.8417        3.5100        5.7703        4.6562        5.5035        4.4710        5.2318        5.2684        5.4740        7.8231        6.8183        7.0713        8.0345        8.0436        7.0443        5.5054        5.4876        6.0001        2.8504        2.6781        2.2774        3.0196        2.4022        2.8342        1.9195        5.3970        1.2145        1.5283        2.7509        4.2827        2.1349        3.1380        3.1538        6.5424        7.3030        8.5366        7.1201       11.1005       10.6995        8.4854        8.0953       12.6074       13.4469       18.4457       14.7654       14.3654       12.9972       14.8038       16.3797       13.0424       11.3346       15.5044       13.0116       13.4564       13.0047       14.1774       14.6365       14.8316       15.9954       14.8260       14.6109       14.6064       19.5547       22.0288       21.1952       17.2134       17.2964       15.5594       15.6523       14.4441       13.4977       11.7337       12.8499       18.5001       15.7491       15.4243       14.7346       17.1524       10.0287        8.9786        8.2044        5.9520        5.3161        5.2522        6.4649        0.0000        0.0000        0.0000        0.0000        0.0000        0.0000        0.0000        0.0000        0.0000        0.0000        0.0000        0.0000        0.0000        0.0000        0.0000        0.0000        0.0000        0.0000        0.0000        0.0000        0.0000        0.0000        0.0000        0.0000        0.0000        0.0000        0.0000        0.0000        0.0000        0.0000        0.0000        0.0000        0.0000        0.0000        0.0000        0.0000        0.0000        0.0000        0.0000        0.0000        0.0000        0.0000        0.0000        0.0000        0.0000        0.0000        0.0000        0.0000        0.0000        0.0000        0.0000        0.0000        0.0000        0.0000        0.0000        0.0000        0.0000        0.0000
        0.0000        0.0000        0.0000        0.0000        0.0000        0.0000        0.0000        0.0000        0.0000        0.0000        0.0000        0.0000        0.0000        0.0000        0.0000        0.0000        0.0000        0.0000        0.0000        0.0000        0.0000        0.0000        9.7988       13.2453        9.1571       12.8991        7.0815        3.9731        1.7374        1.6626        0.8210        3.2816        4.2831        3.2134        2.3106        0.4785        1.9288        0.0217        0.5261        5.0031        1.0642        0.2272        0.0330        0.0000        0.0000        0.0000        0.0000        0.0844        0.1852        0.0808        0.0762        0.1210        0.9053        2.7835        4.5740        4.6723        3.8348        7.2956        7.9131        7.0934        7.7721        6.5474        5.1328        4.1583        4.4726        1.9063        2.2720        2.0361        3.7992        4.5454        3.2328        3.3652        4.9475        4.0747        3.9043        4.4259        6.5655        7.7411        5.8137        5.0360        8.5634        8.3152        9.3258        6.6282        6.0455        5.1517        5.4647        5.3606        4.4604        3.9202        3.6457        2.7784        2.5968        3.2570        4.0796        3.5721        3.9891        5.0897        3.3822        3.9097        4.5643        4.7870        6.3740        3.9546        2.9375        3.9687        3.8910        5.2200        3.7936        3.6647        4.0250        4.9312        5.3034        6.9972        7.7096        7.0367        8.0306        8.9565        8.2360        6.9615        7.4012        5.2256        4.5382        4.9723        2.6182        1.9747        2.4689        2.3132        1.8127        2.4890        2.3634        3.7915        5.3137        4.9045        1.2645        3.7581        5.0043        7.2376        7.1108       10.3559        8.5249        6.7840        6.0327        9.0949        9.6045        7.0544        7.3344       10.5632       13.3153       15.5892       14.7614       15.4454       13.0292       12.5580       15.1876       12.8331       13.4269       15.3964       15.3783       15.7132       17.1645       17.4492       17.6709       23.0518       22.5009       19.5592       19.4650       23.2654       23.6426       24.2079       20.2920       18.4663       15.9764       14.1626       14.8492       10.5433       10.8866       12.3577       19.7390       16.5725       16.4852       16.4432       20.5561       12.5615       12.4454        9.8443        8.8056        6.4032        5.8050        5.7044        6.0991        0.0000        0.0000        0.0000        0.0000        0.0000        0.0000        0.0000        0.0000        0.0000        0.0000        0.0000        0.0000        0.0000        0.0000        0.0000        0.0000        0.0000        0.0000        0.0000        0.0000        0.0000        0.0000        0.0000        0.0000        0.0000        0.0000        0.0000        0.0000        0.0000        0.0000        0.0000        0.0000        0.0000        0.0000        0.0000        0.0000        0.0000        0.0000        0.0000        0.0000        0.0000        0.0000        0.0000        0.0000        0.0000        0.0000        0.0000        0.0000        0.0000        0.0000        0.0000        0.0000        0.0000        0.0000        0.0000        0.0000        0.0000        0.0000
        0.0000        0.0000        0.0000        0.0000        0.0000        0.0000        0.0000        0.0000        0.0000        0.0000        0.0000        0.0000        0.0000        0.0000        0.0000        0.0000        0.0000        0.0000        0.0000        0.0000        0.0000       12.0046       15.6589       12.9772        5.1348       14.5218        2.6362        4.6690        6.2387        6.1717        2.5510        6.8232        7.4312        6.0267        5.0912        6.3161        7.6045        5.5813       12.5500       18.1489       10.9239        3.6815        1.6589        0.8437        0.3604        0.2870        0.6076        0.5266        0.5589        0.5051        0.6193        0.5805        1.8586        1.7996        2.3841        4.7970        5.6362        6.1193        3.3123        1.6108        3.3146        2.9655        3.7711        3.7117        3.2157        2.6921        3.4914        3.5982        4.1198        7.3783        7.8967        6.5719        7.1602        5.6566        6.0056        5.9969        5.6721        7.2914        7.7955        8.3845       10.1856       12.5833       10.3796        7.5221        7.4630        6.4400        5.2495        5.7844        5.4672        6.9598        6.3451        4.3244        3.4049        3.9884        5.2441        4.7725        5.0510       10.6338        7.1868        5.0109        4.9743        4.0771        4.3391        5.3236        3.3179        3.1785        3.2959        3.6258        5.9669        6.7115        2.9034        5.3988        5.2284        4.2386        5.4418        8.7244       10.2588        9.6006        7.8836        5.5737        6.1905        6.1631        4.6454        3.5126        2.2142        1.6183        2.4481        0.3369        1.0692        1.3443        1.2859        3.9236        7.7278        6.6824        1.9055        3.6261        4.1263        6.3269        4.2723        5.5124        6.4590        6.8284        7.5040        8.2493        7.6251        8.5925       10.3610       13.3308       14.7528       13.5035       11.8729       11.8120       15.6432       13.7596       14.4214       13.9268       13.7749       14.3966       14.6670       15.7785       18.9206       23.9625       18.9238       22.2310       21.3226       23.1855       23.1550       23.9016       28.0732       25.8535       25.2634       25.7543       21.5812       24.3134       19.2559       16.6652       16.4249       17.1135       22.3141       20.7113       22.1434       23.1602       17.2216       13.6412       12.7009       11.3552       10.2215        9.1441        8.3989        8.2789        8.6866       10.2044        0.0000        0.0000        0.0000        0.0000        0.0000        0.0000        0.0000        0.0000        0.0000        0.0000        0.0000        0.0000        0.0000        0.0000        0.0000        0.0000        0.0000        0.0000        0.0000        0.0000        0.0000        0.0000        0.0000        0.0000        0.0000        0.0000        0.0000        0.0000        0.0000        0.0000        0.0000        0.0000        0.0000        0.0000        0.0000        0.0000        0.0000        0.0000        0.0000        0.0000        0.0000        0.0000        0.0000        0.0000        0.0000        0.0000        0.0000        0.0000        0.0000        0.0000        0.0000        0.0000        0.0000        0.0000        0.0000        0.0000        0.0000
        0.0000        0.0000        0.0000        0.0000        0.0000        0.0000        0.0000        0.0000        0.0000        0.0000        0.0000        0.0000        0.0000        0.0000        0.0000        0.0000        0.0000        0.0000        0.0000        0.0000        4.5482        7.9126        6.8843        2.1621        2.8252        6.8646        3.9280        3.8336       10.7003        8.9751        4.0182        2.5879        2.6040        3.8079        4.1869        7.5180        9.8716       13.9088        7.6956        8.1677        6.1027        7.7109        3.8788        2.7687        3.4331        2.4251        1.1312        0.6965        0.6790        0.5655        0.5176        0.9426        1.3121        2.1970        2.0080        3.5246        2.1732        1.4960        1.1309        1.7211        2.5225        2.1730        2.5940        2.8473        2.8856        2.9296        7.3032        6.1715        4.8142        3.7438        5.0210        5.3191        5.6566        6.5833        6.5146        7.3963        6.3478        5.9396        7.3290        7.5394        8.8729       10.2672       11.5104        8.3908        9.3269        8.5889        7.0037        8.3814        6.8750        5.1357        4.5536        4.7138        4.7163        6.7240       15.7177       15.0921        8.8523        9.2594        8.1998       12.9075        3.7396        8.8622       12.7230        8.1102        9.9073       10.9216        8.4151       16.0415        8.3130        3.7111        2.1146        3.2546        4.6312        5.0094        5.8710        6.9147        7.0443       11.1334       12.3972        6.0931        5.2440        5.8555        4.7739        2.7421        2.1745        4.1885        3.1527        0.0598        0.4067        0.7462        0.6913        1.1398        3.1163        2.2177        1.2155        3.7952        4.3047        4.7912        6.2279       11.8329       12.7583        8.9212       11.0829       12.3058       15.2467       20.1615       15.6940       20.0564       16.3060       15.7060       12.4460       14.6966       22.3421       12.3467       12.8801       13.5801       12.2030       13.8617       14.0101       14.8413       16.4415       16.1293       16.8866       17.9342       19.4602       20.9049       20.9038       23.4465       26.5466       27.0463       25.8486       26.1285       27.0542       36.8171       20.6711       17.3551       19.5912       20.2817       18.4010       22.5129       21.0930       19.6893       18.0873       20.2196       18.7973       13.0317       12.8865       11.1757       10.6294        9.8276        9.3920       12.1632       11.6858        0.0000        0.0000        0.0000        0.0000        0.0000        0.0000        0.0000        0.0000        0.0000        0.0000        0.0000        0.0000        0.0000        0.0000        0.0000        0.0000        0.0000        0.0000        0.0000        0.0000        0.0000        0.0000        0.0000        0.0000        0.0000        0.0000        0.0000        0.0000        0.0000        0.0000        0.0000        0.0000        0.0000        0.0000        0.0000        0.0000        0.0000        0.0000        0.0000        0.0000        0.0000        0.0000        0.0000        0.0000        0.0000        0.0000        0.0000        0.0000        0.0000        0.0000        0.0000        0.0000        0.0000        0.0000        0.0000        0.0000
        0.0000        0.0000        0.0000        0.0000        0.0000        0.0000        0.0000        0.0000        0.0000        0.0000        0.0000        0.0000        0.0000        0.0000        0.0000        0.0000        0.0000        0.0000        0.0000        0.0000        6.2833        4.7994        4.6998        4.4445        4.0089        3.7379       13.5810        9.3737        9.6643       12.0285        4.2660        3.5811       10.6621        4.8761        3.1184        4.5717        5.2506        6.9393        5.4404        3.9643        3.7524        3.9340        5.2646        8.3310        8.4127        6.8880        4.6771        2.0196        3.7112        5.0399        6.0752        6.2921        5.1658        3.4339        1.0996        0.8705        0.7267        0.5653        1.3884        3.4858        5.6577        5.1960        6.4123        6.4019        5.8990        6.4000        7.5611        8.6415        8.4486       10.1617        7.2224        6.6493        7.7128        6.9788        6.5957        6.1274        6.3233        6.8185        6.3101        6.4221        7.3568        9.7376        7.9758        7.4277        7.6002        7.6831        7.8994       11.1060        8.3928        9.0169        7.4415        5.6645        4.7242        6.0682        5.0361       13.6580       25.3084        6.8039        4.6704        6.9899        7.5333        5.1602        6.8590        9.3760       12.2743       12.4726       11.9097        6.4279        7.0996       11.4297        2.2708        3.2633        6.5264        7.9910        5.9367        7.5489        8.9410       14.5393       14.6067        6.6636        6.3496        5.8596        6.1913        3.3428        1.9209        3.0685        4.3152        0.2630        0.2901        0.4709        2.1276        1.4148        2.7056        2.5002        1.5332        5.0258        6.2749        6.6699        8.2034       10.8249        9.3198       11.0529       12.6902       15.1651       28.1580       23.0623       17.6985       21.5728       22.1124       21.9786       19.5707       16.7658       17.6866       17.7158       15.1434       13.9018       17.1316       12.7755       13.8666       16.5976       15.5529       17.2742       17.5639       19.8880       21.2133       21.4772       22.0594       24.9480       27.8381       27.9586       26.3486       33.6196       31.9943       46.6886       27.7813       20.1255       19.4746       18.9459       19.8689       22.4055       25.8360       23.0112       20.6222       16.8161       15.7584       13.7825       12.9298       11.7946       12.7751       11.6418       10.2187        9.5795        9.9093        8.4746        0.0000        0.0000        0.0000        0.0000        0.0000        0.0000        0.0000        0.0000        0.0000        0.0000        0.0000        0.0000        0.0000        0.0000        0.0000        0.0000        0.0000        0.0000        0.0000        0.0000        0.0000        0.0000        0.0000        0.0000        0.0000        0.0000        0.0000        0.0000        0.0000        0.0000        0.0000        0.0000        0.0000        0.0000        0.0000        0.0000        0.0000        0.0000        0.0000        0.0000        0.0000        0.0000        0.0000        0.0000        0.0000        0.0000        0.0000        0.0000        0.0000        0.0000        0.0000        0.0000        0.0000        0.0000        0.0000
        0.0000        0.0000        0.0000        0.0000        0.0000        0.0000        0.0000        0.0000        0.0000        0.0000        0.0000        0.0000        0.0000        0.0000        0.0000        0.0000        0.0000        0.0000        0.0000        0.0000        4.1502        3.5683        6.1538        4.9014       12.1312       11.5650        7.0004       12.9826        7.1537        5.6019       10.4454       11.4985       10.2373        5.2578        4.1197        5.0539        2.6766        1.6707        1.3110        3.4033        3.3054        5.3447        3.3911        2.1132        3.3249        4.8852        7.3265        9.7787        6.8408        5.0053        6.6163       10.5867        6.8567        4.8274       11.4585       11.8035       11.2042        8.0228        7.0142        5.5626        5.4826        6.6276        2.4859        3.7984        6.8056        6.7630        4.5646        5.7683        6.6731        6.7920        4.1248        6.2960        6.8428        5.9454        5.8269        4.8433        5.0768        5.2575        5.6152        7.9762        8.3165        9.6031        7.6370        7.9938       10.0378        8.5654       10.3895       20.7715       22.1172       16.2884        9.3792        7.6002        5.8595        7.7934        6.2591        9.2781       17.2050       17.4869       13.6477       10.4806        8.4375        7.5047        9.5769       13.0888       10.1877       17.8400        8.4379        1.6714        2.1802        6.8388        8.5295        9.3245        7.9229        7.4160        6.2569        8.8216       13.8609       11.8059       11.9449        7.6111        9.0438        7.6040        6.2890        2.8845        2.0084        1.3005        2.8892        0.2350        0.4157        0.8027        1.6296        1.1592        1.9119        1.8422        2.9262        6.0011        6.5877        7.7356        9.9660       11.3960       15.0697       17.2408       19.0565       21.8288       23.4770       22.9540       22.9665       28.4912       27.2479       27.6069       24.9068       25.7530       23.4029       23.0288       23.0432       22.5755       20.8845       18.5766       18.0010       19.7654       20.7128       22.3704       47.4947       22.6687       20.6656       22.2040       23.7101       25.8436       25.9730       26.5718       24.8709       26.5529       22.5378       26.3010       20.1014       17.0063       17.2319       16.7146       20.0511       21.6640       22.0088       22.0530       19.5677       15.7804       14.4820       15.9462       14.4419       12.5910       11.7485       11.0308       11.2276       10.5623       10.5931        9.3538        9.0736        0.0000        0.0000        0.0000        0.0000        0.0000        0.0000        0.0000        0.0000        0.0000        0.0000        0.0000        0.0000        0.0000        0.0000        0.0000        0.0000        0.0000        0.0000        0.0000        0.0000        0.0000        0.0000        0.0000        0.0000        0.0000        0.0000        0.0000        0.0000        0.0000        0.0000        0.0000        0.0000        0.0000        0.0000        0.0000        0.0000        0.0000        0.0000        0.0000        0.0000        0.0000        0.0000        0.0000        0.0000        0.0000        0.0000        0.0000        0.0000        0.0000        0.0000        0.0000        0.0000        0.0000        0.0000
        0.0000        0.0000        0.0000        0.0000        0.0000        0.0000        0.0000        0.0000        0.0000        0.0000        0.0000        0.0000        0.0000        0.0000        0.0000        0.0000        0.0000        0.0000        0.0000        0.0000        0.0000        4.5609        5.6908       14.9445       22.1959       27.7419       17.0079       11.5224       10.0337       10.9832       15.6530       12.4052        7.2572        6.3629        6.9838       14.7712       12.4903       10.8864       11.8190       12.0733       11.8458       11.4726       10.1365        3.1463        2.5197        5.1226        3.9671        4.0229        3.8255        2.3265        2.3761        5.2894        6.3228        6.9668        6.3668        8.6635        5.3410        4.8160        6.1638        5.6954        5.5356        3.8594        2.9086        4.2659        6.4199        6.8233        4.7210        3.5217        4.5556        7.9155        9.0607        6.0746        6.7790        6.0762        5.8509        5.1234        5.7610        6.2423        7.0990       10.2382        7.0868        7.8324        9.8789        9.9823       10.6348       10.0034       11.4330       13.8663       14.6876       11.2754       11.3183       10.6012        8.1514        6.8333        7.7232        9.9865       34.2381       20.0815       12.6458        6.0504        3.1518        5.3360        8.0182        7.5486       17.5853        8.7500       21.6869        9.1334        7.7519        5.2639        5.6064        4.5833        8.1033        9.8874        8.2723       11.5716       13.3224       16.1158       15.5862       17.8706       17.0493       14.6032       10.7237        3.5307        3.3500        0.7110        0.7174        1.2036        1.4432        1.8436        2.6618        3.8881        4.6623        5.7191        7.2262        8.7811        9.6451       10.9867       12.9180       20.1802       18.4175       20.9440       25.2117       33.9783       36.9013       37.1431       34.7004       36.6852       33.3297       28.1702       26.7081       35.6338       33.9291       37.3192       35.8289       34.0941       37.1395       31.9498       31.9449       29.2046       29.0038       23.4606       23.2088       22.3879       20.2369       19.7477       20.9027       22.8660       24.3769       24.9293       24.0813       23.9783       22.4138       22.4758       21.1113       18.0162       18.2998       18.2511       18.7600       20.5529       20.8065       20.8711       18.9054       16.3772       15.3912       14.3211       16.6963       12.6586       14.4786       12.5997       17.5261       13.7952       13.4957       12.0356       11.6942        0.7800        0.0000        0.0000        0.0000        0.0000        0.0000        0.0000        0.0000        0.0000        0.0000        0.0000        0.0000        0.0000        0.0000        0.0000        0.0000        0.0000        0.0000        0.0000        0.0000        0.0000        0.0000        0.0000        0.0000        0.0000        0.0000        0.0000        0.0000        0.0000        0.0000        0.0000        0.0000        0.0000        0.0000        0.0000        0.0000        0.0000        0.0000        0.0000        0.0000        0.0000        0.0000        0.0000        0.0000        0.0000        0.0000        0.0000        0.0000        0.0000        0.0000        0.0000        0.0000        0.0000        0.0000
        0.0000        0.0000        0.0000        0.0000        0.0000        0.0000        0.0000        0.0000        0.0000        0.0000        0.0000        0.0000        0.0000        0.0000        0.0000        0.0000        0.0000        0.0000        0.0000        0.0000        0.0000        4.1418        6.2984       17.2005       20.8759       26.1534       30.7800       18.1031       17.4253       12.1133       10.4411        6.2058        4.0958        4.7607        7.3536       16.0191       15.9678       18.8505       14.7523       12.0118       11.9451       13.3445       13.7160        6.8850        5.0111        2.9584        0.6347        0.3508        0.8913        1.0626        0.9778        2.5517        3.8753        3.4851        4.8410        6.8266        7.6897        9.2901        4.8522        3.7558        5.0074        2.9103        2.7726        3.3960        4.6314        5.1328        4.8657        4.2739        5.1340        7.8798        5.0578        5.1988        7.7492        8.0002        7.5769        5.3251        6.9828        5.7098        5.9947        8.1096        9.0905        9.9249       12.0725       11.8731       11.2943       12.3640       13.4535       14.4821       15.2836       16.1908       12.7196       20.2505        9.5889        6.8646        5.9428        6.3916        9.5449       28.1215        6.7768        2.2526        3.3862        8.2665        8.6764        8.6867       12.5920        8.6853        8.6622        7.3222        8.3073        5.0080        3.4555       10.8814       11.9474       13.7064        7.8267       10.2365       15.3488       17.8720       14.7921       16.8394       19.2223       12.7821       17.9394        4.3856        1.2632        0.7079        0.8457        1.5368        1.9006        2.5649        4.4631        5.6214        6.3153        8.2090       11.0912       12.5005        9.9438       10.8424       13.1334       17.5739       19.0027       26.0854       30.6790       36.8811       42.9511       44.9768       41.8117       39.6901       38.6358       38.3630       40.4883       55.6257       49.9018       45.8535       39.8971       41.3055       48.8003       42.3410       39.5174       34.1079       38.9312       55.8149       29.3188       25.8683       21.7440       19.3495       24.4167       25.7424       26.8526       28.6691       24.6675       41.6872       25.5104       24.8547       22.4828       18.2996       21.8430       19.1325       21.2204       20.2530       20.1602       20.9250       21.4095       18.3168       17.6339       19.4882       16.5602       13.0946       12.6637       21.5991       18.1238       14.7265       15.5226       15.3756       12.6824        0.7800        0.0000        0.0000        0.0000        0.0000        0.0000        0.0000        0.0000        0.0000        0.0000        0.0000        0.0000        0.0000        0.0000        0.0000        0.0000        0.0000        0.0000        0.0000        0.0000        0.0000        0.0000        0.0000        0.0000        0.0000        0.0000        0.0000        0.0000        0.0000        0.0000        0.0000        0.0000        0.0000        0.0000        0.0000        0.0000        0.0000        0.0000        0.0000        0.0000        0.0000        0.0000        0.0000        0.0000        0.0000        0.0000        0.0000        0.0000        0.0000        0.0000        0.0000        0.0000        0.0000        0.0000
        0.0000        0.0000        0.0000        0.0000        0.0000        0.0000        0.0000        0.0000        0.0000        0.0000        0.0000        0.0000        0.0000        0.0000        0.0000        0.0000        0.0000        0.0000        0.0000        0.0000        0.0000        3.9461        6.2929       16.7981       20.6406       22.3655       24.9402       18.6224       19.2341       12.8711        9.3180        2.7757        2.4194        2.6738        4.1079       13.6162       15.4230       21.5073       19.8779       15.2373       11.8361       11.9785       10.9305        3.4938        3.3665        2.3282        4.7963        9.0415       11.4853        8.7395        3.6497        4.8316        4.0937        3.2914        5.8214        6.5038        6.5795        5.2998        5.8134        4.3775        7.7254        3.8186        2.5811        4.0700        4.8553        5.8358        4.6058        4.2204        5.1120        4.8441        4.8369        5.4311        6.8988        9.4574        7.2214        5.9520        6.0172        5.8518        7.4482        7.0821        7.6546        8.4969       10.1596       12.4150       11.1175       12.9607       12.1015       16.4794       17.4907       15.2361       16.9080       16.3546        8.7016        8.4882        7.3119        3.3238        8.2142       13.1454        4.2557        1.8035       11.5291        6.3955       10.0561        7.5953        7.0933        8.9722        6.1763        4.7819        7.6909       10.3907        4.7506       13.2683       25.9351       17.1027        9.7081       12.6371       17.6285       20.5149       19.5086       17.4234       17.2687       21.1892       25.5851        2.5966        1.4040        1.9694        2.5891        2.3513        5.6731        7.9151        5.3698        6.9531        9.2445       14.3583       14.5028       10.3741       11.0084       12.0978       13.7922       19.9195       26.8235       29.0889       34.4957       45.4575       48.6566       45.2955       46.1306       47.0437       51.5784       45.3602       46.3843       52.9112       55.6695       52.8842       46.1024       46.9641       51.5238       41.5645       42.7165       39.2746       41.2655       35.7471       33.1137       34.4446       28.0360       25.1479       25.5261       25.8673       29.1768       29.4133       27.7616       27.1779       26.5784       32.9304       29.0401       20.0186       19.4638       18.6371       20.4197       20.0475       21.0351       21.7382       19.4382       17.3921       16.5671       16.7377       16.9801       16.7063       14.9900       34.7719       14.3756       15.0154       15.2560       16.1318       14.3318        0.6900        0.0000        0.0000        0.0000        0.0000        0.0000        0.0000        0.0000        0.0000        0.0000        0.0000        0.0000        0.0000        0.0000        0.0000        0.0000        0.0000        0.0000        0.0000        0.0000        0.0000        0.0000        0.0000        0.0000        0.0000        0.0000        0.0000        0.0000        0.0000        0.0000        0.0000        0.0000        0.0000        0.0000        0.0000        0.0000        0.0000        0.0000        0.0000        0.0000        0.0000        0.0000        0.0000        0.0000        0.0000        0.0000        0.0000        0.0000        0.0000        0.0000        0.0000        0.0000        0.0000        0.0000
        0.0000        0.0000        0.0000        0.0000        0.0000        0.0000        0.0000        0.0000        0.0000        0.0000        0.0000        0.0000        0.0000        0.0000        0.0000        0.0000        0.0000        0.0000        0.0000        0.0000        0.0000        3.2600        4.3864       13.8370       17.1092       18.0630       16.5241       13.5249       13.7306       11.5935        8.9950        3.0751        2.0383        2.3502        3.8306       13.4735       15.9023       19.3736       19.0733       16.5403       17.5618       11.9944        6.7940        0.6410        3.2486        5.3584        2.4950        5.5120        5.7514        3.5211        2.9301        4.8046        6.1506        3.3962        4.4597        3.8813        5.2450        6.1866        5.3025        3.3051        3.3126        3.4673        5.0960        4.5820        5.3426        4.0038        4.0432        5.4315        5.3010        5.1729        5.8821        9.0316       10.9317        6.1711        5.3724        5.2217        7.3415        7.1756        7.2196        7.4174        7.4457        7.3917        7.8633       10.5698       12.3757       13.0555       12.6682       14.9030       15.0656       17.5806       13.1951       11.9662       13.1483       10.4357        7.7680        2.9321        5.9348       11.0221        6.2715        3.0270        1.8907        1.9112        5.7910        9.9111        8.4972        7.4410       10.7319        7.6026        7.7065       11.5033        5.8917       15.6558       18.0948       12.7213       10.0404       17.4586       16.3568       16.9770       18.5563       18.6827       19.5860       17.3167        7.3852        4.7840        3.8776        3.2596        4.0445        3.7158        3.4933        4.3306        5.6125        8.0873       11.4906       12.3353       11.5834       12.7705       13.4765       17.2467       21.8124       26.8975       30.3090       34.6996       40.6324       47.2573       50.0830       51.3455       50.2556       59.1077       60.7741       60.3963       64.3289       61.6677       65.2850       56.0302       46.9291       43.1859       42.2494       43.3486       49.2529       41.9062       39.3306       38.4131       35.8691       35.9774       33.5944       31.2234       29.3235       30.2764       35.9023       30.1162       26.2466       25.8765       24.5273       24.3464       23.6525       18.6173       19.3782       23.2202       17.9991       21.5484       21.6976       19.8372       20.1023       18.8491       18.3523       17.9084       17.4237       15.5836       19.8246       29.8432       18.0416       15.7696       15.4149       15.4898       14.1052        0.0000        0.0000        0.0000        0.0000        0.0000        0.0000        0.0000        0.0000        0.0000        0.0000        0.0000        0.0000        0.0000        0.0000        0.0000        0.0000        0.0000        0.0000        0.0000        0.0000        0.0000        0.0000        0.0000        0.0000        0.0000        0.0000        0.0000        0.0000        0.0000        0.0000        0.0000        0.0000        0.0000        0.0000        0.0000        0.0000        0.0000        0.0000        0.0000        0.0000        0.0000        0.0000        0.0000        0.0000        0.0000        0.0000        0.0000        0.0000        0.0000        0.0000        0.0000        0.0000        0.0000        0.0000
        0.0000        0.0000        0.0000        0.0000        0.0000        0.0000        0.0000        0.0000        0.0000        0.0000        0.0000        0.0000        0.0000        0.0000        0.0000        0.0000        0.0000        0.0000        0.0000        0.0000        0.0000        0.0000        2.4142       11.8727       15.3689       16.2910       14.2969        9.5374        8.3074        7.3887        6.7546        7.0127        6.4670        7.6771       10.8933       18.6197       22.4357       23.2877       20.8531       15.3099       13.0230       10.6305        7.4742        2.5111        3.6973        4.5265        3.5997        4.9349        1.0376        0.0236        1.2081        4.0402        2.8820        3.0596        4.2575        4.3510        5.7754        5.2747        4.6929        4.4581        4.3503        4.5146        4.1888        5.1309        5.3199        4.6622        4.3281        4.2092        3.2552        3.9362        6.1588        8.9576        6.6410        7.6973        8.8587        9.7531        9.8124        9.1725       10.0628       10.8947       12.5137       11.4950       13.0428       14.9818       15.6758       14.8863       13.7463       19.0096       16.3507       14.8403       16.6350       17.6900       13.8445       11.1166        7.4956       10.0244        6.2584        4.9517        8.0610       11.3434        6.0669        7.3982       10.5275       16.3153       24.8555       21.8874       15.1481       12.9733       16.1465       15.5688       12.0980       10.0796       14.5330       12.5818       11.1789       24.4715       26.1049       22.7017       19.8364       12.2831       11.7162        9.6666        8.4672        3.2158        2.3435        1.9948        2.6120        5.4453        4.9646        8.6576       12.6305       12.5079       14.6829       15.9147       16.8698       22.3093       22.4851       27.4651       30.5572       40.6458       39.2403       43.3480       46.3840       54.2482       60.5904       63.9516       67.6827       80.1819       75.4538       78.9417       87.8042       83.4324       81.7689       67.7595       53.2774       47.8308       50.1878       51.6793       48.8521       49.6770       41.3279       35.4334       32.1955       31.0831       28.8532       30.1182       26.8986       24.8303       27.5627       25.0785       21.4966       20.4566       21.2413       19.8989       18.5854       19.7081       19.2591       19.1600       21.0529       19.6419       18.3131       17.5736       18.3362       21.3705       23.1768       23.3532       22.3870       18.5768       20.1353       22.6536       17.1529       14.9990       14.3868       13.9796       13.6613       13.0399       15.4448       19.8444       20.3493        0.0000        0.0000        0.0000        0.0000        0.0000        0.0000        0.0000        0.0000        0.0000        0.0000        0.0000        0.0000        0.0000        0.0000        0.0000        0.0000        0.0000        0.0000        0.0000        0.0000        0.0000        0.0000        0.0000        0.0000        0.0000        0.0000        0.0000        0.0000        0.0000        0.0000        0.0000        0.0000        0.0000        0.0000        0.0000        0.0000        0.0000        0.0000        0.0000        0.0000        0.0000        0.0000        0.0000        0.0000        0.0000        0.0000        0.0000        0.0000        0.0000        0.0000
        0.0000        0.0000        0.0000        0.0000        0.0000        0.0000        0.0000        0.0000        0.0000        0.0000        0.0000        0.0000        0.0000        0.0000        0.0000        0.0000        0.0000        0.0000        0.0000        0.0000        0.0000        0.0000        0.0000        0.0000        0.0000        0.0000       11.2977        7.3010        6.2541        5.8248        6.0320        7.0750        7.2237        9.0431       12.6199       20.6067       24.3617       24.6067       21.3850       13.8887       12.2391       11.6012        7.5986        1.6618        6.5083        5.0027        4.5771        4.8467        2.6168        1.7152        2.1347        3.6626        2.2642        2.7169        3.3038        3.9108        5.0007        5.3486        5.3003        4.3379        4.2543        3.9632        3.7539        3.9657        5.0332        4.2440        5.1402        3.5067        3.9286        3.1226        5.2535        6.7366        6.7125        6.2065        7.2574        7.8660       11.4942       11.8326       10.7748       11.7944       12.5429       13.1360       12.4681       13.2785       17.0254       18.9631       16.2444       22.4951       18.4824       19.6810       15.1910       15.4719       18.1452       11.8652       24.8013        9.1450       13.4529        6.3823       12.3704       15.1748        9.5949       18.1009       21.6385       18.0008       27.9004       28.8331       21.4483       19.3538       19.3710       18.1434       15.8473       15.8083       15.8836       16.9076       18.1256       21.3277       20.1390       19.6913       15.3022       15.3824       12.0809        8.8189        8.2328        2.6829        2.0604        1.0058        1.4657        7.0990        7.7874        8.2817       12.5361       12.1268       16.4383       17.9120       21.0291       27.1644       24.8559       27.0628       30.9088       39.4279       41.5786       43.6886       48.8294       59.9773       63.7992       63.7063       79.1659       79.5265       84.8950       92.8878       83.4227       84.4523       78.2348       51.9951       48.6709       48.0706       46.4026       46.4455       47.7040       56.6936       44.0027       38.8684       32.4280       40.0848       34.3186       30.1734       28.5002       24.7465       26.8508       23.0508       20.0323       19.3031       17.2150       17.0330       17.9177       19.2779       18.9483       18.7686       20.1541       17.0631       18.0262       17.4845       18.1898       22.5997       26.7987       24.4870       23.3710       20.4820       22.1597       19.6058       18.7946       14.9278       13.3096       14.0408       18.1329       15.9905       17.9555       20.2923       22.5457        0.0000        0.0000        0.0000        0.0000        0.0000        0.0000        0.0000        0.0000        0.0000        0.0000        0.0000        0.0000        0.0000        0.0000        0.0000        0.0000        0.0000        0.0000        0.0000        0.0000        0.0000        0.0000        0.0000        0.0000        0.0000        0.0000        0.0000        0.0000        0.0000        0.0000        0.0000        0.0000        0.0000        0.0000        0.0000        0.0000        0.0000        0.0000        0.0000        0.0000        0.0000        0.0000        0.0000        0.0000        0.0000        0.0000        0.0000        0.0000        0.0000        0.0000
        0.0000        0.0000        0.0000        0.0000        0.0000        0.0000        0.0000        0.0000        0.0000        0.0000        0.0000        0.0000        0.0000        0.0000        0.0000        0.0000        0.0000        0.0000        0.0000        0.0000        0.0000        0.0000        0.0000        0.0000        0.0000        0.0000        0.0000        5.6838        4.6841        4.6130        5.2153        6.7525        7.5129        9.2923       12.1065       19.7556       23.9715       24.9999       20.7352       14.3657       12.0419        9.2186        6.5238        1.0633        3.8139        1.3682        2.2286        5.9223        4.1681        3.0155        2.4049        2.8522        1.4601        2.9101        4.0532        3.9738        3.2402        3.2122        3.6150        3.6618        4.1962        4.4593        4.1884        4.4110        4.1038        5.0213        4.7615        7.9029        9.9625        6.7094        4.5853        4.2625        6.1979        6.2269        5.9573        7.1239        8.9749       10.6489       11.6714       12.5342       13.2032       13.7862       14.9841       13.0722       12.4849       14.7273       16.9586       23.7698       18.6632       20.0773       19.8482       16.4434        9.8200       14.0501       29.2913       33.0898       16.5610       15.4397       17.6267       14.3290       16.1855       21.5001       21.9454       23.7767       23.5923       36.9671       38.9151       30.8558       24.3548       18.8248       18.5545       18.2935       29.1041       19.1021       16.7848       15.7707       18.7118       15.6917       16.4631       11.6849       10.1217        7.8056        9.1661        3.1678        1.8988        2.5301        4.4272        9.2401       10.6258       12.4744       15.2074       16.2953       19.3059       19.3352       24.3974       23.2877       24.3202       26.0274       30.6189       37.4888       40.4412       43.6227       50.6037       49.4378       60.6159       67.7970       64.0588       74.5074       72.8163       75.9498       72.2423       71.5431       62.8319       60.6102       49.8529       43.9369       54.6670       45.1666       43.6714       44.2299       34.3141       32.7322       34.6034       36.8272       41.9872       36.7710       29.3446       23.1580       20.9092       19.6481       20.6872       17.7362       15.3915       21.0887       17.5303       17.1469       18.2622       18.9444       18.7811       18.8860       17.9378       18.5167       20.4663       25.7455       23.9278       23.9832       22.3608       20.1154       24.7205       30.9255       18.6326       16.4151       15.8999       17.6379       18.9377       14.0376       18.5510       21.5621       22.6656       12.5400        0.0000        0.0000        0.0000        0.0000        0.0000        0.0000        0.0000        0.0000        0.0000        0.0000        0.0000        0.0000        0.0000        0.0000        0.0000        0.0000        0.0000        0.0000        0.0000        0.0000        0.0000        0.0000        0.0000        0.0000        0.0000        0.0000        0.0000        0.0000        0.0000        0.0000        0.0000        0.0000        0.0000        0.0000        0.0000        0.0000        0.0000        0.0000        0.0000        0.0000        0.0000        0.0000        0.0000        0.0000        0.0000        0.0000        0.0000        0.0000        0.0000
        0.0000        0.0000        0.0000        0.0000        0.0000        0.0000        0.0000        0.0000        0.0000        0.0000        0.0000        0.0000        0.0000        0.0000        0.0000        0.0000        0.0000        0.0000        0.0000        0.0000        0.0000        0.0000        0.0000        0.0000        0.0000        0.0000        0.0000        0.0000        0.0000        0.0000        4.7128        6.2589        7.2759        8.8496       10.9553       17.2941       20.0260       19.9751       17.2976       11.1589        8.4807        6.4710        5.1883        4.4238        3.3362        1.6909        0.4919        1.8201        4.8061        2.9765        3.0423        3.6065        3.4166        3.5331        3.3986        3.1144        3.4834        3.3584        4.5809        3.6480        3.3379        3.3187        3.1648        4.6866        3.7097        4.9307        6.0436        5.8390        6.0493        5.2609        6.2897        5.6493        5.0704        3.8612        5.0720        7.3903       10.5847       12.5475        9.3526       12.5536       12.6921       10.3257       11.6987       10.9939        9.7396        9.6003       13.3638       16.1716       15.8151       12.7358       18.2238       17.5966       13.4615       18.0749       19.8478       13.4520       17.8597       52.1182       60.4014       19.1862       24.8947       27.1062       35.7848       25.1451       42.1513       53.9794       47.9493       39.2351       41.8793       26.1934       19.0284       15.5818       17.7400       16.6838       17.0125       21.5763       18.1722       13.8967       10.2431       10.1918       11.6256        9.4958        7.6482        4.2396        2.9007        3.1659        4.3633       10.3260       12.8017       15.3780       16.9807       18.3290       18.1843       20.1524       26.1756       23.5032       24.2400       26.1337       26.5580       29.2284       26.6159       30.7146       40.0242       42.6846       43.6123       48.6470       44.9285       58.2738       59.0722       57.0672       55.1415       57.1064       50.8809       44.9233       39.2926       36.4217       35.1285       36.4233       31.7983       32.2310       32.7544       31.1948       35.7339       36.8144       31.3554       25.5648       27.3496       36.3486       23.4118       19.2233       17.3916       19.5055       18.1836       20.5263       18.8182       20.6010       22.5974       22.5531       23.2287       23.3508       22.6931       24.7916       26.9833       27.8400       28.2060       28.8210       25.1359       20.9862       25.7474       29.0740       21.2570       16.5922       15.8072       17.1583       18.1232       13.9815       14.8221       16.5248       19.4564       18.5400        0.0000        0.0000        0.0000        0.0000        0.0000        0.0000        0.0000        0.0000        0.0000        0.0000        0.0000        0.0000        0.0000        0.0000        0.0000        0.0000        0.0000        0.0000        0.0000        0.0000        0.0000        0.0000        0.0000        0.0000        0.0000        0.0000        0.0000        0.0000        0.0000        0.0000        0.0000        0.0000        0.0000        0.0000        0.0000        0.0000        0.0000        0.0000        0.0000        0.0000        0.0000        0.0000        0.0000        0.0000        0.0000        0.0000        0.0000        0.0000        0.0000
        0.0000        0.0000        0.0000        0.0000        0.0000        0.0000        0.0000        0.0000        0.0000        0.0000        0.0000        0.0000        0.0000        0.0000        0.0000        0.0000        0.0000        0.0000        0.0000        0.0000        0.0000        0.0000        0.0000        0.0000        0.0000        0.0000        0.0000        0.0000        0.0000        0.0000        0.0000        7.6097        9.4619        0.0000        0.0000       13.2430       14.8428       14.4659       12.1585        5.6171        4.2199        3.2314        2.5319        0.5340        0.5998        0.1178        0.3055        3.9443        5.5538        4.9817        4.3900        4.2441        3.4405        1.5090        1.1767        2.0345        1.2683        1.1727        1.4187        3.2199        2.9752        2.8893        3.3050        3.7020        4.0530        4.1416        4.8161        4.3099        4.8802        4.2308        3.5538        2.5566        2.8714        4.6543        3.4287        5.2103        8.2080        8.0985       10.7657       17.9232        7.7753        5.5296        8.1410       10.6749        9.9734        6.0005       19.5359       12.3163       14.5042        8.4168        7.6551        6.3280       15.9730       24.3028       53.0322       42.9203       28.0274       49.5288       95.5145       36.5216       28.2044       30.8816       66.3300       43.5031       53.9651       40.6354       42.7680       36.9558       27.5245       29.1454       25.2759       23.1160       24.5444       23.6330       24.6268       17.0271       15.3758        9.4069       13.7104       12.6980       11.1698        8.8071        8.3856        5.5661        4.4760        4.2407        5.4676        8.5641       10.6743       12.2250       14.6404       21.2357       22.4308       23.2552       23.7696       26.9684       30.5210       27.7875       21.3771       20.8574       19.9254       27.2859       27.9947       45.7095       57.8255       46.9248       39.9756       39.2725       47.0636       43.7324       46.1739       44.1886       44.7883       43.1305       35.7625       35.7803       38.3839       32.2506       34.7239       41.4978       34.6175       40.0789       29.1654       33.5147       27.8417       29.3564       28.7424       32.9805       27.3334       26.7545       28.8400       28.7348       33.7297       24.6325       28.0421       29.6030       31.8318       32.2635       30.8880       30.8144       28.6088       28.5325       24.5645       28.8763       33.3451       29.8468       30.7377       25.6822       20.2118       22.0731       21.5243       22.5693       19.2098       19.5001       19.4212       16.1768       16.8596       17.2809        0.0000        0.0000        0.0000        0.0000        0.0000        0.0000        0.0000        0.0000        0.0000        0.0000        0.0000        0.0000        0.0000        0.0000        0.0000        0.0000        0.0000        0.0000        0.0000        0.0000        0.0000        0.0000        0.0000        0.0000        0.0000        0.0000        0.0000        0.0000        0.0000        0.0000        0.0000        0.0000        0.0000        0.0000        0.0000        0.0000        0.0000        0.0000        0.0000        0.0000        0.0000        0.0000        0.0000        0.0000        0.0000        0.0000        0.0000        0.0000        0.0000        0.0000        0.0000
        0.0000        0.0000        0.0000        0.0000        0.0000        0.0000        0.0000        0.0000        0.0000        0.0000        0.0000        0.0000        0.0000        0.0000        0.0000        0.0000        0.0000        0.0000        0.0000        0.0000        0.0000        0.0000        0.0000        0.0000        0.0000        0.0000        0.0000        0.0000        0.0000        0.0000        0.0000        0.0000        0.0000        0.0000        0.0000        0.0000        0.0000       11.1432        9.1502        3.8987        3.2992        2.5017        1.8677        0.4203        0.7201        0.6328        1.1175        5.1810        6.9743        7.0163        5.5728        2.6991        3.2127        1.8278        1.0579        1.2718        0.5895        0.8869        1.5116        2.0614        1.9607        3.0257        2.6286        2.4140        3.9572        3.9397        5.9847        3.0997        3.5770        5.2312        3.0942        4.3750        2.9421        7.2914       12.9756       12.7460        5.9556        9.9873       11.4943       11.4375       11.9466        9.4345        7.1026        5.5607        2.9078        3.4974        3.7015       10.4314       17.1424       21.0789       16.9694       11.0866        9.7173       13.3486       22.1144       51.7875       35.3740       37.8948       77.7052       90.7824       35.1416       50.0183       31.1357       40.5312       40.7123       38.2594       32.1804       33.5157       29.3403       26.7857       34.0246       41.0399       35.2710       33.9520       31.3318       14.7157       13.2187       11.8587       12.4042       16.8133       13.6995       10.4877        9.4081        5.7777        5.5262        5.2476        6.4959        9.3348       11.0304       13.0067       15.7064       21.6840       23.2383       24.2327       26.2234       23.8149       27.3088       23.4665       20.4795       15.0342       14.0590       15.5635       23.6663       40.8396       38.5985       39.0533       34.2745       41.4219       37.4798       32.8850       29.7377       33.3452       33.0663       30.2155       34.3986       38.5879       36.6195       34.0702       34.0791       36.0058       31.0587       31.4139       28.0269       36.7470       31.2879       24.9440       24.7054       22.6677       25.8876       26.0071       34.3175       27.5405       22.4249       27.4047       30.3849       39.2845       40.8371       44.0133       31.7928       35.4778       24.3021       54.2871      107.2515       80.9732       30.0865       26.9627       32.4778       29.7599       26.8583       24.4266       20.8622       20.1366       19.2231       22.8593       20.8625       17.5923       17.3776        0.0000        0.0000        0.0000        0.0000        0.0000        0.0000        0.0000        0.0000        0.0000        0.0000        0.0000        0.0000        0.0000        0.0000        0.0000        0.0000        0.0000        0.0000        0.0000        0.0000        0.0000        0.0000        0.0000        0.0000        0.0000        0.0000        0.0000        0.0000        0.0000        0.0000        0.0000        0.0000        0.0000        0.0000        0.0000        0.0000        0.0000        0.0000        0.0000        0.0000        0.0000        0.0000        0.0000        0.0000        0.0000        0.0000        0.0000        0.0000        0.0000        0.0000        0.0000        0.0000
        0.0000        0.0000        0.0000        0.0000        0.0000        0.0000        0.0000        0.0000        0.0000        0.0000        0.0000        0.0000        0.0000        0.0000        0.0000        0.0000        0.0000        0.0000        0.0000        0.0000        0.0000        0.0000        0.0000        0.0000        0.0000        0.0000        0.0000        0.0000        0.0000        0.0000        0.0000        0.0000        0.0000        0.0000        0.0000        0.0000        0.0000        0.0000        0.0000        3.3262        2.7955        2.2313        1.9306        0.6891        0.6334        0.4121        0.3020        6.3865        8.1033        8.4538        6.8463        2.8520        2.1945        0.5985        0.3863        0.6543        0.7601        0.5428        1.0104        1.6928        1.4182        1.4242        1.2286        1.4468        2.0620        3.0110        3.7285        3.4752        3.0849        2.6269        4.5370        2.4620        6.1822        3.5493        3.3590        1.9421        3.7960        4.7391        3.0067        2.8584        2.1075        4.2997        4.2995        3.1394        4.6442        7.4299        7.0380       15.4571       26.3959       37.4193       31.4658       27.0047       20.1464       12.8469       18.1019       27.7643       29.3377       38.4491       30.6029       53.2646       35.6383       33.7989       40.9215       30.5284       28.1833       26.8198       26.2808       33.4385       31.1063       30.1037       29.7963       40.3282       39.2211       49.5425       40.6186       16.0230       12.8727       13.2147       19.2497       16.4261       19.0959       15.3891       13.2653        6.5996        6.1858        6.0252        7.4521       10.5255       12.2595       14.1611       16.2573       21.5260       24.3186       25.0113       23.3251       22.1984       20.9268       20.8410       19.8865       16.2296       11.2566       10.3821       11.5483       24.3249       20.7724       25.8993       26.1441       31.2825       28.7162       26.8886       32.6759       36.0477       54.3201       44.1590       48.3484       45.4452       39.2745       41.4257       53.4670       23.8801       24.3057       26.6485       36.0355       23.8122       22.0919       22.7223       26.1501       32.5314       25.8531       24.6339       23.5218       27.0967       24.1939       21.3909       22.1046       32.8004       32.5316       32.8000       32.0843       31.8905       27.8223       52.8076       57.2784       27.4920       25.2986       37.9750       29.0315       22.8943       28.5057       25.3034       25.0143       20.6522       21.9536       20.8627       20.7453       17.4837       18.5049        0.0000        0.0000        0.0000        0.0000        0.0000        0.0000        0.0000        0.0000        0.0000        0.0000        0.0000        0.0000        0.0000        0.0000        0.0000        0.0000        0.0000        0.0000        0.0000        0.0000        0.0000        0.0000        0.0000        0.0000        0.0000        0.0000        0.0000        0.0000        0.0000        0.0000        0.0000        0.0000        0.0000        0.0000        0.0000        0.0000        0.0000        0.0000        0.0000        0.0000        0.0000        0.0000        0.0000        0.0000        0.0000        0.0000        0.0000        0.0000        0.0000        0.0000        0.0000        0.0000
        0.0000        0.0000        0.0000        0.0000        0.0000        0.0000        0.0000        0.0000        0.0000        0.0000        0.0000        0.0000        0.0000        0.0000        0.0000        0.0000        0.0000        0.0000        0.0000        0.0000        0.0000        0.0000        0.0000        0.0000        0.0000        0.0000        0.0000        0.0000        0.0000        0.0000        0.0000        0.0000        0.0000        0.0000        0.0000        0.0000        0.0000        0.0000        0.0000        0.0000        3.9021        3.5546        3.2962        0.1671        0.0555        0.2140        0.2676        7.9453        9.1097        9.3636        7.4163        2.1196        1.5129        1.2113        0.9084        0.9005        0.8988        1.2179        1.2093        2.3634        1.8838        1.8302        2.1141        1.8418        1.6791        2.6580        3.5793        2.1972        1.3905        2.4610        2.4427        6.9069        3.6939        4.9739        2.0840        2.7907        2.7798        2.2707        2.0579        2.0163        3.1277        3.3485        9.8865        5.4110        7.0739        9.6911       16.3200       38.1107       37.8329       28.4702       30.4240       20.9550       27.4960       25.4839       20.7748       26.9388       26.0501       39.1140       32.0589       36.4370       53.9880       41.4887       50.1049       41.0841       44.9509       32.5078       30.0523       39.1684       36.9826       31.4599       30.1176       35.2275       39.3127       48.6441       41.0222       22.2517       19.6760       16.6337       15.4917       13.3419       13.3498       12.2355       11.1774        7.1535        6.7541        6.8713        8.2925       11.6023       13.4275       15.0555       16.9386       21.0532       23.5530       23.2847       21.8737       20.7760       18.2778       17.6552       17.2474       11.9708        9.4266       10.8488        9.4480       19.3736       20.9168       30.8041       32.2808       21.2985       21.5642       19.1980       24.2712       31.7752       48.0615       48.0396       44.2684       46.2699       39.8905       48.3385       49.2984       29.4339       28.2934       30.0995       29.9967       23.0523       20.8753       21.3861       21.2791       17.9198       17.3780       20.0936       19.9034       24.6764       18.8459       17.1992       16.7080       24.5673       24.8951       26.9057       27.9167       27.5872       29.4870       24.9430       25.6677       27.5523       29.4846       23.2091       17.3532       22.3847       25.7052       26.7476       23.5548       20.3781       19.8196       21.7336       20.6291       18.6324        0.0000        0.0000        0.0000        0.0000        0.0000        0.0000        0.0000        0.0000        0.0000        0.0000        0.0000        0.0000        0.0000        0.0000        0.0000        0.0000        0.0000        0.0000        0.0000        0.0000        0.0000        0.0000        0.0000        0.0000        0.0000        0.0000        0.0000        0.0000        0.0000        0.0000        0.0000        0.0000        0.0000        0.0000        0.0000        0.0000        0.0000        0.0000        0.0000        0.0000        0.0000        0.0000        0.0000        0.0000        0.0000        0.0000        0.0000        0.0000        0.0000        0.0000        0.0000        0.0000        0.0000
        0.0000        0.0000        0.0000        0.0000        0.0000        0.0000        0.0000        0.0000        0.0000        0.0000        0.0000        0.0000        0.0000        0.0000        0.0000        0.0000        0.0000        0.0000        0.0000        0.0000        0.0000        0.0000        0.0000        0.0000        0.0000        0.0000        0.0000        0.0000        0.0000        0.0000        0.0000        0.0000        0.0000        0.0000        0.0000        0.0000        0.0000        0.0000        0.0000        0.0000        0.0000        0.0000        0.0000        7.6514        6.7250        6.5378        7.2559        8.0696        8.6714        8.4027        7.5269        4.8230        4.0127        3.5829        3.8325        5.4172        6.0933        6.0125        5.3973        3.9167        3.7186        3.0344        3.0091        1.9566        2.7465        3.6287        6.1194        1.8112        0.8626        0.4773        1.1420        5.9572       12.6196       12.2163        6.0000        2.9433        4.2866        3.3106        1.8581        3.4629        6.1154        6.1589       10.0682       24.8394       26.9959       36.8925       57.1734       47.1321       41.7070       36.9138       31.7596       48.8907       64.2922       58.5406       51.3638       59.6378       56.6436       57.6197       78.0833       69.5307       61.0062       68.4565      112.1840       52.9006       46.3039       48.5460       45.8322       46.1568       34.8641       30.0448       27.6410       26.7778       29.2679       25.0878       25.2901       27.3768       27.7393       24.1784       20.6084       12.4613       10.5243        9.1795        8.9761       10.2268       10.2149       11.1632       13.1641       15.5677       17.2456       18.8286       21.5271       19.3267       19.2593       17.7830       19.2406       15.6417       13.5329       11.2246       10.1219        7.2262        7.8606        9.9220       12.3414       17.8115       21.9389       30.4169       19.7578       14.9927       24.8267       22.4245       20.4255       31.6221       33.6179       34.7521       39.8998       36.7631       31.4713       33.9145       31.1155       22.5424       21.4169       21.5990       26.5258       22.9856       19.2869       20.5465       18.5372       15.6039       13.9952       14.0115       13.9541       13.4783       19.3192       16.8566       16.1599       24.9631       26.1980       21.5234       22.1352       26.5680       24.2445       23.6695       26.8831       22.3117       19.7402       20.9383       19.2851       24.1958       28.1919       27.7277       25.6120       19.8910       18.1122       18.8141       18.9623       17.6100        0.0000        0.0000        0.0000        0.0000        0.0000        0.0000        0.0000        0.0000        0.0000        0.0000        0.0000        0.0000        0.0000        0.0000        0.0000        0.0000        0.0000        0.0000        0.0000        0.0000        0.0000        0.0000        0.0000        0.0000        0.0000        0.0000        0.0000        0.0000        0.0000        0.0000        0.0000        0.0000        0.0000        0.0000        0.0000        0.0000        0.0000        0.0000        0.0000        0.0000        0.0000        0.0000        0.0000        0.0000        0.0000        0.0000        0.0000        0.0000        0.0000        0.0000        0.0000        0.0000        0.0000
        0.0000        0.0000        0.0000        0.0000        0.0000        0.0000        0.0000        0.0000        0.0000        0.0000        0.0000        0.0000        0.0000        0.0000        0.0000        0.0000        0.0000        0.0000        0.0000        0.0000        0.0000        0.0000        0.0000        0.0000        0.0000        0.0000        0.0000        0.0000        0.0000        0.0000        0.0000        0.0000        0.0000        0.0000        0.0000        0.0000        0.0000        0.0000        0.0000        0.0000        0.0000        0.0000        0.0000        0.0000        9.2258        8.7966        9.1148        9.3228        9.5856        9.3665        8.6292        5.6187        4.6467        5.0276        5.7006        8.5959        8.3311        8.3362        7.6527        6.6107        5.5807        4.5446        3.6186        4.5655        6.0890        5.6042        7.6005        3.7417        0.5457        3.5592        5.2398        6.1401        7.0668        8.5817        6.5262        9.9167        3.6732        3.2225        3.5179        5.3487        5.5224        8.6409       11.6706       27.5273       42.8373       56.7153       62.6459       48.3802       40.4917       61.2161       47.5901       66.7214       70.6552       73.3489      100.8294       87.1170       88.0490      114.1783      112.6320       84.5826       82.5828       92.7292       97.0358       66.9825       56.4297       53.3164       52.9680       44.2217       33.5956       28.4609       26.8246       27.1186       29.8938       27.5721       28.5182       33.6992       32.4812       25.8371       24.0205       16.4865       12.4655        9.0507        9.0411       11.1533       11.2145       12.4087       14.5838       16.4287       19.9928       19.8875       20.1179       17.3614       17.5200       17.3535       15.2326       20.2232       10.4930        9.2015        7.7616        4.7349        5.4742        5.7298        9.2567       14.8001       12.3077       13.1861        9.9227       12.4956       14.0273       15.4876       28.4751       35.6680       30.9938       25.6215       25.2827       17.6663       17.2013       20.8516       22.7472       12.9498       13.0612       10.6858       12.5641       16.0906       17.7952       16.5107       13.5295       11.7325       11.6527       11.6389       11.5407       21.4033       32.7565       12.5339       14.6196       22.2227       18.3361       17.4851       20.3085       18.9745       24.0781       27.6201       23.2531       16.3492       16.4755       17.3859       18.2281       22.0844       26.2707       25.5036       24.9622       18.8190       18.9857       19.0972       18.9769       23.9700        0.0000        0.0000        0.0000        0.0000        0.0000        0.0000        0.0000        0.0000        0.0000        0.0000        0.0000        0.0000        0.0000        0.0000        0.0000        0.0000        0.0000        0.0000        0.0000        0.0000        0.0000        0.0000        0.0000        0.0000        0.0000        0.0000        0.0000        0.0000        0.0000        0.0000        0.0000        0.0000        0.0000        0.0000        0.0000        0.0000        0.0000        0.0000        0.0000        0.0000        0.0000        0.0000        0.0000        0.0000        0.0000        0.0000        0.0000        0.0000        0.0000        0.0000        0.0000        0.0000        0.0000
        0.0000        0.0000        0.0000        0.0000        0.0000        0.0000        0.0000        0.0000        0.0000        0.0000        0.0000        0.0000        0.0000        0.0000        0.0000        0.0000        0.0000        0.0000        0.0000        0.0000        0.0000        0.0000        0.0000        0.0000        0.0000        0.0000        0.0000        0.0000        0.0000        0.0000        0.0000        0.0000        0.0000        0.0000        0.0000        0.0000        0.0000        0.0000        0.0000        0.0000        0.0000        0.0000        0.0000        0.0000        0.0000        0.0000        9.6802        9.7014        9.8323        9.5236        9.0101        6.1046        5.7511        6.1171        7.1768        9.9848       11.1658       10.9429       10.3100        8.9619        9.4059        8.2073        6.1403        4.9746        5.1548        4.3636        8.1484        6.4410        2.7554        2.8260        2.8440        5.1358        5.7594       12.0649        4.2276        4.8843        5.6876        4.4521        3.8709       10.4185       10.9160       12.9223       19.6618       58.4710       65.7854       62.0223       54.9087       42.7880       52.1820       49.8709       53.1772       60.5815       82.6972       67.8012      109.9946       76.2149      105.0967       87.2485       77.4958       88.0533       98.5380      123.8552      127.6450       74.0050       59.7477       50.4161       49.6555       37.1237       35.4697       26.4493       26.1210       26.0002       27.3521       26.7519       27.8222       33.2502       28.9301       28.5217       25.2379       13.8200       12.2471       11.2550        9.7353       10.9903       11.7337       12.5305       14.5380       16.1816       18.2638       20.9837       18.9420       15.6613       15.6177       14.7373       13.0630       11.3902        8.8943        7.4114        6.5292        4.9123        3.1408        2.9546        3.8288        5.7397        6.5174       12.4279       17.9024       11.6838       14.3250       16.3232       15.6318       26.2976       23.6404       20.0956       16.8547       14.1443       14.3963        9.8342        9.0419        9.2812       10.2806       11.5472       10.5537       11.1291       12.9838       13.6824       10.5977       10.1891       10.2689       10.1794       10.1965       17.4995       14.7436       10.2873       13.2731       15.0757       17.7363       19.4558       19.6488       22.2062       23.9191       27.5252       17.3200       12.4038       13.2129       13.1305       14.7476       19.5158       21.9536       21.1648       21.1134       18.0489       19.7233       23.5900       19.5469       19.2300        0.0000        0.0000        0.0000        0.0000        0.0000        0.0000        0.0000        0.0000        0.0000        0.0000        0.0000        0.0000        0.0000        0.0000        0.0000        0.0000        0.0000        0.0000        0.0000        0.0000        0.0000        0.0000        0.0000        0.0000        0.0000        0.0000        0.0000        0.0000        0.0000        0.0000        0.0000        0.0000        0.0000        0.0000        0.0000        0.0000        0.0000        0.0000        0.0000        0.0000        0.0000        0.0000        0.0000        0.0000        0.0000        0.0000        0.0000        0.0000        0.0000        0.0000        0.0000        0.0000        0.0000
        0.0000        0.0000        0.0000        0.0000        0.0000        0.0000        0.0000        0.0000        0.0000        0.0000        0.0000        0.0000        0.0000        0.0000        0.0000        0.0000        0.0000        0.0000        0.0000        0.0000        0.0000        0.0000        0.0000        0.0000        0.0000        0.0000        0.0000        0.0000        0.0000        0.0000        0.0000        0.0000        0.0000        0.0000        0.0000        0.0000        0.0000        0.0000        0.0000        0.0000        0.0000        0.0000        0.0000        0.0000        0.0000        0.0000        0.0000        8.8852        9.2119        9.4982        9.6747        7.1849        7.4671        7.9876        9.2951       13.0127       14.5289       14.3410       12.3761        8.7832        7.9782        7.5403        7.5154        6.0282        3.9450        2.3037        3.0438        1.0452        0.8642        0.9318        0.6050        2.9595        4.5316        4.2980        6.2248        6.3348        3.6899        3.8464        5.1624       18.0732       22.8469       23.7193       27.6920       65.1361       71.6940       51.6199       41.6176       46.4335       46.4793       54.5907       54.7737       82.2911       76.4925       72.8237       75.7646       75.8253       91.0914       81.3492       82.3598      105.5054      110.7419      115.7336      103.1372       61.8663       59.1301       57.2770       53.5854       34.9115       29.3182       24.4724       22.8758       23.7149       22.7401       24.0171       27.5261       28.3084       32.7025       30.9740       24.7558       14.3169       11.5372       10.0288        9.4974       10.4747       10.7278       11.5656       13.1700       14.5405       16.2115       16.8307       19.7456       14.9689       13.2668       12.5109       11.3669        9.0143        7.9082        6.3577        5.6476        4.1008        5.1544        3.8003        3.0790        5.1205        9.5888        8.0789        9.6802       13.4649       13.6677       16.9306       17.5628       19.4562       22.8915       16.5923       13.4878        9.5479        6.8707        6.0896        6.1221        7.2845        9.4329        8.7874        6.6958        8.3231       11.1090       10.7427       10.2756        9.1482        9.5688        9.3020        9.4906        9.1729        9.4114        8.9506       10.6116       12.2075       17.1367       16.7782       21.0080       23.2010       22.1890       17.3889       15.6604       13.1177       10.4212       10.0953       12.8218       17.0486       18.4079       18.2752       18.9702       19.6414       20.0164       18.8553       23.6164        0.0000        0.0000        0.0000        0.0000        0.0000        0.0000        0.0000        0.0000        0.0000        0.0000        0.0000        0.0000        0.0000        0.0000        0.0000        0.0000        0.0000        0.0000        0.0000        0.0000        0.0000        0.0000        0.0000        0.0000        0.0000        0.0000        0.0000        0.0000        0.0000        0.0000        0.0000        0.0000        0.0000        0.0000        0.0000        0.0000        0.0000        0.0000        0.0000        0.0000        0.0000        0.0000        0.0000        0.0000        0.0000        0.0000        0.0000        0.0000        0.0000        0.0000        0.0000        0.0000        0.0000        0.0000
        0.0000        0.0000        0.0000        0.0000        0.0000        0.0000        0.0000        0.0000        0.0000        0.0000        0.0000        0.0000        0.0000        0.0000        0.0000        0.0000        0.0000        0.0000        0.0000        0.0000        0.0000        0.0000        0.0000        0.0000        0.0000        0.0000        0.0000        0.0000        0.0000        0.0000        0.0000        0.0000        0.0000        0.0000        0.0000        0.0000        0.0000        0.0000        0.0000        0.0000        0.0000        0.0000        0.0000        0.0000        0.0000        0.0000        0.0000        0.0000        0.0000        0.0000        8.6321       11.5407       12.6923       14.4145       16.6055       21.2873       23.7203       23.5984       20.8425       17.6251       15.2852       12.0954       10.0027        5.5692        4.3069        2.2799        0.0000        0.0000        3.8914        3.4449        3.5903        4.9244        6.3878        8.3098       13.3421       20.6741       28.5478       28.1910       29.7939       34.1963       38.9886       36.0636       36.2477       42.2710       35.2185       28.8124       26.3843       37.6970       45.8459        0.0000        0.0000        0.0000        0.0000      106.1913       97.9983      103.4149      109.7191      120.1628        0.0000      148.4082      159.1579      160.0542      169.5749       49.7143       41.4404       40.0055       40.2957       25.7179       20.7281       15.4694       14.6727       19.0330       19.1478       20.8076       36.1931       29.2159       30.5954       27.3184       20.0487       13.0714       10.1071        8.8971        9.2556        9.1542        9.1600        9.6539       10.8556       12.8747       13.6893       13.9568       13.2212        9.1229        8.4766        8.6285        7.1795        6.6112        5.5693        4.7440        4.7498        4.7914        4.3553        4.4503        4.5405        4.7179        5.9505        7.3552        9.4078       12.3241       12.2109       13.7284       13.5237        7.3310        7.7858        4.6123        4.1291        0.6972        0.0957        0.1743        0.5429        0.7632        0.1524        0.2262        1.1784        6.3871        9.5215       15.4120       17.3349        9.7296        9.0047        8.8323        9.1817        7.3408        6.4390        6.9722       12.2840       19.1632       15.4643       19.1764       23.3613       14.3574       11.1966       11.3877        9.1831        5.5214        4.6876        4.9865        8.0558       11.3298       10.5430       11.2070       12.8770       22.1555       16.8692        0.0000        0.0000        0.0000        0.0000        0.0000        0.0000        0.0000        0.0000        0.0000        0.0000        0.0000        0.0000        0.0000        0.0000        0.0000        0.0000        0.0000        0.0000        0.0000        0.0000        0.0000        0.0000        0.0000        0.0000        0.0000        0.0000        0.0000        0.0000        0.0000        0.0000        0.0000        0.0000        0.0000        0.0000        0.0000        0.0000        0.0000        0.0000        0.0000        0.0000        0.0000        0.0000        0.0000        0.0000        0.0000        0.0000        0.0000        0.0000        0.0000        0.0000        0.0000        0.0000        0.0000        0.0000        0.0000        0.0000
        0.0000        0.0000        0.0000        0.0000        0.0000        0.0000        0.0000        0.0000        0.0000        0.0000        0.0000        0.0000        0.0000        0.0000        0.0000        0.0000        0.0000        0.0000        0.0000        0.0000        0.0000        0.0000        0.0000        0.0000        0.0000        0.0000        0.0000        0.0000        0.0000        0.0000        0.0000        0.0000        0.0000        0.0000        0.0000        0.0000        0.0000        0.0000        0.0000        0.0000        0.0000        0.0000        0.0000        0.0000        0.0000        0.0000        0.0000        0.0000        0.0000        0.0000        0.0000        0.0000        0.0000        0.0000        0.0000       25.5448       28.4512       28.3855        0.0000        0.0000        0.0000       13.3715       10.3028        3.8439        2.7588        0.0000        0.0000        0.0000        0.0000        0.0000        0.0000        0.0000        7.5221       10.6165       17.1834       27.7915       36.5003       38.5094       41.5738       44.5051       47.7717       42.5285       39.7404       40.7626       25.8844       27.5999       24.9202       26.8420        0.0000        0.0000        0.0000        0.0000        0.0000        0.0000      128.8538      117.0649        0.0000        0.0000        0.0000      147.9540      130.4425      104.2114       82.8426       44.6641       34.4065       34.0849       33.3314       17.9585       19.3392       15.8465       15.2648       16.1419       20.0777       20.9527       24.2293       28.1131       29.6357       22.6728       18.3980       12.7479       10.8410       10.3901       10.7566        8.8628        8.8017        9.1575       10.0867       11.3507       11.7419       11.7174       10.7426        7.0072        6.6622        6.2296        5.6231        4.9969        5.2320        4.2404        4.8236        4.7506        3.9699        3.9207        4.1702        4.1641        4.3200        5.4880        5.8492        9.5840       11.4402       12.1448        9.8237        4.1084        2.9080        2.4592        1.8421        0.4907        0.7148        1.2224        3.1565        0.1588        0.3667        0.0000        0.7661        6.1007        9.5294       14.0499       14.3439        8.0975        9.6013        8.3754       10.5226        5.2629        4.8501        5.6158       11.5438       15.9100       10.8336       18.0683       15.3384        7.8009       10.2135        7.1431        4.9810        5.0434        4.5972        4.9792        6.1796        8.9787        8.5435        9.8507       11.0613       21.8757       22.3137        0.0000        0.0000        0.0000        0.0000        0.0000        0.0000        0.0000        0.0000        0.0000        0.0000        0.0000        0.0000        0.0000        0.0000        0.0000        0.0000        0.0000        0.0000        0.0000        0.0000        0.0000        0.0000        0.0000        0.0000        0.0000        0.0000        0.0000        0.0000        0.0000        0.0000        0.0000        0.0000        0.0000        0.0000        0.0000        0.0000        0.0000        0.0000        0.0000        0.0000        0.0000        0.0000        0.0000        0.0000        0.0000        0.0000        0.0000        0.0000        0.0000        0.0000        0.0000        0.0000        0.0000        0.0000        0.0000        0.0000
        0.0000        0.0000        0.0000        0.0000        0.0000        0.0000        0.0000        0.0000        0.0000        0.0000        0.0000        0.0000        0.0000        0.0000        0.0000        0.0000        0.0000        0.0000        0.0000        0.0000        0.0000        0.0000        0.0000        0.0000        0.0000        0.0000        0.0000        0.0000        0.0000        0.0000        0.0000        0.0000        0.0000        0.0000        0.0000        0.0000        0.0000        0.0000        0.0000        0.0000        0.0000        0.0000        0.0000        0.0000        0.0000        0.0000        0.0000        0.0000        0.0000        0.0000        0.0000        0.0000        0.0000        0.0000        0.0000        0.0000        0.0000        0.0000        0.0000        0.0000        0.0000       13.7954       10.8818        3.4438        2.7988        0.0000        0.0000        0.0000        0.0000        0.0000        0.0000        0.0000        0.0000       14.6833       23.0087       33.7330       44.6399       50.2008       54.9195       54.5275       50.2702       46.8939       41.7183       36.2674       31.0708        0.0000        0.0000        0.0000        0.0000        0.0000        0.0000        0.0000        0.0000        0.0000        0.0000        0.0000        0.0000        0.0000        0.0000        0.0000       88.6019       86.4766       67.1018       42.9692       31.1575       25.1418       30.4198       38.4186       12.3352       13.1316       19.8881       24.3164       17.3258       16.0950       17.6136       29.6248       33.9766       24.4410       20.4474       15.6031       13.4653       11.2320        9.8118        9.1569        9.5292        9.1239        9.5019        9.9128       10.3378       10.0653        8.9649        5.8211        6.3242        5.3719        5.9677        5.5510        3.9901        4.6623        4.5210        3.5949        3.5475        3.7209        4.1316        3.7984        3.5949        4.0324        4.8936        8.2982       10.1162       10.1372        8.3315        2.7256        2.3353        1.4073        2.1291        0.1690        3.0486        1.3216        1.7457        0.1460        0.1611        0.7049        3.2318        7.4117        7.7734        6.2179        5.1662        7.8507        7.9918        7.8962        7.6299       10.4085        7.6625        8.5417       21.5089        9.6282       10.7599        9.3911        7.2494        6.9333       10.6435        7.6113        6.1363        4.8634        6.2987        6.0874        5.5928        7.9406        8.4197        8.9178       15.4670       16.3654        0.0000        0.0000        0.0000        0.0000        0.0000        0.0000        0.0000        0.0000        0.0000        0.0000        0.0000        0.0000        0.0000        0.0000        0.0000        0.0000        0.0000        0.0000        0.0000        0.0000        0.0000        0.0000        0.0000        0.0000        0.0000        0.0000        0.0000        0.0000        0.0000        0.0000        0.0000        0.0000        0.0000        0.0000        0.0000        0.0000        0.0000        0.0000        0.0000        0.0000        0.0000        0.0000        0.0000        0.0000        0.0000        0.0000        0.0000        0.0000        0.0000        0.0000        0.0000        0.0000        0.0000        0.0000        0.0000        0.0000        0.0000
        0.0000        0.0000        0.0000        0.0000        0.0000        0.0000        0.0000        0.0000        0.0000        0.0000        0.0000        0.0000        0.0000        0.0000        0.0000        0.0000        0.0000        0.0000        0.0000        0.0000        0.0000        0.0000        0.0000        0.0000        0.0000        0.0000        0.0000        0.0000        0.0000        0.0000        0.0000        0.0000        0.0000        0.0000        0.0000        0.0000        0.0000        0.0000        0.0000        0.0000        0.0000        0.0000        0.0000        0.0000        0.0000        0.0000        0.0000        0.0000        0.0000        0.0000        0.0000        0.0000        0.0000        0.0000        0.0000        0.0000        0.0000        0.0000        0.0000        0.0000        0.0000        0.0000       10.6588        3.9659        0.0000        0.0000        0.0000        0.0000        0.0000        0.0000        0.0000        0.0000        0.0000        0.0000       32.8747       49.7193       60.4549       65.4551       65.5379       56.1644       56.6243       53.1137       47.3424       38.4991        0.0000        0.0000        0.0000        0.0000        0.0000        0.0000        0.0000        0.0000        0.0000        0.0000        0.0000        0.0000        0.0000        0.0000        0.0000        0.0000        0.0000       93.8789       96.6807       37.5101       25.6988       22.8307       21.9749       81.8257       11.5556       11.7623       13.6242       16.0777       15.7009       19.9557       24.4232       33.7746       29.4924       27.8856       23.8283       14.0057       10.7904        9.8280        9.9815        9.5888        9.2187        9.4748        9.0637        9.3189        9.5107        9.1095        8.0081        6.1087        7.3628        5.7464        7.7348        8.4563        4.3060        5.6903        4.3399        4.7342        4.5174        4.6869        3.5900        4.0225        4.0271        3.9158        6.4444        8.5144        9.2271        8.9841        6.2961        2.9763        1.8279        1.4947        1.2674        0.8513        0.5943        0.0841        0.0829        0.4715        1.4508        2.9231        1.2553        3.7438        5.9754        5.6290        7.3244        7.4881        6.9039        9.6489        8.9430       14.7414        6.0953        8.0144       11.6107       11.3379        8.3846        7.8606        9.2631        5.3501        5.9228        7.4138        9.5039        9.2174        9.0330        9.3527        9.2282       13.4222       10.5669       15.4921       15.6423        0.0000        0.0000        0.0000        0.0000        0.0000        0.0000        0.0000        0.0000        0.0000        0.0000        0.0000        0.0000        0.0000        0.0000        0.0000        0.0000        0.0000        0.0000        0.0000        0.0000        0.0000        0.0000        0.0000        0.0000        0.0000        0.0000        0.0000        0.0000        0.0000        0.0000        0.0000        0.0000        0.0000        0.0000        0.0000        0.0000        0.0000        0.0000        0.0000        0.0000        0.0000        0.0000        0.0000        0.0000        0.0000        0.0000        0.0000        0.0000        0.0000        0.0000        0.0000        0.0000        0.0000        0.0000        0.0000        0.0000        0.0000        0.0000
        0.0000        0.0000        0.0000        0.0000        0.0000        0.0000        0.0000        0.0000        0.0000        0.0000        0.0000        0.0000        0.0000        0.0000        0.0000        0.0000        0.0000        0.0000        0.0000        0.0000        0.0000        0.0000        0.0000        0.0000        0.0000        0.0000        0.0000        0.0000        0.0000        0.0000        0.0000        0.0000        0.0000        0.0000        0.0000        0.0000        0.0000        0.0000        0.0000        0.0000        0.0000        0.0000        0.0000        0.0000        0.0000        0.0000        0.0000        0.0000        0.0000        0.0000        0.0000        0.0000        0.0000        0.0000        0.0000        0.0000        0.0000        0.0000        0.0000        0.0000        0.0000        0.0000        0.0000        0.0000        0.0000        0.0000        0.0000        0.0000        0.0000        0.0000        0.0000        0.0000        0.0000        0.0000       39.6034       82.8934       93.6905       92.3634       92.3910       67.4489       70.3118       67.6076       58.4510        0.0000        0.0000        0.0000        0.0000        0.0000        0.0000        0.0000        0.0000        0.0000        0.0000        0.0000        0.0000        0.0000        0.0000        0.0000        0.0000        0.0000        0.0000       66.6101       80.1514       32.5035       25.8585       24.2281       26.4286       25.5232       22.5373       19.5577       20.2005       18.4188       18.2068       29.8999       21.8056       22.3427       22.3294       26.4199       22.1226       16.2934       13.4097       10.4151       10.2492       11.3642       11.4652       11.2914       11.0529        9.4169        8.8105        8.0543       11.1490        3.9770        3.7147        6.3923        6.3021        6.8277        7.5221        5.8738        7.1857        3.1650        1.7309        2.1232        2.0341        2.3283        2.1663        2.3641        2.6391        4.0438        4.0842        4.0066        4.1451        6.0683        3.2356        2.9468        2.5287        0.5013        0.0843        0.1170        0.6299        1.0268        0.5854        0.3391        0.1802        3.2391        4.4534        5.4378        5.8481        5.4850        8.1089        5.6906        5.1483        5.0218        4.9619        5.7953        5.9006        5.0764        5.4207        6.0870        7.1584        8.6688        9.8543       13.0984       15.3294       25.5040       30.4001       31.4127       28.4436       14.0568       13.6556       16.8593       17.9564        0.0000        0.0000        0.0000        0.0000        0.0000        0.0000        0.0000        0.0000        0.0000        0.0000        0.0000        0.0000        0.0000        0.0000        0.0000        0.0000        0.0000        0.0000        0.0000        0.0000        0.0000        0.0000        0.0000        0.0000        0.0000        0.0000        0.0000        0.0000        0.0000        0.0000        0.0000        0.0000        0.0000        0.0000        0.0000        0.0000        0.0000        0.0000        0.0000        0.0000        0.0000        0.0000        0.0000        0.0000        0.0000        0.0000        0.0000        0.0000        0.0000        0.0000        0.0000        0.0000        0.0000        0.0000        0.0000        0.0000        0.0000        0.0000
        0.0000        0.0000        0.0000        0.0000        0.0000        0.0000        0.0000        0.0000        0.0000        0.0000        0.0000        0.0000        0.0000        0.0000        0.0000        0.0000        0.0000        0.0000        0.0000        0.0000        0.0000        0.0000        0.0000        0.0000        0.0000        0.0000        0.0000        0.0000        0.0000        0.0000        0.0000        0.0000        0.0000        0.0000        0.0000        0.0000        0.0000        0.0000        0.0000        0.0000        0.0000        0.0000        0.0000        0.0000        0.0000        0.0000        0.0000        0.0000        0.0000        0.0000        0.0000        0.0000        0.0000        0.0000        0.0000        0.0000        0.0000        0.0000        0.0000        0.0000        0.0000        0.0000        0.0000        0.0000        0.0000        0.0000        0.0000        0.0000        0.0000        0.0000        0.0000        0.0000        0.0000        0.0000        0.0000        0.0000        0.0000        0.0000        0.0000        0.0000        0.0000        0.0000        0.0000        0.0000        0.0000        0.0000        0.0000        0.0000        0.0000        0.0000        0.0000        0.0000        0.0000        0.0000        0.0000        0.0000        0.0000        0.0000        0.0000        0.0000        0.0000       54.4786       37.1983       27.1655       23.3479       19.1967       27.0352       23.1790       24.3243       24.6176       21.3576       18.6804       19.3508       19.7876       17.5017       21.7030       25.3026       21.3181       17.7713       18.1524       14.2342       11.4810       11.0528       14.2439       14.3689       12.3089       11.6066        9.6513        8.0632        8.6806        7.5032       10.1799        7.5758        6.9373        7.5398        8.1096       10.4363       13.3384        8.4669        2.5071        2.8067        3.2840        1.9514        2.9321        3.1401        3.1794        2.4194        3.0653        3.4002        5.7583        6.3373        5.3400        3.1950        2.6274        1.9303        0.1649        0.0163        0.0649        1.2780        0.3685        0.3656        0.3297        0.1868        2.9437        4.0894        4.4109        4.3016        5.0248        5.6607        6.7001        5.0046        3.4888        6.3862        6.2212        6.1012        4.8678        5.1457        6.3316        8.4637       11.1220       12.9202       14.7567       19.3298       33.0852       38.7367       38.9205       39.4187       16.7955       12.7663       16.5001        0.0000        0.0000        0.0000        0.0000        0.0000        0.0000        0.0000        0.0000        0.0000        0.0000        0.0000        0.0000        0.0000        0.0000        0.0000        0.0000        0.0000        0.0000        0.0000        0.0000        0.0000        0.0000        0.0000        0.0000        0.0000        0.0000        0.0000        0.0000        0.0000        0.0000        0.0000        0.0000        0.0000        0.0000        0.0000        0.0000        0.0000        0.0000        0.0000        0.0000        0.0000        0.0000        0.0000        0.0000        0.0000        0.0000        0.0000        0.0000        0.0000        0.0000        0.0000        0.0000        0.0000        0.0000        0.0000        0.0000        0.0000        0.0000        0.0000
        0.0000        0.0000        0.0000        0.0000        0.0000        0.0000        0.0000        0.0000        0.0000        0.0000        0.0000        0.0000        0.0000        0.0000        0.0000        0.0000        0.0000        0.0000        0.0000        0.0000        0.0000        0.0000        0.0000        0.0000        0.0000        0.0000        0.0000        0.0000        0.0000        0.0000        0.0000        0.0000        0.0000        0.0000        0.0000        0.0000        0.0000        0.0000        0.0000        0.0000        0.0000        0.0000        0.0000        0.0000        0.0000        0.0000        0.0000        0.0000        0.0000        0.0000        0.0000        0.0000        0.0000        0.0000        0.0000        0.0000        0.0000        0.0000        0.0000        0.0000        0.0000        0.0000        0.0000        0.0000        0.0000        0.0000        0.0000        0.0000        0.0000        0.0000        0.0000        0.0000        0.0000        0.0000        0.0000        0.0000        0.0000        0.0000        0.0000        0.0000        0.0000        0.0000        0.0000        0.0000        0.0000        0.0000        0.0000        0.0000        0.0000        0.0000        0.0000        0.0000        0.0000        0.0000        0.0000        0.0000        0.0000        0.0000        0.0000        0.0000        0.0000       45.8675       34.4773       26.3277       22.4572       20.6779       21.6538       21.1618       21.9063       25.0728       24.9309       20.3172       17.5252       16.9158       17.0125       22.8125       24.5505       18.2929       16.8252       15.3584       13.8846       13.0907       12.9013       12.9704       13.4034       13.1721       12.0721        9.2376        7.7224        6.7930        6.0431        7.5777        5.9818        5.9692        6.7405        9.6161       10.7497        8.7119        7.4024        5.5589        4.6592        2.6793        2.9189        4.8378        5.6431        3.3779        3.0586        5.9819        7.7944        8.0869        4.3841        3.5184        2.9134        2.5093        2.0108        0.1855        0.1232        0.2153        0.5740        0.7661        0.1171        1.3570        0.2528        2.8538        3.6562        3.9852        3.8282        5.0535        3.6631        4.6126        4.2437        3.7624        5.6882        5.5697        5.0662        4.7051        5.2737        7.5514        9.1440       12.7489       13.5155       17.1197       22.5775       35.6715       40.3739       42.3754       41.4807       17.8854       26.5126       38.7795        0.0000        0.0000        0.0000        0.0000        0.0000        0.0000        0.0000        0.0000        0.0000        0.0000        0.0000        0.0000        0.0000        0.0000        0.0000        0.0000        0.0000        0.0000        0.0000        0.0000        0.0000        0.0000        0.0000        0.0000        0.0000        0.0000        0.0000        0.0000        0.0000        0.0000        0.0000        0.0000        0.0000        0.0000        0.0000        0.0000        0.0000        0.0000        0.0000        0.0000        0.0000        0.0000        0.0000        0.0000        0.0000        0.0000        0.0000        0.0000        0.0000        0.0000        0.0000        0.0000        0.0000        0.0000        0.0000        0.0000        0.0000        0.0000        0.0000
        0.0000        0.0000        0.0000        0.0000        0.0000        0.0000        0.0000        0.0000        0.0000        0.0000        0.0000        0.0000        0.0000        0.0000        0.0000        0.0000        0.0000        0.0000        0.0000        0.0000        0.0000        0.0000        0.0000        0.0000        0.0000        0.0000        0.0000        0.0000        0.0000        0.0000        0.0000        0.0000        0.0000        0.0000        0.0000        0.0000        0.0000        0.0000        0.0000        0.0000        0.0000        0.0000        0.0000        0.0000        0.0000        0.0000        0.0000        0.0000        0.0000        0.0000        0.0000        0.0000        0.0000        0.0000        0.0000        0.0000        0.0000        0.0000        0.0000        0.0000        0.0000        0.0000        0.0000        0.0000        0.0000        0.0000        0.0000        0.0000        0.0000        0.0000        0.0000        0.0000        0.0000        0.0000        0.0000        0.0000        0.0000        0.0000        0.0000        0.0000        0.0000        0.0000        0.0000        0.0000        0.0000        0.0000        0.0000        0.0000        0.0000        0.0000        0.0000        0.0000        0.0000        0.0000        0.0000        0.0000        0.0000        0.0000        0.0000        0.0000       53.0045       45.1978       43.3140       28.9896       24.1461       23.6970       23.8226       23.3767       22.9923       22.5254       22.4107       19.1391       17.3829       17.0236       23.2569       27.2278       20.3859       17.9924       19.3604       15.4433       13.6676       15.1832       13.4085       13.5365       12.7034       11.2873       10.3861       11.1485       12.3090        8.6973        7.3816        6.1580        6.9744        7.0731        8.9797       13.8036       12.9808        8.1902       10.5072        8.1358        6.1832        3.4326        5.9933        6.3978        4.4227        4.7423        6.6265        8.6280        7.8484        5.3329        4.4021        2.9488        3.2757        2.8289        2.7912        0.8284        0.2468        1.0901        0.6515        0.2896        0.2596        0.2025        0.1235        3.0269        3.3802        3.6066        3.5242        3.5409        4.2027        4.2602        4.6993        5.1221        6.8358        6.1816        5.2735        6.2505        7.1257        8.4232       10.9798       12.6033       14.6775       18.5478       24.2658       34.4556       41.8351       42.3144       38.5872       25.9167        0.0000        0.0000        0.0000        0.0000        0.0000        0.0000        0.0000        0.0000        0.0000        0.0000        0.0000        0.0000        0.0000      117.3300        0.0000        0.0000        0.0000      193.9500        0.0000        0.0000        0.0000        0.0000        0.0000        0.0000        0.0000        0.0000        0.0000        0.0000        0.0000        0.0000        0.0000        0.0000        0.0000        0.0000        0.0000        0.0000        0.0000        0.0000        0.0000        0.0000        0.0000        0.0000        0.0000        0.0000        0.0000        0.0000        0.0000        0.0000        0.0000        0.0000        0.0000        0.0000        0.0000        0.0000        0.0000        0.0000        0.0000        0.0000        0.0000        0.0000        0.0000
        0.0000        0.0000        0.0000        0.0000        0.0000        0.0000        0.0000        0.0000        0.0000        0.0000        0.0000        0.0000        0.0000        0.0000        0.0000        0.0000        0.0000        0.0000        0.0000        0.0000        0.0000        0.0000        0.0000        0.0000        0.0000        0.0000        0.0000        0.0000        0.0000        0.0000        0.0000        0.0000        0.0000        0.0000        0.0000        0.0000        0.0000        0.0000        0.0000        0.0000        0.0000        0.0000        0.0000        0.0000        0.0000        0.0000        0.0000        0.0000        0.0000        0.0000        0.0000        0.0000        0.0000        0.0000        0.0000        0.0000        0.0000        0.0000        0.0000        0.0000        0.0000        0.0000        0.0000        0.0000        0.0000        0.0000        0.0000        0.0000        0.0000        0.0000        0.0000        0.0000        0.0000        0.0000        0.0000        0.0000        0.0000        0.0000        0.0000        0.0000        0.0000        0.0000        0.0000        0.0000        0.0000        0.0000        0.0000        0.0000        0.0000        0.0000        0.0000        0.0000        0.0000        0.0000        0.0000        0.0000        0.0000        0.0000        0.0000        0.0000       65.7140       55.0434       58.6363       44.0572       39.1742       35.5669       49.7076      144.9073       32.6730       28.3677       29.1766       23.7541       24.9938       27.4374       26.1440       20.5451       21.2774       18.9785       16.0364       15.2128       14.4496       13.9865       13.5382       13.9947       15.6090       14.3262       19.7893       17.2959       15.0415       14.0068        9.9199        9.4940        8.9498       15.1541       17.0574       12.1156       11.9218       10.8630       12.8344       13.0255        9.2236        9.2852        9.9228        9.4212        9.0700       10.2613       10.4774        7.3642        4.9138        3.3426        2.6903        4.3955        4.5727        4.1114        3.8458        3.4931        4.2256        4.9266        3.1951        4.1473        4.8223        4.3722        3.8198        2.2155        2.4786        3.6626        2.6317        5.3851        2.2445        2.1759        2.6211        6.1599        6.2924        5.3318        5.4939        6.2229        8.3734        9.9696       11.4632       14.8848       18.2046       23.3502       27.3567       29.2608       35.3902       36.6529       40.2044       83.7065        0.0000        0.0000        0.0000        0.0000        0.0000        0.0000        0.0000        0.0000        0.0000        0.0000        0.0000        0.0000      139.4100      150.0600      142.0800        0.0000      204.4200      165.3300        0.0000        0.0000        0.0000        0.0000        0.0000        0.0000        0.0000        0.0000        0.0000        0.0000        0.0000        0.0000        0.0000        0.0000        0.0000        0.0000        0.0000        0.0000        0.0000        0.0000        0.0000        0.0000        0.0000        0.0000        0.0000        0.0000        0.0000        0.0000        0.0000        0.0000        0.0000        0.0000        0.0000        0.0000        0.0000        0.0000        0.0000        0.0000        0.0000        0.0000        0.0000        0.0000        0.0000
        0.0000        0.0000        0.0000        0.0000        0.0000        0.0000        0.0000        0.0000        0.0000        0.0000        0.0000        0.0000        0.0000        0.0000        0.0000        0.0000        0.0000        0.0000        0.0000        0.0000        0.0000        0.0000        0.0000        0.0000        0.0000        0.0000        0.0000        0.0000        0.0000        0.0000        0.0000        0.0000        0.0000        0.0000        0.0000        0.0000        0.0000        0.0000        0.0000        0.0000        0.0000        0.0000        0.0000        0.0000        0.0000        0.0000        0.0000        0.0000        0.0000        0.0000        0.0000        0.0000        0.0000        0.0000        0.0000        0.0000        0.0000        0.0000        0.0000        0.0000        0.0000        0.0000        0.0000        0.0000        0.0000        0.0000        0.0000        0.0000        0.0000        0.0000        0.0000        0.0000        0.0000        0.0000        0.0000        0.0000        0.0000        0.0000        0.0000        0.0000        0.0000        0.0000        0.0000        0.0000        0.0000        0.0000        0.0000        0.0000        0.0000        0.0000        0.0000        0.0000        0.0000        0.0000        0.0000        0.0000        0.0000        0.0000        0.0000       78.1225       55.6128       52.7736       47.0595       41.5042       38.5788       37.8482       41.1170      127.2229       56.2604       29.6797       31.1424       20.4459       26.2855       24.5310       23.6528       14.0085       13.7652       14.2211       14.1175       14.3712       14.7248       14.6803       14.8073       16.3592       16.2784       15.9453       25.4806       18.4170       20.7043       26.5515       26.3055       18.1955       18.8616       15.9491       18.3400       13.5718       11.5933       12.0395       11.8725       11.0504        8.4394        8.6442        8.9709        9.7171       11.5073       14.2533       13.7845        5.8320        3.2030        2.9782        4.2563        5.1600        5.0836        7.2380        6.8350        5.9552        5.4522        5.5871        4.9775        5.9532        7.1564        5.6229        4.8933        3.3642        4.0224        2.9321        2.6917        3.4862        2.3793        4.5778        7.1627        5.9839        6.5563        5.5135        4.9770        7.2865        9.4929       10.1403       11.9157       16.4447       19.5589       23.9525       26.9192       28.9260       37.7374       40.6053       39.1969       93.9843        0.0000        0.0000        0.0000        0.0000        0.0000        0.0000      185.3371      118.2900        0.0000        0.0000        0.0000        0.0000      158.0700      179.4300        0.0000        0.0000        0.0000        0.0000        0.0000        0.0000        0.0000        0.0000        0.0000        0.0000        0.0000        0.0000        0.0000        0.0000        0.0000        0.0000        0.0000        0.0000        0.0000        0.0000        0.0000        0.0000        0.0000        0.0000        0.0000        0.0000        0.0000        0.0000        0.0000        0.0000        0.0000        0.0000        0.0000        0.0000        0.0000        0.0000        0.0000        0.0000        0.0000        0.0000        0.0000        0.0000        0.0000        0.0000        0.0000        0.0000        0.0000
        0.0000        0.0000        0.0000        0.0000        0.0000        0.0000        0.0000        0.0000        0.0000        0.0000        0.0000        0.0000        0.0000        0.0000        0.0000        0.0000        0.0000        0.0000        0.0000        0.0000        0.0000        0.0000        0.0000        0.0000        0.0000        0.0000        0.0000        0.0000        0.0000        0.0000        0.0000        0.0000        0.0000        0.0000        0.0000        0.0000        0.0000        0.0000        0.0000        0.0000        0.0000        0.0000        0.0000        0.0000        0.0000        0.0000        0.0000        0.0000        0.0000        0.0000        0.0000        0.0000        0.0000        0.0000        0.0000        0.0000        0.0000        0.0000        0.0000        0.0000        0.0000        0.0000        0.0000        0.0000        0.0000        0.0000        0.0000        0.0000        0.0000        0.0000        0.0000        0.0000        0.0000        0.0000        0.0000        0.0000        0.0000        0.0000        0.0000        0.0000        0.0000        0.0000        0.0000        0.0000        0.0000        0.0000        0.0000        0.0000        0.0000        0.0000        0.0000        0.0000        0.0000        0.0000        0.0000        0.0000        0.0000       54.2795       81.9811       70.6890       68.0657       57.4727       49.3283       39.4660       36.4651       33.6664       35.2018       37.8347       31.8685       33.1118       30.4729       21.9140       19.5460       18.0785       14.6903       13.9864       12.0145       12.6067       12.7501       14.5684       16.1715       18.2452       18.7370       22.5993       26.4032       28.2485       33.1068       29.9375       26.7511       25.9951       28.7626       19.6293       20.1772       19.6267        9.2381        9.3711       10.1926        9.6025        8.0077        6.9703        8.1090       10.5014       10.1098       13.8808       14.8924       15.5233       12.3479        5.8235        4.6357        4.2988        4.1594        6.4129        8.1367        6.6093       11.0478        9.0155        9.2970        7.6518       10.7605       10.5877       10.2152        6.7820        7.0055        5.7753        5.0633        3.1178        3.2690        5.2033        5.6003       10.9976        7.0712        3.4178        3.4928        3.8983        5.2053        7.9892        9.3358        9.7155       12.8739       17.7886       19.7493       22.7802       25.7830       33.9406       39.6663       42.2782       41.5562        0.0000        0.0000        0.0000        0.0000        0.0000      147.5307      151.9084      153.8783       83.8500        0.0000        0.0000        0.0000        0.0000        0.0000        0.0000        0.0000        0.0000        0.0000        0.0000        0.0000        0.0000        0.0000        0.0000        0.0000        0.0000        0.0000        0.0000        0.0000        0.0000        0.0000        0.0000        0.0000        0.0000        0.0000        0.0000        0.0000        0.0000        0.0000        0.0000        0.0000        0.0000        0.0000        0.0000        0.0000        0.0000        0.0000        0.0000        0.0000        0.0000        0.0000        0.0000        0.0000        0.0000        0.0000        0.0000        0.0000        0.0000        0.0000        0.0000        0.0000        0.0000        0.0000
        0.0000        0.0000        0.0000        0.0000        0.0000        0.0000        0.0000        0.0000        0.0000        0.0000        0.0000        0.0000        0.0000        0.0000        0.0000        0.0000        0.0000        0.0000        0.0000        0.0000        0.0000        0.0000        0.0000        0.0000        0.0000        0.0000        0.0000        0.0000        0.0000        0.0000        0.0000        0.0000        0.0000        0.0000        0.0000        0.0000        0.0000        0.0000        0.0000        0.0000        0.0000        0.0000        0.0000        0.0000        0.0000        0.0000        0.0000        0.0000        0.0000        0.0000        0.0000        0.0000        0.0000        0.0000        0.0000        0.0000        0.0000        0.0000        0.0000        0.0000        0.0000        0.0000        0.0000        0.0000        0.0000        0.0000        0.0000        0.0000        0.0000        0.0000        0.0000        0.0000        0.0000        0.0000        0.0000        0.0000        0.0000        0.0000        0.0000        0.0000        0.0000        0.0000        0.0000        0.0000        0.0000        0.0000        0.0000        0.0000        0.0000        0.0000        0.0000        0.0000        0.0000        0.0000        0.0000        0.0000        0.0000       71.4256       83.6229       66.4028       57.7191       53.9245       41.1779       36.8636       34.9221       36.0525       31.6219       36.3421       37.8497       35.2309       30.2976       18.1633       15.1956       14.4461       14.0336       13.9630       15.2767       15.0584       15.7893       20.0045       24.5344       22.2469       21.7770       29.8346       29.7728       27.5672       32.0611       27.8907       24.1442       28.6394       23.3150       17.1044       12.7896       11.9431        7.6954        7.3385       10.4743        9.9419        7.5353        9.3349       12.0893       10.1709       11.0975       15.1440       15.2386       13.1887       10.9414        5.4656        3.6621        3.2244        3.5622        5.7183        5.3953        7.5785        8.9482        6.6480        9.6454       10.6432        9.1073       13.3890       11.4898        8.6280        7.2684        4.5086        3.3763        2.7632        3.6156        7.1797        9.8726        6.9777        2.7617        2.1226        2.0682        4.3767        5.4812        9.0181        7.8364        8.7837       12.0352       15.3936       16.6731       21.3431       23.6617       33.6020       38.4496       40.7108       57.1792        0.0000        0.0000        0.0000       52.3500      125.3269      139.5653      147.7273      147.8325       55.8900        0.0000        0.0000        0.0000        0.0000        0.0000        0.0000        0.0000        0.0000        0.0000        0.0000        0.0000        0.0000        0.0000        0.0000        0.0000        0.0000        0.0000        0.0000        0.0000        0.0000        0.0000        0.0000        0.0000        0.0000        0.0000        0.0000        0.0000        0.0000        0.0000        0.0000        0.0000        0.0000        0.0000        0.0000        0.0000        0.0000        0.0000        0.0000        0.0000        0.0000        0.0000        0.0000        0.0000        0.0000        0.0000        0.0000        0.0000        0.0000        0.0000        0.0000        0.0000        0.0000        0.0000
        0.0000        0.0000        0.0000        0.0000        0.0000        0.0000        0.0000        0.0000        0.0000        0.0000        0.0000        0.0000        0.0000        0.0000        0.0000        0.0000        0.0000        0.0000        0.0000        0.0000        0.0000        0.0000        0.0000        0.0000        0.0000        0.0000        0.0000        0.0000        0.0000        0.0000        0.0000        0.0000        0.0000        0.0000        0.0000        0.0000        0.0000        0.0000        0.0000        0.0000        0.0000        0.0000        0.0000        0.0000        0.0000        0.0000        0.0000        0.0000        0.0000        0.0000        0.0000        0.0000        0.0000        0.0000        0.0000        0.0000        0.0000        0.0000        0.0000        0.0000        0.0000        0.0000        0.0000        0.0000        0.0000        0.0000        0.0000        0.0000        0.0000        0.0000        0.0000        0.0000        0.0000        0.0000        0.0000        0.0000        0.0000        0.0000        0.0000        0.0000        0.0000        0.0000        0.0000        0.0000        0.0000        0.0000        0.0000        0.0000        0.0000        0.0000        0.0000        0.0000        0.0000        0.0000        0.0000        0.0000       80.3274      107.8275       85.0201       70.3421       58.8671       55.5746       49.8808       39.3790       34.4276       30.8728       34.3180       28.2097       28.1118       26.3044       21.1937       17.6831       16.7502       16.6437       21.4445       25.7525       31.1810      112.0585       38.9599       25.1701       23.7057       18.3937       20.1360       23.3387       24.4959       22.6785       16.1474       15.9912       18.3248       18.0306       22.3588       22.0128       19.0077       17.0068       15.6582       11.4364       10.8640       10.2687       11.8851       11.3180       11.8836       10.9870       12.0815       11.7433       11.6000       11.3205       10.0550        6.6796        5.2236        4.4950        4.4803        4.8325        4.8077        5.3768        7.3453        7.7498        5.0314        8.5035       10.2479        9.1168        9.4863        7.6428        6.9153        6.0871        5.9687        5.7183        5.1581        9.2319        6.4566        4.8031        3.2770        2.6354        2.7607        3.5792        4.3737        6.4604        7.7457        8.9738       10.5398        9.6603       10.5709       16.1994       15.8770       13.0755       34.3100       42.9371        0.0000        0.0000        0.0000        0.0000       64.6460      121.6929      136.2205      141.0232      139.1397       84.1500        0.0000        0.0000        0.0000        0.0000        0.0000        0.0000        0.0000        0.0000        0.0000        0.0000        0.0000        0.0000        0.0000        0.0000        0.0000        0.0000        0.0000        0.0000        0.0000        0.0000        0.0000        0.0000        0.0000        0.0000        0.0000        0.0000        0.0000        0.0000        0.0000        0.0000        0.0000        0.0000        0.0000        0.0000        0.0000        0.0000        0.0000        0.0000        0.0000        0.0000        0.0000        0.0000        0.0000        0.0000        0.0000        0.0000        0.0000        0.0000        0.0000        0.0000        0.0000        0.0000        0.0000
        0.0000        0.0000        0.0000        0.0000        0.0000        0.0000        0.0000        0.0000        0.0000        0.0000        0.0000        0.0000        0.0000        0.0000        0.0000        0.0000        0.0000        0.0000        0.0000        0.0000        0.0000        0.0000        0.0000        0.0000        0.0000        0.0000        0.0000        0.0000        0.0000        0.0000        0.0000        0.0000        0.0000        0.0000        0.0000        0.0000        0.0000        0.0000        0.0000        0.0000        0.0000        0.0000        0.0000        0.0000        0.0000        0.0000        0.0000        0.0000        0.0000        0.0000        0.0000        0.0000        0.0000        0.0000        0.0000        0.0000        0.0000        0.0000        0.0000        0.0000        0.0000        0.0000        0.0000        0.0000        0.0000        0.0000        0.0000        0.0000        0.0000        0.0000        0.0000        0.0000        0.0000        0.0000        0.0000        0.0000        0.0000        0.0000        0.0000        0.0000        0.0000        0.0000        0.0000        0.0000        0.0000        0.0000        0.0000        0.0000        0.0000        0.0000        0.0000        0.0000        0.0000        0.0000        0.0000        0.0000       90.3652       71.0676       74.1551       68.0123       63.9124       63.6046       52.2387       37.7510       33.2018       27.4740       25.2926       22.0921       21.3607       21.3868       25.8445       21.6185       19.6944       19.9375       22.7400       19.7941       23.0316       87.1780       76.7623       19.3251       18.7501       17.7529       22.4970       31.1113       28.5755       21.2779       15.8572       17.9822       23.4777       21.9490       25.4413       28.7633       24.8734       20.5878       21.0580       15.1982       15.1463       13.5675       14.1295       12.1155       12.4376       10.4905       10.3966       10.6552       11.8957       13.6013       12.2596        8.8677        6.5051        4.4005        4.6401        5.7500        6.6502        8.4770        6.0172        5.3566        5.2826        6.6945        7.5867        7.4497        7.5343        7.7012        6.6757        5.2915        4.6097        4.2019        4.5240        5.3842        5.0527        5.9801        4.6082        3.0332        4.2109        3.5070        4.3441        6.3764        7.5225        8.9818        9.9442        8.8430       10.0552       12.9877       18.1945        0.0000        0.0000        0.0000        0.0000        0.0000        0.0000       50.1025       66.0290      106.7228      123.1417      136.4705      145.9744        0.0000        0.0000        0.0000        0.0000        0.0000        0.0000        0.0000        0.0000        0.0000        0.0000        0.0000        0.0000        0.0000        0.0000        0.0000        0.0000        0.0000        0.0000        0.0000        0.0000        0.0000        0.0000        0.0000        0.0000        0.0000        0.0000        0.0000        0.0000        0.0000        0.0000        0.0000        0.0000        0.0000        0.0000        0.0000        0.0000        0.0000        0.0000        0.0000        0.0000        0.0000        0.0000        0.0000        0.0000        0.0000        0.0000        0.0000        0.0000        0.0000        0.0000        0.0000        0.0000        0.0000        0.0000
        0.0000        0.0000        0.0000        0.0000        0.0000        0.0000        0.0000        0.0000        0.0000        0.0000        0.0000        0.0000        0.0000        0.0000        0.0000        0.0000        0.0000        0.0000        0.0000        0.0000        0.0000        0.0000        0.0000        0.0000        0.0000        0.0000        0.0000        0.0000        0.0000        0.0000        0.0000        0.0000        0.0000        0.0000        0.0000        0.0000        0.0000        0.0000        0.0000        0.0000        0.0000        0.0000        0.0000        0.0000        0.0000        0.0000        0.0000        0.0000        0.0000        0.0000        0.0000        0.0000        0.0000        0.0000        0.0000        0.0000        0.0000        0.0000        0.0000        0.0000        0.0000        0.0000        0.0000        0.0000        0.0000        0.0000        0.0000        0.0000        0.0000        0.0000        0.0000        0.0000        0.0000        0.0000        0.0000        0.0000        0.0000        0.0000        0.0000        0.0000        0.0000        0.0000        0.0000        0.0000        0.0000        0.0000        0.0000        0.0000        0.0000        0.0000        0.0000        0.0000        0.0000        0.0000        0.0000        0.0000       84.9967       59.8487       52.1154       70.6531       71.1858       66.7120       51.3879       33.3241       29.4805       27.4575       20.4785       20.3454       20.6452       22.5746       28.6998       27.5763       20.8369       21.4599       25.1422       23.4575       24.5765       22.3940       54.5365       22.9476       26.1710       24.3935       27.1875       35.4563       23.7453       21.6996       22.1303       24.9095       28.2197       23.6973       22.8552       27.4987       29.6297       26.0083       24.3089       20.0408       16.9969       17.6818       16.7044       16.0404       15.2218       11.8506       10.5446       12.1068       13.5105       13.5882       13.5466        8.6298        8.3735        6.6185        7.5641        6.6809        7.6116        6.7752        5.6815        6.0530        7.4604        5.8548        9.1255        8.4309        8.3977        7.6088        6.1071        5.4333        5.1281        4.7149        6.0716        6.6318        7.8546        5.0356        4.4550        4.0513        4.2943        3.2518        3.9985        5.9623        7.0099        9.6009        8.0327       12.8120        8.9030       11.0026        0.0000        0.0000        0.0000        0.0000        0.0000        0.0000       44.8151       53.7794       62.4196      100.0728      123.5466      136.0511      144.3502        0.0000        0.0000        0.0000        0.0000        0.0000        0.0000        0.0000        0.0000        0.0000        0.0000        0.0000        0.0000        0.0000        0.0000        0.0000        0.0000        0.0000        0.0000        0.0000        0.0000        0.0000        0.0000        0.0000        0.0000        0.0000        0.0000        0.0000        0.0000        0.0000        0.0000        0.0000        0.0000        0.0000        0.0000        0.0000        0.0000        0.0000        0.0000        0.0000        0.0000        0.0000        0.0000        0.0000        0.0000        0.0000        0.0000        0.0000        0.0000        0.0000        0.0000        0.0000        0.0000        0.0000        0.0000
        0.0000        0.0000        0.0000        0.0000        0.0000        0.0000        0.0000        0.0000        0.0000        0.0000        0.0000        0.0000        0.0000        0.0000        0.0000        0.0000        0.0000        0.0000        0.0000        0.0000        0.0000        0.0000        0.0000        0.0000        0.0000        0.0000        0.0000        0.0000        0.0000        0.0000        0.0000        0.0000        0.0000        0.0000        0.0000        0.0000        0.0000        0.0000        0.0000        0.0000        0.0000        0.0000        0.0000        0.0000        0.0000        0.0000        0.0000        0.0000        0.0000        0.0000        0.0000        0.0000        0.0000        0.0000        0.0000        0.0000        0.0000        0.0000        0.0000        0.0000        0.0000        0.0000        0.0000        0.0000        0.0000        0.0000        0.0000        0.0000        0.0000        0.0000        0.0000        0.0000        0.0000        0.0000        0.0000        0.0000        0.0000        0.0000        0.0000        0.0000        0.0000        0.0000        0.0000        0.0000        0.0000        0.0000        0.0000        0.0000        0.0000        0.0000        0.0000        0.0000        0.0000        0.0000        0.0000        0.0000        0.0000       86.3231       83.3827       76.1558       72.9243       58.9971       46.5867       39.5961       34.1255       39.2652       27.5716       23.4820       23.3827       23.2502       23.2587       26.9908       32.9881       30.3888       32.2453       31.4764       31.7002       35.7229       37.3247       34.8525       31.8312       32.1768       40.9361       37.3300       36.9965       34.5560       27.7825       26.2441       24.9137       21.7132       23.0091       26.4859       29.3894       30.4918       29.5510       25.0662       25.1941       26.6162       21.9534       16.3191       16.5588       14.3500       13.4780       15.5531       17.0622       12.0670       11.4395        8.5613        7.8142        8.1659        7.4573        7.0288        6.5686        6.1222        5.7902        6.0056        6.0118        6.0069        8.2312        9.5304        7.7586        7.0661        6.2244        6.3470        5.0411        5.7380        7.0007        6.6484        5.6498        6.0623        4.3423        4.8181        4.6997        4.2248        3.6342        5.1686        5.8270        6.6814        9.2519       10.0525       16.2920        0.0000        0.0000        0.0000        0.0000        0.0000        0.0000        0.0000       46.5645       54.9250       56.9242       99.6791      119.9438      133.7195      148.7992        0.0000        0.0000        0.0000        0.0000        0.0000        0.0000        0.0000        0.0000        0.0000        0.0000        0.0000        0.0000        0.0000        0.0000        0.0000        0.0000        0.0000        0.0000        0.0000        0.0000        0.0000        0.0000        0.0000        0.0000        0.0000        0.0000        0.0000        0.0000        0.0000        0.0000        0.0000        0.0000        0.0000        0.0000        0.0000        0.0000        0.0000        0.0000        0.0000        0.0000        0.0000        0.0000        0.0000        0.0000        0.0000        0.0000        0.0000        0.0000        0.0000        0.0000        0.0000        0.0000        0.0000        0.0000
        0.0000        0.0000        0.0000        0.0000        0.0000        0.0000        0.0000        0.0000        0.0000        0.0000        0.0000        0.0000        0.0000        0.0000        0.0000        0.0000        0.0000        0.0000        0.0000        0.0000        0.0000        0.0000        0.0000        0.0000        0.0000        0.0000        0.0000        0.0000        0.0000        0.0000        0.0000        0.0000        0.0000        0.0000        0.0000        0.0000        0.0000        0.0000        0.0000        0.0000        0.0000        0.0000        0.0000        0.0000        0.0000        0.0000        0.0000        0.0000        0.0000        0.0000        0.0000        0.0000        0.0000        0.0000        0.0000        0.0000        0.0000        0.0000        0.0000        0.0000        0.0000        0.0000        0.0000        0.0000        0.0000        0.0000        0.0000        0.0000        0.0000        0.0000        0.0000        0.0000        0.0000        0.0000        0.0000        0.0000        0.0000        0.0000        0.0000        0.0000        0.0000        0.0000        0.0000        0.0000        0.0000        0.0000        0.0000        0.0000        0.0000        0.0000        0.0000        0.0000        0.0000        0.0000        0.0000        0.0000       67.4161       71.9632       89.7513       67.7246        0.0000       50.7217       53.7253       44.5835       33.7225       34.0814       23.6737       29.2254       33.9872       33.2340       32.3691       40.8495       44.7500       45.1602       52.1028       61.2011       54.0449       48.7995       51.8150       53.4912       43.4521       43.7478       40.8872       40.6447       33.9573       32.4821       33.0681       43.5073       34.6340       30.3339       31.3656       35.8709       35.5834       39.0956       46.4207       31.0625       31.9557       31.4442       25.1348       22.9903       16.6343       15.6922       23.9143       18.2944       14.1320       11.0654       11.2495       10.0684       10.3065       10.3412        9.2909        7.2983        6.2978        7.1667        7.6969        8.2396        7.9216        8.7682        8.6900       10.5554        6.7760        5.7156        6.0064        4.0053       26.4836       17.7367        4.3158        6.9084        7.8448        8.0329        6.5127        3.4024        3.2013        3.2890        2.9708        2.4067        2.5664        5.5914        9.9031        0.0000        0.0000        0.0000        0.0000        0.0000       39.5100       35.0700        0.0000       59.2956       56.2341       58.1486       71.0318      112.2918      137.8265      162.6550        0.0000        0.0000        0.0000        0.0000        0.0000        0.0000        0.0000        0.0000        0.0000        0.0000        0.0000        0.0000        0.0000        0.0000        0.0000        0.0000        0.0000        0.0000        0.0000        0.0000        0.0000        0.0000        0.0000        0.0000        0.0000        0.0000        0.0000        0.0000        0.0000        0.0000        0.0000        0.0000        0.0000        0.0000        0.0000        0.0000        0.0000        0.0000        0.0000        0.0000        0.0000        0.0000        0.0000        0.0000        0.0000        0.0000        0.0000        0.0000        0.0000        0.0000        0.0000        0.0000        0.0000        0.0000        0.0000
        0.0000        0.0000        0.0000        0.0000        0.0000        0.0000        0.0000        0.0000        0.0000        0.0000        0.0000        0.0000        0.0000        0.0000        0.0000        0.0000        0.0000        0.0000        0.0000        0.0000        0.0000        0.0000        0.0000        0.0000        0.0000        0.0000        0.0000        0.0000        0.0000        0.0000        0.0000        0.0000        0.0000        0.0000        0.0000        0.0000        0.0000        0.0000        0.0000        0.0000        0.0000        0.0000        0.0000        0.0000        0.0000        0.0000        0.0000        0.0000        0.0000        0.0000        0.0000        0.0000        0.0000        0.0000        0.0000        0.0000        0.0000        0.0000        0.0000        0.0000        0.0000        0.0000        0.0000        0.0000        0.0000        0.0000        0.0000        0.0000        0.0000        0.0000        0.0000        0.0000        0.0000        0.0000        0.0000        0.0000        0.0000        0.0000        0.0000        0.0000        0.0000        0.0000        0.0000        0.0000        0.0000        0.0000        0.0000        0.0000        0.0000        0.0000        0.0000        0.0000        0.0000        0.0000        0.0000        0.0000        0.0000       80.5185        0.0000        0.0000        0.0000       56.1871       55.2052       41.0783       34.9121       30.9449       23.9641       30.7703       32.1956       35.6040       39.8921       50.7527       56.4805       61.3881       70.3051       64.3733       62.0713       60.0986       57.6075       60.3798       58.3684       47.3084       43.7808       44.7727       40.3026       40.0444       38.3914       48.0045       40.9828       41.0759       42.7794       48.5487       42.3790       46.4429       47.5194       30.6261       24.3613       27.8216       25.6321       24.0867       21.4555       19.0990       22.0433       18.3344       15.2219       10.5050       11.0087       12.0614       12.4740       11.1374        9.7819        7.4690        6.7564        6.9551        6.7911        8.8984        9.8682       10.4610        7.6816        6.5416        5.5162        4.7505        4.5900        3.6714        9.2978        4.8370        4.4983        7.2880        8.4928        8.5158        7.2598        3.6622        4.0651        2.5833        2.5621        1.9591        2.8425        6.1050       14.0764        0.0000        0.0000        0.0000        0.0000        0.0000       42.6000       43.0500       54.5400       62.7660       62.4527       63.4955       76.9047      119.5014      145.5222      180.4382        0.0000        0.0000        0.0000        0.0000        0.0000        0.0000        0.0000        0.0000        0.0000        0.0000        0.0000        0.0000        0.0000        0.0000        0.0000        0.0000        0.0000        0.0000        0.0000        0.0000        0.0000        0.0000        0.0000        0.0000        0.0000        0.0000        0.0000        0.0000        0.0000        0.0000        0.0000        0.0000        0.0000        0.0000        0.0000        0.0000        0.0000        0.0000        0.0000        0.0000        0.0000        0.0000        0.0000        0.0000        0.0000        0.0000        0.0000        0.0000        0.0000        0.0000        0.0000        0.0000        0.0000        0.0000        0.0000
        0.0000        0.0000        0.0000        0.0000        0.0000        0.0000        0.0000        0.0000        0.0000        0.0000        0.0000        0.0000        0.0000        0.0000        0.0000        0.0000        0.0000        0.0000        0.0000        0.0000        0.0000        0.0000        0.0000        0.0000        0.0000        0.0000        0.0000        0.0000        0.0000        0.0000        0.0000        0.0000        0.0000        0.0000        0.0000        0.0000        0.0000        0.0000        0.0000        0.0000        0.0000        0.0000        0.0000        0.0000        0.0000        0.0000        0.0000        0.0000        0.0000        0.0000        0.0000        0.0000        0.0000        0.0000        0.0000        0.0000        0.0000        0.0000        0.0000        0.0000        0.0000        0.0000        0.0000        0.0000        0.0000        0.0000        0.0000        0.0000        0.0000        0.0000        0.0000        0.0000        0.0000        0.0000        0.0000        0.0000        0.0000        0.0000        0.0000        0.0000        0.0000        0.0000        0.0000        0.0000        0.0000        0.0000        0.0000        0.0000        0.0000        0.0000        0.0000        0.0000        0.0000        0.0000        0.0000        0.0000        0.0000        0.0000        0.0000        0.0000        0.0000       61.3013       51.3295       35.6728       22.0891       17.6369       23.4272       29.6382       39.3413       47.5353       51.6624       62.7747       82.3960       82.1541       80.2540       70.1660       75.9561       71.6311       67.3980       71.7928       59.9269       57.6751       54.8347       52.0668       44.0202       44.3225       40.1056       38.2809       39.9117       39.1789       38.3141       39.5967       38.0828       43.0418       45.2990       27.7374       25.1231       25.0389       24.2312       21.7354       17.2886       11.9929       12.6014       15.2485       12.6903       11.4523       11.2953       12.6325       12.1899        9.6767        9.4319        7.2734        6.5485        6.8946        6.8651        9.2602        9.8432        8.6998        7.7636        5.8685        5.6342        4.5290        4.7007        3.5070        2.9517        3.3431        4.4347        7.5343        8.9463        8.9574        7.6232        3.7144        3.0407        5.1125        5.4404        8.4806        9.2307        0.0000        0.0000        0.0000        0.0000        0.0000        0.0000       44.0400       63.4800       57.0600       71.9100       80.0680       73.3670       69.9388       82.7408      136.8405      154.1025      181.7452        0.0000        0.0000        0.0000        0.0000        0.0000        0.0000        0.0000        0.0000        0.0000        0.0000        0.0000        0.0000        0.0000        0.0000        0.0000        0.0000        0.0000        0.0000        0.0000        0.0000        0.0000        0.0000        0.0000        0.0000        0.0000        0.0000        0.0000        0.0000        0.0000        0.0000        0.0000        0.0000        0.0000        0.0000        0.0000        0.0000        0.0000        0.0000        0.0000        0.0000        0.0000        0.0000        0.0000        0.0000        0.0000        0.0000        0.0000        0.0000        0.0000        0.0000        0.0000        0.0000        0.0000        0.0000        0.0000
        0.0000        0.0000        0.0000        0.0000        0.0000        0.0000        0.0000        0.0000        0.0000        0.0000        0.0000        0.0000        0.0000        0.0000        0.0000        0.0000        0.0000        0.0000        0.0000        0.0000        0.0000        0.0000        0.0000        0.0000        0.0000        0.0000        0.0000        0.0000        0.0000        0.0000        0.0000        0.0000        0.0000        0.0000        0.0000        0.0000        0.0000        0.0000        0.0000        0.0000        0.0000        0.0000        0.0000        0.0000        0.0000        0.0000        0.0000        0.0000        0.0000        0.0000        0.0000        0.0000        0.0000        0.0000        0.0000        0.0000        0.0000        0.0000        0.0000        0.0000        0.0000        0.0000        0.0000        0.0000        0.0000        0.0000        0.0000        0.0000        0.0000        0.0000        0.0000        0.0000        0.0000        0.0000        0.0000        0.0000        0.0000        0.0000        0.0000        0.0000        0.0000        0.0000        0.0000        0.0000        0.0000        0.0000        0.0000        0.0000        0.0000        0.0000        0.0000        0.0000        0.0000        0.0000        0.0000        0.0000        0.0000        0.0000        0.0000        0.0000        0.0000        0.0000       42.9218       27.1904       31.8750       27.5655       35.1110       38.9116       49.4432       69.3472       62.9199       67.5397       81.4764       85.7175       83.5151       74.1171       74.4037       71.1289       62.4527       61.5621       53.2036       58.6812       51.2380       48.1423       41.6630       47.2718       39.7152       39.9593       35.3783       32.9101       32.3517       31.5085       31.1875       29.3394       25.5256       24.0619       22.7110       20.0665       17.6200       13.8579       14.3783       10.5631       13.3396       12.5389       13.2433       11.8775        9.3044       10.3282       10.0086        8.3947        7.6505        6.5949        6.0947        5.8945        7.8322        8.9656        9.3068        8.2592        7.5116        5.8095        5.8116        5.2018        4.3240        3.2703        2.7736        3.1640        4.3356        7.4432        9.1441        8.9829        7.5976        3.7027        2.8100        5.4614        2.4884       12.3379       20.9839        0.0000        0.0000        0.0000        0.0000        0.0000        0.0000        0.0000       75.8400       76.5900       80.0400       84.6702       84.4178       81.6748       93.7320      148.6380      178.8567      216.6371        0.0000        0.0000        0.0000        0.0000        0.0000        0.0000        0.0000        0.0000        0.0000        0.0000        0.0000        0.0000        0.0000        0.0000        0.0000        0.0000        0.0000        0.0000        0.0000        0.0000        0.0000        0.0000        0.0000        0.0000        0.0000        0.0000        0.0000        0.0000        0.0000        0.0000        0.0000        0.0000        0.0000        0.0000        0.0000        0.0000        0.0000        0.0000        0.0000        0.0000        0.0000        0.0000        0.0000        0.0000        0.0000        0.0000        0.0000        0.0000        0.0000        0.0000        0.0000        0.0000        0.0000        0.0000        0.0000
        0.0000        0.0000        0.0000        0.0000        0.0000        0.0000        0.0000        0.0000        0.0000        0.0000        0.0000        0.0000        0.0000        0.0000        0.0000        0.0000        0.0000        0.0000        0.0000        0.0000        0.0000        0.0000        0.0000        0.0000        0.0000        0.0000        0.0000        0.0000        0.0000        0.0000        0.0000        0.0000        0.0000        0.0000        0.0000        0.0000        0.0000        0.0000        0.0000        0.0000        0.0000        0.0000        0.0000        0.0000        0.0000        0.0000        0.0000        0.0000        0.0000        0.0000        0.0000        0.0000        0.0000        0.0000        0.0000        0.0000        0.0000        0.0000        0.0000        0.0000        0.0000        0.0000        0.0000        0.0000        0.0000        0.0000        0.0000        0.0000        0.0000        0.0000        0.0000        0.0000        0.0000        0.0000        0.0000        0.0000        0.0000        0.0000        0.0000        0.0000        0.0000        0.0000        0.0000        0.0000        0.0000        0.0000        0.0000        0.0000        0.0000        0.0000        0.0000        0.0000        0.0000        0.0000        0.0000        0.0000        0.0000        0.0000        0.0000        0.0000        0.0000        0.0000        0.0000       38.8143       43.6633       54.5582       58.1144       63.9225       70.8242       79.6671       72.0284       77.6953       91.4319       98.1558       86.2913       73.1685       80.4514       71.1690       65.2451       57.6591       62.1726       60.6363       46.7913       58.3028       56.5085       53.1627       50.6773        0.0000        0.0000       29.8324       27.7110       27.1432       25.5782       25.2484       24.4159       23.1431       20.7657       17.4062       15.8363       12.4773       13.1874       13.4227       15.2973       14.6864       12.2122       10.6131        9.7297        7.2948        6.5245        5.5638        5.8727        5.3100        5.0641        5.0547        5.4601        7.1289        7.9631        7.6112        7.0518        8.9188        7.6980        9.4714        4.6042        2.2633        1.8652        2.2204        3.0800        6.8786        8.3764        8.4648        7.2715        2.5158        4.2534        2.0495        0.0000        0.0000        0.0000        0.0000        0.0000        0.0000        0.0000        0.0000        0.0000        0.0000        0.0000        0.0000        0.0000      118.7840      117.6583      118.0437      136.9536      185.2076      210.9084        0.0000        0.0000        0.0000        0.0000        0.0000        0.0000        0.0000        0.0000        0.0000        0.0000        0.0000        0.0000        0.0000        0.0000        0.0000        0.0000        0.0000        0.0000        0.0000        0.0000        0.0000        0.0000        0.0000        0.0000        0.0000        0.0000        0.0000        0.0000        0.0000        0.0000        0.0000        0.0000        0.0000        0.0000        0.0000        0.0000        0.0000        0.0000        0.0000        0.0000        0.0000        0.0000        0.0000        0.0000        0.0000        0.0000        0.0000        0.0000        0.0000        0.0000        0.0000        0.0000        0.0000        0.0000        0.0000        0.0000
        0.0000        0.0000        0.0000        0.0000        0.0000        0.0000        0.0000        0.0000        0.0000        0.0000        0.0000        0.0000        0.0000        0.0000        0.0000        0.0000        0.0000        0.0000        0.0000        0.0000        0.0000        0.0000        0.0000        0.0000        0.0000        0.0000        0.0000        0.0000        0.0000        0.0000        0.0000        0.0000        0.0000        0.0000        0.0000        0.0000        0.0000        0.0000        0.0000        0.0000        0.0000        0.0000        0.0000        0.0000        0.0000        0.0000        0.0000        0.0000        0.0000        0.0000        0.0000        0.0000        0.0000        0.0000        0.0000        0.0000        0.0000        0.0000        0.0000        0.0000        0.0000        0.0000        0.0000        0.0000        0.0000        0.0000        0.0000        0.0000        0.0000        0.0000        0.0000        0.0000        0.0000        0.0000        0.0000        0.0000        0.0000        0.0000        0.0000        0.0000        0.0000        0.0000        0.0000        0.0000        0.0000        0.0000        0.0000        0.0000        0.0000        0.0000        0.0000        0.0000        0.0000        0.0000        0.0000        0.0000        0.0000        0.0000        0.0000        0.0000        0.0000        0.0000        0.0000       44.7066       47.9097       53.7019       62.4864       79.6568       75.8480       75.2312       76.7309       77.8680       91.9552       84.4734       78.2298       66.0862       59.5467       61.7915       62.3502       52.0770       57.0664       55.7035       52.6225       65.9656       66.3684       64.5812        0.0000        0.0000        0.0000        0.0000        0.0000        0.0000       25.5231       23.8995       23.5736       19.1479       17.8493       18.4930       15.2118       12.4163       11.5641       11.1374       13.2814       11.7475       10.9821       10.0612        8.9087        5.7800        4.9225        4.5032        4.2236        4.3460        4.1120        4.5460        4.9329        6.6251        7.0605        7.2125        6.7979       10.6865       10.7835        8.4642        4.6159        2.2009        1.7952        2.1466        2.8505        6.8168        8.3472        8.7634        7.6263        3.2108        0.0000        0.0000        0.0000        0.0000        0.0000        0.0000        0.0000        0.0000        0.0000        0.0000        0.0000        0.0000        0.0000        0.0000        0.0000      126.7029      129.0381      139.8029      158.1863      207.5423      229.1749      254.2178        0.0000        0.0000        0.0000        0.0000        0.0000        0.0000        0.0000        0.0000        0.0000        0.0000        0.0000        0.0000        0.0000        0.0000        0.0000        0.0000        0.0000        0.0000        0.0000        0.0000        0.0000        0.0000        0.0000        0.0000        0.0000        0.0000        0.0000        0.0000        0.0000        0.0000        0.0000        0.0000        0.0000        0.0000        0.0000        0.0000        0.0000        0.0000        0.0000        0.0000        0.0000        0.0000        0.0000        0.0000        0.0000        0.0000        0.0000        0.0000        0.0000        0.0000        0.0000        0.0000        0.0000        0.0000        0.0000
        0.0000        0.0000        0.0000        0.0000        0.0000        0.0000        0.0000        0.0000        0.0000        0.0000        0.0000        0.0000        0.0000        0.0000        0.0000        0.0000        0.0000        0.0000        0.0000        0.0000        0.0000        0.0000        0.0000        0.0000        0.0000        0.0000        0.0000        0.0000        0.0000        0.0000        0.0000        0.0000        0.0000        0.0000        0.0000        0.0000        0.0000        0.0000        0.0000        0.0000        0.0000        0.0000        0.0000        0.0000        0.0000        0.0000        0.0000        0.0000        0.0000        0.0000        0.0000        0.0000        0.0000        0.0000        0.0000        0.0000        0.0000        0.0000        0.0000        0.0000        0.0000        0.0000        0.0000        0.0000        0.0000        0.0000        0.0000        0.0000        0.0000        0.0000        0.0000        0.0000        0.0000        0.0000        0.0000        0.0000        0.0000        0.0000        0.0000        0.0000        0.0000        0.0000        0.0000        0.0000        0.0000        0.0000        0.0000        0.0000        0.0000        0.0000        0.0000        0.0000        0.0000        0.0000        0.0000        0.0000        0.0000        0.0000        0.0000        0.0000        0.0000        0.0000        0.0000       44.1475       47.1948       58.1617       68.7483       86.6489       86.1024       80.0977       88.7556       73.9253       72.5820       65.1542       62.1040       60.2674       53.5488        0.0000       56.9972       53.4638        0.0000        0.0000       50.4385       65.6908        0.0000        0.0000        0.0000        0.0000        0.0000        0.0000        0.0000        0.0000       22.0733       22.8892       21.8037       18.1559       15.9647       16.4814       14.4772       10.6424       10.8196        9.9694        9.4576       11.1258       10.5314        9.5241        8.0842        5.2579        4.3169        3.4774        3.2903        3.5010        3.7012        4.2810        4.1368        5.6381        6.2841        6.5343        6.3460        8.0764        6.3975       10.8478        6.1972        2.4203        2.3919        2.4309        3.2074        0.0000        0.0000        0.0000        0.0000        0.0000        0.0000        0.0000        0.0000        0.0000        0.0000        0.0000        0.0000        0.0000        0.0000        0.0000        0.0000        0.0000        0.0000        0.0000        0.0000      162.5582      154.0917      150.2457      168.5552      213.4299        0.0000        0.0000        0.0000        0.0000        0.0000        0.0000        0.0000        0.0000        0.0000        0.0000        0.0000        0.0000        0.0000        0.0000        0.0000        0.0000        0.0000        0.0000        0.0000        0.0000        0.0000        0.0000        0.0000        0.0000        0.0000        0.0000        0.0000        0.0000        0.0000        0.0000        0.0000        0.0000        0.0000        0.0000        0.0000        0.0000        0.0000        0.0000        0.0000        0.0000        0.0000        0.0000        0.0000        0.0000        0.0000        0.0000        0.0000        0.0000        0.0000        0.0000        0.0000        0.0000        0.0000        0.0000        0.0000        0.0000        0.0000
        0.0000        0.0000        0.0000        0.0000        0.0000        0.0000        0.0000        0.0000        0.0000        0.0000        0.0000        0.0000        0.0000        0.0000        0.0000        0.0000        0.0000        0.0000        0.0000        0.0000        0.0000        0.0000        0.0000        0.0000        0.0000        0.0000        0.0000        0.0000        0.0000        0.0000        0.0000        0.0000        0.0000        0.0000        0.0000        0.0000        0.0000        0.0000        0.0000        0.0000        0.0000        0.0000        0.0000        0.0000        0.0000        0.0000        0.0000        0.0000        0.0000        0.0000        0.0000        0.0000        0.0000        0.0000        0.0000        0.0000        0.0000        0.0000        0.0000        0.0000        0.0000        0.0000        0.0000        0.0000        0.0000        0.0000        0.0000        0.0000        0.0000        0.0000        0.0000        0.0000        0.0000        0.0000        0.0000        0.0000        0.0000        0.0000        0.0000        0.0000        0.0000        0.0000        0.0000        0.0000        0.0000        0.0000        0.0000        0.0000        0.0000        0.0000        0.0000        0.0000        0.0000        0.0000        0.0000        0.0000        0.0000        0.0000        0.0000        0.0000        0.0000        0.0000        0.0000       49.1294       64.6149       76.3899      102.6351       87.4151       85.1875       78.6991       75.1840       65.3021       64.0865       67.7643        0.0000        0.0000        0.0000        0.0000        0.0000        0.0000        0.0000        0.0000        0.0000        0.0000        0.0000        0.0000        0.0000        0.0000        0.0000        0.0000        0.0000        0.0000        0.0000       17.9609       25.5939       23.0524       14.6363       15.2855       12.6194       13.5349       12.2502        9.7118        8.8977        9.7714        9.0124        8.5937        6.8125        4.4432        3.3929        2.7489        2.5757        2.7529        3.0107        3.5630        3.2862        5.2987        5.0274        5.3961        5.7112        6.6493        6.8199        7.3520        5.7458        3.4327        2.3652        2.4649        0.0000        0.0000        0.0000        0.0000        0.0000        0.0000        0.0000        0.0000        0.0000        0.0000        0.0000        0.0000        0.0000        0.0000        0.0000        0.0000        0.0000        0.0000        0.0000        0.0000        0.0000        0.0000      157.1553      167.7616      174.6300        0.0000      239.4547      314.6811        0.0000        0.0000        0.0000        0.0000        0.0000        0.0000        0.0000        0.0000        0.0000        0.0000        0.0000        0.0000        0.0000        0.0000        0.0000        0.0000        0.0000        0.0000        0.0000        0.0000        0.0000        0.0000        0.0000        0.0000        0.0000        0.0000        0.0000        0.0000        0.0000        0.0000        0.0000        0.0000        0.0000        0.0000        0.0000        0.0000        0.0000        0.0000        0.0000        0.0000        0.0000        0.0000        0.0000        0.0000        0.0000        0.0000        0.0000        0.0000        0.0000        0.0000        0.0000        0.0000        0.0000        0.0000        0.0000
        0.0000        0.0000        0.0000        0.0000        0.0000        0.0000        0.0000        0.0000        0.0000        0.0000        0.0000        0.0000        0.0000        0.0000        0.0000        0.0000        0.0000        0.0000        0.0000        0.0000        0.0000        0.0000        0.0000        0.0000        0.0000        0.0000        0.0000        0.0000        0.0000        0.0000        0.0000        0.0000        0.0000        0.0000        0.0000        0.0000        0.0000        0.0000        0.0000        0.0000        0.0000        0.0000        0.0000        0.0000        0.0000        0.0000        0.0000        0.0000        0.0000        0.0000        0.0000        0.0000        0.0000        0.0000        0.0000        0.0000        0.0000        0.0000        0.0000        0.0000        0.0000        0.0000        0.0000        0.0000        0.0000        0.0000        0.0000        0.0000        0.0000        0.0000        0.0000        0.0000        0.0000        0.0000        0.0000        0.0000        0.0000        0.0000        0.0000        0.0000        0.0000        0.0000        0.0000        0.0000        0.0000        0.0000        0.0000        0.0000        0.0000        0.0000        0.0000        0.0000        0.0000        0.0000        0.0000        0.0000        0.0000        0.0000        0.0000        0.0000        0.0000        0.0000        0.0000        0.0000        0.0000       89.6119       90.6836       78.7884       77.1273       77.3282       69.5478       58.2111       49.5722       52.9226       41.7073        0.0000        0.0000        0.0000        0.0000        0.0000        0.0000        0.0000        0.0000        0.0000        0.0000        0.0000        0.0000        0.0000        0.0000        0.0000        0.0000        0.0000        0.0000       14.3455       17.5320       17.9266       14.1435       12.6660       13.2511       14.3749       11.4003       11.0224        9.1662        7.9825        6.6258        6.0925        4.6392        1.1238        0.9696        0.6873        0.6082        0.5900        0.4797        0.4466        0.4459        1.5964        1.9050        2.6038       18.9928        6.0845        7.5340        6.8566        6.1129        0.6900        1.6500        0.0000        0.0000        0.0000        0.0000        0.0000        0.0000        0.0000        0.0000        0.0000        0.0000        0.0000        0.0000        0.0000        0.0000        0.0000        0.0000        0.0000        0.0000        0.0000        0.0000        0.0000        0.0000        0.0000        0.0000      251.2991      220.1594        0.0000      213.9300      380.0400        0.0000        0.0000        0.0000        0.0000        0.0000        0.0000        0.0000        0.0000        0.0000        0.0000        0.0000        0.0000        0.0000        0.0000        0.0000        0.0000        0.0000        0.0000        0.0000        0.0000        0.0000        0.0000        0.0000        0.0000        0.0000        0.0000        0.0000        0.0000        0.0000        0.0000        0.0000        0.0000        0.0000        0.0000        0.0000        0.0000        0.0000        0.0000        0.0000        0.0000        0.0000        0.0000        0.0000        0.0000        0.0000        0.0000        0.0000        0.0000        0.0000        0.0000        0.0000        0.0000        0.0000        0.0000        0.0000
        0.0000        0.0000        0.0000        0.0000        0.0000        0.0000        0.0000        0.0000        0.0000        0.0000        0.0000        0.0000        0.0000        0.0000        0.0000        0.0000        0.0000        0.0000        0.0000        0.0000        0.0000        0.0000        0.0000        0.0000        0.0000        0.0000        0.0000        0.0000        0.0000        0.0000        0.0000        0.0000        0.0000        0.0000        0.0000        0.0000        0.0000        0.0000        0.0000        0.0000        0.0000        0.0000        0.0000        0.0000        0.0000        0.0000        0.0000        0.0000        0.0000        0.0000        0.0000        0.0000        0.0000        0.0000        0.0000        0.0000        0.0000        0.0000        0.0000        0.0000        0.0000        0.0000        0.0000        0.0000        0.0000        0.0000        0.0000        0.0000        0.0000        0.0000        0.0000        0.0000        0.0000        0.0000        0.0000        0.0000        0.0000        0.0000        0.0000        0.0000        0.0000        0.0000        0.0000        0.0000        0.0000        0.0000        0.0000        0.0000        0.0000        0.0000        0.0000        0.0000        0.0000        0.0000        0.0000        0.0000        0.0000        0.0000        0.0000        0.0000        0.0000        0.0000        0.0000        0.0000        0.0000        0.0000       56.7000       63.4910       74.0380       74.8182       72.7682       47.8630       47.3422       47.0716       40.2564        0.0000        0.0000        0.0000        0.0000        0.0000        0.0000        0.0000        0.0000        0.0000        0.0000        0.0000        0.0000        0.0000        0.0000        0.0000        0.0000        0.0000        0.0000        0.0000        0.0000       13.4612       13.8925       12.0952       11.9352       11.7079       10.8043        9.9191        8.7240        6.7415        5.7452        5.3584        3.7937        1.4153        1.1614        0.7545        0.6181        0.5248        0.5353        0.5231        2.2740        8.6173        3.4927       16.7407        5.5053        5.8454        0.0000        0.0000        8.1666        0.0000        0.0000        0.0000        0.0000        0.0000        0.0000        0.0000        0.0000        0.0000        0.0000        0.0000        0.0000        0.0000        0.0000        0.0000        0.0000        0.0000        0.0000        0.0000        0.0000        0.0000        0.0000        0.0000        0.0000        0.0000        0.0000      259.8580      239.0016        0.0000        0.0000        0.0000        0.0000        0.0000        0.0000        0.0000        0.0000        0.0000        0.0000        0.0000        0.0000        0.0000        0.0000        0.0000        0.0000        0.0000        0.0000        0.0000        0.0000        0.0000        0.0000        0.0000        0.0000        0.0000        0.0000        0.0000        0.0000        0.0000        0.0000        0.0000        0.0000        0.0000        0.0000        0.0000        0.0000        0.0000        0.0000        0.0000        0.0000        0.0000        0.0000        0.0000        0.0000        0.0000        0.0000        0.0000        0.0000        0.0000        0.0000        0.0000        0.0000        0.0000        0.0000        0.0000        0.0000        0.0000        0.0000
[truncated: 212,709 more chars]
