# Supplementary material for: Multidimensional evaluation of the TRMM 3B43V7 satellite-based precipitation product in mainland China from 1998–2016
Source: PeerJ. 2020 Feb 20;8:e8615. doi: 10.7717/peerj.8615 (PMC7036276; doi:10.7717/peerj.8615)
Supplement: Supplemental Information 2 [file peerj-08-8615-s002.zip › TRMM_3B43 data/TRMM 3B43 data-Year-Month/2007-12.txt]

ncols         249
nrows         175
xllcorner     73.250
yllcorner     6.500
cellsize      0.25000
        0.0000        0.0000        0.0000        0.0000        0.0000        0.0000        0.0000        0.0000        0.0000        0.0000        0.0000        0.0000        0.0000        0.0000        0.0000        0.0000        0.0000        0.0000        0.0000        0.0000        0.0000        0.0000        0.0000        0.0000        0.0000        0.0000        0.0000        0.0000        0.0000        0.0000        0.0000        0.0000        0.0000        0.0000        0.0000        0.0000        0.0000        0.0000        0.0000        0.0000        0.0000        0.0000        0.0000        0.0000        0.0000        0.0000        0.0000        0.0000        0.0000        0.0000        0.0000        0.0000        0.0000        0.0000        0.0000        0.0000        0.0000        0.0000        0.0000        0.0000        0.0000        0.0000        0.0000        0.0000        0.0000        0.0000        0.0000        0.0000        0.0000        0.0000        0.0000        0.0000        0.0000        0.0000        0.0000        0.0000        0.0000        0.0000        0.0000        0.0000        0.0000        0.0000        0.0000        0.0000        0.0000        0.0000        0.0000        0.0000        0.0000        0.0000        0.0000        0.0000        0.0000        0.0000        0.0000        0.0000        0.0000        0.0000        0.0000        0.0000        0.0000        0.0000        0.0000        0.0000        0.0000        0.0000        0.0000        0.0000        0.0000        0.0000        0.0000        0.0000        0.0000        0.0000        0.0000        0.0000        0.0000        0.0000        0.0000        0.0000        0.0000        0.0000        0.0000        0.0000        0.0000        0.0000        0.0000        0.0000        0.0000        0.0000        0.0000        0.0000        0.0000        0.0000        0.0000        0.0000        0.0000        0.0000        0.0000        0.0000        0.0000        0.0000        0.0000        0.0000        0.0000        0.0000        0.0000        0.0000        0.0000        0.0000        0.0000        0.0000        0.0000        0.0000        0.0000        0.0000        0.0000        0.0000        0.0000        0.0000        0.0000        0.0000        0.0000        0.0000        0.0000        0.0000        0.0000        0.0000        0.0000        0.0000        0.0000        0.0000        0.0000        4.7138        4.6257        4.8275        0.0000        0.0000        0.0000        6.6670        6.9098        7.3564        7.5103        8.4546        8.8629        9.1974        9.1754        9.8663        9.6982        9.4696        9.0214        8.9516        8.2135        8.7271        9.1257        8.0844        7.2637        7.0098        7.9942       10.6232       10.6917       11.3350       11.7803       10.4635        9.8490        9.5628        8.4765        8.9417        9.8231       10.2308       11.3024        8.4252        8.5627        8.3685        8.5125        8.4289        8.5661        9.0620        9.8804        0.0000        0.0000        0.0000        0.0000        0.0000        0.0000        0.0000        0.0000        0.0000        0.0000        0.0000        0.0000        0.0000        0.0000        0.0000        0.0000        0.0000        0.0000        0.0000        0.0000        0.0000        0.0000        0.0000        0.0000        0.0000        0.0000        0.0000        0.0000        0.0000        0.0000
        0.0000        0.0000        0.0000        0.0000        0.0000        0.0000        0.0000        0.0000        0.0000        0.0000        0.0000        0.0000        0.0000        0.0000        0.0000        0.0000        0.0000        0.0000        0.0000        0.0000        0.0000        0.0000        0.0000        0.0000        0.0000        0.0000        0.0000        0.0000        0.0000        0.0000        0.0000        0.0000        0.0000        0.0000        0.0000        0.0000        0.0000        0.0000        0.0000        0.0000        0.0000        0.0000        0.0000        0.0000        0.0000        0.0000        0.0000        0.0000        0.0000        0.0000        0.0000        0.0000        0.0000        0.0000        0.0000        0.0000        0.0000        0.0000        0.0000        0.0000        0.0000        0.0000        0.0000        0.0000        0.0000        0.0000        0.0000        0.0000        0.0000        0.0000        0.0000        0.0000        0.0000        0.0000        0.0000        0.0000        0.0000        0.0000        0.0000        0.0000        0.0000        0.0000        0.0000        0.0000        0.0000        0.0000        0.0000        0.0000        0.0000        0.0000        0.0000        0.0000        0.0000        0.0000        0.0000        0.0000        0.0000        0.0000        0.0000        0.0000        0.0000        0.0000        0.0000        0.0000        0.0000        0.0000        0.0000        0.0000        0.0000        0.0000        0.0000        0.0000        0.0000        0.0000        0.0000        0.0000        0.0000        0.0000        0.0000        0.0000        0.0000        0.0000        0.0000        0.0000        0.0000        0.0000        0.0000        0.0000        0.0000        0.0000        0.0000        0.0000        0.0000        0.0000        0.0000        0.0000        0.0000        0.0000        0.0000        0.0000        0.0000        0.0000        0.0000        0.0000        0.0000        0.0000        0.0000        0.0000        0.0000        0.0000        0.0000        0.0000        0.0000        0.0000        0.0000        0.0000        0.0000        0.0000        0.0000        0.0000        0.0000        0.0000        0.0000        0.0000        0.0000        0.0000        0.0000        0.0000        0.0000        0.0000        0.0000        0.0000        5.1431        5.2290        4.7728        4.8607        4.5225        5.0924        5.1074        6.3818        6.7621        7.2986        7.6724        9.0504        8.9995        9.0638        8.8956        9.3752        9.1441        9.1021        8.4616        7.8419        7.3734        7.4256        7.2047        6.6386        6.6339        6.9227        7.8621        8.2766        7.1706        7.9493        9.7623        9.7291       10.3950        9.2372        8.6930        8.0057        8.6888        8.7984        9.8230        8.4649        8.4998        8.6360        9.1922        9.1835        9.8147       10.7185       11.5045       13.0273       14.5601       15.9788       16.0502       14.4565       13.9061       14.2549        0.0000        0.0000        0.0000        0.0000        0.0000        0.0000        0.0000        0.0000        0.0000        0.0000        0.0000        0.0000        0.0000        0.0000        0.0000        0.0000        0.0000        0.0000        0.0000        0.0000        0.0000        0.0000        0.0000
        0.0000        0.0000        0.0000        0.0000        0.0000        0.0000        0.0000        0.0000        0.0000        0.0000        0.0000        0.0000        0.0000        0.0000        0.0000        0.0000        0.0000        0.0000        0.0000        0.0000        0.0000        0.0000        0.0000        0.0000        0.0000        0.0000        0.0000        0.0000        0.0000        0.0000        0.0000        0.0000        0.0000        0.0000        0.0000        0.0000        0.0000        0.0000        0.0000        0.0000        0.0000        0.0000        0.0000        0.0000        0.0000        0.0000        0.0000        0.0000        0.0000        0.0000        0.0000        0.0000        0.0000        0.0000        0.0000       26.0768        0.0000       18.9845       14.2314        0.0000        0.0000        0.0000        0.0000        0.0000        0.0000        0.0000        0.0000        0.0000        0.0000        0.0000        0.0000        0.0000        0.0000        0.0000        0.0000        0.0000        0.0000        0.0000        0.0000        0.0000        0.0000        0.0000        0.0000        0.0000        0.0000        0.0000        0.0000        0.0000        0.0000        0.0000        0.0000        0.0000        0.0000        0.0000        0.0000        0.0000        0.0000        0.0000        0.0000        0.0000        0.0000        0.0000        0.0000        0.0000        0.0000        0.0000        0.0000        0.0000        0.0000        0.0000        0.0000        0.0000        0.0000        0.0000        0.0000        0.0000        0.0000        0.0000        0.0000        0.0000        0.0000        0.0000        0.0000        0.0000        0.0000        0.0000        0.0000        0.0000        0.0000        0.0000        0.0000        0.0000        0.0000        0.0000        0.0000        0.0000        0.0000        0.0000        0.0000        0.0000        0.0000        0.0000        0.0000        0.0000        0.0000        0.0000        0.0000        0.0000        0.0000        0.0000        0.0000        0.0000        0.0000        0.0000        0.0000        0.0000        0.0000        0.0000        0.0000        0.0000        0.0000        0.0000        0.0000        0.0000        0.0000        0.0000        0.0000        0.0000        0.0000        0.0000        0.0000        6.1923        5.5649        5.6108        5.6046        5.3105        4.8298        4.8333        5.3131        6.4761        6.4923        7.0078        7.4240        8.7475        8.8868        9.2585        8.9521        9.1535        9.0316        8.6378        8.2605        7.4992        6.7729        6.7740        6.2696        6.3094        6.0179        6.6148        6.9941        7.2609        6.2296        6.8684        8.2586        9.5149        9.9586        9.6391        9.8268        9.4851        9.0837        9.2119        9.0717        8.5740        8.4845        8.7229        9.4010        9.9064       10.7889       11.7797       13.5133       14.8379       16.6804       17.9691       18.3032       16.6884       15.9829       16.2849       16.8535        0.0000        0.0000        0.0000        0.0000        0.0000        0.0000        0.0000        0.0000        0.0000        0.0000        0.0000        0.0000        0.0000        0.0000        0.0000        0.0000        0.0000        0.0000        0.0000        0.0000        0.0000        0.0000
        0.0000        0.0000        0.0000        0.0000        0.0000        0.0000        0.0000        0.0000        0.0000        0.0000        0.0000        0.0000        0.0000        0.0000        0.0000        0.0000        0.0000        0.0000        0.0000        0.0000        0.0000        0.0000        0.0000        0.0000        0.0000        0.0000        0.0000        0.0000        0.0000        0.0000        0.0000        0.0000        0.0000        0.0000        0.0000        0.0000        0.0000        0.0000        0.0000        0.0000        0.0000        0.0000        0.0000        0.0000        0.0000        0.0000        0.0000        0.0000        0.0000        0.0000        0.0000        0.0000        0.0000       34.5396       32.2127       25.1282       21.9044       19.4281       16.6639        8.9254        0.0000        0.0000        0.0000        0.0000        0.0000        0.0000        0.0000        0.0000        0.0000        0.0000        0.0000        0.0000        0.0000        0.0000        0.0000        0.0000        0.0000        0.0000        0.0000        0.0000        0.0000        0.0000        0.0000        0.0000        0.0000        0.0000        0.0000        0.0000        0.0000        0.0000        0.0000        0.0000        0.0000        0.0000        0.0000        0.0000        0.0000        0.0000        0.0000        0.0000        0.0000        0.0000        0.0000        0.0000        0.0000        0.0000        0.0000        0.0000        0.0000        0.0000        0.0000        0.0000        0.0000        0.0000        0.0000        0.0000        0.0000        0.0000        0.0000        0.0000        0.0000        0.0000        0.0000        0.0000        0.0000        0.0000        0.0000        0.0000        0.0000        0.0000        0.0000        0.0000        0.0000        0.0000        0.0000        0.0000        0.0000        0.0000        0.0000        0.0000        0.0000        0.0000        0.0000        0.0000        0.0000        0.0000        0.0000        0.0000        0.0000        0.0000        0.0000        0.0000        0.0000        0.0000        0.0000        0.0000        0.0000        0.0000        0.0000        0.0000        0.0000        0.0000        0.0000        0.0000        0.0000        0.0000        0.0000        0.0000        0.0000        0.0000        6.5277        6.0192        5.6262        5.7589        5.9064        6.2959        5.6030        5.7515        5.4826        6.4109        6.4899        6.7650        7.1146        8.6258        8.8813        9.1125        8.7519        9.2693        9.2221        8.8453        8.1914        7.2737        6.2931        6.0269        5.9299        6.3664        6.6275        7.0678        6.6940        5.6074        5.7801        6.5148        8.5372        9.2313        9.3254        9.4836        9.6110       10.5379       10.8168       10.4171       10.1764        9.1885        9.2146        9.3882        9.9912       10.6082       10.6912       12.0840       13.8088       16.1332       17.7409       19.3317       19.0821       17.7819       17.4190       17.1792       17.9095       19.1097       18.0114        0.0000        0.0000        0.0000        0.0000        0.0000        0.0000        0.0000        0.0000        0.0000        0.0000        0.0000        0.0000        0.0000        0.0000        0.0000        0.0000        0.0000        0.0000        0.0000        0.0000
        0.0000        0.0000        0.0000        0.0000        0.0000        0.0000        0.0000        0.0000        0.0000        0.0000        0.0000        0.0000        0.0000        0.0000        0.0000        0.0000        0.0000        0.0000        0.0000        0.0000        0.0000        0.0000        0.0000        0.0000        0.0000        0.0000        0.0000        0.0000        0.0000        0.0000        0.0000        0.0000        0.0000        0.0000        0.0000        0.0000        0.0000        0.0000        0.0000        0.0000        0.0000        0.0000        0.0000        0.0000        0.0000        0.0000        0.0000        0.0000        0.0000        0.0000        0.0000        0.0000        0.0000       31.8743       28.7031       27.6735       25.2133       23.9665       18.5172       12.1058        0.0000        0.0000        0.0000        0.0000        0.0000        0.0000        0.0000        0.0000        0.0000        0.0000        0.0000        0.0000        0.0000        0.0000        0.0000        0.0000        0.0000        0.0000        0.0000        0.0000        0.0000        0.0000        0.0000        0.0000        0.0000        0.0000        0.0000        0.0000        0.0000        0.0000        0.0000        0.0000        0.0000        0.0000        0.0000        0.0000        0.0000        0.0000        0.0000        0.0000        0.0000        0.0000        0.0000        0.0000        0.0000        0.0000        0.0000        0.0000        0.0000        0.0000        0.0000        0.0000        0.0000        0.0000        0.0000        0.0000        0.0000        0.0000        0.0000        0.0000        0.0000        0.0000        0.0000        0.0000        0.0000        0.0000        0.0000        0.0000        0.0000        0.0000        0.0000        0.0000        0.0000        0.0000        0.0000        0.0000        0.0000        0.0000        0.0000        0.0000        0.0000        0.0000        0.0000        0.0000        0.0000        0.0000        0.0000        0.0000        0.0000        0.0000        0.0000        0.0000        0.0000        0.0000        0.0000        0.0000        0.0000        0.0000        0.0000        0.0000        0.0000        0.0000        0.0000        0.0000        0.0000        0.0000        0.0000        0.0000        0.0000        0.0000        5.9474        6.0305        5.7766        6.7366        7.1965        8.4289        7.6730        6.6766        6.1849        6.5764        6.5898        7.1545        7.5940        8.6615        9.0372        9.0145        9.0581        9.8084        9.6128        9.5823        8.4810        8.0388        7.2270        7.0281        7.2006        8.1432        7.7446        5.6127        4.8574        5.0591        5.7701        7.0586        7.8464        9.3552        9.3965        8.4768        9.5784       11.1482       11.9633       12.2799       12.5631       11.1708       10.6525       10.8494       11.2803       11.0495       11.4836       12.8834       14.2884       16.7642       19.3677       20.9437       21.1797       19.6900       19.1386       18.9084       18.6449       20.0234       20.1210       20.4194       20.9782        0.0000        0.0000        0.0000        0.0000        0.0000        0.0000        0.0000        0.0000        0.0000        0.0000        0.0000        0.0000        0.0000        0.0000        0.0000        0.0000        0.0000        0.0000
        0.0000        0.0000        0.0000        0.0000        0.0000        0.0000        0.0000        0.0000        0.0000        0.0000        0.0000        0.0000        0.0000        0.0000        0.0000        0.0000        0.0000        0.0000        0.0000        0.0000        0.0000        0.0000        0.0000        0.0000        0.0000        0.0000        0.0000        0.0000        0.0000        0.0000        0.0000        0.0000        0.0000        0.0000        0.0000        0.0000        0.0000        0.0000        0.0000        0.0000        0.0000        0.0000        0.0000        0.0000        0.0000        0.0000        0.0000        0.0000        0.0000        0.0000       39.3824       41.0691       40.2118       34.2145       33.1748       30.6819       26.7504       24.0553       20.2713       13.0931        8.9911        6.2613        0.0000        0.0000        0.0000        0.0000        0.0000        0.0000        0.0000        0.0000        0.0000        0.0000        0.0000        0.0000        0.0000        0.0000        0.0000        0.0000        0.0000        0.0000        0.0000        0.0000        0.0000        0.0000        0.0000        0.0000        0.0000        0.0000        0.0000        0.0000        0.0000        0.0000        0.0000        0.0000        0.0000        0.0000        0.0000        0.0000        0.0000        0.0000        0.0000        0.0000        0.0000        0.0000        0.0000        0.0000        0.0000        0.0000        0.0000        0.0000        0.0000        0.0000        0.0000        0.0000        0.0000        0.0000        0.0000        0.0000        0.0000        0.0000        0.0000        0.0000        0.0000        0.0000        0.0000        0.0000        0.0000        0.0000        0.0000        0.0000        0.0000        0.0000        0.0000        0.0000        0.0000        0.0000        0.0000        0.0000        0.0000        0.0000        0.0000        0.0000        0.0000        0.0000        0.0000        0.0000        0.0000        0.0000        0.0000        0.0000        0.0000        0.0000        0.0000        0.0000        0.0000        0.0000        0.0000        0.0000        0.0000        0.0000        0.0000        0.0000        0.0000        0.0000        0.0000        0.0000        0.0000        0.0000        0.0000        6.6765        6.0961        6.0126        5.6613        6.0800        7.2901        8.3871        8.1217        6.9133        6.1634        6.3722        6.4612        6.6305        7.3641        8.6655        8.7957        8.8927        8.8861        9.5534        9.1378        8.4150        8.2378        8.3344        7.7827        7.5023        9.2317        8.1813        7.6005        4.7494        4.4871        4.6535        5.0817        5.6175        7.2762        8.5918        9.1163        8.3965        8.9891       10.3551       11.7405       12.7807       13.0124       11.9009       11.9951       12.0573       11.6938       11.3907       11.8759       12.5786       13.8941       16.5697       17.7483       18.8808       19.7115       18.8944       19.7355       19.3031       20.5959       22.1971       23.4698       24.5364       25.3474        0.0000        0.0000        0.0000        0.0000        0.0000        0.0000        0.0000        0.0000        0.0000        0.0000        0.0000        0.0000        0.0000        0.0000       27.8874       27.2269       24.7802        0.0000
        0.0000        0.0000        0.0000        0.0000        0.0000        0.0000        0.0000        0.0000        0.0000        0.0000        0.0000        0.0000        0.0000        0.0000        0.0000        0.0000        0.0000        0.0000        0.0000        0.0000        0.0000        0.0000        0.0000        0.0000        0.0000        0.0000        0.0000        0.0000        0.0000        0.0000        0.0000        0.0000        0.0000        0.0000        0.0000        0.0000        0.0000        0.0000        0.0000        0.0000        0.0000        0.0000        0.0000        0.0000        0.0000        0.0000        0.0000        0.0000       35.7760       36.2348       35.8938       36.6997       40.7963       37.3291       30.4135       28.6600       25.4574       21.7616       17.8220       11.9982        8.1349        6.2613        5.5789        0.0000        0.0000        0.0000        0.0000        0.0000        0.0000        0.0000        0.0000        0.0000        0.0000        0.0000        0.0000        0.0000        0.0000        0.0000        0.0000        0.0000        0.0000        0.0000        0.0000        0.0000        0.0000        0.0000        0.0000        0.0000        0.0000        0.0000        0.0000        0.0000        0.0000        0.0000        0.0000        0.0000        0.0000        0.0000        0.0000        0.0000        0.0000        0.0000        0.0000        0.0000        0.0000        0.0000        0.0000        0.0000        0.0000        0.0000        0.0000        0.0000        0.0000        0.0000        0.0000        0.0000        0.0000        0.0000        0.0000        0.0000        0.0000        0.0000        0.0000        0.0000        0.0000        0.0000        0.0000        0.0000        0.0000        0.0000        0.0000        0.0000        0.0000        0.0000        0.0000        0.0000        0.0000        0.0000        0.0000        0.0000        0.0000        0.0000        0.0000        0.0000        0.0000        0.0000        0.0000        0.0000        0.0000        0.0000        0.0000        0.0000        0.0000        0.0000        0.0000        0.0000        0.0000        0.0000        0.0000        0.0000        0.0000        0.0000        0.0000        0.0000        0.0000        0.0000        0.0000        0.0000        7.6814        7.0939        6.4962        6.3408        6.3427        6.8765        7.3847        8.6386        8.3046        7.4154        6.4858        6.9409        6.4736        6.3748        6.9283        8.0915        8.6623        8.5092        8.3571        9.3302        8.0643        7.1857        6.7171        6.7854        7.8229        7.0183        8.5429        7.0272        5.3385        4.7369        4.5983        4.7447        5.3248        5.3707        6.4886        7.7774        7.9839        8.3369        8.9917       10.5244       10.7686       11.8975       11.8429       12.1197       12.4017       12.1711       11.9237       10.9053       11.2332       12.1179       13.7564       16.1429       18.0269       19.0073       19.3141       18.5089       19.8499       21.1427       23.7656       24.5611       26.7157       28.6982       30.5148       30.8101        0.0000        0.0000        0.0000        0.0000        0.0000        0.0000        0.0000        0.0000        0.0000       25.2694       26.3432       24.4475       24.2392       24.7632       25.7153       24.4917       25.3107
        0.0000        0.0000        0.0000        0.0000        0.0000        0.0000        0.0000        0.0000        0.0000        0.0000        0.0000        0.0000        0.0000        0.0000        0.0000        0.0000        0.0000        0.0000        0.0000        0.0000        0.0000        0.0000        0.0000        0.0000        0.0000        0.0000        0.0000        0.0000        0.0000        0.0000        0.0000        0.0000        0.0000        0.0000        0.0000        0.0000        0.0000        0.0000        0.0000        0.0000        0.0000        0.0000        0.0000        0.0000        0.0000        0.0000        0.0000        0.0000       31.0885       32.3591       32.0290       31.6448       36.1841       33.5753       25.2150       22.0858       19.5721       17.5322       14.7010       10.9281        8.3720        6.2968        5.0269        3.9960        3.1918        2.7248        2.5720        0.0000        0.0000        0.0000        0.0000        0.0000        0.0000        0.0000        0.0000        0.0000        0.0000        0.0000        0.0000        0.0000        0.0000        0.0000        0.0000        0.0000        0.0000        0.0000        0.0000        0.0000        0.0000        0.0000        0.0000        0.0000        0.0000        0.0000        0.0000        0.0000        0.0000        0.0000        0.0000        0.0000        0.0000        0.0000        0.0000        0.0000        0.0000        0.0000        0.0000        0.0000        0.0000        0.0000        0.0000        0.0000        0.0000        0.0000        0.0000        0.0000        0.0000        0.0000        0.0000        0.0000        0.0000        0.0000        0.0000        0.0000        0.0000        0.0000        0.0000        0.0000        0.0000        0.0000        0.0000        0.0000        0.0000        0.0000        0.0000        0.0000        0.0000        0.0000        0.0000        0.0000        0.0000        0.0000        0.0000        0.0000        0.0000        0.0000        0.0000        0.0000        0.0000        0.0000        0.0000        0.0000        0.0000        0.0000        0.0000        0.0000        0.0000        0.0000        0.0000        0.0000        0.0000        0.0000        0.0000        0.0000        0.0000        0.0000        0.0000        0.0000        7.9239        7.6780        7.4092        7.0348        6.9242        7.1434        7.5632        8.2009        7.4913        7.0185        6.5310        7.0831        6.3385        6.0316        6.2682        7.1887        7.3949        7.5004        7.2388        7.5969        7.3334        6.7857        6.5439        7.8452        7.0967        6.2769        6.1914        6.0982        4.9766        5.2832        4.8123        4.8490        5.3520        6.2615        6.5862        7.6609        7.9849        8.2450        8.9253       10.1747       10.9136       11.3450       11.2513       11.4413       11.3919       11.2648       11.8995       11.0615       11.2465       11.8707       13.2070       15.5654       17.5728       18.9348       20.0016       18.7433       20.1471       22.5595       24.8726       28.0800       30.5930       32.0430       33.1113        0.0000        0.0000        0.0000        0.0000        0.0000        0.0000       30.4025       29.6330       30.3613       29.0787       27.3532       27.0279       26.3535       26.6365       27.0702       27.1627        0.0000        0.0000
        0.0000        0.0000        0.0000        0.0000        0.0000        0.0000        0.0000        0.0000        0.0000        0.0000        0.0000        0.0000        0.0000        0.0000        0.0000        0.0000        0.0000        0.0000        0.0000        0.0000        0.0000        0.0000        0.0000        0.0000        0.0000        0.0000        0.0000        0.0000        0.0000        0.0000        0.0000        0.0000        0.0000        0.0000        0.0000        0.0000        0.0000        0.0000        0.0000        0.0000        0.0000        0.0000        0.0000        0.0000        0.0000        0.0000        0.0000        0.0000       21.2213       22.5129       24.2163       20.4848       20.5616       19.6696       14.7749       12.6537       12.5832       13.0059       11.0596       12.7573       11.0238        8.8446        7.2202        6.1913        4.7373        3.7663        3.4598        3.4839        3.0595        0.0000        0.0000        0.0000        0.0000        0.0000        0.0000        0.0000        0.0000        0.0000        0.0000        0.0000        0.0000        0.0000        0.0000        0.0000        0.0000        0.0000        0.0000        0.0000        0.0000        0.0000        0.0000        0.0000        0.0000        0.0000        0.0000        0.0000        0.0000        0.0000        0.0000        0.0000        0.0000        0.0000        0.0000        0.0000        0.0000        0.0000        0.0000        0.0000        0.0000        0.0000        0.0000        0.0000        0.0000        0.0000        0.0000        0.0000        0.0000        0.0000        0.0000        0.0000        0.0000        0.0000        0.0000        0.0000        0.0000        0.0000        0.0000        0.0000        0.0000        0.0000        0.0000        0.0000        0.0000        0.0000        0.0000        0.0000        0.0000        0.0000        0.0000        0.0000        0.0000        0.0000        0.0000        0.0000        0.0000        0.0000        0.0000        0.0000        0.0000        0.0000        0.0000        0.0000        0.0000        0.0000        0.0000        0.0000        0.0000        0.0000        0.0000        0.0000        0.0000        0.0000        0.0000        0.0000        0.0000        0.0000        0.0000        0.0000       10.1255       10.1507        9.6962        9.3159        9.2483        9.0862        9.2230        8.6901        7.3436        6.8691        6.5969        6.5777        5.8562        5.3529        4.9730        6.6101        6.6796        6.8988        6.8371        7.2602        6.8330        6.1962        5.8163        6.1083        7.1611        6.6235        4.7718        5.2224        5.3083        5.1519        5.1562        5.4191        6.2434        6.3673        7.2783        8.5735        8.9891        9.0503        9.5554       11.9275       12.2118       12.3213       12.5783       11.4776       11.4034       11.6805       11.7347       12.1156       12.4166       13.8771       15.4532       16.8686       18.3399       20.5441       22.5444       20.2771       21.2867       24.0911       27.6964       31.9235       35.6376       39.3502       40.7914       42.3586       45.7192       45.9316       44.1417       43.0722       41.5413       39.9686       39.5152       37.0627       35.7828       32.9445       31.9338       32.7392       34.2517       35.3020       35.7449        0.0000        0.0000
        0.0000        0.0000        0.0000        0.0000        0.0000        0.0000        0.0000        0.0000        0.0000        0.0000        0.0000        0.0000        0.0000        0.0000        0.0000        0.0000        0.0000        0.0000        0.0000        0.0000        0.0000        0.0000        0.0000        0.0000        0.0000        0.0000        0.0000        0.0000        0.0000        0.0000        0.0000        0.0000        0.0000        0.0000        0.0000        0.0000        0.0000        0.0000        0.0000        0.0000        0.0000        0.0000        0.0000        0.0000        0.0000        0.0000        0.0000        0.0000       23.4582       22.0282       16.2164       14.3370       11.9647       13.2999       11.3368       10.6761        9.7723        9.9065       10.2272       12.1876       10.2523        9.0319        7.5597        5.5523        4.6947        4.1550        3.7664        3.1356        2.8720        2.5990        0.0000        0.0000        0.0000        0.0000        0.0000        0.0000        0.0000        0.0000        0.0000        0.0000        0.0000        0.0000        0.0000        0.0000        0.0000        0.0000        0.0000        0.0000        0.0000        0.0000        0.0000        0.0000        0.0000        0.0000        0.0000        0.0000        0.0000        0.0000        0.0000        0.0000        0.0000        0.0000        0.0000        0.0000        0.0000        0.0000        0.0000        0.0000        0.0000        0.0000        0.0000        0.0000        0.0000        0.0000        0.0000        0.0000        0.0000        0.0000        0.0000        0.0000        0.0000        0.0000        0.0000        0.0000        0.0000        0.0000        0.0000        0.0000        0.0000        0.0000        0.0000        0.0000        0.0000        0.0000        0.0000        0.0000        0.0000        0.0000        0.0000        0.0000        0.0000        0.0000        0.0000        0.0000        0.0000        0.0000        0.0000        0.0000        0.0000        0.0000        0.0000        0.0000        0.0000        0.0000        0.0000        0.0000        0.0000        0.0000        0.0000        0.0000        0.0000        0.0000        0.0000        0.0000        0.0000        0.0000        0.0000        0.0000        0.0000       11.1067       11.2597       11.1023       10.2803        9.8510        0.0000        7.8188        7.0722        6.4557        0.0000        0.0000        0.0000        4.6703        4.6562        6.3011        6.4158        6.4143        6.0812        6.6680        6.3734        5.9354        5.1956        4.4963        5.0756        6.5746        4.7001        5.3989        5.1713        5.1076        5.6008        5.5851        5.9486        6.2972        6.5894        9.3481        9.2806        9.2644        9.7587       10.9506       12.0537       12.3148       12.0310       11.1871       11.6858       11.8080       11.7275       12.0808       12.1415       12.9555       14.1481       15.4511       18.5884       20.8952       21.0961       21.0578       21.8993       23.3222       24.8186       31.9475       37.0637       39.3691       41.1046       42.8043       44.2681       46.9536       46.2386       45.4897       46.5678       45.0345       42.5695       39.6561       37.9931       34.8256       33.2302       34.3636       34.7811       34.0387       33.5469        0.0000        0.0000
        0.0000        0.0000        0.0000        0.0000        0.0000        0.0000        0.0000        0.0000        0.0000        0.0000        0.0000        0.0000        0.0000        0.0000        0.0000        0.0000        0.0000        0.0000        0.0000        0.0000        0.0000        0.0000        0.0000        0.0000        0.0000        0.0000        0.0000        0.0000        0.0000        0.0000        0.0000        0.0000        0.0000        0.0000        0.0000        0.0000        0.0000        0.0000       33.4782       29.8345       30.3785        0.0000        0.0000        0.0000        0.0000        0.0000        0.0000        0.0000       25.6259       20.6833       17.5592       17.3124       12.1016       12.9443       10.3862       10.0609        9.7575        7.5871        8.1729       10.7028        9.8072        8.9804        7.6368        6.2935        4.8251        4.1311        3.5672        3.2611        3.1288        2.8156        0.0000        0.0000        0.0000        0.0000        0.0000        0.0000        0.0000        0.0000        0.0000        0.0000        0.0000        0.0000        0.0000        0.0000        0.0000        0.0000        0.0000        0.0000        0.0000        0.0000        0.0000        0.0000        0.0000        0.0000        0.0000        0.0000        0.0000        0.0000        0.0000        0.0000        0.0000        0.0000        0.0000        0.0000        0.0000        0.0000        0.0000        0.0000        0.0000        0.0000        0.0000        0.0000        0.0000        0.0000        0.0000        0.0000        0.0000        0.0000        0.0000        0.0000        0.0000        0.0000        0.0000        0.0000        0.0000        0.0000        0.0000        0.0000        0.0000        0.0000        0.0000        0.0000        0.0000        0.0000        0.0000        0.0000        0.0000        0.0000        0.0000        0.0000        0.0000        0.0000        0.0000        0.0000        0.0000        0.0000        0.0000        0.0000        0.0000        0.0000        0.0000        0.0000        0.0000        0.0000        0.0000        0.0000        0.0000        0.0000        0.0000        0.0000        0.0000        0.0000        0.0000        0.0000        0.0000        0.0000        0.0000        0.0000        0.0000        0.0000        0.0000        0.0000        0.0000        0.0000        0.0000        0.0000        0.0000        0.0000        0.0000        0.0000        0.0000        0.0000        0.0000        5.9840        5.9456        5.7000        5.4543        6.1684        6.1876        5.7111        5.3300        5.5767        5.9987        5.4453        5.7877        5.4825        5.2149        5.1182        5.6138        6.0231        6.6934        6.9088        6.6404        8.5992        8.5650        9.3219        9.7067       10.9452       11.4131       12.1616       12.5464       11.7948       11.9270       11.9968       11.6419       11.6686       12.0727       13.0645       14.7145       14.7960       16.1047       18.1210       18.7057       19.0736       19.6794       20.7521       23.2830       28.3520       33.6609       36.9671       37.8680       42.0462       42.9481       45.3149       45.1172       46.0380       45.2216       44.7962       43.4950       43.0469       40.9688       36.9541       36.3042       37.0223       36.3863       34.4886        0.0000        0.0000        0.0000
        0.0000        0.0000        0.0000        0.0000        0.0000        0.0000        0.0000        0.0000        0.0000        0.0000        0.0000        0.0000        0.0000        0.0000        0.0000        0.0000        0.0000        0.0000        0.0000        0.0000        0.0000        0.0000        0.0000        0.0000        0.0000        0.0000        0.0000        0.0000        0.0000        0.0000        0.0000        0.0000        0.0000        0.0000        0.0000        0.0000        0.0000        0.0000       25.8278       22.4832       20.8284       24.6974       30.8592       23.0619       30.2450       30.1514       25.4341       16.4866       16.7482        8.9200        8.7529       12.9213       13.1577       11.3083        9.3017        8.1477        5.4087        5.0364        6.0829        8.8510        8.3726        7.4471        6.5529        5.9439        4.7126        3.9822        3.7598        3.5931        3.6146        3.2747        2.8289        2.4336        0.0000        0.0000        0.0000        0.0000        0.0000        0.0000        0.0000        0.0000        0.0000        0.0000        0.0000        0.0000        0.0000        0.0000        0.0000        0.0000        0.0000        0.0000        0.0000        0.0000        0.0000        0.0000        0.0000        0.0000        0.0000        0.0000        0.0000        0.0000        0.0000        0.0000        0.0000        0.0000        0.0000        0.0000        0.0000        0.0000        0.0000        0.0000        0.0000        0.0000        0.0000        0.0000        0.0000        0.0000        0.0000        0.0000        0.0000        0.0000        0.0000        0.0000        0.0000        0.0000        0.0000        0.0000        0.0000        0.0000        0.0000        0.0000        0.0000        0.0000        0.0000        0.0000        0.0000        0.0000        0.0000        0.0000        0.0000        0.0000        0.0000        0.0000        0.0000        0.0000        0.0000        0.0000        0.0000        0.0000        0.0000        0.0000        0.0000        0.0000        0.0000        0.0000        0.0000        0.0000        0.0000        0.0000        0.0000        0.0000        0.0000        0.0000        0.0000        0.0000        0.0000        0.0000        0.0000        0.0000        0.0000        0.0000        0.0000        0.0000        0.0000        0.0000        0.0000        0.0000        0.0000        0.0000        0.0000        0.0000        0.0000        0.0000        0.0000        0.0000        6.1500        5.7434        4.9640        4.9481        5.4503        5.7330        5.5141        6.1062        4.7992        5.4782        5.8341        5.7337        5.1476        5.1015        5.4011        5.7462        5.7482        9.5923        8.4154        8.7747        9.1093        9.1077        9.2085        9.7502        9.8660       10.3244       10.8411       11.5289       11.3921       11.3108       11.7389       12.3988       11.8516       12.3643       13.5369       15.0909       15.9887       16.1158       14.4229       15.2385       15.6896       16.9222       19.9639       25.7616       31.7708       35.8783       38.7230       41.7481       43.3264       42.6625       43.2395       43.3323       44.1306       44.2789       43.7793       43.5202       44.8652       43.2971       41.2504       42.4852       42.4049        0.0000        0.0000        0.0000        0.0000
        0.0000        0.0000        0.0000        0.0000        0.0000        0.0000        0.0000        0.0000        0.0000        0.0000        0.0000        0.0000        0.0000        0.0000        0.0000        0.0000        0.0000        0.0000        0.0000        0.0000        0.0000        0.0000        0.0000        0.0000        0.0000        0.0000        0.0000        0.0000        0.0000        0.0000        0.0000        0.0000        0.0000        0.0000        0.0000        0.0000        0.0000       33.3450       31.3803       22.4444       20.1441       22.7181       21.2513       20.2259       17.0869       29.2128       26.7143       17.6849       13.9842        8.8034        8.1048       15.5107       18.9726       17.1885       10.0559        8.4022        6.9309        6.7438        6.3218        6.4380        7.7920        7.3687        6.3468        6.4510        5.4734        5.4359        5.1820        5.8675        5.2640        5.2089        4.4035        2.7977        0.0000        0.0000        0.0000        0.0000        0.0000        0.0000        0.0000        0.0000        0.0000        0.0000        0.0000        0.0000        0.0000        0.0000        0.0000        0.0000        0.0000        0.0000        0.0000        0.0000        0.0000        0.0000        0.0000        0.0000        0.0000        0.0000        0.0000        0.0000        0.0000        0.0000        0.0000        0.0000        0.0000        0.0000        0.0000        0.0000        0.0000        0.0000        0.0000        0.0000        0.0000        0.0000        0.0000        0.0000        0.0000        0.0000        0.0000        0.0000        0.0000        0.0000        0.0000        0.0000        0.0000        0.0000        0.0000        0.0000        0.0000        0.0000        0.0000        0.0000        0.0000        0.0000        0.0000        0.0000        0.0000        0.0000        0.0000        0.0000        0.0000        0.0000        0.0000        0.0000        0.0000        0.0000        0.0000        0.0000        0.0000        0.0000        0.0000        0.0000        0.0000        0.0000        0.0000        0.0000        0.0000        0.0000        0.0000        0.0000        0.0000        0.0000        0.0000        0.0000        0.0000        0.0000        0.0000        0.0000        0.0000        0.0000        0.0000        0.0000        0.0000        0.0000        0.0000        0.0000        0.0000        0.0000        0.0000        5.8852        5.5625        5.4363        5.4070        5.9887        0.0000        5.5862        5.1595        4.9172        4.3560        5.0131        5.2456        9.2403        5.0668        6.2439        5.7091        6.1010        5.4729        5.1610        5.2791        6.5147        7.4165        8.8646        8.9511        8.5235        9.1692        9.5766        9.1709        9.3269        9.3572        9.8124        9.8942       10.8797       13.0887       13.4734       13.1159       12.8224       12.9894       13.1833       14.4864       16.8839       17.9999       18.6267       16.3964       14.1284       15.4912       19.4250       23.1571       29.9973       34.8727       35.3659       36.8055       38.3143       40.6754       41.4449       42.0401       42.0428       43.5735       44.4241       46.6513       55.4519       56.2659       55.1772       51.7863       48.6736       46.3108        0.0000        0.0000        0.0000        0.0000
        0.0000        0.0000        0.0000        0.0000        0.0000        0.0000        0.0000        0.0000        0.0000        0.0000        0.0000        0.0000        0.0000        0.0000        0.0000        0.0000        0.0000        0.0000        0.0000        0.0000        0.0000        0.0000        0.0000        0.0000        0.0000        0.0000        0.0000        0.0000        0.0000        0.0000        0.0000        0.0000        0.0000        0.0000        0.0000        0.0000        0.0000       31.9805       29.1421       23.1953       18.9492       17.7639       15.6767       13.6897       11.4338       14.6927       13.8962       17.9115       16.9325       11.0902       12.1448       15.1895        9.7880        5.9958        4.8024        5.6075        5.6971        6.1144        5.1730        4.6018        4.4123        4.3341        4.5889        5.7070        4.3361        3.9782        3.8809        4.9602        5.4753        5.6273        4.5617        2.7784        2.3327        0.0000        0.0000        0.0000        0.0000        0.0000        0.0000        0.0000        0.0000        0.0000        0.0000        0.0000        0.0000        0.0000        0.0000        0.0000        0.0000        0.0000        0.0000        0.0000        0.0000        0.0000        0.0000        0.0000        0.0000        0.0000        0.0000        0.0000        0.0000        0.0000        0.0000        0.0000        0.0000        0.0000        0.0000        0.0000        0.0000        0.0000        0.0000        0.0000        0.0000        0.0000        0.0000        0.0000        0.0000        0.0000        0.0000        0.0000        0.0000        0.0000        0.0000        0.0000        0.0000        0.0000        0.0000        0.0000        0.0000        0.0000        0.0000        0.0000        0.0000        0.0000        0.0000        0.0000        0.0000        0.0000        0.0000        0.0000        0.0000        0.0000        0.0000        0.0000        0.0000        0.0000        0.0000        0.0000        0.0000        0.0000        0.0000        0.0000        0.0000        0.0000        0.0000        0.0000        0.0000        0.0000        0.0000        0.0000        0.0000        0.0000        0.0000        0.0000        0.0000        0.0000        0.0000        0.0000        0.0000        0.0000        0.0000        0.0000        0.0000        0.0000        0.0000        9.3798        9.2433        7.9600        6.6876        6.2872        6.0069        6.0054        5.7521        6.1801        6.1870        5.5753        5.1168        4.9668        4.1388        4.4539        4.1580        1.9691        2.1086        4.7649        6.1809        5.6684        5.5982        5.4327        5.8785        6.6197        5.5812        7.9102        7.5868        7.7625        8.2998        9.1261        9.0508        9.0004        9.0380        9.1278        9.5083        9.9122       10.6201       12.2281       13.1019       12.4614       13.1407       13.9623       14.2506       15.7901       16.5899       16.8061       17.7536       16.8277       17.9723       19.9390       22.7792       27.9323       31.1706       34.2175       35.5706       36.5710       39.0192       36.9643       38.7724       40.4728       43.4288       45.2808       49.4027       59.4253       61.5973       60.8971       59.3328       53.4420        0.0000        0.0000        0.0000        0.0000        0.0000
        0.0000        0.0000        0.0000        0.0000        0.0000        0.0000        0.0000        0.0000        0.0000        0.0000        0.0000        0.0000        0.0000        0.0000        0.0000        0.0000        0.0000        0.0000        0.0000        0.0000        0.0000        0.0000        0.0000        0.0000        0.0000        0.0000        0.0000        0.0000        0.0000        0.0000        0.0000        0.0000        0.0000        0.0000        0.0000        0.0000       32.3924       30.1818       24.9861       19.6015       15.9343       15.2440       11.5754       10.2606        9.9593       12.3865       10.3427       14.5895       17.5335       13.4785       11.6621        7.9658        6.3452        4.6333        4.0494        6.1262        7.7479        5.3313        4.2281        3.5414        2.6273        2.4401        1.8642        3.0833        3.2511        3.4348        3.7999        5.2781        5.4672        5.1430        4.3617        2.7469        0.0000        0.0000        0.0000        0.0000        0.0000        0.0000        0.0000        0.0000        0.0000        0.0000        0.0000        0.0000        0.0000        0.0000        0.0000        0.0000        0.0000        0.0000        0.0000        0.0000        0.0000        0.0000        0.0000        0.0000        0.0000        0.0000        0.0000        0.0000        0.0000        0.0000        0.0000        0.0000        0.0000        0.0000        0.0000        0.0000        0.0000        0.0000        0.0000        0.0000        0.0000        0.0000        0.0000        0.0000        0.0000        0.0000        0.0000        0.0000        0.0000        0.0000        0.0000        0.0000        0.0000        0.0000        0.0000        0.0000        0.0000        0.0000        0.0000        0.0000        0.0000        0.0000        0.0000        0.0000        0.0000        0.0000        0.0000        0.0000        0.0000        0.0000        0.0000        0.0000        0.0000        0.0000        0.0000        0.0000        0.0000        0.0000        0.0000        0.0000        0.0000        0.0000        0.0000        0.0000        0.0000        0.0000        0.0000        0.0000        0.0000        0.0000        0.0000        0.0000        0.0000        0.0000        0.0000        0.0000        0.0000        0.0000        0.0000        0.0000        9.3961        8.7611        8.2000        8.4325        8.1574        7.7442        6.9421        6.8526        6.5290        6.1086        5.9294        7.1474        6.7127        5.9285        5.2846        4.3558        3.9193        3.3909        1.2982        1.5836        1.3259        2.1880        3.9096        5.8031        5.7554        5.9306        6.0205        6.3696        5.6205        7.0184        6.9257        7.4742        7.7839        8.2488        9.1189        9.8985        9.2059        8.7398        8.1988        8.6354       10.0001       10.8345       12.1929       12.4334       13.1838       13.7826       14.5197       15.7155       16.7576       17.3385       18.2453       16.7738       18.5709       20.7452       22.9288       27.3312       29.2188       31.9980       33.6505       32.8850       34.8685       35.3683       37.5117       39.7959       43.6165       46.7489       52.7613       61.7914       63.2352       65.1678       61.2222       56.9784        0.0000        0.0000        0.0000        0.0000        0.0000
        0.0000        0.0000        0.0000        0.0000        0.0000        0.0000        0.0000        0.0000        0.0000        0.0000        0.0000        0.0000        0.0000        0.0000        0.0000        0.0000        0.0000        0.0000        0.0000        0.0000        0.0000        0.0000        0.0000        0.0000        0.0000        0.0000        0.0000        0.0000        0.0000        0.0000        0.0000        0.0000        0.0000        0.0000        0.0000       34.3959       25.8531       34.2612       28.4169       20.0779       16.4231       15.3644       11.5106        8.3430        8.1619        7.9687        7.9351        6.1790        5.0398        3.9597        3.8929        6.4750        4.9049        4.4064        4.6568        5.8596        4.5707        3.1771        2.5391        1.9610        1.6677        1.2790        1.1526        2.8416        2.9212        3.0759        3.6812        4.9307        4.9323        4.8994        4.0898        2.5973        0.0000        0.0000        0.0000        0.0000        0.0000        0.0000        0.0000        0.0000        0.0000        0.0000        0.0000        0.0000        0.0000        0.0000        0.0000        0.0000        0.0000        0.0000        0.0000        0.0000        0.0000        0.0000        0.0000        0.0000        0.0000        0.0000        0.0000        0.0000        0.0000        0.0000        0.0000        0.0000        0.0000        0.0000        0.0000        0.0000        0.0000        0.0000        0.0000        0.0000        0.0000        0.0000        0.0000        0.0000        0.0000        0.0000        0.0000        0.0000        0.0000        0.0000        0.0000        0.0000        0.0000        0.0000        0.0000        0.0000        0.0000        0.0000        0.0000        0.0000        0.0000        0.0000        0.0000        0.0000        0.0000        0.0000        0.0000        0.0000        0.0000        0.0000        0.0000        0.0000        0.0000        0.0000        0.0000        0.0000        0.0000        0.0000        0.0000        0.0000        0.0000        0.0000        0.0000        0.0000        0.0000        0.0000        0.0000        0.0000        0.0000        0.0000        0.0000        0.0000        0.0000        0.0000        0.0000        0.0000        0.0000        0.0000        0.0000        7.8130        8.0505        7.9587        7.9960        8.1075        7.8147        6.9974        6.7861        6.5904        6.1803        5.9554        6.3048        7.7001        7.5257        7.0023        5.8980        4.5390        4.3148        2.6845        1.4130        1.7288        2.0235        1.8614        2.7827        5.8928        6.7038        6.6714        6.9981        7.0039        7.0268        7.2449        6.7406        6.7509        7.1508        7.8686        8.6266        9.2717        9.5548        9.4740        9.5798        9.2733        9.8017        9.4165       11.4489       12.4155       13.3102       13.9527       14.3375       14.3212       14.8496       16.5323       18.3302       17.8032       19.6754       20.7674       23.6076       27.1300       29.5762       31.4359       34.3486       33.7154       34.6846       34.7591       36.8393       39.9567       43.6126       48.8879       51.8297       61.2757       64.0863       62.8897       62.3370       56.7866        0.0000        0.0000        0.0000        0.0000        0.0000
        0.0000        0.0000        0.0000        0.0000        0.0000        0.0000        0.0000        0.0000        0.0000        0.0000        0.0000        0.0000        0.0000        0.0000        0.0000        0.0000        0.0000        0.0000        0.0000        0.0000        0.0000        0.0000        0.0000        0.0000        0.0000        0.0000        0.0000        0.0000        0.0000        0.0000        0.0000        0.0000        0.0000        0.0000        0.0000       26.9924       22.8865       20.9940       23.1734       29.7319       15.1044       13.9204       13.7404        9.1479        9.0270       10.2321        8.7831        7.8954        8.5464        7.6926        7.3285        8.3546       10.6890        9.4476        7.1436        7.5070        6.8406        3.8649        2.4950        3.5171        2.9507        3.6020        2.8851        2.6195        2.7811        2.9262        2.9325        3.1469        3.3457        3.0726        2.6065        2.4693        0.0000        0.0000        0.0000        0.0000        0.0000        0.0000        0.0000        0.0000        0.0000        0.0000        0.0000        0.0000        0.0000        0.0000        0.0000        0.0000        0.0000        0.0000        0.0000        0.0000        0.0000        0.0000        0.0000        0.0000        0.0000        0.0000        0.0000        0.0000        0.0000        0.0000        0.0000        0.0000        0.0000        0.0000        0.0000        0.0000        0.0000        0.0000        0.0000        0.0000        0.0000        0.0000        0.0000        0.0000        0.0000        0.0000        0.0000        0.0000        0.0000        0.0000        0.0000        0.0000        0.0000        0.0000        0.0000        0.0000        0.0000        0.0000        0.0000        0.0000        0.0000        0.0000        0.0000        0.0000        0.0000        0.0000        0.0000        0.0000        0.0000        0.0000        0.0000        0.0000        0.0000        0.0000        0.0000        0.0000        0.0000        0.0000        0.0000        0.0000        0.0000        0.0000        0.0000        0.0000        0.0000        0.0000        0.0000        0.0000        0.0000        0.0000        0.0000        0.0000        0.0000        0.0000        0.0000        0.0000        0.0000        0.0000        5.7291        6.4126        6.6576        6.5474        6.9153        7.7132        7.5361        6.9517        6.4187        6.1449        5.7910        5.8401        5.6057        6.9297        7.7314        7.3038        6.2302        5.2662        4.2807        2.3338        2.4641        3.2823        3.6915        3.7907        4.4591        6.4329        6.5666        6.4745        6.9214        7.0446        7.2145        7.4407        7.9134        7.8995        7.5272        7.7904        8.0798        8.8764        9.1470        9.7165        9.8751       11.2542       11.8594       10.3335       12.8709       12.3177       13.6130       12.5652       16.0154       11.9855       13.5597       15.5435       16.8664       18.0198       20.4669       22.5761       24.6042       26.0377       28.3699       29.7920       32.6948       33.2783       35.6229       38.6694       40.1506       48.2841       53.8480       58.6862       62.1743       68.2851       68.8138       68.2542       66.2341        0.0000        0.0000        0.0000        0.0000        0.0000        0.0000
        0.0000        0.0000        0.0000        0.0000        0.0000        0.0000        0.0000        0.0000        0.0000        0.0000        0.0000        0.0000        0.0000        0.0000        0.0000        0.0000        0.0000        0.0000        0.0000        0.0000        0.0000        0.0000        0.0000        0.0000        0.0000        0.0000        0.0000        0.0000        0.0000        0.0000        0.0000        0.0000        0.0000        0.0000        0.0000       15.9907       13.4646       12.3294        8.5741        8.4258        8.4050        9.4655       10.0240        9.7710        8.3006        8.7037        9.1434       10.1121        8.5268        6.9036        6.1903        8.3662        8.7623        7.0000        6.9616        7.2641        5.0930        2.6584        1.8488        3.8594        4.1196        4.4187        4.0860        3.0420        3.1294        3.2669        3.2402        3.0133        2.7845        2.5883        2.3358        0.0000        0.0000        0.0000        0.0000        0.0000        0.0000        0.0000        0.0000        0.0000        0.0000        0.0000        0.0000        0.0000        0.0000        0.0000        0.0000        0.0000        0.0000        0.0000        0.0000        0.0000        0.0000        0.0000        0.0000        0.0000        0.0000        0.0000        0.0000        0.0000        0.0000        0.0000        0.0000        0.0000        0.0000        0.0000        0.0000        0.0000        0.0000        0.0000        0.0000        0.0000        0.0000        0.0000        0.0000        0.0000        0.0000        0.0000        0.0000        0.0000        0.0000        0.0000        0.0000        0.0000        0.0000        0.0000        0.0000        0.0000        0.0000        0.0000        0.0000        0.0000        0.0000        0.0000        0.0000        0.0000        0.0000        0.0000        0.0000        0.0000        0.0000        0.0000        0.0000        0.0000        0.0000        0.0000        0.0000        0.0000        0.0000        0.0000        0.0000        0.0000        0.0000        0.0000        0.0000        0.0000        0.0000        0.0000        0.0000        0.0000        0.0000        0.0000        0.0000        0.0000        0.0000        4.0603        4.2361        0.0000        4.8089        5.0304        4.8224        5.5912        5.6733        5.9600        6.3279        7.0338        7.3955        7.0941        6.7058        6.6692        6.1279        5.5369        5.2370        6.6293        7.0802        6.9022        5.9560        5.9481        4.3538        2.9556        3.3716        4.2119        4.7901        5.1226        4.9794        6.2255        6.2858        6.2685        6.0479        6.5558        7.2947        7.3825        7.0455        7.3340        7.1796        7.3419        7.7748        8.7442        9.0277       10.0923       11.3056       13.1990       13.9911       10.4691       12.9969       12.9163       10.7276        9.4379       12.2688       11.3414       12.9336       15.7728       16.0704       15.7001       18.4271       20.4692       21.8095       22.9531       25.1981       26.9528       28.5391       30.4133       33.6984       38.2236       42.8561       52.1752       57.0457       61.3105       64.4128       68.7535       70.8323       70.0727        0.0000        0.0000        0.0000        0.0000        0.0000        0.0000        0.0000
        0.0000        0.0000        0.0000        0.0000        0.0000        0.0000        0.0000        0.0000        0.0000        0.0000        0.0000        0.0000        0.0000        0.0000        0.0000        0.0000        0.0000        0.0000        0.0000        0.0000        0.0000        0.0000        0.0000        0.0000        0.0000        0.0000        0.0000        0.0000        0.0000       51.1430       40.7019       22.5490       17.4698        7.6463        7.1005        7.4455        6.3511        7.1092        9.7416        9.6267        8.9822        7.9221        7.6129        8.0647        9.3735        8.4026        7.5139        7.3005        6.9110        5.8558        5.3925        5.4790        6.6156        6.6944        6.9568       11.0516       19.9945        6.1295        1.8779        4.6927        4.4347        4.3854        4.4086        4.1055        3.8025        3.8680        3.7247        3.3646        2.9458        2.6438        2.5217        2.4027        2.2947        0.0000        0.0000        0.0000        0.0000        0.0000        0.0000        0.0000        0.0000        0.0000        0.0000        0.0000        0.0000        0.0000        0.0000        0.0000        0.0000        0.0000        0.0000        0.0000        0.0000        0.0000        0.0000        0.0000        0.0000        0.0000        0.0000        0.0000        0.0000        0.0000        0.0000        0.0000        0.0000        0.0000        0.0000        0.0000        0.0000        0.0000        0.0000        0.0000        0.0000        0.0000        0.0000        0.0000        0.0000        0.0000        0.0000        0.0000        0.0000        0.0000        0.0000        0.0000        0.0000        0.0000        0.0000        0.0000        0.0000        0.0000        0.0000        0.0000        0.0000        0.0000        0.0000        0.0000        0.0000        0.0000        0.0000        0.0000        0.0000        0.0000        0.0000        0.0000        0.0000        0.0000        0.0000        0.0000        0.0000        0.0000        0.0000        0.0000        0.0000        0.0000        0.0000        0.0000        0.0000        0.0000        0.0000        0.0000        0.0000        0.0000        0.0000        0.0000        3.8192        4.0137        4.1960        4.1279        4.5220        4.6289        4.4836        5.2183        5.4071        5.6014        5.8034        6.6342        6.6278        6.9192        6.7797        7.0610        6.8006        6.3181        5.7907        7.1714        6.8588        6.5224        5.9697        6.6484        5.3164        3.8237        4.0172        4.8305        5.1356        4.7078        4.6472        5.4712        5.9203        5.5952        5.4940        6.7422        7.9698        7.1564        6.7840        7.1277        7.3923        7.9961        8.3546        9.0663        9.6532       10.4353       11.0782       13.3186       14.2238       14.3930       14.3302       14.8676       14.3829       14.1585       12.8829       12.2551       13.5232       15.4861       16.8055       15.9083       17.4153       19.8664       18.4220       20.7132       22.1673       23.1373       24.9183       27.4512       31.6069       39.3437       45.1679       54.7387       59.7869       63.3646       65.9852       70.8537       72.3511        0.0000        0.0000        0.0000        0.0000        0.0000        0.0000        0.0000        0.0000
        0.0000        0.0000        0.0000        0.0000        0.0000        0.0000        0.0000        0.0000        0.0000        0.0000        0.0000        0.0000        0.0000        0.0000        0.0000        0.0000        0.0000        0.0000        0.0000        0.0000        0.0000        0.0000        0.0000        0.0000        0.0000        0.0000       39.1479       39.5305       37.7918       34.3993       22.2377       11.7749       14.7928       10.9627        8.2420       10.6054       10.4632        8.3010        6.6024        8.7912        9.3689        9.5725        8.2000        6.9353        6.5054        7.6502        7.0698        5.9044        5.9374        6.3292        6.8345       13.1859        6.7194        7.0225        7.8206       17.3304       34.3068       24.8673        7.4694        8.3352        6.0916        6.0705        5.8150        5.4968        5.2461        5.4480        4.7451        4.4277        3.8432        3.4257        3.0958        2.9603        2.6918        2.7909        2.6140        1.1917        1.2510        1.0774        1.1760        1.3093        1.3259        1.4994        0.0000        0.0000        0.0000        0.0000        0.0000        0.0000        0.0000        0.0000        0.0000        0.0000        0.0000        0.0000        0.0000        0.0000        0.0000        0.0000        0.0000        0.0000        0.0000        0.0000        0.0000        0.0000        0.0000        0.0000        0.0000        0.0000        0.0000        0.0000        0.0000        0.0000        0.0000        0.0000        0.0000        0.0000        0.0000        0.0000        0.0000        0.0000        0.0000        0.0000        0.0000        0.0000        0.0000        0.0000        0.0000        0.0000        0.0000        0.0000        0.0000        0.0000        0.0000        0.0000        0.0000        0.0000        0.0000        0.0000        0.0000        0.0000        0.0000        0.0000        0.0000        0.0000        0.0000        0.0000        0.0000        0.0000        0.0000        0.0000        0.0000        0.0000        0.0000        3.0384        2.8670        3.6429        4.5015        4.3095        0.0000        0.0000        0.0000        0.0000        4.6497        4.0968        4.1264        4.6133        4.6614        4.9898        4.8852        5.0217        5.4547        6.3479        5.5423        5.6907        6.0903        6.7372        6.5637        6.5312        6.3851        7.4563        7.2120        6.5794        6.5809        8.3722        7.7169        7.0658        7.6268        9.7756        7.3822        5.5717        6.2371        7.4483        8.4453        7.9083        6.0794        6.1307        6.2930        6.4915        6.0391        7.2792        8.3737        8.2204        8.0231        8.7745        8.4163        8.7881        9.2749       10.5450       11.2756       12.2717       12.6112       13.7873       14.7216       14.3593       14.7215       14.4988       14.8230       15.1395       14.2192       13.4617       14.6183       14.8785       15.3092       15.9113       17.4062       18.5754       17.9583       18.9430       21.1003       24.6120       26.4199       29.6381       33.8917       39.7416       44.2333       54.7932       60.9089       64.7426       67.8909       73.4149       74.1616        0.0000        0.0000        0.0000        0.0000        0.0000        0.0000        0.0000        0.0000
        0.0000        0.0000        0.0000        0.0000        0.0000        0.0000        0.0000        0.0000        0.0000        0.0000        0.0000        0.0000        0.0000        0.0000        0.0000        0.0000        0.0000        0.0000        0.0000        0.0000        0.0000        0.0000        0.0000        0.0000        0.0000       42.7202       32.1392       17.4433       14.9095       12.7877       10.5893       11.4954       10.1933       11.6800       11.4009       12.7892       13.2384       11.1651        9.4007       11.3370       11.3165       12.6019       12.4055        9.4754        9.3652       12.2374       11.1256       10.1067        9.1225        9.8899       12.2910        9.3414        9.2613       11.5886       10.7013       12.5776       22.3091       21.7524       16.4603       14.8781       11.7955       11.9546       10.1634        9.1439        8.4784        7.4580        6.7583        6.4699        5.7608        5.1231        4.5913        3.5373        3.1551        2.9693        2.6856        2.3991        2.5074        2.0918        2.1024        1.8799        1.4630        1.4860        1.7237        1.6162        0.0000        0.0000        0.0000        0.0000        0.0000        0.0000        0.0000        0.0000        0.0000        0.0000        0.0000        0.0000        0.0000        0.0000        0.0000        0.0000        0.0000        0.0000        0.0000        0.0000        0.0000        0.0000        0.0000        0.0000        0.0000        0.0000        0.0000        0.0000        0.0000        0.0000        0.0000        0.0000        0.0000        0.0000        0.0000        0.0000        0.0000        0.0000        0.0000        0.0000        0.0000        0.0000        0.0000        0.0000        0.0000        0.0000        0.0000        0.0000        0.0000        0.0000        0.0000        0.0000        0.0000        0.0000        0.0000        0.0000        0.0000        0.0000        0.0000        0.0000        0.0000        0.0000        0.0000        0.0000        0.0000        0.0000        0.0000        0.0000        2.2034        2.5370        2.9009        3.5029        3.4847        3.6847        3.9524        4.5678        4.7980        5.0099        5.0176        4.9299        5.0762        5.0489        5.1566        5.4355        5.2891        5.5863        5.8037        6.1480        6.2138        6.2755        6.1591        5.7766        5.8682        5.5731        5.3630        6.0912        6.1000        5.8853        5.9649        7.1114        6.8105        6.3191        6.5557        8.4102        8.2142        8.1072        8.2306        8.4965        7.1573        6.6791        6.4826        6.8205        6.6859        6.9804        7.4396        8.7781        8.9623        9.2571        9.5791        9.6282        9.5275        9.9097       10.6811       13.7402       14.2572       14.9371       14.7856       14.5858       14.7364       15.0804       15.4441       14.1399       13.8936       14.7982       15.4356       14.2743       15.4774       16.8589       17.4748       18.5675       19.8350       22.9714       19.3461       23.4050       26.9731       29.9928       33.2643       34.5121       38.9562       45.1378        0.0000        0.0000       67.4815       72.0274       74.3839       74.4480        0.0000        0.0000        0.0000        0.0000        0.0000        0.0000        0.0000        0.0000        0.0000
        0.0000        0.0000        0.0000        0.0000        0.0000        0.0000        0.0000        0.0000        0.0000        0.0000        0.0000        0.0000        0.0000        0.0000        0.0000        0.0000        0.0000        0.0000        0.0000        0.0000        0.0000        0.0000        0.0000        0.0000        0.0000        0.0000       28.4141       20.2114       16.6263       12.6565        9.3918       10.4754        9.2491       12.4655       12.6079       16.1829       16.8688       15.7079       11.2994       14.5735       13.8516       13.1211       12.2050       16.5649       12.4927        9.5017        9.1636        8.7983        9.3879       10.4513       11.3830       19.2484       23.5275       25.9837       24.4160       23.7383       31.8993       30.4781       26.6098       20.4835       17.1524       14.7193       12.1833       10.9348        9.8467        9.1944        8.0765        7.7392        7.0404        6.3789        5.8603        4.2429        3.5209        3.8169        3.5276        3.1060        3.2404        3.0877        3.1734        2.5593        2.0702        1.5535        1.8442        1.7176        1.3736        1.0311        0.0000        0.0000        0.0000        0.0000        0.0000        0.0000        0.0000        0.0000        0.0000        0.0000        0.0000        0.0000        0.0000        0.0000        0.0000        0.0000        0.0000        0.0000        0.0000        0.0000        0.0000        0.0000        0.0000        0.0000        0.0000        0.0000        0.0000        0.0000        0.0000        0.0000        0.0000        0.0000        0.0000        0.0000        0.0000        0.0000        0.0000        0.0000        0.0000        0.0000        0.0000        0.0000        0.0000        0.0000        0.0000        0.0000        0.0000        0.0000        0.0000        0.0000        0.0000        0.0000        0.0000        0.0000        0.0000        0.0000        0.0000        0.0000        0.0000        0.0000        0.0000        0.0000        0.0000        0.0000        0.0000        0.0000        1.9041        2.2168        2.8867        2.9865        3.2421        3.5147        3.9019        4.7807        5.3431        5.3044        5.4305        5.5041        5.6589        5.6245        5.7173        5.8472        5.8036        6.0016        6.1151        6.5124        6.3926        6.4954        6.3770        5.6358        5.7140        5.7085        5.1707        5.5365        6.1718        6.1061        6.1891        6.9185        6.8248        6.1247        6.2983        9.1043        8.2618        7.8163        6.9284        7.7950        7.9149        7.3518        7.0270        7.3274        7.0861        6.9796        7.5893        9.2207        9.6269       10.7245       10.8691       11.3381       10.9742       11.0117       11.6805       14.4835       15.3296       16.1198       16.5999       16.1151       15.8889       15.7422       15.8255       15.0137       14.8303       14.5927       14.4347       14.6573       16.2112       19.2683       19.0654       19.1410       20.3995       22.8149       20.4486       24.0324       28.8105       30.7444       35.3484       36.4465       40.4249        0.0000        0.0000        0.0000        0.0000        0.0000        0.0000        0.0000        0.0000        0.0000        0.0000        0.0000        0.0000        0.0000        0.0000        0.0000        0.0000
        0.0000        0.0000        0.0000        0.0000        0.0000        0.0000        0.0000        0.0000        0.0000        0.0000        0.0000        0.0000        0.0000        0.0000        0.0000        0.0000        0.0000        0.0000        0.0000        0.0000        0.0000        0.0000        0.0000        0.0000        0.0000        0.0000        0.0000       21.7326       19.0732       11.7351        8.5255       12.3007       12.5421       12.3354       16.6867       21.3256       16.4865       13.0031       10.3843       13.5137       11.8230       11.1641       10.2164        9.2456        8.7274        7.8815        8.4737       12.6817       15.7008       16.1149       12.5546       10.4924       17.6758       16.7696       18.6411       14.4813       12.4631       13.9095       14.7517       17.8336       18.5422       19.0377       14.0136       11.5883       11.1999       10.5230        9.6309        9.1326        8.4437        7.4734        6.9214        5.1144        5.3415        5.2135        4.7689        4.6654        4.0072        4.1101        3.4302        2.5497        1.9301        1.8436        1.5547        1.3906        1.1884        1.5964        1.6283        1.5356        1.4385        1.1789        0.0000        0.0000        0.0000        0.0000        0.0000        0.0000        0.0000        0.0000        0.0000        0.0000        0.0000        0.0000        0.0000        0.0000        0.0000        0.0000        0.0000        0.0000        0.0000        0.0000        0.0000        0.0000        0.0000        0.0000        0.0000        0.0000        0.0000        0.0000        0.0000        0.0000        0.0000        0.0000        0.0000        0.0000        0.0000        0.0000        0.0000        0.0000        0.0000        0.0000        0.0000        0.0000        0.0000        0.0000        0.0000        0.0000        0.0000        0.0000        0.0000        0.0000        0.0000        0.0000        0.0000        0.0000        0.0000        0.0000        0.0000        0.0000        0.0000        0.0000        0.0000        1.6123        1.8831        2.1678        2.4416        2.7338        2.9586        3.3581        4.1342        4.7868        5.2599        5.3217        5.4862        5.8116        5.9985        5.8990        5.8283        6.1495        6.3758        6.2412        6.2459        6.5782        6.8292        6.7064        6.2998        5.5021        5.2823        5.1034        4.9509        5.6124        6.2028        6.8517        6.9205        7.5306        6.8125        6.3530        6.2110        8.0417        7.4364        7.3558        6.7632        6.8765        6.8437        7.0820        7.4674        7.7716        6.7354        7.2529        7.6781        9.4392       10.3701       11.2587       12.6835       12.7789       11.9099       11.9451       12.7277       16.0999       17.7810       18.1833       18.3315       17.0072       16.6380       16.3811       16.2213       14.1194       14.1803       13.8475       14.3578       14.8425       17.5564       19.9847       20.2014       19.9554       20.1306       20.8116       19.2845       23.7377       27.3758       30.4197       33.7929       36.2568       39.8028        0.0000        0.0000        0.0000        0.0000        0.0000        0.0000        0.0000        0.0000        0.0000        0.0000        0.0000        0.0000        0.0000        0.0000        0.0000        0.0000
        0.0000        0.0000        0.0000        0.0000        0.0000        0.0000        0.0000        0.0000        0.0000        0.0000        0.0000        0.0000        0.0000        0.0000        0.0000        0.0000        0.0000        0.0000        0.0000        0.0000        0.0000        0.0000        0.0000        0.0000        0.0000        0.0000        0.0000       18.9016       14.5968       15.7023        9.8146       13.8498       12.7966       13.3228       13.1639       22.8712       21.7054       22.8940       11.8486       15.5728       17.8165       12.7108        9.8871        7.3832        8.0706        9.5305       15.1213       20.4361       12.3366       10.5324        8.6588        9.7229       14.2748       14.0605       13.4601       10.6558        9.8617       10.4128        9.5473       11.0640       11.2315       12.6009       11.3803       12.0000       10.8274       10.4445        9.5866        9.5438        8.8103        7.6226        6.6689        5.3979        5.1523        4.6215        5.2026        4.7781        3.8674        4.0589        3.6209        2.9493        3.2366        3.0160        2.6669        2.1473        2.4143        2.6861        3.0449        4.1857        2.6526        2.0284        0.0000        0.0000        0.0000        0.0000        0.0000        0.0000        0.0000        0.0000        0.0000        0.0000        0.0000        0.0000        0.0000        0.0000        0.0000        0.0000        0.0000        0.0000        0.0000        0.0000        0.0000        0.0000        0.0000        0.0000        0.0000        0.0000        0.0000        0.0000        0.0000        0.0000        0.0000        0.0000        0.0000        0.0000        0.0000        0.0000        0.0000        0.0000        0.0000        0.0000        0.0000        0.0000        0.0000        0.0000        0.0000        0.0000        0.0000        0.0000        0.0000        0.0000        0.0000        0.0000        0.0000        0.0000        0.0000        0.0000        0.0000        0.0000        0.0000        0.0000        0.0000        0.0000        2.0908        2.1662        2.3293        2.6598        2.7628        3.2865        3.7541        4.4209        4.7145        5.1600        5.4689        5.9187        6.1281        6.4185        6.2314        6.6375        6.6754        6.8334        6.5721        7.3242        7.1050        7.0887        6.4531        5.6328        5.3123        5.1932        4.9768        6.7084        6.7992        7.0519        6.8189        7.5949        7.2781        6.3354        6.1987        7.7593        7.0009        6.9305        7.1747        7.9604        6.6219        7.0180        7.2774        8.6001        7.2945        7.4564        7.4372        9.2805        9.5595       10.8307       12.7187       13.7261       13.1751       13.6585       14.0357       17.2022       17.6972       18.3417       18.6211       17.8643       17.7319       18.1285       15.9865       15.2105       14.5840       14.6856       15.4601       16.7288       19.0489       19.3046       18.6799       17.9274       19.6177       17.8604       17.0311       23.0674       26.2965       28.2193       32.8098       35.6204       37.7264        0.0000        0.0000        0.0000        0.0000        0.0000        0.0000        0.0000        0.0000        0.0000        0.0000        0.0000        0.0000        0.0000        0.0000        0.0000        0.0000
        0.0000        0.0000        0.0000        0.0000        0.0000        0.0000        0.0000        0.0000        0.0000        0.0000        0.0000        0.0000        0.0000        0.0000        0.0000        0.0000        0.0000        0.0000        0.0000        0.0000        0.0000        0.0000        0.0000        0.0000        0.0000        0.0000        0.0000        0.0000       17.8307       18.9862       11.6919       14.6831       13.1977       12.9538       12.3537       14.8753       14.1208       12.9221       11.0166        7.9633        7.5700        8.1766        6.7233        7.1513        5.6769        5.1208        3.8429        5.3185        5.4696        6.6267        6.7797        8.6013        9.4553        9.9807       10.0095       11.8329       12.4332       12.7148       12.5644       10.0585        9.8183        9.4243        9.2912       12.7168       13.6857       14.1076       12.8222       10.2628        9.5797        8.5578        6.5819        3.4961        3.9890        4.1678        4.5914        5.0790        4.7116        4.3660        4.0787        4.7979        5.3692        6.1359        4.8503        3.7438        3.6837        3.4474        3.4675        4.0469        4.0091        3.8906        2.8551        0.0000        0.0000        0.0000        0.0000        0.0000        0.0000        0.0000        0.0000        0.0000        0.0000        0.0000        0.0000        0.0000        0.0000        0.0000        0.0000        0.0000        0.0000        0.0000        0.0000        0.0000        0.0000        0.0000        0.0000        0.0000        0.0000        0.0000        0.0000        0.0000        0.0000        0.0000        0.0000        0.0000        0.0000        0.0000        0.0000        0.0000        0.0000        0.0000        0.0000        0.0000        0.0000        0.0000        0.0000        0.0000        0.0000        0.0000        0.0000        0.0000        0.0000        0.0000        0.0000        0.0000        0.0000        0.0000        0.0000        0.0000        0.0000        0.0000        0.0000        0.0000        0.0000        2.0171        2.1852        1.9616        2.1018        2.3880        2.7797        3.8462        4.3173        4.7460        5.4143        6.0050        6.1812        6.3898        6.2511        6.7465        6.9293        6.6905        6.6047        6.7574        6.8709        6.4912        6.0026        5.8048        5.6048        5.9161        5.9523        6.8151        7.4559        7.1955        6.7980        6.4895        6.5622        6.0460        6.0619        7.2291        6.4902        6.3691        6.5085        6.9052        6.9549        6.8116        6.8164        7.9853        7.7082        7.4076        7.5739        8.4745        9.3850       10.1533       11.1836       12.9366       13.2658       13.8421       14.7867       17.0906       18.1714       17.9399       17.5267       14.3637       14.3767       14.5699       15.2840       15.3530       15.5599       17.2343       19.1437       17.7189       18.8152       18.4201       16.7033       14.8078       15.9187       17.0436       17.9748       22.2731       25.4122       27.5651       31.7670       39.0234       42.0284        0.0000        0.0000        0.0000        0.0000        0.0000        0.0000        0.0000        0.0000        0.0000        0.0000        0.0000        0.0000        0.0000        0.0000        0.0000        0.0000
        0.0000        0.0000        0.0000        0.0000        0.0000        0.0000        0.0000        0.0000        0.0000        0.0000        0.0000        0.0000        0.0000        0.0000        0.0000        0.0000        0.0000        0.0000        0.0000        0.0000        0.0000        0.0000        0.0000        0.0000        0.0000        0.0000        0.0000        0.0000       14.7277       10.8646       11.2930       13.4127       12.8310       12.8894       12.2850       11.8864       10.8400       10.9536        8.5337        8.2619        7.8567        8.5502        6.6642        9.0251        6.9776        4.7613        3.8763        4.9703        4.7699        5.0026        6.0725        7.6065        8.6771        9.7255        9.9916       11.2389       14.9550       13.2588       13.6652       11.1092       10.2828       10.0408        8.3857        9.0704        9.6144       10.3453        9.6391        8.8504        7.8137        6.5433        6.1845        4.6113        3.5480        3.6929        3.7733        5.2647        5.4837        4.6752        4.6350        5.5568        5.4136        4.9879        4.9793        5.0800        5.0863        4.5456        3.8143        3.5433        3.2983        3.5363        4.6357        0.0000        0.0000        0.0000        0.0000        0.0000        0.0000        0.0000        0.0000        0.0000        0.0000        0.0000        0.0000        0.0000        0.0000        0.0000        0.0000        0.0000        0.0000        0.0000        0.0000        0.0000        0.0000        0.0000        0.0000        0.0000        0.0000        0.0000        0.0000        0.0000        0.0000        0.0000        0.0000        0.0000        0.0000        0.0000        0.0000        0.0000        0.0000        0.0000        0.0000        0.0000        0.0000        0.0000        0.0000        0.0000        0.0000        0.0000        0.0000        0.0000        0.0000        0.0000        0.0000        0.0000        0.0000        0.0000        0.0000        0.0000        0.0000        0.0000        0.0000        2.0860        2.0880        2.1751        2.2378        2.1107        2.2062        2.4355        2.7960        3.8642        4.3488        4.7769        5.3530        6.2538        6.5216        6.6562        6.6665        6.7032        6.8304        6.5390        6.4032        6.5997        6.6916        6.6216        6.1207        5.8733        5.7507        5.8230        5.9755        6.8323        6.4537        6.5416        6.2073        6.0189        6.0892        5.7297        5.5246        6.6825        6.9756        6.3059        6.3222        6.2367        7.4115        6.9447        5.9298        6.9792        7.8790        8.4291        8.6860        9.2683        9.6558       10.6104       11.4312       13.9976       15.0528       15.6297       16.6763       18.5937       18.9973       19.1479       18.2599       14.3758       13.4313       13.4710       13.6659       15.6462       16.7833       19.5956       20.9430       18.3857       17.1336       17.0769       16.6555       16.5866       16.1506       17.1882       18.2076       21.0562       23.9055       26.6025       32.1112       39.5657       43.6737        0.0000        0.0000        0.0000        0.0000        0.0000        0.0000        0.0000        0.0000        0.0000        0.0000        0.0000        0.0000        0.0000        0.0000        0.0000        0.0000
        0.0000        0.0000        0.0000        0.0000        0.0000        0.0000        0.0000        0.0000        0.0000        0.0000        0.0000        0.0000        0.0000        0.0000        0.0000        0.0000        0.0000        0.0000        0.0000        0.0000        0.0000        0.0000        0.0000        0.0000        0.0000        0.0000        0.0000        0.0000       12.7426       11.5022       23.0028       27.7010       21.4482       14.5912       10.2197        9.9177       10.9017        8.9493        8.6245        9.3558       11.1407        7.1702        7.1768        5.5385        3.7997        3.6009        4.3820        5.3372        4.7010        4.6366        6.1813        7.9287        8.9508        8.9285        9.8693       13.7332       15.2073       14.7741       13.3388       10.2802        8.9998        8.7123        8.2488        7.1308        6.2816        7.0167        6.3531        6.2298        5.8741        5.6991        5.6519        4.3247        3.7726        3.6198        3.5906        4.2829        4.3731        4.4238        4.3726        5.9105        5.1155        3.9806        3.8521        3.8318        4.0799        3.2953        3.3950        4.0338        3.6329        2.4225        3.5307        5.4232        0.0000        0.0000        0.0000        0.0000        0.0000        0.0000        0.0000        0.0000        0.0000        0.0000        0.0000        0.0000        0.0000        0.0000        0.0000        0.0000        0.0000        0.0000        0.0000        0.0000        0.0000        0.0000        0.0000        0.0000        0.0000        0.0000        0.0000        0.0000        0.0000        0.0000        0.0000        0.0000        0.0000        0.0000        0.0000        0.0000        0.0000        0.0000        0.0000        0.0000        0.0000        0.0000        0.0000        0.0000        0.0000        0.0000        0.0000        0.0000        0.0000        0.0000        0.0000        0.0000        0.0000        0.0000        0.0000        0.0000        0.0000        0.0000        2.5275        2.4008        2.3895        2.4672        2.4456        2.2265        2.0889        2.2481        2.6459        3.5009        4.0208        4.6702        5.1990        5.8109        6.1910        6.7520        6.3254        6.1473        6.3402        6.2940        6.1937        6.4557        6.7400        6.3802        6.0197        5.9038        5.8285        5.5944        5.8649        6.6119        6.0917        6.4287        5.9221        5.7600        5.6511        5.9633        5.6716        6.6106        6.8150        5.9356        7.8103        7.7368        5.8873        6.2183        6.1889        6.5977        7.6750        8.8473        9.5873        9.7384       10.0620       10.5131       11.9325       14.9259       15.9613       16.4139       16.9802       18.9565       19.1837       17.0308       16.9747       13.7495       12.6085       12.1191       12.3556       13.7526       16.1525       17.5711       18.3709       17.6142       16.0132       17.1199       16.8320       15.8492       15.6626       15.9585       16.6125       19.2993       21.5597       24.9754       30.7176       35.9189       40.1977       45.2831        0.0000        0.0000        0.0000        0.0000        0.0000        0.0000        0.0000        0.0000        0.0000        0.0000        0.0000        0.0000        0.0000        0.0000        0.0000
        0.0000        0.0000        0.0000        0.0000        0.0000        0.0000        0.0000        0.0000        0.0000        0.0000        0.0000        0.0000        0.0000        0.0000        0.0000        0.0000        0.0000        0.0000        0.0000        0.0000        0.0000        0.0000        0.0000        0.0000        0.0000        0.0000        0.0000       15.4772       11.7860       12.4143       12.6296       13.1422       14.7323       14.0444       11.3668       14.1578       14.0864       12.1541        9.0700        7.9019        8.1173        7.0278        7.0031       10.4488        4.5949        3.6834        3.5324        3.0962        2.9049        3.6297        4.2374        6.4494        8.7234        9.2859        8.0442        9.2050       11.5735       13.6186        8.7294        7.8450        6.0536        5.7979        5.4613        5.3927        5.2863        5.5856        4.5215        4.8636        5.2484        4.7808        3.7115        3.5187        3.3313        3.2047        2.8049        3.5833        3.1638        3.4299        3.4699        3.3171        4.0103        3.4826        3.1874        2.9968        2.8347        2.8339        2.9192        2.4486        3.3285        3.7861        4.1569        4.5766        3.6643        0.0000        0.0000        0.0000        0.0000        0.0000        0.0000        0.0000        0.0000        0.0000        0.0000        0.0000        0.0000        0.0000        0.0000        0.0000        0.0000        0.0000        0.0000        0.0000        0.0000        0.0000        0.0000        0.0000        0.0000        0.0000        0.0000        0.0000        0.0000        0.0000        0.0000        0.0000        0.0000        0.0000        0.0000        0.0000        0.0000        0.0000        0.0000        0.0000        0.0000        0.0000        0.0000        0.0000        0.0000        0.0000        0.0000        0.0000        0.0000        0.0000        0.0000        0.0000        0.0000        0.0000        0.0000        0.0000        0.0000        1.8515        2.0730        2.0907        2.3679        2.6041        2.4041        2.0614        2.1661        2.3202        2.5243        3.3407        3.9902        4.4175        4.8913        5.6349        5.9932        6.1498        5.7502        5.9616        5.8971        5.6397        5.7476        6.1734        6.0105        5.6694        5.6164        5.3496        5.3843        5.1985        5.7567        6.6716        6.1162        5.9585        5.8532        6.1122        5.7916        5.7531        5.7971        6.4885        6.6599        6.4214        6.2002        6.4521        7.0945        8.4264        7.3382        8.2403        8.0011        8.5238        9.1505        9.9362        9.9736       10.8279       11.3826       14.6571       15.8354       15.7872       15.6671       16.0359       16.2000       15.7653       14.8718       12.5298       12.2491       12.6137       12.7720       15.4378       15.9309       16.8117       15.4973       18.0345       18.6155       18.9450       17.0772       15.6257       15.8179       14.9341       16.0167       18.6181       21.2641       25.1923       28.9454       34.1707       38.0446        0.0000        0.0000        0.0000        0.0000        0.0000        0.0000        0.0000        0.0000        0.0000        0.0000        0.0000        0.0000        0.0000        0.0000        0.0000        0.0000
        0.0000        0.0000        0.0000        0.0000        0.0000        0.0000        0.0000        0.0000        0.0000        0.0000        0.0000        0.0000        0.0000        0.0000        0.0000        0.0000        0.0000        0.0000        0.0000        0.0000        0.0000        0.0000        0.0000        0.0000        0.0000        0.0000        0.0000       14.2659       12.5027       17.7026       14.4950       11.1507        9.3216        6.0851        6.7726        8.0493       16.1260        9.7497        8.1754        7.2458        6.6201        7.5417        4.7651        5.7780        5.1221        4.3656        4.5092        3.1882        1.7571        1.7127        1.4488        3.0051        3.8925        4.4064        5.9317        5.8534        6.3569        6.1969        4.2851        1.9633        3.0882        3.5300        2.9053        1.8863        1.8332        2.3821        1.7254        2.5127        3.2879        2.9791        3.0453        2.9792        4.6290        3.2989        2.4676        2.8297        2.7540        3.0643        2.8239        2.5220        2.4887        2.6299        3.2531        2.9641        2.7725        2.4688        2.4643        2.2513        2.0819        2.3238        2.5351        3.3216        1.6713        2.0492        1.8592        1.8894        1.5468        1.3665        1.4326        2.0409        2.5054        0.0000        0.0000        0.0000        0.0000        0.0000        0.0000        4.0981        3.5417        3.1523        2.9991        0.0000        0.0000        0.0000        0.0000        0.0000        0.0000        0.0000        0.0000        0.0000        0.0000        0.0000        0.0000        0.0000        0.0000        0.0000        0.0000        0.0000        0.0000        0.0000        0.0000        0.0000        0.0000        0.0000        0.0000        0.0000        0.0000        0.0000        0.0000        0.0000        0.0000        0.0000        0.0000        0.0000        0.0000        0.0000        0.0000        1.1620        1.1967        1.2776        1.4675        1.8882        2.1828        2.2523        2.4028        2.3487        2.4258        2.3338        2.5456        2.7091        3.0716        3.3877        3.7826        4.3612        4.4497        4.7111        4.3915        4.2765        4.0979        4.0135        3.8541        4.1395        4.2153        4.1648        4.0759        4.0661        3.8370        4.1134        4.4994        5.0553        4.9408        4.3885        4.3103        4.8048        4.7359        4.7384        4.9096        6.0164        6.1400        6.1507        8.6070       10.7531        9.4371        9.5216        8.4590        8.9423        8.8651        9.3625        9.4841       10.3940       10.4494       10.8445       11.0947       12.3034       11.9345       12.1460       11.8802       12.3909       12.5858       12.0443       11.5982       11.3959       11.1935       11.6422       12.3452       14.5149       15.0848       15.5690       15.7796       15.6736       15.8793       16.1963       15.9925       14.4855       13.6604       14.2772       15.9522       18.6424       21.2989       22.7731       27.4223       35.7705       37.8344        0.0000        0.0000        0.0000        0.0000        0.0000        0.0000        0.0000        0.0000        0.0000        0.0000        0.0000        0.0000        0.0000        0.0000        0.0000        0.0000
        0.0000        0.0000        0.0000        0.0000        0.0000        0.0000        0.0000        0.0000        0.0000        0.0000        0.0000        0.0000        0.0000        0.0000        0.0000        0.0000        0.0000        0.0000        0.0000        0.0000        0.0000        0.0000        0.0000        0.0000        0.0000        0.0000       13.6969       14.5108       14.1833       13.5571       12.1446        5.6750        5.4524        5.6984        2.9794        4.5864        7.6891        6.4554        5.5211        3.0974        3.5607        3.3783        5.2163        7.9286        5.7493        2.9286        2.5454        4.4452        1.5920        1.1387        1.0384        2.3249        3.7515        4.0012        4.6492        4.5732        2.9112        2.8462        2.0366        2.7232        2.2777        2.5508        2.7839        1.7629        2.4331        2.1607        2.5435        2.7877        2.8691        2.7337        2.8261        2.7176        2.5406        1.2167        1.4347        1.7497        1.8464        1.9953        2.1552        2.1117        2.2533        2.1467        2.2300        2.7046        2.6356        2.4924        2.2319        1.5281        1.6776        1.4888        1.2240        1.6291        1.5860        1.3091        1.4023        1.7368        1.6956        1.2872        1.2065        1.4684        1.9239        3.1264        2.8044        3.2855        3.4725        3.7901        3.9596        3.7053        3.2809        3.1861        2.8962        2.9336        2.7290        2.5351        2.8105        0.0000        0.0000        0.0000        0.0000        0.0000        0.0000        0.0000        0.0000        0.0000        0.0000        0.0000        0.0000        0.0000        0.0000        0.0000        0.0000        0.0000        0.0000        0.0000        0.0000        0.0000        1.0940        1.1501        1.2796        1.3671        1.6810        1.9539        1.4694        1.1276        1.1472        1.2238        1.3464        1.2374        1.3719        1.5983        1.8096        1.9771        2.1785        2.0982        2.1120        1.9547        2.0014        2.4751        2.2574        2.3173        2.5727        2.8232        3.2675        3.8612        3.7345        3.7652        3.6126        3.5995        3.6840        3.5886        3.3877        3.5317        3.7730        3.7166        3.7271        3.5911        3.3944        3.5112        3.8501        4.5005        4.6664        4.2514        3.7078        4.3615        4.4184        4.7702        5.0599        6.1608        6.4689        6.4896        9.0961       10.6367        9.3698        9.6483        9.1923       10.1012        9.7286        9.9984       10.3187       10.9542       11.5642       12.0593       11.3953       11.7121       11.4966       11.5959       11.0821       11.3909       11.0403       10.6750       10.8902       10.9867       10.6307       11.6517       12.6559       13.7911       14.9258       15.7639       16.4269       16.6783       17.6085       17.1879       17.6168       15.1177       14.2954       14.4567       16.3617       18.6463       20.4517       23.5827       27.1874        0.0000        0.0000        0.0000        0.0000        0.0000        0.0000        0.0000        0.0000        0.0000        0.0000        0.0000        0.0000        0.0000        0.0000        0.0000        0.0000        0.0000        0.0000
        0.0000        0.0000        0.0000        0.0000        0.0000        0.0000        0.0000        0.0000        0.0000        0.0000        0.0000        0.0000        0.0000        0.0000        0.0000        0.0000        0.0000        0.0000        0.0000        0.0000        0.0000        0.0000        0.0000        0.0000        0.0000        0.0000       13.5688       15.8494       14.9937        8.7970        8.4864        5.1949        3.7000        4.2555        3.5955        3.4458        7.0490        6.2755        3.8262        2.5135        2.7228        2.3784        2.9031       11.4062        7.1750        4.2273        4.1951        5.6564        4.7373        2.3810        2.4546        2.3463        2.6989        2.6928        1.8157        2.8982        2.3570        2.0173        1.4393        2.5674        0.4468        1.8357        1.6991        1.0402        2.2862        2.2804        2.1101        1.9980        1.8199        1.6843        2.0060        1.8232        2.1167        1.3128        1.3722        1.4909        1.7386        2.1881        2.2634        2.3730        2.3078        2.1011        1.8576        1.9669        2.0583        2.0531        2.0936        1.3465        1.4253        1.1194        0.9992        1.9196        1.6580        1.3947        1.3100        1.3994        1.3010        1.1159        1.1971        1.3886        1.4987        1.8304        1.9644        3.0080        3.1656        3.2224        3.2479        3.3640        3.4239        3.2182        2.7435        2.7002        2.7345        2.7449        2.6975        2.0801        1.8602        1.6007        0.0000        0.0000        0.0000        0.0000        0.0000        0.0000        0.0000        0.0000        0.0000        0.0000        0.0000        0.0000        1.0522        0.7927        0.7815        0.8850        0.8393        0.8768        0.9950        1.3732        1.4919        1.5020        1.6088        1.5379        1.4919        1.2108        1.2688        1.1134        1.3279        1.3635        1.7741        2.0065        2.2733        2.4473        2.6391        2.4683        2.4639        2.2282        2.2303        2.3076        2.3301        2.3484        2.4858        2.7219        3.1043        3.3582        3.1142        3.1891        3.5486        3.4992        3.5133        3.4098        3.1922        3.4692        3.4759        3.3773        3.3817        3.4036        3.3015        3.3771        3.7036        4.6483        4.8152        4.6044        4.8463        5.2748        5.0455        5.3728        5.6830        6.6273        6.6923        6.8148        8.1110        9.6954        9.9158        9.8352        9.9332        9.6893        9.2837        9.8998       10.9196       10.7393       11.5816       11.7963       11.2960       11.4233       11.7403       10.9938       10.9180       10.9506       10.3030       10.1640       10.0221       10.5725       10.2333       10.8543       11.6989       13.7398       15.4390       17.1403       17.1953       17.0730       18.3623       19.8142       21.3898       16.9619       16.1824       15.7541       16.8392        0.0000       22.9784       23.2637       23.5004        0.0000        0.0000        0.0000        0.0000        0.0000        0.0000        0.0000        0.0000        0.0000        0.0000        0.0000        0.0000        0.0000        0.0000        0.0000        0.0000        0.0000        0.0000
        0.0000        0.0000        0.0000        0.0000        0.0000        0.0000        0.0000        0.0000        0.0000        0.0000        0.0000        0.0000        0.0000        0.0000        0.0000        0.0000        0.0000        0.0000        0.0000        0.0000        0.0000        0.0000        0.0000        0.0000        0.0000       16.7752       12.9336       14.2606       16.2993       15.2468       10.4657        5.8022        3.5400        2.5069        2.2302        3.7662        5.2656        9.1539        9.3133        4.8783        2.7332        2.5399        2.3533        4.7050        4.0429        6.7826        7.7691        3.8225        5.4016        4.0915        1.6119        1.9110        2.1459        2.3412        2.3223        2.3555        2.1515        1.6306        1.1919        0.3222        0.1798        0.2848        0.2860        0.8998        0.8656        1.0342        1.5467        1.6403        1.5086        0.9476        0.5808        0.8576        1.2570        0.9262        0.6942        1.4639        1.6656        1.8972        1.6950        1.8980        1.9549        1.9388        1.9001        2.0465        2.0215        1.9769        1.8619        1.2666        1.2339        1.3945        1.2960        1.7434        1.7794        1.6855        1.8778        2.7350        2.1456        1.7272        1.6780        2.0118        2.1741        2.4773        2.1944        2.9214        2.9883        4.2592        4.1934        2.9589        2.6777        2.4685        2.2009        2.2872        2.2576        2.4918        2.3677        1.9040        2.0427        1.7066        1.4842        1.9933        1.8658        0.0000        0.0000        0.0000        0.0000        0.0000        0.0000        0.0000        0.0000        1.0831        1.1190        0.7902        0.7036        0.7294        0.7089        0.8263        1.2995        1.8127        2.0858        1.5023        1.6203        2.2448        1.8781        1.4229        1.4310        1.4040        1.5926        1.3665        1.4760        1.7574        2.1946        2.9198        3.1104        3.0962        2.9418        2.8476        2.8439        2.7274        2.7603        2.6965        2.5131        2.6849        2.9570        3.1736        3.2995        3.6269        3.3168        3.8027        3.4333        3.5908        3.2876        3.6139        3.6083        3.5330        3.3794        3.5197        3.4834        3.6898        3.9900        5.0121        5.3896        5.1845        5.6583        6.4240        6.4088        6.7326        6.6947        7.7397        7.7241        8.3156        8.2757        9.8720       10.3144        9.8192        9.3936        9.4753        8.4306        9.3480       10.2434       11.1055       11.7664       11.1993       11.4877       11.4884       11.8819       11.2392       10.7825       10.6345       10.1813        9.8445       10.0802       11.2547       11.1804       11.3640       12.1659       14.8376       16.5582       17.9445       18.8301       19.1251       19.3805       21.0409       21.9754       18.8964       18.2565        0.0000        0.0000        0.0000        0.0000        0.0000        0.0000        0.0000        0.0000        0.0000        0.0000        0.0000        0.0000        0.0000        0.0000        0.0000        0.0000        0.0000        0.0000        0.0000        0.0000        0.0000        0.0000        0.0000        0.0000
        0.0000        0.0000        0.0000        0.0000        0.0000        0.0000        0.0000        0.0000        0.0000        0.0000        0.0000        0.0000        0.0000        0.0000        0.0000        0.0000        0.0000        0.0000        0.0000        0.0000        0.0000        0.0000        9.3537        7.6753        8.4525       10.1640       10.1272       16.1935       15.3065       10.9699       10.2144        7.6409        5.6307        3.3900        2.9595        3.4751        2.8582        5.8218        7.3070        8.7691        5.0506        3.1804        2.4855        3.5172        5.6060        6.3769        8.7194        2.2435        2.2314        3.3277        2.7649        3.1905        2.3084        3.0082        4.0430        3.3394        4.6420        2.8491        1.3929        0.6277        0.4311        0.5146        0.8535        0.7950        1.3546        0.8935        2.2563        2.1659        2.2035        1.6097        1.3380        1.7648        1.7082        1.0689        0.6873        1.3887        1.6722        1.6427        1.7985        2.2203        2.4128        2.4248        2.5977        2.8437        2.8516        2.4588        2.5136        2.2452        2.7458        3.0494        3.2623        2.7164        2.0460        1.9915        2.6305        3.2023        3.0952        2.6779        2.2794        2.1430        1.7436        2.1553        2.1903        3.8886        1.9745        1.5237        3.2716        1.9435        3.4523        1.9075        1.6801        1.0373        0.9976        1.1289        1.1572        1.4236        1.9078        1.4660        0.8493        0.8024        1.1813        1.3258        1.1519        1.3088        1.5517        1.1378        0.7893        0.8089        0.7924        0.7072        0.6918        1.1014        1.0453        1.3317        1.5658        1.0707        1.3145        1.2744        1.4348        1.6020        1.7524        1.4563        1.8183        1.5244        1.6022        1.6444        1.6778        1.8975        2.0109        2.2307        2.7427        3.9959        4.5306        4.6121        4.4327        3.7975        3.6521        3.5067        3.5152        3.0689        2.7005        2.5228        2.7992        3.6075        3.7980        4.0397        4.0722        4.6979        4.5688        4.5705        4.1016        3.4305        2.9353        2.7438        2.8899        3.5324        3.5692        3.8406        4.1369        5.2048        5.4208        5.8863        6.0022        7.9369        8.2539        8.2588        7.7241        8.0151        8.0633        8.8498        8.5556        8.9158        7.5615        7.5903        7.6842        8.3500        7.7190        8.3191        9.0670       11.5213       12.2164       12.5983       12.4879       12.5809       12.6010       11.9906       10.7561        9.2085        8.9858        8.6764        8.9830       10.0553       10.5080       10.8425       11.6687       13.4906       15.0662       16.0759       17.2354       20.0308       20.4238       21.3820       22.1532       25.1789        0.0000        0.0000        0.0000        0.0000        0.0000        0.0000        0.0000        0.0000        0.0000        0.0000        0.0000        0.0000        0.0000        0.0000        0.0000        0.0000        0.0000        0.0000        0.0000        0.0000        0.0000        0.0000        0.0000        0.0000        0.0000
        0.0000        0.0000        0.0000        0.0000        0.0000        0.0000        0.0000        0.0000        0.0000        0.0000        0.0000        0.0000        0.0000        0.0000        0.0000        0.0000        0.0000        0.0000        6.0818        5.8429        5.3835        5.9163        6.8312        5.0571        5.7213        7.2772        6.7810       11.0448        8.4211        8.6076        8.0497        5.4244        5.7512        6.1314        2.8008        3.1286        3.4180        4.4120        3.5421        2.7767        1.0576        4.1880        4.4323        4.8763        3.6680        0.8412        2.7305        2.1387        3.3828        4.7704        4.4753        2.7466        1.8557        1.4956        1.4422        1.5009        1.4548        2.6065        1.5340        0.6817        0.3632        0.4199        0.5217        0.5248        1.3868        2.3878        2.1726        2.1917        1.5002        1.0210        0.8656        0.9141        0.4968        0.5490        0.7552        1.4390        1.2820        1.3045        1.4293        1.9251        1.9483        2.0429        2.2539        2.3253        2.7524        2.5637        2.8070        2.7212        3.0115        3.1051        2.7244        2.1829        1.6999        1.2210        2.3008        3.0659        3.2394        2.7035        2.8250        2.0461        1.8600        1.5927        1.7153        3.5085        3.4835        1.3746        1.9579        1.9253        2.8657        3.1529        1.1905        0.9423        0.6059        0.5339        0.5306        0.6083        0.8725        1.6862        1.8886        0.8697        0.8301        0.8159        1.0939        1.1157        1.0646        0.9065        0.7960        0.6956        0.7120        0.7528        0.6999        1.2381        1.0652        1.0092        1.1916        1.0764        1.1469        1.3540        1.5254        1.5278        1.7285        1.9235        1.9221        1.5355        1.5959        1.9776        2.2050        2.3787        2.5842        2.6607        2.9892        4.6508        5.3441        5.5352        5.1529        4.1721        4.0101        3.7684        3.5086        2.9495        2.6479        2.6967        2.9843        3.6950        3.9973        4.1681        4.6453        5.1101        4.9537        4.7682        4.2112        2.9349        2.7139        2.4404        2.7715        2.8108        2.9242        3.8306        4.1362        5.2104        5.7170        6.5226        7.2374        8.2386        8.5001        8.9214        8.4615        8.5765        8.6352       10.3522       11.3877        9.5823        8.2034        7.8378        8.5787        7.3248        7.7124        7.9221        8.6796       11.5239       12.5755       13.1603       12.9719       13.1171       12.7918       12.1240       10.9528        9.1598        8.6961        8.6311        8.8708        9.9044       10.2542       10.6813       11.3860       13.0510       14.6278       15.9258       16.9847       19.5522       21.2667        0.0000        0.0000        0.0000        0.0000        0.0000        0.0000        0.0000        0.0000        0.0000        0.0000        0.0000        0.0000        0.0000        0.0000        0.0000        0.0000        0.0000        0.0000        0.0000        0.0000        0.0000        0.0000        0.0000        0.0000        0.0000        0.0000        0.0000        0.0000
        0.0000        0.0000        0.0000        0.0000        0.0000        0.0000        0.0000        0.0000        0.0000        0.0000        0.0000        0.0000        0.0000        0.0000        0.0000        5.2997        5.3583        4.8860        4.3102        3.8984        3.9539        5.1930        6.8648        5.8851        6.8244        5.3542        4.8202        5.0738        4.2415        4.2300        5.0395        2.7526        3.0936        4.8956        5.1611        2.6662        2.7028        2.2621        2.2713        1.9979        0.9876        0.5547        0.6771        1.4240        1.2192        0.1845        0.7271        2.6346        2.6408        3.8918        1.3050        1.6818        1.4173        1.4413        1.1384        0.7739        0.8019        1.0479        1.0862        0.7548        0.3124        0.2763        0.2836        0.7345        1.2100        1.4993        1.4092        1.2646        0.3563        0.1791        0.0968        0.4491        0.1647        0.2643        0.6344        1.2583        1.2158        1.2008        1.3119        1.7119        1.7652        1.8969        2.1731        2.6864        2.8796        2.6570        2.4133        1.5451        1.5529        1.5409        1.5233        1.3952        1.3877        1.2512        1.2372        1.2357        1.2547        1.8858        2.0663        1.6981        2.4214        2.7068        1.3740        1.3159        1.0663        1.1357        0.7784        2.5204        2.1998        2.6934        2.1734        1.7614        0.5740        0.4913        0.5788        0.7612        0.5669        0.6864        2.0977        1.6683        0.9371        0.8742        0.8728        1.3648        1.4717        1.2422        0.8580        0.5212        0.4870        0.5497        0.8239        1.0647        1.3001        1.5663        1.2941        1.3812        1.2343        1.4590        1.6831        1.3315        1.7810        2.0774        2.1685        1.7200        2.0054        2.1676        2.4169        2.4845        2.6047        2.8723        3.4073        5.0411        5.7355        5.9765        5.4595        4.5015        4.1681        3.9480        4.0688        3.0451        2.7107        2.6908        3.0287        3.7199        3.9201        4.2163        4.6042        5.1270        5.1412        4.8318        4.2776        2.8914        2.5971        2.3673        2.1333        2.7718        3.0058        3.2756        3.6532        4.0135        4.6532        6.6988        7.8881        9.4993        9.6314       10.3115       11.0392       12.6977       11.7752       12.2477       10.7775        9.0478        8.0440        8.5846        8.7666        9.3462        8.8364        8.5892       10.2321       11.3172       12.3983       13.0734       12.9144       12.4281       12.3728       11.9915       11.0883        9.3691        8.6741        8.5501        9.0172       10.4720       10.4414       10.9510        0.0000       13.4736       14.5808       16.2526       17.4826       20.3102       22.0161        0.0000        0.0000        0.0000        0.0000        0.0000        0.0000        0.0000        0.0000        0.0000        0.0000        0.0000        0.0000        0.0000        0.0000        0.0000        0.0000        0.0000        0.0000        0.0000        0.0000        0.0000        0.0000        0.0000        0.0000        0.0000        0.0000        0.0000        0.0000
        0.0000        0.0000        0.0000        0.0000        0.0000        0.0000        0.0000        0.0000        0.0000        0.0000        0.0000        0.0000        0.0000        5.1224        4.9179        3.1101        4.0789        5.2447        5.5105        4.7586        3.8510        3.8452        4.7330        4.1336        4.7645        5.3658        5.0099        5.4628        5.5336        4.6694        4.1557        1.8567        2.8335        1.2182        0.9066        1.6543        0.9935        1.3149        1.7271        2.0978        1.2033        0.4777        0.5107        0.1968        0.3237        0.3831        0.3693        0.9830        0.9414        0.8475        0.9934        1.3316        1.5453        1.5312        0.9616        0.7327        0.6586        0.9358        0.7192        0.5896        0.3776        0.2871        0.2555        0.3824        0.5351        0.5198        0.2592        0.0806        0.0467        0.0494        0.0832        0.1110        0.3935        0.3755        0.7117        0.8179        0.8004        0.8841        1.0708        1.4781        1.3468        1.5545        1.5203        1.4245        1.4568        1.5357        1.4586        1.0016        1.1445        1.1453        1.5481        1.4853        1.2954        1.1121        1.1804        1.0740        1.2240        1.8122        1.2463        1.2593        1.2646        1.4980        1.9569        1.9391        1.1098        1.1499        0.6468        0.8742        0.8363        1.7963        1.8725        1.2636        0.7690        0.5592        0.4736        0.5630        0.7472        1.0399        1.0633        2.0304        1.3472        0.8847        0.9191        1.3095        1.4129        1.6702        1.3456        0.8795        0.9777        0.5265        0.7010        1.4617        1.1486        1.0589        1.5125        1.2788        1.5768        1.3762        1.4937        1.3262        1.8402        2.3565        2.3206        2.1063        2.4105        2.5105        2.6151        2.7555        2.9188        3.0907        3.6855        5.3198        5.9805        6.0071        5.6069        4.5190        4.1240        3.9647        3.9066        2.7796        2.4314        2.3727        2.6253        3.5025        3.8205        3.9130        4.5115        4.3983        4.5688        4.3780        3.9676        2.5831        2.2566        2.1884        2.2819        3.0368        3.2575        3.6750        4.2143        4.7174        5.3092        6.0868        6.6075        8.5216        9.7334        9.6148       10.4827       11.1109       12.4987       12.1757       11.2852        9.3921        8.0290        7.7436        8.6361       10.0612       10.9180       10.6364        8.7491       11.1197       11.9174       12.5329       12.7533       12.1680       12.3526       12.0586       11.5684        9.7483        9.0023        8.9426        9.4275       10.8880       11.1764        0.0000        0.0000        0.0000        0.0000        0.0000        0.0000        0.0000        0.0000        0.0000        0.0000        0.0000        0.0000        0.0000        0.0000        0.0000        0.0000        0.0000        0.0000        0.0000        0.0000        0.0000        0.0000        0.0000        0.0000        0.0000        0.0000        0.0000        0.0000        0.0000        0.0000        0.0000        0.0000        0.0000        0.0000        0.0000        0.0000
        0.0000        0.0000        0.0000        0.0000        0.0000        0.0000        0.0000        0.0000        0.0000        9.4258        0.0000        0.0000        3.7509        4.8285        5.7298        3.8743        5.5240        6.0298        4.9419        1.9555        1.3947        1.8733        4.6329        4.6541        6.0005        5.1709        5.8315        7.2163        4.7099        4.8989        3.6292        1.7285        0.6100        0.3860        0.0749        1.3783        1.1092        0.8113        0.7754        1.3455        0.7918        0.3725        0.4283        0.2616        0.0910        0.0951        0.1578        0.7632        1.1488        0.5999        0.5182        0.5582        0.5449        0.5030        0.4715        0.3436        0.5707        0.9570        0.6025        0.5221        0.8253        1.0682        0.7866        0.4772        1.0961        0.7896        0.6591        0.0570        0.3624        0.2270        0.2296        0.7404        0.8015        0.9062        0.8987        0.7748        0.7729        1.4102        0.7984        0.6982        0.7485        0.7345        0.6694        0.6558        0.5953        0.6163        0.6229        0.9260        1.3805        2.2610        2.6026        1.8171        1.6622        1.2772        1.3578        1.3009        1.3785        1.6422        1.7423        1.4949        1.8307        1.4360        1.4368        1.3553        1.1991        1.0963        1.0249        1.3228        1.2811        1.5786        1.4158        1.4144        1.1378        0.9281        0.9076        2.0204        0.9188        1.2721        1.6057        1.0350        1.1879        1.2426        1.2363        1.1123        1.2213        1.3628        1.2373        0.8192        0.9404        1.2031        0.8279        0.8108        0.8939        0.7812        0.8681        1.0629        1.2354        1.3824        1.4579        1.5084        1.8480        2.2849        2.6307        2.8864        3.2410        3.8432        3.5766        3.9957        4.2595        4.6364        4.9137        5.3803        6.0188        5.6899        5.3424        5.0407        4.5792        4.4522        4.1569        3.2907        2.6789        2.5665        3.0159        3.8049        3.9060        4.0903        4.3644        4.1045        4.3381        3.9720        3.5971        2.9742        2.7379        2.8148        2.9383        4.2534        4.6895        5.2634        5.9923        6.6364        7.3701        7.8811        8.3909        8.3989        9.0289        8.9860        9.3484        9.4387        9.1508        8.2482        7.7765        7.5205        7.1292        8.1913        9.4705       11.9864       11.5913       10.1683        8.4641        9.7625       10.5709       10.5026       10.5657       11.1130       11.2515       10.9604       10.4013        9.7170        9.3851        9.7675       10.4700       11.5135        0.0000        0.0000        0.0000        0.0000        0.0000        0.0000        0.0000        0.0000        0.0000        0.0000        0.0000        0.0000        0.0000        0.0000        0.0000        0.0000        0.0000        0.0000        0.0000        0.0000        0.0000        0.0000        0.0000        0.0000        0.0000        0.0000        0.0000        0.0000        0.0000        0.0000        0.0000        0.0000        0.0000        0.0000        0.0000        0.0000        0.0000
        0.0000        0.0000        0.0000        0.0000        0.0000       23.7075       22.7516       13.6908       16.7171       15.7926       14.7113        8.7550        5.5504        5.2083        3.9496        2.4753        3.0327        4.4046        4.0292        2.8724        3.0162        3.3183        3.8863        3.7289        4.5609        4.3714        4.6344        6.3825        2.9548        2.4752        2.2593        1.9891        1.6162        0.9881        0.0381        0.2415        0.5328        0.6191        0.3641        0.3011        0.4884        0.2797        0.2825        0.0795        0.0805        0.0861        0.0956        0.4408        0.7867        0.5325        0.5914        0.4672        0.4090        0.3623        0.3286        0.2364        0.1997        0.4850        0.3639        0.4417        0.7879        1.0580        0.2823        1.0956        0.6280        0.3763        0.2431        0.2840        0.0927        0.2693        0.2653        0.4071        0.2611        0.3220        0.6081        0.9691        1.4855        1.5463        0.9186        1.1295        1.0648        0.9617        0.8915        1.0847        0.8572        0.5828        0.7594        1.4441        1.5076        1.8875        2.3217        1.7445        1.7371        1.6567        1.4753        1.3229        1.3470        1.4616        1.3269        1.1599        1.1305        1.2368        1.3683        1.5798        1.4638        1.5564        1.7664        2.1165        1.9365        1.6925        1.3568        1.8821        0.8419        0.4261        0.3584        0.2544        0.3662        0.8599        0.8594        0.9189        1.1536        1.0478        1.0071        1.2211        1.5771        2.0897        2.2613        2.1517        1.6348        1.3004        1.4909        0.8742        1.1531        0.8369        0.8942        0.9498        1.0730        1.0985        1.6606        2.1790        2.4895        2.5916        3.1596        3.5885        3.2570        3.4931        3.6642        4.1457        4.4235        4.8195        5.2928        5.5648        5.9031        5.9346        5.5840        5.1150        4.7271        4.5344        4.3642        2.9975        3.0920        2.8092        3.0277        3.7822        4.3140        4.5390        4.2700        4.4885        4.9391        4.6276        3.8978        3.2064        2.7187        2.9102        3.3158        4.8767        5.4569        6.1648        6.8622        7.4996        8.0695        8.6649        9.1047        8.9912        9.4419       10.0091       10.6974        9.2957        9.4986        8.0135        7.7668        7.2800        0.0000        0.0000        7.7355        8.8698       10.4927       13.7595        8.7126        9.6191        9.9013       10.0111        9.9662       10.5919       10.7592       10.6011       10.4967        9.9533        9.5329        9.9305       10.9700        0.0000        0.0000        0.0000        0.0000        0.0000        0.0000        0.0000        0.0000        0.0000        0.0000        0.0000        0.0000        0.0000        0.0000        0.0000        0.0000        0.0000        0.0000        0.0000        0.0000        0.0000        0.0000        0.0000        0.0000        0.0000        0.0000        0.0000        0.0000        0.0000        0.0000        0.0000        0.0000        0.0000        0.0000        0.0000        0.0000        0.0000        0.0000
        0.0000        0.0000        0.0000        0.0000       27.0361       19.6611       18.4355       10.3278       11.7869       13.8439       14.9215        7.8406        4.9558        4.0229        4.7459        3.9880        2.4978        3.1739        5.0359        4.7590        3.4219        1.8327        2.6598        2.8667        3.2684        2.9666        2.2987        5.3333        5.4480        4.1851        2.2919        1.2085        2.2790        2.1059        1.2038        0.2129        0.1789        0.2091        0.2254        0.4720        0.3313        0.2189        0.2247        0.2761        0.1030        0.0704        0.0780        0.3626        0.3966        0.3916        0.3510        0.3683        0.3119        0.2561        0.2159        0.1823        0.1952        0.1416        0.2058        0.2523        0.2934        0.1770        0.1076        0.1441        0.3795        0.3577        0.0802        0.0143        0.0145        0.0323        0.1429        0.2574        0.4999        1.2296        1.5360        2.0244        1.2688        1.4529        1.6563        1.0627        1.2334        1.3326        1.5951        1.3350        1.1766        1.1114        1.1608        1.8499        2.2500        1.7139        1.7246        1.7537        1.5857        1.3784        1.4571        1.5805        1.6040        1.7286        1.6474        1.4185        1.2372        1.2081        1.1508        1.3916        1.3675        1.4107        2.1192        2.8088        2.1362        1.5349        1.5200        1.0946        1.0620        0.4838        0.4334        0.2583        0.3691        0.5092        1.0177        1.4721        1.8324        2.0296        2.1125        2.1190        1.8982        1.8200        1.9259        1.2165        1.1062        1.2142        0.9985        0.6907        0.6252        0.6496        0.6769        0.8608        1.0765        1.2397        3.0102        5.3158        4.7034        4.1146        3.6894        4.5555        4.4744        3.8196        3.9069        4.2555        4.4719        4.8824        5.0107        5.4876        5.5819        5.7618        5.2197        4.7473        4.2923        4.0020        3.8315        3.1202        3.2955        2.8055        2.9732        3.8625        4.0568        4.5034        4.2372        4.4271        4.2247        4.7664        4.3789        3.2848        3.1356        3.2990        4.2264        5.2696        6.2145        7.4820        7.6467        7.7270        8.3689        9.1670       10.5237        9.9826        9.4086       10.9682       10.7285       10.3764       10.1162        9.6434        6.4881        0.0000        0.0000        0.0000        8.4444        8.4948        9.2879       11.5347       10.6990       11.6470       11.9500       12.1746       11.4933       11.8361       11.5698       10.6267       10.4470       10.0171        0.0000        0.0000        0.0000        0.0000        0.0000        0.0000        0.0000        0.0000        0.0000        0.0000        0.0000        0.0000        0.0000        0.0000        0.0000        0.0000        0.0000        0.0000        0.0000        0.0000        0.0000        0.0000        0.0000        0.0000        0.0000        0.0000        0.0000        0.0000        0.0000        0.0000        0.0000        0.0000        0.0000        0.0000        0.0000        0.0000        0.0000        0.0000        0.0000        0.0000        0.0000
        0.0000        0.0000       33.3632       20.9564       17.1042       15.7274       17.4026        9.4554        9.9039        7.8994        7.5426        5.5228        3.3012        2.2312        3.5852        2.3165        1.1711        2.3662        4.6080        3.2781        3.7026        1.8443        2.7692        1.6881        1.4636        1.4095        2.0160        2.8848        2.8810        3.0479        1.9210        1.6815        3.6243        2.0756        1.1062        0.6242        0.2735        0.3435        0.3987        0.3654        0.3483        0.3187        0.2513        0.0451        0.1766        0.0495        0.0945        0.2583        0.2818        0.2786        0.2500        0.3507        0.3847        0.2036        0.1565        0.2481        0.2563        0.1355        0.2694        0.2744        0.2765        0.2721        0.0683        0.0933        0.2285        0.2224        0.3736        0.5565        0.2076        0.1929        0.4420        0.8217        0.8999        1.6447        2.0658        1.9757        1.0670        2.0712        2.6701        1.6921        1.9309        1.9580        1.7692        1.4653        1.5707        1.6258        2.0437        2.0896        1.9995        1.5341        1.5363        1.6201        1.7979        1.4972        1.5423        1.4342        1.2963        1.3158        1.5271        1.1189        1.1396        1.1734        1.2391        1.9320        1.9248        1.9262        1.8405        1.6375        1.1828        1.3061        1.3349        1.0554        0.8947        0.5873        0.4896        0.6800        0.5097        0.4831        1.0980        2.1215        1.9655        2.3287        2.5636        1.8251        1.5076        1.4110        1.7894        1.2169        1.4146        1.5491        1.2454        0.7350        0.8936        0.7353        0.6075        0.7058        1.1066        1.5909        2.8745        4.1981        3.4631        3.9196        4.4017        4.7711        4.5739        4.2234        3.8583        4.1420        4.3479        4.5547        4.5530        5.0246        4.9647        4.7865        4.4370        4.2151        3.7875        3.6803        3.4148        2.9798        2.7611        2.7424        3.1217        3.6105        3.8287        3.9693        4.1228        4.6409        4.1962        4.1874        3.9091        3.9448        3.6208        4.9150        4.2572        5.5121        6.5896        7.6350        7.2142        7.8297        9.0377       10.2695        9.6868        9.8235        9.4765       10.1607       10.3827        8.7630        7.6265        7.1099        0.0000        0.0000        0.0000        9.5282       11.9648       10.4759       12.5470       11.0382       10.1043       11.0542       11.7900       12.2426       12.6297       12.2624       11.8484       11.5132       11.5067        0.0000        0.0000        0.0000        0.0000        0.0000        0.0000        0.0000        0.0000        0.0000        0.0000        0.0000        0.0000        0.0000        0.0000        0.0000        0.0000        0.0000        0.0000        0.0000        0.0000        0.0000        0.0000        0.0000        0.0000        0.0000        0.0000        0.0000        0.0000        0.0000        0.0000        0.0000        0.0000        0.0000        0.0000        0.0000        0.0000        0.0000        0.0000        0.0000        0.0000        0.0000        0.0000
        0.0000       25.2433       25.5303       17.0881       10.7813        7.1101        4.2068        5.3123        6.5034        6.3172        5.7201        6.8137        5.2810        1.8075        1.2808        1.1483        1.5723        2.2238        1.5272        1.3115        2.0296        1.1477        1.6021        1.7253        2.2082        2.0979        1.8084        3.6410        3.1800        3.7801        5.1404        5.0391        4.2938        4.4199        2.8528        1.1924        0.3402        0.3376        0.2256        0.1432        0.1705        0.1123        0.1979        0.0462        0.0692        0.0000        0.0000        0.0000        0.0000        0.0558        0.1228        0.0192        0.0000        0.0000        0.0000        0.0608        0.0974        0.1849        0.0693        0.0798        0.0921        0.3135        0.2406        0.2364        0.2037        0.1847        0.4932        0.5237        0.6903        0.4158        1.4360        1.9202        1.0696        1.3786        1.3405        2.3171        1.2213        2.1236        3.2618        2.3684        2.6368        2.1967        1.4282        1.4256        1.1508        1.2520        1.6593        3.2192        2.3474        1.6848        1.6474        2.2440        2.3389        2.4016        2.5922        1.7843        1.5741        1.5171        1.6813        1.0815        0.9205        1.0120        1.2241        1.2707        1.5300        1.9451        1.4624        0.9527        1.2827        1.9492        1.6214        1.1327        1.6878        0.8716        0.9719        1.4917        1.1281        0.6857        0.7530        0.8105        1.1977        1.9596        1.9846        1.4422        1.7709        1.9890        1.8580        1.3341        1.3143        1.1058        0.7683        0.8270        0.7233        0.7002        0.7236        0.4299        0.7230        1.5172        2.1945        2.3987        2.2912        2.2806        2.5381        3.7880        4.0429        4.4394        3.8073        3.8387        4.7048        4.8279        3.8917        3.7472        4.5104        4.4060        3.8854        2.6265        2.4951        2.4210        2.0269        2.7792        2.5949        3.1819        2.8606        2.4060        2.1029        2.1988        2.6102        3.2510        3.4864        3.6135        3.8103        3.7492        4.0598        4.4503        5.6804        6.9807        6.5699        7.4128        8.0329        8.4069        8.8726        9.9647        8.5634        8.5589        8.0435        8.2138        7.9906        3.1533        0.0000        0.0000        0.0000        0.0000        7.8652       11.7713       10.7403       13.3681       13.2430       11.7863       11.3469       10.4788       11.0466       12.3875       12.7150       10.9948       10.7064       10.4500        0.0000        0.0000        0.0000        0.0000        0.0000        0.0000        0.0000        0.0000        0.0000        0.0000        0.0000        0.0000        0.0000        0.0000        0.0000        0.0000        0.0000        0.0000        0.0000        0.0000        0.0000        0.0000        0.0000        0.0000        0.0000        0.0000        0.0000        0.0000        0.0000        0.0000        0.0000        0.0000        0.0000        0.0000        0.0000        0.0000        0.0000        0.0000        0.0000        0.0000        0.0000        0.0000        0.0000
        0.0000       22.7591       23.9309       17.4882       11.1012        9.1233        7.6997        9.1636        8.7233        9.1825        3.5687        2.2026        1.8656        1.7924        1.0346        0.6320        1.3455        0.4425        0.4425        0.1270        0.6394        0.7218        0.6136        1.0426        1.2636        0.4072        0.5195        0.3626        1.0943        1.5528        2.1803        2.6822        2.1371        1.3629        0.3662        0.2786        0.5290        0.1104        0.2032        0.3970        0.0852        0.8144        1.3018        0.3049        0.2276        0.1193        0.0000        0.0000        0.0000        0.0000        0.0000        0.0000        0.0000        0.1657        0.0000        0.0834        0.0535        0.0536        0.0542        0.2560        0.5981        0.4477        0.5895        0.6252        1.0130        0.6624        0.4015        0.4424        0.6956        0.9800        1.6160        1.8040        0.9903        0.6437        1.5859        1.1872        0.9903        0.4119        0.8545        1.1492        0.9460        0.6766        0.4208        0.6840        0.7764        1.4788        1.4115        2.1384        1.6132        1.3757        1.1155        1.3007        1.1115        1.0730        1.0870        1.0926        1.2223        1.3108        1.1468        0.7629        0.7106        0.9675        0.8952        0.8224        0.7648        1.2365        1.1108        0.7875        1.2245        1.3533        0.8641        0.7000        0.8194        1.1984        1.3839        1.2963        1.4635        1.5086        1.7312        0.6830        0.9332        1.3373        2.0929        1.4393        1.6899        1.4553        1.3779        1.3369        1.2450        0.8154        0.7544        0.5861        0.4232        0.4210        0.6558        0.7466        1.0325        1.9980        2.1190        2.0423        2.0754        2.1177        2.5626        3.7899        3.3570        3.8130        4.3398        4.1930        4.1728        4.0674        4.2853        3.9013        3.4107        3.3637        3.5890        3.0253        1.9181        1.3720        1.4638        2.0449        2.4836        2.4111        2.0882        1.7299        1.5413        1.7774        2.9485        3.5637        3.3772        3.3026        3.3580        4.1341        4.5389        4.1591        5.1444        6.5098        6.9705        7.0824        7.3001        7.5912        8.7639       10.2171        9.8683        8.7886        8.5670        8.3400        0.0000        0.0000        0.0000        0.0000        0.0000        6.3679        8.4769       12.5239       12.4224       14.8834       13.4900       11.5599       12.3132       10.9075       11.6631       12.0842       11.8158       10.4561        0.0000        0.0000        0.0000        0.0000        0.0000        0.0000        0.0000        0.0000        0.0000        0.0000        0.0000        0.0000        0.0000        0.0000        0.0000        0.0000        0.0000        0.0000        0.0000        0.0000        0.0000        0.0000        0.0000        0.0000        0.0000        0.0000        0.0000        0.0000        0.0000        0.0000        0.0000        0.0000        0.0000        0.0000        0.0000        0.0000        0.0000        0.0000        0.0000        0.0000        0.0000        0.0000        0.0000        0.0000        0.0000
       19.2242       17.2107       16.8815       12.4770       10.3340        8.4203       10.9908       11.4089        9.7509       10.7027        9.8446        4.7876        4.1352        4.1677        2.2750        1.1430        0.9531        0.2549        0.6789        1.2012        0.8006        0.3134        0.2876        0.2335        0.0000        0.0992        0.2817        0.0933        0.3568        0.6623        1.0917        1.0817        1.3564        0.5686        0.5886        0.5304        0.2798        0.2489        0.1490        0.1204        0.3706        0.6904        0.9404        0.3998        0.1663        0.0000        0.0000        0.0000        0.0000        0.0000        0.0000        0.4885        0.5975        0.0654        0.0000        0.0645        0.2291        0.2827        0.4392        0.4199        0.2364        0.0605        0.2055        0.4404        0.7326        0.7579        0.5315        0.3998        0.3391        1.1575        2.4819        1.5128        1.5230        2.1435        2.4920        1.1130        0.4852        1.2479        2.2170        1.5788        0.5434        0.4598        0.4206        0.6136        0.7156        1.1528        1.3096        1.6214        1.1919        0.5990        0.6384        0.8935        1.1636        1.2804        1.0085        0.8918        0.9709        0.8007        0.7493        0.6701        0.7358        0.7346        0.6774        0.6845        0.9128        1.1971        0.9341        0.9659        1.2738        1.2580        1.3415        1.6970        0.8376        0.8929        0.6147        0.6407        1.1819        1.7564        2.7517        1.0378        0.7962        0.8833        1.4374        1.7199        1.6150        1.1890        1.2433        1.1663        0.7917        0.8503        0.7784        0.7700        0.8020        0.9538        1.0740        0.5871        0.6142        1.1082        1.1315        1.1699        1.8148        1.3131        1.9789        2.9631        3.2011        3.6080        4.0281        4.8082        6.0302        5.2120        3.9845        2.7462        2.8324        3.9820        3.4138        1.8934        1.3662        1.1073        1.3436        1.9133        2.4461        2.5488        2.2473        1.6645        1.7940        2.0007        1.8576        2.6943        3.5312        3.2293        3.5856        4.3410        4.5304        4.8364        4.6720        5.3774        6.1324        6.6852        7.2024        7.6260        8.8565        8.9556        9.5408        8.5437        8.5076        0.0000        0.0000        0.0000        0.0000        0.0000        0.0000        8.0033        6.5248        6.8488        6.9443        7.0080        9.7589       12.1180       12.1036       11.1069       10.5670        0.0000        0.0000        0.0000        0.0000        0.0000        0.0000        0.0000        0.0000        0.0000        0.0000        0.0000        0.0000        0.0000        0.0000        0.0000        0.0000        0.0000        0.0000        0.0000        0.0000        0.0000        0.0000        0.0000        0.0000        0.0000        0.0000        0.0000        0.0000        0.0000        0.0000        0.0000        0.0000        0.0000        0.0000        0.0000        0.0000        0.0000        0.0000        0.0000        0.0000        0.0000        0.0000        0.0000        0.0000        0.0000        0.0000        0.0000        0.0000
       15.2921       13.4842       16.1312       15.8382       14.0205       14.1122       14.3409        8.1090        7.0636        8.4014        8.1930        5.7896        4.3251        2.8052        1.7927        0.7492        0.7063        0.3079        1.2682        0.7613        0.1895        0.0000        0.0000        0.0967        0.0942        0.0344        0.1455        0.2601        1.0355        1.3406        1.2831        0.6180        0.2892        0.1062        0.0000        0.0210        0.1231        0.4727        0.1618        0.0000        0.1482        0.7157        0.7636        0.1861        0.1471        0.0541        0.1008        0.5540        0.1230        0.4083        0.4248        0.2973        0.1076        0.6583        1.3479        0.3146        0.5821        0.7326        0.6262        0.3159        0.1496        0.2784        0.4575        0.8940        0.7251        0.7218        0.8478        0.9757        1.0963        1.5465        1.4448        1.1565        1.2425        1.0627        1.5994        1.2042        1.2112        0.8329        0.4822        0.3547        0.4685        0.4744        0.4863        0.6402        1.1238        1.0334        0.6306        0.6146        0.7154        0.6652        0.7269        1.1143        1.1338        0.9922        0.9321        0.8466        0.9453        0.5657        0.6519        0.5576        0.6896        0.7140        0.7837        0.8814        1.1768        1.0582        1.0026        0.9402        0.5639        1.1355        1.5557        1.5802        2.1067        1.1206        1.2271        1.5142        2.0239        2.1526        2.2532        1.0786        0.8742        1.7057        1.8626        1.4031        1.4638        1.5547        1.1603        1.0954        1.0047        1.1042        0.9345        1.3878        1.5179        0.7607        0.4965        0.3374        0.2215        0.2656        0.2631        0.8119        2.9788        1.4814        2.4322        3.5982        3.3590        3.4478        3.8050        5.1508        5.6260        4.9656        3.9018        3.2468        3.4964        3.5285        2.5945        1.4801        1.4319        1.0993        1.2608        1.9307        2.6145        2.5099        2.4231        1.7584        1.8496        2.2156        2.5836        2.9878        3.2196        3.4606        3.7349        4.7565        5.1484        4.2416        4.6447        5.8321        5.6660        6.2125        7.6226        7.9110        8.4623        8.7249        8.8233        8.4852        0.0000        0.0000        0.0000        0.0000        0.0000        0.0000        5.5500        8.8181        8.4487        6.9234        6.8912        5.8643        5.4685        5.9711        6.0566        7.7010        7.9253        0.0000        0.0000        0.0000        0.0000        0.0000        0.0000        0.0000        0.0000        0.0000        0.0000        0.0000        0.0000        0.0000        0.0000        0.0000        0.0000        0.0000        0.0000        0.0000        0.0000        0.0000        0.0000        0.0000        0.0000        0.0000        0.0000        0.0000        0.0000        0.0000        0.0000        0.0000        0.0000        0.0000        0.0000        0.0000        0.0000        0.0000        0.0000        0.0000        0.0000        0.0000        0.0000        0.0000        0.0000        0.0000        0.0000        0.0000        0.0000
        6.5824       16.1668       22.8327       18.5479       14.5502       15.4568        9.9009       10.3951        5.4523        8.8959        9.8728        6.0203        6.4122        1.0329        1.0992        0.9806        0.7448        0.4783        0.6112        0.2410        0.2147        0.0913        0.0720        0.0629        0.0652        0.0811        0.1111        0.1443        0.1748        0.7829        1.2586        1.1148        0.3373        0.0014        0.0010        0.0000        0.4791        0.7420        0.0747        0.6384        0.9275        0.6114        0.7801        0.1409        0.1056        0.1726        0.1607        0.1301        1.5178        1.7263        0.5532        1.0910        1.7185        1.7052        0.8654        0.3218        0.4380        0.4756        0.2432        0.3733        0.1802        0.5876        0.6921        0.6126        1.1441        2.1651        1.5472        1.6245        0.5278        0.4657        0.4032        0.7594        0.9481        0.7545        0.4546        0.3027        0.4194        0.2763        0.5969        0.7951        0.7299        0.6023        0.7220        0.6589        0.9121        0.7905        0.3532        0.2561        0.8119        0.9319        0.9824        1.1661        0.6061        0.2823        0.2380        0.4193        0.3647        0.2691        0.2433        0.1350        0.2638        0.3034        0.2676        0.8807        1.0488        1.0740        1.0490        1.3544        0.8471        0.6169        0.7436        1.0036        1.1074        1.2725        1.4773        0.6476        0.7781        1.5831        1.4845        0.9331        1.1058        0.6203        0.5866        0.6610        0.7108        0.7991        0.8166        0.9299        1.1305        1.3609        1.4308        0.9823        0.6240        0.5512        0.4694        0.4610        0.3754        0.3241        0.7378        1.2558        1.4644        2.2995        2.5631        5.3255        5.8750        6.6841        6.4955        6.4434        7.0101        8.1570        6.4113        4.9452        4.4247        3.4990        2.9438        1.6114        1.4921        1.0332        1.0287        2.0525        2.3241        2.2226        2.3547        3.3031        4.0264        2.9900        3.8195        3.8694        4.4749        3.9542        4.1127        3.1517        3.1738        4.3064        4.9611        3.9781        4.3495        5.1400        5.8013        6.3268        6.9508        8.0423        0.0000        0.0000        0.0000        0.0000        0.0000        0.0000        0.0000        0.0000        2.7300       12.0417       11.9978        9.8012        9.6407        2.0400        0.0000        2.8800        2.3100        0.7200        2.7000        0.0000        0.0000        0.0000        0.0000        0.0000        0.0000        0.0000        0.0000        0.0000        0.0000        0.0000        0.0000        0.0000        0.0000        0.0000        0.0000        0.0000        0.0000        0.0000        0.0000        0.0000        0.0000        0.0000        0.0000        0.0000        0.0000        0.0000        0.0000        0.0000        0.0000        0.0000        0.0000        0.0000        0.0000        0.0000        0.0000        0.0000        0.0000        0.0000        0.0000        0.0000        0.0000        0.0000        0.0000        0.0000        0.0000        0.0000        0.0000
        0.2823        4.5920       15.1837       13.6213       11.1443        9.4783        4.1404        6.5102        7.5961        8.1631        3.3005        1.5441        1.8692        0.9457        1.8484        0.7432        0.9736        0.6984        0.8900        0.1962        0.1288        0.0971        0.1006        0.1404        0.2492        0.1132        0.1553        0.2009        1.0569        1.0258        1.1340        1.5144        1.1682        0.7915        1.1093        0.5323        0.4124        0.9774        0.8853        0.6239        0.4240        0.6934        0.8826        0.6678        0.5526        0.8775        0.2534        0.5541        1.0911        0.1917        0.7661        1.5335        3.2253        2.9982        1.7021        1.1624        0.7496        0.3414        0.6024        1.2389        1.8048        1.7815        1.5102        1.4206        1.9105        1.1969        0.4825        0.5187        0.2727        0.2465        0.2508        0.3690        0.6379        1.2604        1.3440        1.2606        0.8207        0.9093        0.5660        0.8142        0.8595        0.6259        0.4870        0.4119        0.4273        0.3314        0.3706        0.7216        0.8361        0.9264        0.7821        0.4293        0.6494        0.2811        0.4288        0.5121        0.4782        0.5842        0.4986        0.2368        0.3733        0.4895        0.6234        1.0303        1.2655        1.0602        1.1998        0.7789        0.7759        0.9755        1.0266        1.1786        1.1436        1.3500        1.4459        0.7716        0.8057        0.7808        0.7798        0.4538        0.4598        0.4013        0.6687        0.6952        0.6904        0.7699        0.8251        0.9519        1.0890        1.5547        1.8802        1.2247        1.0672        0.8855        0.8259        0.6992        0.5626        0.9392        1.2694        1.5148        1.5452        1.8205        2.0589        2.4422        3.6892        4.8326        5.8472        5.6644        6.8331        7.4501        7.7632        6.0641        5.3077        4.4679        3.6103        2.8701        1.7534        1.0116        1.1378        2.2371        2.4396        2.2976        2.5473        5.1252        5.8199        3.3707        3.5806        4.0183        3.9626        4.0123        3.9784        3.2005        3.0957        3.2989        4.4828        3.9987        4.2388        4.8832        5.8350        0.0000        0.0000        0.0000        0.0000        0.0000        0.0000        0.0000        0.0000        0.0000        0.0000        0.0000        8.4300       11.3890       11.5103       11.1098        0.0000        0.0000        0.0000        0.0000        0.0000        0.0000        0.0000        0.0000        0.0000        0.0000        0.0000        0.0000        0.0000        0.0000        0.0000        0.0000        0.0000        0.0000        0.0000        0.0000        0.0000        0.0000        0.0000        0.0000        0.0000        0.0000        0.0000        0.0000        0.0000        0.0000        0.0000        0.0000        0.0000        0.0000        0.0000        0.0000        0.0000        0.0000        0.0000        0.0000        0.0000        0.0000        0.0000        0.0000        0.0000        0.0000        0.0000        0.0000        0.0000        0.0000        0.0000        0.0000        0.0000        0.0000        0.0000
        0.0000        0.0000        2.3023        1.8740        0.0000        3.1957        2.0772        4.3260        6.1765        4.0906        2.6291        1.4953        1.4133        1.3194        1.4074        0.5878        0.6745        1.4167        0.4463        0.1975        0.1393        0.1170        0.1299        0.1206        0.1314        0.1926        0.2030        0.2516        0.5647        0.5968        0.6869        2.5518        1.5847        0.4866        0.8256        1.0282        0.7892        0.8449        0.7357        0.5346        0.8517        0.6281        0.6040        0.1917        0.0233        0.0696        0.1113        0.1522        0.0338        1.2706        1.4695        2.1756        4.4751        0.8171        1.4790        1.6381        0.8240        0.6015        2.3874        4.5620        1.6928        0.8372        1.5230        0.8943        0.4288        0.1989        0.1265        0.2586        0.6213        1.2913        2.3782        2.6848        2.3291        1.0081        1.0243        1.3235        0.9369        0.5469        0.4882        0.6019        0.3663        0.4337        0.3811        0.4387        0.5392        0.4711        0.4614        0.7187        0.6483        0.5525        0.5810        0.2828        0.3243        0.5495        0.3934        0.5475        0.4304        0.5292        0.7080        0.4141        0.4067        0.5722        0.8387        0.9930        1.2010        1.2512        1.6354        1.0074        0.9389        1.3728        1.4360        1.6528        1.5767        1.2919        1.2839        0.7704        0.8520        1.0477        0.8869        0.6022        0.8206        1.1925        0.8177        0.5778        0.6289        0.7091        0.7734        0.8833        0.9538        0.9325        0.9761        1.2677        1.9305        1.8205        1.5486        1.1509        1.6266        2.4138        3.2966        2.0463        1.3032        1.7615        2.6251        2.9644        3.4992        4.1504        5.5192        6.0709        6.6270        7.7674        8.9169        9.3083        5.8605        4.2459        3.5452        1.9395        1.1233        0.9660        1.3943        2.3630        2.5587        2.3375        3.1828        3.0151        3.2306        4.9200        4.4378        3.7803        3.9020        3.9918        4.5316        3.5378        3.1047        3.2562        3.6271        3.9166        5.1172        4.8731        5.7394        6.4593        0.0000        0.0000       12.3356        0.0000        0.0000        0.0000        0.0000        0.0000        0.0000        9.1500        6.2400       12.7238        0.0000        0.0000        0.0000        0.0000        0.0000        0.0000        0.0000        0.0000        0.0000        0.0000        0.0000        0.0000        0.0000        0.0000        0.0000        0.0000        0.0000        0.0000        0.0000        0.0000        0.0000        0.0000        0.0000        0.0000        0.0000        0.0000        0.0000        0.0000        0.0000        0.0000        0.0000        0.0000        0.0000        0.0000        0.0000        0.0000        0.0000        0.0000        0.0000        0.0000        0.0000        0.0000        0.0000        0.0000        0.0000        0.0000        0.0000        0.0000        0.0000        0.0000        0.0000        0.0000        0.0000        0.0000        0.0000        0.0000        0.0000
        0.0000        0.0000        0.0000        0.0000        0.0000        2.5420        1.9535        5.7274        6.2998        2.5320        1.6255        1.3168        2.1197        2.7905        0.6640        0.5667        0.9698        1.6430        0.3397        0.1815        0.1363        0.1295        0.1604        0.1950        0.1879        0.2189        0.2553        0.5231        1.3335        1.7852        1.5968        2.3949        2.1693        1.0620        0.5921        0.5883        0.9451        1.0299        0.9000        0.6974        0.8757        1.1105        1.1487        1.7917        1.0109        1.1170        1.4687        3.2480        2.8715        2.7355        4.5719        2.3037        2.8968        1.5521        4.3322        2.3302        1.5205        0.9658        1.2805        1.8422        1.5011        1.2103        0.7820        0.5066        0.3693        0.1869        0.1396        0.2928        0.6134        0.6150        0.6231        2.1820        2.5728        1.1191        0.9923        0.8172        0.7340        1.0431        0.3641        0.5816        0.6703        0.8940        0.9189        0.4210        0.1255        0.1775        0.4243        0.5921        0.4560        0.5054        0.6590        0.8530        0.7645        0.6480        0.5848        0.6594        0.7297        0.6253        0.8303        0.6903        0.4576        0.5815        0.9633        1.2338        1.5580        1.5448        1.4166        1.2938        1.3464        1.4168        1.4113        1.4540        1.5713        1.8068        1.8254        1.3103        1.0839        1.1049        0.9593        1.0234        0.8402        0.5258        0.5236        0.4687        0.5135        0.5850        0.6552        0.7908        1.3403        1.3942        1.3355        0.9920        1.1922        1.8256        1.1676        1.4088        1.2370        2.2500        3.4122        2.5872        1.8797        2.1878        3.0071        2.9248        3.2223        3.6231        4.7072        5.5259        5.6637        5.9399        6.7473        7.2170        7.3045        5.8142        5.1663        2.5634        1.7942        1.1630        1.7296        3.4019        4.3436        2.4380        2.5939        2.7862        3.5680        3.2492        3.4579        3.6306        3.8009        3.8577        3.8042        3.0801        3.0304        3.2477        3.8114        4.2310        5.8293        5.4382        6.2723        7.0002        7.9010       10.0013       17.1572       12.8207        0.0000        0.0000        0.0000        0.0000        6.8700        4.2900        3.3900       11.6543        0.0000        0.0000        0.0000        0.0000        0.0000        0.0000        0.0000        0.0000        0.0000        0.0000        0.0000        0.0000        0.0000        0.0000        0.0000        0.0000        0.0000        0.0000        0.0000        0.0000        0.0000        0.0000        0.0000        0.0000        0.0000        0.0000        0.0000        0.0000        0.0000        0.0000        0.0000        0.0000        0.0000        0.0000        0.0000        0.0000        0.0000        0.0000        0.0000        0.0000        0.0000        0.0000        0.0000        0.0000        0.0000        0.0000        0.0000        0.0000        0.0000        0.0000        0.0000        0.0000        0.0000        0.0000        0.0000        0.0000        0.0000
        0.0000        0.0000        0.0000        0.0000        0.0000        6.8114        4.1365        3.2009        6.1312        4.9060        4.6895        3.9385        4.6017        1.4876        2.6205        0.4818        2.3469        3.7948        1.5941        1.4027        0.6403        0.2547        0.1562        0.2537        0.3042        0.3866        0.7253        1.0143        1.3176        1.4506        1.3898        1.4931        1.8054        0.8303        1.1550        0.8644        0.7005        0.8618        1.1383        1.1571        0.1769        0.2516        1.5008        1.5885        0.3443        1.5534        2.0786        3.4877        0.7447        0.6934        0.9751        2.6262        3.5373        4.0795        3.6836        2.0959        3.4479        1.7435        0.7859        0.5285        0.1308        0.3337        0.8909        0.8146        0.8299        0.5676        0.2818        0.2357        0.5415        0.5251        0.6162        0.8945        0.7069        0.8528        0.8847        0.7530        0.6108        0.3428        0.3006        0.2507        0.4530        0.5382        0.5404        0.8954        0.1861        0.1095        0.2491        0.2920        0.3771        0.3470        0.3579        0.2803        0.3188        0.2436        0.2882        0.5093        0.5580        0.3397        0.3620        0.3857        0.3012        0.3897        0.5740        1.1305        1.3878        1.4584        1.4538        1.2699        1.3350        1.3067        1.5362        1.4188        1.4281        1.3945        1.2800        1.0209        1.0261        0.8393        0.7935        1.2895        0.9844        0.7458        0.6866        0.2522        0.4065        0.4552        0.4506        0.5597        0.9673        1.2421        1.4812        2.0257        2.0084        1.5667        1.3336        2.7292        2.7673        3.1942        3.9452        3.4307        2.5831        2.7272        3.8616        4.4493        4.6524        6.4267        5.9824        5.4535        5.8501        5.7993        5.8340        7.2207        8.3086        8.4355        6.9601        4.7803        4.5251        2.7002        3.8252        4.8663        2.9016        2.5252        3.5748        4.2794        4.7495        3.2922        2.8784        3.2211        3.4091        3.4983        3.8514        4.2741        3.7043        3.8332        4.5581        5.7595        7.2477        7.9526        7.7841        9.4606       11.6250       14.6217       16.3730       18.1573        0.0000        0.0000        0.0000       11.8526        9.9204        9.3882        9.5066       11.2251       12.0632        0.0000        0.0000        0.0000        0.0000        0.0000        0.0000        0.0000        0.0000        0.0000        0.0000        0.0000        0.0000        0.0000        0.0000        0.0000        0.0000        0.0000        0.0000        0.0000        0.0000        0.0000        0.0000        0.0000        0.0000        0.0000        0.0000        0.0000        0.0000        0.0000        0.0000        0.0000        0.0000        0.0000        0.0000        0.0000        0.0000        0.0000        0.0000        0.0000        0.0000        0.0000        0.0000        0.0000        0.0000        0.0000        0.0000        0.0000        0.0000        0.0000        0.0000        0.0000        0.0000        0.0000        0.0000        0.0000        0.0000
        0.0000        0.0000        0.0000        0.0000        0.0000        7.8720        8.1103        5.5476        4.2750        7.6053        8.7346        4.7102        4.4480        6.6517        4.6427        2.4887        2.9946        2.6518        0.7122        0.6721        0.6831        0.1726        0.1870        0.4751        0.7365        0.7006        0.8130        0.7740        1.5983        1.4663        1.0600        1.5004        2.4796        0.6410        0.8850        1.0419        1.0557        0.8103        0.6683        1.5183        0.1749        0.2736        0.7717        1.2395        1.4727        1.8576        1.5000        1.9820        0.9901        0.5530        0.5464        1.9758        3.2830        2.4371        2.3516        1.8290        1.2761        1.0217        0.8643        0.5174        0.3552        0.9011        1.2850        1.1739        1.0679        0.8293        0.7739        0.7350        0.7049        0.6549        0.5061        0.6474        0.9234        1.1184        0.8148        0.5807        0.4357        0.3738        0.3507        0.3398        0.5404        1.3990        0.6463        0.4033        0.3756        0.5399        0.3180        0.3773        0.4036        0.2123        0.1819        0.2112        0.2014        0.3103        0.4170        0.5236        0.4934        0.3257        0.2945        0.3998        0.5010        0.4605        0.5599        1.3051        1.5579        1.7099        1.8890        1.4280        1.4345        1.4928        1.6034        1.6267        1.7833        1.8023        1.5817        1.1643        1.1847        1.2440        1.5923        1.4617        1.1854        1.1653        0.7363        0.4663        0.3964        0.6244        0.5654        0.6532        0.6231        0.7163        0.8250        0.9890        0.7790        1.4327        1.7129        2.6694        3.2645        5.9571        6.0576        5.0731        5.9697        5.4050        6.5322        7.0722        5.5322        4.9665        5.0508        6.2298        6.4877        5.9627        5.9058        7.4418        7.5005        7.7851        6.8289        4.1015        2.8742        2.4295        2.8105        4.8711        3.7527        3.9407        4.8876        4.7278        3.1249        3.6486        2.6055        3.6223        4.6702        3.3598        4.3404        3.1194        3.1354        3.8192        3.8717        6.0846        8.1275        8.9029        8.5555       12.0697       14.9789       15.6999       15.0285       16.8255        0.0000        0.0000       18.7109       10.2422        9.6840        9.2915        9.3471       11.0753       11.1143       10.7444        9.9590        7.0501        6.6264        5.8235        0.0000        0.0000        0.0000        0.0000        0.0000        0.0000        0.0000        0.0000        0.0000        0.0000        0.0000        0.0000        0.0000        0.0000        0.0000        0.0000        0.0000        0.0000        0.0000        0.0000        0.0000        0.0000        0.0000        0.0000        0.0000        0.0000        0.0000        0.0000        0.0000        0.0000        0.0000        0.0000        0.0000        0.0000        0.0000        0.0000        0.0000        0.0000        0.0000        0.0000        0.0000        0.0000        0.0000        0.0000        0.0000        0.0000        0.0000        0.0000        0.0000        0.0000        0.0000
        0.0000        0.0000        0.0000        0.0000       12.1288       11.2850        5.3451        4.5985        6.0225       11.0285        7.1748        2.7330        3.4974        3.7896        5.8011        2.7435        3.4151        3.1698        1.4217        0.9662        0.8925        0.9331        0.4084        0.7311        1.5934        1.1691        1.3303        1.8263        1.7987        2.4977        2.8352        1.5290        1.3491        1.9094        1.0228        0.9186        0.5892        0.6082        0.9452        2.0554        1.1444        1.3697        0.8340        1.2653        1.3764        1.8543        2.2988        1.5006        1.1431        1.2097        2.5079        1.2822        1.0789        1.1967        1.8279        2.5967        1.5515        0.9430        1.1457        1.3218        0.8045        1.2050        1.5392        1.2153        1.6795        1.5399        1.3033        1.1794        0.8320        0.8478        0.6922        0.9334        1.2397        1.6868        1.1646        1.6472        1.1830        1.2745        1.1035        1.0381        1.1811        0.8689        0.7664        1.2894        1.0555        0.8205        0.2755        0.1306        0.3375        0.2701        0.2548        0.3498        0.3161        0.3748        0.3776        0.3469        0.3602        0.2976        0.2349        0.5379        0.5865        0.6522        0.9205        1.4688        1.8395        1.8068        1.8396        1.4876        1.6645        1.8230        1.8395        1.6687        1.6134        1.4395        1.4274        1.3393        1.2853        1.1587        1.0470        1.4666        1.0346        0.8859        0.9205        0.4835        0.3976        0.7371        0.5149        0.7099        0.6881        0.6067        0.8073        0.8453        1.4947        1.5331        1.6994        2.0197        1.9794        2.8263        3.2377        2.8206        3.1266        3.9540        4.3181        6.8667        8.1059        5.1086        4.6474        6.1945        6.6660        6.3538        5.8807        6.3538        6.2753        5.9494        7.0195        5.0192        3.7064        3.4165        2.9618        4.3769        5.2000        2.5678        3.0410        3.3191        2.8548        2.7390        3.3726        4.9298        3.9771        4.3646        5.9244        5.0444        3.8745        3.7563        5.1374        8.1241        9.1701        8.1659        9.4419       11.4142       12.2201       12.8852       13.4100       15.4791        0.0000       19.2990       17.9327       10.7961       10.9637       12.0184       10.6139       11.2238       10.7202       10.1932        9.4226        6.8085        6.1527        5.6599        6.0022        0.0000        0.0000        0.0000        0.0000        0.0000        0.0000        0.0000        0.0000        0.0000        0.0000        0.0000        0.0000        0.0000        0.0000        0.0000        0.0000        0.0000        0.0000        0.0000        0.0000        0.0000        0.0000        0.0000        0.0000        0.0000        0.0000        0.0000        0.0000        0.0000        0.0000        0.0000        0.0000        0.0000        0.0000        0.0000        0.0000        0.0000        0.0000        0.0000        0.0000        0.0000        0.0000        0.0000        0.0000        0.0000        0.0000        0.0000        0.0000        0.0000        0.0000
        0.0000        0.0000        0.0000        0.0000        7.0197        6.7869        4.5460        6.0571        3.8401        5.2024        2.4166        0.9628        1.0284        1.8351        3.5374        2.7387        3.9668        4.2027        2.1327        0.9545        0.9799        0.4943        0.9872        1.5780        1.3082        1.4046        1.6263        1.7181        1.6287        1.7130        1.6818        2.4920        2.5057        2.0025        1.7811        2.0287        1.4330        2.1407        1.3177        1.1415        1.2339        1.5013        1.1642        1.0949        1.4545        2.2365        1.5458        0.6177        0.8256        1.2309        0.8925        1.1405        1.3094        1.5172        1.0104        1.4783        1.5736        1.7650        1.0554        0.8260        0.7648        1.1765        1.3074        1.3474        0.9707        1.4214        1.1798        1.1697        0.6807        0.9855        0.7210        1.4962        1.6922        1.6862        2.1148        2.8849        3.0577        1.9672        2.1201        0.7568        0.8918        1.4602        1.9459        2.1445        2.0791        1.6447        2.0854        0.9251        0.2888        0.7506        0.3301        0.4715        0.3812        0.3594        0.5598        0.6331        0.5488        0.6226        0.8006        0.5050        0.6914        0.8553        0.9452        1.3274        1.6117        2.0042        2.0110        1.6019        1.9719        2.0227        2.0558        1.7707        1.6894        1.7837        1.6954        1.2431        0.9062        0.9795        0.7818        0.9921        0.9658        0.9052        0.4383        0.2161        0.2691        0.4035        0.5898        0.4935        0.5470        0.9130        1.0572        1.3540        2.1501        1.5481        1.5601        2.2977        3.0691        2.8601        2.9946        3.2419        4.5843        4.5396        5.7929        7.1726        7.5700        5.5107        6.3910        6.4653        8.8141        5.9515        6.0475        7.6794        6.5357        6.2106       10.1346       16.8201       15.0393        6.3657        4.9290        6.5340        5.5059        2.5950        3.0077        3.1006        2.3422        2.1994        3.8586        4.0406        3.7862        5.9712        6.4128        5.9117        5.7375        6.8661        6.0081        8.2737        9.3317        9.8340       10.3927       15.2874       17.1560       18.2375       15.2897       15.5327       14.3213       17.1508       16.6182       12.2950       11.8951       12.5828       11.2385       11.0255        9.8135        9.1856        8.8081        6.7177        6.0371        6.6463        5.9260        0.0000        0.0000        0.0000        0.0000        0.0000        0.0000        0.0000        0.0000        0.0000        0.0000        0.0000        0.0000        0.0000        0.0000        0.0000        0.0000        0.0000        0.0000        0.0000        0.0000        0.0000        0.0000        0.0000        0.0000        0.0000        0.0000        0.0000        0.0000        0.0000        0.0000        0.0000        0.0000        0.0000        0.0000        0.0000        0.0000        0.0000        0.0000        0.0000        0.0000        0.0000        0.0000        0.0000        0.0000        0.0000        0.0000        0.0000        0.0000        0.0000        0.0000
        0.0000        0.0000        0.0000        0.0000        6.3487        4.1201        4.9084        3.3185        1.0919        0.4885        0.4316        0.2083        2.1023        3.1090        4.7970        4.2564        7.1048        8.8915        5.1984        1.8114        1.1447        1.6406        1.5847        1.4121        1.8667        2.3576        1.2453        1.0533        0.9665        0.5001        0.6550        1.0595        1.5661        0.2958        1.5898        2.4726        2.1635        1.5281        0.2476        1.2474        1.9122        3.0012        1.3686        1.4384        1.2031        1.9549        0.8564        0.7054        1.0559        1.5844        2.0506        2.3671        1.4985        0.8373        0.2979        0.5849        1.4351        0.8950        0.5847        0.5620        0.9468        0.9526        0.7923        1.1948        1.3141        1.1181        0.8089        1.0817        0.7167        0.1729        0.3865        1.2008        2.0836        1.9657        2.0779        1.4080        2.1212        1.4115        2.7249        3.3629        1.8807        2.1525        2.4236        2.0399        3.3309        3.6713        3.7165        1.7372        1.0155        1.0965        0.9226        1.9277        2.2722        2.2408        1.8169        1.2717        1.1164        1.0634        0.7490        0.5233        1.1991        1.0715        0.8303        0.7780        0.7504        0.8833        0.7628        1.1895        1.6500        2.6616        1.7440        1.8813        1.7437        1.6494        1.5433        1.4606        1.0862        0.9702        0.7713        0.4665        0.7197        0.1967        0.2009        0.1344        0.2299        0.1751        0.2879        1.0449        1.0110        1.1731        1.0632        1.3288        1.8086        3.1462        2.0823        2.7870        4.4519        4.7424        3.5795        3.5378        4.9633        4.7078        4.3222        4.1007        6.0568        5.8097        4.0201        5.3554        5.6546        5.0303        6.2518        9.7023        8.5961        8.0612       13.4914       17.0945        7.6589        5.9378        5.6315        4.8057        3.4456        2.9446        2.8173        2.5390        2.1178        2.6628        3.7822        5.2966        5.4077        6.4028        8.5985        9.8668        9.9546       12.0663       13.2538       13.2589       13.5025       19.2379       16.0187       14.4381       15.4816       16.0902       19.0312       20.0846       19.7954       19.1656       21.0988       19.2324       18.7636       19.9084       17.3257        8.7200        7.7389        7.1470        7.0348       10.2766       10.1325        8.9784        7.3371        0.0000        0.0000        0.0000        0.0000        0.0000        0.0000        0.0000        0.0000        0.0000        0.0000        0.0000        0.0000        0.0000        0.0000        0.0000        0.0000        0.0000        0.0000        0.0000        0.0000        0.0000        0.0000        0.0000        0.0000        0.0000        0.0000        0.0000        0.0000        0.0000        0.0000        0.0000        0.0000        0.0000        0.0000        0.0000        0.0000        0.0000        0.0000        0.0000        0.0000        0.0000        0.0000        0.0000        0.0000        0.0000        0.0000        0.0000        0.0000        0.0000        0.0000
        0.0000        0.0000        0.0000        0.0000        0.0000        0.0000        0.0000        0.0000        0.8712        0.7675        0.6581        0.7786        1.1797        1.0053        2.7219        4.3185        3.1241        6.3141        5.2937        1.8738        2.3796        1.9290        1.4733        2.3865        1.7425        1.2691        1.0707        2.2247        1.0645        1.4049        0.9801        1.7362        2.7645        2.3882        1.3265        1.9034        2.4233        1.7953        3.0384        1.7733        0.3226        0.3638        1.0738        1.8609        1.4728        1.5432        1.9429        2.0453        1.7627        1.5037        1.6878        2.4659        2.5461        1.3833        0.5906        0.9180        1.5734        0.8834        0.6708        1.0560        1.3263        1.4814        1.0105        1.4308        1.5049        1.0496        1.1630        1.8571        1.8272        0.6307        0.4506        1.7426        2.6257        2.5120        1.7281        1.0711        1.3641        0.9467        2.1286        1.4792        1.6299        0.7107        2.3309        3.3981        3.4519        4.1815        3.8967        2.6559        4.1538        3.5528        3.6336        3.1613        4.1957        4.0586        3.9560        3.1129        2.3490        1.7468        1.7523        0.9648        0.8870        0.8013        1.3085        1.0675        1.1495        1.3825        1.0613        1.6040        2.0843        1.9564        1.7246        2.1572        1.7029        1.6234        1.5895        1.9812        1.5225        0.9986        0.8113        0.5609        0.6351        0.3122        0.5267        0.4458        0.2705        0.0899        0.0643        1.1445        1.4997        1.2369        1.0094        2.1120        2.6753        3.3033        3.0182        3.4937        2.6689        3.2751        3.5331        6.6093        5.9999        5.4706        5.3940        4.0473        4.7964        4.1878        3.5493        5.5613        4.6162        6.4790        5.7323       11.1897        8.6444        7.6626        7.3817       13.5673        9.9199        7.7113        5.8392        4.7370        4.2915        3.4318        3.1102        3.2491        2.3053        3.1612        3.0240        4.5621        6.3288        6.1013        7.2162       10.2224       11.5058       13.2727       14.1687       14.8366       17.9033       20.4616       19.6475       22.1822       20.4475       22.9693       21.1332       16.7083       17.0982       19.3656       17.5503       17.9507       19.5788       19.1986       16.1586        8.1776        6.7012        5.3136        5.1263        6.4004        7.0735        0.0000        0.0000        0.0000        0.0000        0.0000        0.0000        0.0000        0.0000        0.0000        0.0000        0.0000        0.0000        0.0000        0.0000        0.0000        0.0000        0.0000        0.0000        0.0000        0.0000        0.0000        0.0000        0.0000        0.0000        0.0000        0.0000        0.0000        0.0000        0.0000        0.0000        0.0000        0.0000        0.0000        0.0000        0.0000        0.0000        0.0000        0.0000        0.0000        0.0000        0.0000        0.0000        0.0000        0.0000        0.0000        0.0000        0.0000        0.0000        0.0000        0.0000        0.0000        0.0000
        0.0000        0.0000        0.0000        0.0000        0.0000        0.0000        0.0000        0.0000        0.0000        0.0000        1.3199        0.3255        0.4228        0.1048        1.1103        3.4887        1.8407        0.3488        1.4004        1.4947        1.7151        1.3240        1.5550        1.7165        1.5799        1.1726        1.2484        2.3410        3.3097        3.6468        4.0485        3.3473        4.5004        2.1267        1.4275        1.4109        1.1542        0.3241        0.3032        0.4984        0.4163        0.4926        1.1205        1.8429        1.8194        1.8020        1.4845        1.2856        1.0959        1.1074        1.3775        2.0799        1.4353        1.0555        1.0325        2.8226        2.7304        1.6705        1.4634        2.1373        1.4242        1.4588        1.2754        1.4774        2.0654        1.8801        1.7338        2.5856        2.2886        1.8366        1.5835        2.8203        2.6558        1.9862        1.8922        0.2698        0.4052        0.6033        1.1694        0.0608        0.2201        0.9248        2.3000        1.4871        2.0147        3.2054        4.5710        5.5574        5.8668        6.3622        6.3271        5.2609        4.5456        3.3229        4.3073        5.4949        4.0383        2.8980        1.9668        1.3000        1.6905        1.0760        1.1946        1.3848        0.9718        0.8582        0.6147        1.3384        1.7266        1.8225        2.2380        1.6804        1.5581        1.2984        1.5255        1.4195        1.0430        1.0814        0.9028        0.5537        0.3311        0.1884        0.5433        0.2036        0.4940        0.1506        0.3531        1.0447        1.7702        1.6434        1.4576        1.6844        2.2703        2.2229        2.4021        2.2089        2.1441        2.4992        3.7146        4.9739        7.8265        6.1932        7.2015        6.1506        6.1745        4.1333        3.8293        5.6258        5.1251        6.1026        5.4696        7.0036        7.1755        7.3971        7.7068        9.0368        8.4864        8.5362       12.2255        7.3996        4.7981        3.5436        3.4136        2.6955        2.5925        3.7857        6.0174        6.1800        6.7421        6.9836        9.2245       11.7427       13.0337       17.1926       18.6276       20.4627       21.8729       23.2542       23.9861       23.3168       21.5380       26.4714       18.0869       20.1313       19.9545       18.3219       18.2792       18.3768       18.4986       17.7474       15.8073        8.2971        6.6186        4.9323        0.0000        0.0000        0.0000        0.0000        0.0000        0.0000        0.0000        0.0000        0.0000        0.0000        0.0000        0.0000        0.0000        0.0000        0.0000        0.0000        0.0000        0.0000        0.0000        0.0000        0.0000        0.0000        0.0000        0.0000        0.0000        0.0000        0.0000        0.0000        0.0000        0.0000        0.0000        0.0000        0.0000        0.0000        0.0000        0.0000        0.0000        0.0000        0.0000        0.0000        0.0000        0.0000        0.0000        0.0000        0.0000        0.0000        0.0000        0.0000        0.0000        0.0000        0.0000        0.0000        0.0000        0.0000        0.0000
        0.0000        0.0000        0.0000        0.0000        0.0000        0.0000        0.0000        0.0000        0.0000        0.0000        1.1362        4.3575        0.2964        0.7337        1.9060        1.7175        0.0882        0.4529        0.5699        0.3942        0.3442        0.3967        0.5330        1.5834        1.9420        2.1044        2.5574        2.5846        2.5722        1.7685        1.8760        5.4226        6.2866        3.7759        1.7777        2.7246        2.3355        1.1844        0.7086        0.4052        0.6580        0.9988        1.7869        1.8520        2.0991        1.2400        0.7226        1.1919        1.3127        1.1689        1.1282        2.9246        1.8034        0.9380        1.3759        1.9065        2.5536        1.8839        1.3360        1.5044        0.9512        1.0842        1.0962        1.0639        0.6976        1.5073        1.2192        1.7571        3.0577        2.2832        1.6469        2.4933        2.9998        2.2408        1.7649        0.6370        0.2096        0.3429        0.4858        0.2201        0.7647        0.8352        1.2766        1.8191        1.7639        1.1863        2.8600        5.4748        3.6726        3.9080        4.1876        4.3717        3.9872        4.6171        6.5235        4.1746        4.2183        2.1199        3.1324        2.0035        1.8923        1.3928        1.0957        0.9647        0.9447        1.1112        0.8996        1.2563        2.0127        2.0735        1.6221        1.7863        1.5081        1.1039        1.1188        1.0926        1.0627        0.8618        0.8362        0.5226        0.6488        0.2947        0.2896        0.3311        0.2509        0.1648        0.1127        0.9657        1.0115        1.1808        1.5168        1.5321        1.5433        2.6961        3.1248        2.8450        2.9109        2.8008        3.3398        5.2885        5.7411        6.5506        8.6223        6.7925        6.0597        3.4458        5.8699        5.0097        4.8486        4.8289        5.9118        7.3664        7.7827        6.9347        7.1158        6.5032        6.4461        6.7505       12.5583       16.2580       16.3817        4.7717        5.4333        4.6930        5.0598        6.7985        5.9638        7.6561        8.7032        8.1869        8.5740       13.2387       12.5137       14.8963       17.7780       29.9947       22.8846       22.2405       25.2043       21.5660       17.8694       22.3587       27.3628       21.3587       20.8778       20.4025       20.4401       20.9759       20.9080       20.5137       17.5866       10.5159        8.6509        0.0000        0.0000        0.0000        0.0000        0.0000        0.0000        0.0000        0.0000        0.0000        0.0000        0.0000        0.0000        0.0000        0.0000        0.0000        0.0000        0.0000        0.0000        0.0000        0.0000        0.0000        0.0000        0.0000        0.0000        0.0000        0.0000        0.0000        0.0000        0.0000        0.0000        0.0000        0.0000        0.0000        0.0000        0.0000        0.0000        0.0000        0.0000        0.0000        0.0000        0.0000        0.0000        0.0000        0.0000        0.0000        0.0000        0.0000        0.0000        0.0000        0.0000        0.0000        0.0000        0.0000        0.0000        0.0000        0.0000
        0.0000        0.0000        0.0000        0.0000        0.0000        0.0000        0.0000        0.0000        0.0000        0.0000        2.7704        2.5884        3.0794        6.8178        9.7394        3.6030        4.3439        1.6742        0.0000        0.0855        0.1563        0.5496        1.4730        1.3407        2.0889        1.8266        0.9831        0.4768        0.3989        0.3062        0.3827        0.7071        1.4943        1.3524        1.9178        2.1254        2.1970        1.2454        0.8618        0.9028        1.2581        0.8117        0.9026        0.5820        0.9820        0.9350        1.1644        1.4352        2.3537        1.6588        1.0760        0.7642        1.2996        1.4587        1.0642        1.5293        1.0643        1.4526        1.6351        1.8321        1.0149        0.8923        0.6813        0.7967        0.6773        1.0363        0.6504        0.6323        1.4674        1.0057        1.7719        1.3298        0.8408        0.7857        0.7252        0.4316        0.1387        0.0851        0.1174        0.2250        0.3808        0.7857        1.1792        0.8738        1.6400        0.5934        0.8657        2.1273        1.2963        1.4973        1.8001        2.7418        4.4867        5.5169        4.6173        3.3627        3.4899        3.3413        2.4204        2.4589        1.7948        1.4724        1.1695        0.9350        0.9750        1.2729        1.0555        0.7202        0.9455        1.4494        1.0013        0.7213        0.7561        0.7922        0.8822        1.1799        1.3818        1.7110        1.2579        0.8287        0.8670        1.0993        0.8824        1.4500        0.8551        1.2275        0.7689        1.2178        1.0483        1.8009        1.6339        1.2936        1.5446        2.1733        2.4074        4.2579        5.0947        7.4934        9.6075       12.9477       15.0071       15.3756       12.6280       10.0763       15.7027       11.9108        7.8677        7.6391        6.0547        5.1954        4.6460        4.9396        5.3643        5.5853        6.9341        7.8599        6.1757        6.1632        6.8943       15.5230       10.7364        5.7910        3.5782        4.9092        5.2034        7.6359        8.8728       10.5157        9.9370       10.6540       19.6572       19.7638       22.2305       21.4914       21.5221       40.5187       26.7095       22.4757       20.0606       19.5174       20.1507       27.2335       29.3594       18.8361       19.6046       20.4020       20.8032       22.8826       22.8784       22.9724        0.0000        0.0000        0.0000        0.0000        0.0000        0.0000        0.0000        0.0000        0.0000        0.0000        0.0000        0.0000        0.0000        0.0000        0.0000        0.0000        0.0000        0.0000        0.0000        0.0000        0.0000        0.0000        0.0000        0.0000        0.0000        0.0000        0.0000        0.0000        0.0000        0.0000        0.0000        0.0000        0.0000        0.0000        0.0000        0.0000        0.0000        0.0000        0.0000        0.0000        0.0000        0.0000        0.0000        0.0000        0.0000        0.0000        0.0000        0.0000        0.0000        0.0000        0.0000        0.0000        0.0000        0.0000        0.0000        0.0000        0.0000        0.0000        0.0000
        0.0000        0.0000        0.0000        0.0000        0.0000        0.0000        0.0000        0.0000        0.0000        0.0000        0.0000        1.1097        2.4849        3.5918        3.2482        2.0676        3.7119        2.1118        0.6677        0.9159        1.2024        0.4078        0.7655        0.5413        0.2050        0.3181        0.4435        0.2963        0.3869        1.4581        1.4220        0.9925        1.2685        1.2804        1.6470        1.1976        0.6626        0.2749        0.3785        0.8706        1.2612        1.4502        1.0550        0.7410        1.0001        1.3828        1.9070        2.0658        2.6021        2.1777        0.9292        1.1058        1.0353        1.2943        1.0118        2.0779        1.5477        2.2135        1.9659        2.5878        2.3240        1.7831        2.3259        1.7140        0.5837        0.7754        0.9666        0.3354        0.1647        0.1258        0.1021        0.2891        0.5641        0.7937        0.7593        0.2920        0.2627        0.1875        0.2323        0.4167        0.8463        0.6767        1.1695        0.5125        0.3822        0.2629        1.1391        0.9718        0.7513        1.0125        0.6609        1.2201        1.3957        2.2719        3.2372        1.8813        2.0837        2.1256        2.0197        2.0054        1.9910        1.7166        1.2949        0.8916        0.9041        1.2079        1.1435        1.1503        1.0673        0.8522        0.6358        0.9833        0.8150        0.8468        0.8898        1.1241        1.2097        1.4104        1.3077        1.1164        1.4253        1.6638        1.4659        1.0517        0.7461        0.8120        0.8667        1.0755        1.1151        1.1753        1.5672        2.5465        2.0751        2.2182        3.3746        4.9306        7.0067       14.7841       13.2143       12.5072       14.9575       12.4001       11.5650       12.6765        7.5837       11.9169       12.5002        7.9702        5.0214        5.3087        4.9379        5.5009        5.9646        5.6613        6.5531        6.9320        5.8759        6.6573        5.4482        6.6612        7.0932        5.7129        5.1119        7.5976        7.8236        9.1553       10.5629       11.3177       10.1090       10.8016       16.5711       20.3188       19.2243       17.4849       18.4780       39.6048       21.1684       19.7321       32.9275       23.7670       22.7425       24.1752       32.0903       20.5988       20.3081       21.4187       23.1319       26.9890       27.7495        0.0000        0.0000        0.0000        0.0000        0.0000        0.0000        0.0000        0.0000        0.0000        0.0000        0.0000        0.0000        0.0000        0.0000        0.0000        0.0000        0.0000        0.0000        0.0000        0.0000        0.0000        0.0000        0.0000        0.0000        0.0000        0.0000        0.0000        0.0000        0.0000        0.0000        0.0000        0.0000        0.0000        0.0000        0.0000        0.0000        0.0000        0.0000        0.0000        0.0000        0.0000        0.0000        0.0000        0.0000        0.0000        0.0000        0.0000        0.0000        0.0000        0.0000        0.0000        0.0000        0.0000        0.0000        0.0000        0.0000        0.0000        0.0000        0.0000        0.0000
        0.0000        0.0000        0.0000        0.0000        0.0000        0.0000        0.0000        0.0000        0.0000        0.0000        0.0000        0.0000        0.0000        0.0000        2.8424        2.1935        2.8389        0.6210        0.0000        1.7470        2.9607        1.2686        2.7910        1.9506        0.2437        1.7029        2.0450        0.2080        0.4288        1.1461        0.9378        1.1991        1.1014        0.7242        0.9947        0.7072        0.6373        0.7140        2.1706        4.4658        3.5061        2.0025        1.1385        1.4123        1.8541        1.6598        2.5382        4.1072        4.1193        3.5705        3.0982        2.8269        1.9604        1.3242        1.0944        1.4773        0.9120        1.4833        1.5951        2.2481        1.6251        1.4319        3.2301        1.2678        1.1541        1.3751        0.3012        0.3371        0.2103        0.2600        0.2364        0.4961        0.5061        1.3284        0.8992        0.6344        0.6524        0.7569        0.6035        0.3197        0.4230        0.6966        1.7158        2.7251        3.2054        3.4789        1.0330        0.6707        0.7787        0.8536        1.0695        1.0109        1.0142        1.6502        2.3690        2.1185        1.7985        1.9095        2.1490        2.5773        2.4236        2.3716        1.9221        1.2608        1.0928        0.9757        0.9908        0.8613        0.9147        0.9988        0.8046        1.2678        1.0795        1.0181        1.7651        1.3389        1.1780        1.2128        1.5314        1.0736        1.7050        1.6293        1.5223        1.2637        1.4631        1.3262        1.8111        1.3518        1.1606        1.4267        1.3232        3.1636        1.6755        1.6791        2.1939        3.3905        7.0831        9.1062        9.5919       11.4277       17.4232       17.3419       19.1749       17.1311        8.7491        8.1252        8.9800        7.1872       23.0567        6.1006        5.8443        6.6489        5.6996        6.7794        7.7215        9.5881        7.4472        8.8057        7.2271        8.8236        7.6643        6.7634        7.5258        8.3863        8.5918        8.9226       14.7324       11.2778       10.6360       17.9500       20.5935       19.3778       18.8185       21.0936       24.6908       47.0471       31.9679       22.8560       24.3297       24.7081       34.3506       31.0887       31.1790       26.6947       24.3706       26.8167        0.0000        0.0000        0.0000        0.0000        0.0000        0.0000        0.0000        0.0000        0.0000        0.0000        0.0000        0.0000        0.0000        0.0000        0.0000        0.0000        0.0000        0.0000        0.0000        0.0000        0.0000        0.0000        0.0000        0.0000        0.0000        0.0000        0.0000        0.0000        0.0000        0.0000        0.0000        0.0000        0.0000        0.0000        0.0000        0.0000        0.0000        0.0000        0.0000        0.0000        0.0000        0.0000        0.0000        0.0000        0.0000        0.0000        0.0000        0.0000        0.0000        0.0000        0.0000        0.0000        0.0000        0.0000        0.0000        0.0000        0.0000        0.0000        0.0000        0.0000        0.0000        0.0000        0.0000
        0.0000        0.0000        0.0000        0.0000        0.0000        0.0000        0.0000        0.0000        0.0000        0.0000        0.0000        0.0000        0.0000        0.0000        0.0000        0.0000        0.0000        0.0000        2.0770        2.1183        4.8379        2.6071        0.4854        0.2798        0.2862        0.2838        0.3701        0.3808        0.9534        2.1080        2.4954        2.3241        3.0199        1.4559        1.0859        1.1088        1.3955        2.1326        4.4582        5.0406        3.3780        1.7006        0.8998        0.3235        0.7296        1.7131        1.8725        2.5739        4.2433        4.2670        3.8715        2.7211        1.5599        1.7544        1.1535        1.0005        1.6132        0.9357        1.2066        2.5225        3.1902        3.4328        2.5666        1.6597        0.9850        1.5585        0.7723        0.3825        0.5495        0.5546        0.4478        0.7560        0.8757        1.2585        1.4310        1.3617        1.3623        0.8437        0.6278        0.6098        0.6792        0.8440        1.2313        3.3174        4.1798        3.4967        2.3615        2.0162        3.5186        3.5682        1.8894        0.9803        1.2563        1.7796        1.5232        1.9245        1.7838        2.4768        2.4873        2.6676        2.4983        2.4154        2.1604        1.8504        1.6806        1.1633        0.8765        1.0850        1.1473        1.0732        0.9367        0.9818        1.1429        1.1383        0.9713        1.1701        1.5303        1.3850        1.5519        1.0695        1.4657        1.4458        1.6093        1.0864        1.0579        0.9969        1.2500        1.0557        1.1576        1.3202        1.4770        1.3199        1.9514        1.9489        2.5847        8.6836        5.9829        7.2112        9.0607       21.5590       21.2074       13.3382       10.3107        9.8039       11.3126       15.1752       11.0938        7.7398        7.0529        7.8366        8.0417        6.5737        6.6205        6.3851        7.6349       11.1587        9.7548        9.6161        9.3072        8.7370        7.5690        4.8452        4.9846        8.3566        9.2193        8.1059       10.3769        7.9419       11.8529       17.7285       23.6520       22.5313       19.2931       19.7585       18.5150       38.8130       36.0207       29.4583       20.4346       28.5997       25.2242       33.8159       29.1550       26.3446       32.2669       40.2473        0.0000        0.0000        0.0000        0.0000        0.0000        0.0000        0.0000        0.0000        0.0000        0.0000        0.0000        0.0000        0.0000        0.0000        0.0000        0.0000        0.0000        0.0000        0.0000        0.0000        0.0000        0.0000        0.0000        0.0000        0.0000        0.0000        0.0000        0.0000        0.0000        0.0000        0.0000        0.0000        0.0000        0.0000        0.0000        0.0000        0.0000        0.0000        0.0000        0.0000        0.0000        0.0000        0.0000        0.0000        0.0000        0.0000        0.0000        0.0000        0.0000        0.0000        0.0000        0.0000        0.0000        0.0000        0.0000        0.0000        0.0000        0.0000        0.0000        0.0000        0.0000        0.0000        0.0000
        0.0000        0.0000        0.0000        0.0000        0.0000        0.0000        0.0000        0.0000        0.0000        0.0000        0.0000        0.0000        0.0000        0.0000        0.0000        0.0000        0.0000        0.0000        0.0000       10.6010        7.8620        1.7261        1.2363        1.3447        0.5375        0.5278        3.9796        1.7326        3.6537        5.4663        7.9454        5.3495        4.9105        3.9293        3.4778        2.1691        1.8195        1.8614        4.1808        3.8185        1.7656        1.0869        0.9674        0.2400        0.5580        1.4940        2.4420        3.8220        3.3480        2.5080        2.6700        2.6340        1.4100        1.9920        1.5480        1.2944        1.0248        0.2198        0.4979        0.9714        2.2575        2.5121        2.6721        1.2702        0.5627        0.9834        0.4669        0.1107        0.2307        0.9079        0.7370        0.8708        1.1680        1.2500        1.1870        1.3460        0.9312        0.6916        0.4600        1.0681        0.8758        0.8704        1.3543        1.6924        2.6757        4.4393        4.2775        3.0221        5.0313        5.6977        3.1298        1.8061        1.6634        2.3285        2.1223        2.1297        2.5251        2.7785        2.6793        2.9422        2.7504        2.8243        2.5634        2.6295        2.4305        1.9587        2.1148        2.3811        2.3955        2.6897        1.7748        1.6907        1.5004        1.7912        1.6730        1.3517        1.5471        1.4131        1.2467        1.2757        1.3559        1.5490        1.5939        1.7933        2.2336        2.5494        2.8578        1.4621        1.1831        1.3878        1.9606        1.9582        2.3796        3.1559        3.8756        3.8981        4.1862        5.5982        9.0744       13.2838       15.3652        9.7335        6.7293        7.3693        5.8629        6.5661        5.6115       17.2914       13.9464       11.0284        9.9406        8.3273        8.5842        8.9149        9.8334       12.4715       12.0615       19.6767        9.1906       11.2204       10.9616       13.4568        9.3777        6.7827       10.8218        9.0878        9.2383        9.9039       11.3855       14.0813       16.7787       20.5584       22.0153       21.2779       21.5054       25.5917       22.9774       24.4903       23.2782       27.6414       35.6390       29.5207       32.6761       30.9887       42.0504       51.4114        0.0000        0.0000        0.0000        0.0000        0.0000        0.0000        0.0000        0.0000        0.0000        0.0000        0.0000        0.0000        0.0000        0.0000        0.0000        0.0000        0.0000        0.0000        0.0000        0.0000        0.0000        0.0000        0.0000        0.0000        0.0000        0.0000        0.0000        0.0000        0.0000        0.0000        0.0000        0.0000        0.0000        0.0000        0.0000        0.0000        0.0000        0.0000        0.0000        0.0000        0.0000        0.0000        0.0000        0.0000        0.0000        0.0000        0.0000        0.0000        0.0000        0.0000        0.0000        0.0000        0.0000        0.0000        0.0000        0.0000        0.0000        0.0000        0.0000        0.0000        0.0000        0.0000        0.0000
        0.0000        0.0000        0.0000        0.0000        0.0000        0.0000        0.0000        0.0000        0.0000        0.0000        0.0000        0.0000        0.0000        0.0000        0.0000        0.0000        0.0000        0.0000        0.0000        2.4009        2.4996        2.6856        2.4340        0.5392        0.3472        0.9584        8.4013        2.5574        6.1078        7.5274        9.3613        4.2472        3.3658        5.6765        4.1675        3.2212        2.3055        2.3300        2.7796        1.6796        0.7545        1.0303        0.3514        0.4620        0.9900        1.6380        1.9980        1.4760        2.0700        1.2540        1.8600        1.5720        2.2980        0.5820        0.1500        0.6785        0.8862        0.9526        0.9777        1.3691        0.4402        0.2118        0.3947        1.1978        1.4665        2.1731        0.6423        0.7904        0.8115        0.4492        0.7441        1.5126        1.4911        1.1207        0.9577        0.7316        0.7094        0.5768        0.6011        0.5795        0.5580        0.7512        0.9225        1.6920        3.1367        2.7482        2.1438        3.3328        1.9742        1.5403        1.6948        2.1111        1.8526        2.0478        2.1609        2.8996        2.1418        2.6786        2.6779        2.8778        3.0102        2.2150        2.1864        2.5373        2.4530        2.0869        2.2259        2.8815        2.6475        2.0723        1.7081        1.7432        1.4629        1.3095        1.2096        1.2738        1.6148        1.4484        1.3429        1.3256        1.5348        1.5479        1.9623        2.7495        3.1273        3.1538        1.5591        1.3792        1.6312        2.1049        2.2928        3.2322        3.9133        4.2613        4.6570        6.0854        3.9615        5.3540        6.0189        6.8413        9.1744        9.8550        7.8685        7.7570        6.2591        6.8161        6.5951       17.3551       17.9795       18.0781        7.7747        8.4531        9.4024        8.9482       10.0831       11.6792       12.6647       15.5126       14.0356       10.1291        8.6942        6.3667        8.1186        8.3008        9.4700        8.7995        9.7051       10.7522       13.3770       16.5876       19.2578       19.2405       23.5919       22.6375       21.9533       25.7851       24.0485       28.2065       20.7709       19.9559       26.6173       29.5720       32.7947       27.3563       31.2591       29.9660       32.1871       31.7437        0.0000        0.0000        0.0000        0.0000        0.0000        0.0000        0.0000        0.0000        0.0000        0.0000        0.0000        0.0000        0.0000        0.0000        0.0000        0.0000        0.0000        0.0000        0.0000        0.0000        0.0000        0.0000        0.0000        0.0000        0.0000        0.0000        0.0000        0.0000        0.0000        0.0000        0.0000        0.0000        0.0000        0.0000        0.0000        0.0000        0.0000        0.0000        0.0000        0.0000        0.0000        0.0000        0.0000        0.0000        0.0000        0.0000        0.0000        0.0000        0.0000        0.0000        0.0000        0.0000        0.0000        0.0000        0.0000        0.0000        0.0000        0.0000        0.0000        0.0000        0.0000
        0.0000        0.0000        0.0000        0.0000        0.0000        0.0000        0.0000        0.0000        0.0000        0.0000        0.0000        0.0000        0.0000        0.0000        0.0000        0.0000        0.0000        0.0000        0.0000        0.0000        5.0528        0.0736        0.5624        0.2849        4.1828        7.8693        7.4114        3.9795        6.0511        7.2389        5.9510        1.9435        3.1719        7.0576        5.5331        3.3727        2.4111        0.6704        0.6972        1.6878        0.8571        0.9519        1.4949        2.0100        1.8540        0.9960        1.0860        1.0380        1.5240        2.3160        1.9380        1.9500        0.5100        0.3240        0.4080        0.5131        0.8128        1.0723        1.3212        1.7191        1.6084        1.7325        1.8862        1.7527        2.4494        1.9594        1.4468        1.9287        1.3663        1.0415        0.7009        1.0328        1.1492        1.4992        1.4569        0.9204        0.8342        0.8255        0.9078        1.3707        1.4604        1.2105        1.4964        2.5184        2.4948        2.3543        1.2585        1.7542        1.8374        2.0180        1.3357        1.4401        1.5980        1.9982        2.1960        2.2897        2.3945        2.7258        2.9935        3.1665        2.7290        2.5315        2.5009        2.6257        2.5389        2.3642        2.4209        2.8811        2.3624        1.9218        1.7782        1.5849        1.4584        1.4129        1.4466        1.8487        1.8008        1.3709        1.3989        1.5067        1.5651        2.1639        2.0554        4.1704        3.5015        2.9113        1.6967        1.1555        1.3809        1.6049        2.0386        2.5957        5.8063        5.8483        5.8736        5.9717        7.1249        7.9341        6.9203        5.6650        7.4353        8.1906        7.6437        7.9684       10.0985        8.8443       11.0702       13.2699       13.5248        9.9847        7.9550        9.3532       11.4681        9.9831       10.6814       13.6747       12.7802       14.2696       13.5210        9.8698       10.3500        8.0964        8.9596        7.6468       10.7137       10.1615       11.5515       13.8959       17.8738       22.1730       22.9078       22.4398       19.9402       21.3221       23.0440       31.4095       24.8726       20.1375       17.3316       20.2075       20.9228       27.7430       35.5797       32.8080       29.2867       29.0378       31.2908       30.8836       34.4483        0.0000        0.0000        0.0000        0.0000        0.0000        0.0000        0.0000        0.0000        0.0000        0.0000        0.0000        0.0000        0.0000        0.0000        0.0000        0.0000        0.0000        0.0000        0.0000        0.0000        0.0000        0.0000        0.0000        0.0000        0.0000        0.0000        0.0000        0.0000        0.0000        0.0000        0.0000        0.0000        0.0000        0.0000        0.0000        0.0000        0.0000        0.0000        0.0000        0.0000        0.0000        0.0000        0.0000        0.0000        0.0000        0.0000        0.0000        0.0000        0.0000        0.0000        0.0000        0.0000        0.0000        0.0000        0.0000        0.0000        0.0000        0.0000        0.0000        0.0000
        0.0000        0.0000        0.0000        0.0000        0.0000        0.0000        0.0000        0.0000        0.0000        0.0000        0.0000        0.0000        0.0000        0.0000        0.0000        0.0000        0.0000        0.0000        0.0000        0.0000        0.0000        3.1373        7.6936        9.4564        7.1350       13.1993       13.6278        6.4553        5.8104        5.1853        4.7402        3.9499        5.4348        3.4200        3.7401        2.8963        1.6282        0.9603        1.1531        1.2133        0.9188        0.9190        1.1255        1.3080        1.1340        1.2120        0.7680        0.2580        0.3780        1.5780        1.7580        1.8540        1.0140        0.5640        0.5100        0.5139        0.2837        0.5665        1.4632        1.6905        2.0982        1.5671        1.2965        1.2226        1.1783        0.3557        0.5716        2.2185        2.6738        2.5462        1.9718        1.4654        1.3845        1.3832        1.5827        1.5295        1.5193        1.6866        1.4341        1.4322        0.8755        1.3054        1.7024        2.0903        2.0921        1.6377        1.4283        1.9098        3.0557        3.9859        1.7168        1.8982        2.8627        2.1563        2.2612        2.3647        2.4507        2.8407        2.7593        2.6380        2.1845        1.9701        2.0002        2.2432        2.5621        2.3710        2.2858        3.6154        2.5924        2.8742        3.3437        1.8106        1.7142        1.6961        1.7053        2.3363        2.0488        1.8702        1.5618        1.4053        1.5958        2.0303        2.8216        1.8985        1.7587        1.1785        1.1745        1.2883        1.4995        1.7919        2.8065        3.1281        7.3356        7.7503        6.7390        5.9473        5.0395        5.5004        6.7932        4.0709        5.6466        6.3368        6.2966        7.6828       11.2895       10.5633       16.4855        9.6867       10.1355        9.4239        9.4905       11.0741       12.4432       10.9725       10.8824       15.1311       12.6446       13.3855       13.4293       12.6620       11.1490       11.4068        9.3729        8.8176       11.4345       11.9961       13.8601       17.7286       24.8351       25.6426       22.8298       21.0744       19.0124       21.7809       22.0023       28.6601       15.2541       19.5338       16.8780       25.1654       26.4621       26.7649       36.9618       26.9927       26.7819       36.8952       32.1919       32.1047       34.7530       31.8001        0.0000        0.0000        0.0000        0.0000        0.0000        0.0000        0.0000        0.0000        0.0000        0.0000        0.0000        0.0000        0.0000        0.0000        0.0000        0.0000        0.0000        0.0000        0.0000        0.0000        0.0000        0.0000        0.0000        0.0000        0.0000        0.0000        0.0000        0.0000        0.0000        0.0000        0.0000        0.0000        0.0000        0.0000        0.0000        0.0000        0.0000        0.0000        0.0000        0.0000        0.0000        0.0000        0.0000        0.0000        0.0000        0.0000        0.0000        0.0000        0.0000        0.0000        0.0000        0.0000        0.0000        0.0000        0.0000        0.0000        0.0000        0.0000        0.0000
        0.0000        0.0000        0.0000        0.0000        0.0000        0.0000        0.0000        0.0000        0.0000        0.0000        0.0000        0.0000        0.0000        0.0000        0.0000        0.0000        0.0000        0.0000        0.0000        0.0000        0.0000       14.9568       17.2934        5.7971        5.0291        7.3946        8.0762        4.6235        6.8216        5.4051        4.0802        3.9225        4.6882        4.0590        3.8990        3.2396        1.0545        1.0428        1.6287        1.3342        0.9598        1.0186        0.9594        1.3020        1.9740        1.2600        0.7440        0.4178        0.0412        0.0176        0.9770        2.1132        2.0071        1.0572        1.3749        1.4153        1.1885        2.2665        1.9774        2.5290        1.2379        1.1810        1.2744        1.1232        0.4161        0.3066        0.7208        2.2431        3.3609        2.4215        1.1281        1.1081        1.0068        1.2684        2.0995        1.8763        1.3671        1.2250        1.4030        2.6165        1.3397        1.9635        2.9845        3.7335        1.9576        1.7040        1.6420        2.7658        2.7087        2.4812        1.8073        1.9290        2.0642        2.0289        1.6595        1.6848        2.1084        2.2072        2.2424        2.6658        2.2801        2.2072        2.2881        2.5345        3.0803        2.1021        2.2599        2.1432        2.0650        2.2589        2.5972        2.5007        2.9051        2.6006        2.3722        2.8916        2.7145        2.5951        3.2687        1.9466        1.7845        2.1612        2.0535        2.7051        3.0337        0.5935        0.5498        0.8795        1.0542        1.6074        5.8348        5.9445        4.4570       10.2782       12.4273       10.7607       14.0497       17.7384        7.7064        7.4566        8.4800        6.1334        7.3917        9.2454        9.8208        9.8422       10.1114       11.4693       11.9242       11.8799       12.3732       13.1022       14.2034       12.4219       13.9732       18.9698       15.6723        9.9219       10.8457       16.6632       15.0893       15.5170       15.0664       17.9470       21.0794       16.9433       23.8554       34.8567       29.2231       35.0189       38.0110       29.5280       25.5894       31.8352       21.5432       40.4787       39.5462       24.3351       27.0780       26.4255       24.5034       22.9779       23.8095       29.2765       29.9629       33.7294       32.2747       34.8307       37.2270       45.6765        0.0000        0.0000        0.0000        0.0000        0.0000        0.0000        0.0000        0.0000        0.0000        0.0000        0.0000        0.0000        0.0000        0.0000        0.0000        0.0000        0.0000        0.0000        0.0000        0.0000        0.0000        0.0000        0.0000        0.0000        0.0000        0.0000        0.0000        0.0000        0.0000        0.0000        0.0000        0.0000        0.0000        0.0000        0.0000        0.0000        0.0000        0.0000        0.0000        0.0000        0.0000        0.0000        0.0000        0.0000        0.0000        0.0000        0.0000        0.0000        0.0000        0.0000        0.0000        0.0000        0.0000        0.0000        0.0000        0.0000        0.0000        0.0000        0.0000
        0.0000        0.0000        0.0000        0.0000        0.0000        0.0000        0.0000        0.0000        0.0000        0.0000        0.0000        0.0000        0.0000        0.0000        0.0000        0.0000        0.0000        0.0000        0.0000        0.0000        0.0000        5.9254       15.0887        5.4588        5.3916        6.9910        9.1025        6.1535        5.0470        5.1718        2.0714        2.3027        1.9013        3.1033        2.7079        2.3154        1.5456        1.9259        1.6088        0.8660        0.4557        0.2434        0.5899        0.8580        1.8540        2.4900        2.4840        0.7947        0.3239        0.0180        0.2179        1.2998        1.8063        1.5406        0.7982        1.4451        1.9074        3.1893        2.4877        1.3872        1.1388        0.7638        0.4008        0.7313        1.4246        2.2713        1.3575        1.2420        1.0524        1.1264        1.2051        0.9269        1.5469        1.7275        1.1143        3.0620        1.0536        1.1854        1.7882        3.1138        2.3322        2.9630        4.5147        4.0045        3.0546        2.5853        2.5726        2.3770        2.2305        2.5472        2.1325        1.3972        2.0154        1.7625        1.7257        1.7930        1.9727        1.7398        2.0077        2.5231        2.1730        2.3819        2.3028        2.7338        2.2567        2.3092        2.0165        2.3520        3.2935        3.2966        4.0830        3.1908        2.9289        2.8604        2.9374        5.1078        4.2834        3.4626        2.5891        3.2505        3.2721        3.3767        2.7179        1.2528        1.2883        1.2561        0.9139        0.9651        1.0272        2.2503       10.6636        9.5754        8.3285        7.2708       13.7492       15.4241       15.0697       13.9387        8.1994        6.5288        9.2495        7.3515       10.0669        9.5016       12.6661       10.1852        9.0998       11.1699       10.9026       12.4060       12.7765       13.2740       15.4391       13.5661       13.0469       16.2676       13.3872       13.2435       14.9024       20.3488       16.5376       16.8164       16.9361       28.4451       36.8015       43.5266       33.8747       28.6898       31.0423       31.8017       39.4733       39.2581       30.9249       21.5468       17.2943       45.7862       56.6406       47.3133       57.9375       42.3518       33.4229       31.2236       31.5459       30.4357       24.8094       24.2880       27.1065       33.2490       40.1201       39.7037        0.0000        0.0000        0.0000        0.0000        0.0000        0.0000        0.0000        0.0000        0.0000        0.0000        0.0000        0.0000        0.0000        0.0000        0.0000        0.0000        0.0000        0.0000        0.0000        0.0000        0.0000        0.0000        0.0000        0.0000        0.0000        0.0000        0.0000        0.0000        0.0000        0.0000        0.0000        0.0000        0.0000        0.0000        0.0000        0.0000        0.0000        0.0000        0.0000        0.0000        0.0000        0.0000        0.0000        0.0000        0.0000        0.0000        0.0000        0.0000        0.0000        0.0000        0.0000        0.0000        0.0000        0.0000        0.0000        0.0000        0.0000        0.0000        0.0000
        0.0000        0.0000        0.0000        0.0000        0.0000        0.0000        0.0000        0.0000        0.0000        0.0000        0.0000        0.0000        0.0000        0.0000        0.0000        0.0000        0.0000        0.0000        0.0000        0.0000        0.0000        5.1919        5.4430        7.1460        5.6361        5.7642        4.4784        2.6353        2.0880        2.0454        3.0301        2.3767        1.6790        1.5562        1.1228        0.6482        1.2098        0.4455        1.1362        1.1331        0.7642        0.3046        0.1752        0.7440        1.6980        2.1000        2.4840        0.8616        0.3222        0.1644        0.2763        0.7638        0.6109        0.6638        1.0932        2.0601        1.5326        1.1271        1.5729        2.4932        1.8440        1.8849        1.8858        1.6946        1.4616        0.8949        0.1584        0.2983        0.3781        0.5222        0.2484        0.8893        1.2642        0.7784        0.8179        2.4121        3.6423        1.2325        1.0780        1.7167        1.6171        2.0007        3.7912        3.5477        3.4495        3.5362        3.1272        3.0188        2.6289        2.0731        1.6925        1.5284        1.5678        1.4493        1.7965        1.7042        1.5748        1.5903        2.0609        2.2407        2.3076        2.4605        2.4282        2.0706        2.0376        2.2866        2.1929        2.4068        2.0126        2.7939        5.2451        5.0712        4.1100        3.9363        3.9802        6.6062        5.8981        4.3445        3.0227        2.4803        3.0855        3.2500        2.5212        1.0062        1.0695        1.5491        1.0183        0.9630        1.5638        2.6841        3.6749       11.5384       15.6580       13.4724        6.0867       19.7964       18.5886       16.1158       13.8675        8.2641        8.5898       13.0095       14.2642       11.1400       14.8876       10.1655        8.8922       10.1116       12.2263       14.4896       14.2151       14.1024       17.6095       19.0771       20.1670       18.7675       20.5760       21.4118       15.4763       28.1014       29.2714       24.6610       24.4752       31.6214       39.5531       35.8668       15.3680       18.7857       33.6728       44.3677       37.1501       36.8167       29.5982       28.2280       24.7167       33.7797       53.5634       37.0765       16.4647       30.0801       29.3913       26.4950       35.5859       31.5246       28.0681       25.8818       27.0334       28.9991       34.5128       38.5160       39.0170        0.0000        0.0000        0.0000        0.0000        0.0000        0.0000        0.0000        0.0000        0.0000        0.0000        0.0000        0.0000        0.0000        0.0000        0.0000        0.0000        0.0000        0.0000        0.0000        0.0000        0.0000        0.0000        0.0000        0.0000        0.0000        0.0000        0.0000        0.0000        0.0000        0.0000        0.0000        0.0000        0.0000        0.0000        0.0000        0.0000        0.0000        0.0000        0.0000        0.0000        0.0000        0.0000        0.0000        0.0000        0.0000        0.0000        0.0000        0.0000        0.0000        0.0000        0.0000        0.0000        0.0000        0.0000        0.0000        0.0000        0.0000        0.0000
        0.0000        0.0000        0.0000        0.0000        0.0000        0.0000        0.0000        0.0000        0.0000        0.0000        0.0000        0.0000        0.0000        0.0000        0.0000        0.0000        0.0000        0.0000        0.0000        0.0000        0.0000        0.0000        0.8955        6.3586        6.3068        6.0987        4.5129        2.8240        1.4796        1.5132        1.8398        0.8370        1.1361        0.7915        0.8331        2.0228        0.0975        0.9349        1.1125        0.2458        1.0727        0.9747        0.4985        0.8460        1.1460        1.9680        1.0380        0.7656        0.2495        0.8456        1.0229        1.2110        1.2177        0.8763        1.1880        0.9035        0.5213        0.6942        1.0870        1.7687        1.7108        1.6010        0.6709        1.1449        1.0955        0.4460        0.5871        0.9557        0.4332        0.3956        0.5631        0.9134        0.8794        1.0027        1.6299        3.6439        5.1387        2.4071        2.0301        1.9855        2.7901        3.1373        3.3069        3.7342        3.6048        4.3257        4.9581        4.4986        2.9329        2.2904        2.0990        2.0142        1.5168        1.8036        1.6209        3.1052        1.6972        2.0262        1.9425        2.4403        2.4722        2.3295        2.2878        2.1636        2.0114        2.1627        2.0105        2.1292        2.6242        2.5492        4.9509        4.8856        6.3500       10.1954        9.1124        8.7081        7.4365        4.5626        3.7025        3.1079        4.9296        4.8894        3.0259        2.0455        2.2919        2.0281        1.4975        1.3540        1.6674        3.6125        4.9892        5.1492       10.8376       11.5161        8.6837       21.1888       19.3652       14.8518       11.1309        7.5973        8.9482       11.1010       10.4402       13.3282       17.2213        9.6402        7.8862       10.6673       12.9479       14.9218       12.7884       14.7719       15.2513       17.8551       21.3427       24.5594       24.6459       22.1734       22.0254       34.2400       27.2683       26.9586       24.4314       31.1591       37.3068       31.9540       26.6106       24.8288       30.1777       33.9920       38.5064       42.9341       45.1523       40.3210       24.9184       10.8638       17.9157       24.0622       26.4295       25.9635       27.3463       22.7068       31.0380       22.5176       23.0864       27.3477       30.3203       53.8592       36.6917       33.5395       38.9995        0.0000        0.0000        0.0000        0.0000        0.0000        0.0000        0.0000        0.0000        0.0000        0.0000        0.0000        0.0000        0.0000        0.0000        0.0000        0.0000        0.0000        0.0000        0.0000        0.0000        0.0000        0.0000        0.0000        0.0000        0.0000        0.0000        0.0000        0.0000        0.0000        0.0000        0.0000        0.0000        0.0000        0.0000        0.0000        0.0000        0.0000        0.0000        0.0000        0.0000        0.0000        0.0000        0.0000        0.0000        0.0000        0.0000        0.0000        0.0000        0.0000        0.0000        0.0000        0.0000        0.0000        0.0000        0.0000        0.0000        0.0000        0.0000
        0.0000        0.0000        0.0000        0.0000        0.0000        0.0000        0.0000        0.0000        0.0000        0.0000        0.0000        0.0000        0.0000        0.0000        0.0000        0.0000        0.0000        0.0000        0.0000        0.0000        0.0000       10.0479       15.4790       11.4889       12.6421        6.6107        7.2353        4.3397        2.5502        4.9882        3.8748        1.6102        1.2071        0.3746        0.5567        9.0154        8.5909        5.7970        4.2910        9.4402        7.8695        7.3279        1.6337        1.1461        2.2442        1.4497        1.0599        0.9149        0.3239        0.6880        1.3803        1.2981        1.0521        0.5992        0.4107        0.6593        1.0382        0.9351        0.4808        0.8751        1.1141        1.2418        0.9295        0.7178        1.0547        0.6378        1.8428        0.6026        0.3947        0.4363        0.8530        0.8393        0.7955        1.2105        3.0841        5.5006        3.3533        3.0597        3.1161        4.4141        4.7795        4.6380        5.3126        6.3010        5.4869        5.4728        4.8512        4.9713        4.3297        3.3512        2.8973        2.4913        1.9559        2.1813        2.1195        2.6159        1.6296        2.7276        2.0858        3.1523        3.3351        2.8724        2.8779        3.0328        2.8590        2.5225        2.2860        1.7863        3.4257        2.9965        3.7619        6.8461        8.4207       12.4362        8.4311       22.3340       22.6693       13.9386       11.1336        6.8278        6.9322        6.2645        6.5149        4.4960        4.2229        3.1310        3.4430        2.2049        2.5632        2.8529        3.3028        4.3874        5.4146        9.6219        9.0963       19.6382       17.6470       13.8628       13.2923        6.4422        9.0142        9.4336       11.1913       25.0387       18.7906       19.3571       15.0337       13.3798       12.4147       13.5293       13.1323       14.2866       15.6368       17.4221       24.2565       32.2215       32.8469       29.6444       42.7158       36.6195       34.2363       36.8767       34.7549       37.6648       39.4056       37.4182       34.5069       24.9877       24.0928       23.7650       25.3460       21.7573       27.7486       23.9273       18.1662       17.0834       18.1889       21.9154       28.2944       32.0187       34.6195       29.8528       34.3089       35.8509       30.6503       37.3805       40.6965       36.2960       32.5689       33.5301       39.5413       43.2498        0.0000        0.0000        0.0000        0.0000        0.0000        0.0000        0.0000        0.0000        0.0000        0.0000        0.0000        0.0000        0.0000        0.0000        0.0000        0.0000        0.0000        0.0000        0.0000        0.0000        0.0000        0.0000        0.0000        0.0000        0.0000        0.0000        0.0000        0.0000        0.0000        0.0000        0.0000        0.0000        0.0000        0.0000        0.0000        0.0000        0.0000        0.0000        0.0000        0.0000        0.0000        0.0000        0.0000        0.0000        0.0000        0.0000        0.0000        0.0000        0.0000        0.0000        0.0000        0.0000        0.0000        0.0000        0.0000        0.0000        0.0000
        0.0000        0.0000        0.0000        0.0000        0.0000        0.0000        0.0000        0.0000        0.0000        0.0000        0.0000        0.0000        0.0000        0.0000        0.0000        0.0000        0.0000        0.0000        0.0000        0.0000       10.5727       11.4265        9.3247        8.0436        4.6609       13.3687        4.8252        3.6747        2.7547        1.7242        2.1892        7.1603        1.7423        1.3973        2.9607       16.1909        6.3784       12.4153        8.3782        6.9294        5.8722        6.3961        4.3041        4.6757        3.7264        2.0263        1.5270        0.7705        0.2933        0.8581        1.4993        2.4584        5.4082        3.0482        1.2523        1.8030        5.0301        4.7990        7.6038        6.8948        4.7146        5.4234        2.4670        2.0212        2.3473        1.2427        0.4757        0.9658        1.1989        1.4334        2.7379        1.2208        1.8383        1.9456        3.1141        3.4979        5.1697        5.1147        5.9380        5.6543        5.7344        6.1856        5.9597        6.6509        7.1306        5.7714        4.9341        4.3060        3.6519        3.4708        3.4479        3.8638        3.2287        3.8623        4.2116        2.3517        1.4223        1.3151        1.4371        2.4277        2.8103        2.8747        2.8549        2.5216        2.6004        2.6715        2.9476        2.8702        2.7270        2.8469        3.2893        4.6807        5.3678        5.9260        7.0017       16.9664       29.6806       39.8081       33.8513       10.4008        9.0171        8.2284        6.9621        5.4018        4.4350        3.5376        3.7916        2.4618        2.5433        2.7928        3.2567        4.6129        5.0771        5.9723        6.3590       16.9234       15.9651       23.1323       14.9368        7.7899        7.9392       11.2101       12.3497       17.2895       12.3178        9.7785       15.3765       14.0133       16.5175       16.1651       19.9670       25.5049       24.4415       17.7710       20.5862       14.1676       22.3538       29.8980       36.9844       24.1576       28.5374       31.0227       33.7860       37.9854       36.5800       35.7988       33.1423       27.2639       22.7171       24.8337       27.7547       22.5396       20.4876       21.1311       17.5514       17.9924       21.1059       22.0114       25.6759       31.5506       35.4807       35.7251       34.7184       47.6724       48.8964       36.8372       35.9603       33.6748       33.3274       35.3124       42.3209       47.5540       45.8757        0.0000        0.0000        0.0000        0.0000        0.0000        0.0000        0.0000        0.0000        0.0000        0.0000        0.0000        0.0000        0.0000        0.0000        0.0000        0.0000        0.0000        0.0000        0.0000        0.0000        0.0000        0.0000        0.0000        0.0000        0.0000        0.0000        0.0000        0.0000        0.0000        0.0000        0.0000        0.0000        0.0000        0.0000        0.0000        0.0000        0.0000        0.0000        0.0000        0.0000        0.0000        0.0000        0.0000        0.0000        0.0000        0.0000        0.0000        0.0000        0.0000        0.0000        0.0000        0.0000        0.0000        0.0000        0.0000        0.0000
        0.0000        0.0000        0.0000        0.0000        0.0000        0.0000        0.0000        0.0000        0.0000        0.0000        0.0000        0.0000        0.0000        0.0000        0.0000        0.0000        0.0000        0.0000        0.0000        0.0000       15.8635       15.5374       11.2586        5.2989        6.8397       10.1836        3.3054        2.1295        2.9302        2.4392        1.1625        2.2515        6.0028        2.7146        6.0651       12.4115       10.2796        8.4097        8.2884        7.7327        5.2414        6.0643        8.9375        8.5408        8.2756       10.9851        7.6584        2.5865        2.0606        1.8000        2.6926        3.7002        6.0870        5.4370        7.5237        6.9996        6.4131        9.3348       14.3651       12.6153       14.0922       18.3468       15.0234        9.1048        7.3783        6.7658        6.7794        6.8006        4.3740        2.5906        2.3737        1.3720        1.5917        1.7091        1.7936        2.1978        3.7742        4.2413        4.7582        5.7490        6.5569        6.6786        7.0529        5.9757        6.2204        6.3884        6.6105        6.3617        5.8287        4.6526        4.5696        3.4023        2.9404        2.9269        2.2863        2.1687        1.8557        2.0548        1.6232        2.4242        3.1221        2.5979        2.5448        2.6710        2.8944        2.8815        2.8872        2.9157        2.2753        3.4817        2.4129        4.8684        7.8635        7.1610       10.5462       28.6875       46.4268       42.2673       21.1722        8.1331        7.9065        8.0266        7.6272        5.9659        6.1801        4.5415        4.1945        3.1782        3.9200        4.6921        8.0391        6.1841        5.5307        7.2741        8.7132       13.3027       16.2751       10.1852       10.5979        8.9240        8.7560       12.5149       13.9638       17.0396       14.2360        7.3084        8.5710       11.2859       12.8370       16.3274       17.6736       21.6138       17.0399       17.6568       18.7403       26.4966       23.7554       19.6022       27.1418       38.4319       32.8558       34.7219       32.0499       32.2281       44.0110       44.2742       30.3274       26.1173       28.7916       30.1134       28.0826       18.6493       21.4471       28.8077       27.3883       19.5455       20.8404       20.6052       23.7747       27.4923       32.6314       37.2214       42.1626       40.8792       40.1268       33.7329       36.4122       30.9034       31.8507       30.5973       31.4164       29.5246       34.8509       40.3262        0.0000        0.0000        0.0000        0.0000        0.0000        0.0000        0.0000        0.0000        0.0000        0.0000        0.0000        0.0000        0.0000        0.0000        0.0000        0.0000        0.0000        0.0000        0.0000        0.0000        0.0000        0.0000        0.0000        0.0000        0.0000        0.0000        0.0000        0.0000        0.0000        0.0000        0.0000        0.0000        0.0000        0.0000        0.0000        0.0000        0.0000        0.0000        0.0000        0.0000        0.0000        0.0000        0.0000        0.0000        0.0000        0.0000        0.0000        0.0000        0.0000        0.0000        0.0000        0.0000        0.0000        0.0000        0.0000
        0.0000        0.0000        0.0000        0.0000        0.0000        0.0000        0.0000        0.0000        0.0000        0.0000        0.0000        0.0000        0.0000        0.0000        0.0000        0.0000        0.0000        0.0000        0.0000        0.0000       17.0552       11.4193       12.8458        5.3866       17.9091        8.2280        7.4392        5.0588        4.3598        3.3160        2.8944        6.0715        6.4671        2.7830        7.9478       15.4448        6.2389        3.7374        2.0464        3.4932        3.0709        2.9286        6.0873        4.1645        4.8074        9.4308       12.2338        4.5888        0.8081        1.6272        3.4835        4.9260        2.2467        1.8398        4.6300       13.4416       11.1104        6.9502        7.6525        9.1076        7.5224       10.3564        9.8373        5.4203        4.3591        1.1522        1.2305        4.0508        2.2762        2.6753        1.2281        0.5848        0.8240        1.3465        1.4000        2.2082        2.9967        4.7915        5.5392        5.9354        6.5920        7.3338        6.7803        6.9646        7.8728        7.8739        7.2016        7.6667        7.0821        5.7365        4.9541        4.3194        3.6023        2.8194        2.2064        3.6381        2.3231        2.0681        1.6927        2.6758        3.0938        3.1322        3.3625        3.0969        3.2555        3.7114        2.9273        2.0360        2.5524        3.0012        4.5017        9.6389        7.9419        8.3593        7.8437       12.1885       24.4478       13.4296        8.7984        7.4532        9.5664        8.3103        7.1131        6.3277        5.5195        5.4228        5.4008        4.2514        4.3361        4.8143        5.0016        5.9062        6.2396        6.4113        6.4165       18.1842        7.8907        6.2068        8.4962        9.0103       11.2795       15.6683       15.3823       25.9693       23.7656       21.8234       10.8283       11.6297       14.5140       16.9291       16.4288       19.4147       15.6578       16.9195       16.2670       11.4083       18.0705       17.3970       18.8506       30.4715       26.1975       24.4501       92.1337       29.7197       34.8897       33.6273       31.4852       25.1480       21.8167       23.2126       22.6369       18.1600       19.1136       26.7607       24.6521       23.9848       18.4999       20.4217       26.2494       29.3508       34.5609       44.1763       40.1224       32.7423       32.5889       37.3101       43.4231       35.1885       35.7776       35.2825       31.9890       29.6181       33.3987       31.9420       38.9998        0.0000        0.0000        0.0000        0.0000        0.0000        0.0000        0.0000        0.0000        0.0000        0.0000        0.0000        0.0000        0.0000        0.0000        0.0000        0.0000        0.0000        0.0000        0.0000        0.0000        0.0000        0.0000        0.0000        0.0000        0.0000        0.0000        0.0000        0.0000        0.0000        0.0000        0.0000        0.0000        0.0000        0.0000        0.0000        0.0000        0.0000        0.0000        0.0000        0.0000        0.0000        0.0000        0.0000        0.0000        0.0000        0.0000        0.0000        0.0000        0.0000        0.0000        0.0000        0.0000        0.0000        0.0000
        0.0000        0.0000        0.0000        0.0000        0.0000        0.0000        0.0000        0.0000        0.0000        0.0000        0.0000        0.0000        0.0000        0.0000        0.0000        0.0000        0.0000        0.0000        0.0000        0.0000        0.0000       20.6571       17.5302       27.0007       27.1231       27.2890       24.3040       18.1683       17.7677       17.0939       20.3167       15.7556       10.8275        6.7029        9.6868       15.1359       11.2429       11.0205       12.9097       11.9169       11.1407       11.0825       10.1011        3.2361        4.8539        6.7497        5.4650        4.9406        3.2738        4.2105        4.5058        5.8666        8.1508       10.1076        7.7794       10.8985        9.1391        8.8485        4.7704        3.9965        3.6959        2.8435        1.3391        1.7084        1.2770        1.8213        2.3249        2.2345        1.2276        1.4962        1.5746        2.3616        3.0731        2.4459        2.6313        3.2728        3.3535        3.3839        4.8172        5.6465        6.5896        7.0010        6.8755        8.5260        9.1256        8.2272        7.5486        8.5736        7.8534        7.7236        5.7632        8.6394        7.3629        3.9002        5.9518        5.9066        3.9315        5.2919        3.9216        4.9325        3.8171        3.1652        6.6643        4.1648        4.1840        3.4480        5.3880        5.0918        3.8427        3.8114        5.0405        5.5402        8.0338        9.3483        9.3312        8.3789       10.8638       10.1173        9.3450        8.0127       12.5793        9.7101        8.1819        7.9131        7.2500        7.1591        9.3346        9.4051        8.9286        9.4311        6.8502        7.7660        8.0173        8.3197        9.4108       22.1906       22.0349       27.6188        8.6161       10.9323       12.2056       18.4585       24.7117       27.3081       20.2332        7.6928        7.9329       12.3910       15.7167       18.4433       19.0424       16.7027       28.6357       16.3278       14.4236       12.5771       23.1794       26.6293       37.2290       30.1073       29.4306       31.1654       28.7852       23.5251       24.5985       27.4169       23.2277       22.1771       23.1504       26.9633       22.4203       24.0599       25.2394       24.5331       23.7495       23.3582       23.2325       21.9791       30.5831       39.7889       37.0575       31.4730       37.9876       34.4161       41.0215       40.6473       49.7527       38.1287       38.1952       39.0080       36.2606       34.3627       33.1957       32.3496       34.9921       13.0500        0.0000        0.0000        0.0000        0.0000        0.0000        0.0000        0.0000        0.0000        0.0000        0.0000        0.0000        0.0000        0.0000        0.0000        0.0000        0.0000        0.0000        0.0000        0.0000        0.0000        0.0000        0.0000        0.0000        0.0000        0.0000        0.0000        0.0000        0.0000        0.0000        0.0000        0.0000        0.0000        0.0000        0.0000        0.0000        0.0000        0.0000        0.0000        0.0000        0.0000        0.0000        0.0000        0.0000        0.0000        0.0000        0.0000        0.0000        0.0000        0.0000        0.0000        0.0000        0.0000        0.0000
        0.0000        0.0000        0.0000        0.0000        0.0000        0.0000        0.0000        0.0000        0.0000        0.0000        0.0000        0.0000        0.0000        0.0000        0.0000        0.0000        0.0000        0.0000        0.0000        0.0000        0.0000       18.7399       17.1609       31.4389       30.1810       29.3451       29.6539       29.9413       20.6567       14.3254       12.7800        4.5131        3.4400        4.1781        5.8145       16.3354       18.8089       18.3315       19.4681       15.6098       13.6733       14.2330       12.5102        4.4389        8.8258        4.4855        2.5013        0.3992        0.2983        0.9842        1.2272        2.3135        3.2437        2.9212        8.3835        9.2007        8.4252        4.8171        1.4827        2.8681        3.0900        2.0036        1.1947        2.2937        4.0413        2.2885        1.8018        1.6909        1.1655        6.0602        5.1614        3.3470        4.8862        4.9716        3.3274       12.9033        4.7552        4.2815        4.3460        6.5651        7.4400        7.4411        8.4663        9.8672        9.7243        8.3183        8.7084        8.5209        8.7627        7.9786        6.4651        7.1912        6.0699        5.3602        6.5127        7.8871        7.9194        7.8637        5.4117        3.8280        3.8158        4.5117        3.8042        3.5628        5.6997        3.1479        2.5206        3.3897        2.6620        4.0033        3.9454        7.2311        6.6805        6.2961        6.0284        9.2521       14.4335       10.0479        7.5808       13.0699       13.6395       12.9493       12.2383       16.1769        8.5686        8.4961        9.4321        7.8509        8.4193        8.8041        9.0188        9.9081        9.3036        9.5340        9.5320       27.4136       42.1411       34.1006       23.2748       22.1324       12.1566       19.4747       36.8712       21.2157       11.7928        9.7211        9.5425       13.9777       19.5393       18.1780       18.7888       16.0674       19.3391       14.9282       22.5086       12.7759       23.7954       26.7339       38.8519       29.6415       28.9029       66.4574       26.6002       21.9375       28.4219       27.1861       28.9116       28.3050       25.4230       26.6071       24.7049       45.7938       25.0949       24.2809       25.4454       25.7705       23.1920       27.1035       32.6679       32.2679       34.8944       34.8050       38.1815       35.9110       49.7002       55.9678       42.3835       38.8522       32.4289       34.8510       36.0199       37.8692       35.8694       33.4548       34.6108       11.4300        0.0000        0.0000        0.0000        0.0000        0.0000        0.0000        0.0000        0.0000        0.0000        0.0000        0.0000        0.0000        0.0000        0.0000        0.0000        0.0000        0.0000        0.0000        0.0000        0.0000        0.0000        0.0000        0.0000        0.0000        0.0000        0.0000        0.0000        0.0000        0.0000        0.0000        0.0000        0.0000        0.0000        0.0000        0.0000        0.0000        0.0000        0.0000        0.0000        0.0000        0.0000        0.0000        0.0000        0.0000        0.0000        0.0000        0.0000        0.0000        0.0000        0.0000        0.0000        0.0000        0.0000
        0.0000        0.0000        0.0000        0.0000        0.0000        0.0000        0.0000        0.0000        0.0000        0.0000        0.0000        0.0000        0.0000        0.0000        0.0000        0.0000        0.0000        0.0000        0.0000        0.0000        0.0000       17.1752       17.3192       28.1820       30.5912       29.6979       26.4208       23.7913       20.3359       15.0901       11.8286        2.2251        1.4409        1.9426        4.2583       14.6817       19.0426       22.8924       23.5329       18.4859       18.3633       17.2457       12.9838        3.5114        1.5127        1.2614        3.0088        6.6162        9.8261        6.0006        4.0806        5.6851        4.2226        1.7877        3.1439        8.1012        7.4794        9.3401        5.8817        3.4929        1.8639        2.7972        3.5505        3.1951        2.1878        2.2190        2.1058        1.5498        1.0692        2.5926        3.2190        4.2740        3.2946        3.2254        3.3027        3.6581        3.8906        5.0591        5.0611        5.5986        6.5006        6.7672        6.9236        8.3126        8.8513        8.2559        8.4131        8.2399        7.9234        7.1258        6.1442        5.6020        6.4100        7.1587        9.1865        7.6375        7.3085        4.9857        4.1464        2.8365        6.1557        4.2526        3.4933        2.9794        2.7125        2.9425        2.1032        2.0834        2.3847        4.2753        3.5221        5.4888        4.4002        7.5892        6.3019        8.6867       12.6250        9.2811        8.1146       11.4013       14.2636       14.1260       19.7606        9.2604        9.1844        9.1958        9.2983       10.2738       14.5146       11.3273       10.1841       11.2817       14.2216       14.9266       15.1146       21.1605       32.8273       27.1811       21.9887       17.2017        8.8540       11.0457       10.7937       11.7581        9.3063        8.0302        9.0453       13.4351       18.0286       18.9433       16.9853       18.4651       18.0500       21.8460       18.3096       18.3528       30.3678       24.0967       29.2017       22.8200       26.0984       30.8369       26.9695       25.9187       24.8923       28.7351       32.6034       29.8725       31.4243       31.2684       30.9207       27.6039       28.4119       38.0917       30.1963       26.1347       27.5634       27.7508       30.4963       30.9284       42.7483       39.5192       36.1794       38.7892       45.8897       47.1136       51.1947       35.4796       33.4731       35.6690       31.0802       34.1811       32.8124       34.9967       36.5051       16.9800        0.0000        0.0000        0.0000        0.0000        0.0000        0.0000        0.0000        0.0000        0.0000        0.0000        0.0000        0.0000        0.0000        0.0000        0.0000        0.0000        0.0000        0.0000        0.0000        0.0000        0.0000        0.0000        0.0000        0.0000        0.0000        0.0000        0.0000        0.0000        0.0000        0.0000        0.0000        0.0000        0.0000        0.0000        0.0000        0.0000        0.0000        0.0000        0.0000        0.0000        0.0000        0.0000        0.0000        0.0000        0.0000        0.0000        0.0000        0.0000        0.0000        0.0000        0.0000        0.0000        0.0000
        0.0000        0.0000        0.0000        0.0000        0.0000        0.0000        0.0000        0.0000        0.0000        0.0000        0.0000        0.0000        0.0000        0.0000        0.0000        0.0000        0.0000        0.0000        0.0000        0.0000        0.0000       14.5876       15.7514       24.9515       25.5761       25.0609       21.7247       18.3593       18.8406       13.8063       10.8461        3.2368        1.3210        1.3472        2.8599       12.7523       19.3523       22.2432       19.8458       17.8185       18.2420       13.0174        7.5184        0.5936        5.4666        3.9170        3.0835        3.9731        5.6170        3.4717        2.5227        5.9124        3.1447        1.8812        4.5106        6.5839        4.0296        4.0129        6.2500        2.7111        2.6209        1.8538        2.4770        1.6062        2.1298        2.4365        3.1069        1.4677        2.6397        3.7984        1.4478        1.0598        2.1286        3.1395        3.2550        3.0486        2.8300        3.7553        4.1334        4.9837        5.5536        5.7908        6.1048        7.3801        7.1907        7.2175        7.3567        6.9784        7.2022        6.7081        5.8647        5.0946        5.0554        5.1173        4.2096        4.8711        5.2761        3.4146        5.7173        1.9434        2.7855        1.8296        1.5393        2.4335        2.3856        2.0850        1.6515        1.5712        1.9310        3.2333        2.5479        6.1378        4.7302        5.3504        5.6443       11.4025       12.5096       15.7465        7.3848       10.4940       12.9638       14.2671       10.7706        9.6053        9.0968        9.8883       12.3521       13.0157       12.4750       11.2934       10.3000       16.0063       17.3965       19.1119       19.3950       30.2034       29.9313       19.9628       17.0936       10.0510        9.5667       10.0984       12.7988       13.7074       10.9650        9.5895       10.6017       13.7374       16.1257       16.9666       19.5196       21.3516       19.7059       23.3273       21.6625       17.4315       25.0947       25.5262       29.5075       30.6620       29.5410       34.9692       31.2041       25.2292       20.4082       28.9652       26.7825       31.8660       34.6397       32.1452       38.3467       35.5197       31.9243       34.8364       32.0628       29.3208       33.0990       31.5894       37.2020       32.8274       35.8590       37.1230       40.0173       52.2023       43.0242       47.7185       40.0982       51.7980       40.4925       33.2968       30.1508       32.6775       34.2991       34.6865       34.4364        0.0000        0.0000        0.0000        0.0000        0.0000        0.0000        0.0000        0.0000        0.0000        0.0000        0.0000        0.0000        0.0000        0.0000        0.0000        0.0000        0.0000        0.0000        0.0000        0.0000        0.0000        0.0000        0.0000        0.0000        0.0000        0.0000        0.0000        0.0000        0.0000        0.0000        0.0000        0.0000        0.0000        0.0000        0.0000        0.0000        0.0000        0.0000        0.0000        0.0000        0.0000        0.0000        0.0000        0.0000        0.0000        0.0000        0.0000        0.0000        0.0000        0.0000        0.0000        0.0000        0.0000        0.0000
        0.0000        0.0000        0.0000        0.0000        0.0000        0.0000        0.0000        0.0000        0.0000        0.0000        0.0000        0.0000        0.0000        0.0000        0.0000        0.0000        0.0000        0.0000        0.0000        0.0000        0.0000        0.0000       10.7209       20.4496       22.6358       22.2120       18.9922       12.4052       10.3468        8.4670        7.0334        3.8689        2.9733        4.1081        7.6676       22.7150       29.8410       31.4883       28.7968       22.4005       19.8700       17.5300       11.8812        2.9784        2.2784        2.1708        2.9496        4.7235        1.0995        1.2472        4.7266        7.7454        3.5791        5.0595        3.8893        4.6344        8.1521        4.3175        6.5699        2.6894        5.2369        4.3565        6.0139        5.4287        3.0309        4.2805        5.6396        4.5162        1.9246        1.5972        2.0416        2.3357        3.6374        3.1529        3.1031        3.1693        4.5632        6.7818        5.4202        5.6088        6.1607        6.5557        7.0352        6.1581        5.8309        5.7676        5.8473        6.5480        7.8201        9.2192        6.9037        7.1005        3.8512        3.8215        2.5967        4.2992        7.1750        8.2884        6.6087        2.5414        1.4654        2.5311        1.7467        1.1953        1.4046        1.0892        1.8539        1.3530        1.3177        1.7428        4.7227        2.9186        6.4642        6.8899        3.2770       13.7372       20.3695       12.3701       12.8991       12.6786       13.8056       11.7652        9.9731       15.8507       13.5926       14.3656       20.6304       19.5880       17.9823       13.3957       27.0490       29.1452       34.7434       35.9848       21.0406       12.9845       18.7271       12.9139       13.9841       13.5970        9.8871       16.7872       10.9467       14.2030       14.8003       13.0086       13.3030       18.7054       21.8146       20.8604       22.6287       26.5503       19.5207       19.6496       17.9975       17.5970       15.9083       16.5607       17.2897       29.7896       32.8295       36.5965       36.5060       34.6957       24.6875       27.5254       25.8279       30.3221       32.1679       35.2047       36.6900       29.9333       27.7407       23.8952       30.4337       32.8847       36.5583       35.9731       40.2773       45.1819       46.8476       48.9710       56.5368       68.1980       49.6707       43.9793       44.3089       35.5390       33.9265       29.9236       30.9503       33.5671       33.6407       36.0818       40.6010       32.7881       44.7964       58.7793       64.9273        0.0000        0.0000        0.0000        0.0000        0.0000        0.0000        0.0000        0.0000        0.0000        0.0000        0.0000        0.0000        0.0000        0.0000        0.0000        0.0000        0.0000        0.0000        0.0000        0.0000        0.0000        0.0000        0.0000        0.0000        0.0000        0.0000        0.0000        0.0000        0.0000        0.0000        0.0000        0.0000        0.0000        0.0000        0.0000        0.0000        0.0000        0.0000        0.0000        0.0000        0.0000        0.0000        0.0000        0.0000        0.0000        0.0000        0.0000        0.0000        0.0000        0.0000
        0.0000        0.0000        0.0000        0.0000        0.0000        0.0000        0.0000        0.0000        0.0000        0.0000        0.0000        0.0000        0.0000        0.0000        0.0000        0.0000        0.0000        0.0000        0.0000        0.0000        0.0000        0.0000        0.0000        0.0000        0.0000        0.0000       14.7571        9.2408        7.5934        6.2607        5.3702        2.9680        2.5115        5.1525        8.4505       25.4880       33.1915       35.4069       31.7561       23.5386       21.1551       18.6132       13.3233        2.6290        2.8402        2.3236        2.9089        6.4552        5.0378        1.8114        2.2553        5.7591        5.1114        6.1653        3.9229        3.8109        2.9065        2.9447        5.3726        3.7740        3.6639        4.4857        3.0664        5.0760        4.3283        7.1180        5.5759        3.2872        1.6952        1.6099        3.5802        3.7524        2.3054        1.8893        2.8363        2.7807        4.9652        4.8255        4.3783        4.8079        5.5777        5.7431        5.5427        4.8014        4.6991        4.8801        5.2603        5.8477        6.1768        5.9623        5.7543        4.2698        3.7531        3.2944        3.0335        2.1768        3.7673        3.4943        7.4398        4.1465        1.9821        4.6056        2.9305        1.3174        0.5690        0.6840        1.2158        1.6776        0.7195        3.5901        2.1036        8.2197        3.5086       10.5299        8.8175        8.8508        9.3001        8.5540       10.1525       11.3315       14.9528        9.2872        9.4127       15.0151       19.3441       34.4703       32.2959       13.3581       22.7484       15.6577       21.4482       29.6474       29.2911       17.3711       17.3883       14.1773       17.5028       17.7697       13.1908       13.5228       12.6527       12.9330       19.4709       20.1237       16.3410       14.4590       21.2510       20.7880       21.5204       28.5154       25.6348       24.5521       22.4568       16.2474       16.5179       16.5377       17.4532       17.1752       19.1739       42.0211       46.3114       47.4172       39.7853       43.0953       38.2026       27.8438       25.5942       33.3193       36.8260       41.9321       35.5197       25.5811       22.6625       22.1473       30.8729       35.9737       34.8267       42.4133       41.5735       50.7465       53.6381       60.8838       62.4072       74.3244       91.7174       54.7516       51.0947       33.0359       34.2704       36.2727       27.4275       34.9940       34.5697       35.8243       45.1297       44.4606       46.5722       61.7435       68.4620        0.0000        0.0000        0.0000        0.0000        0.0000        0.0000        0.0000        0.0000        0.0000        0.0000        0.0000        0.0000        0.0000        0.0000        0.0000        0.0000        0.0000        0.0000        0.0000        0.0000        0.0000        0.0000        0.0000        0.0000        0.0000        0.0000        0.0000        0.0000        0.0000        0.0000        0.0000        0.0000        0.0000        0.0000        0.0000        0.0000        0.0000        0.0000        0.0000        0.0000        0.0000        0.0000        0.0000        0.0000        0.0000        0.0000        0.0000        0.0000        0.0000        0.0000
        0.0000        0.0000        0.0000        0.0000        0.0000        0.0000        0.0000        0.0000        0.0000        0.0000        0.0000        0.0000        0.0000        0.0000        0.0000        0.0000        0.0000        0.0000        0.0000        0.0000        0.0000        0.0000        0.0000        0.0000        0.0000        0.0000        0.0000        7.0936        5.7097        4.7994        4.5712        2.8495        2.8141        4.3342        7.4977       25.4895       33.0985       35.0104       31.2314       23.2838       20.4891       16.5320       12.9233        4.8931        3.5384        2.9006        2.6924        6.2501        3.8257        3.0852        5.4069        6.0831        3.5923        5.9084        7.0265        4.6989        2.8084        3.0122        5.3028        3.0029        2.5883        4.1126        2.7973        4.3401        3.8796        6.5068        6.8453        4.0102        4.6397        5.0923        2.0746        1.8268        1.6256        2.0957        2.8865        4.6765        6.2023        7.8812        4.2912        4.6850        4.6207        4.7241        4.9168        4.0822        3.9826        4.1472        4.6446        5.4465        6.1909        5.7290        5.1667        4.3464        4.2163        3.5295        2.6746        1.3769        0.9183        2.1105        5.1445        2.2956        2.2751        5.2232        1.4166        0.6274        0.2416        0.3707        0.8459        0.6230        0.8793        1.0081        1.9870        4.8527       11.7249        7.4300        4.2137        7.9216        8.6121        8.3090        9.4523       12.1701        8.6180        9.0758        9.6626       21.8878       21.7675       15.8646       16.1229       14.3266       15.7367       21.6448       16.4407       18.4309       19.2112       18.8803       17.9255       15.6400       14.2401       15.0394       20.1530       16.8459       17.2871       19.5391       26.4458       26.3740       15.8426       14.1172       18.6626       21.4759       22.5003       31.5279       26.8826       28.3022       25.7842       36.0546       23.2429       17.9400       18.4157       19.2504       20.1294       25.3361       37.8636       47.6216       43.8795       42.0982       46.7906       26.7245       28.3466       29.0280       30.2983       38.0372       39.5088       27.9434       26.4633       30.1354       26.5787       36.0009       43.5728       54.4766       54.7521       72.5537       77.4667       75.5554       76.0446       65.9247       81.5695       93.1260       64.1519       37.3795       38.7721       34.5718       47.4246       41.4937       41.0651       48.5474       46.0963       32.6969       26.2275       57.7747       63.0791       90.6600        0.0000        0.0000        0.0000        0.0000        0.0000        0.0000        0.0000        0.0000        0.0000        0.0000        0.0000        0.0000        0.0000        0.0000        0.0000        0.0000        0.0000        0.0000        0.0000        0.0000        0.0000        0.0000        0.0000        0.0000        0.0000        0.0000        0.0000        0.0000        0.0000        0.0000        0.0000        0.0000        0.0000        0.0000        0.0000        0.0000        0.0000        0.0000        0.0000        0.0000        0.0000        0.0000        0.0000        0.0000        0.0000        0.0000        0.0000        0.0000        0.0000
        0.0000        0.0000        0.0000        0.0000        0.0000        0.0000        0.0000        0.0000        0.0000        0.0000        0.0000        0.0000        0.0000        0.0000        0.0000        0.0000        0.0000        0.0000        0.0000        0.0000        0.0000        0.0000        0.0000        0.0000        0.0000        0.0000        0.0000        0.0000        0.0000        0.0000        4.4513        3.1042        3.3268        4.7313        7.3192       23.6036       29.6652       30.9033       27.3151       19.8341       17.1402       13.8917       10.3121        3.1655        2.7740        1.2180        1.4893        2.5829        4.3612        3.4859        4.0582        4.1388        5.3782        3.4509        2.8414        3.4210        2.9468        2.4677        2.6443        2.1654        2.1569        1.8996        1.4140        1.1128        0.5758        1.9092        4.4889        5.1703        7.0224        4.0635        1.9378        1.1340        1.1064        1.4976        2.1773        3.8690        6.5138        5.6574        4.4463        4.1758        3.7122        3.8949        3.6546        3.1978        3.1826        3.3457        4.1435        5.0847        5.2899        5.4203        4.7297        3.9656        3.6847        3.2439        2.6766        1.6000        1.1738        1.7643        1.8754        1.6177        3.2638        1.2828        1.0418        0.1594        0.2865        0.2544        0.2528        0.5364        0.9431        0.9000        2.3633        1.8529        3.8699        3.3603        4.4579        6.9637        7.0707        8.3692        8.5710        9.3217        9.5441       13.3778       12.7839       19.7676       18.3128        9.7750       14.7500       15.4266       15.2810       15.9390       17.7647       18.7142       19.7069       19.7407       18.8647       16.1881       15.3255       14.6936       21.7944       25.7131       25.9228       17.5513       19.0556       20.8927       14.3231       24.6185       23.9703       19.9197       21.6242       42.9799       43.7524       35.0684       27.1234       25.0367       24.8029       20.1627       20.5283       21.3334       24.3668       26.0595       45.1596       36.5332       39.9295       46.1568       47.5758       41.4622       33.1606       30.4344       30.8342       32.5568       34.6240       26.9407       34.6243       28.7785       40.1077       40.0898       50.5137       60.3954       68.1247      103.2157       94.3863       86.4540       75.5679       60.5977       67.8948       65.3548       68.0278       40.4860       44.1274       46.5317       42.9268       34.8755       34.3592       37.3956       39.5909       28.8244       30.0705       39.8187       51.2037       75.1500        0.0000        0.0000        0.0000        0.0000        0.0000        0.0000        0.0000        0.0000        0.0000        0.0000        0.0000        0.0000        0.0000        0.0000        0.0000        0.0000        0.0000        0.0000        0.0000        0.0000        0.0000        0.0000        0.0000        0.0000        0.0000        0.0000        0.0000        0.0000        0.0000        0.0000        0.0000        0.0000        0.0000        0.0000        0.0000        0.0000        0.0000        0.0000        0.0000        0.0000        0.0000        0.0000        0.0000        0.0000        0.0000        0.0000        0.0000        0.0000        0.0000
        0.0000        0.0000        0.0000        0.0000        0.0000        0.0000        0.0000        0.0000        0.0000        0.0000        0.0000        0.0000        0.0000        0.0000        0.0000        0.0000        0.0000        0.0000        0.0000        0.0000        0.0000        0.0000        0.0000        0.0000        0.0000        0.0000        0.0000        0.0000        0.0000        0.0000        0.0000        7.6901        8.9379        0.0000        0.0000       20.7652       25.1973       25.7625       22.4807       14.7532       12.1864        9.7944        7.2381        2.6885        1.3487        0.5328        0.5482        1.2683        1.4779        0.5210        0.6764        0.9994        0.7144        1.3657        0.8125        1.2292        0.5604        0.2578        0.3937        0.9485        1.5913        1.6374        1.3059        1.1007        1.6241        2.0613        1.3985        1.1878        1.5300        1.0180        0.8278        1.3729        1.6745        2.9739        4.7900        5.5647        6.1524        5.6799        3.0384        3.0867        1.6268        3.2164        2.3395        2.3733        3.5588        2.7637        3.4472        4.5729        3.8224        3.1285        3.1221        2.2154        1.9789        1.2549        1.4598        1.9638        1.7645        1.1134        6.9675        1.1935        0.7412        3.5781        4.6402        0.2816        0.5811        0.2953        0.3005        0.8043        1.1513        1.8662        4.6120        5.4128        8.0661        5.5738        5.8320        4.7384        6.5301        6.9404        6.6591        7.5265        9.2988       15.5186       12.7707       21.7928       16.4405       11.5287       14.3495       12.2594       12.8614       13.2179       14.2651       16.7909       17.8990       18.1245       17.3677       17.7759       19.6491       17.1988       23.8990       15.9280       19.2447       18.4508       14.0933       17.5267       17.9275       23.1966       22.2122       23.1015       26.3646       27.3369       31.7918       40.6861       35.9844       39.1044       35.9500       23.8937       27.7166       28.6864       30.6679       44.3048       52.5895       50.1072       44.3779       48.2446       55.4455       40.0474       37.9790       35.1193       41.9868       32.8624       32.6163       39.7668       36.3590       31.7393       47.7459       49.6100       54.1949       74.3904       97.3466       98.2464       78.4607       77.4626       73.6410       64.7666       57.3970       53.4115       60.4319       56.3254       47.9501       48.6675       43.0291       39.5924       36.1627       35.9546       38.7116       39.8410       38.5138       31.8799        0.0000        0.0000        0.0000        0.0000        0.0000        0.0000        0.0000        0.0000        0.0000        0.0000        0.0000        0.0000        0.0000        0.0000        0.0000        0.0000        0.0000        0.0000        0.0000        0.0000        0.0000        0.0000        0.0000        0.0000        0.0000        0.0000        0.0000        0.0000        0.0000        0.0000        0.0000        0.0000        0.0000        0.0000        0.0000        0.0000        0.0000        0.0000        0.0000        0.0000        0.0000        0.0000        0.0000        0.0000        0.0000        0.0000        0.0000        0.0000        0.0000        0.0000        0.0000
        0.0000        0.0000        0.0000        0.0000        0.0000        0.0000        0.0000        0.0000        0.0000        0.0000        0.0000        0.0000        0.0000        0.0000        0.0000        0.0000        0.0000        0.0000        0.0000        0.0000        0.0000        0.0000        0.0000        0.0000        0.0000        0.0000        0.0000        0.0000        0.0000        0.0000        0.0000        0.0000        0.0000        0.0000        0.0000        0.0000        0.0000       21.8310       18.7054       11.9771        9.5583        7.4824        5.5386        1.8856        1.0617        0.6141        0.6827        0.6275        0.7212        0.5813        0.9701        1.2124        1.0822        0.8465        0.5827        0.6339        0.9650        0.6947        0.9231        1.2874        1.3732        0.8961        0.3521        1.0629        0.8697        0.8051        1.3233        1.3477        1.7016        0.6426        1.0494        1.4927        3.8198        7.5403        8.1179        4.0187        5.3717        3.8769        0.4931        0.6169        0.6782        0.8178        2.0758        1.5006        1.0399        2.4864        1.8236        3.2482        3.2111        3.4465        2.3129        1.2139        1.3068        1.3731        1.7703        3.6568        1.7719        1.0683        4.0167        2.5525        0.8491       11.3487        1.8755        1.7511        1.1510        1.6497        0.4633        0.9657        1.4711        1.8369        6.4933       10.2463        9.3453        7.0515        5.9692        4.7387        4.9061        7.4960        6.7144        6.6693        7.5383        8.2611        8.2656        7.2245        7.4088        8.2868       10.9049       15.5357       12.7950       13.9606       15.7794       17.5879       18.3210       18.7100       18.4539       18.8829       20.9132       28.1122       22.9147       21.9104       18.6400       18.0897       14.8551       20.0963       19.9654       23.8668       18.5081       28.3568       25.5273       27.9264       26.7577       37.9529       31.0041       33.0433       35.4106       38.1424       38.0338       33.6396       36.4933       39.4391       32.6426       35.5053       37.6349       43.1351       45.4112       45.4418       38.2755       34.1876       33.4069       33.2552       37.0505       35.3223       36.8996       37.3455       53.4217       64.5342       78.6440       91.9987       85.8725       85.4079       91.7376       93.3050      120.2776      100.0919       72.3055       70.3473       53.5805       45.5997       43.9209       44.3188       43.3724       37.2786       41.1292       37.3360       38.1841       35.8013       29.6855        0.0000        0.0000        0.0000        0.0000        0.0000        0.0000        0.0000        0.0000        0.0000        0.0000        0.0000        0.0000        0.0000        0.0000        0.0000        0.0000        0.0000        0.0000        0.0000        0.0000        0.0000        0.0000        0.0000        0.0000        0.0000        0.0000        0.0000        0.0000        0.0000        0.0000        0.0000        0.0000        0.0000        0.0000        0.0000        0.0000        0.0000        0.0000        0.0000        0.0000        0.0000        0.0000        0.0000        0.0000        0.0000        0.0000        0.0000        0.0000        0.0000        0.0000        0.0000        0.0000
        0.0000        0.0000        0.0000        0.0000        0.0000        0.0000        0.0000        0.0000        0.0000        0.0000        0.0000        0.0000        0.0000        0.0000        0.0000        0.0000        0.0000        0.0000        0.0000        0.0000        0.0000        0.0000        0.0000        0.0000        0.0000        0.0000        0.0000        0.0000        0.0000        0.0000        0.0000        0.0000        0.0000        0.0000        0.0000        0.0000        0.0000        0.0000        0.0000        9.8401        7.6487        5.8110        4.4440        1.5534        0.9517        0.5964        0.5255        0.5592        0.6843        0.8672        0.9430        1.7833        1.6061        1.0981        1.0260        0.2871        0.7940        0.3051        0.1641        0.5964        0.6599        0.1925        0.1528        0.5561        0.4778        0.9576        1.5024        2.7368        1.3375        0.3150        0.2657        2.4583        5.8518        5.0400        5.3765        2.7247        6.3357        3.4816        1.8375        2.6894        1.1034        3.2851        2.5116        2.0154        0.6778        7.3067        5.2568        4.4041        3.9556        2.8604        6.2913        1.0761        4.4831        2.8141        3.6709        3.8340        2.4362        2.3561        2.2186        5.7386        2.8744        3.5014       11.8181        0.0604        0.3794        0.3120        0.2159        1.5637        1.4880        2.2102        3.4476        8.1536        8.4599       10.2267        7.3234        4.5815        4.6045        5.3950        6.2298        6.4936        7.4381        7.7945        8.3133        7.3178        7.6769        8.5948       13.0013       14.0399       14.0791       15.6769       17.1933       22.7955       19.6024       19.4483       19.4197       20.2179       22.6898       25.6888       26.3651       17.5967       30.0705       15.9398       26.4944       25.1163       24.8956       30.1604       34.6277       38.6668       38.1280       35.6651       25.6468       37.5364       34.0524       41.7090       46.0892       45.7640       44.0460       55.9292       60.4860       40.7907       39.7229       41.0878       45.1731       53.8778       59.3785       56.6514       50.7898       48.4233       31.9780       36.8353       37.2663       44.8084       38.1502       47.6801       58.9918       74.3519       80.0970       84.2418       97.0815       88.2772       84.1916       88.8194       94.1444       68.2832       67.4264       71.6187       60.3361       53.0112       51.6126       48.3770       48.4892       43.2569       40.2764       37.7234       37.7782       36.0597       35.4555        0.0000        0.0000        0.0000        0.0000        0.0000        0.0000        0.0000        0.0000        0.0000        0.0000        0.0000        0.0000        0.0000        0.0000        0.0000        0.0000        0.0000        0.0000        0.0000        0.0000        0.0000        0.0000        0.0000        0.0000        0.0000        0.0000        0.0000        0.0000        0.0000        0.0000        0.0000        0.0000        0.0000        0.0000        0.0000        0.0000        0.0000        0.0000        0.0000        0.0000        0.0000        0.0000        0.0000        0.0000        0.0000        0.0000        0.0000        0.0000        0.0000        0.0000        0.0000        0.0000
        0.0000        0.0000        0.0000        0.0000        0.0000        0.0000        0.0000        0.0000        0.0000        0.0000        0.0000        0.0000        0.0000        0.0000        0.0000        0.0000        0.0000        0.0000        0.0000        0.0000        0.0000        0.0000        0.0000        0.0000        0.0000        0.0000        0.0000        0.0000        0.0000        0.0000        0.0000        0.0000        0.0000        0.0000        0.0000        0.0000        0.0000        0.0000        0.0000        0.0000        6.2358        4.8558        3.9036        1.4229        0.8688        0.6931        0.8106        0.7601        0.9771        1.1734        1.3725        1.8873        2.3290        2.4914        1.7543        0.4579        0.8396        1.0952        0.6790        0.8590        0.8259        0.4039        0.4523        0.7849        0.8572        1.0890        2.0891        1.6624        3.1499        1.6910        0.8621        5.1510        5.5112        5.1317        4.6979        1.7549        4.1681        1.6727        3.8867        4.9372        5.1329        8.5011        8.5003        7.8201        5.7852        6.9988        2.6315        3.5209        5.1876        4.1703        3.3598        1.1649        2.7432        8.6429        6.8003        4.7085        3.6727        4.3731        4.4272        2.1004        3.4965        2.6571       18.3412        3.4643        8.3749        0.5388        1.6357        2.4992        2.8304        2.2857        4.6849        8.0268        9.2051       14.5781        8.6722        7.0772        5.1921        5.4670        5.3890        7.5286        8.3442        7.4119        8.4673        7.6519        8.2676        9.2060       11.1753       13.9099       15.7188       19.6905       22.2269       20.5061       19.8271       30.0704       26.4311       20.7646       21.1868       26.6980       25.4371       36.1026       24.5209       17.0291       25.2875       28.3976       31.0726       31.8140       28.4310       40.3194       30.5023       35.9551       41.0318       52.1383       41.5228       49.1271       41.3980       40.7620       60.7404       69.2190       39.5461       40.6164       44.9302       52.4587       54.3367       53.9046       58.8353       63.2832       62.1978       55.1630       51.2920       39.3455       44.3813       56.0789       52.8994       57.9866       56.6753       62.0102       76.2900       81.6528       90.1366       88.0996       96.4372       89.1052       80.0141       62.6578       77.9977       90.3974       96.7243       64.2692       58.5333       56.6223       54.1689       44.9649       44.9740       40.6158       37.1322       37.4640        0.0000        0.0000        0.0000        0.0000        0.0000        0.0000        0.0000        0.0000        0.0000        0.0000        0.0000        0.0000        0.0000        0.0000        0.0000        0.0000        0.0000        0.0000        0.0000        0.0000        0.0000        0.0000        0.0000        0.0000        0.0000        0.0000        0.0000        0.0000        0.0000        0.0000        0.0000        0.0000        0.0000        0.0000        0.0000        0.0000        0.0000        0.0000        0.0000        0.0000        0.0000        0.0000        0.0000        0.0000        0.0000        0.0000        0.0000        0.0000        0.0000        0.0000        0.0000        0.0000        0.0000
        0.0000        0.0000        0.0000        0.0000        0.0000        0.0000        0.0000        0.0000        0.0000        0.0000        0.0000        0.0000        0.0000        0.0000        0.0000        0.0000        0.0000        0.0000        0.0000        0.0000        0.0000        0.0000        0.0000        0.0000        0.0000        0.0000        0.0000        0.0000        0.0000        0.0000        0.0000        0.0000        0.0000        0.0000        0.0000        0.0000        0.0000        0.0000        0.0000        0.0000        0.0000        0.0000        0.0000        3.0528        2.2790        2.0674        2.4185        2.9858        3.3630        4.2443        5.7452        9.8849       11.8730       10.8665        7.9756        2.1080        1.4304        1.1507        1.0434        1.5733        1.2290        1.2192        1.4768        1.3514        1.9580        2.8248        4.0398        2.1809        0.7118        0.3070        2.1004        3.3444        2.0931        3.7827        4.9243        5.0156        3.3452        5.8129        7.0803       12.9824       11.9616        5.3980       10.9520       17.4609       18.0218       13.4293       14.2646       12.7054       13.8403       11.8046        9.1847        7.2689        5.8563        4.8772        6.1544        5.5786        6.8090        7.9795        5.1209        6.0814        5.5609       10.6005       28.2187        2.5375        2.0851        4.8727        2.0844        1.8741        2.1131        2.3378        2.9173        4.1054        5.3099        5.1508        6.0877        5.4020        4.9128        5.1255        5.0135        7.0577        6.6269        7.4025        8.6323       11.0489       12.6476       14.5843       17.0337       18.2700       21.5066       22.2859       26.2014       22.6816       19.7568       24.7261       24.7057       21.3529       19.9221       24.8791       20.3018       25.4864       20.0554       24.6514       31.8852       23.3056       29.0397       32.7522       39.3922       36.2284       31.6637       36.1616       36.6806       61.2027       51.4733       56.7139       60.7202       60.6167       56.8916       64.4767       45.9853       46.2619       56.7333       62.1015       59.9314       58.3111       55.8664       59.4005       67.5421       56.9816       49.6642       63.0693       45.7447       48.2346       54.1211       55.0181       63.6807       73.5602       78.6969       97.9166      100.3259      115.1271      108.3655      102.9306       99.0946       84.1628       87.1261       90.1477       81.4381       65.1437       62.8935       57.3755       44.6626       40.1941       39.8431       37.6490       37.6266       43.4700        0.0000        0.0000        0.0000        0.0000        0.0000        0.0000        0.0000        0.0000        0.0000        0.0000        0.0000        0.0000        0.0000        0.0000        0.0000        0.0000        0.0000        0.0000        0.0000        0.0000        0.0000        0.0000        0.0000        0.0000        0.0000        0.0000        0.0000        0.0000        0.0000        0.0000        0.0000        0.0000        0.0000        0.0000        0.0000        0.0000        0.0000        0.0000        0.0000        0.0000        0.0000        0.0000        0.0000        0.0000        0.0000        0.0000        0.0000        0.0000        0.0000        0.0000        0.0000        0.0000        0.0000
        0.0000        0.0000        0.0000        0.0000        0.0000        0.0000        0.0000        0.0000        0.0000        0.0000        0.0000        0.0000        0.0000        0.0000        0.0000        0.0000        0.0000        0.0000        0.0000        0.0000        0.0000        0.0000        0.0000        0.0000        0.0000        0.0000        0.0000        0.0000        0.0000        0.0000        0.0000        0.0000        0.0000        0.0000        0.0000        0.0000        0.0000        0.0000        0.0000        0.0000        0.0000        0.0000        0.0000        0.0000        2.4557        2.5640        3.0978        3.8982        4.4656        5.7255        7.8309       13.1990       15.5001       14.8958       11.3000        4.3309        2.8932        2.4226        2.8278        3.1559        2.4506        1.1831        1.5204        3.7681        4.2686        5.2895        4.3954        2.5683        0.9537        2.0761        3.6687        3.5778        2.8530        3.1718        4.8326        9.9565        9.2994       12.8476        8.6083       10.0468       11.0996       12.9687       11.6862       16.5559       17.4789       18.3011       15.8257       15.1573       15.4135       11.7302       10.5964       11.3666       15.0429       11.5965       12.9716        9.0266       11.5849       16.4582       12.3803        9.6435        7.0199       12.3711       11.3705        3.6363        2.4856        2.3200        2.5838        2.0897        2.4630        2.5921        3.1288        4.2269        5.3527        4.9138        5.0192        4.2490        4.0423        3.9516        5.0026        6.3841        6.2322        7.1144        8.9831       12.0312       14.0366       16.3306       19.0613       20.3741       23.1795       24.3171       29.9656       26.4146       20.2674       34.7722       45.0363       23.1176       20.6349       27.9736       19.7999       25.7698       21.0446       20.0116       24.1550       20.2101       24.0189       28.0053       40.4693       45.8369       50.5802       53.5016       57.1764       61.3735       64.7458       57.1718       58.8752       64.5751       77.1017       75.1666       67.2107       49.9084       63.8300       63.0701       76.1319       62.9271       61.3311       69.2471       67.5507       60.4370       59.3902       43.7160       48.1590       77.2086       66.7305       57.0429       70.8648       84.2024      100.8987      111.3964      102.4398      115.2933      115.8743      115.4530      107.6184       86.6906       79.3148       83.5053       82.3047       63.7483       61.7164       51.6344       50.2023       37.7196       40.4531       41.4388       34.5214       41.6100        0.0000        0.0000        0.0000        0.0000        0.0000        0.0000        0.0000        0.0000        0.0000        0.0000        0.0000        0.0000        0.0000        0.0000        0.0000        0.0000        0.0000        0.0000        0.0000        0.0000        0.0000        0.0000        0.0000        0.0000        0.0000        0.0000        0.0000        0.0000        0.0000        0.0000        0.0000        0.0000        0.0000        0.0000        0.0000        0.0000        0.0000        0.0000        0.0000        0.0000        0.0000        0.0000        0.0000        0.0000        0.0000        0.0000        0.0000        0.0000        0.0000        0.0000        0.0000        0.0000        0.0000
        0.0000        0.0000        0.0000        0.0000        0.0000        0.0000        0.0000        0.0000        0.0000        0.0000        0.0000        0.0000        0.0000        0.0000        0.0000        0.0000        0.0000        0.0000        0.0000        0.0000        0.0000        0.0000        0.0000        0.0000        0.0000        0.0000        0.0000        0.0000        0.0000        0.0000        0.0000        0.0000        0.0000        0.0000        0.0000        0.0000        0.0000        0.0000        0.0000        0.0000        0.0000        0.0000        0.0000        0.0000        0.0000        0.0000        3.0229        3.8953        4.4840        5.6887        7.5644       12.7909       15.4032       15.1589       11.3788        2.7635        1.8864        1.5724        2.7006        4.0822        3.7582        4.1634        2.6645        5.4628        6.3141        4.4754        2.7098        2.2948        1.8485        1.9743        3.9283        3.3026        4.4092        6.4704        5.4887        9.8887       11.2143        9.2614        2.3976        8.7551       12.8344        9.3177        9.3080       16.9809       18.1051       18.0268       16.4774       15.4267       14.3842       12.0547       10.4869        8.0073       18.4872       18.8243       22.8462       11.4734       16.8656       12.9472       13.0922       10.5828        9.7655       11.7831       13.7251        6.1134        3.9516        1.8122        3.6809        2.2863        2.7067        2.5088        2.9734        3.6544        4.0649        4.3161        4.2537        3.3011        3.2375        3.4856        4.0463        4.7699        5.2306        6.6504        8.7084       11.9082       14.1413       16.6154       19.4563       20.8591       23.5430       24.6419       24.1540       23.8252       36.4368       26.6001       19.7675       19.6179       21.8226       22.7488       18.2295       23.5913       17.2025       23.2169       21.1763       20.4361       24.5697       26.5765       44.9361       57.8676       45.8538       66.2388       68.0683       64.8112       65.0823       75.7006       69.7354       49.9302       61.3237       69.9554       72.4658       67.9968       76.2841       93.9815       95.1537       83.2226       75.4838       74.7268       73.9579       66.0233       58.6046       48.0707       54.2912       69.7437       50.0160       56.1896       69.1861       84.8102      104.9921      103.3054       92.2175      102.7104      118.5720      121.4858      131.1254       88.5639       87.3009       76.5150       76.1722       59.3497       56.0406       53.5463       50.7618       37.7093       33.9591       36.5410       39.1017       43.4700        0.0000        0.0000        0.0000        0.0000        0.0000        0.0000        0.0000        0.0000        0.0000        0.0000        0.0000        0.0000        0.0000        0.0000        0.0000        0.0000        0.0000        0.0000        0.0000        0.0000        0.0000        0.0000        0.0000        0.0000        0.0000        0.0000        0.0000        0.0000        0.0000        0.0000        0.0000        0.0000        0.0000        0.0000        0.0000        0.0000        0.0000        0.0000        0.0000        0.0000        0.0000        0.0000        0.0000        0.0000        0.0000        0.0000        0.0000        0.0000        0.0000        0.0000        0.0000        0.0000        0.0000
        0.0000        0.0000        0.0000        0.0000        0.0000        0.0000        0.0000        0.0000        0.0000        0.0000        0.0000        0.0000        0.0000        0.0000        0.0000        0.0000        0.0000        0.0000        0.0000        0.0000        0.0000        0.0000        0.0000        0.0000        0.0000        0.0000        0.0000        0.0000        0.0000        0.0000        0.0000        0.0000        0.0000        0.0000        0.0000        0.0000        0.0000        0.0000        0.0000        0.0000        0.0000        0.0000        0.0000        0.0000        0.0000        0.0000        0.0000        2.8085        3.2657        4.3262        5.9551       10.2326       12.4503       12.1920        9.4540        2.0536        1.4195        0.7418        0.6632        0.7056        0.7862        0.8414        0.9590        3.1949        4.2732        2.2919        0.3354        0.1942        0.1666        0.1725        1.0052        2.9368        2.3334        1.1705        3.0416        6.3541        0.3420        0.2098        0.3833        9.1438        7.6950        8.9693       10.1068       16.4747       17.3693       17.1800       15.4536       12.6338       11.4559       10.2395        9.3893        5.2258        4.8485        7.2422       17.5716        6.6514        7.1993        5.6183        5.9137        8.1701       12.1479       12.6790       15.4505        7.3106        2.6952        1.9176        4.9857        2.4499        2.1559        2.0771        2.2641        2.8031        2.9891        3.5276        3.1467        2.5259        2.5653        2.8264        3.3875        4.0708        4.5705        6.8317        7.9891       11.0796       13.2939       15.7746       18.6478       20.2093       31.4026       23.9606       23.5630       57.7609       38.1028       24.8651       19.2837       20.7861       23.4617       18.1198       25.9253       33.4458       25.3104       17.4532       23.3495       21.1380       30.7921       31.0571       39.0481       39.8993       43.7158       45.9444       53.5459       54.8615       63.7438       71.0651       76.5568       90.5826       72.6576       66.0188       82.7027       80.0058       84.1434       91.5367      101.6317       94.8922       96.1094       86.4604       79.3451       65.6919       55.1795       53.1434       54.9631       50.2690       53.3087       58.3858       82.8666      101.5601      106.6836       99.4063      109.1919      107.9045      106.8784      101.3568      100.1930       75.7504       87.5796       79.7942       74.8689       57.7760       63.1641       53.3037       46.6634       41.7048       38.4355       36.5217       43.3135        0.0000        0.0000        0.0000        0.0000        0.0000        0.0000        0.0000        0.0000        0.0000        0.0000        0.0000        0.0000        0.0000        0.0000        0.0000        0.0000        0.0000        0.0000        0.0000        0.0000        0.0000        0.0000        0.0000        0.0000        0.0000        0.0000        0.0000        0.0000        0.0000        0.0000        0.0000        0.0000        0.0000        0.0000        0.0000        0.0000        0.0000        0.0000        0.0000        0.0000        0.0000        0.0000        0.0000        0.0000        0.0000        0.0000        0.0000        0.0000        0.0000        0.0000        0.0000        0.0000        0.0000        0.0000
        0.0000        0.0000        0.0000        0.0000        0.0000        0.0000        0.0000        0.0000        0.0000        0.0000        0.0000        0.0000        0.0000        0.0000        0.0000        0.0000        0.0000        0.0000        0.0000        0.0000        0.0000        0.0000        0.0000        0.0000        0.0000        0.0000        0.0000        0.0000        0.0000        0.0000        0.0000        0.0000        0.0000        0.0000        0.0000        0.0000        0.0000        0.0000        0.0000        0.0000        0.0000        0.0000        0.0000        0.0000        0.0000        0.0000        0.0000        0.0000        0.0000        0.0000        0.9505        5.2970        6.6375        6.7405        5.3698        5.1465        3.6861        2.5998        1.8386        0.0279        0.0308        0.0872        0.2063        1.1522        1.4485        0.7896        0.0000        0.0000        1.3529        1.4605        1.1504        0.4600        0.2620        0.7723        2.5781        3.4617        3.8104        5.6336        8.3724       11.8677       14.4070       15.9830       16.6968       13.6176       13.9693       13.4945       12.3216        8.5277        6.0096        0.0000        0.0000        0.0000        0.0000        7.2424       16.7770        6.4473       10.0787        6.0504        0.0000        9.3889       12.1129       12.3233       14.0102        5.2091        4.1834        2.8956        2.3677        1.5712        1.1731        0.9604        0.9429        0.0326        0.3739        0.1280        0.1081        1.5315        1.7051        1.9482        8.1112        9.3126        8.8036        4.3229        5.7970        9.5592       11.5870       13.9402       18.5995       20.7749       30.4477       28.9417       24.0882       28.7754       18.3530       18.1998       19.0531       20.8004       21.5171       17.5513       17.6197       27.6885       24.6845       20.3030       24.4611       28.2089       28.6250       31.7515       34.7550       36.4689       39.5658       48.6798       52.1165       49.0946       63.6490       59.8039       62.9494       84.2007       93.2166       82.7559       84.1025       91.4989      106.7309       91.2414      113.4729      120.5030      115.9624       83.4888       88.2677       71.1338       70.4354       70.4333       60.2787       64.8619       78.1808       76.6122       79.5636       87.5385       85.2999       90.3602       90.8141      108.7453      105.9357      103.2832      101.1657       87.6101       84.3365       80.6348       66.2922       58.6919       62.7560       53.7479       53.8024       53.5946       45.5465        0.0000        0.0000        0.0000        0.0000        0.0000        0.0000        0.0000        0.0000        0.0000        0.0000        0.0000        0.0000        0.0000        0.0000        0.0000        0.0000        0.0000        0.0000        0.0000        0.0000        0.0000        0.0000        0.0000        0.0000        0.0000        0.0000        0.0000        0.0000        0.0000        0.0000        0.0000        0.0000        0.0000        0.0000        0.0000        0.0000        0.0000        0.0000        0.0000        0.0000        0.0000        0.0000        0.0000        0.0000        0.0000        0.0000        0.0000        0.0000        0.0000        0.0000        0.0000        0.0000        0.0000        0.0000        0.0000        0.0000
        0.0000        0.0000        0.0000        0.0000        0.0000        0.0000        0.0000        0.0000        0.0000        0.0000        0.0000        0.0000        0.0000        0.0000        0.0000        0.0000        0.0000        0.0000        0.0000        0.0000        0.0000        0.0000        0.0000        0.0000        0.0000        0.0000        0.0000        0.0000        0.0000        0.0000        0.0000        0.0000        0.0000        0.0000        0.0000        0.0000        0.0000        0.0000        0.0000        0.0000        0.0000        0.0000        0.0000        0.0000        0.0000        0.0000        0.0000        0.0000        0.0000        0.0000        0.0000        0.0000        0.0000        0.0000        0.0000        4.6319        3.9266        3.1583        0.0000        0.0000        0.0000        0.0653        0.0686        0.3345        0.2605        0.0000        0.0000        0.0000        0.0000        0.0000        0.0000        0.0000        0.0678        0.4464        0.7747        3.9424        5.8416        7.4196       10.3935       15.2380       17.1949       19.3540       23.4427       14.5325       18.1589       16.0909       11.8518        7.0051        0.0000        0.0000        0.0000        0.0000        0.0000        0.0000       28.4816        6.2108        0.0000        0.0000        0.0000       10.2101       12.4109       11.4900        9.4882        6.0953        4.3886        3.2375        2.6051        1.5392        1.0323        0.7327        0.8192        0.0085        0.0000        0.0556        0.3839        2.5718        6.7275       18.3568        7.4235        6.2563        8.7181        3.7645        5.2532        8.8426       12.7966       13.2405       15.9588       23.5765       23.0726       24.0147       26.5289       18.1712       23.7170       37.6368       27.8992       22.2188       20.1672       21.1630       19.3396       23.4862       25.0886       22.0342       25.3278       24.9038       27.2896       32.8701       32.2488       40.3768       50.9327       50.1067       48.5609       50.5583       60.4227       56.6731       59.8764       72.0204       88.9719       87.7603       90.3188       90.5057       97.5509       98.5879      117.6704      112.0915       95.3292       85.9092      103.6444       73.7287       81.8819       79.2263       83.3591       82.7173       88.1201      104.2191      101.7516       92.0450       85.9318       89.0448       82.5420      107.5534      117.7248      110.9761      104.2278       83.6780       87.8461       88.0670       79.7750       58.1863       54.0707       51.5178       53.6311       61.3042       52.8427        0.0000        0.0000        0.0000        0.0000        0.0000        0.0000        0.0000        0.0000        0.0000        0.0000        0.0000        0.0000        0.0000        0.0000        0.0000        0.0000        0.0000        0.0000        0.0000        0.0000        0.0000        0.0000        0.0000        0.0000        0.0000        0.0000        0.0000        0.0000        0.0000        0.0000        0.0000        0.0000        0.0000        0.0000        0.0000        0.0000        0.0000        0.0000        0.0000        0.0000        0.0000        0.0000        0.0000        0.0000        0.0000        0.0000        0.0000        0.0000        0.0000        0.0000        0.0000        0.0000        0.0000        0.0000        0.0000        0.0000
        0.0000        0.0000        0.0000        0.0000        0.0000        0.0000        0.0000        0.0000        0.0000        0.0000        0.0000        0.0000        0.0000        0.0000        0.0000        0.0000        0.0000        0.0000        0.0000        0.0000        0.0000        0.0000        0.0000        0.0000        0.0000        0.0000        0.0000        0.0000        0.0000        0.0000        0.0000        0.0000        0.0000        0.0000        0.0000        0.0000        0.0000        0.0000        0.0000        0.0000        0.0000        0.0000        0.0000        0.0000        0.0000        0.0000        0.0000        0.0000        0.0000        0.0000        0.0000        0.0000        0.0000        0.0000        0.0000        0.0000        0.0000        0.0000        0.0000        0.0000        0.0000        0.0022        0.0194        0.0005        0.0000        0.0000        0.0000        0.0000        0.0000        0.0000        0.0000        0.0000        0.0000        0.3338        0.8641        4.8776        6.6795        9.1309       12.2061       18.9812       19.5288       20.1616       19.7123       13.4982       15.0838        0.0000        0.0000        0.0000        0.0000        0.0000        0.0000        0.0000        0.0000        0.0000        0.0000        0.0000        0.0000        0.0000        0.0000        0.0000       11.0310       10.5493        7.8638        5.9066        4.4337        3.3008        2.6004        2.5463        0.8991        0.5932        0.3811        0.0000        0.0590        0.1499        0.0912        0.6238       13.8438       14.1603        8.1426        1.9713        2.4175        3.4910        4.9203        8.3158       17.3423       12.5523       17.5493       22.1329       25.2603       25.2497       24.3529       19.4129       18.2865       23.4670       23.3055       31.9355       24.4316       18.6515       19.9120       19.2234       21.2947       25.6097       28.4356       27.8739       31.4095       30.1650       30.3634       32.8191       45.2614       44.2671       43.4443       42.6747       45.5795       51.9147       65.2161       79.8227       90.8778       84.3513       92.3137       76.5556       83.9847       86.9731       93.7740      122.2208      115.7378      116.9334      116.1420       88.3910       80.8501       79.2731       79.1291       82.2270       93.0693      121.3356      108.8559       82.1174       84.8690       90.9037       93.7128      103.8338      108.6599      114.7257      101.8578       84.0296       87.1426       83.9694       70.6325       57.7975       52.3764       50.4242       52.6721       48.4218        0.0000        0.0000        0.0000        0.0000        0.0000        0.0000        0.0000        0.0000        0.0000        0.0000        0.0000        0.0000        0.0000        0.0000        0.0000        0.0000        0.0000        0.0000        0.0000        0.0000        0.0000        0.0000        0.0000        0.0000        0.0000        0.0000        0.0000        0.0000        0.0000        0.0000        0.0000        0.0000        0.0000        0.0000        0.0000        0.0000        0.0000        0.0000        0.0000        0.0000        0.0000        0.0000        0.0000        0.0000        0.0000        0.0000        0.0000        0.0000        0.0000        0.0000        0.0000        0.0000        0.0000        0.0000        0.0000        0.0000        0.0000
        0.0000        0.0000        0.0000        0.0000        0.0000        0.0000        0.0000        0.0000        0.0000        0.0000        0.0000        0.0000        0.0000        0.0000        0.0000        0.0000        0.0000        0.0000        0.0000        0.0000        0.0000        0.0000        0.0000        0.0000        0.0000        0.0000        0.0000        0.0000        0.0000        0.0000        0.0000        0.0000        0.0000        0.0000        0.0000        0.0000        0.0000        0.0000        0.0000        0.0000        0.0000        0.0000        0.0000        0.0000        0.0000        0.0000        0.0000        0.0000        0.0000        0.0000        0.0000        0.0000        0.0000        0.0000        0.0000        0.0000        0.0000        0.0000        0.0000        0.0000        0.0000        0.0000        0.0355        0.0372        0.0000        0.0000        0.0000        0.0000        0.0000        0.0000        0.0000        0.0000        0.0000        0.0000        1.1462        7.4024        8.8469       11.1088       13.6388       17.0981       19.5601       20.3585       19.1067       13.6279        0.0000        0.0000        0.0000        0.0000        0.0000        0.0000        0.0000        0.0000        0.0000        0.0000        0.0000        0.0000        0.0000        0.0000        0.0000        0.0000        0.0000        9.3824        6.4912        5.0967        3.9825        3.1148        2.4059        4.2545        0.7693        0.4117        0.2949        0.0000        0.0856        0.0629        0.0000        0.5756        1.3102        1.3455        1.8518        2.7061        2.5188        3.7124        5.0457        8.0370        9.7644       11.8197       14.2449       18.0333       20.8514       24.6414       24.6269       22.9636       47.8282       28.7396       31.6231       26.1946       27.7706       23.3724       23.7401       23.8555       27.7964       24.2259       26.6247       28.9633       30.1309       29.9807       31.8813       33.9075       40.4433       39.1044       45.6361       42.8108       55.5576       60.8575       74.7661       90.3558       89.9818       85.8721       87.7950       76.6938       68.9362       75.9833       93.4379      109.1711       90.1405      100.3769      115.9898       86.4116       80.4746       73.2909       71.9290       83.5851       82.1822       99.7460      107.6065       80.1441       88.7350       92.5978       99.9449      111.0408      118.0853      116.2930      111.8378       95.6143       86.2813       62.6102       57.8596       52.8032       54.5232       51.0093       54.4476        0.0000        0.0000        0.0000        0.0000        0.0000        0.0000        0.0000        0.0000        0.0000        0.0000        0.0000        0.0000        0.0000        0.0000        0.0000        0.0000        0.0000        0.0000        0.0000        0.0000        0.0000        0.0000        0.0000        0.0000        0.0000        0.0000        0.0000        0.0000        0.0000        0.0000        0.0000        0.0000        0.0000        0.0000        0.0000        0.0000        0.0000        0.0000        0.0000        0.0000        0.0000        0.0000        0.0000        0.0000        0.0000        0.0000        0.0000        0.0000        0.0000        0.0000        0.0000        0.0000        0.0000        0.0000        0.0000        0.0000        0.0000        0.0000
        0.0000        0.0000        0.0000        0.0000        0.0000        0.0000        0.0000        0.0000        0.0000        0.0000        0.0000        0.0000        0.0000        0.0000        0.0000        0.0000        0.0000        0.0000        0.0000        0.0000        0.0000        0.0000        0.0000        0.0000        0.0000        0.0000        0.0000        0.0000        0.0000        0.0000        0.0000        0.0000        0.0000        0.0000        0.0000        0.0000        0.0000        0.0000        0.0000        0.0000        0.0000        0.0000        0.0000        0.0000        0.0000        0.0000        0.0000        0.0000        0.0000        0.0000        0.0000        0.0000        0.0000        0.0000        0.0000        0.0000        0.0000        0.0000        0.0000        0.0000        0.0000        0.0000        0.0000        0.0000        0.0000        0.0000        0.0000        0.0000        0.0000        0.0000        0.0000        0.0000        0.0000        0.0000        0.9751       12.0454       16.5322       20.3550       23.5028       17.4793       19.4496       19.4876       17.8752        0.0000        0.0000        0.0000        0.0000        0.0000        0.0000        0.0000        0.0000        0.0000        0.0000        0.0000        0.0000        0.0000        0.0000        0.0000        0.0000        0.0000        0.0000        9.0829        6.8243        6.1326        5.0347        4.0335        3.0781        0.5237        0.2726        0.1278        0.0913        0.0000        0.0000        0.0000        0.0112        0.6859        1.0636        1.8869        1.9646        2.6667        3.2549        4.2045        5.8909       14.6558       10.3814       11.4145       13.2329       17.3982       21.7965       20.1437       19.7172       21.8797       18.0251       18.1477       18.5134       23.8724       24.8838       23.2781       26.9698       22.1771       21.1548       22.8172       24.3299       28.9857       30.8213       37.4644       42.7475       42.4204       42.7298       47.8204       50.6257       58.8214       53.9628       59.8424       57.2568       61.4826       63.3969       64.0814       76.8178       86.4523       81.7972       76.6440       94.0019       70.1397       71.4037       75.0118       77.4094       69.8660       70.7596       71.2376       75.7421       79.3504       67.4561       70.3513       86.3422       88.1749       93.1432       94.7139      101.4438      120.7444      121.5471      124.0345      117.2454       84.7635       71.8153       60.3247       56.2296       50.8245       54.0521       55.4250       56.2381        0.0000        0.0000        0.0000        0.0000        0.0000        0.0000        0.0000        0.0000        0.0000        0.0000        0.0000        0.0000        0.0000        0.0000        0.0000        0.0000        0.0000        0.0000        0.0000        0.0000        0.0000        0.0000        0.0000        0.0000        0.0000        0.0000        0.0000        0.0000        0.0000        0.0000        0.0000        0.0000        0.0000        0.0000        0.0000        0.0000        0.0000        0.0000        0.0000        0.0000        0.0000        0.0000        0.0000        0.0000        0.0000        0.0000        0.0000        0.0000        0.0000        0.0000        0.0000        0.0000        0.0000        0.0000        0.0000        0.0000        0.0000        0.0000
        0.0000        0.0000        0.0000        0.0000        0.0000        0.0000        0.0000        0.0000        0.0000        0.0000        0.0000        0.0000        0.0000        0.0000        0.0000        0.0000        0.0000        0.0000        0.0000        0.0000        0.0000        0.0000        0.0000        0.0000        0.0000        0.0000        0.0000        0.0000        0.0000        0.0000        0.0000        0.0000        0.0000        0.0000        0.0000        0.0000        0.0000        0.0000        0.0000        0.0000        0.0000        0.0000        0.0000        0.0000        0.0000        0.0000        0.0000        0.0000        0.0000        0.0000        0.0000        0.0000        0.0000        0.0000        0.0000        0.0000        0.0000        0.0000        0.0000        0.0000        0.0000        0.0000        0.0000        0.0000        0.0000        0.0000        0.0000        0.0000        0.0000        0.0000        0.0000        0.0000        0.0000        0.0000        0.0000        0.0000        0.0000        0.0000        0.0000        0.0000        0.0000        0.0000        0.0000        0.0000        0.0000        0.0000        0.0000        0.0000        0.0000        0.0000        0.0000        0.0000        0.0000        0.0000        0.0000        0.0000        0.0000        0.0000        0.0000        0.0000        0.0000        5.2464        4.5323        5.0610        4.4910        3.7443        2.8007        0.4565        0.2092        0.0822        0.0531        0.0000        0.0000        0.0000        0.0000        2.3492        0.9664        1.7135        2.0939        2.6667        3.1734        4.0801        5.5284        8.2276        8.4429       12.4521       12.1222       15.0535       17.1959       18.3003       18.4223       17.1877       17.2848       17.7556       18.7809       23.2045       24.2829       21.7692       23.8478       23.3179       22.2429       23.9289       25.5908       29.4818       32.4196       34.8815       42.7916       42.4126       40.4663       43.3549       45.9036       62.1264       69.0562       59.8987       53.0691       56.4317       60.6502       57.5893       77.8565       73.2836       67.9509       69.4578       67.4792       60.9677       55.3063       55.2683       54.1184       63.5793       60.3546       74.2513       72.8705       67.1743       69.7034       73.3252       84.4420       96.8411      102.4869       99.6613       94.9446      104.6092      112.7327      116.5025      114.4054       83.6756       64.6666       58.4048       69.3870       43.5076       43.9831       58.3300        0.0000        0.0000        0.0000        0.0000        0.0000        0.0000        0.0000        0.0000        0.0000        0.0000        0.0000        0.0000        0.0000        0.0000        0.0000        0.0000        0.0000        0.0000        0.0000        0.0000        0.0000        0.0000        0.0000        0.0000        0.0000        0.0000        0.0000        0.0000        0.0000        0.0000        0.0000        0.0000        0.0000        0.0000        0.0000        0.0000        0.0000        0.0000        0.0000        0.0000        0.0000        0.0000        0.0000        0.0000        0.0000        0.0000        0.0000        0.0000        0.0000        0.0000        0.0000        0.0000        0.0000        0.0000        0.0000        0.0000        0.0000        0.0000        0.0000
        0.0000        0.0000        0.0000        0.0000        0.0000        0.0000        0.0000        0.0000        0.0000        0.0000        0.0000        0.0000        0.0000        0.0000        0.0000        0.0000        0.0000        0.0000        0.0000        0.0000        0.0000        0.0000        0.0000        0.0000        0.0000        0.0000        0.0000        0.0000        0.0000        0.0000        0.0000        0.0000        0.0000        0.0000        0.0000        0.0000        0.0000        0.0000        0.0000        0.0000        0.0000        0.0000        0.0000        0.0000        0.0000        0.0000        0.0000        0.0000        0.0000        0.0000        0.0000        0.0000        0.0000        0.0000        0.0000        0.0000        0.0000        0.0000        0.0000        0.0000        0.0000        0.0000        0.0000        0.0000        0.0000        0.0000        0.0000        0.0000        0.0000        0.0000        0.0000        0.0000        0.0000        0.0000        0.0000        0.0000        0.0000        0.0000        0.0000        0.0000        0.0000        0.0000        0.0000        0.0000        0.0000        0.0000        0.0000        0.0000        0.0000        0.0000        0.0000        0.0000        0.0000        0.0000        0.0000        0.0000        0.0000        0.0000        0.0000        0.0000        0.0000        3.8077        3.5860        4.1666        3.8833        3.3395        2.5174        0.4178        0.2042        0.0847        0.0605        0.0082        0.0000        0.0335        0.0000        0.5706        0.9551        2.3405        5.9521        3.0257        3.1003        3.9325        9.6357        7.3031        7.8454        9.9161       11.2651       13.9680       15.9350       17.1867       17.5902       16.7605       17.1531       17.9038       18.6319       23.1129       24.5770       24.6969       25.7026       25.6394       25.9931       26.4949       29.8572       36.1852       39.3866       45.7739       38.3555       40.8164       41.6144       41.6323       42.3179       53.6319       56.9010       60.9501       55.0998       63.0260       68.2014       79.3115       69.9914       60.2520       63.9391       64.8424       74.8166       51.6586       46.7149       47.7882       52.5957       63.0243       63.7295       70.3016       68.8806       72.5893       76.8517       89.5616       91.1213       99.8230      112.2174      102.9822       90.9458       95.0785       93.0074       94.2755       96.4272       71.3355       57.7354       56.2537       62.5180       46.2901       55.7615       64.2991        0.0000        0.0000        0.0000        0.0000        0.0000        0.0000        0.0000        0.0000        0.0000        0.0000        0.0000        0.0000        0.0000        0.0000        0.0000        0.0000        0.0000        0.0000        0.0000        0.0000        0.0000        0.0000        0.0000        0.0000        0.0000        0.0000        0.0000        0.0000        0.0000        0.0000        0.0000        0.0000        0.0000        0.0000        0.0000        0.0000        0.0000        0.0000        0.0000        0.0000        0.0000        0.0000        0.0000        0.0000        0.0000        0.0000        0.0000        0.0000        0.0000        0.0000        0.0000        0.0000        0.0000        0.0000        0.0000        0.0000        0.0000        0.0000        0.0000
        0.0000        0.0000        0.0000        0.0000        0.0000        0.0000        0.0000        0.0000        0.0000        0.0000        0.0000        0.0000        0.0000        0.0000        0.0000        0.0000        0.0000        0.0000        0.0000        0.0000        0.0000        0.0000        0.0000        0.0000        0.0000        0.0000        0.0000        0.0000        0.0000        0.0000        0.0000        0.0000        0.0000        0.0000        0.0000        0.0000        0.0000        0.0000        0.0000        0.0000        0.0000        0.0000        0.0000        0.0000        0.0000        0.0000        0.0000        0.0000        0.0000        0.0000        0.0000        0.0000        0.0000        0.0000        0.0000        0.0000        0.0000        0.0000        0.0000        0.0000        0.0000        0.0000        0.0000        0.0000        0.0000        0.0000        0.0000        0.0000        0.0000        0.0000        0.0000        0.0000        0.0000        0.0000        0.0000        0.0000        0.0000        0.0000        0.0000        0.0000        0.0000        0.0000        0.0000        0.0000        0.0000        0.0000        0.0000        0.0000        0.0000        0.0000        0.0000        0.0000        0.0000        0.0000        0.0000        0.0000        0.0000        0.0000        0.0000        0.0000        3.0696        3.1668        2.9648        3.4522        3.2204        2.8355        2.2554        0.4089        0.2574        0.1587        0.1133        0.0436        0.0000        0.0957        0.0353        0.8015        4.7320        2.4854       29.1934        4.2438        3.4593        3.8224        4.9878        6.4081        7.5148        8.9321       10.6739       13.2685       15.1564       16.5151       17.4061       16.9673       17.7591       18.6461       19.4443       22.2218       24.2123       27.7572       26.9740       26.6738       28.6654       32.0926       38.3627       43.0757       46.0402       53.0583       50.5008       44.7202       43.5031       46.8869       48.5671       49.9080       51.7858       59.5887       67.3858       69.3944       81.9037       80.2189       67.2716       55.0917       59.6544       67.4649       62.4765       49.4043       53.7798       56.7020       65.4951       71.9964       68.6287       66.7330       82.7437       85.3113       82.7638       92.0587       89.5296       91.5644       99.5704       94.2873       87.8983       98.0787       97.2230       98.9731       75.7543       61.4501       55.6330       49.9917       50.4165       47.1784        0.0000        0.0000        0.0000        0.0000        0.0000        0.0000        0.0000        0.0000        0.0000        0.0000        0.0000        0.0000        0.0000       98.6400        0.0000        0.0000        0.0000      151.0800        0.0000        0.0000        0.0000        0.0000        0.0000        0.0000        0.0000        0.0000        0.0000        0.0000        0.0000        0.0000        0.0000        0.0000        0.0000        0.0000        0.0000        0.0000        0.0000        0.0000        0.0000        0.0000        0.0000        0.0000        0.0000        0.0000        0.0000        0.0000        0.0000        0.0000        0.0000        0.0000        0.0000        0.0000        0.0000        0.0000        0.0000        0.0000        0.0000        0.0000        0.0000        0.0000        0.0000
        0.0000        0.0000        0.0000        0.0000        0.0000        0.0000        0.0000        0.0000        0.0000        0.0000        0.0000        0.0000        0.0000        0.0000        0.0000        0.0000        0.0000        0.0000        0.0000        0.0000        0.0000        0.0000        0.0000        0.0000        0.0000        0.0000        0.0000        0.0000        0.0000        0.0000        0.0000        0.0000        0.0000        0.0000        0.0000        0.0000        0.0000        0.0000        0.0000        0.0000        0.0000        0.0000        0.0000        0.0000        0.0000        0.0000        0.0000        0.0000        0.0000        0.0000        0.0000        0.0000        0.0000        0.0000        0.0000        0.0000        0.0000        0.0000        0.0000        0.0000        0.0000        0.0000        0.0000        0.0000        0.0000        0.0000        0.0000        0.0000        0.0000        0.0000        0.0000        0.0000        0.0000        0.0000        0.0000        0.0000        0.0000        0.0000        0.0000        0.0000        0.0000        0.0000        0.0000        0.0000        0.0000        0.0000        0.0000        0.0000        0.0000        0.0000        0.0000        0.0000        0.0000        0.0000        0.0000        0.0000        0.0000        0.0000        0.0000        0.0000        2.7415        2.6850        2.5187        2.1128        1.9743        1.7779        1.6801       21.4257        2.4569        1.1237        0.7724        0.0000        0.0000        0.0000        0.1307        1.5230        1.5306        1.7364        2.2495        2.9658        3.0770        3.8387        4.9466        6.3765        8.3225       11.3308       11.4673       12.3828       14.1172       15.6150       16.9297       19.2524       21.6406       21.7671       22.7025       24.0080       27.9743       27.4279       26.9031       26.1784       30.2660       35.6981       43.2957       45.4604       50.0546       62.1986       64.7271       60.0590       58.8978       70.8744       64.2660       66.9778       82.3190       85.1165       92.9992       74.7018       71.5598       71.5042       67.4088       56.4211       55.0997       58.8668       70.1842       71.0177       60.8829       65.1430       68.5502       62.3705       62.3688       71.4440       77.7570       84.7836       90.0375       92.3504       81.1391       79.4814       81.8537       82.4203       72.1018       68.9971       75.0793       61.4297       51.5059       40.1948       35.5801       35.9731       36.8123       76.6028        0.0000        0.0000        0.0000        0.0000        0.0000        0.0000        0.0000        0.0000        0.0000        0.0000        0.0000        0.0000      133.7400      153.0000      160.3500        0.0000      130.1100      145.8600        0.0000        0.0000        0.0000        0.0000        0.0000        0.0000        0.0000        0.0000        0.0000        0.0000        0.0000        0.0000        0.0000        0.0000        0.0000        0.0000        0.0000        0.0000        0.0000        0.0000        0.0000        0.0000        0.0000        0.0000        0.0000        0.0000        0.0000        0.0000        0.0000        0.0000        0.0000        0.0000        0.0000        0.0000        0.0000        0.0000        0.0000        0.0000        0.0000        0.0000        0.0000        0.0000        0.0000
        0.0000        0.0000        0.0000        0.0000        0.0000        0.0000        0.0000        0.0000        0.0000        0.0000        0.0000        0.0000        0.0000        0.0000        0.0000        0.0000        0.0000        0.0000        0.0000        0.0000        0.0000        0.0000        0.0000        0.0000        0.0000        0.0000        0.0000        0.0000        0.0000        0.0000        0.0000        0.0000        0.0000        0.0000        0.0000        0.0000        0.0000        0.0000        0.0000        0.0000        0.0000        0.0000        0.0000        0.0000        0.0000        0.0000        0.0000        0.0000        0.0000        0.0000        0.0000        0.0000        0.0000        0.0000        0.0000        0.0000        0.0000        0.0000        0.0000        0.0000        0.0000        0.0000        0.0000        0.0000        0.0000        0.0000        0.0000        0.0000        0.0000        0.0000        0.0000        0.0000        0.0000        0.0000        0.0000        0.0000        0.0000        0.0000        0.0000        0.0000        0.0000        0.0000        0.0000        0.0000        0.0000        0.0000        0.0000        0.0000        0.0000        0.0000        0.0000        0.0000        0.0000        0.0000        0.0000        0.0000        0.0000        0.0000        0.0000        1.7714        1.9392        1.9749        1.8304        1.6004        1.4817        1.3905        1.4623       11.0616        3.8436        1.4178        1.0163        0.0000        0.0000        0.0340        0.2210        1.1740        1.2439        1.7172        2.2435        2.6536        3.0591        3.8758        5.0299        6.1494        7.1600        8.4381        9.9990       11.7754       13.4045       15.0629       20.7740       19.5579       21.3180       22.7680       26.0360       28.4890       25.4311       32.0582       31.5927       29.5635       32.7596       39.9672       46.6722       49.9726       53.3547       65.5454       69.5646       69.7139       60.6473       71.6753       64.3446       66.8927       77.6691       75.1170       89.4376       75.4687       66.1857       68.5282       68.8563       68.4042       60.9485       68.8768       73.2958       61.8483       59.6922       55.7849       60.4973       61.4304       61.1539       67.8560       74.6854       83.7694       78.3621       83.0346       73.7747       73.6543       75.1624       71.9464       63.7785       58.2450       48.7727       48.1239       46.3096       32.9758       31.5312       44.8628       37.3879       72.3329        0.0000        0.0000        0.0000        0.0000        0.0000        0.0000      110.1930       58.7400        0.0000        0.0000        0.0000        0.0000      101.9400      110.6100        0.0000        0.0000        0.0000        0.0000        0.0000        0.0000        0.0000        0.0000        0.0000        0.0000        0.0000        0.0000        0.0000        0.0000        0.0000        0.0000        0.0000        0.0000        0.0000        0.0000        0.0000        0.0000        0.0000        0.0000        0.0000        0.0000        0.0000        0.0000        0.0000        0.0000        0.0000        0.0000        0.0000        0.0000        0.0000        0.0000        0.0000        0.0000        0.0000        0.0000        0.0000        0.0000        0.0000        0.0000        0.0000        0.0000        0.0000
        0.0000        0.0000        0.0000        0.0000        0.0000        0.0000        0.0000        0.0000        0.0000        0.0000        0.0000        0.0000        0.0000        0.0000        0.0000        0.0000        0.0000        0.0000        0.0000        0.0000        0.0000        0.0000        0.0000        0.0000        0.0000        0.0000        0.0000        0.0000        0.0000        0.0000        0.0000        0.0000        0.0000        0.0000        0.0000        0.0000        0.0000        0.0000        0.0000        0.0000        0.0000        0.0000        0.0000        0.0000        0.0000        0.0000        0.0000        0.0000        0.0000        0.0000        0.0000        0.0000        0.0000        0.0000        0.0000        0.0000        0.0000        0.0000        0.0000        0.0000        0.0000        0.0000        0.0000        0.0000        0.0000        0.0000        0.0000        0.0000        0.0000        0.0000        0.0000        0.0000        0.0000        0.0000        0.0000        0.0000        0.0000        0.0000        0.0000        0.0000        0.0000        0.0000        0.0000        0.0000        0.0000        0.0000        0.0000        0.0000        0.0000        0.0000        0.0000        0.0000        0.0000        0.0000        0.0000        0.0000        0.0000        0.2123        0.9528        1.1063        1.3973        1.5712        1.5147        1.2543        1.1868        1.1331        1.1707        1.8172        1.8795        1.7080        1.2687        0.0241        0.0000        0.1485        0.3359        1.1019        1.3839        1.8433        2.1713        2.5728        2.8754        3.6464        4.5409        5.7839        6.7689        7.9720       10.0769       11.0712       12.5915       14.2688       19.2842       19.0496       22.1082       22.8318       30.1451       34.9577       32.6787       31.5643       35.9024       32.9839       33.5144       40.7371       43.3296       50.1978       53.0852       60.4061       55.2287       59.5034       75.6932       71.4185       70.3470       67.9135       71.9109       85.2825       87.1520       82.4748       73.9930       70.2726       72.4211       69.5199       61.6781       61.8524       61.8938       56.6727       52.6303       52.5174       55.5735       56.4296       54.7960       60.0167       64.6395       70.8088       71.5575       74.9306       68.5454       64.4377       62.0516       63.8350       62.2412       50.0509       43.0978       42.6147       34.6643       36.5025       38.1482       52.0466       25.4701        0.0000        0.0000        0.0000        0.0000        0.0000       56.6425       53.7811       55.8746       31.5900        0.0000        0.0000        0.0000        0.0000        0.0000        0.0000        0.0000        0.0000        0.0000        0.0000        0.0000        0.0000        0.0000        0.0000        0.0000        0.0000        0.0000        0.0000        0.0000        0.0000        0.0000        0.0000        0.0000        0.0000        0.0000        0.0000        0.0000        0.0000        0.0000        0.0000        0.0000        0.0000        0.0000        0.0000        0.0000        0.0000        0.0000        0.0000        0.0000        0.0000        0.0000        0.0000        0.0000        0.0000        0.0000        0.0000        0.0000        0.0000        0.0000        0.0000        0.0000        0.0000        0.0000
        0.0000        0.0000        0.0000        0.0000        0.0000        0.0000        0.0000        0.0000        0.0000        0.0000        0.0000        0.0000        0.0000        0.0000        0.0000        0.0000        0.0000        0.0000        0.0000        0.0000        0.0000        0.0000        0.0000        0.0000        0.0000        0.0000        0.0000        0.0000        0.0000        0.0000        0.0000        0.0000        0.0000        0.0000        0.0000        0.0000        0.0000        0.0000        0.0000        0.0000        0.0000        0.0000        0.0000        0.0000        0.0000        0.0000        0.0000        0.0000        0.0000        0.0000        0.0000        0.0000        0.0000        0.0000        0.0000        0.0000        0.0000        0.0000        0.0000        0.0000        0.0000        0.0000        0.0000        0.0000        0.0000        0.0000        0.0000        0.0000        0.0000        0.0000        0.0000        0.0000        0.0000        0.0000        0.0000        0.0000        0.0000        0.0000        0.0000        0.0000        0.0000        0.0000        0.0000        0.0000        0.0000        0.0000        0.0000        0.0000        0.0000        0.0000        0.0000        0.0000        0.0000        0.0000        0.0000        0.0000        0.0000        1.8620        1.0567        1.5638        2.8176        1.4633        1.3080        1.0950        1.0335        1.0550        1.1612        1.8833        2.0411        1.9242        1.5299        0.0000        0.0145        0.1474        0.3297        1.2297        3.9208        4.3934        2.7047        3.0015        2.7188        3.1456        4.0682        5.2753        6.2345        7.3684        8.7090       10.3153       11.6335       13.2029       17.5991       20.3861       23.4270       24.9851       28.6122       33.0155       34.9859       32.0480       41.1472       39.7254       44.7010       46.1639       46.7184       52.9134       54.3418       54.3917       55.6373       58.4216       69.3499       64.4009       58.6843       66.5988       74.5929       86.4655       88.0099       90.6697       85.6120       68.1895       74.3218       65.8850       61.5010       59.3614       61.2923       54.7495       56.5573       50.1150       51.0560       51.9179       50.3577       52.6087       56.8040       58.3461       56.6125       61.1525       55.4185       51.5850       52.3950       57.7616       50.5720       35.5084       33.3287       31.1283       30.1497       31.3016       29.4308       27.9798       28.2663        0.0000        0.0000        0.0000       18.2700       40.4427       44.2028       47.9229       48.8656       14.3700        0.0000        0.0000        0.0000        0.0000        0.0000        0.0000        0.0000        0.0000        0.0000        0.0000        0.0000        0.0000        0.0000        0.0000        0.0000        0.0000        0.0000        0.0000        0.0000        0.0000        0.0000        0.0000        0.0000        0.0000        0.0000        0.0000        0.0000        0.0000        0.0000        0.0000        0.0000        0.0000        0.0000        0.0000        0.0000        0.0000        0.0000        0.0000        0.0000        0.0000        0.0000        0.0000        0.0000        0.0000        0.0000        0.0000        0.0000        0.0000        0.0000        0.0000        0.0000        0.0000        0.0000
        0.0000        0.0000        0.0000        0.0000        0.0000        0.0000        0.0000        0.0000        0.0000        0.0000        0.0000        0.0000        0.0000        0.0000        0.0000        0.0000        0.0000        0.0000        0.0000        0.0000        0.0000        0.0000        0.0000        0.0000        0.0000        0.0000        0.0000        0.0000        0.0000        0.0000        0.0000        0.0000        0.0000        0.0000        0.0000        0.0000        0.0000        0.0000        0.0000        0.0000        0.0000        0.0000        0.0000        0.0000        0.0000        0.0000        0.0000        0.0000        0.0000        0.0000        0.0000        0.0000        0.0000        0.0000        0.0000        0.0000        0.0000        0.0000        0.0000        0.0000        0.0000        0.0000        0.0000        0.0000        0.0000        0.0000        0.0000        0.0000        0.0000        0.0000        0.0000        0.0000        0.0000        0.0000        0.0000        0.0000        0.0000        0.0000        0.0000        0.0000        0.0000        0.0000        0.0000        0.0000        0.0000        0.0000        0.0000        0.0000        0.0000        0.0000        0.0000        0.0000        0.0000        0.0000        0.0000        0.0000        2.9139        2.6051        2.4576        2.7558        1.4116        1.6064        1.3985        1.0793        1.0796        1.0759        1.2576        2.5151        2.8306        2.7591        2.2982        1.4934        1.1137        1.0623        1.3306        1.7088        5.5755       25.5745       12.1995        2.4405        2.0908        2.3476        2.9079        4.6874        5.5905        6.5506        7.7093       13.4977       12.4845       21.7198       23.2873       15.8110       22.2682       19.1889       25.6163       32.1871       48.9456       45.9904       48.0998       64.0628       56.4811       38.2262       43.3972       51.5111       52.9354       54.9097       75.1127       67.5429       73.6130       68.7269      108.4699       99.2686      118.9898      128.1779      119.7292      131.8275      108.3145      100.6807       89.0166       71.6961       70.7221       74.0263       71.7106       61.2729       55.5975       53.8155       50.5396       47.8810       49.4210       49.6883       47.6546       36.8626       34.5086       33.9389       40.0212       40.0907       34.7900       38.1588       30.7463       23.9997       21.7634       21.2775       21.9954       11.8261       12.4255       19.2141        0.0000        0.0000        0.0000        0.0000       30.1950       35.4331       45.4518       48.4237       39.8069       27.6600        0.0000        0.0000        0.0000        0.0000        0.0000        0.0000        0.0000        0.0000        0.0000        0.0000        0.0000        0.0000        0.0000        0.0000        0.0000        0.0000        0.0000        0.0000        0.0000        0.0000        0.0000        0.0000        0.0000        0.0000        0.0000        0.0000        0.0000        0.0000        0.0000        0.0000        0.0000        0.0000        0.0000        0.0000        0.0000        0.0000        0.0000        0.0000        0.0000        0.0000        0.0000        0.0000        0.0000        0.0000        0.0000        0.0000        0.0000        0.0000        0.0000        0.0000        0.0000        0.0000        0.0000
        0.0000        0.0000        0.0000        0.0000        0.0000        0.0000        0.0000        0.0000        0.0000        0.0000        0.0000        0.0000        0.0000        0.0000        0.0000        0.0000        0.0000        0.0000        0.0000        0.0000        0.0000        0.0000        0.0000        0.0000        0.0000        0.0000        0.0000        0.0000        0.0000        0.0000        0.0000        0.0000        0.0000        0.0000        0.0000        0.0000        0.0000        0.0000        0.0000        0.0000        0.0000        0.0000        0.0000        0.0000        0.0000        0.0000        0.0000        0.0000        0.0000        0.0000        0.0000        0.0000        0.0000        0.0000        0.0000        0.0000        0.0000        0.0000        0.0000        0.0000        0.0000        0.0000        0.0000        0.0000        0.0000        0.0000        0.0000        0.0000        0.0000        0.0000        0.0000        0.0000        0.0000        0.0000        0.0000        0.0000        0.0000        0.0000        0.0000        0.0000        0.0000        0.0000        0.0000        0.0000        0.0000        0.0000        0.0000        0.0000        0.0000        0.0000        0.0000        0.0000        0.0000        0.0000        0.0000        0.0000        1.1982        1.5098        1.5614        1.2508        1.3461        1.3656        1.2465        1.0126        3.0945        2.3037        2.5448        2.6258        3.0548        3.0634        2.6309        1.8018        1.4597        1.4027        1.6034        1.9612        3.0139       19.7618       24.3546        1.6936        1.7135        2.0326        2.6298        4.9634        5.0243        5.9704        6.9962       20.0304        9.0305       10.2368       45.8864       22.4586       15.3233       21.9051       31.8870       33.0512       47.0088       50.4865       43.8108       49.4505       52.8427       45.2660       42.6187       48.7580       58.5733       60.8106       66.7743       65.5031       75.2968       67.5987       79.6080       99.2968      148.7126      126.4357      134.5046      111.2943      113.6244      111.2904      103.1617       68.4946       71.9528       70.3198       63.6155       51.6585       48.4682       46.8210       46.2350       41.7124       39.2482       41.8993       39.6901       28.5009       25.9703       27.0002       26.1630       25.8950       26.0850       25.0222       23.2847       20.7545       21.2537       20.7965       19.1475        0.0000        0.0000        0.0000        0.0000        0.0000        0.0000       10.9140       15.3894       39.5087       34.0852       33.5609       37.0691        0.0000        0.0000        0.0000        0.0000        0.0000        0.0000        0.0000        0.0000        0.0000        0.0000        0.0000        0.0000        0.0000        0.0000        0.0000        0.0000        0.0000        0.0000        0.0000        0.0000        0.0000        0.0000        0.0000        0.0000        0.0000        0.0000        0.0000        0.0000        0.0000        0.0000        0.0000        0.0000        0.0000        0.0000        0.0000        0.0000        0.0000        0.0000        0.0000        0.0000        0.0000        0.0000        0.0000        0.0000        0.0000        0.0000        0.0000        0.0000        0.0000        0.0000        0.0000        0.0000        0.0000        0.0000
        0.0000        0.0000        0.0000        0.0000        0.0000        0.0000        0.0000        0.0000        0.0000        0.0000        0.0000        0.0000        0.0000        0.0000        0.0000        0.0000        0.0000        0.0000        0.0000        0.0000        0.0000        0.0000        0.0000        0.0000        0.0000        0.0000        0.0000        0.0000        0.0000        0.0000        0.0000        0.0000        0.0000        0.0000        0.0000        0.0000        0.0000        0.0000        0.0000        0.0000        0.0000        0.0000        0.0000        0.0000        0.0000        0.0000        0.0000        0.0000        0.0000        0.0000        0.0000        0.0000        0.0000        0.0000        0.0000        0.0000        0.0000        0.0000        0.0000        0.0000        0.0000        0.0000        0.0000        0.0000        0.0000        0.0000        0.0000        0.0000        0.0000        0.0000        0.0000        0.0000        0.0000        0.0000        0.0000        0.0000        0.0000        0.0000        0.0000        0.0000        0.0000        0.0000        0.0000        0.0000        0.0000        0.0000        0.0000        0.0000        0.0000        0.0000        0.0000        0.0000        0.0000        0.0000        0.0000        0.0000        1.2414        1.2595        1.2473        1.2951        1.9712        3.0875        3.2082        3.0308        1.8010        0.9040        1.1435        2.3699        2.7708        2.8059        2.4710        1.7247        1.4305        1.3834        1.6672        1.8800        1.9570        3.4581        9.4954        1.5306        1.6215        1.9157        2.4720        6.3692        4.7681        5.7091        6.6824        7.5994        8.6506        9.7740       27.9620       17.9548       15.9172       17.5452       31.5764       29.2399       29.7060       41.6843       49.7776       44.8206       44.9515       60.1511       53.7566       62.6126       60.2415       62.4550       67.3840       62.3198       58.1444       75.6457       74.0306       76.7986       85.7251       97.2612      110.6406       86.1505       75.5918       90.3079       76.3861       62.0929       64.3880       56.9198       60.3271       50.5399       41.6447       38.4408       41.8693       38.1752       35.6611       33.1347       31.7563       23.8613       20.7490       18.8046       19.0229       20.4660       20.1983       18.8828       22.1398       20.1446       17.2278       15.8604        0.0000        0.0000        0.0000        0.0000        0.0000        0.0000       25.9806       25.3169       21.0541       32.9841       27.3708       28.4615       34.0690        0.0000        0.0000        0.0000        0.0000        0.0000        0.0000        0.0000        0.0000        0.0000        0.0000        0.0000        0.0000        0.0000        0.0000        0.0000        0.0000        0.0000        0.0000        0.0000        0.0000        0.0000        0.0000        0.0000        0.0000        0.0000        0.0000        0.0000        0.0000        0.0000        0.0000        0.0000        0.0000        0.0000        0.0000        0.0000        0.0000        0.0000        0.0000        0.0000        0.0000        0.0000        0.0000        0.0000        0.0000        0.0000        0.0000        0.0000        0.0000        0.0000        0.0000        0.0000        0.0000        0.0000        0.0000
        0.0000        0.0000        0.0000        0.0000        0.0000        0.0000        0.0000        0.0000        0.0000        0.0000        0.0000        0.0000        0.0000        0.0000        0.0000        0.0000        0.0000        0.0000        0.0000        0.0000        0.0000        0.0000        0.0000        0.0000        0.0000        0.0000        0.0000        0.0000        0.0000        0.0000        0.0000        0.0000        0.0000        0.0000        0.0000        0.0000        0.0000        0.0000        0.0000        0.0000        0.0000        0.0000        0.0000        0.0000        0.0000        0.0000        0.0000        0.0000        0.0000        0.0000        0.0000        0.0000        0.0000        0.0000        0.0000        0.0000        0.0000        0.0000        0.0000        0.0000        0.0000        0.0000        0.0000        0.0000        0.0000        0.0000        0.0000        0.0000        0.0000        0.0000        0.0000        0.0000        0.0000        0.0000        0.0000        0.0000        0.0000        0.0000        0.0000        0.0000        0.0000        0.0000        0.0000        0.0000        0.0000        0.0000        0.0000        0.0000        0.0000        0.0000        0.0000        0.0000        0.0000        0.0000        0.0000        0.0000        0.0000        2.1150        3.3018        2.6843        2.7042        1.4464        1.1112        0.9590        0.7743        0.9097        0.8919        1.7892        2.0194        2.0100        1.7619        1.2291        1.0266        1.0312        1.1739        1.4170        1.5160        1.7645        1.8983        1.4848        1.6480        1.9648        2.4503        3.9170        4.7398        5.6832        6.7203        7.6619       12.6480       16.1623       17.3926       17.3850       14.9664       15.4860       31.9549       35.1368       29.3185       29.3735       36.6600       38.5217       45.4904       43.9541       47.2009       54.6426       55.3471       63.2247       70.6143       74.1116       61.3954       48.4561       48.1038       56.5987       67.5444       66.8578       62.7067       53.7905       48.9075       54.1340       47.0817       42.8707       46.5346       44.6811       46.2361       43.8811       38.9853       37.6640       40.5748       31.9353       31.6835       27.8691       25.2581       18.5460       17.0984       15.4560       15.1117       15.4994       15.5543       17.2858       15.7371       15.6021       13.2651        0.0000        0.0000        0.0000        0.0000        0.0000        0.0000        0.0000       10.7422        7.0888       12.1024       22.6857       28.3298       28.0111       35.4790        0.0000        0.0000        0.0000        0.0000        0.0000        0.0000        0.0000        0.0000        0.0000        0.0000        0.0000        0.0000        0.0000        0.0000        0.0000        0.0000        0.0000        0.0000        0.0000        0.0000        0.0000        0.0000        0.0000        0.0000        0.0000        0.0000        0.0000        0.0000        0.0000        0.0000        0.0000        0.0000        0.0000        0.0000        0.0000        0.0000        0.0000        0.0000        0.0000        0.0000        0.0000        0.0000        0.0000        0.0000        0.0000        0.0000        0.0000        0.0000        0.0000        0.0000        0.0000        0.0000        0.0000        0.0000
        0.0000        0.0000        0.0000        0.0000        0.0000        0.0000        0.0000        0.0000        0.0000        0.0000        0.0000        0.0000        0.0000        0.0000        0.0000        0.0000        0.0000        0.0000        0.0000        0.0000        0.0000        0.0000        0.0000        0.0000        0.0000        0.0000        0.0000        0.0000        0.0000        0.0000        0.0000        0.0000        0.0000        0.0000        0.0000        0.0000        0.0000        0.0000        0.0000        0.0000        0.0000        0.0000        0.0000        0.0000        0.0000        0.0000        0.0000        0.0000        0.0000        0.0000        0.0000        0.0000        0.0000        0.0000        0.0000        0.0000        0.0000        0.0000        0.0000        0.0000        0.0000        0.0000        0.0000        0.0000        0.0000        0.0000        0.0000        0.0000        0.0000        0.0000        0.0000        0.0000        0.0000        0.0000        0.0000        0.0000        0.0000        0.0000        0.0000        0.0000        0.0000        0.0000        0.0000        0.0000        0.0000        0.0000        0.0000        0.0000        0.0000        0.0000        0.0000        0.0000        0.0000        0.0000        0.0000        0.0000        1.9110        0.3013        0.6938        0.9451        0.0000        1.0514        1.0192        0.8319        0.7125        0.7062        0.7221        0.0144        0.0076        0.0000        0.0000        0.0000        0.0000        0.0754        0.2898        0.3768        0.4817        0.6165        0.7558        2.1139        2.4537        2.0482        2.6539        3.6385        4.3733        5.2666        6.2779        7.6844        9.0880       17.9906       20.3009       11.5368       12.5772       14.2686       16.4157       19.2951       21.4744       26.6215       41.0131       46.2010       42.8707       41.1684       35.9160       55.8325       60.7133       66.1661       90.9075       74.6231       65.6337       66.8606       58.2494       63.5599       58.4117       58.8022       52.1099       53.0258       42.0311       30.9973       30.3857       35.9874       31.1099       40.8347       37.0324       36.6184      142.1267       85.7622       30.2534       27.9550       24.1163       22.2842       19.7145       12.3686       10.8651        9.3286        8.4137        6.6797        6.5364        7.5004        7.7068        0.0000        0.0000        0.0000        0.0000        0.0000       27.4200       13.4400        0.0000       12.6390       11.7271       14.2951       19.9876       28.3110       33.2640       41.4923        0.0000        0.0000        0.0000        0.0000        0.0000        0.0000        0.0000        0.0000        0.0000        0.0000        0.0000        0.0000        0.0000        0.0000        0.0000        0.0000        0.0000        0.0000        0.0000        0.0000        0.0000        0.0000        0.0000        0.0000        0.0000        0.0000        0.0000        0.0000        0.0000        0.0000        0.0000        0.0000        0.0000        0.0000        0.0000        0.0000        0.0000        0.0000        0.0000        0.0000        0.0000        0.0000        0.0000        0.0000        0.0000        0.0000        0.0000        0.0000        0.0000        0.0000        0.0000        0.0000        0.0000        0.0000        0.0000
        0.0000        0.0000        0.0000        0.0000        0.0000        0.0000        0.0000        0.0000        0.0000        0.0000        0.0000        0.0000        0.0000        0.0000        0.0000        0.0000        0.0000        0.0000        0.0000        0.0000        0.0000        0.0000        0.0000        0.0000        0.0000        0.0000        0.0000        0.0000        0.0000        0.0000        0.0000        0.0000        0.0000        0.0000        0.0000        0.0000        0.0000        0.0000        0.0000        0.0000        0.0000        0.0000        0.0000        0.0000        0.0000        0.0000        0.0000        0.0000        0.0000        0.0000        0.0000        0.0000        0.0000        0.0000        0.0000        0.0000        0.0000        0.0000        0.0000        0.0000        0.0000        0.0000        0.0000        0.0000        0.0000        0.0000        0.0000        0.0000        0.0000        0.0000        0.0000        0.0000        0.0000        0.0000        0.0000        0.0000        0.0000        0.0000        0.0000        0.0000        0.0000        0.0000        0.0000        0.0000        0.0000        0.0000        0.0000        0.0000        0.0000        0.0000        0.0000        0.0000        0.0000        0.0000        0.0000        0.0000        0.0000        0.9309        0.0000        0.0000        0.0000        0.9938        0.9174        0.6812        0.6112        0.8273        0.4589        0.0000        0.0000        0.0000        0.0340        0.0000        0.0000        0.0670        0.2867        0.3769        0.4854        0.6570        1.0330        2.4005        2.7306        2.1067        2.6949        3.6683        4.3750        5.4371        6.3305        7.9560        8.9575        9.9419       10.8720       11.3628       12.2400       16.9315       15.4085       23.5946       21.1929       30.0289       34.9297       48.2888       47.4442       52.8517       38.7676       72.8064       63.2339       73.6444       58.0233       59.5206       80.7620       63.8060       67.8040       64.3809       65.3513       73.3960       60.8825       46.2713       39.3954       26.2323       25.8088       34.8494       28.9879       32.6489       31.8026       26.1102       36.4314       31.6704       23.5707       17.8980       17.7522       16.1082       13.2978        7.3641        6.7509        6.8739        7.3435        4.6390        7.5481        5.8882        6.4526        0.0000        0.0000        0.0000        0.0000        0.0000       26.1300        9.3600        1.3800       16.1896       12.7911       15.6223       21.0214       28.9307       34.1892       41.2448        0.0000        0.0000        0.0000        0.0000        0.0000        0.0000        0.0000        0.0000        0.0000        0.0000        0.0000        0.0000        0.0000        0.0000        0.0000        0.0000        0.0000        0.0000        0.0000        0.0000        0.0000        0.0000        0.0000        0.0000        0.0000        0.0000        0.0000        0.0000        0.0000        0.0000        0.0000        0.0000        0.0000        0.0000        0.0000        0.0000        0.0000        0.0000        0.0000        0.0000        0.0000        0.0000        0.0000        0.0000        0.0000        0.0000        0.0000        0.0000        0.0000        0.0000        0.0000        0.0000        0.0000        0.0000        0.0000
        0.0000        0.0000        0.0000        0.0000        0.0000        0.0000        0.0000        0.0000        0.0000        0.0000        0.0000        0.0000        0.0000        0.0000        0.0000        0.0000        0.0000        0.0000        0.0000        0.0000        0.0000        0.0000        0.0000        0.0000        0.0000        0.0000        0.0000        0.0000        0.0000        0.0000        0.0000        0.0000        0.0000        0.0000        0.0000        0.0000        0.0000        0.0000        0.0000        0.0000        0.0000        0.0000        0.0000        0.0000        0.0000        0.0000        0.0000        0.0000        0.0000        0.0000        0.0000        0.0000        0.0000        0.0000        0.0000        0.0000        0.0000        0.0000        0.0000        0.0000        0.0000        0.0000        0.0000        0.0000        0.0000        0.0000        0.0000        0.0000        0.0000        0.0000        0.0000        0.0000        0.0000        0.0000        0.0000        0.0000        0.0000        0.0000        0.0000        0.0000        0.0000        0.0000        0.0000        0.0000        0.0000        0.0000        0.0000        0.0000        0.0000        0.0000        0.0000        0.0000        0.0000        0.0000        0.0000        0.0000        0.0000        0.0000        0.0000        0.0000        0.0000        0.8895        0.8262        0.7117        0.5290        0.4329        0.3156        0.0000        0.0274        0.0000        0.1122        0.0000        0.0000        0.0322        0.2541        0.3563        0.4972        0.6051        1.1079        2.7298        6.6963        2.3381        3.2815        4.4260        5.5399        6.5489        7.0828        8.7356       10.1048       11.1483       12.2277       12.5777       16.4033       14.3221       18.4977       21.5005       21.9041       25.4840       38.6641       25.2026       38.7965       51.9163       39.7650       53.9487       60.9417       59.9818       83.5626       71.7682       78.7759       81.4024       81.6927       81.9009       68.3128       63.8665       56.7981       28.3570       27.8977       25.9502       18.7545       19.9397       19.4494       19.8925       20.0062       22.4500       19.5138       18.5006       17.2941       16.0175       13.0042       12.8361       12.1214        6.8734        6.2457        9.3591        7.5043        8.6615        3.8418        0.0000        0.0000        0.0000        0.0000        0.0000        0.0000       20.4900       24.9300        0.0900        0.0900       11.5934       11.7003       17.7556       19.5286       25.6326       30.3208       35.2805        0.0000        0.0000        0.0000        0.0000        0.0000        0.0000        0.0000        0.0000        0.0000        0.0000        0.0000        0.0000        0.0000        0.0000        0.0000        0.0000        0.0000        0.0000        0.0000        0.0000        0.0000        0.0000        0.0000        0.0000        0.0000        0.0000        0.0000        0.0000        0.0000        0.0000        0.0000        0.0000        0.0000        0.0000        0.0000        0.0000        0.0000        0.0000        0.0000        0.0000        0.0000        0.0000        0.0000        0.0000        0.0000        0.0000        0.0000        0.0000        0.0000        0.0000        0.0000        0.0000        0.0000        0.0000        0.0000
        0.0000        0.0000        0.0000        0.0000        0.0000        0.0000        0.0000        0.0000        0.0000        0.0000        0.0000        0.0000        0.0000        0.0000        0.0000        0.0000        0.0000        0.0000        0.0000        0.0000        0.0000        0.0000        0.0000        0.0000        0.0000        0.0000        0.0000        0.0000        0.0000        0.0000        0.0000        0.0000        0.0000        0.0000        0.0000        0.0000        0.0000        0.0000        0.0000        0.0000        0.0000        0.0000        0.0000        0.0000        0.0000        0.0000        0.0000        0.0000        0.0000        0.0000        0.0000        0.0000        0.0000        0.0000        0.0000        0.0000        0.0000        0.0000        0.0000        0.0000        0.0000        0.0000        0.0000        0.0000        0.0000        0.0000        0.0000        0.0000        0.0000        0.0000        0.0000        0.0000        0.0000        0.0000        0.0000        0.0000        0.0000        0.0000        0.0000        0.0000        0.0000        0.0000        0.0000        0.0000        0.0000        0.0000        0.0000        0.0000        0.0000        0.0000        0.0000        0.0000        0.0000        0.0000        0.0000        0.0000        0.0000        0.0000        0.0000        0.0000        0.0000        0.0000        0.6102        0.4991        0.4734        0.4073        0.3163        0.0000        0.0000        0.0000        0.0000        0.0000        0.0000        0.0273        0.2507        0.3490        0.6429        1.1138        3.2132        4.1486        2.6154        2.9886        4.1005        6.0459        5.6658        6.8625        8.4452       10.4409       12.1403       13.3458       14.5818       19.3125       21.2316       24.0017       27.2763       25.2149       27.7437       22.6741       29.1220       28.8193       35.8239       40.9588       33.9919       56.5687       59.2315       64.8034       60.2108       56.0001       63.7976       59.7212       63.0277       45.5915       46.5845       64.8444       47.1479       25.8795       19.0057       16.5296       14.8163       16.8508       17.1039       17.9498       17.7018       17.0276       16.5707       15.8309       15.6758       14.2728       15.5292       10.3997        9.3891        5.3304        4.5384        4.2491        4.4730        5.0665        5.0134        0.0000        0.0000        0.0000        0.0000        0.0000        0.0000        0.0000        1.8900        0.0600        0.0300        9.3383       10.1148       11.0607       14.9692       21.7071       28.9129       45.6044        0.0000        0.0000        0.0000        0.0000        0.0000        0.0000        0.0000        0.0000        0.0000        0.0000        0.0000        0.0000        0.0000        0.0000        0.0000        0.0000        0.0000        0.0000        0.0000        0.0000        0.0000        0.0000        0.0000        0.0000        0.0000        0.0000        0.0000        0.0000        0.0000        0.0000        0.0000        0.0000        0.0000        0.0000        0.0000        0.0000        0.0000        0.0000        0.0000        0.0000        0.0000        0.0000        0.0000        0.0000        0.0000        0.0000        0.0000        0.0000        0.0000        0.0000        0.0000        0.0000        0.0000        0.0000        0.0000
        0.0000        0.0000        0.0000        0.0000        0.0000        0.0000        0.0000        0.0000        0.0000        0.0000        0.0000        0.0000        0.0000        0.0000        0.0000        0.0000        0.0000        0.0000        0.0000        0.0000        0.0000        0.0000        0.0000        0.0000        0.0000        0.0000        0.0000        0.0000        0.0000        0.0000        0.0000        0.0000        0.0000        0.0000        0.0000        0.0000        0.0000        0.0000        0.0000        0.0000        0.0000        0.0000        0.0000        0.0000        0.0000        0.0000        0.0000        0.0000        0.0000        0.0000        0.0000        0.0000        0.0000        0.0000        0.0000        0.0000        0.0000        0.0000        0.0000        0.0000        0.0000        0.0000        0.0000        0.0000        0.0000        0.0000        0.0000        0.0000        0.0000        0.0000        0.0000        0.0000        0.0000        0.0000        0.0000        0.0000        0.0000        0.0000        0.0000        0.0000        0.0000        0.0000        0.0000        0.0000        0.0000        0.0000        0.0000        0.0000        0.0000        0.0000        0.0000        0.0000        0.0000        0.0000        0.0000        0.0000        0.0000        0.0000        0.0000        0.0000        0.0000        0.0000        0.0000        0.6526        0.6708        0.6088        0.4596        0.1375        0.0707        0.0894        0.1340        0.5829        0.7719        2.4403        0.7236        0.2905        1.2109        1.7968        0.6059        3.1248        5.0582        7.5612        7.1537        7.0383        8.1172       14.0728       12.3507        0.0000        0.0000       20.6350       21.6735       22.9129       30.9905       31.1743       37.1322       35.6987       34.1146       43.2289       37.6770       38.1858       32.4154       30.0553       36.1131       37.1474       40.8626       37.0664       44.1092       37.9741       52.8190       57.3320       49.0500       32.7005       25.7468       31.3103       42.9709       34.2087       18.0018       14.8162       11.4249       54.9708       42.5942       70.2089       14.9579       12.0895       10.6026       10.2649       10.3149       10.2507       11.9251       10.1406        8.5549        5.1216        7.5807        4.0173        0.0000        0.0000        0.0000        0.0000        0.0000        0.0000        0.0000        0.0000        0.0000        0.0000        0.0000        0.0000        0.0000        0.4290        0.0399        0.2430        0.4700       18.6582       30.2474        0.0000        0.0000        0.0000        0.0000        0.0000        0.0000        0.0000        0.0000        0.0000        0.0000        0.0000        0.0000        0.0000        0.0000        0.0000        0.0000        0.0000        0.0000        0.0000        0.0000        0.0000        0.0000        0.0000        0.0000        0.0000        0.0000        0.0000        0.0000        0.0000        0.0000        0.0000        0.0000        0.0000        0.0000        0.0000        0.0000        0.0000        0.0000        0.0000        0.0000        0.0000        0.0000        0.0000        0.0000        0.0000        0.0000        0.0000        0.0000        0.0000        0.0000        0.0000        0.0000        0.0000        0.0000        0.0000        0.0000
        0.0000        0.0000        0.0000        0.0000        0.0000        0.0000        0.0000        0.0000        0.0000        0.0000        0.0000        0.0000        0.0000        0.0000        0.0000        0.0000        0.0000        0.0000        0.0000        0.0000        0.0000        0.0000        0.0000        0.0000        0.0000        0.0000        0.0000        0.0000        0.0000        0.0000        0.0000        0.0000        0.0000        0.0000        0.0000        0.0000        0.0000        0.0000        0.0000        0.0000        0.0000        0.0000        0.0000        0.0000        0.0000        0.0000        0.0000        0.0000        0.0000        0.0000        0.0000        0.0000        0.0000        0.0000        0.0000        0.0000        0.0000        0.0000        0.0000        0.0000        0.0000        0.0000        0.0000        0.0000        0.0000        0.0000        0.0000        0.0000        0.0000        0.0000        0.0000        0.0000        0.0000        0.0000        0.0000        0.0000        0.0000        0.0000        0.0000        0.0000        0.0000        0.0000        0.0000        0.0000        0.0000        0.0000        0.0000        0.0000        0.0000        0.0000        0.0000        0.0000        0.0000        0.0000        0.0000        0.0000        0.0000        0.0000        0.0000        0.0000        0.0000        0.0000        0.0000        0.4725        0.5895        0.5820        0.4499        0.1545        0.0817        0.0974        0.1876        0.8154        1.2102        1.0762        2.8875        3.3763        1.9871        1.5297        0.3925        5.8990        7.8723        5.8645        7.1135        7.9950        9.1412       11.1668        0.0000        0.0000        0.0000        0.0000        0.0000        0.0000       26.8482       36.6736       31.4296       26.0690       33.5519       27.6468       30.6827       23.8001       16.2918       17.1367       19.0403       28.3617       29.1921       30.2342       29.5636       27.3291       26.4979       33.5235       25.7693       30.9412       23.5004       18.6900       21.5257       18.9738       14.8578       16.2017        9.7242       66.3137       59.5744       26.7704       11.2097       10.8133       11.4837        8.6406        8.7736        8.8995        9.4882        8.5187        7.7636        4.8856        0.0000        0.0000        0.0000        0.0000        0.0000        0.0000        0.0000        0.0000        0.0000        0.0000        0.0000        0.0000        0.0000        0.0000        0.0000        0.6178        0.3041        0.6085        1.6757       21.1866       31.1110       80.6335        0.0000        0.0000        0.0000        0.0000        0.0000        0.0000        0.0000        0.0000        0.0000        0.0000        0.0000        0.0000        0.0000        0.0000        0.0000        0.0000        0.0000        0.0000        0.0000        0.0000        0.0000        0.0000        0.0000        0.0000        0.0000        0.0000        0.0000        0.0000        0.0000        0.0000        0.0000        0.0000        0.0000        0.0000        0.0000        0.0000        0.0000        0.0000        0.0000        0.0000        0.0000        0.0000        0.0000        0.0000        0.0000        0.0000        0.0000        0.0000        0.0000        0.0000        0.0000        0.0000        0.0000        0.0000        0.0000
        0.0000        0.0000        0.0000        0.0000        0.0000        0.0000        0.0000        0.0000        0.0000        0.0000        0.0000        0.0000        0.0000        0.0000        0.0000        0.0000        0.0000        0.0000        0.0000        0.0000        0.0000        0.0000        0.0000        0.0000        0.0000        0.0000        0.0000        0.0000        0.0000        0.0000        0.0000        0.0000        0.0000        0.0000        0.0000        0.0000        0.0000        0.0000        0.0000        0.0000        0.0000        0.0000        0.0000        0.0000        0.0000        0.0000        0.0000        0.0000        0.0000        0.0000        0.0000        0.0000        0.0000        0.0000        0.0000        0.0000        0.0000        0.0000        0.0000        0.0000        0.0000        0.0000        0.0000        0.0000        0.0000        0.0000        0.0000        0.0000        0.0000        0.0000        0.0000        0.0000        0.0000        0.0000        0.0000        0.0000        0.0000        0.0000        0.0000        0.0000        0.0000        0.0000        0.0000        0.0000        0.0000        0.0000        0.0000        0.0000        0.0000        0.0000        0.0000        0.0000        0.0000        0.0000        0.0000        0.0000        0.0000        0.0000        0.0000        0.0000        0.0000        0.0000        0.0000        0.3462        0.5042        0.4977        0.4581        0.1460        0.0820        0.1170        0.1954        0.8529        1.4343        1.1947        1.0551        0.3738        0.4328        0.0000        3.0689        3.7698        0.0000        0.0000        6.7326        7.6441        0.0000        0.0000        0.0000        0.0000        0.0000        0.0000        0.0000        0.0000       27.4087       27.3784       27.4369       20.5759       19.7392       19.2312       19.0949       15.4802       16.6177       15.3073       18.8490       23.4226       25.4700       28.0079       25.2885       23.0107       22.1507       25.7147       23.6304       18.7915       18.2375       22.5911       19.8619       18.3887       21.5794       14.4587        8.9405       18.9162       21.0865       48.2415       30.6008        8.8055        8.5598       11.8381       10.6616        0.0000        0.0000        0.0000        0.0000        0.0000        0.0000        0.0000        0.0000        0.0000        0.0000        0.0000        0.0000        0.0000        0.0000        0.0000        0.0000        0.0000        0.0000        0.0000        0.0000        0.2015        3.7537        0.8950       15.5132       23.2378        0.0000        0.0000        0.0000        0.0000        0.0000        0.0000        0.0000        0.0000        0.0000        0.0000        0.0000        0.0000        0.0000        0.0000        0.0000        0.0000        0.0000        0.0000        0.0000        0.0000        0.0000        0.0000        0.0000        0.0000        0.0000        0.0000        0.0000        0.0000        0.0000        0.0000        0.0000        0.0000        0.0000        0.0000        0.0000        0.0000        0.0000        0.0000        0.0000        0.0000        0.0000        0.0000        0.0000        0.0000        0.0000        0.0000        0.0000        0.0000        0.0000        0.0000        0.0000        0.0000        0.0000        0.0000        0.0000        0.0000        0.0000
        0.0000        0.0000        0.0000        0.0000        0.0000        0.0000        0.0000        0.0000        0.0000        0.0000        0.0000        0.0000        0.0000        0.0000        0.0000        0.0000        0.0000        0.0000        0.0000        0.0000        0.0000        0.0000        0.0000        0.0000        0.0000        0.0000        0.0000        0.0000        0.0000        0.0000        0.0000        0.0000        0.0000        0.0000        0.0000        0.0000        0.0000        0.0000        0.0000        0.0000        0.0000        0.0000        0.0000        0.0000        0.0000        0.0000        0.0000        0.0000        0.0000        0.0000        0.0000        0.0000        0.0000        0.0000        0.0000        0.0000        0.0000        0.0000        0.0000        0.0000        0.0000        0.0000        0.0000        0.0000        0.0000        0.0000        0.0000        0.0000        0.0000        0.0000        0.0000        0.0000        0.0000        0.0000        0.0000        0.0000        0.0000        0.0000        0.0000        0.0000        0.0000        0.0000        0.0000        0.0000        0.0000        0.0000        0.0000        0.0000        0.0000        0.0000        0.0000        0.0000        0.0000        0.0000        0.0000        0.0000        0.0000        0.0000        0.0000        0.0000        0.0000        0.0000        0.0000        0.2476        0.3604        0.3805        0.2786        0.1068        0.0546        0.7977        0.1859        0.6965        0.9557        1.0848        0.0000        0.0000        0.0000        0.0000        0.0000        0.0000        0.0000        0.0000        0.0000        0.0000        0.0000        0.0000        0.0000        0.0000        0.0000        0.0000        0.0000        0.0000        0.0000       25.7030       25.3426       20.3667       20.0649       20.8184       19.5458       15.6821       15.0724       15.1419       17.8174       23.4026       24.7457       23.4327       35.6311       24.9596       21.6111       26.3456       23.4927       25.0066       22.0155       21.7125       19.8801       15.4084       12.8644       11.1929        8.1250       12.2128       15.5685       19.7815       22.6410       14.6068        9.6106        9.7206        0.0000        0.0000        0.0000        0.0000        0.0000        0.0000        0.0000        0.0000        0.0000        0.0000        0.0000        0.0000        0.0000        0.0000        0.0000        0.0000        0.0000        0.0000        0.0000        0.0000        0.0000        0.0000        1.6847        4.7460        4.6574        0.0000       31.8665       39.6944        0.0000        0.0000        0.0000        0.0000        0.0000        0.0000        0.0000        0.0000        0.0000        0.0000        0.0000        0.0000        0.0000        0.0000        0.0000        0.0000        0.0000        0.0000        0.0000        0.0000        0.0000        0.0000        0.0000        0.0000        0.0000        0.0000        0.0000        0.0000        0.0000        0.0000        0.0000        0.0000        0.0000        0.0000        0.0000        0.0000        0.0000        0.0000        0.0000        0.0000        0.0000        0.0000        0.0000        0.0000        0.0000        0.0000        0.0000        0.0000        0.0000        0.0000        0.0000        0.0000        0.0000        0.0000        0.0000
        0.0000        0.0000        0.0000        0.0000        0.0000        0.0000        0.0000        0.0000        0.0000        0.0000        0.0000        0.0000        0.0000        0.0000        0.0000        0.0000        0.0000        0.0000        0.0000        0.0000        0.0000        0.0000        0.0000        0.0000        0.0000        0.0000        0.0000        0.0000        0.0000        0.0000        0.0000        0.0000        0.0000        0.0000        0.0000        0.0000        0.0000        0.0000        0.0000        0.0000        0.0000        0.0000        0.0000        0.0000        0.0000        0.0000        0.0000        0.0000        0.0000        0.0000        0.0000        0.0000        0.0000        0.0000        0.0000        0.0000        0.0000        0.0000        0.0000        0.0000        0.0000        0.0000        0.0000        0.0000        0.0000        0.0000        0.0000        0.0000        0.0000        0.0000        0.0000        0.0000        0.0000        0.0000        0.0000        0.0000        0.0000        0.0000        0.0000        0.0000        0.0000        0.0000        0.0000        0.0000        0.0000        0.0000        0.0000        0.0000        0.0000        0.0000        0.0000        0.0000        0.0000        0.0000        0.0000        0.0000        0.0000        0.0000        0.0000        0.0000        0.0000        0.0000        0.0000        0.0000        0.0000        0.0000        0.2615        0.5797        0.0776        0.0000        0.0000        0.2797        0.4582        0.6362        0.7879        0.0000        0.0000        0.0000        0.0000        0.0000        0.0000        0.0000        0.0000        0.0000        0.0000        0.0000        0.0000        0.0000        0.0000        0.0000        0.0000        0.0000        0.0000       20.0429       22.1277       24.5574       23.6655       23.5840       25.2667       19.1331       18.5802       19.0948       20.2798       24.3914       24.9976       22.3610       23.8638       17.4898       21.3791       30.9189       20.7544       15.7608       27.8505       23.9261       17.9160       12.3383       12.9952       11.1594       10.5757        9.9898       14.1939       13.0678       11.1819        8.6100       10.8600        0.0000        0.0000        0.0000        0.0000        0.0000        0.0000        0.0000        0.0000        0.0000        0.0000        0.0000        0.0000        0.0000        0.0000        0.0000        0.0000        0.0000        0.0000        0.0000        0.0000        0.0000        0.0000        0.0000        0.0000        6.2287        7.9002        0.0000       35.5200       68.4300        0.0000        0.0000        0.0000        0.0000        0.0000        0.0000        0.0000        0.0000        0.0000        0.0000        0.0000        0.0000        0.0000        0.0000        0.0000        0.0000        0.0000        0.0000        0.0000        0.0000        0.0000        0.0000        0.0000        0.0000        0.0000        0.0000        0.0000        0.0000        0.0000        0.0000        0.0000        0.0000        0.0000        0.0000        0.0000        0.0000        0.0000        0.0000        0.0000        0.0000        0.0000        0.0000        0.0000        0.0000        0.0000        0.0000        0.0000        0.0000        0.0000        0.0000        0.0000        0.0000        0.0000        0.0000        0.0000
        0.0000        0.0000        0.0000        0.0000        0.0000        0.0000        0.0000        0.0000        0.0000        0.0000        0.0000        0.0000        0.0000        0.0000        0.0000        0.0000        0.0000        0.0000        0.0000        0.0000        0.0000        0.0000        0.0000        0.0000        0.0000        0.0000        0.0000        0.0000        0.0000        0.0000        0.0000        0.0000        0.0000        0.0000        0.0000        0.0000        0.0000        0.0000        0.0000        0.0000        0.0000        0.0000        0.0000        0.0000        0.0000        0.0000        0.0000        0.0000        0.0000        0.0000        0.0000        0.0000        0.0000        0.0000        0.0000        0.0000        0.0000        0.0000        0.0000        0.0000        0.0000        0.0000        0.0000        0.0000        0.0000        0.0000        0.0000        0.0000        0.0000        0.0000        0.0000        0.0000        0.0000        0.0000        0.0000        0.0000        0.0000        0.0000        0.0000        0.0000        0.0000        0.0000        0.0000        0.0000        0.0000        0.0000        0.0000        0.0000        0.0000        0.0000        0.0000        0.0000        0.0000        0.0000        0.0000        0.0000        0.0000        0.0000        0.0000        0.0000        0.0000        0.0000        0.0000        0.0000        0.0000        0.0000        0.0000        0.0000        0.0662        0.0000        0.0000        0.1982        0.3720        2.5270        1.5327        0.0000        0.0000        0.0000        0.0000        0.0000        0.0000        0.0000        0.0000        0.0000        0.0000        0.0000        0.0000        0.0000        0.0000        0.0000        0.0000        0.0000        0.0000        0.0000        0.0000       23.1747       24.1012       26.1762       25.5237       21.9200       18.3986       17.9530       18.7596       18.7765       18.7346       24.6384       18.9515       19.5128       14.5496       18.1299       26.6314       16.8750       11.1806       12.3794       14.2128        9.4914       12.0230       33.8704       29.0549        9.7276        0.0000        0.0000       12.2578        0.0000        0.0000        0.0000        0.0000        0.0000        0.0000        0.0000        0.0000        0.0000        0.0000        0.0000        0.0000        0.0000        0.0000        0.0000        0.0000        0.0000        0.0000        0.0000        0.0000        0.0000        0.0000        0.0000        0.0000        0.0000        0.0000        5.5612       12.9823        0.0000        0.0000        0.0000        0.0000        0.0000        0.0000        0.0000        0.0000        0.0000        0.0000        0.0000        0.0000        0.0000        0.0000        0.0000        0.0000        0.0000        0.0000        0.0000        0.0000        0.0000        0.0000        0.0000        0.0000        0.0000        0.0000        0.0000        0.0000        0.0000        0.0000        0.0000        0.0000        0.0000        0.0000        0.0000        0.0000        0.0000        0.0000        0.0000        0.0000        0.0000        0.0000        0.0000        0.0000        0.0000        0.0000        0.0000        0.0000        0.0000        0.0000        0.0000        0.0000        0.0000        0.0000        0.0000        0.0000        0.0000        0.0000
[truncated: 212,709 more chars]
