# Supplementary material for: Multidimensional evaluation of the TRMM 3B43V7 satellite-based precipitation product in mainland China from 1998–2016
Source: PeerJ. 2020 Feb 20;8:e8615. doi: 10.7717/peerj.8615 (PMC7036276; doi:10.7717/peerj.8615)
Supplement: Supplemental Information 2 [file peerj-08-8615-s002.zip › TRMM_3B43 data/TRMM 3B43 data-Year-Month/2008-01.txt]

ncols         249
nrows         175
xllcorner     73.250
yllcorner     6.500
cellsize      0.25000
        0.0000        0.0000        0.0000        0.0000        0.0000        0.0000        0.0000        0.0000        0.0000        0.0000        0.0000        0.0000        0.0000        0.0000        0.0000        0.0000        0.0000        0.0000        0.0000        0.0000        0.0000        0.0000        0.0000        0.0000        0.0000        0.0000        0.0000        0.0000        0.0000        0.0000        0.0000        0.0000        0.0000        0.0000        0.0000        0.0000        0.0000        0.0000        0.0000        0.0000        0.0000        0.0000        0.0000        0.0000        0.0000        0.0000        0.0000        0.0000        0.0000        0.0000        0.0000        0.0000        0.0000        0.0000        0.0000        0.0000        0.0000        0.0000        0.0000        0.0000        0.0000        0.0000        0.0000        0.0000        0.0000        0.0000        0.0000        0.0000        0.0000        0.0000        0.0000        0.0000        0.0000        0.0000        0.0000        0.0000        0.0000        0.0000        0.0000        0.0000        0.0000        0.0000        0.0000        0.0000        0.0000        0.0000        0.0000        0.0000        0.0000        0.0000        0.0000        0.0000        0.0000        0.0000        0.0000        0.0000        0.0000        0.0000        0.0000        0.0000        0.0000        0.0000        0.0000        0.0000        0.0000        0.0000        0.0000        0.0000        0.0000        0.0000        0.0000        0.0000        0.0000        0.0000        0.0000        0.0000        0.0000        0.0000        0.0000        0.0000        0.0000        0.0000        0.0000        0.0000        0.0000        0.0000        0.0000        0.0000        0.0000        0.0000        0.0000        0.0000        0.0000        0.0000        0.0000        0.0000        0.0000        0.0000        0.0000        0.0000        0.0000        0.0000        0.0000        0.0000        0.0000        0.0000        0.0000        0.0000        0.0000        0.0000        0.0000        0.0000        0.0000        0.0000        0.0000        0.0000        0.0000        0.0000        0.0000        0.0000        0.0000        0.0000        0.0000        0.0000        0.0000        0.0000        0.0000        0.0000        0.0000        0.0000        0.0000        0.0000        0.0000        1.1890        1.4666        1.1779        0.0000        0.0000        0.0000        0.8934        0.8863        1.0040        2.0752        4.6407        8.8702        7.6125        3.1826        2.5904        2.3249        2.1712        2.0355        1.5638        2.0313        1.2732        1.5607        1.7475        1.6796        1.7617        1.5386        2.0794        2.9299        2.6361        2.1490        1.1196        1.1011        1.0013        1.3280        3.4829        3.1259        2.1731        1.8012        1.6138        1.3354        1.6359        1.7324        1.4238        0.9922        1.2444        1.7192        0.0000        0.0000        0.0000        0.0000        0.0000        0.0000        0.0000        0.0000        0.0000        0.0000        0.0000        0.0000        0.0000        0.0000        0.0000        0.0000        0.0000        0.0000        0.0000        0.0000        0.0000        0.0000        0.0000        0.0000        0.0000        0.0000        0.0000        0.0000        0.0000        0.0000
        0.0000        0.0000        0.0000        0.0000        0.0000        0.0000        0.0000        0.0000        0.0000        0.0000        0.0000        0.0000        0.0000        0.0000        0.0000        0.0000        0.0000        0.0000        0.0000        0.0000        0.0000        0.0000        0.0000        0.0000        0.0000        0.0000        0.0000        0.0000        0.0000        0.0000        0.0000        0.0000        0.0000        0.0000        0.0000        0.0000        0.0000        0.0000        0.0000        0.0000        0.0000        0.0000        0.0000        0.0000        0.0000        0.0000        0.0000        0.0000        0.0000        0.0000        0.0000        0.0000        0.0000        0.0000        0.0000        0.0000        0.0000        0.0000        0.0000        0.0000        0.0000        0.0000        0.0000        0.0000        0.0000        0.0000        0.0000        0.0000        0.0000        0.0000        0.0000        0.0000        0.0000        0.0000        0.0000        0.0000        0.0000        0.0000        0.0000        0.0000        0.0000        0.0000        0.0000        0.0000        0.0000        0.0000        0.0000        0.0000        0.0000        0.0000        0.0000        0.0000        0.0000        0.0000        0.0000        0.0000        0.0000        0.0000        0.0000        0.0000        0.0000        0.0000        0.0000        0.0000        0.0000        0.0000        0.0000        0.0000        0.0000        0.0000        0.0000        0.0000        0.0000        0.0000        0.0000        0.0000        0.0000        0.0000        0.0000        0.0000        0.0000        0.0000        0.0000        0.0000        0.0000        0.0000        0.0000        0.0000        0.0000        0.0000        0.0000        0.0000        0.0000        0.0000        0.0000        0.0000        0.0000        0.0000        0.0000        0.0000        0.0000        0.0000        0.0000        0.0000        0.0000        0.0000        0.0000        0.0000        0.0000        0.0000        0.0000        0.0000        0.0000        0.0000        0.0000        0.0000        0.0000        0.0000        0.0000        0.0000        0.0000        0.0000        0.0000        0.0000        0.0000        0.0000        0.0000        0.0000        0.0000        0.0000        0.0000        0.0000        4.6800        2.7244        3.1893        0.9135        0.5432        0.6971        0.6409        1.1840        1.5966        1.9654        2.2815        2.7329        6.3724        4.0972        2.6636        5.7963        5.5809        5.1169        2.9775        2.1746        3.1925        1.2172        1.7196        4.6452        2.5929        1.9738        1.6876        1.9745        1.9786        2.2987        1.5197        0.8258        0.8543        0.9550        2.3755        1.7510        1.2912        2.0533        1.4335        1.5573        1.6463        1.2326        1.2468        0.9115        0.7652        0.8900        2.5987        1.5607        1.4724        1.9881        2.7499        3.5088        1.7875        0.6943        0.0000        0.0000        0.0000        0.0000        0.0000        0.0000        0.0000        0.0000        0.0000        0.0000        0.0000        0.0000        0.0000        0.0000        0.0000        0.0000        0.0000        0.0000        0.0000        0.0000        0.0000        0.0000        0.0000
        0.0000        0.0000        0.0000        0.0000        0.0000        0.0000        0.0000        0.0000        0.0000        0.0000        0.0000        0.0000        0.0000        0.0000        0.0000        0.0000        0.0000        0.0000        0.0000        0.0000        0.0000        0.0000        0.0000        0.0000        0.0000        0.0000        0.0000        0.0000        0.0000        0.0000        0.0000        0.0000        0.0000        0.0000        0.0000        0.0000        0.0000        0.0000        0.0000        0.0000        0.0000        0.0000        0.0000        0.0000        0.0000        0.0000        0.0000        0.0000        0.0000        0.0000        0.0000        0.0000        0.0000        0.0000        0.0000       15.3048        0.0000       11.3161        9.4374        0.0000        0.0000        0.0000        0.0000        0.0000        0.0000        0.0000        0.0000        0.0000        0.0000        0.0000        0.0000        0.0000        0.0000        0.0000        0.0000        0.0000        0.0000        0.0000        0.0000        0.0000        0.0000        0.0000        0.0000        0.0000        0.0000        0.0000        0.0000        0.0000        0.0000        0.0000        0.0000        0.0000        0.0000        0.0000        0.0000        0.0000        0.0000        0.0000        0.0000        0.0000        0.0000        0.0000        0.0000        0.0000        0.0000        0.0000        0.0000        0.0000        0.0000        0.0000        0.0000        0.0000        0.0000        0.0000        0.0000        0.0000        0.0000        0.0000        0.0000        0.0000        0.0000        0.0000        0.0000        0.0000        0.0000        0.0000        0.0000        0.0000        0.0000        0.0000        0.0000        0.0000        0.0000        0.0000        0.0000        0.0000        0.0000        0.0000        0.0000        0.0000        0.0000        0.0000        0.0000        0.0000        0.0000        0.0000        0.0000        0.0000        0.0000        0.0000        0.0000        0.0000        0.0000        0.0000        0.0000        0.0000        0.0000        0.0000        0.0000        0.0000        0.0000        0.0000        0.0000        0.0000        0.0000        0.0000        0.0000        0.0000        0.0000        0.0000        0.0000        5.0394        5.7519        3.0004        1.4312        1.1849        1.2090        1.0472        1.0180        2.0855        2.1292        2.5958        2.6426        4.3312        4.2766        6.8374        6.9120        6.8578        5.3713        5.8283        2.3814        5.3439        6.2693        2.6372        1.5176        1.4532        1.9109        1.5490        0.9279        1.6414        2.2707        1.5846        1.5588        0.7204        0.7556        0.9297        2.2918        2.0778        5.7813        7.3072        5.2579        3.5181        2.0620        1.2826        1.1082        0.9469        1.0016        0.8184        1.2661        1.8742        2.4279        1.6640        4.5720        8.4336        5.0699        2.2799        8.3959        0.0000        0.0000        0.0000        0.0000        0.0000        0.0000        0.0000        0.0000        0.0000        0.0000        0.0000        0.0000        0.0000        0.0000        0.0000        0.0000        0.0000        0.0000        0.0000        0.0000        0.0000        0.0000
        0.0000        0.0000        0.0000        0.0000        0.0000        0.0000        0.0000        0.0000        0.0000        0.0000        0.0000        0.0000        0.0000        0.0000        0.0000        0.0000        0.0000        0.0000        0.0000        0.0000        0.0000        0.0000        0.0000        0.0000        0.0000        0.0000        0.0000        0.0000        0.0000        0.0000        0.0000        0.0000        0.0000        0.0000        0.0000        0.0000        0.0000        0.0000        0.0000        0.0000        0.0000        0.0000        0.0000        0.0000        0.0000        0.0000        0.0000        0.0000        0.0000        0.0000        0.0000        0.0000        0.0000       20.9939       18.7777       16.7178       15.4493       12.7682        9.3257        4.3254        0.0000        0.0000        0.0000        0.0000        0.0000        0.0000        0.0000        0.0000        0.0000        0.0000        0.0000        0.0000        0.0000        0.0000        0.0000        0.0000        0.0000        0.0000        0.0000        0.0000        0.0000        0.0000        0.0000        0.0000        0.0000        0.0000        0.0000        0.0000        0.0000        0.0000        0.0000        0.0000        0.0000        0.0000        0.0000        0.0000        0.0000        0.0000        0.0000        0.0000        0.0000        0.0000        0.0000        0.0000        0.0000        0.0000        0.0000        0.0000        0.0000        0.0000        0.0000        0.0000        0.0000        0.0000        0.0000        0.0000        0.0000        0.0000        0.0000        0.0000        0.0000        0.0000        0.0000        0.0000        0.0000        0.0000        0.0000        0.0000        0.0000        0.0000        0.0000        0.0000        0.0000        0.0000        0.0000        0.0000        0.0000        0.0000        0.0000        0.0000        0.0000        0.0000        0.0000        0.0000        0.0000        0.0000        0.0000        0.0000        0.0000        0.0000        0.0000        0.0000        0.0000        0.0000        0.0000        0.0000        0.0000        0.0000        0.0000        0.0000        0.0000        0.0000        0.0000        0.0000        0.0000        0.0000        0.0000        0.0000        0.0000        0.0000        1.3655        2.6263        2.2277        1.6117        0.8114        0.5624        0.4641        0.4966        0.7009        1.2879        1.8876        4.6016        7.4086        7.9250        5.6504        7.1927        3.1291        3.8916        5.2787        2.5752        2.9202        4.0132        1.2584        1.0717        1.1737        1.2102        1.5378        1.5954        1.5337        2.9903        3.4024        3.1144        2.7875        1.5710        1.3487        1.3305        1.3038        1.7701        5.3525        5.3684       15.7540        6.4649        1.8662        2.2481        0.9854        1.1218        0.7811        0.7373        0.7101        1.7829        1.1506        1.0835        1.0099        0.5757        0.2168        0.7044        6.3252        9.3684        1.3573        0.0000        0.0000        0.0000        0.0000        0.0000        0.0000        0.0000        0.0000        0.0000        0.0000        0.0000        0.0000        0.0000        0.0000        0.0000        0.0000        0.0000        0.0000        0.0000        0.0000
        0.0000        0.0000        0.0000        0.0000        0.0000        0.0000        0.0000        0.0000        0.0000        0.0000        0.0000        0.0000        0.0000        0.0000        0.0000        0.0000        0.0000        0.0000        0.0000        0.0000        0.0000        0.0000        0.0000        0.0000        0.0000        0.0000        0.0000        0.0000        0.0000        0.0000        0.0000        0.0000        0.0000        0.0000        0.0000        0.0000        0.0000        0.0000        0.0000        0.0000        0.0000        0.0000        0.0000        0.0000        0.0000        0.0000        0.0000        0.0000        0.0000        0.0000        0.0000        0.0000        0.0000       20.2964       18.9320       19.6019       18.5466       16.1591       11.7914        5.9881        0.0000        0.0000        0.0000        0.0000        0.0000        0.0000        0.0000        0.0000        0.0000        0.0000        0.0000        0.0000        0.0000        0.0000        0.0000        0.0000        0.0000        0.0000        0.0000        0.0000        0.0000        0.0000        0.0000        0.0000        0.0000        0.0000        0.0000        0.0000        0.0000        0.0000        0.0000        0.0000        0.0000        0.0000        0.0000        0.0000        0.0000        0.0000        0.0000        0.0000        0.0000        0.0000        0.0000        0.0000        0.0000        0.0000        0.0000        0.0000        0.0000        0.0000        0.0000        0.0000        0.0000        0.0000        0.0000        0.0000        0.0000        0.0000        0.0000        0.0000        0.0000        0.0000        0.0000        0.0000        0.0000        0.0000        0.0000        0.0000        0.0000        0.0000        0.0000        0.0000        0.0000        0.0000        0.0000        0.0000        0.0000        0.0000        0.0000        0.0000        0.0000        0.0000        0.0000        0.0000        0.0000        0.0000        0.0000        0.0000        0.0000        0.0000        0.0000        0.0000        0.0000        0.0000        0.0000        0.0000        0.0000        0.0000        0.0000        0.0000        0.0000        0.0000        0.0000        0.0000        0.0000        0.0000        0.0000        0.0000        0.0000        0.0000        0.6524        2.0643        1.1271        0.6713        0.5745        0.7520        0.9961        1.0457        1.1174        1.6069        2.6335        2.6255        2.6954        2.7509        3.8299        2.8660        3.6007        2.9074        2.1082        1.9732        1.1439        3.9838        2.2864        0.8792        1.0469        1.0478        1.0555        1.3277        1.9409        3.8951        3.7716        3.1030        4.0667        2.5288        2.2580        2.0862        2.1090        2.4287        4.2543        4.1304        9.1557        8.6039        1.8863        1.6304        1.1484        1.4853        1.6673        0.2964        0.2238        1.4177        0.9629        1.4023        2.1665        1.4064        0.7549        0.7885        0.4844        5.8130        7.4762        2.2207        0.5734        0.0000        0.0000        0.0000        0.0000        0.0000        0.0000        0.0000        0.0000        0.0000        0.0000        0.0000        0.0000        0.0000        0.0000        0.0000        0.0000        0.0000        0.0000
        0.0000        0.0000        0.0000        0.0000        0.0000        0.0000        0.0000        0.0000        0.0000        0.0000        0.0000        0.0000        0.0000        0.0000        0.0000        0.0000        0.0000        0.0000        0.0000        0.0000        0.0000        0.0000        0.0000        0.0000        0.0000        0.0000        0.0000        0.0000        0.0000        0.0000        0.0000        0.0000        0.0000        0.0000        0.0000        0.0000        0.0000        0.0000        0.0000        0.0000        0.0000        0.0000        0.0000        0.0000        0.0000        0.0000        0.0000        0.0000        0.0000        0.0000       23.7269       24.1556       23.5483       21.8849       19.6973       21.3820       20.6096       17.6922       13.6790        7.1039        4.4378        3.0638        0.0000        0.0000        0.0000        0.0000        0.0000        0.0000        0.0000        0.0000        0.0000        0.0000        0.0000        0.0000        0.0000        0.0000        0.0000        0.0000        0.0000        0.0000        0.0000        0.0000        0.0000        0.0000        0.0000        0.0000        0.0000        0.0000        0.0000        0.0000        0.0000        0.0000        0.0000        0.0000        0.0000        0.0000        0.0000        0.0000        0.0000        0.0000        0.0000        0.0000        0.0000        0.0000        0.0000        0.0000        0.0000        0.0000        0.0000        0.0000        0.0000        0.0000        0.0000        0.0000        0.0000        0.0000        0.0000        0.0000        0.0000        0.0000        0.0000        0.0000        0.0000        0.0000        0.0000        0.0000        0.0000        0.0000        0.0000        0.0000        0.0000        0.0000        0.0000        0.0000        0.0000        0.0000        0.0000        0.0000        0.0000        0.0000        0.0000        0.0000        0.0000        0.0000        0.0000        0.0000        0.0000        0.0000        0.0000        0.0000        0.0000        0.0000        0.0000        0.0000        0.0000        0.0000        0.0000        0.0000        0.0000        0.0000        0.0000        0.0000        0.0000        0.0000        0.0000        0.0000        0.0000        0.0000        0.0000        1.1478        0.7603        1.0812        0.8450        0.5390        0.3808        0.4634        0.6860        0.8814        1.2966        1.8062        2.3549        2.4337        2.4604        2.3529        1.8644        2.2412        2.0672        2.3090        2.6459        2.5817        0.9695        0.5363        0.4304        0.1525        0.8137        1.5066        1.9144        2.5276        2.8245        5.1167        4.4344        4.0931        4.3715        2.6686        2.4692        2.6535        2.6976        4.0280        4.5817        4.6235        2.6758        2.1548        2.3379        3.0457        2.7615        1.9737        0.9943        0.3129        0.2794        1.4019        1.2476        1.2888        2.3770        0.8592        0.7601        0.6166        0.3351        0.2109        0.8317        0.6428        0.1169        0.0000        0.0000        0.0000        0.0000        0.0000        0.0000        0.0000        0.0000        0.0000        0.0000        0.0000        0.0000        0.0000        0.0000        1.1734        1.6771        2.9041        0.0000
        0.0000        0.0000        0.0000        0.0000        0.0000        0.0000        0.0000        0.0000        0.0000        0.0000        0.0000        0.0000        0.0000        0.0000        0.0000        0.0000        0.0000        0.0000        0.0000        0.0000        0.0000        0.0000        0.0000        0.0000        0.0000        0.0000        0.0000        0.0000        0.0000        0.0000        0.0000        0.0000        0.0000        0.0000        0.0000        0.0000        0.0000        0.0000        0.0000        0.0000        0.0000        0.0000        0.0000        0.0000        0.0000        0.0000        0.0000        0.0000       24.8613       24.2761       23.8051       23.9062       23.2296       20.9704       18.7491       20.2055       18.5339       16.5099       13.4725        7.4756        4.7982        3.1096        2.4497        0.0000        0.0000        0.0000        0.0000        0.0000        0.0000        0.0000        0.0000        0.0000        0.0000        0.0000        0.0000        0.0000        0.0000        0.0000        0.0000        0.0000        0.0000        0.0000        0.0000        0.0000        0.0000        0.0000        0.0000        0.0000        0.0000        0.0000        0.0000        0.0000        0.0000        0.0000        0.0000        0.0000        0.0000        0.0000        0.0000        0.0000        0.0000        0.0000        0.0000        0.0000        0.0000        0.0000        0.0000        0.0000        0.0000        0.0000        0.0000        0.0000        0.0000        0.0000        0.0000        0.0000        0.0000        0.0000        0.0000        0.0000        0.0000        0.0000        0.0000        0.0000        0.0000        0.0000        0.0000        0.0000        0.0000        0.0000        0.0000        0.0000        0.0000        0.0000        0.0000        0.0000        0.0000        0.0000        0.0000        0.0000        0.0000        0.0000        0.0000        0.0000        0.0000        0.0000        0.0000        0.0000        0.0000        0.0000        0.0000        0.0000        0.0000        0.0000        0.0000        0.0000        0.0000        0.0000        0.0000        0.0000        0.0000        0.0000        0.0000        0.0000        0.0000        0.0000        0.0000        0.0000        1.2783        2.4221        0.7152        0.5791        0.6908        0.7124        0.4342        0.6931        0.9144        1.2178        1.5642        1.7742        2.3075        2.7328        2.9603        4.4542        6.3845        2.9080        2.1682        3.9402        5.9517        2.2732        1.0049        0.2980        0.8311        1.5909        2.7471        2.5648        3.1532        3.6352        3.7466        5.6064        5.0925        4.1144        3.5217        2.2097        2.3189        2.1678        2.6129        3.6948        3.3904        5.3818        3.6225        1.5936        1.3440        2.0255        2.5749        5.2797        1.3375        0.4202        1.0030        1.5679        2.8158        1.9263        0.6955        0.1222        0.5496        1.3566        0.5797        0.6330        1.9860        0.7041        0.3953        0.8054        0.0000        0.0000        0.0000        0.0000        0.0000        0.0000        0.0000        0.0000        0.0000        2.0517        3.7280        2.1449        1.7463        0.7947        1.2529        3.0127        4.0255
        0.0000        0.0000        0.0000        0.0000        0.0000        0.0000        0.0000        0.0000        0.0000        0.0000        0.0000        0.0000        0.0000        0.0000        0.0000        0.0000        0.0000        0.0000        0.0000        0.0000        0.0000        0.0000        0.0000        0.0000        0.0000        0.0000        0.0000        0.0000        0.0000        0.0000        0.0000        0.0000        0.0000        0.0000        0.0000        0.0000        0.0000        0.0000        0.0000        0.0000        0.0000        0.0000        0.0000        0.0000        0.0000        0.0000        0.0000        0.0000       23.6843       22.6364       20.5915       21.2869       19.7146       18.3087       16.3580       16.9517       15.8059       13.6145       12.3837        7.1212        5.2558        3.7296        2.9576        0.7060        0.4530        0.5239        0.9179        0.0000        0.0000        0.0000        0.0000        0.0000        0.0000        0.0000        0.0000        0.0000        0.0000        0.0000        0.0000        0.0000        0.0000        0.0000        0.0000        0.0000        0.0000        0.0000        0.0000        0.0000        0.0000        0.0000        0.0000        0.0000        0.0000        0.0000        0.0000        0.0000        0.0000        0.0000        0.0000        0.0000        0.0000        0.0000        0.0000        0.0000        0.0000        0.0000        0.0000        0.0000        0.0000        0.0000        0.0000        0.0000        0.0000        0.0000        0.0000        0.0000        0.0000        0.0000        0.0000        0.0000        0.0000        0.0000        0.0000        0.0000        0.0000        0.0000        0.0000        0.0000        0.0000        0.0000        0.0000        0.0000        0.0000        0.0000        0.0000        0.0000        0.0000        0.0000        0.0000        0.0000        0.0000        0.0000        0.0000        0.0000        0.0000        0.0000        0.0000        0.0000        0.0000        0.0000        0.0000        0.0000        0.0000        0.0000        0.0000        0.0000        0.0000        0.0000        0.0000        0.0000        0.0000        0.0000        0.0000        0.0000        0.0000        0.0000        0.0000        0.0000        1.1090        2.0521        0.3942        0.2983        0.7352        0.7498        0.7580        1.4525        1.8336        2.0112        2.0274        2.3184        2.3429        2.6229        2.9063        2.6654        3.9953        4.7402        2.7961        2.3448        5.5846        1.7655        1.1846        0.9376        1.5108        1.9608        3.0336        2.5915        2.7974        2.9319        2.8712        4.2525        4.7191        4.2146        3.7471        2.2903        1.8622        2.3932        3.6971        4.7972        5.4616        2.6648        2.1580        1.0483        1.1016        2.2218        4.0722        6.4783        4.3622        0.8239        1.5475        4.0277        1.5380        1.8073        0.8940        0.7601        0.6524        1.0222        0.6597        0.8462        0.4632        0.4230        0.7969        0.0000        0.0000        0.0000        0.0000        0.0000        0.0000        0.1286        0.5410        0.7097        0.5456        1.3665        2.1153        1.6497        1.4598        1.6721        1.9182        0.0000        0.0000
        0.0000        0.0000        0.0000        0.0000        0.0000        0.0000        0.0000        0.0000        0.0000        0.0000        0.0000        0.0000        0.0000        0.0000        0.0000        0.0000        0.0000        0.0000        0.0000        0.0000        0.0000        0.0000        0.0000        0.0000        0.0000        0.0000        0.0000        0.0000        0.0000        0.0000        0.0000        0.0000        0.0000        0.0000        0.0000        0.0000        0.0000        0.0000        0.0000        0.0000        0.0000        0.0000        0.0000        0.0000        0.0000        0.0000        0.0000        0.0000       20.0048       17.7351       15.8606       14.6148       13.8177       12.8371       11.1071       10.4065       10.0282        9.4061        7.9259        9.0772        7.0736        5.5449        4.3556        2.9005        1.9227        1.5950        1.8907        1.2424        1.2831        0.0000        0.0000        0.0000        0.0000        0.0000        0.0000        0.0000        0.0000        0.0000        0.0000        0.0000        0.0000        0.0000        0.0000        0.0000        0.0000        0.0000        0.0000        0.0000        0.0000        0.0000        0.0000        0.0000        0.0000        0.0000        0.0000        0.0000        0.0000        0.0000        0.0000        0.0000        0.0000        0.0000        0.0000        0.0000        0.0000        0.0000        0.0000        0.0000        0.0000        0.0000        0.0000        0.0000        0.0000        0.0000        0.0000        0.0000        0.0000        0.0000        0.0000        0.0000        0.0000        0.0000        0.0000        0.0000        0.0000        0.0000        0.0000        0.0000        0.0000        0.0000        0.0000        0.0000        0.0000        0.0000        0.0000        0.0000        0.0000        0.0000        0.0000        0.0000        0.0000        0.0000        0.0000        0.0000        0.0000        0.0000        0.0000        0.0000        0.0000        0.0000        0.0000        0.0000        0.0000        0.0000        0.0000        0.0000        0.0000        0.0000        0.0000        0.0000        0.0000        0.0000        0.0000        0.0000        0.0000        0.0000        0.0000        0.0000        2.2214        2.2044        1.3018        0.8514        0.8580        1.7699        2.0428        1.8932        1.9749        2.6497        2.8555        3.2761        2.5721        3.9711        5.6778        3.5221        4.6566        4.3473        3.4581        4.8210        2.8069        2.5333        1.4187        1.8112        2.9974        3.9034        4.5257        3.3826        3.4565        3.8372        3.9157        4.8542        4.5859        3.2872        2.8033        2.0156        3.4220        4.5592        6.2847        4.7341        3.3335        2.9622        3.8349        1.5183        1.8510        2.4146        5.7943       18.4278        5.5268        4.8938        2.0753        4.1019        1.9416        2.5688        2.9648        1.4780        1.0694        0.6276        0.5276        1.3720        1.4543        1.3596        1.3090        0.7086        0.8108        2.3897        6.2186        1.3669        0.9898        1.0854        0.4737        0.1136        0.3491        0.2912        0.7244        2.8453        3.6631        4.7981        6.2937        0.0000        0.0000
        0.0000        0.0000        0.0000        0.0000        0.0000        0.0000        0.0000        0.0000        0.0000        0.0000        0.0000        0.0000        0.0000        0.0000        0.0000        0.0000        0.0000        0.0000        0.0000        0.0000        0.0000        0.0000        0.0000        0.0000        0.0000        0.0000        0.0000        0.0000        0.0000        0.0000        0.0000        0.0000        0.0000        0.0000        0.0000        0.0000        0.0000        0.0000        0.0000        0.0000        0.0000        0.0000        0.0000        0.0000        0.0000        0.0000        0.0000        0.0000       19.2652       17.3986       15.2770       14.2084       11.9526       11.6785       10.9078       10.9182        9.6136        8.2991        6.5853        8.4220        7.2551        5.9155        5.1018        3.4646        2.3824        1.8914        1.9051        1.3442        1.1315        1.0716        0.0000        0.0000        0.0000        0.0000        0.0000        0.0000        0.0000        0.0000        0.0000        0.0000        0.0000        0.0000        0.0000        0.0000        0.0000        0.0000        0.0000        0.0000        0.0000        0.0000        0.0000        0.0000        0.0000        0.0000        0.0000        0.0000        0.0000        0.0000        0.0000        0.0000        0.0000        0.0000        0.0000        0.0000        0.0000        0.0000        0.0000        0.0000        0.0000        0.0000        0.0000        0.0000        0.0000        0.0000        0.0000        0.0000        0.0000        0.0000        0.0000        0.0000        0.0000        0.0000        0.0000        0.0000        0.0000        0.0000        0.0000        0.0000        0.0000        0.0000        0.0000        0.0000        0.0000        0.0000        0.0000        0.0000        0.0000        0.0000        0.0000        0.0000        0.0000        0.0000        0.0000        0.0000        0.0000        0.0000        0.0000        0.0000        0.0000        0.0000        0.0000        0.0000        0.0000        0.0000        0.0000        0.0000        0.0000        0.0000        0.0000        0.0000        0.0000        0.0000        0.0000        0.0000        0.0000        0.0000        0.0000        0.0000        0.0000        1.6906        1.7159        2.6357        2.3436        4.7040        0.0000        2.3973        2.2793        2.3433        0.0000        0.0000        0.0000        4.6369        8.1438        5.1119        5.4145        3.5050        3.3103        3.5957        2.9149        2.3065        2.6181        3.7208        3.6553        3.7310        3.9195        3.0600        3.5935        3.3894        3.8473        3.2343        2.5683        3.1835        4.9193        2.2225        3.1228        3.5932        4.0849        4.0090        5.1426        4.4158        3.7334        1.5126        1.3889        2.4762        7.2321       13.8157       11.3871        1.9148        1.7316        3.3905        1.4143        1.7094        1.9159        1.6088        1.7681        1.4125        1.7807        1.4054        1.3125        0.8889        2.1760        3.2591        2.9541        2.6617        2.1602        2.2997        1.8482        1.1367        0.6305        0.6635        0.5142        0.4771        0.6318        3.5147        4.4298        5.5538        7.2565        0.0000        0.0000
        0.0000        0.0000        0.0000        0.0000        0.0000        0.0000        0.0000        0.0000        0.0000        0.0000        0.0000        0.0000        0.0000        0.0000        0.0000        0.0000        0.0000        0.0000        0.0000        0.0000        0.0000        0.0000        0.0000        0.0000        0.0000        0.0000        0.0000        0.0000        0.0000        0.0000        0.0000        0.0000        0.0000        0.0000        0.0000        0.0000        0.0000        0.0000        6.9119       11.1924       10.7592        0.0000        0.0000        0.0000        0.0000        0.0000        0.0000        0.0000       16.2133       16.8134       15.3045       14.6275       11.8043       10.3129        9.6465       10.4784        8.0360        6.2330        6.4428        8.4752        7.1076        6.6315        5.2677        4.3034        3.1823        2.6684        2.0931        1.6389        1.4104        1.2212        0.0000        0.0000        0.0000        0.0000        0.0000        0.0000        0.0000        0.0000        0.0000        0.0000        0.0000        0.0000        0.0000        0.0000        0.0000        0.0000        0.0000        0.0000        0.0000        0.0000        0.0000        0.0000        0.0000        0.0000        0.0000        0.0000        0.0000        0.0000        0.0000        0.0000        0.0000        0.0000        0.0000        0.0000        0.0000        0.0000        0.0000        0.0000        0.0000        0.0000        0.0000        0.0000        0.0000        0.0000        0.0000        0.0000        0.0000        0.0000        0.0000        0.0000        0.0000        0.0000        0.0000        0.0000        0.0000        0.0000        0.0000        0.0000        0.0000        0.0000        0.0000        0.0000        0.0000        0.0000        0.0000        0.0000        0.0000        0.0000        0.0000        0.0000        0.0000        0.0000        0.0000        0.0000        0.0000        0.0000        0.0000        0.0000        0.0000        0.0000        0.0000        0.0000        0.0000        0.0000        0.0000        0.0000        0.0000        0.0000        0.0000        0.0000        0.0000        0.0000        0.0000        0.0000        0.0000        0.0000        0.0000        0.0000        0.0000        0.0000        0.0000        0.0000        0.0000        0.0000        0.0000        0.0000        0.0000        0.0000        0.0000        0.0000        0.0000        0.0000        0.0000        8.6067        8.4153        8.7804        5.8978        4.8064        3.6730        3.0493        3.5411        4.2771        3.6864        3.7921        3.1562        2.9117        3.0115        2.3300        2.5405        1.9772        2.2271        4.5528        5.5576        2.1888        2.0202        2.2048        2.8992        5.0607        5.5782        5.3017        5.9690        1.8017        0.9520        4.2339        4.3930        5.2611        8.8550        7.0549        1.3209        1.8498        1.2619        1.0614        1.2614        1.3987        2.2119        1.2957        0.8854        0.8372        1.2279        3.5985        5.4179        5.1276        6.0094        3.5828        2.6215        3.4609        1.7257        0.8310        1.1248        1.7825        1.0248        0.5125        0.2576        3.4810        4.9554        6.4370        0.0000        0.0000        0.0000
        0.0000        0.0000        0.0000        0.0000        0.0000        0.0000        0.0000        0.0000        0.0000        0.0000        0.0000        0.0000        0.0000        0.0000        0.0000        0.0000        0.0000        0.0000        0.0000        0.0000        0.0000        0.0000        0.0000        0.0000        0.0000        0.0000        0.0000        0.0000        0.0000        0.0000        0.0000        0.0000        0.0000        0.0000        0.0000        0.0000        0.0000        0.0000        7.0011        7.5617        7.6945        8.6811        8.9318       10.2296       10.9453       11.8440       11.1745       12.6886       12.9062       13.2664       12.7749       14.6212       12.7558       10.2540        9.5685       10.6675        9.4620        7.7135        6.5463        8.7608        7.8722        6.9105        5.6138        3.9148        3.6832        2.6490        2.4382        2.0775        1.8788        1.6620        1.4080        1.0368        0.0000        0.0000        0.0000        0.0000        0.0000        0.0000        0.0000        0.0000        0.0000        0.0000        0.0000        0.0000        0.0000        0.0000        0.0000        0.0000        0.0000        0.0000        0.0000        0.0000        0.0000        0.0000        0.0000        0.0000        0.0000        0.0000        0.0000        0.0000        0.0000        0.0000        0.0000        0.0000        0.0000        0.0000        0.0000        0.0000        0.0000        0.0000        0.0000        0.0000        0.0000        0.0000        0.0000        0.0000        0.0000        0.0000        0.0000        0.0000        0.0000        0.0000        0.0000        0.0000        0.0000        0.0000        0.0000        0.0000        0.0000        0.0000        0.0000        0.0000        0.0000        0.0000        0.0000        0.0000        0.0000        0.0000        0.0000        0.0000        0.0000        0.0000        0.0000        0.0000        0.0000        0.0000        0.0000        0.0000        0.0000        0.0000        0.0000        0.0000        0.0000        0.0000        0.0000        0.0000        0.0000        0.0000        0.0000        0.0000        0.0000        0.0000        0.0000        0.0000        0.0000        0.0000        0.0000        0.0000        0.0000        0.0000        0.0000        0.0000        0.0000        0.0000        0.0000        0.0000        0.0000        0.0000        0.0000        0.0000        0.0000        0.0000        0.0000        0.0000        9.3615       11.8030        4.1856        3.5020        2.9747        3.6447        3.8857        2.3628        2.5602        2.2195        3.2715        2.5214        2.2942        1.9486        1.6484        2.6532        2.8887        2.6013        2.2651        1.0881        1.1823        1.5815        1.7404        1.6976        6.0479        4.8545        4.0776        0.9666        2.2460        3.8949        2.0796        6.2458        9.0832        6.0167        6.8820        3.5083        2.0084        1.5891        1.7646        1.3180        1.3982        1.1656        1.4003        1.2855        1.2187        5.8499        5.3538        2.6580        3.2025        2.5628        1.6675        1.3986        0.3604        0.7550        1.8511        3.2811        0.3860        0.5391        0.9423        5.4461        5.5840        0.0000        0.0000        0.0000        0.0000
        0.0000        0.0000        0.0000        0.0000        0.0000        0.0000        0.0000        0.0000        0.0000        0.0000        0.0000        0.0000        0.0000        0.0000        0.0000        0.0000        0.0000        0.0000        0.0000        0.0000        0.0000        0.0000        0.0000        0.0000        0.0000        0.0000        0.0000        0.0000        0.0000        0.0000        0.0000        0.0000        0.0000        0.0000        0.0000        0.0000        0.0000       12.1141       12.1403        9.9461        7.8067        7.6335        9.7246        8.0058        8.4901        9.6810       10.4443       10.5064       11.1035       11.5697       10.1717       10.7245        9.3601        6.9716        6.3088        8.4084        7.3534        6.1991        5.9772        7.4254        7.6646        7.2346        6.1738        5.1927        4.0344        3.8940        3.3182        3.3397        3.1537        2.7511        2.3435        1.3706        0.0000        0.0000        0.0000        0.0000        0.0000        0.0000        0.0000        0.0000        0.0000        0.0000        0.0000        0.0000        0.0000        0.0000        0.0000        0.0000        0.0000        0.0000        0.0000        0.0000        0.0000        0.0000        0.0000        0.0000        0.0000        0.0000        0.0000        0.0000        0.0000        0.0000        0.0000        0.0000        0.0000        0.0000        0.0000        0.0000        0.0000        0.0000        0.0000        0.0000        0.0000        0.0000        0.0000        0.0000        0.0000        0.0000        0.0000        0.0000        0.0000        0.0000        0.0000        0.0000        0.0000        0.0000        0.0000        0.0000        0.0000        0.0000        0.0000        0.0000        0.0000        0.0000        0.0000        0.0000        0.0000        0.0000        0.0000        0.0000        0.0000        0.0000        0.0000        0.0000        0.0000        0.0000        0.0000        0.0000        0.0000        0.0000        0.0000        0.0000        0.0000        0.0000        0.0000        0.0000        0.0000        0.0000        0.0000        0.0000        0.0000        0.0000        0.0000        0.0000        0.0000        0.0000        0.0000        0.0000        0.0000        0.0000        0.0000        0.0000        0.0000        0.0000        0.0000        0.0000        0.0000        0.0000        0.0000        3.6817        3.3848        4.7736       11.7462        9.1727        0.0000       16.9881        8.0128        1.0643        1.0879        2.3530        1.8750        3.2548        3.3626        4.4772        4.9213        3.3658        2.8552        2.6556        2.2812        1.9436        4.1688        2.9565        2.4873        0.8689        0.7742        1.3042        1.5023        1.3220        3.7751        5.7371        3.0305        2.1625        4.2031        3.9160        2.2551        3.5500        5.7063        7.8276        7.5419       14.1228        2.6315        1.8907        1.2239        0.6796        0.9425        1.3544        0.9600        1.8618        2.3919        3.3371        2.8110        1.6256        1.8191        1.4958        0.7081        0.6590        0.7803        0.8703        1.3540        2.7506        1.7571        2.4658        3.6701        5.0200        5.5020        0.0000        0.0000        0.0000        0.0000
        0.0000        0.0000        0.0000        0.0000        0.0000        0.0000        0.0000        0.0000        0.0000        0.0000        0.0000        0.0000        0.0000        0.0000        0.0000        0.0000        0.0000        0.0000        0.0000        0.0000        0.0000        0.0000        0.0000        0.0000        0.0000        0.0000        0.0000        0.0000        0.0000        0.0000        0.0000        0.0000        0.0000        0.0000        0.0000        0.0000        0.0000       13.4080       11.6766       10.0220        9.0703        7.0623        8.0116        7.7701        7.6210        8.8058       10.1023       11.7305        9.5471        8.1667        7.7529        9.3428        6.5664        5.1489        5.0701        6.3201        6.4666        5.6635        4.1267        5.0384        5.4196        6.8307        5.0901        4.6854        4.0589        3.6204        3.4677        3.5692        3.4441        3.0949        2.6397        1.2969        0.9973        0.0000        0.0000        0.0000        0.0000        0.0000        0.0000        0.0000        0.0000        0.0000        0.0000        0.0000        0.0000        0.0000        0.0000        0.0000        0.0000        0.0000        0.0000        0.0000        0.0000        0.0000        0.0000        0.0000        0.0000        0.0000        0.0000        0.0000        0.0000        0.0000        0.0000        0.0000        0.0000        0.0000        0.0000        0.0000        0.0000        0.0000        0.0000        0.0000        0.0000        0.0000        0.0000        0.0000        0.0000        0.0000        0.0000        0.0000        0.0000        0.0000        0.0000        0.0000        0.0000        0.0000        0.0000        0.0000        0.0000        0.0000        0.0000        0.0000        0.0000        0.0000        0.0000        0.0000        0.0000        0.0000        0.0000        0.0000        0.0000        0.0000        0.0000        0.0000        0.0000        0.0000        0.0000        0.0000        0.0000        0.0000        0.0000        0.0000        0.0000        0.0000        0.0000        0.0000        0.0000        0.0000        0.0000        0.0000        0.0000        0.0000        0.0000        0.0000        0.0000        0.0000        0.0000        0.0000        0.0000        0.0000        0.0000        0.0000        0.0000        0.0000        0.0000        2.0594        3.0184        3.4189        4.4462        3.2970        3.0241        5.8311        9.6165       12.6175       12.9807       20.8162        3.4431        1.5217        2.1050        1.9161        2.5073        3.8375        3.2283        3.0134        4.2412        2.5168        2.4387        1.5337        1.6718        1.4788        2.6800        4.5947        3.4253        0.4487        0.3977        0.9487        0.9671        0.5027        1.2162        3.0329        1.8957        1.6275        2.3551        1.7400        1.6192        2.1954        2.2049        2.8099        3.6130        4.6794        2.2887        1.9244        1.7004        1.0885        1.2201        1.5015        1.3535        1.4306        0.7939        1.2484        0.5530        0.5641        0.7682        1.1867        1.9193        1.1665        0.8312        0.9339        1.7565        2.4384        2.3908        3.1846        4.3490        4.8955        0.0000        0.0000        0.0000        0.0000        0.0000
        0.0000        0.0000        0.0000        0.0000        0.0000        0.0000        0.0000        0.0000        0.0000        0.0000        0.0000        0.0000        0.0000        0.0000        0.0000        0.0000        0.0000        0.0000        0.0000        0.0000        0.0000        0.0000        0.0000        0.0000        0.0000        0.0000        0.0000        0.0000        0.0000        0.0000        0.0000        0.0000        0.0000        0.0000        0.0000        0.0000       13.4306       14.0784       11.6019       12.3565        9.3881        7.6265        8.5393        7.8307        7.6284        8.7057        7.7890       10.0490        9.1539        7.1589        6.9817        8.6744        6.9930        3.9707        4.6857        6.7135        5.5395        3.8475        3.7471        4.9344        4.5562        4.5434        3.4467        3.7150        3.8795        3.7049        3.6209        3.8598        3.8103        3.4274        2.8343        1.4479        0.0000        0.0000        0.0000        0.0000        0.0000        0.0000        0.0000        0.0000        0.0000        0.0000        0.0000        0.0000        0.0000        0.0000        0.0000        0.0000        0.0000        0.0000        0.0000        0.0000        0.0000        0.0000        0.0000        0.0000        0.0000        0.0000        0.0000        0.0000        0.0000        0.0000        0.0000        0.0000        0.0000        0.0000        0.0000        0.0000        0.0000        0.0000        0.0000        0.0000        0.0000        0.0000        0.0000        0.0000        0.0000        0.0000        0.0000        0.0000        0.0000        0.0000        0.0000        0.0000        0.0000        0.0000        0.0000        0.0000        0.0000        0.0000        0.0000        0.0000        0.0000        0.0000        0.0000        0.0000        0.0000        0.0000        0.0000        0.0000        0.0000        0.0000        0.0000        0.0000        0.0000        0.0000        0.0000        0.0000        0.0000        0.0000        0.0000        0.0000        0.0000        0.0000        0.0000        0.0000        0.0000        0.0000        0.0000        0.0000        0.0000        0.0000        0.0000        0.0000        0.0000        0.0000        0.0000        0.0000        0.0000        0.0000        0.0000        0.0000        2.3772        4.5950        7.0189        1.7681        5.3409        2.7439        2.1787        2.6742        4.1149        5.2255        7.0321        5.7620        5.4596        2.5020        1.8279        0.7231        1.1791        1.7637        2.6824        3.3072        3.2277        3.5862        1.8260        1.3138        1.7071        1.6389        1.8837        1.3982        1.7776        3.6612        2.4395        0.4671        0.5228        1.2702        0.5229        0.2418        0.4980        1.4767        1.1255        1.0697        1.4351        2.4464        2.2407        1.3096        0.9338        0.8387        1.1869        1.7202        2.2975        2.6540        1.9832        1.5694        1.8192        1.9566        1.7408        0.9966        0.8600        0.6454        0.6756        0.3787        0.3914        0.4551        0.4166        0.6332        0.9037        1.6163        2.8791        1.8396        2.4629        3.4075        5.0959        5.2392        0.0000        0.0000        0.0000        0.0000        0.0000
        0.0000        0.0000        0.0000        0.0000        0.0000        0.0000        0.0000        0.0000        0.0000        0.0000        0.0000        0.0000        0.0000        0.0000        0.0000        0.0000        0.0000        0.0000        0.0000        0.0000        0.0000        0.0000        0.0000        0.0000        0.0000        0.0000        0.0000        0.0000        0.0000        0.0000        0.0000        0.0000        0.0000        0.0000        0.0000       16.3196       14.7588       13.4776       10.9980       10.8385        9.3691        8.5019        6.3371        6.0663        6.3337        6.0240        6.1006        6.6166        5.9910        6.2284        5.8725        6.7131        5.8419        5.8353        3.9129        4.1628        4.5747        3.4847        3.5748        4.4045        4.3973        3.4049        3.5008        3.4397        3.5061        3.4943        3.7643        3.8445        3.7281        3.4374        2.9563        1.5856        0.0000        0.0000        0.0000        0.0000        0.0000        0.0000        0.0000        0.0000        0.0000        0.0000        0.0000        0.0000        0.0000        0.0000        0.0000        0.0000        0.0000        0.0000        0.0000        0.0000        0.0000        0.0000        0.0000        0.0000        0.0000        0.0000        0.0000        0.0000        0.0000        0.0000        0.0000        0.0000        0.0000        0.0000        0.0000        0.0000        0.0000        0.0000        0.0000        0.0000        0.0000        0.0000        0.0000        0.0000        0.0000        0.0000        0.0000        0.0000        0.0000        0.0000        0.0000        0.0000        0.0000        0.0000        0.0000        0.0000        0.0000        0.0000        0.0000        0.0000        0.0000        0.0000        0.0000        0.0000        0.0000        0.0000        0.0000        0.0000        0.0000        0.0000        0.0000        0.0000        0.0000        0.0000        0.0000        0.0000        0.0000        0.0000        0.0000        0.0000        0.0000        0.0000        0.0000        0.0000        0.0000        0.0000        0.0000        0.0000        0.0000        0.0000        0.0000        0.0000        0.0000        0.0000        0.0000        0.0000        0.0000        0.0000        0.0000        2.2736        2.2163        9.1101        6.2932        1.7372        1.8204        2.0360        2.2059        2.4021        2.4457        2.2391        2.6096        2.3547        2.9362        1.9212        1.3795        0.4167        1.2287        0.7635        1.1023        2.2583        2.0881        1.7243        0.4303        0.7517        0.9520        1.1283        1.5106        0.5313        0.7597        1.2328        0.9393        0.2595        0.1974        0.5164        0.5715        0.2922        0.2892        0.5085        1.2421        0.9470        1.0690        1.5379        1.4294        1.0223        1.0579        0.9265        1.8971        1.5446        1.4733        1.6694        1.5321        1.4801        1.6893        1.2939        0.8870        0.3159        0.3225        0.7267        0.9797        0.5675        0.5381        0.5480        0.5927        0.4770        0.7635        1.2202        0.6427        1.6847        3.7006        6.1177        7.7179        5.3565        0.0000        0.0000        0.0000        0.0000        0.0000
        0.0000        0.0000        0.0000        0.0000        0.0000        0.0000        0.0000        0.0000        0.0000        0.0000        0.0000        0.0000        0.0000        0.0000        0.0000        0.0000        0.0000        0.0000        0.0000        0.0000        0.0000        0.0000        0.0000        0.0000        0.0000        0.0000        0.0000        0.0000        0.0000        0.0000        0.0000        0.0000        0.0000        0.0000        0.0000       11.5206        8.5344        7.4121        6.4415        7.1956        7.4931        6.6024        5.1422        5.1955        4.4948        4.3105        4.2105        3.6726        3.3730        3.5710        4.4654        7.0099        6.6234        4.7471        4.7278        3.8974        2.5561        2.2487        2.4214        2.9919        2.7003        3.1299        2.5398        2.9340        3.1170        3.2746        3.3585        3.5671        3.3951        3.0572        2.6174        2.0878        0.0000        0.0000        0.0000        0.0000        0.0000        0.0000        0.0000        0.0000        0.0000        0.0000        0.0000        0.0000        0.0000        0.0000        0.0000        0.0000        0.0000        0.0000        0.0000        0.0000        0.0000        0.0000        0.0000        0.0000        0.0000        0.0000        0.0000        0.0000        0.0000        0.0000        0.0000        0.0000        0.0000        0.0000        0.0000        0.0000        0.0000        0.0000        0.0000        0.0000        0.0000        0.0000        0.0000        0.0000        0.0000        0.0000        0.0000        0.0000        0.0000        0.0000        0.0000        0.0000        0.0000        0.0000        0.0000        0.0000        0.0000        0.0000        0.0000        0.0000        0.0000        0.0000        0.0000        0.0000        0.0000        0.0000        0.0000        0.0000        0.0000        0.0000        0.0000        0.0000        0.0000        0.0000        0.0000        0.0000        0.0000        0.0000        0.0000        0.0000        0.0000        0.0000        0.0000        0.0000        0.0000        0.0000        0.0000        0.0000        0.0000        0.0000        0.0000        0.0000        0.0000        0.0000        0.0000        0.0000        0.0000        0.0000        3.2305        2.1116        2.1121        2.7378        2.7089        1.7071        1.4029        1.9010        1.6345        2.0151        1.0679        2.1394        1.6100        2.0319        2.5351        1.9623        1.9676        2.4442        1.9280        1.3478        0.5217        1.7358        1.3378        0.8451        1.0338        0.5559        0.6872        0.6297        0.9895        0.1381        0.2477        1.0249        0.8228        0.3859        0.0627        0.1505        0.8020        1.0581        2.0103        0.8486        0.6259        0.5872        0.5632        1.0231        0.7410        0.2560        0.9962        1.2326        2.2490        3.4867        1.6075        1.8539        1.3749        1.9193        1.6905        1.3468        0.9386        0.1747        0.1105        0.5809        0.7036        0.4911        0.5856        0.5344        0.6782        0.4218        0.3850        0.5511        1.9771        4.2300        6.6367        5.6190        4.3036        0.0000        0.0000        0.0000        0.0000        0.0000        0.0000
        0.0000        0.0000        0.0000        0.0000        0.0000        0.0000        0.0000        0.0000        0.0000        0.0000        0.0000        0.0000        0.0000        0.0000        0.0000        0.0000        0.0000        0.0000        0.0000        0.0000        0.0000        0.0000        0.0000        0.0000        0.0000        0.0000        0.0000        0.0000        0.0000        0.0000        0.0000        0.0000        0.0000        0.0000        0.0000        4.3789        3.9034        5.3106        5.6928        5.6595        6.5822        7.7091        6.7453        6.5303        5.6682        4.7111        3.6177        3.2904        3.3824        3.5116        3.8600        6.6470        7.0934        6.2714        4.6567        3.9978        2.7768        2.8235        2.4291        3.8484        3.8183        3.4517        2.9716        3.7835        4.1372        4.0891        3.9642        3.7777        3.4218        3.0432        2.6095        0.0000        0.0000        0.0000        0.0000        0.0000        0.0000        0.0000        0.0000        0.0000        0.0000        0.0000        0.0000        0.0000        0.0000        0.0000        0.0000        0.0000        0.0000        0.0000        0.0000        0.0000        0.0000        0.0000        0.0000        0.0000        0.0000        0.0000        0.0000        0.0000        0.0000        0.0000        0.0000        0.0000        0.0000        0.0000        0.0000        0.0000        0.0000        0.0000        0.0000        0.0000        0.0000        0.0000        0.0000        0.0000        0.0000        0.0000        0.0000        0.0000        0.0000        0.0000        0.0000        0.0000        0.0000        0.0000        0.0000        0.0000        0.0000        0.0000        0.0000        0.0000        0.0000        0.0000        0.0000        0.0000        0.0000        0.0000        0.0000        0.0000        0.0000        0.0000        0.0000        0.0000        0.0000        0.0000        0.0000        0.0000        0.0000        0.0000        0.0000        0.0000        0.0000        0.0000        0.0000        0.0000        0.0000        0.0000        0.0000        0.0000        0.0000        0.0000        0.0000        0.0000        0.0000        3.7717        3.8656        0.0000        4.2359        3.9293        3.3354        2.6014        2.7023        2.8500        2.4572        1.8077        1.3579        1.0498        1.1159        1.3702        2.6099        2.6812        2.2333        2.7341        2.8670        2.0686        1.9037        2.4832        2.3858        0.6519        0.5031        0.8881        1.1413        1.7143        1.4200        0.6263        0.2881        0.2983        0.7430        0.3244        0.5212        0.7617        0.5736        0.3541        0.0569        0.0283        0.2789        1.3493        1.5282        1.2464        1.2825        0.3166        0.2863        0.5304        0.3821        0.0902        0.0000        0.0000        0.1670        0.7247        1.0396        1.3775        1.4147        1.2917        1.5655        1.9868        1.4533        0.5612        0.3085        0.7320        1.1288        0.4410        0.5009        0.6026        0.6634        0.3844        0.5120        1.8861        2.1494        2.7043        5.3358        2.8131        0.0000        0.0000        0.0000        0.0000        0.0000        0.0000        0.0000
        0.0000        0.0000        0.0000        0.0000        0.0000        0.0000        0.0000        0.0000        0.0000        0.0000        0.0000        0.0000        0.0000        0.0000        0.0000        0.0000        0.0000        0.0000        0.0000        0.0000        0.0000        0.0000        0.0000        0.0000        0.0000        0.0000        0.0000        0.0000        0.0000       22.3249       18.5890        8.5058        5.9491        3.4110        3.1412        3.5507        2.7968        3.4906        4.3852        5.6677        6.2206        6.0777        5.7426        5.6154        5.3464        4.9853        5.0507        4.4508        4.3924        4.2935        4.1889        6.6243        6.8571        7.4735        5.8222        5.0089        3.5176        2.4556        1.3717        3.3319        2.9525        2.5556        2.9425        3.1968        3.6024        3.5130        3.5706        3.2988        3.2898        3.4312        3.0968        2.7142        2.5603        0.0000        0.0000        0.0000        0.0000        0.0000        0.0000        0.0000        0.0000        0.0000        0.0000        0.0000        0.0000        0.0000        0.0000        0.0000        0.0000        0.0000        0.0000        0.0000        0.0000        0.0000        0.0000        0.0000        0.0000        0.0000        0.0000        0.0000        0.0000        0.0000        0.0000        0.0000        0.0000        0.0000        0.0000        0.0000        0.0000        0.0000        0.0000        0.0000        0.0000        0.0000        0.0000        0.0000        0.0000        0.0000        0.0000        0.0000        0.0000        0.0000        0.0000        0.0000        0.0000        0.0000        0.0000        0.0000        0.0000        0.0000        0.0000        0.0000        0.0000        0.0000        0.0000        0.0000        0.0000        0.0000        0.0000        0.0000        0.0000        0.0000        0.0000        0.0000        0.0000        0.0000        0.0000        0.0000        0.0000        0.0000        0.0000        0.0000        0.0000        0.0000        0.0000        0.0000        0.0000        0.0000        0.0000        0.0000        0.0000        0.0000        0.0000        0.0000        4.1273        4.4183        4.1302        3.9283        3.7022        3.6366        3.0687        2.5979        2.6310        3.1744        2.3504        1.4252        0.8821        1.0196        1.2802        2.0509        1.7108        2.3475        2.0672        2.4391        2.0885        1.1421        1.4994        2.6512        1.4881        0.3471        0.2900        1.2114        2.3115        2.3745        1.6654        0.8375        0.7183        1.2021        1.0574        0.6232        0.5572        0.7519        0.7044        0.4614        0.2164        0.0917        0.3915        0.2194        1.0996        1.2685        1.3650        0.6519        0.8221        1.0030        0.5059        0.1209        0.0298        0.0000        0.0999        0.6383        0.8651        0.7592        0.6665        1.1020        2.2149        3.0400        2.3822        1.0835        1.2184        1.7108        1.3057        0.4999        0.7017        0.8188        0.7301        0.2612        0.0917        1.0098        1.9978        3.8651        5.5230        0.0000        0.0000        0.0000        0.0000        0.0000        0.0000        0.0000        0.0000
        0.0000        0.0000        0.0000        0.0000        0.0000        0.0000        0.0000        0.0000        0.0000        0.0000        0.0000        0.0000        0.0000        0.0000        0.0000        0.0000        0.0000        0.0000        0.0000        0.0000        0.0000        0.0000        0.0000        0.0000        0.0000        0.0000       20.1734       22.0951       21.8688       20.0826       15.5999        6.5601        5.1779        4.0835        3.1794        3.9640        3.4318        4.3574        3.9261        4.8015        5.5030        6.0760        5.9074        5.3003        4.9810        4.8429        5.1523        5.3226        6.8797        7.4470        7.1082        9.3844        8.6003        6.9306        5.8421        6.5754        3.1930        2.1995        2.3548        3.1334        2.8156        3.2455        3.0780        3.1809        3.3218        3.2385        2.5055        3.1338        3.3058        3.4984        3.2855        3.6298        2.9258        2.9224        2.7229        1.8709        1.6328        1.6231        1.5059        1.7623        1.9753        2.0983        0.0000        0.0000        0.0000        0.0000        0.0000        0.0000        0.0000        0.0000        0.0000        0.0000        0.0000        0.0000        0.0000        0.0000        0.0000        0.0000        0.0000        0.0000        0.0000        0.0000        0.0000        0.0000        0.0000        0.0000        0.0000        0.0000        0.0000        0.0000        0.0000        0.0000        0.0000        0.0000        0.0000        0.0000        0.0000        0.0000        0.0000        0.0000        0.0000        0.0000        0.0000        0.0000        0.0000        0.0000        0.0000        0.0000        0.0000        0.0000        0.0000        0.0000        0.0000        0.0000        0.0000        0.0000        0.0000        0.0000        0.0000        0.0000        0.0000        0.0000        0.0000        0.0000        0.0000        0.0000        0.0000        0.0000        0.0000        0.0000        0.0000        0.0000        0.0000        1.9063        1.8931        1.9380        1.8053        1.7282        0.0000        0.0000        0.0000        0.0000        2.2257        3.4945        4.3418        4.1508        3.6797        3.6175        3.5762        3.4646        3.2257        2.3685        1.8815        1.8505        1.7408        1.4308        1.5072        1.4391        1.2228        1.5447        1.5981        1.3685        1.3816        1.7519        1.9053        2.1505        2.5924        2.3440        1.0246        0.7056        0.5577        2.7931        3.0182        2.2939        1.4694        0.9772        1.1606        1.9988        1.4386        0.5737        0.4853        0.2676        0.3356        0.1267        0.0569        0.1563        0.6463        0.8292        0.9798        2.1038        2.3426        1.6935        1.9126        2.1669        2.4719        0.5535        0.3953        0.0958        0.0655        0.6366        0.7353        0.8155        0.7075        1.3418        2.6427        3.0366        2.5321        1.2814        2.2172        1.1918        0.7375        0.4348        0.7026        0.7449        0.9141        0.3547        0.1303        0.3943        1.5569        4.1248        6.1889        0.0000        0.0000        0.0000        0.0000        0.0000        0.0000        0.0000        0.0000
        0.0000        0.0000        0.0000        0.0000        0.0000        0.0000        0.0000        0.0000        0.0000        0.0000        0.0000        0.0000        0.0000        0.0000        0.0000        0.0000        0.0000        0.0000        0.0000        0.0000        0.0000        0.0000        0.0000        0.0000        0.0000       17.9799       16.8282       12.2278       12.4186        9.1431        6.6621        5.3001        4.4302        3.3635        2.8270        4.2458        3.1246        4.3602        4.3691        4.7556        6.0927        7.3670        7.4161        7.1894        7.1503        6.0215        5.6304        5.7660        7.0071        8.9818        8.7551        9.5271        8.4408        7.1557        4.9660        3.7134        2.3271        2.0998        1.7869        2.8629        2.9078        2.8155        2.8700        2.6363        2.8674        2.4451        2.5488        3.0059        3.3836        3.5214        3.0489        2.5787        2.4416        2.5577        2.7664        3.2630        2.8756        2.2915        2.5470        2.6657        1.7977        1.8560        2.6926        5.3798        0.0000        0.0000        0.0000        0.0000        0.0000        0.0000        0.0000        0.0000        0.0000        0.0000        0.0000        0.0000        0.0000        0.0000        0.0000        0.0000        0.0000        0.0000        0.0000        0.0000        0.0000        0.0000        0.0000        0.0000        0.0000        0.0000        0.0000        0.0000        0.0000        0.0000        0.0000        0.0000        0.0000        0.0000        0.0000        0.0000        0.0000        0.0000        0.0000        0.0000        0.0000        0.0000        0.0000        0.0000        0.0000        0.0000        0.0000        0.0000        0.0000        0.0000        0.0000        0.0000        0.0000        0.0000        0.0000        0.0000        0.0000        0.0000        0.0000        0.0000        0.0000        0.0000        0.0000        0.0000        0.0000        0.0000        0.0000        0.0000        1.4425        1.4847        1.4683        1.3051        1.3730        1.4105        1.4718        1.5364        1.6455        1.7920        2.1231        1.9892        1.9576        1.9140        2.1866        2.4471        2.4250        2.3587        2.0586        1.9780        1.8543        1.6992        1.4060        1.5879        1.4860        2.0992        1.6529        2.1225        2.2710        1.6050        1.8397        1.4624        1.2394        1.7182        1.4506        2.0713        1.5899        1.2760        1.4450        2.2653        1.7657        1.9229        1.8580        1.2618        1.1838        1.4523        1.0705        0.7540        0.9785        0.8317        0.9582        1.5137        1.9857        1.3986        0.9558        1.5570        3.3512        3.9771        3.5542        4.2495        5.9891        7.9875        6.3600        5.4840        4.8989        5.1293        1.6719        0.7808        0.5883        1.0466        0.9099        1.7782        2.5441        2.7250        3.1892        1.8618        1.1678        2.1388        0.7164        0.3289        0.4047        0.7997        0.0000        0.0000        1.3631        1.7863        3.5364        4.9282        0.0000        0.0000        0.0000        0.0000        0.0000        0.0000        0.0000        0.0000        0.0000
        0.0000        0.0000        0.0000        0.0000        0.0000        0.0000        0.0000        0.0000        0.0000        0.0000        0.0000        0.0000        0.0000        0.0000        0.0000        0.0000        0.0000        0.0000        0.0000        0.0000        0.0000        0.0000        0.0000        0.0000        0.0000        0.0000       15.2756       11.0718        8.6153        6.2012        5.6402        5.3110        4.4956        3.6433        2.9686        3.8746        4.0535        4.9628        3.8154        4.3980        5.3065        7.0500        7.8808        7.1442        6.2073        6.2448        5.6106        6.0487        6.7990        8.3698        7.4677        8.8022        7.8089        6.4037        4.6388        3.9850        2.7422        2.3325        2.6735        3.5940        4.3186        3.6256        3.0432        2.7667        2.3626        2.3806        2.1020        2.4892        3.0995        3.1385        3.0892        3.0399        3.0796        2.9283        3.0790        2.6375        2.9511        2.9991        2.7597        2.1272        2.1482        2.1287        3.6715        6.1819        5.6591        4.7834        0.0000        0.0000        0.0000        0.0000        0.0000        0.0000        0.0000        0.0000        0.0000        0.0000        0.0000        0.0000        0.0000        0.0000        0.0000        0.0000        0.0000        0.0000        0.0000        0.0000        0.0000        0.0000        0.0000        0.0000        0.0000        0.0000        0.0000        0.0000        0.0000        0.0000        0.0000        0.0000        0.0000        0.0000        0.0000        0.0000        0.0000        0.0000        0.0000        0.0000        0.0000        0.0000        0.0000        0.0000        0.0000        0.0000        0.0000        0.0000        0.0000        0.0000        0.0000        0.0000        0.0000        0.0000        0.0000        0.0000        0.0000        0.0000        0.0000        0.0000        0.0000        0.0000        0.0000        0.0000        0.0000        0.0000        1.4418        1.4089        1.4556        1.3432        1.3265        1.3979        1.5019        1.6872        1.8449        1.9095        1.8962        1.7141        1.7763        1.8689        1.8195        2.0658        2.1393        2.1615        1.9685        1.9075        1.7622        1.6977        2.0255        2.2294        1.8136        1.8294        1.5410        2.8190        1.8619        1.5052        1.2793        1.0487        1.1730        1.4013        1.2487        2.1428        1.3164        1.5070        1.3605        1.9567        2.4081        2.1451        1.9995        1.3330        1.6644        1.8930        1.9864        0.9733        1.1259        1.3980        2.1165        1.9526        1.8068        2.7329        2.8092        1.8480        3.0177        4.4016        2.9026        5.7447        7.5432        6.1854        5.0940        4.7108        3.4166        1.7214        2.2074        0.7692        0.4811        0.8403        1.2055        2.1303        2.2740        1.8071        2.0986        0.9760        1.3600        2.8357        0.7697        0.0958        0.0667        0.0000        0.0000        0.0000        0.0000        0.0000        0.0000        0.0000        0.0000        0.0000        0.0000        0.0000        0.0000        0.0000        0.0000        0.0000        0.0000
        0.0000        0.0000        0.0000        0.0000        0.0000        0.0000        0.0000        0.0000        0.0000        0.0000        0.0000        0.0000        0.0000        0.0000        0.0000        0.0000        0.0000        0.0000        0.0000        0.0000        0.0000        0.0000        0.0000        0.0000        0.0000        0.0000        0.0000       10.3933        8.8654        7.5962        6.1710        4.8312        5.1661        5.1120        4.3799        8.4619        7.3288        5.8965        4.9383        5.1718        5.2173        5.9531        7.6167        8.4531        7.2599        6.0847        6.1550        6.0569        6.2099        5.8854        5.3707        6.2205        5.2881        4.8410        4.3794        2.8624        2.9159        3.3157        3.6974        5.2977        3.6647        2.9187        2.1903        2.5030        2.1492        2.1232        1.9888        2.2423        2.6947        3.0903        3.4422        4.6320        3.0430        2.1030        2.1012        1.9562        2.1736        2.1903        2.9593        1.4796        1.5985        1.3512        1.3585        2.2838        2.5591        1.8885        1.7150        0.9318        0.8030        0.4832        0.0000        0.0000        0.0000        0.0000        0.0000        0.0000        0.0000        0.0000        0.0000        0.0000        0.0000        0.0000        0.0000        0.0000        0.0000        0.0000        0.0000        0.0000        0.0000        0.0000        0.0000        0.0000        0.0000        0.0000        0.0000        0.0000        0.0000        0.0000        0.0000        0.0000        0.0000        0.0000        0.0000        0.0000        0.0000        0.0000        0.0000        0.0000        0.0000        0.0000        0.0000        0.0000        0.0000        0.0000        0.0000        0.0000        0.0000        0.0000        0.0000        0.0000        0.0000        0.0000        0.0000        0.0000        0.0000        0.0000        0.0000        0.0000        0.0000        0.0000        0.0000        1.8172        1.6449        1.6372        1.8080        1.5739        1.5345        1.5714        1.6744        1.8818        2.0339        2.0476        2.0254        1.9046        2.0020        2.0315        2.1328        2.0591        2.0875        2.0395        1.9009        1.9703        1.9224        1.8522        1.8733        2.2324        2.2506        1.6684        1.8997        3.3209        1.4998        1.3412        1.0605        1.0919        1.2867        1.3557        1.3002        2.1244        2.3746        2.3115        1.6346        2.6297        3.0879        3.4889        2.8937        1.6684        2.0564        2.2294        2.4096        0.9024        1.1649        1.1910        1.6137        2.0468        2.5095        1.6664        1.9752        2.4576        2.9311        3.2455        3.0469        2.5950        2.8164        3.9760        2.3703        2.3616        1.8255        1.4595        1.2238        0.7087        1.3438        2.2451        1.9693        3.9556        2.7669        2.5808        1.6871        1.0266        1.5827        0.9064        0.3479        0.0264        0.0131        0.0000        0.0000        0.0000        0.0000        0.0000        0.0000        0.0000        0.0000        0.0000        0.0000        0.0000        0.0000        0.0000        0.0000        0.0000        0.0000
        0.0000        0.0000        0.0000        0.0000        0.0000        0.0000        0.0000        0.0000        0.0000        0.0000        0.0000        0.0000        0.0000        0.0000        0.0000        0.0000        0.0000        0.0000        0.0000        0.0000        0.0000        0.0000        0.0000        0.0000        0.0000        0.0000        0.0000       13.3068        9.5787        7.1444        5.1955        3.7224        4.4934        4.2992        4.5189        6.1261        5.2670        5.1724        5.0905        5.2308        6.0351        7.1028        7.6865        8.8061        8.2924        7.7182        6.7408        6.9820        6.6980        6.5336        6.4851        6.5424        4.5224        3.9722        3.5009        2.5905        2.0335        3.1223        4.0532        5.3007        3.4637        4.0449        3.5660        2.9469        2.3067        2.1478        1.8445        2.2749        2.4212        2.7850        4.0539        2.8424        1.7631        1.5779        1.6418        1.6410        1.8585        1.9921        2.1734        1.8817        1.6160        0.9909        0.8312        0.5880        0.8556        1.1616        1.3082        1.4450        1.0299        0.6838        0.0000        0.0000        0.0000        0.0000        0.0000        0.0000        0.0000        0.0000        0.0000        0.0000        0.0000        0.0000        0.0000        0.0000        0.0000        0.0000        0.0000        0.0000        0.0000        0.0000        0.0000        0.0000        0.0000        0.0000        0.0000        0.0000        0.0000        0.0000        0.0000        0.0000        0.0000        0.0000        0.0000        0.0000        0.0000        0.0000        0.0000        0.0000        0.0000        0.0000        0.0000        0.0000        0.0000        0.0000        0.0000        0.0000        0.0000        0.0000        0.0000        0.0000        0.0000        0.0000        0.0000        0.0000        0.0000        0.0000        0.0000        0.0000        0.0000        0.0000        0.0000        0.0000        1.8304        1.8043        1.9093        1.8666        1.8138        2.0088        2.2048        2.3984        2.7152        2.7178        2.7836        2.6625        2.5331        2.5411        2.6093        2.5159        2.4353        2.5045        2.3424        2.5942        2.6790        2.3560        2.5098        2.6661        2.3851        1.8844        1.8576        2.3615        1.6815        1.3557        1.1701        0.8185        0.9823        1.2747        1.5651        2.1687        2.3791        2.4751        2.0290        3.4614        3.7586        3.7839        3.5041        2.4485        2.7208        2.6507        2.3869        1.5007        1.4148        1.3093        1.7444        1.7541        2.6116        1.9737        2.2105        3.5682        3.2757        3.3863        2.9872        2.3464        1.9757        1.7570        1.2029        1.3857        1.2594        0.9590        1.3107        1.0963        1.9990        3.2482        2.9665        5.8796        5.7583        3.8289        2.1530        1.4147        1.5670        0.1982        0.3078        0.0397        0.0263        0.0000        0.0000        0.0000        0.0000        0.0000        0.0000        0.0000        0.0000        0.0000        0.0000        0.0000        0.0000        0.0000        0.0000        0.0000        0.0000
        0.0000        0.0000        0.0000        0.0000        0.0000        0.0000        0.0000        0.0000        0.0000        0.0000        0.0000        0.0000        0.0000        0.0000        0.0000        0.0000        0.0000        0.0000        0.0000        0.0000        0.0000        0.0000        0.0000        0.0000        0.0000        0.0000        0.0000        0.0000        5.1693        5.0712        4.8869        3.5743        2.5153        0.5591        0.4305        2.3379        3.3252        3.8207        3.4227        2.7826        3.0563        4.8885        5.0805        6.1356        6.1291        5.8313        4.9468        5.0221        5.1651        5.2342        5.1662        5.8868        5.2807        4.4141        4.1056        4.1973        3.4422        2.6407        1.7897        0.4451        0.9418        1.4917        1.6100        2.8048        2.6741        2.3238        1.6961        1.7278        1.7035        3.0307        2.6101        2.4938        2.0894        1.3763        1.1453        1.8357        2.4125        2.1165        2.6373        3.1578        3.4752        1.8317        1.6086        1.4547        2.0299        2.6739        2.3165        2.2518        1.8285        1.4323        0.8664        0.0000        0.0000        0.0000        0.0000        0.0000        0.0000        0.0000        0.0000        0.0000        0.0000        0.0000        0.0000        0.0000        0.0000        0.0000        0.0000        0.0000        0.0000        0.0000        0.0000        0.0000        0.0000        0.0000        0.0000        0.0000        0.0000        0.0000        0.0000        0.0000        0.0000        0.0000        0.0000        0.0000        0.0000        0.0000        0.0000        0.0000        0.0000        0.0000        0.0000        0.0000        0.0000        0.0000        0.0000        0.0000        0.0000        0.0000        0.0000        0.0000        0.0000        0.0000        0.0000        0.0000        0.0000        0.0000        0.0000        0.0000        0.0000        0.0000        0.0000        0.0000        0.0000        1.0128        1.0987        1.3376        1.4389        1.6886        2.0363        2.5372        2.8114        2.8559        2.7354        2.5864        2.4671        2.4415        2.4554        2.4440        2.4184        2.5020        2.4085        2.8450        2.9254        3.0338        2.9455        1.9821        1.6303        1.1891        1.0330        1.1418        0.9614        0.8910        0.7148        0.6541        0.7134        0.7717        0.9588        1.7835        1.7813        1.9934        2.0557        1.6963        1.5515        1.4833        1.2642        1.7303        1.6321        1.3526        1.4891        0.7889        0.6375        0.5573        0.7119        0.7675        1.1523        1.0604        1.4184        2.7012        2.4877        2.7999        2.1806        1.8816        3.5899        1.1276        0.8732        0.8545        1.1365        1.1883        0.9576        1.0898        3.0393        3.6040        2.3309        2.9681        3.6899        4.0381        3.0657        0.7961        0.5727        0.3353        0.3462        0.1293        0.3087        0.0000        0.0000        0.0000        0.0000        0.0000        0.0000        0.0000        0.0000        0.0000        0.0000        0.0000        0.0000        0.0000        0.0000        0.0000        0.0000
        0.0000        0.0000        0.0000        0.0000        0.0000        0.0000        0.0000        0.0000        0.0000        0.0000        0.0000        0.0000        0.0000        0.0000        0.0000        0.0000        0.0000        0.0000        0.0000        0.0000        0.0000        0.0000        0.0000        0.0000        0.0000        0.0000        0.0000        0.0000        6.2387        5.8648        2.7437        2.0275        1.4944        0.7550        0.5022        2.4288        3.3155        3.0816        2.4234        1.9788        3.2355        4.0959        3.8337        5.3233        4.7051        3.3647        2.9810        4.5356        4.5967        4.3374        3.8682        4.0399        4.1115        3.7147        3.6049        4.1763        3.6125        2.8670        1.8872        0.7404        1.1065        1.3015        1.6341        2.6349        2.4820        2.2801        2.8735        2.4094        2.5402        1.6560        2.3107        2.9455        3.1312        2.7018        2.4600        2.2493        2.1013        2.8429        3.0174        3.0718        2.4170        2.2138        1.9632        2.7450        3.1938        2.4591        2.5153        2.3207        2.2724        2.4292        2.1898        0.0000        0.0000        0.0000        0.0000        0.0000        0.0000        0.0000        0.0000        0.0000        0.0000        0.0000        0.0000        0.0000        0.0000        0.0000        0.0000        0.0000        0.0000        0.0000        0.0000        0.0000        0.0000        0.0000        0.0000        0.0000        0.0000        0.0000        0.0000        0.0000        0.0000        0.0000        0.0000        0.0000        0.0000        0.0000        0.0000        0.0000        0.0000        0.0000        0.0000        0.0000        0.0000        0.0000        0.0000        0.0000        0.0000        0.0000        0.0000        0.0000        0.0000        0.0000        0.0000        0.0000        0.0000        0.0000        0.0000        0.0000        0.0000        0.0000        0.0000        1.1268        1.0364        1.1041        1.1509        1.5563        1.8472        2.1085        2.3218        2.8951        3.1690        3.2382        3.0882        3.1203        3.0076        2.8050        2.7783        2.6354        2.5551        2.5295        2.4428        2.7948        2.8521        2.8268        2.6460        2.0142        1.4620        1.2150        1.1333        1.3082        1.1992        1.2345        1.0852        1.1110        1.0640        1.1908        1.1771        1.7556        1.6333        1.7646        1.8151        1.4625        1.3918        1.3517        1.1818        1.5758        1.4411        1.5902        1.5562        0.8245        0.5943        0.4782        0.5665        0.8629        1.1562        1.9047        2.1881        2.7566        2.7374        2.9011        3.4977        2.0371        0.8937        0.5458        0.5239        0.9122        2.2536        1.4506        1.1585        1.7610        3.3772        2.6258        1.8080        3.2009        3.7587        4.0526        3.1365        0.5861        1.1194        0.5134        0.5283        0.2499        0.1407        0.0000        0.0000        0.0000        0.0000        0.0000        0.0000        0.0000        0.0000        0.0000        0.0000        0.0000        0.0000        0.0000        0.0000        0.0000        0.0000
        0.0000        0.0000        0.0000        0.0000        0.0000        0.0000        0.0000        0.0000        0.0000        0.0000        0.0000        0.0000        0.0000        0.0000        0.0000        0.0000        0.0000        0.0000        0.0000        0.0000        0.0000        0.0000        0.0000        0.0000        0.0000        0.0000        0.0000        0.0000        7.0810        4.8717        1.6970        0.6198        0.8033        0.8436        1.0667        5.3051        4.5419        4.3940        3.5268        2.1200        2.5517        2.8690        3.9825        6.3146        5.3664        4.9028        4.9452        5.0298        4.7417        3.9967        3.2776        3.2427        2.7548        2.8266        2.7471        3.0371        2.6251        1.9353        1.5101        0.6477        1.1158        1.4277        1.5224        2.1181        1.7973        2.5664        3.5186        3.5457        3.1284        2.7809        2.4168        2.2901        1.2849        1.7124        1.7064        2.6455        2.9609        3.6491        4.3540        4.1913        2.6405        1.9028        1.8928        2.4117        2.8494        2.3755        1.7004        1.7576        2.6822        2.9487        2.2341        2.7746        0.0000        0.0000        0.0000        0.0000        0.0000        0.0000        0.0000        0.0000        0.0000        0.0000        0.0000        0.0000        0.0000        0.0000        0.0000        0.0000        0.0000        0.0000        0.0000        0.0000        0.0000        0.0000        0.0000        0.0000        0.0000        0.0000        0.0000        0.0000        0.0000        0.0000        0.0000        0.0000        0.0000        0.0000        0.0000        0.0000        0.0000        0.0000        0.0000        0.0000        0.0000        0.0000        0.0000        0.0000        0.0000        0.0000        0.0000        0.0000        0.0000        0.0000        0.0000        0.0000        0.0000        0.0000        0.0000        0.0000        0.0000        0.0000        1.4556        1.5053        1.4349        1.4636        1.5660        2.0579        2.2225        2.3820        2.7906        3.1889        3.4443        3.5011        3.3606        3.5185        3.2142        3.0642        3.0288        2.7686        2.5688        2.2713        2.2275        2.5056        2.3386        2.4739        2.3858        1.9345        1.5184        1.3177        1.2856        1.5834        1.5059        1.5325        1.4100        1.3470        1.2863        1.1091        1.1267        2.0533        1.8682        1.6922        1.6763        1.4879        1.3027        1.2387        1.0350        1.2990        1.3984        1.6760        1.5140        1.1231        0.9705        0.9379        0.9997        1.5035        2.0427        1.9683        1.6385        2.2186        2.8746        2.7796        2.4968        1.4710        0.8049        0.7466        0.6668        1.1862        1.5617        1.4174        1.4521        2.8236        3.0748        1.8746        1.8012        3.4068        3.9642        4.7047        3.1622        0.6319        1.0722        0.8920        0.4647        0.2126        0.2375        0.2145        0.0000        0.0000        0.0000        0.0000        0.0000        0.0000        0.0000        0.0000        0.0000        0.0000        0.0000        0.0000        0.0000        0.0000        0.0000
        0.0000        0.0000        0.0000        0.0000        0.0000        0.0000        0.0000        0.0000        0.0000        0.0000        0.0000        0.0000        0.0000        0.0000        0.0000        0.0000        0.0000        0.0000        0.0000        0.0000        0.0000        0.0000        0.0000        0.0000        0.0000        0.0000        0.0000        5.7905        5.2342        5.0729        5.2627        3.4443        4.4915        3.8068        2.6579        5.9885        5.9717        5.9987        5.6297        4.2065        4.3098        4.6374        4.8078        6.8818        5.6304        4.6061        5.7450        5.5700        5.1655        4.5242        3.5272        3.4904        3.0149        2.4691        2.4744        3.2907        3.0842        2.7863        1.7964        1.0777        2.0106        1.8856        1.0437        1.2348        1.1790        1.7294        2.2998        1.3901        1.4681        0.9826        0.7108        0.5329        1.3097        1.0619        1.1826        2.5497        3.3510        3.5084        3.3124        2.7185        2.6421        3.0841        3.4025        3.1617        3.4611        3.0827        1.7761        1.8098        2.5246        3.0556        2.7191        3.0153        2.9620        0.0000        0.0000        0.0000        0.0000        0.0000        0.0000        0.0000        0.0000        0.0000        0.0000        0.0000        0.0000        0.0000        0.0000        0.0000        0.0000        0.0000        0.0000        0.0000        0.0000        0.0000        0.0000        0.0000        0.0000        0.0000        0.0000        0.0000        0.0000        0.0000        0.0000        0.0000        0.0000        0.0000        0.0000        0.0000        0.0000        0.0000        0.0000        0.0000        0.0000        0.0000        0.0000        0.0000        0.0000        0.0000        0.0000        0.0000        0.0000        0.0000        0.0000        0.0000        0.0000        0.0000        0.0000        0.0000        0.0000        1.9593        1.9529        1.9434        1.9857        2.1039        2.1990        2.9290        2.8017        2.8169        2.9971        3.3697        3.5239        3.6860        3.4387        3.4998        3.4207        3.5040        3.4627        2.9624        2.7198        2.4768        2.3837        2.7396        2.6482        2.4342        2.2736        1.6977        1.5403        1.4757        1.3733        1.8493        1.7973        1.6775        1.7611        1.5636        1.4205        1.4498        1.4452        2.0540        2.1832        2.1747        2.0128        1.6378        1.3669        1.2502        1.2644        1.8559        1.9984        2.1649        2.5201        1.4699        1.4542        1.4568        1.5879        2.1581        1.9859        1.5702        1.5798        2.1588        2.3440        2.3662        2.0696        2.1145        1.4237        0.9880        0.9818        1.7213        1.8255        1.7714        1.6280        2.1644        3.0399        3.0810        2.1492        3.6282        4.2018        4.2675        3.4880        0.7791        0.8903        0.8292        0.7139        0.5750        0.5376        0.0000        0.0000        0.0000        0.0000        0.0000        0.0000        0.0000        0.0000        0.0000        0.0000        0.0000        0.0000        0.0000        0.0000        0.0000        0.0000
        0.0000        0.0000        0.0000        0.0000        0.0000        0.0000        0.0000        0.0000        0.0000        0.0000        0.0000        0.0000        0.0000        0.0000        0.0000        0.0000        0.0000        0.0000        0.0000        0.0000        0.0000        0.0000        0.0000        0.0000        0.0000        0.0000        0.0000        7.4973        7.2923        5.4887        6.1929        4.3827        4.7428        5.4088        5.0278        6.9042        6.8502        6.8631        6.8911        6.1878        5.6877        4.6220        4.2611        4.3606        3.8203        3.0547        3.6336        3.6635        3.7339        3.1750        2.7725        3.1284        2.8830        2.8989        2.5328        2.1904        1.6262        1.2258        1.1314        1.4003        0.9809        0.9910        0.7443        1.0729        1.1587        0.5465        0.2086        0.2421        0.3630        0.2740        0.1494        0.3605        0.4252        0.7306        1.1537        1.4601        1.5888        1.9800        2.2534        2.1645        2.0327        2.3455        1.8790        1.7930        2.5995        2.3518        1.3341        0.7133        1.4286        1.0183        1.0266        1.3131        1.4485        1.4886        1.3282        1.4826        1.4265        1.1293        1.1193        1.5945        1.8868        0.0000        0.0000        0.0000        0.0000        0.0000        0.0000        1.3444        1.5897        1.5660        1.4429        0.0000        0.0000        0.0000        0.0000        0.0000        0.0000        0.0000        0.0000        0.0000        0.0000        0.0000        0.0000        0.0000        0.0000        0.0000        0.0000        0.0000        0.0000        0.0000        0.0000        0.0000        0.0000        0.0000        0.0000        0.0000        0.0000        0.0000        0.0000        0.0000        0.0000        0.0000        0.0000        0.0000        0.0000        0.0000        0.0000        1.7134        1.6611        1.7854        1.8089        2.0928        2.2660        2.4089        2.4826        2.7694        2.5994        2.5565        2.6232        2.7209        2.8041        2.6719        2.5139        2.5046        2.4351        2.5567        2.4844        2.3348        2.1583        2.0450        1.9960        2.2484        2.0613        1.9021        1.6666        1.4806        1.1512        1.0841        1.0592        1.5551        1.6254        1.5350        1.7732        1.7606        1.6527        1.5082        1.3552        1.0153        0.9812        1.1429        0.9994        0.8757        0.7916        0.7089        0.7019        1.3874        1.5053        1.4503        1.3716        1.0902        1.0530        1.0075        1.0298        1.0783        0.8019        0.7355        0.6136        0.4648        0.5574        0.6240        0.9690        1.1627        1.3069        1.1581        0.8758        1.1958        1.2631        1.2573        1.3621        1.6624        1.8577        1.5696        1.5312        1.8272        1.9122        1.8424        1.5809        1.9913        1.6656        1.3915        1.0486        0.9193        0.8773        0.0000        0.0000        0.0000        0.0000        0.0000        0.0000        0.0000        0.0000        0.0000        0.0000        0.0000        0.0000        0.0000        0.0000        0.0000        0.0000
        0.0000        0.0000        0.0000        0.0000        0.0000        0.0000        0.0000        0.0000        0.0000        0.0000        0.0000        0.0000        0.0000        0.0000        0.0000        0.0000        0.0000        0.0000        0.0000        0.0000        0.0000        0.0000        0.0000        0.0000        0.0000        0.0000       13.2960       10.4185        8.9035        8.2317        6.6311        4.9492        4.9906        5.6959        7.0333        9.4598        8.8207        8.3265        7.9265        7.3138        5.9045        5.2520        4.7883        4.1588        2.9702        2.4917        2.0782        2.4056        3.0659        3.3077        3.1445        3.6543        3.4190        3.2512        2.2723        1.8459        1.3103        1.2639        0.9147        1.1793        0.8494        0.5210        0.7054        0.3830        0.9962        0.7040        0.4067        0.8957        0.2361        0.0818        0.1843        0.5763        1.1642        0.9533        0.8799        1.1625        1.3137        2.4950        2.1624        2.0255        2.7069        3.7453        2.1061        1.4153        1.4173        1.9555        2.1435        0.9369        1.2487        3.1713        3.2589        2.8355        2.9453        2.9373        3.8836        2.9809        2.9443        2.8864        3.0830        3.1839        3.1511        2.4966        2.3441        2.8047        2.5484        2.4941        2.6030        1.7984        1.8032        1.5359        1.4275        1.3745        1.5915        1.8744        1.9430        0.0000        0.0000        0.0000        0.0000        0.0000        0.0000        0.0000        0.0000        0.0000        0.0000        0.0000        0.0000        0.0000        0.0000        0.0000        0.0000        0.0000        0.0000        0.0000        0.0000        0.0000        2.6444        2.7421        2.7669        3.0197        3.1413        3.2008        3.0865        2.5413        2.6102        2.5773        2.4226        2.3906        2.3162        2.1039        2.4997        2.7129        2.9575        2.9875        3.0499        3.3124        3.1496        2.9477        2.8940        2.8487        2.2718        2.1694        2.0913        2.5040        2.5668        2.4608        2.4984        2.3491        2.3141        2.3245        2.3204        2.5656        2.3655        2.1124        2.0203        1.8045        1.4396        1.1754        1.2492        2.0639        2.1050        2.2904        2.2405        2.2761        2.0879        1.7765        1.5163        1.0804        1.0164        1.0902        1.0309        0.9427        0.8305        0.9031        0.9605        1.5439        1.7142        1.5003        1.3807        1.1592        1.1585        1.1259        1.1295        1.1900        0.9355        0.7664        0.6553        0.5774        0.6922        1.1594        1.3114        1.8189        1.7173        0.9694        0.8452        1.1302        1.3209        1.4343        1.5503        2.4209        2.2214        1.5312        1.7460        1.8987        1.8218        1.7478        1.7078        2.6977        2.2007        1.6042        1.1544        0.0000        0.0000        0.0000        0.0000        0.0000        0.0000        0.0000        0.0000        0.0000        0.0000        0.0000        0.0000        0.0000        0.0000        0.0000        0.0000        0.0000        0.0000
        0.0000        0.0000        0.0000        0.0000        0.0000        0.0000        0.0000        0.0000        0.0000        0.0000        0.0000        0.0000        0.0000        0.0000        0.0000        0.0000        0.0000        0.0000        0.0000        0.0000        0.0000        0.0000        0.0000        0.0000        0.0000        0.0000       14.6586       12.4104       10.1297        9.4025        9.6174        9.0918        8.7672        8.5727        7.2600        7.8992        7.9251        9.2737        8.6000        8.4945        6.5743        6.4073        6.5388        9.5665        5.8589        3.3593        3.0796        2.5118        2.3393        2.2751        2.8491        3.3067        3.5794        3.6266        3.1350        2.3284        2.1236        1.7913        1.3100        0.3539        0.3632        0.2339        0.2844        0.6382        0.8897        0.3036        0.2635        0.3604        0.3272        0.0539        0.2487        0.1582        0.3935        0.5386        0.5952        1.1361        1.3566        2.6539        2.0101        1.8333        2.3842        3.1783        3.2704        1.9439        1.4273        1.5782        2.1257        1.2927        2.1358        3.4489        3.9613        4.1940        4.6369        4.5481        3.7024        3.2548        2.6947        2.5732        2.7692        2.1326        2.6907        2.3151        1.5841        1.4872        3.0237        5.6102        5.4937        2.7908        2.9650        2.9726        2.8197        2.2559        2.1872        2.1780        2.4251        2.8662        2.6302        2.2069        0.0000        0.0000        0.0000        0.0000        0.0000        0.0000        0.0000        0.0000        0.0000        0.0000        0.0000        0.0000        4.4157        4.4190        3.9818        4.1177        3.6959        3.1765        3.0749        3.0792        3.0367        3.3841        3.7219        3.6685        3.7554        3.3040        3.3827        3.5235        3.3229        3.2687        3.0160        3.0678        2.9225        3.4058        3.6338        3.7719        3.6013        3.4936        3.3360        3.1424        2.9955        2.9536        2.8159        2.7826        2.6967        2.7571        2.7917        2.8814        2.9796        2.7803        2.8279        2.9283        2.6489        2.7398        2.4559        2.2853        2.1203        1.7998        1.4506        1.3089        1.4040        2.2006        2.3002        2.4018        2.3868        2.3338        2.1252        1.9307        1.6040        1.1362        1.2267        1.1594        0.9854        1.0218        0.9824        1.0745        1.1293        1.6729        1.9392        1.7158        1.7050        1.4662        1.4925        1.3558        1.1408        1.4106        1.3171        1.0398        0.8734        0.8177        0.9030        1.1070        1.2784        1.6895        1.3080        1.0488        1.2212        1.4239        1.7077        2.0670        2.1213        3.1120        3.5434        2.1798        2.6151        2.4062        2.4914        2.7207        2.5344        0.0000        2.5308        1.6489        1.1138        0.0000        0.0000        0.0000        0.0000        0.0000        0.0000        0.0000        0.0000        0.0000        0.0000        0.0000        0.0000        0.0000        0.0000        0.0000        0.0000        0.0000        0.0000
        0.0000        0.0000        0.0000        0.0000        0.0000        0.0000        0.0000        0.0000        0.0000        0.0000        0.0000        0.0000        0.0000        0.0000        0.0000        0.0000        0.0000        0.0000        0.0000        0.0000        0.0000        0.0000        0.0000        0.0000        0.0000       16.6883       16.3784       17.4789       17.4052       14.7291       12.6387       11.6472        8.6772        9.1748       10.1743       11.0753       10.4949       10.0668        8.7965        7.6267        6.8650        6.4876        6.8461        7.8025        4.8493        4.3521        3.5989        3.1492        2.8268        2.7150        2.5201        2.8004        2.6092        2.1702        2.0397        1.9592        1.6818        1.6573        1.2320        1.5575        0.2865        0.2138        0.0484        0.3046        0.2891        0.2063        0.3840        0.3555        0.2243        0.1482        0.2176        0.2709        0.2180        0.4569        1.1511        1.9430        1.7741        1.7883        1.6359        1.3441        1.6486        4.8123        4.6574        4.8918        2.8689        2.5997        3.6089        5.0104        3.3598        3.4261        4.7431        5.2178        7.0685        7.1017        4.7775        3.9851        2.8711        2.8086        3.0615        3.4277        3.4726        2.4700        2.2230        1.9182        2.4269        4.5108        8.7343        2.6310        2.4156        1.9526        2.3528        2.3305        2.4971        3.1036        2.9414        2.6400        2.7858        2.4137        2.4321        3.5021        4.0900        0.0000        0.0000        0.0000        0.0000        0.0000        0.0000        0.0000        0.0000        5.4626        5.4014        5.0187        4.6474        3.7406        3.3396        2.9284        3.0818        3.3384        3.8318        4.1557        4.4608        4.8996        4.7797        4.3782        4.0262        4.3310        3.9089        3.6603        3.4481        3.4033        3.7828        4.4711        4.8658        4.7156        4.3484        4.1165        3.9489        3.7196        3.3234        3.2144        2.9876        2.9912        3.0247        3.1614        3.0749        3.0047        3.3642        3.2551        3.3338        3.2374        3.0597        3.1008        2.6697        2.5446        2.3451        1.8765        1.4509        1.3755        1.4046        2.3114        2.3394        2.2954        2.3837        2.2325        2.1832        2.2380        2.1399        2.1937        2.0565        1.2112        0.9413        0.8981        0.9553        1.1978        1.3433        2.0506        2.1132        2.0414        1.7982        1.6811        1.8446        1.7029        1.5141        2.0426        1.9136        1.6340        1.4771        1.4951        1.5009        1.2460        1.0988        1.7914        1.4067        1.4430        1.3465        1.8213        2.4962        3.6015        2.8526        3.1174        3.5849        3.5387        4.1362        4.0630        4.4283        0.0000        0.0000        0.0000        0.0000        0.0000        0.0000        0.0000        0.0000        0.0000        0.0000        0.0000        0.0000        0.0000        0.0000        0.0000        0.0000        0.0000        0.0000        0.0000        0.0000        0.0000        0.0000        0.0000        0.0000
        0.0000        0.0000        0.0000        0.0000        0.0000        0.0000        0.0000        0.0000        0.0000        0.0000        0.0000        0.0000        0.0000        0.0000        0.0000        0.0000        0.0000        0.0000        0.0000        0.0000        0.0000        0.0000       14.8565       13.8887       13.6681       13.7361       13.8229       19.4907       15.9849       13.7735       13.1481       13.6038       13.4398       13.4016       12.3483       10.5323       10.9878       11.1491       10.1491        9.9653        9.8243        7.5009        6.6613        8.6929        7.7770        4.6232        4.7097        5.3676        4.3221        4.4335        4.3865        4.6775        4.3142        3.5983        3.2450        3.0248        2.9858        2.9174        2.4981        1.3506        1.1476        0.7699        0.6288        0.4765        0.0939        0.0872        0.0668        0.1957        0.1226        0.1336        0.2102        0.2537        0.0514        0.3520        0.2107        0.7052        1.0458        1.0233        1.2190        1.6587        1.9705        2.5696        3.2140        3.2465        3.2364        4.0237        4.6815        3.5023        2.5287        2.3669        2.7153        3.6290        3.4283        3.3515        3.0481        2.8979        2.4340        2.2945        2.3255        2.2906        2.7680        3.2779        2.1961        1.7817        3.9125        5.3687        6.7323        1.8134        1.7878        1.4212        1.3633        1.5769        2.7171        3.0726        2.8599        2.7776        3.1395        2.8731        3.4148        3.3538        3.2390        3.8543        4.8538        6.4144        1.8057        1.9253        5.7934        5.4165        5.6030        4.8550        4.7547        4.2752        3.8941        3.1671        3.2165        3.5453        3.7800        3.9842        4.4721        4.3179        4.9974        5.3396        5.5711        5.0317        4.7095        4.3896        4.1663        4.1414        4.0044        4.3249        4.6580        5.8794        6.3744        6.1198        5.4592        4.6134        4.2890        3.9054        3.6227        3.0356        2.8424        2.6270        2.7212        2.8939        2.7558        2.9316        3.0547        4.1345        4.2785        4.1423        3.5141        2.5657        2.1799        2.0881        1.9822        1.4891        1.2062        0.9964        0.9329        1.5077        1.3395        1.2916        1.4286        1.6879        1.5126        1.7348        1.7839        2.0875        1.9740        1.3680        1.1444        0.7653        0.7537        0.7742        1.3885        1.4731        1.5322        1.5551        1.3260        0.8297        0.7228        0.7567        0.6403        0.8843        0.8351        0.9128        0.8600        0.8210        0.7912        0.6353        0.5779        1.5914        1.8417        1.9615        2.0054        1.4668        1.7321        2.3454        2.6311        3.4906        4.4588        4.6102        5.1563        6.4192        0.0000        0.0000        0.0000        0.0000        0.0000        0.0000        0.0000        0.0000        0.0000        0.0000        0.0000        0.0000        0.0000        0.0000        0.0000        0.0000        0.0000        0.0000        0.0000        0.0000        0.0000        0.0000        0.0000        0.0000        0.0000
        0.0000        0.0000        0.0000        0.0000        0.0000        0.0000        0.0000        0.0000        0.0000        0.0000        0.0000        0.0000        0.0000        0.0000        0.0000        0.0000        0.0000        0.0000       12.6716       12.2297       12.7615       12.3782       12.8993       13.9322       12.8071       12.4657       10.8599       12.2906       12.7053       11.5933       11.8220       15.0941       13.5304       13.6316       10.9490        9.7855        9.9981        9.7528        7.9480        7.0278        5.6299        5.2154        4.5940        4.2920        4.0403        5.2038        5.2442        5.2992        5.5562        5.9512        5.4447        5.3748        5.4578        4.7032        3.9292        3.3725        2.8874        2.5107        2.1801        2.0273        1.1446        0.8129        0.6711        0.5801        0.1321        0.1621        0.1608        0.5847        0.5437        0.2556        0.0819        0.7372        0.1332        0.1126        0.2610        0.8900        1.1549        1.3866        1.3588        2.3221        2.3947        2.5520        2.9324        3.0945        3.9402        5.4914        4.1268        4.0017        3.6737        2.5403        2.0957        4.2020        3.8549        3.7805        2.8549        2.6364        2.6039        2.1121        2.5693        3.2771        4.6954        3.5597        3.8545        3.9147        4.3683        4.8219        6.2247        2.2738        1.8244        2.0786        1.7343        1.7284        2.7342        2.1050        2.1497        2.1236        2.7559        3.4035        4.0900        4.5786        5.9089        6.3063        6.2188        6.0112        5.9095        2.4823        6.3938        5.8125        6.0611        5.3449        5.1295        4.4663        4.0800        3.7963        3.4192        3.9363        4.1632        4.9139        5.5606        6.2059        6.5582        6.8536        6.7534        6.0975        5.5501        5.1720        5.0979        4.7301        4.5382        4.6874        5.2649        6.7050        7.4592        7.3306        6.6200        5.5150        4.9876        4.3879        3.8881        3.2399        2.8510        2.8379        2.6636        2.8513        2.9689        3.2648        3.5118        4.4770        4.6699        4.4136        3.8213        2.8090        2.2881        2.1019        1.9485        1.5388        1.1599        1.0029        0.8219        1.0787        1.0773        1.0769        1.1142        1.3731        1.2547        1.3022        1.3479        1.6227        1.6363        1.4791        1.1694        0.9107        0.9886        0.8793        0.7888        1.2933        1.3223        1.4757        1.2035        0.6831        0.5707        0.5772        0.5484        0.8283        0.8680        0.9281        0.9545        0.8375        0.8490        0.7838        0.6765        2.0708        2.6075        2.7847        2.8552        2.0075        2.1513        2.5970        3.0386        4.2424        4.9538        0.0000        0.0000        0.0000        0.0000        0.0000        0.0000        0.0000        0.0000        0.0000        0.0000        0.0000        0.0000        0.0000        0.0000        0.0000        0.0000        0.0000        0.0000        0.0000        0.0000        0.0000        0.0000        0.0000        0.0000        0.0000        0.0000        0.0000        0.0000
        0.0000        0.0000        0.0000        0.0000        0.0000        0.0000        0.0000        0.0000        0.0000        0.0000        0.0000        0.0000        0.0000        0.0000        0.0000       11.3930       10.9110       11.7778       12.5826       12.2078       11.8849       12.7182       11.8792       12.6731       11.9577       12.7608       13.0851       19.8069       15.8431       13.2548       11.4673       11.4186       11.1049       10.4971        8.7280        8.5035        8.2787        7.3140        6.8801        5.8376        6.0733        3.9415        3.4349        1.6601        0.9605        1.2498        1.3896        4.0889        4.1174        4.4187        4.8437        5.2575        5.2716        4.8957        4.4429        3.3354        2.7322        2.6423        2.1513        2.1955        1.9372        1.4673        1.0458        1.1600        1.0630        0.4940        0.3197        0.1965        0.4574        0.2612        0.3645        0.2255        0.2158        0.3129        0.4237        1.1854        1.5638        1.3059        1.4870        3.0654        3.4628        3.7426        3.2992        3.8527        4.6873        4.1612        4.8080        6.3437        5.3284        2.7373        2.6849        4.0027        5.6379        3.2979        3.0846        3.4217        2.5530        3.4050        3.3540        4.8482        5.6324        4.0831        4.0137        3.9735        4.8535        8.0906       11.8266        5.2908        4.6821        4.0622        4.2709        2.5489        3.3844        3.9147        3.0623        3.0442        3.7634        3.9556        4.1772        4.9582        5.2659        6.2135        5.9042        6.2410        5.9535        5.7390        5.9125        4.9635        4.7484        4.6825        4.3669        4.1263        3.6368        4.0357        4.3816        4.7727        4.6292        4.8013        5.5934        6.3157        6.6616        6.7679        6.8274        6.6327        6.1863        6.5853        6.6456        6.1886        5.6061        5.8117        5.9396        7.6015        8.1907        8.5108        7.2547        6.1915        5.6047        4.9597        4.4157        3.5894        3.0793        2.8471        2.8702        3.4322        3.2695        3.2345        3.3467        4.4168        4.6556        4.3392        3.8478        2.9902        2.4325        2.0232        1.6724        1.2885        1.0150        0.9797        0.8079        1.1476        1.0863        1.0718        1.0842        1.4463        1.5062        1.4023        1.4333        2.1507        2.0645        1.6820        1.1026        0.8995        0.8275        0.6860        0.6976        1.2921        1.2847        1.2108        1.1964        0.6853        0.5899        0.5859        0.5742        0.9892        0.9896        1.0973        0.9123        0.6205        0.6150        0.6472        0.6690        2.1340        2.6708        2.9630        0.0000        2.2278        2.3947        2.9779        3.8585        5.6451        6.5642        0.0000        0.0000        0.0000        0.0000        0.0000        0.0000        0.0000        0.0000        0.0000        0.0000        0.0000        0.0000        0.0000        0.0000        0.0000        0.0000        0.0000        0.0000        0.0000        0.0000        0.0000        0.0000        0.0000        0.0000        0.0000        0.0000        0.0000        0.0000
        0.0000        0.0000        0.0000        0.0000        0.0000        0.0000        0.0000        0.0000        0.0000        0.0000        0.0000        0.0000        0.0000        9.9277       10.3701       11.0122       11.5781       12.0089       11.6844       12.2720       12.3575       12.1401       11.8390       14.2171       13.1881       13.4155       11.8835       16.2356       11.7166        7.9014        6.7569        7.7276       10.0507        8.9234        7.0616        6.3585        6.6046        5.9334        5.5383        4.6570        3.8072        3.5420        3.2050        1.3024        0.9818        0.7927        0.9557        3.5118        3.2993        3.2935        3.2949        4.0232        3.7935        3.7691        3.3306        2.9672        2.8452        2.1510        1.9312        2.1087        1.8176        1.3701        1.3949        1.6278        0.9037        0.6293        0.3568        0.2506        0.2049        0.2666        0.7446        0.8238        1.3093        1.4953        0.8098        1.9598        2.0746        2.0065        3.5768        4.2069        4.4421        4.0934        4.2227        5.3916        4.1375        5.6985        6.8949        5.5899        5.0521        4.0479        5.6052        5.0192        5.5509        4.7193        4.4047        5.0487        4.3524        5.0681        5.4139        5.2506        3.9238        3.4166        4.2348        7.8481        7.4906       11.6464       13.9994        8.6905        6.9435        6.4199        8.2851        5.3657        5.0503        5.9569        6.8454        4.1525        3.2835        5.5742        5.2762        5.0375        5.0759        4.4442        4.6508        5.0423        5.7110        6.5212        6.4183        4.6185        4.0824        4.4126        4.2587        4.5207        3.9378        3.7987        4.0261        4.4962        4.6145        5.0286        5.5837        5.8344        5.8049        6.2926        7.1881        6.9740        6.6734        7.3876        7.5198        7.5521        6.9768        6.3116        6.2242        7.8950        8.3992        8.0610        7.4430        6.3519        5.7621        5.1471        4.7856        3.8981        3.5363        3.2750        3.3644        3.6798        3.3773        3.2520        3.3455        4.2774        4.2691        4.1487        3.5078        2.6134        2.1252        1.7206        1.4785        1.3042        1.2700        1.0405        0.9420        1.3772        1.1246        0.9497        0.9831        1.3050        1.2822        1.5192        1.5663        1.7575        1.2547        1.1232        1.2446        0.8158        0.7657        0.6313        0.6220        0.5551        1.3408        1.4386        1.1802        0.6532        0.6794        0.7554        0.8233        1.2999        1.1567        0.9766        0.8341        0.5033        0.4996        0.5267        0.6130        2.1652        2.7799        0.0000        0.0000        0.0000        0.0000        0.0000        0.0000        0.0000        0.0000        0.0000        0.0000        0.0000        0.0000        0.0000        0.0000        0.0000        0.0000        0.0000        0.0000        0.0000        0.0000        0.0000        0.0000        0.0000        0.0000        0.0000        0.0000        0.0000        0.0000        0.0000        0.0000        0.0000        0.0000        0.0000        0.0000        0.0000        0.0000
        0.0000        0.0000        0.0000        0.0000        0.0000        0.0000        0.0000        0.0000        0.0000       10.8338        0.0000        0.0000       12.2587       11.3724       10.6156       10.7871       11.7211       13.0138       12.6271       13.7699       13.9966       14.2759       15.8738       16.9315       12.4028       11.4232        8.8163        5.7401        4.9028        4.3703        4.1172        5.6125        6.2051        5.2473        4.8518        5.1934        5.4621        5.4964        5.6653        4.3983        3.8547        3.7687        3.4606        2.3883        1.7156        1.5379        1.2930        2.5418        2.1958        2.0106        1.8517        1.9244        1.8090        1.5417        1.3651        0.9559        0.7558        0.6763        0.7969        0.5535        0.5358        1.1099        0.6043        0.4489        0.8438        0.6088        0.6763        0.3154        0.3460        0.3882        0.3813        0.5245        1.6836        1.2752        0.7916        1.5458        4.2169        3.2547        1.8459        3.4023        4.0688        2.9175        3.9902        6.6092        5.5959        5.2073        5.9831        3.1246        3.5264        4.6738        5.2712        3.6133        3.1178        4.3914        4.7352        8.3887        5.3714        4.1633        4.6714        4.1603        3.9152        3.8800        4.0281        5.1766        6.8146        8.4749       10.6444        7.9272        7.9854        8.5919        8.1964        6.1837        6.2761        2.8385        3.8121        1.8159        1.5968        1.4352        3.2214        2.8505        2.7268        2.9136        3.2621        2.7490        3.2007        3.6427        3.8280        4.3959        4.1772        4.8191        4.9469        4.3632        4.2745        4.2361        4.3628        4.4602        4.7835        5.0860        5.3425        5.8639        6.2754        6.5126        7.1545        7.8932        8.2078        8.5758        8.4142        7.4203        7.0221        7.4917        7.4993        9.1283        8.8659        8.4330        7.5071        7.4589        6.8968        6.1416        5.3758        5.0785        4.6145        4.4670        4.2100        4.2559        3.5835        3.4974        3.1790        2.9113        2.9398        2.6792        2.1615        2.0064        1.7082        1.5284        1.1964        1.5386        1.4097        1.0815        1.0142        0.9535        0.5651        0.5477        0.5138        0.9350        1.1478        1.3536        1.1563        1.7856        1.4055        1.2224        0.9762        0.9123        0.9513        1.0517        1.2855        1.5303        1.5804        1.5510        1.2931        1.0583        1.0366        0.9392        0.8547        1.2015        1.3923        1.2848        1.1121        0.7683        0.8333        1.0071        1.2467        1.2197        0.0000        0.0000        0.0000        0.0000        0.0000        0.0000        0.0000        0.0000        0.0000        0.0000        0.0000        0.0000        0.0000        0.0000        0.0000        0.0000        0.0000        0.0000        0.0000        0.0000        0.0000        0.0000        0.0000        0.0000        0.0000        0.0000        0.0000        0.0000        0.0000        0.0000        0.0000        0.0000        0.0000        0.0000        0.0000        0.0000        0.0000
        0.0000        0.0000        0.0000        0.0000        0.0000       15.3125       12.9886       12.5234        9.6773       10.1910       10.9311       12.0513       10.3239       11.0030       11.2861       11.2376       11.6784       13.2361       13.1917       13.5816       14.7047       16.4278       15.7638       12.4072        9.5427        8.2423        7.4253        6.0738        6.2932        4.1519        4.0658        4.9152        5.2078        4.7880        4.6950        5.0963        5.6228        5.3964        5.2322        4.6135        4.0052        4.2839        3.8459        3.1366        3.2319        3.0417        3.0694        3.6517        3.4944        3.1806        2.1575        1.6319        1.3583        1.1752        1.0270        0.7425        0.6711        0.5795        0.5267        0.5003        0.5659        0.7287        0.6266        0.4346        0.4625        0.5362        0.9654        1.9946        0.7157        0.6933        0.8863        1.2581        1.5796        1.3950        3.8332        4.3567        4.5944        1.9298        3.6829        4.4086        5.7454        6.1987        6.2943        5.9474        2.9567        4.3896        6.9199        3.4061        6.0227        3.7468        5.0030        3.7492        4.0396        4.9331        6.2294        8.1525        6.6584        6.3017        5.4561        5.6489        4.8812        4.9826        4.5426        5.6542        8.3888        9.2081       10.6840        9.6110        8.9556        7.8515        8.1448        2.7116        3.0295        3.0420        2.2259        1.9418        1.4924        1.8199        1.6578        2.6473        3.4177        3.5003        3.6734        3.1381        2.9734        3.2081        3.9648        4.6943        4.6699        4.9942        5.1055        4.8096        4.7788        4.8669        5.1799        5.3445        5.6874        5.8476        6.1479        6.5699        6.6764        6.9980        7.0013        7.9823        8.8854        9.0731        8.3388        7.9383        8.0896        7.8764        8.1226        9.6512        9.7264        9.1888        8.6605        8.4956        7.6307        6.4443        5.9893        5.7263        5.3764        5.2806        5.0194        5.0376        3.8286        3.5723        3.2628        2.8505        2.5866        2.4076        2.0356        2.1353        1.5560        1.3772        1.1363        1.2158        1.4136        1.2650        1.1422        0.6614        0.6898        0.8261        0.8022        1.4016        1.2337        1.1091        0.9927        1.9904        1.8693        1.6680        1.2951        1.1247        0.0000        0.0000        1.2583        1.3118        1.4778        1.3227        1.4398        0.9649        0.8819        0.7896        0.6452        0.9739        1.0701        1.2530        1.2029        1.0173        1.2021        1.5260        2.0223        0.0000        0.0000        0.0000        0.0000        0.0000        0.0000        0.0000        0.0000        0.0000        0.0000        0.0000        0.0000        0.0000        0.0000        0.0000        0.0000        0.0000        0.0000        0.0000        0.0000        0.0000        0.0000        0.0000        0.0000        0.0000        0.0000        0.0000        0.0000        0.0000        0.0000        0.0000        0.0000        0.0000        0.0000        0.0000        0.0000        0.0000        0.0000
        0.0000        0.0000        0.0000        0.0000       20.2660       14.3240       10.5166        9.9401       10.0229       11.8723       12.2135       10.7114       11.3787       11.3712       12.6288       12.3708       13.1473       13.7148       12.3934       11.9022       11.8112       12.7779        9.9662        8.5230        7.9921        7.6834        8.1036        7.9524        4.1932        3.5419        3.5295        4.4358        4.3562        4.8495        4.7886        5.3838        4.6183        4.2771        4.1751        3.3094        3.0161        3.0053        3.2618        3.3862        3.0635        3.3257        2.5685        3.4794        3.3184        3.2916        2.7444        1.8620        1.3837        1.0300        0.8674        0.6566        0.6342        0.6165        0.5726        0.6419        0.5486        0.6137        0.7327        0.6082        0.6271        0.7332        0.9260        0.7908        1.0427        2.7323        5.0829        4.7656        2.8911        3.4797        4.9251        6.0492        1.7534        3.2637        4.6146        4.1753        5.3225        5.2895        5.5459        5.8015        3.6692        3.7745        5.4779        5.5375        5.7658        3.6674        3.9872        6.9910        6.7196        8.4672        7.3644        5.5154        4.8698        5.4388        6.9221        6.3959        5.3613        5.1506        5.4034        5.6539        7.1082        8.7153       10.1603        8.5921        7.6863        6.3149        3.8592        3.2159        3.0156        2.7447        2.4622        2.1266        1.8614        1.6900        1.7839        2.5989        3.1224        3.2155        3.1296        2.8243        3.1955        3.6099        3.3410        4.6298        4.9144        6.0691        6.0098        5.0944        4.9698        5.4941        6.0632        6.3251        6.8032        7.2382        7.2331        7.0862        7.3397        7.5229        8.1112        8.5229        9.1079       10.1722        9.3161        8.5440        8.1791        8.3553        8.6924        9.3187        9.6403        9.4130        8.9021        8.5369        7.6608        7.5255        7.3343        6.5986        6.2268        5.7032        5.3044        5.1553        3.9628        3.5108        3.0506        2.6661        2.3089        2.0487        1.8882        1.9115        1.5182        1.3981        1.1209        1.1963        0.9851        1.1613        1.1046        0.6594        0.9629        0.8932        0.8542        1.6717        1.3674        0.9868        1.0671        1.8114        1.7626        1.3546        1.1843        0.0000        0.0000        0.0000        0.9946        1.3571        1.3728        1.5787        1.3884        0.8840        0.8862        0.6922        0.5545        1.1516        1.1829        1.1932        1.1175        0.7774        0.0000        0.0000        0.0000        0.0000        0.0000        0.0000        0.0000        0.0000        0.0000        0.0000        0.0000        0.0000        0.0000        0.0000        0.0000        0.0000        0.0000        0.0000        0.0000        0.0000        0.0000        0.0000        0.0000        0.0000        0.0000        0.0000        0.0000        0.0000        0.0000        0.0000        0.0000        0.0000        0.0000        0.0000        0.0000        0.0000        0.0000        0.0000        0.0000        0.0000        0.0000
        0.0000        0.0000       19.2771       16.7610       15.2580       11.4974       10.0060       12.3378       12.6041       12.9700       11.8008       11.5985       13.7149       12.0534       13.4935       14.1897       13.6260       12.7997       12.8760       12.0521       10.7390        7.9371        7.1585        6.3246        5.7533        5.9170        5.4961        3.3707        3.7936        3.7728        4.7891        4.0053        4.0550        3.9885        3.5133        3.7715        3.7679        3.6270        3.2339        2.4090        2.4185        2.6275        2.5581        1.6242        1.3557        1.2021        1.1757        2.1230        2.0777        2.1271        1.9793        1.9523        1.8481        1.3681        1.0235        0.7718        0.8199        0.6635        0.7071        0.7564        0.6978        0.7610        0.8705        0.7843        0.8914        0.9338        1.5588        1.6081        0.8743        3.5770        4.1730        5.6327        7.8813        6.5417        7.5751        4.4358        2.1413        4.5506        8.5575        5.1977        4.6353        4.1590        4.0678        6.3406        6.4199        4.2762        3.3192        3.4523        6.5663        7.8546        8.6462        8.6920        8.7085        8.9759        7.0021        5.7651        5.3662        6.1093        6.9140        6.3950        6.2876        6.0101        6.3000        5.5357        6.5446        7.2250        7.6047        6.4089        5.2374        5.4850        5.9938        4.7845        3.9208        3.5408        2.6795        2.5438        2.5127        2.3025        2.3831        3.0721        3.5921        3.6398        3.5563        4.5033        3.8018        3.9818        4.5651        5.3126        5.7162        5.8812        5.4648        5.2853        5.4172        5.6592        6.3913        7.1557        7.1509        7.4949        8.6174        8.6152        8.7326        8.9746        9.2105        8.8527        8.7758        8.7278        8.5401        8.9771        8.8281        8.3838        8.2557       10.5068       10.5672       10.3410        9.0584        8.2716        7.9601        8.0031        7.2269        6.7266        5.8181        5.1184        5.1544        4.6981        3.4856        3.0332        2.9701        2.5468        2.3215        2.0907        1.8075        1.4872        0.9795        0.7814        0.7104        0.7854        0.6830        0.6263        0.7094        1.0554        1.3648        1.1674        1.1229        1.2031        1.0956        0.8468        1.1799        2.1732        1.7145        1.5644        0.0000        0.0000        0.0000        1.4455        1.5910        1.6632        2.0127        2.2699        1.9117        1.0820        0.8233        0.7165        0.7639        1.1193        1.0485        1.1227        0.9788        0.0000        0.0000        0.0000        0.0000        0.0000        0.0000        0.0000        0.0000        0.0000        0.0000        0.0000        0.0000        0.0000        0.0000        0.0000        0.0000        0.0000        0.0000        0.0000        0.0000        0.0000        0.0000        0.0000        0.0000        0.0000        0.0000        0.0000        0.0000        0.0000        0.0000        0.0000        0.0000        0.0000        0.0000        0.0000        0.0000        0.0000        0.0000        0.0000        0.0000        0.0000        0.0000
        0.0000        4.8488        4.1877       15.4706       14.1737       10.9315       11.4481       14.2782       15.7825       14.2590       11.4492       13.4054       13.1420       12.8221       13.8409       12.3364       11.7445        9.5506        8.8258        7.4202        6.3417        4.4864        4.3269        4.2789        4.0753        4.8125        5.6990        3.4501        2.9740        3.4637        3.3554        2.6403        2.5632        2.3913        2.9509        4.1350        4.8961        4.7717        4.6764        4.1699        2.6609        2.2585        1.8813        2.0548        2.0090        1.7802        1.7538        1.3451        1.9859        1.9089        1.9731        1.4452        1.1510        0.9179        0.9648        1.2427        1.1524        1.1440        1.1922        1.5807        1.6774        1.3644        1.4529        1.5701        1.7370        1.9250        2.1966        2.1089        2.1182        3.7525        4.1669        4.2850        4.2508        5.2663        6.5128        4.5612        3.9643        4.0355        4.6032        4.4293        3.9554        3.9332        4.0893        7.0714        5.6331        3.5599        3.7987        3.4600        3.3597        5.9732        9.2526        8.0710        6.5872        4.6136        4.2103        5.6200        6.3045        6.9811        6.5849        5.9008        5.8481        6.6842        6.5208        6.5017        6.7617        6.3839        6.1739        5.2179        4.8814        4.8935        4.6968        4.7468        4.6980        4.6146        4.9011        3.6947        3.6305        3.7791        3.3163        4.2026        4.3782        4.3093        4.3491        4.3204        3.8983        3.9044        4.6082        5.3840        5.6722        4.8853        5.0503        5.4411        5.8615        6.1655        6.6688        7.7191        8.8570        9.0961        8.9933        9.5215        9.9684       10.0557        9.9394       12.3706       10.7421        8.4841        7.3023        7.7683        9.3940        8.7185        8.0068        8.8452        8.6395        7.7065        6.2498        6.0945        5.9270        5.9453        5.6289        6.3550        6.2340        5.3877        5.1355        3.8022        2.7103        2.3397        2.3846        1.8001        1.4132        1.2469        1.0456        0.8881        0.7086        0.5058        0.4730        0.5452        0.5289        0.4802        0.6654        1.2083        1.2260        1.2485        1.0745        1.3016        1.2409        0.9519        1.2891        4.3380        0.0000        0.0000        0.0000        0.0000        2.4772        2.3261        2.5673        3.2695        3.7742        3.6266        2.7252        1.3406        0.9929        1.0422        0.8705        0.5720        0.5127        0.5876        0.0000        0.0000        0.0000        0.0000        0.0000        0.0000        0.0000        0.0000        0.0000        0.0000        0.0000        0.0000        0.0000        0.0000        0.0000        0.0000        0.0000        0.0000        0.0000        0.0000        0.0000        0.0000        0.0000        0.0000        0.0000        0.0000        0.0000        0.0000        0.0000        0.0000        0.0000        0.0000        0.0000        0.0000        0.0000        0.0000        0.0000        0.0000        0.0000        0.0000        0.0000        0.0000        0.0000
        0.0000        3.9292        2.6166       14.1148       12.1934        9.7918        9.8712        9.5226       11.4223       10.6917       11.5706       14.6137       12.0798       12.5343       13.2183       10.4247        8.7973        7.4300        6.5798        5.3934        4.4984        3.8881        4.0867        3.9212        4.7730        3.5545        2.9950        2.1911        2.9433        3.2958        2.7333        2.3114        2.3761        2.8320        3.1179        6.5024        6.2207        5.0982        3.8998        2.8044        3.1396        3.0452        2.3374        3.2280        3.6522        3.4974        3.4125        3.2913        3.2502        1.6348        0.7183        1.4043        1.7775        1.7340        2.4240        1.6328        1.3790        1.4799        1.5107        1.8175        1.8663        1.8460        1.9207        2.0594        2.1741        2.5010        2.9253        3.4131        5.2500        4.9425        5.6753        6.0803        5.4915        5.3894        5.9433        5.7851        5.6391        6.1319        5.7745        6.0414        6.1229        5.8109        5.0071        5.0413        5.5355        4.5779        4.1670        4.3566        4.5313        4.8728        9.0248        7.4968        6.9242        5.3820        4.3817        5.1399        4.9458        4.9665        5.4721        5.9401        6.0909        5.5692        6.0046        7.1539        7.3878        7.2979        7.1271        6.2269        6.9647        6.8495        6.0057        6.1302        5.7602        6.0021        5.5364        4.6670        4.6478        4.2383        4.2362        5.4115        5.6191        5.4127        5.1704        4.9145        4.6361        4.8346        5.2923        5.2466        5.9263        5.9593        6.1732        6.4912        6.9322        6.5317        7.2967        9.1879        8.4084        8.2938        8.4027       10.1941       10.8997       10.6440       10.9441       12.4957       11.6292        8.1102        7.1396        8.4539        9.8534        9.9920        8.9236        8.3479        6.7941        6.1335        5.4106        5.4609        5.1556        5.3295        5.2754        5.1399        5.0552        4.5312        4.0725        3.3863        2.7894        2.3772        2.1392        1.5937        1.3973        1.2287        1.1092        0.7685        0.3965        0.2872        0.5637        0.7559        0.8122        0.8355        1.0662        1.5967        1.4306        1.3748        0.9911        1.5147        1.1385        0.9218        0.0000        0.0000        0.0000        0.0000        0.0000        6.7064        2.5119        2.7665        3.1340        3.5883        3.3969        2.6572        2.0584        1.1212        0.9400        1.3244        1.1823        0.7145        0.0000        0.0000        0.0000        0.0000        0.0000        0.0000        0.0000        0.0000        0.0000        0.0000        0.0000        0.0000        0.0000        0.0000        0.0000        0.0000        0.0000        0.0000        0.0000        0.0000        0.0000        0.0000        0.0000        0.0000        0.0000        0.0000        0.0000        0.0000        0.0000        0.0000        0.0000        0.0000        0.0000        0.0000        0.0000        0.0000        0.0000        0.0000        0.0000        0.0000        0.0000        0.0000        0.0000        0.0000        0.0000
        4.8156        3.4289        5.9114       17.1830       14.1790       10.9682        9.9339       10.9291       10.8037       12.6237       18.0887       14.7618       13.3134       13.8454       11.1560        8.7581        7.7545        6.2245        5.4731        4.1106        3.8750        4.7914        4.1178        4.1128        3.6930        6.2622        4.5685        4.2663        3.8292        3.6529        3.3900        3.4116        3.8999        4.5601        6.7466        5.3618        3.1810        2.3690        2.1204        1.6109        1.8532        1.7152        1.5759        1.6841        2.6104        2.8301        2.6501        4.5923        4.1372        3.8167        3.2206        1.7993        1.1927        0.9797        1.1398        1.6419        1.8196        2.0914        2.1355        2.4147        4.6544        3.1267        2.6832        3.2109        3.2112        4.5812        4.8178        5.5663        5.5122        5.9646        4.7314        4.7978        6.3033        6.2295        6.3256        5.4880        4.6628        4.5836        4.7980        5.0318        6.4860        5.9695        5.0291        6.2187        5.8753        7.0137        6.7765        6.5522        5.6331        5.1878        5.9106        5.8830        6.3045        5.5296        5.8095        5.9277        5.6803        5.7198        5.6790        5.7140        6.0244        6.0129        7.1903        8.2737        8.9950        8.0036        8.6207        8.7259        8.0786        7.8825        7.6562        8.1981        7.4775        7.2125        6.6890        5.5551        4.8262        4.8029        5.6548        6.9014        6.5610        6.5656        6.3269        5.5448        5.5494        5.9024        5.7150        5.8362        6.0718        6.2979        6.4735        7.2902        7.6345        8.5915        8.1540        8.5288        7.1356        7.1898        8.8553        9.1229        8.6287        8.2996        7.8573        7.9508        7.6031        7.0944        6.9461        8.0437       10.2773        9.7841        8.2656        7.6675        6.9245        6.1802        5.6093        5.4349        4.9088        4.8395        4.8698        5.3980        5.5746        5.4379        4.6930        3.8702        3.1541        2.7191        2.3250        1.6655        1.5023        1.3099        1.0503        0.6942        0.5104        0.3849        0.5496        0.7742        0.6778        0.6868        0.8485        1.2985        1.5735        1.6129        1.4690        2.3699        2.2104        0.0000        0.0000        0.0000        0.0000        0.0000        0.0000        2.5213        5.2288        6.2577        8.7451        9.1297        7.2626        5.7302        1.9813        0.8763        0.7034        0.0000        0.0000        0.0000        0.0000        0.0000        0.0000        0.0000        0.0000        0.0000        0.0000        0.0000        0.0000        0.0000        0.0000        0.0000        0.0000        0.0000        0.0000        0.0000        0.0000        0.0000        0.0000        0.0000        0.0000        0.0000        0.0000        0.0000        0.0000        0.0000        0.0000        0.0000        0.0000        0.0000        0.0000        0.0000        0.0000        0.0000        0.0000        0.0000        0.0000        0.0000        0.0000        0.0000        0.0000        0.0000        0.0000        0.0000        0.0000
       10.0074        7.3462        4.4123       11.6887       10.3404       12.5559       10.4693       12.9124       11.9435       15.9072       17.8870       16.3538       13.0725       11.3237        9.1214        7.8169        6.3109        5.5543        5.7625        4.8517        4.2469        4.5265        3.7940        3.3825        3.2967        4.4405        4.1363        3.4437        3.2287        3.5812        4.2826        6.9333        5.4819        5.4481        3.6205        3.1961        3.8395        2.7287        2.3293        1.9138        1.7676        1.9565        2.0600        2.2088        1.9308        1.9385        1.7028        1.6791        0.9699        1.0378        1.9801        1.7039        2.0733        1.8466        1.5597        2.1881        2.5079        2.5299        2.6971        3.6945        4.1827        5.1979        4.7835        5.7792        5.4399        5.5270        5.2508        5.6063        5.7948        7.2325        7.2978        6.7415        6.3779        6.1927        4.8905        4.6441        4.3617        4.5906        4.1515        5.9822        9.3046        7.4313        6.5872        5.5619        5.5194        5.4960        6.3759        6.9405        7.5683        8.5766        7.8232        6.6780        7.2643        7.2468        8.0309        8.3981        8.7472        8.1061        6.7635        6.1774        6.1325        6.9175        8.5477        9.6560        9.8333        8.5502        9.7819        9.5310        9.3346        9.6949       10.1342       11.0802        9.1484        8.2149        8.0322        7.3027        5.8315        6.9815        6.6593        7.4207        7.7687        8.1112        8.5782        6.6577        5.9796        7.0479        8.3530        8.0208        9.3997       10.0404        7.5193        7.5275        7.9714        7.1304        6.7449        6.9483        6.9339        7.9104        8.1742        8.5964        7.9603        7.3351        7.5618        6.4154        8.1895        6.9906        6.6292        8.7306        9.9073        7.8404        7.3150        6.5589        6.2524        6.0139        5.3252        5.6731        5.1255        5.0044        4.9332        5.7498        6.2347        5.8986        5.8992        4.8669        4.0274        3.7012        2.9847        2.0760        1.8089        1.3401        1.2553        0.9301        0.8098        0.8084        1.0197        1.2325        1.1995        1.2237        1.2830        2.1764        1.9640        1.8910        1.8560        2.2112        0.0000        0.0000        0.0000        0.0000        0.0000        0.0000        5.9700        4.8790        5.1417        8.2797        8.6128        8.4377        6.1105        4.7681        2.6291        1.5909        1.2445        0.0000        0.0000        0.0000        0.0000        0.0000        0.0000        0.0000        0.0000        0.0000        0.0000        0.0000        0.0000        0.0000        0.0000        0.0000        0.0000        0.0000        0.0000        0.0000        0.0000        0.0000        0.0000        0.0000        0.0000        0.0000        0.0000        0.0000        0.0000        0.0000        0.0000        0.0000        0.0000        0.0000        0.0000        0.0000        0.0000        0.0000        0.0000        0.0000        0.0000        0.0000        0.0000        0.0000        0.0000        0.0000        0.0000        0.0000        0.0000
       28.7996       24.9822       15.5736       19.4688       19.9003       16.1056       13.3528       15.2914       17.1839       22.8416       18.7269       15.2096       16.6898       11.6177        8.8472        7.3956        6.6866        6.1557        6.0294        6.8404        5.7996        5.4598        5.5913        4.8456        4.3692        6.2927        4.6607        3.3065        3.2087        3.0620        3.8405        2.2796        2.1124        2.4019        4.2140        5.0304        4.0475        3.1310        2.0940        2.5713        3.2716        1.9302        1.8621        1.7781        1.5773        1.6868        2.6421        0.5868        0.2775        0.1878        1.2018        0.8094        1.1429        1.0593        1.6393        2.1596        1.9030        2.2203        2.9537        3.2506        4.3316        4.2925        5.4586        4.1353        4.2735        4.9538        4.3028        5.4701        6.6870        7.2350        5.2223        4.7125        6.4190        5.0379        3.8788        3.5818        3.7316        3.8769        4.0250        4.8160        5.6063        6.7122        5.1225        5.9973        6.4100        6.8216        7.1314        7.7995        8.9097        9.6853       10.0628        9.4677        9.7945        9.7174       10.8317       10.1663        9.6365        9.6412        8.5820        7.3977        7.2600        7.2740        7.6598        8.5611        8.4650        8.7136        9.2248        9.0593        9.1011        9.0638        8.4777        9.4811        9.6522        9.3898        8.8739        7.2411        7.4758        7.2072        7.4423        6.9037        6.7940        6.7150        7.0462        6.8214        6.5265        6.6111        6.8026        6.9797        6.3942        6.2303        6.5953        6.6938        5.7804        5.8883        6.6237        6.9930        6.4583        6.5599        5.9148        6.3630        6.2768        6.5923        7.1827        6.9777        8.4624        8.2531        7.4386        9.0766        8.9103        8.9316        8.4076        7.9683        7.7322        7.4516        7.0755        6.3353        6.5180        5.1769        5.4144        6.7803        7.4432        7.6831        6.9963        5.8888        5.5539        4.8906        4.0910        3.2162        3.0503        2.0353        1.9896        2.0699        1.9544        1.4925        1.9701        1.9370        1.4458        2.0548        2.2367        3.1861        3.2814        3.4335        0.0000        0.0000        0.0000        0.0000        0.0000        0.0000        0.0000        0.0000        6.8700        5.2711        5.6357        6.7800        6.6779       10.3500        0.0000        7.2300        5.9100        7.7700        7.7700        0.0000        0.0000        0.0000        0.0000        0.0000        0.0000        0.0000        0.0000        0.0000        0.0000        0.0000        0.0000        0.0000        0.0000        0.0000        0.0000        0.0000        0.0000        0.0000        0.0000        0.0000        0.0000        0.0000        0.0000        0.0000        0.0000        0.0000        0.0000        0.0000        0.0000        0.0000        0.0000        0.0000        0.0000        0.0000        0.0000        0.0000        0.0000        0.0000        0.0000        0.0000        0.0000        0.0000        0.0000        0.0000        0.0000        0.0000        0.0000
       46.8512       25.0589       22.4882       33.2883       30.4023       30.1101       25.5385       21.8344       28.1403       21.8551       26.0899       28.8166       23.7943       12.5053        8.4660        8.4400        7.1499        7.6580        6.4028        6.6874        6.3761        6.0919        6.1488        5.5168        5.9183        6.4071        5.4749        3.5779        3.6235        3.4133        3.9513        4.4673        6.0209        9.5112        6.0351        3.8729        5.5122        4.6533        4.0244        3.8343        4.3333        2.7733        2.8381        3.8827        3.6550        2.3923        2.3255        1.8201        0.8334        0.9603        1.4325        3.0601        4.8025        3.5638        5.5872        3.0239        2.6545        4.5569        4.5314        4.5564        4.5114        4.0740        5.2329        3.8980        3.9440        3.7927        4.6691        7.7483        5.9542        6.0839        5.3671        5.9942        6.3918        5.5256        4.7592        5.5413        5.1869        4.6187        4.0354        4.9992        5.6328        4.8142        5.3724        7.2501        7.4660        7.2828        8.0807        8.6289       10.6506       13.1048       14.0700       14.0146       13.6469       13.3131       12.5178       11.9868       12.4716       12.0712       11.9106        9.3781       10.0636        9.0263        8.7474        9.6251        9.8077        9.7666       10.4038       10.2499        9.6403        9.9210        9.6662       10.1314        9.9202        9.6966        9.5290        8.3155        8.3963        9.2616        8.7302        7.8940        8.5692        8.1713        8.0243        8.0723        8.2753        8.4195        8.3510        7.4815        8.3113        7.8255        6.9099        6.9330        6.7109        7.3463        7.0731        6.9341        6.0911        5.5022        5.3562        6.3173        6.8508        6.9021        7.4349        8.3233       11.7483        9.3958        8.3471       10.1944        9.5079        9.4712        8.9283        8.8617        7.8744        7.1207        6.9577        6.2798        6.5232        7.3406        7.5499        8.6855        7.8180        6.7973        6.3922        6.3497        6.7486        5.8721        5.5003        3.9169        3.3276        2.7279        2.3633        2.2937        2.1631        2.2652        1.6687        1.6295        1.7344        1.9311        2.1237        0.0000        0.0000        0.0000        0.0000        0.0000        0.0000        0.0000        0.0000        0.0000        0.0000        0.0000       11.0700        7.6407        5.6398        5.6701        0.0000        0.0000        0.0000        0.0000        0.0000        0.0000        0.0000        0.0000        0.0000        0.0000        0.0000        0.0000        0.0000        0.0000        0.0000        0.0000        0.0000        0.0000        0.0000        0.0000        0.0000        0.0000        0.0000        0.0000        0.0000        0.0000        0.0000        0.0000        0.0000        0.0000        0.0000        0.0000        0.0000        0.0000        0.0000        0.0000        0.0000        0.0000        0.0000        0.0000        0.0000        0.0000        0.0000        0.0000        0.0000        0.0000        0.0000        0.0000        0.0000        0.0000        0.0000        0.0000        0.0000        0.0000        0.0000
        0.0000        0.0000       38.2140       34.7586        0.0000       36.0772       31.2432       38.0503       36.7467       22.1327       22.9742       29.3055       27.6080       18.5866       12.0655        8.9831        8.0514        6.9304        6.3639        7.0090        6.7750        7.2725        7.3405        5.9982        5.5592        5.3848        5.5460        4.5279        4.0840        5.0603        5.9393        6.9517        7.7449        7.2732        7.7408        5.9827        6.0944        4.4904        3.7662        3.0034        3.2332        4.0034        6.1398        6.8222        4.3321        3.1977        3.0775        3.0496        2.4920        1.4736        1.5238        6.4368        9.4242        7.1897        8.1178        5.1469        7.2633        6.0449        6.1391        8.1265        7.2005        4.8278        4.4357        4.4370        4.4293        4.0982        5.0520        7.2930        4.9042        3.8109        4.3392        7.8084        6.5358        5.3253        4.2466        5.6021        4.7086        4.4128        4.1331        4.2187        4.4563        5.6489        7.8212        9.9557        8.4064        8.0027        8.9632       10.1506       12.9816       13.6679       14.3299       15.1939       16.1500       14.0330       13.3719       13.7977       14.7357       14.7061       13.4193       11.2124       11.0182        9.4395       10.7003       10.5551        9.9026       10.7265       11.5874       10.3770       10.3014       10.3365       10.4425        9.8022       10.1282       10.3409       10.0206        8.9674        9.2115       10.0437       10.1904        9.7196       10.2743       10.4449       10.7183       10.6594       10.1121       10.2262        9.6114        8.6961        8.6744        7.7253        7.9219        8.8981        8.8961        8.3166        7.5876        7.4511        6.5422        6.2988        6.3508        7.6795        7.7653        7.5801        8.0863       10.5265       10.0945        9.5511        8.4634       10.3323       11.1031       10.5026       10.0169        9.4768        9.2013        8.0774        7.1640        6.2480        6.3331        6.4089        6.3463        7.3422        6.8375        6.5360        7.3464        7.2605        6.9714        7.5986        6.6888        4.9924        4.0653        3.4130        2.7169        2.5453        2.2427        1.3151        1.5797        1.8389        1.4660        1.6170        2.1301        3.5701        0.0000        0.0000        4.9339        0.0000        0.0000        0.0000        0.0000        0.0000        0.0000        5.4900        7.1100        6.5355        0.0000        0.0000        0.0000        0.0000        0.0000        0.0000        0.0000        0.0000        0.0000        0.0000        0.0000        0.0000        0.0000        0.0000        0.0000        0.0000        0.0000        0.0000        0.0000        0.0000        0.0000        0.0000        0.0000        0.0000        0.0000        0.0000        0.0000        0.0000        0.0000        0.0000        0.0000        0.0000        0.0000        0.0000        0.0000        0.0000        0.0000        0.0000        0.0000        0.0000        0.0000        0.0000        0.0000        0.0000        0.0000        0.0000        0.0000        0.0000        0.0000        0.0000        0.0000        0.0000        0.0000        0.0000        0.0000        0.0000        0.0000
        0.0000        0.0000        0.0000        0.0000        0.0000       42.4990       37.3565       47.7626       46.6383       34.4177       26.0541       24.1439       21.6887        9.6178        9.0464       10.3809        7.3269        6.9328        6.7071        7.8283        9.8231        7.8383        7.2943        7.1008        7.8578        7.4783        6.4362        6.1760        6.1641        6.0717        5.1397        5.1587        4.6945        4.2786        3.5442        4.8476        4.7873        4.6806        2.5681        4.3375        4.6773        4.5230        3.7136        2.0318        1.5821        1.5887        1.4837        2.2894        3.0443        1.9172        4.4565        5.5850        6.6979        6.1099        7.3464        6.6646        7.8816        9.5579        8.2575        8.7179        8.0348        6.0580        6.4159        4.5842        4.0649        4.2828        4.0296        3.6471        4.6033        4.4210        5.2033        6.3136        7.0785        6.2452        5.8892        4.8707        6.4851        6.3579        7.9640        7.4060        6.7649        7.4877       11.7071       10.2079        9.8511       11.6965       12.0599       13.3348       14.6164       13.4936       13.5227       13.7090       14.5863       14.2319       16.1995       14.9812       15.3958       14.8795       14.1692       12.0807       11.2926        9.3810       10.1986       10.3012       10.1003       11.0375       12.5551       11.0976       11.0049       11.2720       11.3489       10.0148       10.3329       10.9171       12.1528       10.2061       10.4697       10.2920       10.4039       10.5315       11.1287       11.9529       13.4092       12.5602       11.6464       11.7759       10.6318        9.6943        9.0330        9.7065       10.0047        9.7698        9.2992        9.1603        8.5403        9.5312        9.0306        8.8738        8.7280        9.5076       10.5142       10.7910       11.0861       12.8156       10.9919       10.5163       10.3356       10.5425        9.7849       11.0615       11.2419        9.6312        9.3536        9.0251        8.3681        6.9831        6.3084        7.2064        6.8108        7.7687        7.8872        7.6973        6.9282        6.6286        6.7647        8.0167        6.9766        5.4535        5.0887        4.2711        4.1483        3.1116        2.5378        2.6725        2.5349        2.3344        2.3419        2.4486        2.6308        3.8837        6.2811        5.5346        5.5382        4.5363        0.0000        0.0000        0.0000        0.0000        6.1500       11.4300        5.6700        6.9117        0.0000        0.0000        0.0000        0.0000        0.0000        0.0000        0.0000        0.0000        0.0000        0.0000        0.0000        0.0000        0.0000        0.0000        0.0000        0.0000        0.0000        0.0000        0.0000        0.0000        0.0000        0.0000        0.0000        0.0000        0.0000        0.0000        0.0000        0.0000        0.0000        0.0000        0.0000        0.0000        0.0000        0.0000        0.0000        0.0000        0.0000        0.0000        0.0000        0.0000        0.0000        0.0000        0.0000        0.0000        0.0000        0.0000        0.0000        0.0000        0.0000        0.0000        0.0000        0.0000        0.0000        0.0000        0.0000        0.0000        0.0000
        0.0000        0.0000        0.0000        0.0000        0.0000       57.9660       50.6724       76.2019       72.3816       70.2399       67.6209       48.4179       29.1394       20.6788       13.7822       12.2065       13.9477       13.4470        7.5322        8.0883        8.1349        6.6266        6.9562       11.4809       10.8063        7.3582        6.8204        8.2049        8.4001        8.3623        9.2096        9.4275        9.9541        8.0664        6.3854        5.3629        3.6522        1.9765        2.2870        5.1212        1.9204        2.0646        2.0520        3.0659        2.5664        3.5812        4.9347        7.4550        3.5893        3.2097        5.0877        8.4996        4.9340        6.9120        7.4105        8.8927        7.2119       10.5485       13.1759        9.1783       10.1674        9.6839        7.7514        6.4184        5.1457        4.3780        4.7831        4.4603        4.7408        4.4109        4.8509        5.6434        5.8777        6.9259        7.2602        7.4884        7.1104        8.4441        7.8517        8.5920        8.1080        8.9538       10.5655       10.7272       11.0539       11.8599       12.6480       12.9576       13.9762       13.2185       13.0310       12.7674       13.5475       13.8254       16.5601       16.3334       15.5208       15.8198       13.5313       11.1699       10.7107       10.1480        8.9989        6.7040        6.0380        7.1843        6.9015        7.0968        6.6071        7.5189        7.7556        7.2524        8.2994        8.4387        8.8229        9.3332        8.9146        7.4848        6.7313        6.9290        7.2864        7.8955        8.6256        9.2079        8.3085        8.2116        7.8724        7.6060        8.2923        8.6976        7.7085        7.9907        7.8988        7.7905        7.6016        8.9685       10.0181        9.8959        9.3676       10.4143       10.4159       10.2601       11.2658       12.0947       10.4166       10.2635        9.7055       10.3592        9.1274        8.5390        8.1022        8.5693        8.2183        7.8212        8.4994        7.2005        6.6656        6.5296        6.3380        8.3378        8.9769        8.4670        8.1436        7.1999        7.6760        7.7944        6.1338        5.5068        5.3559        5.9144        4.7672        4.0434        3.6137        3.3311        4.7576        5.1879        5.6899        6.3656        6.7695        7.0458        7.0505        6.5593        6.2050        6.2226        0.0000        0.0000        0.0000        5.8442        6.8058        8.2568        7.8841        6.5879        5.8626        0.0000        0.0000        0.0000        0.0000        0.0000        0.0000        0.0000        0.0000        0.0000        0.0000        0.0000        0.0000        0.0000        0.0000        0.0000        0.0000        0.0000        0.0000        0.0000        0.0000        0.0000        0.0000        0.0000        0.0000        0.0000        0.0000        0.0000        0.0000        0.0000        0.0000        0.0000        0.0000        0.0000        0.0000        0.0000        0.0000        0.0000        0.0000        0.0000        0.0000        0.0000        0.0000        0.0000        0.0000        0.0000        0.0000        0.0000        0.0000        0.0000        0.0000        0.0000        0.0000        0.0000        0.0000        0.0000        0.0000
        0.0000        0.0000        0.0000        0.0000        0.0000       67.1207       41.7215       73.3841       75.8220       74.2794       70.1640       43.0957       46.2069       29.5835       30.0647       18.0205       19.4678       19.4515        9.0269       12.1613        9.8575       10.0940       15.2389       14.5342       12.6090       11.4457        9.7203        7.9402        5.3436        5.0058        6.4445        7.9109        5.8541        1.8752        1.6332        2.5276        2.3603        2.1606        1.8436        1.5181        1.2703        1.5227        3.6461        6.2723        5.9915        4.5425        5.3038       11.0129        9.9852        8.8087        9.0282        6.7290        6.1900       10.7885        8.1467       11.3834        8.6672        6.2906       10.1326        8.1575        6.1013        7.6478        6.7608        6.9021        6.2120        6.1543        5.3678        5.3865        6.7079        5.0007        5.7181        6.6331        6.5459        6.1840        7.3687        9.4458        8.4176        8.1665       10.5572        9.8819        9.2847       10.2068       10.2099       10.8477       12.0324       13.0553       10.8063       12.3223       13.3395       14.5875       15.3901       13.1121       14.0767       14.3680       16.3493       16.8634       16.6326       17.0617       15.7054       13.8163       11.8876        9.9972        8.9147        6.1485        6.0716        6.0349        6.3038        7.2998        6.8999        7.7377        7.5608        7.3395        8.6598        8.5002        9.1188        9.3038        7.2843        6.8872        6.8164        7.1353        7.7803        7.9352        8.7498        9.4487       10.6746       10.3034        9.6495       11.3849       10.6934       11.5195       10.0675        8.3302        8.2988        8.8402        7.7420        8.4266        9.1221        9.7223        9.6556       11.5475       10.5379       11.9888       12.0208       13.0881       12.3007       11.4360       10.4337       12.1703       10.6900        9.5681        9.3629        9.2100        8.2705        8.8319        7.4958        7.2526        6.3228        7.2294        6.8002        8.7973        8.9184        9.1274        8.5912        8.6901        8.3145        8.4525        6.4919        6.6846        6.7814        5.5067        4.7412        3.8757        3.5899        3.7901        3.6432        3.8471        3.9152        4.1121        5.6993        8.9446        9.7725       10.0007        8.6027        8.0946        0.0000        0.0000        6.3345        6.7308        7.0525        9.4343        8.9893        7.1980        6.6609        6.3415        5.6955        4.2642        4.4109        4.5410        0.0000        0.0000        0.0000        0.0000        0.0000        0.0000        0.0000        0.0000        0.0000        0.0000        0.0000        0.0000        0.0000        0.0000        0.0000        0.0000        0.0000        0.0000        0.0000        0.0000        0.0000        0.0000        0.0000        0.0000        0.0000        0.0000        0.0000        0.0000        0.0000        0.0000        0.0000        0.0000        0.0000        0.0000        0.0000        0.0000        0.0000        0.0000        0.0000        0.0000        0.0000        0.0000        0.0000        0.0000        0.0000        0.0000        0.0000        0.0000        0.0000        0.0000        0.0000
        0.0000        0.0000        0.0000        0.0000       48.5229       35.9848       24.1376       48.9723       51.3483       52.2164       54.7206       45.9635       39.9211       23.7451       10.1685        8.2375       16.0817       22.4954       26.9217       25.8873       30.1186       17.8365       18.4695       21.0115       13.7286        9.8392        8.5738        8.8485        6.1650        5.8099        5.6049        3.2938        2.6318        1.1748        1.1520        2.9790        3.9730        3.6913        2.4092        2.3647        3.6992        3.4439        4.3697        6.9897        7.4188        8.1694        8.8940       14.3602       16.2254       12.7056        6.8020        5.1028       11.7406       14.3702        8.7048        7.1553        6.2318        2.5750        3.1626        4.4939        5.7924        7.4635        5.7414        5.9047        5.2306        5.9921        8.1912        7.7788        8.8032        7.1518        7.4725        8.2227        8.0854        6.9057        6.4495        7.2671        8.6311        9.5514       10.1658        8.2807        8.7791        9.6486        9.9888       10.8386       11.8293       11.3500       10.3302       10.5604       10.4357       12.0046       14.9105       14.3698       13.5330       14.6567       14.8048       16.0531       16.2003       16.6749       15.3716       13.4465       12.5991       10.2825        9.6776        6.1643        6.1730        5.7076        5.7965        6.0938        8.2032        8.0904        9.0166        8.1719        8.5173        9.1803        7.9177        6.5461        7.0164        7.7922        7.8549       10.5243        6.9174        7.9880       10.0208       10.4398        8.7059        6.8568        9.0737       10.0690       12.7474       12.0624       10.5776        9.9877        9.7801        9.8221       11.2516       13.0676       11.3215       12.6639       13.2163       13.2702       11.8619       11.7760       11.4255       11.5389       12.2739       12.8966       14.3225       15.2628       13.4731       11.2477       10.5264        8.6827        8.4732        8.4351        9.1793        7.1594        6.9588        7.4870        7.2548        9.8370       10.1650        9.9385        9.0932        9.0825        8.5837        8.0265        7.0678        6.9454        7.0243        5.9566        5.4161        4.4880        3.3223        3.3653        4.1679        5.2882        6.2533        6.3000        6.7124       11.8981       11.4711       10.9732        9.4350        9.3395        0.0000        7.2139        7.0482        7.3566        8.2966        7.8418       13.1351       13.7228       11.4291       10.4435        9.4251        6.6798        6.3114        6.1646        6.1356        0.0000        0.0000        0.0000        0.0000        0.0000        0.0000        0.0000        0.0000        0.0000        0.0000        0.0000        0.0000        0.0000        0.0000        0.0000        0.0000        0.0000        0.0000        0.0000        0.0000        0.0000        0.0000        0.0000        0.0000        0.0000        0.0000        0.0000        0.0000        0.0000        0.0000        0.0000        0.0000        0.0000        0.0000        0.0000        0.0000        0.0000        0.0000        0.0000        0.0000        0.0000        0.0000        0.0000        0.0000        0.0000        0.0000        0.0000        0.0000        0.0000        0.0000
        0.0000        0.0000        0.0000        0.0000       41.2859       31.3401       41.6007       68.3198       51.5459       42.3886       36.4882       35.1257       21.5141       10.5323        7.9369       10.2496       11.7952       15.6164       30.4596       47.1352       35.9429       31.8697       19.6096       16.5381       12.6462        9.5406        9.1736        6.2091        5.7618        5.0957        5.3042        4.0223        2.8416        1.3887        4.2374        4.1818        3.6277        3.8236        5.7916        7.9141        7.4806        6.2974        4.9247        7.7301        9.5111        9.7414        8.4380       10.5220       12.3128        9.0193        9.1787        9.9388        2.6349        4.0016        2.5144        3.5112        3.1720        4.2865        5.1589        5.1882        4.3604        3.5046        3.5043        6.5371        5.7612        6.0096        6.0228        6.7310        7.5008        8.9596        9.8072        9.5267        8.3454        8.2873        7.1116        6.2925        6.7152        8.6806        8.8642        6.4072        6.8280        9.4043        9.6202        9.7118       11.2838       10.6220       10.6983       10.6901       10.4301       10.3930       10.6793       11.9166       14.1822       14.3377       14.2076       13.7372       14.0871       13.8456       13.5212       12.6574       12.1917       11.5020       10.6863        7.5280        6.9033        6.2295        7.2133        6.0124        8.4469        9.4436       10.0543        7.6319        7.7426        8.4043        9.1382        8.1385        8.4971        9.1107       10.0102        8.2783       10.0904        8.5923        9.2486        7.5687        6.8870        6.1444        8.5929       14.7636       17.3409       13.8712       13.1779       12.8281       13.6676       12.9025       12.4868       14.1855       14.8929       15.6165       13.9366       15.4976       13.6157       13.1491       11.7240       13.0479       12.5486       12.0958       11.6345       15.3750       13.9542       12.3816       11.2787       10.2389        9.7588        8.9726        8.7258       10.2111       11.7109        9.8754        9.1456       12.4984       12.1726       11.3590       10.2858       10.0472        9.1143        7.9617        8.7408        9.0108        9.8517        8.2187        6.7663        5.2969        5.2236        6.3895        7.6282        8.6393       10.8550       10.3567        8.9344       13.7336       15.0082       12.4648       10.1812       10.6561       11.8142        7.5942        8.2517        8.6933        9.1127        8.3148        8.5888        9.1217        8.3297        8.5377        7.2782        5.9611        5.8445        6.8328        6.7571        0.0000        0.0000        0.0000        0.0000        0.0000        0.0000        0.0000        0.0000        0.0000        0.0000        0.0000        0.0000        0.0000        0.0000        0.0000        0.0000        0.0000        0.0000        0.0000        0.0000        0.0000        0.0000        0.0000        0.0000        0.0000        0.0000        0.0000        0.0000        0.0000        0.0000        0.0000        0.0000        0.0000        0.0000        0.0000        0.0000        0.0000        0.0000        0.0000        0.0000        0.0000        0.0000        0.0000        0.0000        0.0000        0.0000        0.0000        0.0000        0.0000        0.0000
        0.0000        0.0000        0.0000        0.0000       49.1218       45.0945       79.2750       65.0187       45.9369       53.0220       63.4108       42.6019       13.7108       12.0925       10.4508       12.3321       20.8543       40.5336       65.5153       49.8468       38.5609       32.9162       27.3638       20.5719       18.4840       10.8494        8.5472        6.6053        6.9172        6.9948        6.7746        6.6716        2.6529        3.9599        2.5991        4.9832        9.2349        5.1097        3.5243        1.7813        3.7924        5.5108        5.0398        9.8695        5.4014        1.3290        2.4263        4.6061        4.5626        5.5931        5.3781        8.9903        6.9076        5.1603        2.0761        3.2398        6.2174        6.4916        5.5955        7.1855        7.7027        7.9948        9.0850        7.7815        5.4831        5.2965        7.7270       11.3194       12.3726       11.7147       11.7849        9.4496        8.3059        7.8049        9.5992        7.3566        7.5972        8.0571        7.6251        6.1294        5.6012        7.6076        8.9004        7.1114        8.6256        9.0390       11.6430        9.2843        7.8737        8.1125        8.3590       10.0102       10.9210       12.6709       13.6816       13.3472       12.0521       12.4343       13.1688        9.0646        9.9957       11.7802       11.7727        6.7340        6.1340        5.0641        5.6148        6.4757        5.8291        9.4826        8.5009        7.3737        7.1883        7.7013        8.3852       10.6330       11.6119       12.6052       13.2366        6.2902        7.4584        6.0902        6.3124        6.1692        5.2812        5.7657        7.0890        7.3155        7.5561        8.1181        7.8928       13.0841       13.4083       13.6683       14.0378       14.4226       16.5561       16.5472       14.5358       16.5479       16.3128       12.6823       12.2487        9.4527       12.8499       11.2572        9.1002       11.7779       10.8582       12.2567        9.8484       12.0469       10.4046       10.5016       10.7211       17.4697       14.7069       12.1317       11.3839       11.7454       11.8897       11.1988        9.4589        8.1400        7.6691        7.7271        7.7957        7.2969        7.6402        6.8208        6.6504        5.5716        5.8661        6.2313        6.9973        7.5336        8.9784        9.3010        8.8301       12.0122       16.3096       14.6326       12.2449        8.7342        8.8589        7.0688        7.6472       10.2661        8.1784        8.0700        7.4504        6.6694        6.4285        6.3803        6.1223        5.1902        4.7611        6.0472        5.9949        0.0000        0.0000        0.0000        0.0000        0.0000        0.0000        0.0000        0.0000        0.0000        0.0000        0.0000        0.0000        0.0000        0.0000        0.0000        0.0000        0.0000        0.0000        0.0000        0.0000        0.0000        0.0000        0.0000        0.0000        0.0000        0.0000        0.0000        0.0000        0.0000        0.0000        0.0000        0.0000        0.0000        0.0000        0.0000        0.0000        0.0000        0.0000        0.0000        0.0000        0.0000        0.0000        0.0000        0.0000        0.0000        0.0000        0.0000        0.0000        0.0000        0.0000
        0.0000        0.0000        0.0000        0.0000        0.0000        0.0000        0.0000        0.0000       61.8098       66.9039       39.4557       21.2931       24.3403       20.5338       12.0320       14.3135       49.2449       87.3548       81.7119       38.7622       34.2478       28.8409       17.9877        9.7746        8.4322        7.3601       10.1366       12.1338       15.0096        9.9320        6.2066        5.0032        6.2523        5.0832        6.0229       10.8988        5.7679        4.4661        5.7404        4.2403        5.6305        7.5768        7.4984        9.3250        6.3181        8.4254        8.5839        6.8656        3.9645        3.2148        1.5780        3.0374        5.7162        5.2366        3.1775        5.8404        7.0236        3.6147        3.1960        3.9390        3.5950        1.6095        2.1742        6.0304        8.8287        7.1018        9.1641        9.4794       13.0676       11.5367        9.0100        6.0156        6.0971        9.0187        9.4759        7.9075        4.7761        4.6402        5.0966        4.9407        5.2603        7.4523        8.0819        8.4666        8.1228        8.6875        9.6986       11.1297       10.9901       10.1573        9.7987        8.9796        9.0625       10.5119       15.1606       12.6733       13.8588       12.9182       11.2561       10.1226        9.9614       12.9309       12.7331        7.3989        6.4520        5.7240        7.1923        7.6475        8.1094        5.9719        4.6347        3.7471        3.3880        3.6746        4.2805        4.8269        6.0548        6.1270        5.5849        4.7925        5.2646        6.2744        6.6176        6.2086        5.7779        6.8278        9.2177        8.8757        8.2987        8.6074        8.7479        9.5622       10.1088       10.7031       14.2089       15.9739       16.1251       16.3286       16.2601       18.4993       18.6978       18.5074       14.3457       15.7678       14.1239        9.4963       10.1832       14.4848       13.9951       12.2434       10.6631       11.1048       12.4232       11.4549       12.2126       12.6303       13.6215       14.3189       12.5909       12.6003       12.2316       10.6991        9.6479        7.8468        7.2921        7.4706        6.2878        6.9290        6.7788        7.1567        6.2511        5.5676        6.0124        6.1368        6.0162        6.5960        7.3691        8.4893        8.6985        9.5416       12.2324       11.7256       10.9122        9.3370        8.9767        8.6190        9.1935       11.1520       10.9641        8.9032        7.8007        6.9625        7.2664        5.8728        5.8863        5.3417        3.9853        0.0000        0.0000        0.0000        0.0000        0.0000        0.0000        0.0000        0.0000        0.0000        0.0000        0.0000        0.0000        0.0000        0.0000        0.0000        0.0000        0.0000        0.0000        0.0000        0.0000        0.0000        0.0000        0.0000        0.0000        0.0000        0.0000        0.0000        0.0000        0.0000        0.0000        0.0000        0.0000        0.0000        0.0000        0.0000        0.0000        0.0000        0.0000        0.0000        0.0000        0.0000        0.0000        0.0000        0.0000        0.0000        0.0000        0.0000        0.0000        0.0000        0.0000        0.0000        0.0000
        0.0000        0.0000        0.0000        0.0000        0.0000        0.0000        0.0000        0.0000        0.0000        0.0000       32.3075       30.0154       26.4358       20.1677       15.9562       71.8172      136.7741       97.2549       60.8830       45.5521       35.6499       18.1206       11.9239        8.8386        7.8070        8.1135       11.0310       11.5778        8.5812        9.9558        7.8086       12.7825       15.8412       22.1086       15.3813       12.8873       11.3485       10.2138       12.0663       10.3823        5.4778        7.8273        7.6618        6.9173        3.1488        6.8126        7.3111        3.8439        3.7237        3.1525        0.7987        2.0593        6.7744        5.2543        2.5263        4.6491        6.5372        5.4099        8.1604        4.2830        4.9427        4.8504        3.1816        2.7064        5.3066        5.7636        8.1004        8.6655       11.0374        9.0673        6.3277        4.2121        5.7187        5.5980        5.8267        4.6441        2.3695        4.3676        4.8723        5.2659        6.2669        6.4004        7.2297        5.7412        7.1305        8.0228        9.5095       10.2824       10.2725        8.5414       11.8801       10.8310       10.1329        8.4065       13.4089       11.2074       12.3237       16.3856       14.4513        8.2025       10.7425       12.8102       12.2835        7.6635        8.7423       11.5464       10.8642        9.4070       11.4409        8.7749        6.5370        3.8097        3.5701        3.9102        3.8098        4.4944        4.4844        3.9731        4.2123        4.9289        5.4260        5.0976        5.3687        6.8535        6.3837        6.3307       10.2737       11.1831        9.7770        9.8246        9.2906       10.5903       10.6219       11.5576       11.8375       11.7139       17.9291       18.0541       17.8405       20.2568       20.8494       20.3557       15.7092       31.8403       13.1442        9.7411        9.6720       15.1344       11.1932       12.7048       12.5036       12.2893       13.9496       13.3643       14.5957       16.1150       14.9818       15.2720       15.2298       12.9168       12.3411       11.6032       10.4512        9.9086        8.4736        7.0694        7.7340        6.7064        7.2560        7.2064        5.9955        6.3017        6.2136        6.5568        8.0283        8.8580        8.3049        8.2885        8.9156       11.7178       12.1398       13.0733       10.5556        9.2178       10.9003       10.6193       10.2897       10.1047        9.2774        8.7835        8.2438        7.0688        6.7931        6.3415        0.0000        0.0000        0.0000        0.0000        0.0000        0.0000        0.0000        0.0000        0.0000        0.0000        0.0000        0.0000        0.0000        0.0000        0.0000        0.0000        0.0000        0.0000        0.0000        0.0000        0.0000        0.0000        0.0000        0.0000        0.0000        0.0000        0.0000        0.0000        0.0000        0.0000        0.0000        0.0000        0.0000        0.0000        0.0000        0.0000        0.0000        0.0000        0.0000        0.0000        0.0000        0.0000        0.0000        0.0000        0.0000        0.0000        0.0000        0.0000        0.0000        0.0000        0.0000        0.0000        0.0000        0.0000        0.0000
        0.0000        0.0000        0.0000        0.0000        0.0000        0.0000        0.0000        0.0000        0.0000        0.0000       38.1289       38.5471       26.2448       23.2447       86.3021      110.8948       56.5753       47.3067       80.1429       30.2700       13.7055        9.6344        8.3628        8.8139        9.4056        7.9820       10.6359       15.9333       13.6459       12.5865       10.4803       20.1330       25.3181       15.7576       14.7227       15.2290       11.8420       12.4719        9.8300        4.8716        3.8244        3.9639        2.5289        4.1590        5.5863        5.2872        3.9522        3.3938        4.4817        5.1469        2.6503        1.8836        1.1023        1.0157        2.2162        4.1227        3.0069        6.1292        7.4632        7.5361        4.3794        3.4975        5.8639        4.2090        3.9628        4.7884        6.0743        5.1639        5.0438        3.8736        3.8525        3.9662        6.1096        5.3420        5.5327        5.5093        5.8873        6.9651        6.5356        4.4824        5.6663        7.9127        6.0647        6.5601        5.6117        6.2291        6.3299        7.8538       11.2066       11.1210       13.9289       11.0311        9.7485        8.8963        9.1182        8.4872       10.1637       10.9761       13.2592        8.8681       12.0248        9.3990       12.1327        8.7970       12.3074       13.8812       14.6967       11.1539        8.9371        6.1176        6.2060        4.9791        4.6097        4.2750        5.2075        4.6756        4.9425        5.3985        5.5980        6.3234        6.1079        6.1741        5.8561        6.3710        6.0854        5.5677        5.8187       11.1347       12.3079       10.5160        9.7075       11.2409       11.3366       11.9508       12.3317       18.6786       19.6583       20.8742       18.5724       11.5656       11.7017       13.4274       12.7067       10.9865        9.6479        8.8595        5.6643       10.7518        9.2367       10.1818        9.9903       10.4203       11.2347       11.9072       14.3716       14.6159       15.1855       15.8805       15.0965       14.1403       13.4985       11.6506       10.9570        9.6794        8.7820        7.7596        7.9210        7.8820        7.6008        7.0271        6.9373        7.5189        6.7671        6.8994        7.4701        8.2704        8.9588       10.1425        9.6091       11.3604       12.9494       12.9365       14.1963       12.1339       11.2524       12.0771       12.2184       13.2170       12.9279        9.5973        9.0766       10.1301       11.1894        0.0000        0.0000        0.0000        0.0000        0.0000        0.0000        0.0000        0.0000        0.0000        0.0000        0.0000        0.0000        0.0000        0.0000        0.0000        0.0000        0.0000        0.0000        0.0000        0.0000        0.0000        0.0000        0.0000        0.0000        0.0000        0.0000        0.0000        0.0000        0.0000        0.0000        0.0000        0.0000        0.0000        0.0000        0.0000        0.0000        0.0000        0.0000        0.0000        0.0000        0.0000        0.0000        0.0000        0.0000        0.0000        0.0000        0.0000        0.0000        0.0000        0.0000        0.0000        0.0000        0.0000        0.0000        0.0000        0.0000
        0.0000        0.0000        0.0000        0.0000        0.0000        0.0000        0.0000        0.0000        0.0000        0.0000       45.1513       27.5497       26.5475       60.1159       77.9165       31.9869       39.1505       74.4315       32.6522        7.9295        7.9480        5.0028       12.7083       13.9156       21.9933       24.5260       28.3694       30.6004       10.6853        6.6870       10.5103       13.1363       18.0948       18.2694       17.2629       14.3623       14.0755       11.3588        8.8515        7.9028        4.1753        5.3116        7.9857        7.5711        9.0434        7.2014        3.3038        2.9433        3.2523        3.7406        2.2981        2.4963        5.3102        3.1893        5.7579        5.6826        5.2548        8.4752       12.3142        6.0622        3.4509        4.3422        6.7443        4.8144        7.4984       12.7087       10.8569        5.4253        3.8212        4.6509        4.2709        4.9057        5.4173        8.1531        7.1654        5.5888        5.5580        5.7184        6.2673        5.6845        6.4887        7.5056        7.2901        5.3219        6.7907        6.2039        6.8178       10.0195       13.6371       14.1583       13.5978       11.8166       12.2093       13.9085       15.2692        7.9412        8.9986       13.5012       13.2793       12.1597       10.1732        9.3741       11.5484        8.8781        8.7196        9.3298       11.1071        6.5408        7.2526        5.5191        5.8418        8.2888        7.2113        6.6084        7.4220        7.0569        7.4898        7.4527        7.5525        6.4477        6.3902        6.3126        5.9929        5.2456        5.0523        5.0208        5.3561        6.6422        8.1759        7.5475        8.0633       10.6869       11.0795       11.5535       13.2600       18.2910       16.0225       14.8334       11.6381       12.0004       11.7648       11.8187       11.4704       12.1167       11.8675       11.4631        9.5526       10.7875       10.4741       11.5783       14.5583       14.5091       14.4396       14.2915       15.1905       18.6249       21.3594       20.4834       18.2056       12.6498       12.8176       11.1705       10.7272        9.8113        9.2422        7.6963       10.8031        7.9558        7.6750        7.8430        7.7501        6.8926        7.2063        6.5558        8.7848       10.9289       11.5586       11.4746       10.1464       10.5975       10.8359       10.6352       12.1720       11.6972       12.1341       13.3228       12.6882       13.1766       14.0467        9.1796        0.0000        0.0000        0.0000        0.0000        0.0000        0.0000        0.0000        0.0000        0.0000        0.0000        0.0000        0.0000        0.0000        0.0000        0.0000        0.0000        0.0000        0.0000        0.0000        0.0000        0.0000        0.0000        0.0000        0.0000        0.0000        0.0000        0.0000        0.0000        0.0000        0.0000        0.0000        0.0000        0.0000        0.0000        0.0000        0.0000        0.0000        0.0000        0.0000        0.0000        0.0000        0.0000        0.0000        0.0000        0.0000        0.0000        0.0000        0.0000        0.0000        0.0000        0.0000        0.0000        0.0000        0.0000        0.0000        0.0000        0.0000        0.0000        0.0000
        0.0000        0.0000        0.0000        0.0000        0.0000        0.0000        0.0000        0.0000        0.0000        0.0000        0.0000       36.8551       45.0907       58.4980       64.2017       54.0438       47.3154       38.8169       17.0662       12.3954       11.4897       12.3303       35.3720       49.7397       48.1933       25.7836       30.0781       16.3333       13.0161       13.6655       16.5014       38.7058       28.1675       19.3664       12.0756        8.3163        6.3561        6.3031        3.5027        3.3917        3.1926        5.9517        5.8773        8.0069        6.8792        6.8986        7.1189        8.7252        7.3032        4.9281        2.5990        4.0707        4.0244        5.5430        4.5186        9.1093        7.7108        9.5504        8.0752        2.2901        4.7624        4.9870        3.5113        4.0836        2.7371        5.7871        4.3437        1.7420        4.4066        4.2996        3.6298        3.1579        3.5339        5.2164        7.1804        5.9259        5.0469        6.4704        5.9990        4.4692        6.4834        6.5620        6.4750        4.6803        6.8695        7.0970        6.3296        6.3985       10.8660       13.8057       12.6531       10.5835       13.2159       16.0557       18.3167        9.5635        6.9097       11.5395       11.7968        7.3049        7.3506        9.3877       11.0550        7.1445        7.2714        9.8097       10.1637        6.2674        5.2801        6.3363        7.4347        6.3511        6.5944        6.8800        7.3955        8.0054        8.5233        8.6032        8.4759        7.2200        7.1171        7.0163        6.5150        6.0873        5.4457        5.2345        5.6206        7.8230       10.0083        8.8471        8.9188       11.1545       14.2449       15.3224       19.0235       19.8547       17.8515       18.8638       12.2288       15.3259       12.9871       12.9234       12.6538       14.0115       15.5671       13.4577       10.5460       12.9656       11.5294       13.6711       12.1141       15.5177       18.0062       17.1225       18.1071       22.0229       23.9066       24.8230       21.4276       16.5581       14.3213       12.5086       11.5684       10.8873        8.3951        8.3753        7.9390        9.7345        8.9508       11.2623       11.0192       13.1739        8.5095        7.1703        7.5307        9.2922       10.7915       12.9485       10.8903       10.4255       11.0182       13.8994       13.2508       14.2847       14.1502       12.0322       12.7445       14.5352       17.1320        0.0000        0.0000        0.0000        0.0000        0.0000        0.0000        0.0000        0.0000        0.0000        0.0000        0.0000        0.0000        0.0000        0.0000        0.0000        0.0000        0.0000        0.0000        0.0000        0.0000        0.0000        0.0000        0.0000        0.0000        0.0000        0.0000        0.0000        0.0000        0.0000        0.0000        0.0000        0.0000        0.0000        0.0000        0.0000        0.0000        0.0000        0.0000        0.0000        0.0000        0.0000        0.0000        0.0000        0.0000        0.0000        0.0000        0.0000        0.0000        0.0000        0.0000        0.0000        0.0000        0.0000        0.0000        0.0000        0.0000        0.0000        0.0000        0.0000        0.0000
        0.0000        0.0000        0.0000        0.0000        0.0000        0.0000        0.0000        0.0000        0.0000        0.0000        0.0000        0.0000        0.0000        0.0000       59.0616       62.1339       45.7925       39.1601       27.4125       17.8474       18.6259       53.6917       70.6565       42.9395       18.3916       13.1728       12.2368       14.2447       32.9391       41.8282       36.4607       31.4868       16.8036       12.1080       11.8031        8.4223        7.1616        3.3574        6.2239        4.5173        4.3275        3.9845        2.5900        5.8418        6.1801        7.7447        5.6204        6.6819        4.9839        3.6598        3.2655        5.0095        5.8542        7.0536        5.1949        7.0613        8.0615        8.7906        7.6974        3.6405        2.9282        3.7540        2.5797        0.9742        4.1867        6.2765        5.0527        4.0273        3.5498        4.9392        4.8896        2.9375        3.2183        4.2954        5.7733        5.4377        4.2408        5.9857        6.2471        4.7195        3.8045        4.2544        5.8686        7.5231        6.4303        7.6442        8.5197        8.2870        9.2414       14.9382       13.2451        7.1844        7.2092       14.3313       18.7960        9.9331        8.7974       10.6760        9.2732        7.8549        7.5920       10.3356       10.0908        7.5531        8.3680        8.8889       10.5967        6.4807        6.6052        8.9890       11.0510        8.5436        8.8805        8.5434        8.7745        9.0067        9.3977        9.2720        9.1519        7.7045        7.5558        7.2703        7.1128        6.5216        5.8926        5.5854        6.2578       10.0407        9.1778        8.3505        8.9319        9.6068       13.2938       13.6852       14.5367       16.7835       16.8035       19.7520       14.4630       16.6683       15.7298       13.5188       14.3512       16.1718       13.3684       15.2607       12.4956       15.0959       14.3913       12.0883       12.9122       17.4840       19.4400       19.7777       17.6825       20.7051       23.7668       23.2511       20.8023       14.6523       13.3721       11.9812       11.3397       10.0994        9.6993        9.1887        8.9095        9.2239        9.3299        9.4168       10.4664        9.6127        8.6327        9.0129        8.8171       10.7784       15.9780       12.5629       14.6612       16.2530       15.0033       15.8468       15.8157       13.3812       14.9668       15.5714        0.0000        0.0000        0.0000        0.0000        0.0000        0.0000        0.0000        0.0000        0.0000        0.0000        0.0000        0.0000        0.0000        0.0000        0.0000        0.0000        0.0000        0.0000        0.0000        0.0000        0.0000        0.0000        0.0000        0.0000        0.0000        0.0000        0.0000        0.0000        0.0000        0.0000        0.0000        0.0000        0.0000        0.0000        0.0000        0.0000        0.0000        0.0000        0.0000        0.0000        0.0000        0.0000        0.0000        0.0000        0.0000        0.0000        0.0000        0.0000        0.0000        0.0000        0.0000        0.0000        0.0000        0.0000        0.0000        0.0000        0.0000        0.0000        0.0000        0.0000        0.0000        0.0000        0.0000
        0.0000        0.0000        0.0000        0.0000        0.0000        0.0000        0.0000        0.0000        0.0000        0.0000        0.0000        0.0000        0.0000        0.0000        0.0000        0.0000        0.0000        0.0000       11.0421       18.6453       73.4073       46.9511       31.2181       15.0178       33.4803       35.0016       25.5398       24.7493       39.1143       40.7019       20.4808       24.1729       25.5534       18.8695       16.6492       13.8414       10.0547        4.2058        4.6977        6.1148        6.0005        4.6437        3.4056        5.0632        4.1923        4.5071        3.6664        4.4866        2.4782        1.1783        0.8496        1.7771        0.7765        2.9194        1.3335        1.1893        2.7265        2.4855        3.5018        3.0717        4.2240        3.9889        2.2724        2.9885        1.6094        4.4089        5.3777        6.2776        2.6765        4.4031        5.6038        3.3761        2.5837        1.5368        3.4891        3.6384        3.0315        3.6857        5.1324        5.4931        4.5289        5.3282        5.5343        6.8625        8.1539        9.5466       11.0611       13.7824       14.0812       13.7985       15.8029       12.4762       12.2990       14.0468       15.2379       12.0066       11.7495       12.5856       13.1805        9.9186        9.0528       10.0361       13.1233        9.6600       10.6092       10.3958       10.5499        9.3530        8.9477       11.9216       11.9057        9.7650       10.0590       10.5031       11.0060       10.8914       10.8150       10.6915       10.4813        8.3277        8.3099        8.0538        8.6592        6.7254        5.4872        5.7950        5.8567        8.3239        9.3944        9.5741       10.3057        9.4294       10.0003       10.9131       11.4970       12.2014       13.8596       15.7014       13.6581       16.3366       15.6544       13.6299       14.5004       14.7252       15.3846       14.5800       13.1066       13.1099       12.7978       12.7681       12.8768       16.8151       17.6588       17.2530       17.1738       19.9753       21.0613       22.6744       21.1788       14.3175       13.5162       12.8832       12.3163       12.0982       11.5736       11.2423       11.5891       11.4484       11.6151       11.1646       11.0138       11.0801       11.0812       11.3311       12.2790       14.0380       18.8574       16.5210       15.5565       16.7121       18.9144       17.9702       18.9479       17.5440       14.8560       15.8687        0.0000        0.0000        0.0000        0.0000        0.0000        0.0000        0.0000        0.0000        0.0000        0.0000        0.0000        0.0000        0.0000        0.0000        0.0000        0.0000        0.0000        0.0000        0.0000        0.0000        0.0000        0.0000        0.0000        0.0000        0.0000        0.0000        0.0000        0.0000        0.0000        0.0000        0.0000        0.0000        0.0000        0.0000        0.0000        0.0000        0.0000        0.0000        0.0000        0.0000        0.0000        0.0000        0.0000        0.0000        0.0000        0.0000        0.0000        0.0000        0.0000        0.0000        0.0000        0.0000        0.0000        0.0000        0.0000        0.0000        0.0000        0.0000        0.0000        0.0000        0.0000        0.0000        0.0000
        0.0000        0.0000        0.0000        0.0000        0.0000        0.0000        0.0000        0.0000        0.0000        0.0000        0.0000        0.0000        0.0000        0.0000        0.0000        0.0000        0.0000        0.0000        0.0000       32.3069       19.3899       18.5426       14.3103       34.8653       40.1378       16.8006       20.6482       32.5026       34.4256       46.4495       44.1264       37.9096       23.7811       19.0263       17.5353       18.0524        9.6726        7.9714        7.8241       10.9066        9.5523        4.8690        3.0646        7.1160        5.4840        3.6300        3.8700        8.5980        4.4280        1.3080        0.9060        2.3520        1.0680        2.7420        7.6080        6.1735        5.8110        4.9425        6.1198        9.9856       10.6867        7.0318        7.0905        4.2206        8.2809       12.6137       11.7754        4.4580        8.5577        6.6725        1.4418        4.4635        2.3706        2.3790        3.8353        3.3275        3.3997        4.6175        4.5936        4.3054        4.8434        6.5449        6.3839        8.7593        9.6958       10.4738       10.7901       18.4912       14.9045       15.3275       22.6470       18.4156       17.7141       17.7671       18.1512       15.6521       15.8877       13.6764       13.2739        9.7613       10.7195       12.4932       19.1506       13.3223       14.0828       14.4493       14.2605       11.7299       11.7505       14.2386       15.7981       12.6627       13.0615       13.4449       13.8750       18.0411       19.0499       13.5834       12.3914       11.7207       11.3982       10.6370        9.4615        6.9037        6.2202        5.9222        6.6974        8.9218        9.1225        9.3194       10.8802       13.0979       15.2778       15.0254       14.8991       14.3269       12.9978       13.6495       15.5961       28.2812       27.0821       19.9800       18.8579       17.1663       24.1483       23.4310       19.1175       25.7885       24.7756       22.8971       19.0451       17.2680       15.6600       15.8204       16.2113       17.6414       18.7746       20.2551       21.9094       19.4725       20.5560       15.7663       15.3252       15.6893       15.1738       16.8363       18.3398       17.9526       18.4384       17.6534       20.2384       18.8008       17.8581       16.9304       15.6626       13.1435       15.2683       14.5312       15.7530       20.0538       30.5554       24.8946       22.5069       22.9083       19.6575       23.5568        0.0000        0.0000        0.0000        0.0000        0.0000        0.0000        0.0000        0.0000        0.0000        0.0000        0.0000        0.0000        0.0000        0.0000        0.0000        0.0000        0.0000        0.0000        0.0000        0.0000        0.0000        0.0000        0.0000        0.0000        0.0000        0.0000        0.0000        0.0000        0.0000        0.0000        0.0000        0.0000        0.0000        0.0000        0.0000        0.0000        0.0000        0.0000        0.0000        0.0000        0.0000        0.0000        0.0000        0.0000        0.0000        0.0000        0.0000        0.0000        0.0000        0.0000        0.0000        0.0000        0.0000        0.0000        0.0000        0.0000        0.0000        0.0000        0.0000        0.0000        0.0000        0.0000        0.0000
        0.0000        0.0000        0.0000        0.0000        0.0000        0.0000        0.0000        0.0000        0.0000        0.0000        0.0000        0.0000        0.0000        0.0000        0.0000        0.0000        0.0000        0.0000        0.0000       44.3392       25.5493       20.6759        3.9265        7.6877       28.0371       35.2827       43.5396       29.0953       26.6433       31.2727       31.7974       22.0949       16.6185       10.3763        4.2607        2.9691        4.9908        8.1533        5.9847        6.3841        4.5344        3.9395        1.7372        3.2220        2.4060        1.4280        1.1880        7.8000        3.4020        1.7040        1.4040        1.0380        2.1300        1.4460        2.2620        4.6556        4.5512        4.1846        4.3821        4.1670        4.3060        2.5614        2.2971        4.6183        8.2245       13.7277        8.9215        4.2766        3.3916        1.9523        1.9892        1.6526        2.8811        1.4812        2.2437        3.5240        4.1029        5.7185        4.6556        3.6047        2.5243        5.9657        5.9855       10.6009       11.7777       11.5226       13.0624       11.7864       12.6085       14.9428       19.6305       19.2359       16.5920       17.0302       16.4465       14.7716       18.7601       12.7542       12.5147       11.6166       11.1109       13.5762       15.8875       12.9632       14.4777       14.8990       15.0476       11.9558       11.5699       13.4736       16.2789       14.3865       14.8575       15.2444       15.5234       19.5299       13.8472       13.9203       14.0527       12.8692       11.6082       10.6228        9.8902        7.3602        6.6469        7.7710       10.0042        8.1683        7.8048        8.1896        8.9984       10.6166       12.2106       13.2060       12.7373       12.4610       13.0786       18.1326       18.8885       23.7385       17.9509       15.0343       15.8337       23.7378       29.9981       26.6996       15.1682       26.8508       30.8847       33.2183       18.9358       16.4915       16.9785       19.8369       19.3758       21.7964       19.6413       18.5815       18.6729       19.7636       21.8767       20.3135       20.0123       19.6522       18.0577       18.2193       21.1159       21.5101       20.6652       20.2704       24.6638       28.5922       27.4081       22.1483       20.9794       18.5653       19.3019       16.1313       16.7534       17.8951       29.5985       33.2614       30.3375       22.8177       23.2900       24.6739       26.8098       33.8335        0.0000        0.0000        0.0000        0.0000        0.0000        0.0000        0.0000        0.0000        0.0000        0.0000        0.0000        0.0000        0.0000        0.0000        0.0000        0.0000        0.0000        0.0000        0.0000        0.0000        0.0000        0.0000        0.0000        0.0000        0.0000        0.0000        0.0000        0.0000        0.0000        0.0000        0.0000        0.0000        0.0000        0.0000        0.0000        0.0000        0.0000        0.0000        0.0000        0.0000        0.0000        0.0000        0.0000        0.0000        0.0000        0.0000        0.0000        0.0000        0.0000        0.0000        0.0000        0.0000        0.0000        0.0000        0.0000        0.0000        0.0000        0.0000        0.0000        0.0000        0.0000
        0.0000        0.0000        0.0000        0.0000        0.0000        0.0000        0.0000        0.0000        0.0000        0.0000        0.0000        0.0000        0.0000        0.0000        0.0000        0.0000        0.0000        0.0000        0.0000        0.0000       23.5697       18.8463       28.8748       40.9103       23.4262       15.5227       23.6366       16.4916       20.5903       18.9614       18.4387       16.3622       12.1536       11.1634        6.8926       12.4178       10.6880        7.8041        7.2241        6.1935        3.0259        2.5693        1.6134        1.5660        0.8940        1.5780        0.6180        2.7840        6.4260        8.5920        4.6020        1.7340        0.9900        1.9320        1.7280        1.4230        3.0220        6.5143        6.9018        6.2025        7.7213        7.1579        7.9987        3.6644        4.9735        2.7933        1.1380        1.7745        1.5641        1.2921        1.1051        2.9923        2.5088        6.1523        4.5343        3.6339        5.1724        5.9436        7.4327        4.3454        4.0363        4.7528        6.4353        8.9495       11.4968       14.1028       15.1086       13.4119       12.8360       17.5564       17.3235       18.0263       18.0862       18.1720       16.0829       13.0427       16.0617       13.4699       15.0429       10.7946       10.0916       11.5333       12.2728       13.7339       14.1661       15.3535       15.0057       11.9677       12.4067       14.3806       14.7130       16.1817       14.9292       16.3776       17.3931       13.8591       13.8833       12.7436       13.8318       12.6177       11.1274       10.7228       10.0112        7.4930        7.9201        8.5080        7.3217        7.5424        7.6690        8.2381        9.1091       10.6034       11.5156       12.6431       12.6066       12.3165       13.3578       18.0989       16.4744       25.4175       23.5154       16.2083       14.1730       20.7657       27.3321       23.6929       16.6142       18.9868       18.8439       19.9725       18.6533       16.4046       15.7342       16.5815       17.3754       22.8082       22.4902       21.7531       23.0649       23.9550       18.9661       17.3235       20.4300       24.7164       25.0458       23.8168       29.8206       33.3320       23.8699       22.7589       24.6610       25.3296       25.7938       28.6505       25.5051       20.5180       20.3725       21.2543       20.6948       33.8178       42.1922       39.1989       36.9660       24.2939       25.2743       26.4920       28.3487       34.6054       37.2738        0.0000        0.0000        0.0000        0.0000        0.0000        0.0000        0.0000        0.0000        0.0000        0.0000        0.0000        0.0000        0.0000        0.0000        0.0000        0.0000        0.0000        0.0000        0.0000        0.0000        0.0000        0.0000        0.0000        0.0000        0.0000        0.0000        0.0000        0.0000        0.0000        0.0000        0.0000        0.0000        0.0000        0.0000        0.0000        0.0000        0.0000        0.0000        0.0000        0.0000        0.0000        0.0000        0.0000        0.0000        0.0000        0.0000        0.0000        0.0000        0.0000        0.0000        0.0000        0.0000        0.0000        0.0000        0.0000        0.0000        0.0000        0.0000        0.0000        0.0000
        0.0000        0.0000        0.0000        0.0000        0.0000        0.0000        0.0000        0.0000        0.0000        0.0000        0.0000        0.0000        0.0000        0.0000        0.0000        0.0000        0.0000        0.0000        0.0000        0.0000        0.0000       42.1547       69.5276       53.1012       31.7727       16.5269       17.2775       15.9113       16.3185       11.4751       13.5257       15.1392       15.9533       10.1087        6.4730        5.8094        2.3162        2.1283        1.0436        2.4165        2.6732        0.9007        0.0729        0.0180        0.6420        1.3620        0.9420        2.6700        6.6480        8.5860        7.4940        7.2540        5.4240        2.1300        2.7480        2.7376        6.4711        7.7758        4.4500        3.8325        4.2964        6.3888        4.9600        9.0090        2.7195        4.4441        5.1480        2.8726        2.1663        2.5177        2.0651        2.8077        5.3191        5.6733        4.9798        4.0483        5.0259        6.0283        6.9459        4.9822        5.2204        6.0153        6.5310       10.1665       13.9793       19.6724       21.3091       17.0809       17.0205       16.6240       17.8615       19.4860       16.2674       14.4924       14.5859       12.6492       16.5823       12.7725       11.7473       10.7243       11.6353       12.5165       12.2720       14.4563       15.2708       13.1760       13.6643       14.7157       15.7148       16.4374       17.0972       19.0290       16.7235       16.2538       16.2394       13.4956       13.5832       12.2691       11.5073       11.1800       10.9509       10.9318       10.0916        8.4050        9.5121        7.3755        7.1542        7.4842        7.6923        8.2943        9.1955       10.3929       11.2122       11.7995       12.1572       11.9323       12.1346       12.4300       12.6196       14.5747       13.9227       13.6483       13.2560       17.7205       23.0530       22.8688       15.5675       23.0382       18.6210       17.4084       18.6122       18.3151       18.9489       17.9668       16.9631       21.9320       22.1629       20.2776       20.1327       22.9774       22.6300       21.8544       22.1352       27.0974       31.4174       34.8004       39.4064       40.0620       36.6379       28.5800       30.5533       31.3012       31.1069       32.1308       30.4045       28.8436       28.8618       27.2852       28.2239       34.4104       48.6942       45.1093       32.6651       30.0774       36.4034       32.3000       34.6775       38.5341       40.7840       39.4208        0.0000        0.0000        0.0000        0.0000        0.0000        0.0000        0.0000        0.0000        0.0000        0.0000        0.0000        0.0000        0.0000        0.0000        0.0000        0.0000        0.0000        0.0000        0.0000        0.0000        0.0000        0.0000        0.0000        0.0000        0.0000        0.0000        0.0000        0.0000        0.0000        0.0000        0.0000        0.0000        0.0000        0.0000        0.0000        0.0000        0.0000        0.0000        0.0000        0.0000        0.0000        0.0000        0.0000        0.0000        0.0000        0.0000        0.0000        0.0000        0.0000        0.0000        0.0000        0.0000        0.0000        0.0000        0.0000        0.0000        0.0000        0.0000        0.0000
        0.0000        0.0000        0.0000        0.0000        0.0000        0.0000        0.0000        0.0000        0.0000        0.0000        0.0000        0.0000        0.0000        0.0000        0.0000        0.0000        0.0000        0.0000        0.0000        0.0000        0.0000       48.3478       31.1224       24.6191       23.1313       33.3529       26.0735       24.4204       16.5447       15.8250       10.8337       15.1491        7.7168        7.3747        7.2660       12.1246        8.8714       11.5604        4.1612        0.3887        0.4803        1.4626        1.4130        2.1960        3.1260        2.1660        4.3140        5.9996        6.7375        5.8929        4.0086       13.5696       14.0203       15.5675        9.8581       14.5054        8.7208        8.2096       12.8352       13.0494        6.3709        9.4826        7.4815        6.4623        2.3508        3.4097        6.1604        3.7341        1.7481        2.4761        6.5155        4.3526        4.9199        4.5590        2.5813        3.3742        4.0547        3.9670        7.0926        6.3844        6.5843        8.1042        8.4739       12.0402       17.9572       19.1870       18.4207       15.9584       16.7494       17.5439       17.0388       19.7951       17.9195       14.4903       14.5476       11.2411       11.1088       11.0632       10.4866       14.2621       16.4872       14.9479       17.5986       19.0001       15.8829       16.3114       21.1129       21.2961       20.2750       21.6323       21.8654       16.6660       18.3174       18.9716       17.9992       14.3414       14.7720       12.1602       14.9194       10.2836        9.9154        9.4328        9.7855        9.2131        7.5112        6.2787        6.3634        6.6760        6.9411        7.2345        8.1714        9.3687       11.9605       10.3165       12.4269       11.4161       14.8619       12.7365       11.3632       10.8004       10.8506       10.8577       11.5347       14.7139       15.9095       19.0219       21.9607       16.2565       15.6589       17.6155       19.1056       19.0632       17.9557       18.1567       18.3735       18.3735       18.5201       18.1174       19.8603       26.4014       30.8843       47.0898       45.4166       47.6121       47.5890       54.2146       55.9334       64.4732       60.1176       56.0738       57.0640       65.7962       46.5799       43.8465       39.5658       34.7715       39.9997       64.3183       72.6791       59.9624       51.1292       38.9039       44.9209       43.0419       45.7711       46.7076       43.4446       41.2818       41.6015       40.3442        0.0000        0.0000        0.0000        0.0000        0.0000        0.0000        0.0000        0.0000        0.0000        0.0000        0.0000        0.0000        0.0000        0.0000        0.0000        0.0000        0.0000        0.0000        0.0000        0.0000        0.0000        0.0000        0.0000        0.0000        0.0000        0.0000        0.0000        0.0000        0.0000        0.0000        0.0000        0.0000        0.0000        0.0000        0.0000        0.0000        0.0000        0.0000        0.0000        0.0000        0.0000        0.0000        0.0000        0.0000        0.0000        0.0000        0.0000        0.0000        0.0000        0.0000        0.0000        0.0000        0.0000        0.0000        0.0000        0.0000        0.0000        0.0000        0.0000
        0.0000        0.0000        0.0000        0.0000        0.0000        0.0000        0.0000        0.0000        0.0000        0.0000        0.0000        0.0000        0.0000        0.0000        0.0000        0.0000        0.0000        0.0000        0.0000        0.0000        0.0000       42.1603       28.8028       21.8389       26.9455       19.2227       18.8129       29.0725       20.4506        9.8029        3.9494        6.2646        5.7153        5.6316        2.8412        5.3125        3.1082        2.1954        0.0795        4.0057        0.9066        1.4861        1.3397        2.1960        1.9080        1.7700        5.9280        5.3891        6.3339        6.7295        5.8669       12.0525       14.8716       12.6456        7.9773        7.2470       11.3637       10.9011        7.6589       11.7136        8.7801        7.7970        7.1027        6.1605        4.7309        3.6503        3.5600        2.4774        2.0756        4.9744        7.6973        4.0681        3.3986        2.8514        4.2340        2.8506        3.5079        2.4247        3.9995        3.5684        5.5434        7.0423       10.4803       14.6240       20.1832       18.4187       18.3001       17.2380       18.1913       18.0480       17.9000       17.4391       18.4558       15.8698       14.2928       12.3134       10.8844       10.5653       13.4136       14.8583       16.6173       16.2159       16.3088       16.9267       17.8119       19.8989       21.8360       18.1347       19.6716       17.9548       17.7364       14.6272       14.0913       13.7512       14.1692       11.0638       12.5011       13.1116       11.3453        9.4604        9.5417        9.4537        9.0459        8.0696        7.5602        7.2443        6.5828        7.0627        7.2724        7.7455        8.1967        9.3725       10.1465       10.9377       11.2167       11.6194       10.7318       11.6410       10.9078       10.1135       10.4265        9.9885       10.6526       16.8070       15.1433       16.4129       12.9519       16.1617       15.1993       15.3808       15.3150       16.4160       16.9395       17.4010       17.8459       18.4309       18.2976       19.0484       21.6677       30.5870       51.6443       55.3511       51.6388       55.8375       57.4480       50.3058       52.9772       56.7421       58.3544       57.3255       65.3637       75.6484       65.1324       60.8073       56.2767       40.8451       62.5259       68.5993       87.7051       65.8240       54.2823       54.6316       49.1774       44.4325       40.7385       40.5466       48.9147       43.1840       41.4624       41.1259        0.0000        0.0000        0.0000        0.0000        0.0000        0.0000        0.0000        0.0000        0.0000        0.0000        0.0000        0.0000        0.0000        0.0000        0.0000        0.0000        0.0000        0.0000        0.0000        0.0000        0.0000        0.0000        0.0000        0.0000        0.0000        0.0000        0.0000        0.0000        0.0000        0.0000        0.0000        0.0000        0.0000        0.0000        0.0000        0.0000        0.0000        0.0000        0.0000        0.0000        0.0000        0.0000        0.0000        0.0000        0.0000        0.0000        0.0000        0.0000        0.0000        0.0000        0.0000        0.0000        0.0000        0.0000        0.0000        0.0000        0.0000        0.0000        0.0000
        0.0000        0.0000        0.0000        0.0000        0.0000        0.0000        0.0000        0.0000        0.0000        0.0000        0.0000        0.0000        0.0000        0.0000        0.0000        0.0000        0.0000        0.0000        0.0000        0.0000        0.0000       39.5654       30.0247       17.9892        6.5481        7.9672        7.8362       10.3655        3.6147        2.0922        1.4983        2.6193        2.3683        1.7183        2.9049        7.5671        6.6779        1.9795        1.6400        2.3669        1.0978        0.1803        3.2633        7.4940       10.7100       13.6260        9.7980       17.0388        9.5021        4.9806        7.5975       15.4208        9.1446        5.4100        2.1128        1.8773        3.8900        6.7375        7.5329       12.3395       14.4775        6.8416        3.8541        6.2207        4.7440        5.1526        6.8552        4.1711        5.5522        6.8046        3.9642        4.4504        5.8738        4.7445        2.3012        1.7817        2.6468        3.6485        4.5626        5.6861        5.9757        6.5423        8.8932       14.0113       17.6095       19.7948       22.9114       21.2060       21.9611       20.0245       20.5920       19.7275       17.7613       16.4831       13.0336       10.0479        8.1579        8.4660        8.8137       12.2150       12.4201       15.4379       15.6273       14.1748       13.9058       15.3900       17.0992       15.1752       14.8396       14.5393       14.2974       12.2937       11.9080       12.4270       14.4488       10.2879       10.0880       10.2786       10.5215        9.6134        9.7842        9.8580        9.4390        7.1944        6.9671        6.9789        7.1420        7.8025        8.1417        8.2389        8.5652       10.4660       10.5341       10.9177       10.6427       11.3325       11.0676       13.8576       13.2067       10.8303        9.4202        9.4316       10.1642       15.5705       18.0618       16.3629       13.2504       14.3431       13.9845       15.2479       15.8737       17.0913       17.8281       18.4781       20.1233       18.9783       20.3700       21.6308       23.1322       41.9327       60.7939       51.2906       48.6589       55.4695       57.1142       58.8896       57.3777       62.5132       66.1749       73.0097       77.7632       83.1113       73.2575       82.7594       81.0134       89.8351       89.4673       84.3807       76.6529       69.1230       61.3688       66.9780       69.1470       58.9174       51.2649       46.8685       62.1709       52.6910       47.3566       45.2340       47.1113        0.0000        0.0000        0.0000        0.0000        0.0000        0.0000        0.0000        0.0000        0.0000        0.0000        0.0000        0.0000        0.0000        0.0000        0.0000        0.0000        0.0000        0.0000        0.0000        0.0000        0.0000        0.0000        0.0000        0.0000        0.0000        0.0000        0.0000        0.0000        0.0000        0.0000        0.0000        0.0000        0.0000        0.0000        0.0000        0.0000        0.0000        0.0000        0.0000        0.0000        0.0000        0.0000        0.0000        0.0000        0.0000        0.0000        0.0000        0.0000        0.0000        0.0000        0.0000        0.0000        0.0000        0.0000        0.0000        0.0000        0.0000        0.0000
        0.0000        0.0000        0.0000        0.0000        0.0000        0.0000        0.0000        0.0000        0.0000        0.0000        0.0000        0.0000        0.0000        0.0000        0.0000        0.0000        0.0000        0.0000        0.0000        0.0000        0.0000        0.0000       28.6234       20.4854       14.1913        8.7630        3.8149        5.0599        1.9777        1.3331        1.2724        1.7938        2.0162        2.3220        3.1556        4.0527        4.0988        5.5857        2.1715        1.8849        0.9675        2.3456        6.4118        9.4320       10.5240        8.5380        7.3020       13.5256        7.0470        6.6818        6.3266       10.7363        4.2702        3.6803        1.9886        3.7893        5.5095        4.2860        5.0735        9.3511        4.7845        4.5985        3.9144        4.4361        3.7921        4.6747        8.7224        6.8774        7.1240        5.5908        8.3414        6.4541        3.9385        3.5700        3.0769        2.9594        4.8027        7.0499        9.2332        8.2113        9.0482       10.4135       14.8129       16.4400       21.6470       24.8638       26.9294       24.8578       24.4093       24.0198       21.8714       18.8689       17.1751       14.6965       13.7598       10.0938        8.7350        8.6919        9.6172       10.1301       11.5113       11.5449       10.3808        9.8309       11.1631       12.4007       14.1548       12.4152       12.2527       11.1475       11.0022       10.3326       10.2454       10.3189       13.0814        9.5363        9.8114       10.2969       10.8590       10.1690       10.4379       10.4246       10.0133        8.0396        7.8004        7.8536        8.2711        8.5576        8.5249        8.8726        9.3726       10.7657       11.3552       14.0607       10.9915       11.0735       11.3634       11.2174       11.0916       11.6865        9.1956        9.8994       12.1075       14.9303       13.7056       14.2031       12.6789       12.8275       13.4176       14.7328       15.8979       18.0740       19.3691       20.1172       20.6554       19.7402       20.0142       21.8935       24.2719       35.0797       49.8527       50.7557       59.3251       60.5537       65.5303       65.7426       69.4498       79.9852       75.7374       75.6091       77.3435       91.3834       92.6068       97.6268       87.1413       91.5024       93.4818       89.5986       71.5308       65.2207       68.0289       69.1133       64.0216       57.4792       57.7240       56.5066       49.9036       52.3577       49.3191       51.1798       50.8715        0.0000        0.0000        0.0000        0.0000        0.0000        0.0000        0.0000        0.0000        0.0000        0.0000        0.0000        0.0000        0.0000        0.0000        0.0000        0.0000        0.0000        0.0000        0.0000        0.0000        0.0000        0.0000        0.0000        0.0000        0.0000        0.0000        0.0000        0.0000        0.0000        0.0000        0.0000        0.0000        0.0000        0.0000        0.0000        0.0000        0.0000        0.0000        0.0000        0.0000        0.0000        0.0000        0.0000        0.0000        0.0000        0.0000        0.0000        0.0000        0.0000        0.0000        0.0000        0.0000        0.0000        0.0000        0.0000        0.0000        0.0000        0.0000
        0.0000        0.0000        0.0000        0.0000        0.0000        0.0000        0.0000        0.0000        0.0000        0.0000        0.0000        0.0000        0.0000        0.0000        0.0000        0.0000        0.0000        0.0000        0.0000        0.0000        0.0000       23.6546       18.5867       24.9242       12.9335       10.1283       10.9952       15.4215        2.5623        0.8023        2.1879        9.7124       12.1949        9.3803        6.9845       13.9782        7.6980        9.3354       15.8642       16.3428       11.8289       13.0751       10.0805       12.7740       12.8580       11.5140        6.4920       10.6713       10.2485       13.6686       21.3853       19.4898       10.4149        8.3224        9.3531        5.0742        2.6770        5.6394        9.7347        5.7310        2.7441        3.5731        4.2828        2.0750        2.3436        3.8539        6.3153        4.4883        3.3402        3.6673        5.1156        3.8814        3.5648        3.8721        4.5032        4.0525        4.9287        6.6181        7.6401        6.6783        7.4586        9.8157        9.9763       16.6303       18.6610       24.5172       25.0545       28.8402       28.4998       25.1787       20.1343       16.3558       14.4708       13.0783       12.4129       11.7116       10.7815       10.8481        9.8441       11.3008       10.5841       11.6791       10.6471        9.3940       11.0266       11.1398       12.3745       11.4969       11.1350       10.6057       10.3756        9.6168        9.1717        9.2840       12.4919       15.4828       24.5795       27.7951       29.7887       21.2996       15.3275       13.4585       13.7576       16.3329       16.4998       15.3097       11.9120        9.4790       11.3116       15.2874       10.5303       11.7278       14.0438       14.0972       12.8975       16.8440       10.5416       14.1038       12.3926       10.5457        7.7485       13.2809        8.1153       14.4705       10.3707       13.7057       17.7647       11.5855       11.0616       12.4481       18.2216       29.1962       31.8356       26.7442       33.3059       22.3859       21.4034       24.9807       28.6452       58.8570      104.6773       90.9526      107.5850      112.2540      133.5146      135.0013      133.7779      140.0595      132.4365      123.6169      116.7004      104.4907      105.1733      106.5892       85.2330       81.5375       82.2057       82.0884       98.5083      111.5488      112.3504      105.8129      104.8006       74.9291       70.1747       93.7170       90.1798       64.8172       59.7880       61.3787       57.5834       57.3289        0.0000        0.0000        0.0000        0.0000        0.0000        0.0000        0.0000        0.0000        0.0000        0.0000        0.0000        0.0000        0.0000        0.0000        0.0000        0.0000        0.0000        0.0000        0.0000        0.0000        0.0000        0.0000        0.0000        0.0000        0.0000        0.0000        0.0000        0.0000        0.0000        0.0000        0.0000        0.0000        0.0000        0.0000        0.0000        0.0000        0.0000        0.0000        0.0000        0.0000        0.0000        0.0000        0.0000        0.0000        0.0000        0.0000        0.0000        0.0000        0.0000        0.0000        0.0000        0.0000        0.0000        0.0000        0.0000        0.0000        0.0000
        0.0000        0.0000        0.0000        0.0000        0.0000        0.0000        0.0000        0.0000        0.0000        0.0000        0.0000        0.0000        0.0000        0.0000        0.0000        0.0000        0.0000        0.0000        0.0000        0.0000       34.3365       26.4183       22.6513       25.9285       13.9045        7.8419        3.1238        1.6773        1.0524        2.7483        2.7475        6.2575        3.9611        8.9039        4.4160       11.4028       10.3418       10.7706       12.1676       15.8705       17.2169        7.3800        6.7615        5.6996       10.1160       11.8980       11.2560       10.5809       11.5938       10.1437        9.0232        5.4647        2.4979        4.6861        7.4382        5.8857        4.6733        5.4260        3.4803        1.6643        1.3861        2.8055        4.6777        4.1324        4.9078        5.2039        3.5456        2.2249        3.3344        4.8575        4.3873        3.7368        4.5913        6.1777        6.8607        6.1782        7.1638        9.3131        6.7117        7.3945        8.1171        9.3719       11.9452       17.4478       20.5369       24.8306       25.4237       27.0561       25.9575       23.3578       18.8299       17.2430       13.4110       12.7067       11.0200       13.4028        9.7360        8.2646        8.1818        7.7979        6.7337        6.2163        6.2320        5.9496        6.2014        7.0455        7.4180        7.5866        8.4715        7.1511        7.8004        9.9185        8.2237        8.0110        9.3454       13.0257       15.9981       30.7808       30.0134       15.1688       18.9521       16.5027       15.4258       15.6400       19.2548       11.3113       11.1483       10.4595       10.4707       10.8106       11.8310       18.8353       13.8504       16.4930       12.8926       11.8510       13.9312       10.6391       13.8096       10.1355        9.2257        7.2807        8.7911       11.1993       24.4793       40.4212       28.8759       28.3630       16.8702       15.9474       14.2014       19.7556       22.1097       25.8332       27.8896       22.9475       25.9043       30.9380       32.9322       65.5022       99.8742      111.0177      113.0508      117.0156      142.8282      139.3132      152.1353      154.3548      140.9044      149.5499      139.2137      103.5716       98.1655      102.0737       96.6303       98.9741      102.0720      115.1355      121.8620      115.3790      119.7676      134.8223      131.6342      107.2692       99.3139      112.5275      117.9011       89.1900       88.6698       82.7644       66.6458       62.4818       63.8934        0.0000        0.0000        0.0000        0.0000        0.0000        0.0000        0.0000        0.0000        0.0000        0.0000        0.0000        0.0000        0.0000        0.0000        0.0000        0.0000        0.0000        0.0000        0.0000        0.0000        0.0000        0.0000        0.0000        0.0000        0.0000        0.0000        0.0000        0.0000        0.0000        0.0000        0.0000        0.0000        0.0000        0.0000        0.0000        0.0000        0.0000        0.0000        0.0000        0.0000        0.0000        0.0000        0.0000        0.0000        0.0000        0.0000        0.0000        0.0000        0.0000        0.0000        0.0000        0.0000        0.0000        0.0000        0.0000        0.0000
        0.0000        0.0000        0.0000        0.0000        0.0000        0.0000        0.0000        0.0000        0.0000        0.0000        0.0000        0.0000        0.0000        0.0000        0.0000        0.0000        0.0000        0.0000        0.0000        0.0000       71.8676       52.1512       22.9243       24.0954       20.9570        8.8638        4.0429        3.4286        3.4116        1.8344        1.7306        5.0123        3.5976        2.0882        5.1656       13.7323       10.3220       10.0903        3.7487        3.8037        4.5857        2.1186        1.9172        3.6940        7.6140        6.4140        5.3400        2.7749        4.0407        2.7367        2.6276        2.9999        5.7814        5.8520        3.8946        1.5050        1.2452        1.1064        4.2990        4.0577        6.7840        6.2976       13.9879        4.8607        3.7950        3.1878        5.2529        4.0436        6.0744        4.9377        6.2670        6.9301        7.3874        8.3289        8.3238        7.1458        6.9632        7.6658        8.6441        8.1915       11.1549       14.1168       17.4675       21.6330       20.0610       20.7211       20.3814       19.7967       19.6345       19.4631       18.0568       17.6198       15.9654       13.7064       12.0413       12.0845        8.7802        6.1483        5.3589        4.4497        3.9557        3.9976        4.1625        4.0365        4.9634        5.6175        5.7538        5.9865        7.1120        6.7952        7.1366       10.1692        7.5504        7.8509        8.5428       16.5477       14.4517       23.8127       21.7772       13.2775       14.2893       14.5355       16.3664       12.5853       11.7675       12.0309       12.0900       11.2281       12.0321       11.9075       14.0613       17.0239       15.2988       18.0604       14.5161       12.4057       13.4395       12.3898       12.8117        8.3709        9.1270        7.4459        7.5962       18.0575       17.7703       10.2900       13.4000       20.9031       13.9795       16.2045       20.4773       22.4048       31.5284       37.8069       32.4671       27.0723       31.3959       33.0131       32.6748       45.5659       76.7590       93.3964       91.9716       99.5685      114.4927      125.2233      149.9433      154.3880      158.7570      151.3885      147.8540      107.8323       99.0002       98.8649       97.2165      108.3172      112.7863      118.0164      131.8882      117.2025      118.4558      137.5280      140.5364      117.9456      115.3396      111.7275      120.8001      102.8745       95.5282       92.2331       86.9516       73.2402       72.6032       65.0775        0.0000        0.0000        0.0000        0.0000        0.0000        0.0000        0.0000        0.0000        0.0000        0.0000        0.0000        0.0000        0.0000        0.0000        0.0000        0.0000        0.0000        0.0000        0.0000        0.0000        0.0000        0.0000        0.0000        0.0000        0.0000        0.0000        0.0000        0.0000        0.0000        0.0000        0.0000        0.0000        0.0000        0.0000        0.0000        0.0000        0.0000        0.0000        0.0000        0.0000        0.0000        0.0000        0.0000        0.0000        0.0000        0.0000        0.0000        0.0000        0.0000        0.0000        0.0000        0.0000        0.0000        0.0000        0.0000
        0.0000        0.0000        0.0000        0.0000        0.0000        0.0000        0.0000        0.0000        0.0000        0.0000        0.0000        0.0000        0.0000        0.0000        0.0000        0.0000        0.0000        0.0000        0.0000        0.0000       70.5875       41.2616       24.3007       40.8769       22.9701        9.7703        7.2191        6.1906        4.4994        3.9171        2.7323        3.7150        3.5555        4.3894        4.1245        4.9921        0.6843        0.0943        2.0880        2.0539        0.7929        1.4417        1.7554        1.0491        0.8037        1.8240        3.2280        1.7761        3.0802        4.1950        3.6979        4.0529        4.0238        3.0101        2.8840        4.2379        4.5521        4.7675        6.4161        8.2881       12.7041       11.9075       11.7395        5.8702        4.7405        7.6616        9.4055        4.7689        4.6159        9.8148       13.0863        8.3831        8.3455        8.7730        9.2111        7.3424        6.4687        9.3345       11.8604       12.4790       15.2585       18.9199       23.0647       18.3956       18.8963       19.2223       18.9701       18.7698       18.4792       18.5193       17.0047       17.2964       14.1188       11.1788       10.9829        9.6259        5.2037        3.8112        3.1476        3.4175        3.4820        3.3223        3.1841        3.3619        4.4180        5.2883        4.0631        4.8666        6.6780        7.7418        6.7511        6.8372        6.4854        5.9798        9.1093       13.8501       14.4013       13.9184       12.4968       13.9554       14.5865       15.2826       14.1262       12.7637       12.2047       12.1842       12.4127       12.3177       12.8503       13.2983       13.8187       22.1140       23.2473       17.1431       24.6002       20.9740       14.8179       17.0496       21.3766        9.9154        8.8442        8.8917        8.4492       12.4700       14.2777       15.4545       34.1430       36.4126       17.8498       12.8230       14.8523       24.8475       32.8557       38.2649       41.6869       35.1065       38.7986       38.3795       40.2217       61.5325       76.0976       80.7406      118.6722       81.1940       96.8604      109.3824      119.4802      126.4605      142.5139      136.2028      122.7870      102.7183       98.1241      113.9130       93.8827      112.1032      120.2475      125.8975      122.6766      119.7265      137.1977      136.4082      127.7188      129.4986      134.9577      134.2304      136.2430      108.8565       98.7493       88.0971       81.7500       74.4447       74.4722       66.3619       63.8581        0.0000        0.0000        0.0000        0.0000        0.0000        0.0000        0.0000        0.0000        0.0000        0.0000        0.0000        0.0000        0.0000        0.0000        0.0000        0.0000        0.0000        0.0000        0.0000        0.0000        0.0000        0.0000        0.0000        0.0000        0.0000        0.0000        0.0000        0.0000        0.0000        0.0000        0.0000        0.0000        0.0000        0.0000        0.0000        0.0000        0.0000        0.0000        0.0000        0.0000        0.0000        0.0000        0.0000        0.0000        0.0000        0.0000        0.0000        0.0000        0.0000        0.0000        0.0000        0.0000        0.0000        0.0000
        0.0000        0.0000        0.0000        0.0000        0.0000        0.0000        0.0000        0.0000        0.0000        0.0000        0.0000        0.0000        0.0000        0.0000        0.0000        0.0000        0.0000        0.0000        0.0000        0.0000        0.0000       49.5013       47.5970       71.0668       56.8990       45.3211       39.2309       31.8148       22.6211       18.2002       11.8984        1.8367        0.1477        0.1343        0.1217        3.0674        0.8914        1.8357        0.4747        1.4630        6.9106        3.4398        2.1345        1.7192        3.4312        3.0742        3.1135        2.9788        6.1825        7.1520        6.6184        5.7862        9.1951        8.4730        6.3342        4.0859        4.6478        7.5430        9.4840        8.8086        8.3049        5.3069        5.2107        3.9900        5.3404        7.3455        8.4400        4.3203        7.8940       11.0165       10.9586        7.9354        8.7719        8.4016        8.4478        6.4903        9.9699       14.9895       16.7885       13.5862       16.0218       16.2270       18.5965       18.4032       17.6345       18.4284       19.0265       22.4388       21.2943       20.3682       21.0595       21.9638       18.5670       12.2886       10.9799       12.1096        7.8914        7.3040        4.6557        5.0396        3.9293        3.6911        2.2957        2.6528        5.6983        5.8351        7.0040        5.0680        5.9473        8.9264       12.7783        7.6544        9.7410        9.8875        8.9009        9.0387       13.3269       13.6186       12.1016       15.1075       13.8971       15.0859       21.1207       15.3307       15.3168       12.2812       13.0088       18.8150       25.8793       20.4902       18.7208       22.3617       18.3544       21.1988       20.9170       19.5493       14.4993       41.3883       27.3275       19.4626       14.6035       10.2426       19.7852       19.3345       11.3667       11.6503       11.8058       15.6136       18.4509       18.0531       18.9064       28.2274       31.0171       31.1848       35.7448       49.6407       68.2977       50.6456       47.9148       59.2070       91.0050       84.6148       92.4969      113.6223      124.9068      136.0854      154.6914      143.5300      144.2209      133.2684      114.1529      107.0161      111.2446      119.3112      134.2599      139.6379      151.1394      135.6364      143.6697      160.9837      184.2044      181.8367      198.3294      189.8109      195.6255      193.9294      182.3672      121.5755       99.0117      111.9553      116.2034       92.6613       91.9830       77.8131       76.3107       43.3200        0.0000        0.0000        0.0000        0.0000        0.0000        0.0000        0.0000        0.0000        0.0000        0.0000        0.0000        0.0000        0.0000        0.0000        0.0000        0.0000        0.0000        0.0000        0.0000        0.0000        0.0000        0.0000        0.0000        0.0000        0.0000        0.0000        0.0000        0.0000        0.0000        0.0000        0.0000        0.0000        0.0000        0.0000        0.0000        0.0000        0.0000        0.0000        0.0000        0.0000        0.0000        0.0000        0.0000        0.0000        0.0000        0.0000        0.0000        0.0000        0.0000        0.0000        0.0000        0.0000        0.0000
        0.0000        0.0000        0.0000        0.0000        0.0000        0.0000        0.0000        0.0000        0.0000        0.0000        0.0000        0.0000        0.0000        0.0000        0.0000        0.0000        0.0000        0.0000        0.0000        0.0000        0.0000       45.0152       43.9586       67.6436       64.3982       52.9265       46.5400       39.6507       24.8268       20.4413       14.9714        1.1199        0.0000        0.0000        0.0000        0.2199        0.5451        0.8738        5.1470        3.5806        3.5131        2.6391        2.3925        1.4904        3.9064        2.5661        1.7245        2.0107        1.2596        1.8681        1.7493        0.9867        0.8707        1.0029        1.1286        3.4023        9.1758        9.5283        8.5619        4.2246        2.2448        3.2197        4.6666        4.0291        5.0140        6.2537        8.3851        9.1634        9.6131        9.9235       10.4560        8.0855        8.5670       10.1999        9.4448        6.0358       10.1016       14.7758       14.0900       13.9078       16.6665       22.6609       22.3128       19.7314       18.6875       18.1356       18.2138       22.0753       20.8245       18.2385       15.5523       15.1862       14.2417        6.8499        5.6287        4.0495        3.3562        2.4347        4.5002        1.4575        4.1138        8.4239        2.3954        2.6902        3.6257        3.2747        2.0572        3.9572        4.9644        9.9359        8.2623        7.1642        8.3232        8.7550        3.4868        7.6799       13.4490       12.8529       10.5880       16.7460       16.9186       16.0095       21.2382       17.6716       13.3557       16.3236       13.9350       30.9881       37.7054       28.3889       30.8827       19.2319       19.6555       19.3500       20.3239       16.5923       19.0731       26.3214       18.8435       13.8465       14.4159       15.3612       22.0849       13.8266       12.5521       12.9067       12.7477       13.0292       16.9666       15.7227       19.2298       28.8322       29.1519       28.7150       34.5278       50.3273       53.9768       56.4610       47.8515       55.7248       83.7098      126.8671      103.4036      129.9594      115.1045      130.7514      163.0157      135.8070      128.0421      118.0374      118.3177      122.3537      117.3416      124.5445      122.7708      120.0014      117.4766      115.1831      123.9948      166.2980      157.2494      156.8323      185.3692      191.2202      173.1792      148.6503      137.0038      113.9550      102.8743      110.4558      101.0976       93.1224       91.2234       91.8330       77.9246       35.0400        0.0000        0.0000        0.0000        0.0000        0.0000        0.0000        0.0000        0.0000        0.0000        0.0000        0.0000        0.0000        0.0000        0.0000        0.0000        0.0000        0.0000        0.0000        0.0000        0.0000        0.0000        0.0000        0.0000        0.0000        0.0000        0.0000        0.0000        0.0000        0.0000        0.0000        0.0000        0.0000        0.0000        0.0000        0.0000        0.0000        0.0000        0.0000        0.0000        0.0000        0.0000        0.0000        0.0000        0.0000        0.0000        0.0000        0.0000        0.0000        0.0000        0.0000        0.0000        0.0000        0.0000
        0.0000        0.0000        0.0000        0.0000        0.0000        0.0000        0.0000        0.0000        0.0000        0.0000        0.0000        0.0000        0.0000        0.0000        0.0000        0.0000        0.0000        0.0000        0.0000        0.0000        0.0000       32.1100       29.4062       57.4887       57.3045       54.2213       48.2218       35.2825       32.3745       23.8091       15.1340        0.7006        0.1560        0.4733        0.0000        0.5439        0.9443        0.5569        1.0684        6.1078        0.0489        0.1740        0.0328        1.1558        1.4695        0.6717        1.8710        2.0324        4.9323        5.7681        5.1477        1.1006        0.5909        2.3047       10.4217        9.4177        7.4938        7.7689        6.6443        2.1232        2.6108        5.5304        5.3185        5.3797        6.8563        8.4189        9.6032        6.6958        7.6158       10.5612       10.2943        8.6637        9.2589       10.9077       11.2045        9.9833       11.5836       12.8822       17.7862       17.3805       19.4621       19.2547       18.0084       16.6476       15.7941       13.7881       11.5764       13.6179       13.3636       12.3921       10.7567        8.7722        8.4889        5.9232        4.9226        5.0476        5.7415        5.8297        1.5579        1.1083        4.5907        3.9737        3.7494        2.3390        1.6146        1.6984        1.6426        2.1746        5.4780        4.4329        3.9606        5.5748       12.9728        8.9746        6.5752       10.1163       11.0651        9.3993       10.5761       16.0014       17.0820       22.4013       26.4784       15.1076       12.9927       13.5188       14.6131       16.6919       17.7787       23.6539       18.9305       20.3330       20.7307       20.4456       19.8846       17.6625       16.7309       17.7904       15.6234       15.4937       19.8872       12.9292       25.8265       14.0713       14.6719       15.0346       14.7299       22.0758       23.5791       24.0445       20.9504       24.6368       25.1688       27.2719       40.7488       49.0041       72.4176       51.4498       54.8206       68.0133       86.2623       75.9814       77.4378      112.4296      113.8796      113.5028      118.4222      111.8708      142.0275      131.7482      121.0728      108.7086      116.3747      109.6250      116.9336      104.0831      104.7692      105.6223      125.9729      130.5145      133.8097      136.9540      129.8803      135.6550      140.0498      127.2099      126.0362      108.3896       98.5079      110.8149       91.1437       84.9088       85.1661       81.8753       71.8246       27.6300        0.0000        0.0000        0.0000        0.0000        0.0000        0.0000        0.0000        0.0000        0.0000        0.0000        0.0000        0.0000        0.0000        0.0000        0.0000        0.0000        0.0000        0.0000        0.0000        0.0000        0.0000        0.0000        0.0000        0.0000        0.0000        0.0000        0.0000        0.0000        0.0000        0.0000        0.0000        0.0000        0.0000        0.0000        0.0000        0.0000        0.0000        0.0000        0.0000        0.0000        0.0000        0.0000        0.0000        0.0000        0.0000        0.0000        0.0000        0.0000        0.0000        0.0000        0.0000        0.0000        0.0000
        0.0000        0.0000        0.0000        0.0000        0.0000        0.0000        0.0000        0.0000        0.0000        0.0000        0.0000        0.0000        0.0000        0.0000        0.0000        0.0000        0.0000        0.0000        0.0000        0.0000        0.0000       26.9388       26.7872       59.7342       55.3085       50.7713       43.6118       31.2609       25.3927       18.0421       13.6933        3.3020        5.2804        0.7463        0.0000        0.1499        0.2037        1.9947        0.4495        0.6499        0.0464        0.0400        0.0316        0.0476        1.5131        2.0346        1.8317        1.7174        2.8056        4.2890        3.7428        1.9206        3.0965       10.4336        9.7605        6.2312        3.4672        5.5173        7.3920        5.0316        3.5228        3.9963        5.3819        6.0392        8.4394        9.0000        9.3471        8.0809       10.0285        9.2499        9.0732        6.0840        7.3828       11.3835       10.3234        6.9396        9.8640       18.3551       20.1743       16.8688       17.1565       15.4827       13.5422       11.1952       10.6390       10.7686       10.4787       12.5742       12.2342       11.7027       10.3255        7.5771        5.9281        5.4103        3.8216        2.2753        3.2515        3.3123        5.3081        1.3304        1.9917        1.1191        1.6609        1.4208        1.4408        1.6263        1.6685        3.7298        4.8706        4.8831        2.7839        6.9715        5.7559        5.6604        4.9182        8.9243       12.6464       10.3378        8.7880       11.6243       15.5342       18.3564       14.7038       13.1204       13.2071       13.8518       15.3125       17.5657       18.8344       19.6435       19.7892       21.1500       21.4011       21.0325       20.1850       18.3539       17.5161       16.9799       16.8128       15.1302       14.8242       15.0923       20.2618       16.7835       17.6786       24.9990       30.1690       29.3147       21.6920       19.7096       25.3396       24.2776       29.9256       32.2875       30.3082       45.0109       49.5697       45.9634       48.8943       50.4773       84.1339       77.5521       64.5282       77.8377       89.1097       84.8734      107.3386      104.8434      124.3174      138.8896      120.8515      110.0821      108.6942      101.4544      111.3153      105.4275      108.0443      108.8165      110.4343      118.6186      122.5140      129.8993      130.0961      136.3829      141.2740      143.8169      112.4481      106.5949       90.1115      106.3640       84.5188       77.0941       75.9954       72.3546       66.2140        0.0000        0.0000        0.0000        0.0000        0.0000        0.0000        0.0000        0.0000        0.0000        0.0000        0.0000        0.0000        0.0000        0.0000        0.0000        0.0000        0.0000        0.0000        0.0000        0.0000        0.0000        0.0000        0.0000        0.0000        0.0000        0.0000        0.0000        0.0000        0.0000        0.0000        0.0000        0.0000        0.0000        0.0000        0.0000        0.0000        0.0000        0.0000        0.0000        0.0000        0.0000        0.0000        0.0000        0.0000        0.0000        0.0000        0.0000        0.0000        0.0000        0.0000        0.0000        0.0000        0.0000        0.0000
        0.0000        0.0000        0.0000        0.0000        0.0000        0.0000        0.0000        0.0000        0.0000        0.0000        0.0000        0.0000        0.0000        0.0000        0.0000        0.0000        0.0000        0.0000        0.0000        0.0000        0.0000        0.0000       33.7548       60.4719       58.9020       57.2985       46.3744       38.0801       29.9742       23.1758       11.2696        7.5104        1.6739        2.3834        7.4525        9.9360        2.9237        1.2121        1.4648        1.3928        0.1087        0.0995        0.2114        2.2787        2.8619        3.5243        4.0607        3.2591        3.0816        3.6927        6.0381        7.6029        7.2294        9.4376        6.8963        3.0677        4.0382        4.5154        5.0552        3.1131        3.6751        4.3082        9.1804        6.0797        5.4036        6.9263        8.2640        7.6524        5.0534        4.4677        6.2101        6.4777       11.5562       15.3695       14.4843       10.6387       13.3690       20.5002       20.6835       22.7845       24.0384       20.9475       20.9521       18.7806       17.7743       13.2307       12.7573       15.4872       17.0102       15.2507       13.2978       16.4884        9.6810        7.4549        4.9803        4.7394        4.5446        9.4647        5.7557        2.6497        1.5556        2.3607        1.4574        2.1477        2.3480        2.4526        2.8428        4.5835        7.7294        4.7328        4.4351        2.3313       11.3026        6.1884        4.1054       18.3910       25.9609       11.6156       11.6269       11.4756       14.2322       16.4197       14.3523       13.7233       13.3134       14.1290       15.6368       19.3695       21.1563       21.9728       21.9936       22.3124       22.4320       22.0548       21.1423       18.7360       17.9709       17.6678       17.7575       18.3000       19.2276       33.8722       23.9491       29.6780       30.5446       34.0163       29.9634       32.0043       41.4309       35.0525       27.2755       25.5063       26.8555       29.1883       31.3587       41.6498       45.4004       47.2191       48.1181       53.8824       57.1479       63.1193      104.9875      142.4254      128.7796      132.5407      134.3076       96.6071      123.2279      124.1431      109.0130       98.6621      103.9821      104.5586      107.4533      113.4590      105.8688      103.4536      108.5642      125.8790      142.7908      132.4886      130.7498      129.3572      132.7429      128.4475      107.8712       93.9633       84.6142       90.2394       88.4725       79.3470       76.1950       71.7898       70.3812       56.4027       62.5867       62.7337       64.3576        0.0000        0.0000        0.0000        0.0000        0.0000        0.0000        0.0000        0.0000        0.0000        0.0000        0.0000        0.0000        0.0000        0.0000        0.0000        0.0000        0.0000        0.0000        0.0000        0.0000        0.0000        0.0000        0.0000        0.0000        0.0000        0.0000        0.0000        0.0000        0.0000        0.0000        0.0000        0.0000        0.0000        0.0000        0.0000        0.0000        0.0000        0.0000        0.0000        0.0000        0.0000        0.0000        0.0000        0.0000        0.0000        0.0000        0.0000        0.0000        0.0000        0.0000
        0.0000        0.0000        0.0000        0.0000        0.0000        0.0000        0.0000        0.0000        0.0000        0.0000        0.0000        0.0000        0.0000        0.0000        0.0000        0.0000        0.0000        0.0000        0.0000        0.0000        0.0000        0.0000        0.0000        0.0000        0.0000        0.0000       50.9381       97.9561       60.8682       26.2918        9.8878        3.4538        0.0000        0.5747        0.0000        7.3465       12.4174        8.7699        1.6415        3.0728        0.6622        0.2537        0.1094        0.8722        2.3138        1.9312        2.6833        4.5935        4.6979        5.7423        7.7777        3.1808        1.6344        1.6599        4.1362        2.6642        3.9472        7.5342       10.9059        7.0057        7.7434        9.6468        7.8699        6.1737        5.1615        5.6357        4.7085        2.4548        3.9307        6.4592        9.4255        7.6543       12.6162       12.2052       17.3208       12.5046       15.8536       21.9165       20.5972       17.7317       17.6579       18.9290       19.0559       17.9868       15.8442       12.9393       11.1405       14.0274       13.1040       11.4680       10.3976       10.4089        7.0719        5.2348        3.9525        2.2369        1.8265        2.7875        5.7050        1.4740        0.9255        2.7057        1.3485        1.2605        3.0215        3.2181        3.0042        3.4187        5.7949        5.3923        3.8631        9.4209        3.3131        8.2028        8.0342       10.9363        9.0019        9.3625       14.8106       15.3594       13.7464       13.6727       13.5653       13.0312       13.4581       14.4744       16.0027       19.7477       21.5765       22.5278       22.7348       23.3274       23.2185       22.7098       21.7803       19.4263       18.7113       18.5439       18.9725       20.0995       27.5809       35.8641       31.5128       36.8440       30.9623       34.5884       34.0642       42.2821       44.2459       37.6081       36.5400       31.0820       29.2216       30.3407       36.3531       35.9837       40.9159       41.6727       47.8574       59.1626       88.1302       90.4701       85.9486      119.0424      119.9957      100.6864      106.9600       89.8656      104.1365      122.2269      127.9358       95.2237       91.9851       88.8236      105.1785      106.2365      114.4491      112.3769      106.8656      115.0065      122.3560      119.7878      119.3937      118.7184      120.7865      114.5479      117.3730       93.8385       89.5062       90.1107       82.5499       75.9341       75.1478       78.3706       82.7694       60.6158       61.1797       61.8277       63.5902        0.0000        0.0000        0.0000        0.0000        0.0000        0.0000        0.0000        0.0000        0.0000        0.0000        0.0000        0.0000        0.0000        0.0000        0.0000        0.0000        0.0000        0.0000        0.0000        0.0000        0.0000        0.0000        0.0000        0.0000        0.0000        0.0000        0.0000        0.0000        0.0000        0.0000        0.0000        0.0000        0.0000        0.0000        0.0000        0.0000        0.0000        0.0000        0.0000        0.0000        0.0000        0.0000        0.0000        0.0000        0.0000        0.0000        0.0000        0.0000        0.0000        0.0000
        0.0000        0.0000        0.0000        0.0000        0.0000        0.0000        0.0000        0.0000        0.0000        0.0000        0.0000        0.0000        0.0000        0.0000        0.0000        0.0000        0.0000        0.0000        0.0000        0.0000        0.0000        0.0000        0.0000        0.0000        0.0000        0.0000        0.0000       93.4391       74.0236       45.4042       22.5084       13.1959        4.4625        1.7528        0.2099        9.5643        3.1855        0.0000        0.2382        0.2761        0.2694        0.7865        0.5667        4.7920        4.0898        1.7489        1.6875        3.2315        5.7157        6.6771        6.2568        2.2926        0.2487        5.8960        8.1744        2.6888        2.5355        6.7323        9.8880        6.8854        6.6351        7.0494        8.4981        4.9053        5.3802        6.2287        6.9423        4.2262        4.8924        8.9463       10.0355        6.7903        9.3186       11.7702       13.3885       10.1904       11.9568       13.9094       11.8694       11.2887       11.5432       12.6101       11.8853       11.0456       11.1977        9.9663       10.6444       13.8729       12.3338       10.6280        9.4713        8.7923        6.6829        4.9325        4.4187        4.9638        0.7363        0.9257        4.2858        3.5397        1.6470        1.4750        6.7793        4.7835        2.7930        5.4976        5.8584        4.5022        4.1818        4.4518        4.7599        5.9439        6.9221        9.4135        7.9695        6.5145        9.4710        9.5899       12.5845       12.7151       12.1410       12.8968       13.5421       13.2359       13.8843       14.9184       16.3777       19.9992       21.6794       22.4363       22.5412       23.0462       23.0468       22.6405       22.0488       19.8087       19.0799       19.0326       19.6608       20.8768       25.7533       29.1299       26.6173       33.4677       39.3336       44.8581       30.5967       31.7117       31.1769       36.7878       35.2516       32.6979       28.3255       34.3724       35.9691       37.6821       45.5200       47.8448       58.4752       83.3892       94.0644      106.3434       90.2381       76.8387      105.6556       82.7580       91.6039       93.9498      107.2850      116.0715      115.7795      105.4915       96.4824      110.4089      104.0981      119.3404      112.3382      118.9088      113.7670      118.5618      118.2373      114.3862      106.6849      104.3737      127.4823      114.1336       99.2080       81.0007       73.9595       72.6589       77.5761       70.1916       71.7354       79.5008       75.9492       52.9375       59.0658       60.9982       74.9378       73.3500        0.0000        0.0000        0.0000        0.0000        0.0000        0.0000        0.0000        0.0000        0.0000        0.0000        0.0000        0.0000        0.0000        0.0000        0.0000        0.0000        0.0000        0.0000        0.0000        0.0000        0.0000        0.0000        0.0000        0.0000        0.0000        0.0000        0.0000        0.0000        0.0000        0.0000        0.0000        0.0000        0.0000        0.0000        0.0000        0.0000        0.0000        0.0000        0.0000        0.0000        0.0000        0.0000        0.0000        0.0000        0.0000        0.0000        0.0000        0.0000        0.0000
        0.0000        0.0000        0.0000        0.0000        0.0000        0.0000        0.0000        0.0000        0.0000        0.0000        0.0000        0.0000        0.0000        0.0000        0.0000        0.0000        0.0000        0.0000        0.0000        0.0000        0.0000        0.0000        0.0000        0.0000        0.0000        0.0000        0.0000        0.0000        0.0000        0.0000       24.4739       90.1617       78.2434       36.3881       28.2559       24.8760        6.2328        1.4885        0.6597        0.7956        4.6756        1.3479        0.5044        3.7768        4.6304        2.8247        2.5618        4.5685        4.6811        4.7996        4.8163        3.0892        2.6348        1.9133        5.2040        2.2229        2.6493        4.0466        6.1531        2.7396        3.4954        4.8133        4.6874        2.4423        2.9140        3.4465        4.2142        3.0537        3.5164        3.3253        3.4443        2.8558        4.1314        4.0338        5.1620        5.5163        6.4114        7.6991        8.5087        8.3615        8.3597        9.1134        8.9173        8.0128        7.3650        7.1206        7.1358        9.2622       10.1178        9.3002        8.6075        9.4480        8.5415        4.8321        3.4642        3.6428        3.2040        1.9246        2.9014        6.1205        3.7329        1.1312        2.7770        2.8550        2.3930        2.6222        5.9848        3.8325        4.0701        4.3936        3.7065        2.3758        3.7136        3.9830        9.6625       11.2857        6.7764        8.3263       11.0524       10.4990       11.7315       12.9099       13.9000       13.8835       14.8162       15.8251       17.0131       20.3836       21.7269       22.2897       22.2072       22.5214       22.3917       21.9873       21.5026       19.5654       19.1544       19.2311       19.8566       22.8505       25.0121       23.2429       24.3840       39.6842       43.2874       41.7338       34.0381       29.7434       30.0960       37.6443       32.4496       36.8020       38.6688       34.3889       34.1153       34.9062       41.2152       39.3726       68.5708       88.0622       86.2304       83.3727       89.3216      107.2106      100.2403      127.6794      129.0556       97.2713      117.4262       97.6374      104.1461       89.3972       88.2290      101.2702      105.0750      121.4764      119.0529      113.2183      114.1777      121.5810      118.6724      117.5782       98.9066      104.1692       94.9345       95.9929       89.3160       67.1337       69.4485       70.7524       65.3233       61.3197       61.8499       65.2224       66.9544       50.6240       53.7986       58.3802       68.4415       60.8700        0.0000        0.0000        0.0000        0.0000        0.0000        0.0000        0.0000        0.0000        0.0000        0.0000        0.0000        0.0000        0.0000        0.0000        0.0000        0.0000        0.0000        0.0000        0.0000        0.0000        0.0000        0.0000        0.0000        0.0000        0.0000        0.0000        0.0000        0.0000        0.0000        0.0000        0.0000        0.0000        0.0000        0.0000        0.0000        0.0000        0.0000        0.0000        0.0000        0.0000        0.0000        0.0000        0.0000        0.0000        0.0000        0.0000        0.0000        0.0000        0.0000
        0.0000        0.0000        0.0000        0.0000        0.0000        0.0000        0.0000        0.0000        0.0000        0.0000        0.0000        0.0000        0.0000        0.0000        0.0000        0.0000        0.0000        0.0000        0.0000        0.0000        0.0000        0.0000        0.0000        0.0000        0.0000        0.0000        0.0000        0.0000        0.0000        0.0000        0.0000       80.2992       55.1299        0.0000        0.0000       20.0029       11.6700        3.4933        0.5376        0.7596        1.9809        1.3966        1.7650        4.4662        1.9271        2.2371        1.3005        3.1896        3.9520        7.6387       13.2190        8.9642        5.7919        4.7042        5.6020        2.3740        2.4658        2.4287        2.7007        1.4257        2.1823        2.0329        3.0128        2.5726        4.8155        5.3037        6.3511        4.4238        5.0027        6.6120        3.6157        2.3926        1.4924        1.9610        3.9779        7.4435        7.7150        8.1184        6.6713        8.4739        7.9983        8.2270        7.5046       15.8272       14.1777       11.4113       13.2847       15.4226       13.7104       11.7266       11.4147       17.2533       19.6593       16.6940        7.4827        6.4043        3.7321        2.1979        2.5440        6.4539        9.4702        4.6666       10.7947        3.6224        4.3785        5.9550        3.8002        2.7731        2.8316        3.5086        2.6647        2.7241        3.4549        4.3323        5.4523       12.2130        6.2455        6.2782        7.2343        9.4536       10.4611       11.5930       12.6972       14.9365       16.3242       17.2939       18.0889       18.5708       19.5211       19.8844       19.7869       19.2389       19.1536       19.0350       18.9483       19.0963       18.8817       19.0267       19.6940       20.6326       20.8908       23.9404       34.6458       26.4801       27.8626       33.7580       25.1760       21.4967       20.7238       20.6670       22.7218       29.5892       26.1450       29.0004       37.6849       40.3933       46.5542       46.9983       55.8502       50.9849       80.1281       82.1584       83.3177       99.5106       95.9910      108.6713      105.7370      101.7283       99.6848       84.8532      114.3987      113.9774      113.8740      106.8399      117.1741      133.6500      113.9632      111.4315      119.3491      117.9221      105.3561      107.1298      101.0927       88.6517       76.9815       83.5245       65.6761       64.3220       58.5664       60.2874       63.6548       57.6719       59.7212       59.0858       65.0273       59.5000       56.6398       57.1281        0.0000        0.0000        0.0000        0.0000        0.0000        0.0000        0.0000        0.0000        0.0000        0.0000        0.0000        0.0000        0.0000        0.0000        0.0000        0.0000        0.0000        0.0000        0.0000        0.0000        0.0000        0.0000        0.0000        0.0000        0.0000        0.0000        0.0000        0.0000        0.0000        0.0000        0.0000        0.0000        0.0000        0.0000        0.0000        0.0000        0.0000        0.0000        0.0000        0.0000        0.0000        0.0000        0.0000        0.0000        0.0000        0.0000        0.0000        0.0000        0.0000        0.0000        0.0000
        0.0000        0.0000        0.0000        0.0000        0.0000        0.0000        0.0000        0.0000        0.0000        0.0000        0.0000        0.0000        0.0000        0.0000        0.0000        0.0000        0.0000        0.0000        0.0000        0.0000        0.0000        0.0000        0.0000        0.0000        0.0000        0.0000        0.0000        0.0000        0.0000        0.0000        0.0000        0.0000        0.0000        0.0000        0.0000        0.0000        0.0000       10.4109       10.7311       18.4123        9.4840       10.2549        4.1381        0.3698        1.7262        3.1557        5.1463        7.3008       10.1399       11.5022       12.9941        8.1573        4.5506        3.4482        4.8429        2.2159        1.8734        1.7289        1.3916        1.4772        1.0628        1.0785        1.3047        1.9805        1.5388        1.3078        1.9651        1.3771        2.6108        2.6806        1.2052        1.5047        1.3217        1.1072        1.5857        2.0183        3.6616        3.3883        2.8788        5.1752        4.7138        3.3861        3.8498        6.0476        6.3193        9.8156        9.9603       17.7839       13.6502       12.8926        9.3769       12.9190       18.8396       15.2148        9.9420       11.9316        4.9056        2.5341        1.8572        2.0114        2.9730        6.6545        5.8938        3.8314        3.7165        2.9966        5.5318        2.7005        3.1687        2.8151        2.9727        5.6924        3.7433        2.1581        3.9503        6.1794        8.9802        6.5013        7.4371        9.6121       10.1861       11.4520       12.7969       15.3179       16.8035       17.8094       18.4833       18.8973       19.4193       19.5883       19.4171       18.7731       18.6485       18.9029       18.7457       18.9937       18.9948       21.7262       20.3828       23.7204       21.2234       21.6430       22.2104       24.3256       23.9255       24.0736       23.6738       19.9555       19.3918       18.8421       19.2772       26.3249       30.3409       29.8499       36.5895       39.8379       57.7294       54.5883       53.5324       78.1192       79.2226       93.3308       74.6283       82.6430       73.5150       80.1395       94.1280      113.8104      110.6808      109.1158      125.2965      118.8715      134.1399      110.2193      114.7629      123.2496      117.3065      135.8461      121.5179      126.0649      131.3772      161.8931      224.5865      215.2299       72.5820       62.3634       60.3617       63.7245       65.6374       59.9630       52.8230       53.0536       53.4714       61.3135       62.9092       55.4451       54.6643        0.0000        0.0000        0.0000        0.0000        0.0000        0.0000        0.0000        0.0000        0.0000        0.0000        0.0000        0.0000        0.0000        0.0000        0.0000        0.0000        0.0000        0.0000        0.0000        0.0000        0.0000        0.0000        0.0000        0.0000        0.0000        0.0000        0.0000        0.0000        0.0000        0.0000        0.0000        0.0000        0.0000        0.0000        0.0000        0.0000        0.0000        0.0000        0.0000        0.0000        0.0000        0.0000        0.0000        0.0000        0.0000        0.0000        0.0000        0.0000        0.0000        0.0000        0.0000        0.0000
        0.0000        0.0000        0.0000        0.0000        0.0000        0.0000        0.0000        0.0000        0.0000        0.0000        0.0000        0.0000        0.0000        0.0000        0.0000        0.0000        0.0000        0.0000        0.0000        0.0000        0.0000        0.0000        0.0000        0.0000        0.0000        0.0000        0.0000        0.0000        0.0000        0.0000        0.0000        0.0000        0.0000        0.0000        0.0000        0.0000        0.0000        0.0000        0.0000       39.3307       34.0839       17.7719        4.4239        8.0276        3.4310        2.6540        1.3378        6.6107       15.3220       14.5492       10.9335        5.6823        3.6338        2.6991        7.7352        1.7589        1.5364        1.8864        1.5019        0.5103        0.4309        0.6767        1.3681        0.4535        0.1766        1.3752        0.8296        1.0740        0.7464        1.7306        1.2022        2.6859        3.8529        2.4482        1.6699        1.8634        3.7022        3.3382        4.3767        6.3573        5.2212        5.2451        4.0357        6.1051        5.0613        7.7105       14.0533       13.5327        9.7596       13.2845       22.6167       11.7221       15.9202       11.5826       13.4261       13.8415        6.8958        3.9175        5.3027        4.1397        4.0536        3.9857        2.8505        2.9123        3.2120        3.0074        5.2659        3.0743        2.8336        3.5861        2.8378        4.7210        5.4838        4.4838        3.3322        3.3520        4.1515        5.9420        6.8413        9.6178       10.1966       11.5791       13.4102       16.2245       17.9058       18.9633       19.5548       19.6987       20.4830       20.4820       20.0457       19.2141       18.9178       18.8390       19.0840       19.3915       19.4641       19.8182       20.4046       23.9092       21.8114       22.8088       22.8578       30.6819       27.8953       24.8519       24.8097       20.4930       19.1566       19.5648       20.6157       25.0318       28.8131       33.4524       37.5634       58.3691       61.7912       59.9759       64.6567       73.8995       86.5064       78.3144       75.0748       68.5721       71.3535       78.5942       79.5633      110.0578      110.2201      108.9737       91.6321       94.3389       90.1692       82.8407      106.4319      132.2230      116.0052      149.4108      169.9638      152.2486      133.7165      169.0198      182.9928      102.7373       73.9289       66.1143       69.6032       60.8967       59.0520       58.6133       53.4231       47.9417       52.6084       58.4967       62.8373       52.0326       51.3287        0.0000        0.0000        0.0000        0.0000        0.0000        0.0000        0.0000        0.0000        0.0000        0.0000        0.0000        0.0000        0.0000        0.0000        0.0000        0.0000        0.0000        0.0000        0.0000        0.0000        0.0000        0.0000        0.0000        0.0000        0.0000        0.0000        0.0000        0.0000        0.0000        0.0000        0.0000        0.0000        0.0000        0.0000        0.0000        0.0000        0.0000        0.0000        0.0000        0.0000        0.0000        0.0000        0.0000        0.0000        0.0000        0.0000        0.0000        0.0000        0.0000        0.0000        0.0000        0.0000
        0.0000        0.0000        0.0000        0.0000        0.0000        0.0000        0.0000        0.0000        0.0000        0.0000        0.0000        0.0000        0.0000        0.0000        0.0000        0.0000        0.0000        0.0000        0.0000        0.0000        0.0000        0.0000        0.0000        0.0000        0.0000        0.0000        0.0000        0.0000        0.0000        0.0000        0.0000        0.0000        0.0000        0.0000        0.0000        0.0000        0.0000        0.0000        0.0000        0.0000       28.3107       31.4568       28.3738       28.8055        8.1545        3.6930        3.3130        9.1856        6.6928        9.1002       13.4687        5.0617        3.4324        1.5464        3.4632        0.8543        1.0610        1.4820        3.7330        1.7821        1.8943        1.9392        0.7252        0.4514        1.2565        4.5722        3.6907        1.8255        1.0621        1.1660        1.3288        3.9375        4.0235        3.9786        3.4834        2.2078        3.5871        2.8922        3.9702        6.9525        7.0134        6.4193        6.6898       11.8340       11.9354       14.3715       11.2536       11.3474       12.7841       13.1452       16.1368       17.9660       22.1382       23.5953       32.0944       23.3109       14.1565       16.6445        8.2273        5.9027        6.1433        8.6821        8.3871        5.5182        4.4375        3.0310        3.5420        3.6176        2.9890        2.6070        2.7791        3.6506        4.0233        9.4629        3.0032        3.7200        4.4597        6.0007        7.4576       13.2703       12.4224       12.5587       14.6011       17.7253       19.5311       20.6972       21.4091       21.5469       22.2938       22.2763       21.6747       20.5371       20.0054       19.8411       20.1603       20.6503       20.3927       21.4129       21.2643       22.1686       22.6022       25.2975       23.9479       25.1056       36.2000       26.4758       31.9843       30.1899       26.9869       24.2363       24.8384       28.1354       29.2188       31.5019       47.2995       55.0247       65.5424       71.4476       83.9757       88.4967       90.8360       82.7327       78.2892       79.5782       83.0132       71.4878       84.1919       94.4843       95.3212       91.0614       92.5615      123.8736      138.1440      106.3543       89.9827       96.1216      104.1236      116.8683      145.4347      116.3714       85.3366       99.6466       85.2005       77.6703       75.5411       78.4159       78.1177       56.1905       47.7111       51.9870       54.0190       53.9389       57.5830       58.9334       50.8401       49.6404        0.0000        0.0000        0.0000        0.0000        0.0000        0.0000        0.0000        0.0000        0.0000        0.0000        0.0000        0.0000        0.0000        0.0000        0.0000        0.0000        0.0000        0.0000        0.0000        0.0000        0.0000        0.0000        0.0000        0.0000        0.0000        0.0000        0.0000        0.0000        0.0000        0.0000        0.0000        0.0000        0.0000        0.0000        0.0000        0.0000        0.0000        0.0000        0.0000        0.0000        0.0000        0.0000        0.0000        0.0000        0.0000        0.0000        0.0000        0.0000        0.0000        0.0000        0.0000        0.0000        0.0000
        0.0000        0.0000        0.0000        0.0000        0.0000        0.0000        0.0000        0.0000        0.0000        0.0000        0.0000        0.0000        0.0000        0.0000        0.0000        0.0000        0.0000        0.0000        0.0000        0.0000        0.0000        0.0000        0.0000        0.0000        0.0000        0.0000        0.0000        0.0000        0.0000        0.0000        0.0000        0.0000        0.0000        0.0000        0.0000        0.0000        0.0000        0.0000        0.0000        0.0000        0.0000        0.0000        0.0000       32.9934       28.9994       23.6867       15.9847       11.3247       12.1745       12.4112       12.7602       15.7097       14.7043       10.5241        8.3619        7.8260        5.8200        4.9713        5.8989        4.2510        3.5237        2.8111        2.5025        2.3704        2.2820        2.7076        3.3999        9.4628        9.6217       10.0145       11.0259       13.3996       12.0908       12.1828       10.3916        1.8300        3.6493        6.2648        4.0308       15.1764       14.3747       14.6625       20.0387       35.5720       37.9824       34.3498       33.0767       38.8268       59.9702       53.4400       50.0574       38.5952       47.2597       54.9809       55.9307       41.2936       35.3345       32.9645       24.4763       15.3846       16.1633       20.2205       19.6583        7.1085        4.9625        5.4632        3.9846        2.6433        1.9053        1.5875        1.5220        1.6747        1.7179        1.9668        4.0945        7.1474       12.0208        9.6506       12.4810       18.8484       23.5918       26.0500       19.3682       22.0479       24.5216       26.1358       27.0192       26.5425       27.4252       27.7132       26.6477       22.0990       21.5221       21.3561       21.6390       28.2396       22.1942       22.5550       23.2158       22.4409       22.7731       23.4641       24.2162       26.7539       28.8168       29.4273       30.1892       30.0037       29.7509       32.0025       34.5001       39.0080       38.5020       40.9983       60.9002       65.1891       79.8111       91.6659       79.3284       71.5525       78.2581       80.0471       68.2195       78.3065       83.5285       83.0913       78.1280       84.4122      100.8482       92.8501       91.6181       87.1288      149.3170      119.3682       95.8078       79.6209       92.0033       97.7429       98.5875       92.2673       90.5567       92.1153       84.8777       65.8250       65.6163       69.0992       67.8498       53.2070       50.8578       50.7301       57.7449       51.6890       53.6711       58.1849       44.1402       31.1100        0.0000        0.0000        0.0000        0.0000        0.0000        0.0000        0.0000        0.0000        0.0000        0.0000        0.0000        0.0000        0.0000        0.0000        0.0000        0.0000        0.0000        0.0000        0.0000        0.0000        0.0000        0.0000        0.0000        0.0000        0.0000        0.0000        0.0000        0.0000        0.0000        0.0000        0.0000        0.0000        0.0000        0.0000        0.0000        0.0000        0.0000        0.0000        0.0000        0.0000        0.0000        0.0000        0.0000        0.0000        0.0000        0.0000        0.0000        0.0000        0.0000        0.0000        0.0000        0.0000        0.0000
        0.0000        0.0000        0.0000        0.0000        0.0000        0.0000        0.0000        0.0000        0.0000        0.0000        0.0000        0.0000        0.0000        0.0000        0.0000        0.0000        0.0000        0.0000        0.0000        0.0000        0.0000        0.0000        0.0000        0.0000        0.0000        0.0000        0.0000        0.0000        0.0000        0.0000        0.0000        0.0000        0.0000        0.0000        0.0000        0.0000        0.0000        0.0000        0.0000        0.0000        0.0000        0.0000        0.0000        0.0000       32.9191       31.1787       33.0366       18.2070       13.3734       12.1080       13.7780       17.4349       14.1933       17.7622       11.6422       11.4991       10.6624       12.3665       11.9935        7.2861        5.5139        3.7901        3.5670        4.8402        3.8977        3.7026        4.5048       12.1085       15.2494       16.7728       16.4918       17.3874       17.1654       15.0013       12.0211        3.2577        4.4769        4.5890        5.5294       12.6011       15.0542       24.1602       28.7707       31.6665       38.7127       43.1972       41.7939       53.2771       66.8230       69.6067       71.0383       51.7623       58.9676       54.7267       48.7240       38.6531       51.0528       34.4934       22.3493       24.0406       19.2273       22.9480       20.6058        9.1725        6.2049        5.1864        4.4973        2.6128        2.0144        1.6192        1.5661        1.6963        1.8009        2.9535        3.6084        5.3101       15.6710        8.2576        9.9424       17.9162       14.5872       16.6824       20.5984       29.1120       26.3998       28.1757       30.8165       28.4378       29.4570       29.1978       27.8244       23.1986       22.4623       22.1409       22.4742       29.4416       24.5278       23.4081       29.5550       26.5314       23.3550       24.0611       25.1552       34.2390       37.5780       31.0244       33.7784       33.4549       30.9172       34.9453       35.9756       42.3871       45.4195       49.8820       48.5804       56.9859       74.7974       86.8614       82.3663       85.6647       77.4341       71.0347       90.0314       93.8616       95.0798       96.6216      106.0585       96.6126       97.2980       90.1722       95.5645      124.1924      153.9313       81.5721       97.3034       91.7330       84.3800       85.6285       85.3034       83.2988       90.8457       84.9809       79.3994       73.7743       71.7151       72.4256       69.7031       57.3152       56.4234       52.0050       54.5214       51.4183       48.3366       53.4127       41.3729       32.3100        0.0000        0.0000        0.0000        0.0000        0.0000        0.0000        0.0000        0.0000        0.0000        0.0000        0.0000        0.0000        0.0000        0.0000        0.0000        0.0000        0.0000        0.0000        0.0000        0.0000        0.0000        0.0000        0.0000        0.0000        0.0000        0.0000        0.0000        0.0000        0.0000        0.0000        0.0000        0.0000        0.0000        0.0000        0.0000        0.0000        0.0000        0.0000        0.0000        0.0000        0.0000        0.0000        0.0000        0.0000        0.0000        0.0000        0.0000        0.0000        0.0000        0.0000        0.0000        0.0000        0.0000
        0.0000        0.0000        0.0000        0.0000        0.0000        0.0000        0.0000        0.0000        0.0000        0.0000        0.0000        0.0000        0.0000        0.0000        0.0000        0.0000        0.0000        0.0000        0.0000        0.0000        0.0000        0.0000        0.0000        0.0000        0.0000        0.0000        0.0000        0.0000        0.0000        0.0000        0.0000        0.0000        0.0000        0.0000        0.0000        0.0000        0.0000        0.0000        0.0000        0.0000        0.0000        0.0000        0.0000        0.0000        0.0000        0.0000       40.9492       40.8767       28.1522       23.7037       15.3734       17.2900       11.8641       10.5291       10.7522       11.4904       12.6224       14.2761       22.1176       11.6914       10.0138        9.2319        8.0195        5.8708        5.4262        3.1421        3.3497       13.1370       16.7765       18.0979       18.8091       19.1916       19.8554       20.6956       17.7930        4.4151        3.3493        4.2273        4.3280       14.3953       19.7265       22.5114       22.7457       37.0904       42.9933       44.0415       44.0461       57.1439       63.5678       97.6925       73.4467       47.1196       60.6917       52.6205       80.3400       29.3407       36.9549       30.1139       28.5712       29.5119       29.1179       32.1305       28.8650       12.2742        9.3906        6.6584        7.3760        3.6162        3.0127        2.4479        2.2941        5.4876        2.3136        2.7629        3.6716        4.9480       11.3825       13.1439       15.9633       22.0068       21.9960       19.0960       19.7523       24.3392       26.7233       28.3779       29.2953       28.3260       29.2383       28.9614       27.5905       25.1796       28.8265       22.4771       25.7220       29.5671       28.7430       24.1553       24.7472       24.0980       28.8987       25.4479       26.8675       37.2782       34.6444       34.2415       38.1564       34.0821       37.0612       38.0120       40.5869       43.6287       45.4783       50.6052       51.2318       66.9913       73.2621       76.0312       71.3657       76.5555       77.0594       84.1337      102.7777       89.2130      115.1560      100.3232       90.7870       89.9004       86.4608       84.9846       95.2853      100.4657       85.5022       67.7519       75.9055      101.6953      102.8986       99.2738       83.1293       66.1485       74.6485       75.1260       72.1809       73.2217       75.5543       71.1652       70.6814       57.6460       59.3107       52.7416       54.7126       48.8277       44.7315       53.8782       44.7417       36.9600        0.0000        0.0000        0.0000        0.0000        0.0000        0.0000        0.0000        0.0000        0.0000        0.0000        0.0000        0.0000        0.0000        0.0000        0.0000        0.0000        0.0000        0.0000        0.0000        0.0000        0.0000        0.0000        0.0000        0.0000        0.0000        0.0000        0.0000        0.0000        0.0000        0.0000        0.0000        0.0000        0.0000        0.0000        0.0000        0.0000        0.0000        0.0000        0.0000        0.0000        0.0000        0.0000        0.0000        0.0000        0.0000        0.0000        0.0000        0.0000        0.0000        0.0000        0.0000        0.0000        0.0000
        0.0000        0.0000        0.0000        0.0000        0.0000        0.0000        0.0000        0.0000        0.0000        0.0000        0.0000        0.0000        0.0000        0.0000        0.0000        0.0000        0.0000        0.0000        0.0000        0.0000        0.0000        0.0000        0.0000        0.0000        0.0000        0.0000        0.0000        0.0000        0.0000        0.0000        0.0000        0.0000        0.0000        0.0000        0.0000        0.0000        0.0000        0.0000        0.0000        0.0000        0.0000        0.0000        0.0000        0.0000        0.0000        0.0000        0.0000       30.2970       35.8531       34.8511       21.3582       23.9299       16.8873       14.5255       16.4910       18.8211       25.3122       24.9623       22.5820       12.1566       11.3362        9.9970       11.8847        7.2124        7.1514        5.1845        4.5622       15.6172       17.6456       19.0114       19.1314       20.5019       21.1224       18.5357       20.3448        5.8771        3.4383        3.3790        4.7192       15.4610       20.8147       22.4120       25.8308       39.4614       46.2968       51.0411       57.1042       68.3366       84.2137       80.6310       78.6659       78.3103       56.4972       51.6405       58.7449       37.8761       39.4857       26.2473       28.5936       49.8149       37.6235       41.0336       38.5006       15.9089       11.2701        9.4090        9.7928        5.3218        4.4076        3.8216        3.5568        7.7268        3.3976        3.4476        3.9734        7.5198       10.8175       14.6913       15.1298       14.4390       16.2475       17.8718       19.9393       24.0366       27.4082       27.0016       27.5170       26.3974       26.9719       26.7140       25.7342       21.8479       23.9895       26.2118       30.8213       27.6413       24.0257       24.7077       25.6191       25.6504       26.2967       28.4434       29.2953       42.4325       40.3971       39.0344       41.6332       41.0967       43.9159       44.6940       40.7946       51.7424       47.2712       53.7292       56.8399       74.5772       83.1526       84.7910       70.0933       74.8239       71.9529       95.8301       87.0542       92.2087       96.6791       97.8752      101.7452       95.6957       91.4212       82.1507       79.7366       68.9780       78.6543       72.9387       80.0230       92.2914      101.9016      108.3729       83.9870       82.8786       80.6187       78.2928       92.1717       78.6467       71.8477       68.4891       70.4670       59.7671       57.6388       58.1371       55.7493       57.9057       55.2653       40.9146       54.1081        0.0000        0.0000        0.0000        0.0000        0.0000        0.0000        0.0000        0.0000        0.0000        0.0000        0.0000        0.0000        0.0000        0.0000        0.0000        0.0000        0.0000        0.0000        0.0000        0.0000        0.0000        0.0000        0.0000        0.0000        0.0000        0.0000        0.0000        0.0000        0.0000        0.0000        0.0000        0.0000        0.0000        0.0000        0.0000        0.0000        0.0000        0.0000        0.0000        0.0000        0.0000        0.0000        0.0000        0.0000        0.0000        0.0000        0.0000        0.0000        0.0000        0.0000        0.0000        0.0000        0.0000        0.0000
        0.0000        0.0000        0.0000        0.0000        0.0000        0.0000        0.0000        0.0000        0.0000        0.0000        0.0000        0.0000        0.0000        0.0000        0.0000        0.0000        0.0000        0.0000        0.0000        0.0000        0.0000        0.0000        0.0000        0.0000        0.0000        0.0000        0.0000        0.0000        0.0000        0.0000        0.0000        0.0000        0.0000        0.0000        0.0000        0.0000        0.0000        0.0000        0.0000        0.0000        0.0000        0.0000        0.0000        0.0000        0.0000        0.0000        0.0000        0.0000        0.0000        0.0000        4.9212       18.5044       20.0378       22.8925       24.8251       24.6955       22.5309       21.1398       21.0329       15.0902       14.6633       15.6728       12.9433       13.4137       12.3404       11.1582        0.0000        0.0000       21.3073       21.7960       20.7090       21.1433       27.8705       26.1470       28.0756       18.9534       14.6031       17.9779       20.3844       31.2754       35.2203       41.3281       48.8601       41.9224       56.2573       63.2628       63.7499       58.6756       55.7765        0.0000        0.0000        0.0000        0.0000       75.5028       76.1754       88.7445       80.0615       83.4696        0.0000      102.9281      106.4229       85.5819       66.3956       42.3321       22.3286       14.9076       20.1433        8.1301        6.8824        5.8466        5.5374        6.5299        6.0659        6.0345        6.8475        9.5071       15.2985       13.0310       14.8365       17.6674       23.0155       23.1801       22.3716       22.1081       23.2132       23.8389       24.0166       22.6615       22.8894       22.6478       22.0157       20.2636       22.3238       21.6367       26.2197       23.3019       23.3733       24.1279       25.5900       26.7919       27.6212       29.6372       32.1341       39.2851       40.4440       43.0197       45.0809       51.0246       55.1996       55.1933       54.1983       51.5658       49.8226       53.4213       52.9844       57.4822       64.7462       65.5894       65.4960       71.3907       75.4242       82.5342       80.1055       73.1444       79.8091       66.4309       70.3733       79.9806       79.8693       63.4277       77.7550       61.5254       76.4169       62.9495       76.8204       93.1815       94.9539       90.8560       86.0761       91.7914       82.3340       80.9575       95.4218       84.3428       79.9654       68.5788       72.4269       68.8274       68.1473       67.4647       76.4377       67.7859       42.6362        0.0000        0.0000        0.0000        0.0000        0.0000        0.0000        0.0000        0.0000        0.0000        0.0000        0.0000        0.0000        0.0000        0.0000        0.0000        0.0000        0.0000        0.0000        0.0000        0.0000        0.0000        0.0000        0.0000        0.0000        0.0000        0.0000        0.0000        0.0000        0.0000        0.0000        0.0000        0.0000        0.0000        0.0000        0.0000        0.0000        0.0000        0.0000        0.0000        0.0000        0.0000        0.0000        0.0000        0.0000        0.0000        0.0000        0.0000        0.0000        0.0000        0.0000        0.0000        0.0000        0.0000        0.0000        0.0000        0.0000
        0.0000        0.0000        0.0000        0.0000        0.0000        0.0000        0.0000        0.0000        0.0000        0.0000        0.0000        0.0000        0.0000        0.0000        0.0000        0.0000        0.0000        0.0000        0.0000        0.0000        0.0000        0.0000        0.0000        0.0000        0.0000        0.0000        0.0000        0.0000        0.0000        0.0000        0.0000        0.0000        0.0000        0.0000        0.0000        0.0000        0.0000        0.0000        0.0000        0.0000        0.0000        0.0000        0.0000        0.0000        0.0000        0.0000        0.0000        0.0000        0.0000        0.0000        0.0000        0.0000        0.0000        0.0000        0.0000       29.2909       35.6704       32.5231        0.0000        0.0000        0.0000       14.5333       12.3217       13.7157       11.8785        0.0000        0.0000        0.0000        0.0000        0.0000        0.0000        0.0000       23.6792       27.3828       24.4161       20.9932       18.7371       19.5818       23.3226       35.1549       46.1574       44.7216       64.1939       46.1678       56.5226       52.7762       50.5863       51.1715        0.0000        0.0000        0.0000        0.0000        0.0000        0.0000       98.9912       72.1263        0.0000        0.0000        0.0000       95.7511       94.0441       74.5356       62.5248       43.7926       25.2192       15.7301       13.9918        9.6514        9.0989        7.3030        6.9922        7.9851        7.3018        7.6461        8.1426       15.1011       12.6618       15.2800       16.2503       19.2044       23.0521       23.6336       22.8212       22.0205       22.5744       22.7529       22.5923       21.0818       21.0535       20.7979       20.4894       19.3611       20.1733       21.2443       22.0778       22.8157       23.2914       24.3665       25.8070       27.4299       28.8669       31.2623       34.8486       40.0904       43.6158       47.7042       49.4443       60.6097       62.9514       58.9844       56.8703       48.3054       47.2724       47.1822       49.1721       54.5505       55.9671       63.8538       62.1236       76.5638       80.6814       79.8169       78.2001       65.9337       67.2534       67.6059       66.2283       72.2969       74.1562       59.3102       60.3143       60.2534       72.2771       67.5892       74.7569       84.0856      101.8497       95.8797       88.0732       94.3884       94.9684       92.5319      105.3185       86.1635       83.7392       73.7369       77.2754       70.2086       71.9975       78.6215       85.9032       96.5980       68.3916        0.0000        0.0000        0.0000        0.0000        0.0000        0.0000        0.0000        0.0000        0.0000        0.0000        0.0000        0.0000        0.0000        0.0000        0.0000        0.0000        0.0000        0.0000        0.0000        0.0000        0.0000        0.0000        0.0000        0.0000        0.0000        0.0000        0.0000        0.0000        0.0000        0.0000        0.0000        0.0000        0.0000        0.0000        0.0000        0.0000        0.0000        0.0000        0.0000        0.0000        0.0000        0.0000        0.0000        0.0000        0.0000        0.0000        0.0000        0.0000        0.0000        0.0000        0.0000        0.0000        0.0000        0.0000        0.0000        0.0000
        0.0000        0.0000        0.0000        0.0000        0.0000        0.0000        0.0000        0.0000        0.0000        0.0000        0.0000        0.0000        0.0000        0.0000        0.0000        0.0000        0.0000        0.0000        0.0000        0.0000        0.0000        0.0000        0.0000        0.0000        0.0000        0.0000        0.0000        0.0000        0.0000        0.0000        0.0000        0.0000        0.0000        0.0000        0.0000        0.0000        0.0000        0.0000        0.0000        0.0000        0.0000        0.0000        0.0000        0.0000        0.0000        0.0000        0.0000        0.0000        0.0000        0.0000        0.0000        0.0000        0.0000        0.0000        0.0000        0.0000        0.0000        0.0000        0.0000        0.0000        0.0000       13.4128       14.3547       14.5047       13.6730        0.0000        0.0000        0.0000        0.0000        0.0000        0.0000        0.0000        0.0000       27.0004       26.1478       21.8399       24.3009       22.4450       27.8449       50.8035       50.6227       46.9669       52.2927       48.5865       50.6045        0.0000        0.0000        0.0000        0.0000        0.0000        0.0000        0.0000        0.0000        0.0000        0.0000        0.0000        0.0000        0.0000        0.0000        0.0000      106.5527      107.0672       83.5291       42.9618       25.7831       17.8373       16.2323       12.3746       10.2455        8.8864        8.0612        9.6073        8.8576        8.7102        9.2079       12.9358       24.7448       21.0298       24.5924       24.9666       25.7626       24.1119       23.2913       22.0210       22.1696       22.0546       21.6472       20.0520       19.8497       19.5705       19.4742       18.7302       19.5988       20.9490       22.1454       22.8219       23.6981       24.9337       26.6516       28.6357       30.6394       32.6586       40.1746       46.1254       46.7715       50.2892       55.0912       66.3312       63.8675       62.2564       58.9188       49.5689       48.4152       53.9252       48.6928       48.2080       64.3075       67.8186       61.3657       53.8066       64.6540       68.0649       62.2940       65.9800       67.0882       67.1604       70.4285       69.7826       67.3793       59.3081       72.6287       63.3174       70.9965       86.7394       83.5188       85.1839      114.2166      104.0196       97.1765       77.8189       88.4697      104.4179      110.9645       89.6078       91.8614       81.2120       81.0373       73.1524       76.9096       82.8060       84.4208       56.8609        0.0000        0.0000        0.0000        0.0000        0.0000        0.0000        0.0000        0.0000        0.0000        0.0000        0.0000        0.0000        0.0000        0.0000        0.0000        0.0000        0.0000        0.0000        0.0000        0.0000        0.0000        0.0000        0.0000        0.0000        0.0000        0.0000        0.0000        0.0000        0.0000        0.0000        0.0000        0.0000        0.0000        0.0000        0.0000        0.0000        0.0000        0.0000        0.0000        0.0000        0.0000        0.0000        0.0000        0.0000        0.0000        0.0000        0.0000        0.0000        0.0000        0.0000        0.0000        0.0000        0.0000        0.0000        0.0000        0.0000        0.0000
        0.0000        0.0000        0.0000        0.0000        0.0000        0.0000        0.0000        0.0000        0.0000        0.0000        0.0000        0.0000        0.0000        0.0000        0.0000        0.0000        0.0000        0.0000        0.0000        0.0000        0.0000        0.0000        0.0000        0.0000        0.0000        0.0000        0.0000        0.0000        0.0000        0.0000        0.0000        0.0000        0.0000        0.0000        0.0000        0.0000        0.0000        0.0000        0.0000        0.0000        0.0000        0.0000        0.0000        0.0000        0.0000        0.0000        0.0000        0.0000        0.0000        0.0000        0.0000        0.0000        0.0000        0.0000        0.0000        0.0000        0.0000        0.0000        0.0000        0.0000        0.0000        0.0000       14.0490       14.8057        0.0000        0.0000        0.0000        0.0000        0.0000        0.0000        0.0000        0.0000        0.0000        0.0000       33.7288       30.1564       28.0140       26.5109       32.6454       42.0418       38.5785       46.5499       49.2858       45.5321        0.0000        0.0000        0.0000        0.0000        0.0000        0.0000        0.0000        0.0000        0.0000        0.0000        0.0000        0.0000        0.0000        0.0000        0.0000        0.0000        0.0000      155.6731      139.8681       43.4846       25.6466       21.6996       18.1165       17.7328       12.4877       10.9811       10.0688       11.5941        9.9663        9.5150       10.0516       25.1307       27.9536       17.9651       18.6545       24.9835       22.8789       23.6979       24.0539       22.1042       24.0140       24.2491       21.1894       19.4997       19.1915       18.9727       18.9291       18.3759       19.3083       20.8264       22.2613       23.2579       24.4235       26.0653       27.3223       31.1077       30.2192       32.3688       35.5209       44.8773       47.4805       49.8537       51.0099       57.8917       61.4676       60.1068       57.8207       53.6683       53.9381       57.3435       54.2303       48.0413       56.3946       65.8788       70.5742       63.4755       61.7941       55.4943       62.0815       71.6479       68.7598       55.2661       53.5252       65.4619       70.8491       83.3077       79.5184       86.4008       81.6809       82.8649       93.3707      123.3717      143.0635      117.7817       92.3010       90.3155      103.3574      111.7382       95.9323       92.6151       89.5594       86.0810       83.7751       80.5452       82.1915       92.6659       80.4711        0.0000        0.0000        0.0000        0.0000        0.0000        0.0000        0.0000        0.0000        0.0000        0.0000        0.0000        0.0000        0.0000        0.0000        0.0000        0.0000        0.0000        0.0000        0.0000        0.0000        0.0000        0.0000        0.0000        0.0000        0.0000        0.0000        0.0000        0.0000        0.0000        0.0000        0.0000        0.0000        0.0000        0.0000        0.0000        0.0000        0.0000        0.0000        0.0000        0.0000        0.0000        0.0000        0.0000        0.0000        0.0000        0.0000        0.0000        0.0000        0.0000        0.0000        0.0000        0.0000        0.0000        0.0000        0.0000        0.0000        0.0000        0.0000
        0.0000        0.0000        0.0000        0.0000        0.0000        0.0000        0.0000        0.0000        0.0000        0.0000        0.0000        0.0000        0.0000        0.0000        0.0000        0.0000        0.0000        0.0000        0.0000        0.0000        0.0000        0.0000        0.0000        0.0000        0.0000        0.0000        0.0000        0.0000        0.0000        0.0000        0.0000        0.0000        0.0000        0.0000        0.0000        0.0000        0.0000        0.0000        0.0000        0.0000        0.0000        0.0000        0.0000        0.0000        0.0000        0.0000        0.0000        0.0000        0.0000        0.0000        0.0000        0.0000        0.0000        0.0000        0.0000        0.0000        0.0000        0.0000        0.0000        0.0000        0.0000        0.0000        0.0000        0.0000        0.0000        0.0000        0.0000        0.0000        0.0000        0.0000        0.0000        0.0000        0.0000        0.0000       43.7387       41.7611       41.4678       38.7809       38.1017       50.5583       47.4459       54.1988       41.7734        0.0000        0.0000        0.0000        0.0000        0.0000        0.0000        0.0000        0.0000        0.0000        0.0000        0.0000        0.0000        0.0000        0.0000        0.0000        0.0000        0.0000        0.0000      155.7401      134.1215       50.3304       37.0070       31.6786       26.6708       25.5493       22.5781       20.2784       18.0183       15.4766       12.9232       12.1404       13.7190       20.5899       26.1201       26.2960       24.1111       29.6057       31.6121       29.3243       32.7335       60.4422       37.6632       25.0918       22.0423       19.5867       19.0843       18.7549       18.7102       17.9672       18.3550       19.6556       21.2641       25.2008       26.1775       27.6947       29.0501       28.2450       31.3022       31.4636       36.4951       41.2629       46.6495       49.4259       51.5864       51.7508       52.7543       55.1646       56.0425       49.7496       56.1541       50.9774       61.2243       79.3224       76.3956       53.6196       63.8978       69.5670       62.3333       61.9325       68.8057       56.4206       56.1037       60.6646       56.1684       73.9601       75.2933       73.8045       93.4739       90.4675       85.8969       88.1679       88.6335      104.2202      107.3201      104.9933       98.4536       89.4129       87.9899       82.6849       89.4650       81.1096       78.8960       81.8472       83.4940       81.4996       85.3936      106.6568       92.2177        0.0000        0.0000        0.0000        0.0000        0.0000        0.0000        0.0000        0.0000        0.0000        0.0000        0.0000        0.0000        0.0000        0.0000        0.0000        0.0000        0.0000        0.0000        0.0000        0.0000        0.0000        0.0000        0.0000        0.0000        0.0000        0.0000        0.0000        0.0000        0.0000        0.0000        0.0000        0.0000        0.0000        0.0000        0.0000        0.0000        0.0000        0.0000        0.0000        0.0000        0.0000        0.0000        0.0000        0.0000        0.0000        0.0000        0.0000        0.0000        0.0000        0.0000        0.0000        0.0000        0.0000        0.0000        0.0000        0.0000        0.0000        0.0000
        0.0000        0.0000        0.0000        0.0000        0.0000        0.0000        0.0000        0.0000        0.0000        0.0000        0.0000        0.0000        0.0000        0.0000        0.0000        0.0000        0.0000        0.0000        0.0000        0.0000        0.0000        0.0000        0.0000        0.0000        0.0000        0.0000        0.0000        0.0000        0.0000        0.0000        0.0000        0.0000        0.0000        0.0000        0.0000        0.0000        0.0000        0.0000        0.0000        0.0000        0.0000        0.0000        0.0000        0.0000        0.0000        0.0000        0.0000        0.0000        0.0000        0.0000        0.0000        0.0000        0.0000        0.0000        0.0000        0.0000        0.0000        0.0000        0.0000        0.0000        0.0000        0.0000        0.0000        0.0000        0.0000        0.0000        0.0000        0.0000        0.0000        0.0000        0.0000        0.0000        0.0000        0.0000        0.0000        0.0000        0.0000        0.0000        0.0000        0.0000        0.0000        0.0000        0.0000        0.0000        0.0000        0.0000        0.0000        0.0000        0.0000        0.0000        0.0000        0.0000        0.0000        0.0000        0.0000        0.0000        0.0000        0.0000        0.0000        0.0000        0.0000      135.8058      108.4499       46.1478       42.5613       38.8672       30.1555       28.8482       26.0419       23.4259       20.4655       17.4050       14.4130       13.7342       15.0983       19.3350       20.1760       24.4993       25.7114       33.8040       29.8124       27.8581       27.5442       25.8318       24.4260       25.1929       21.5669       19.0765       18.4674       18.1412       18.1476       17.5130       23.5823       19.4708       21.3761       24.9385       26.9770       28.3108       29.5164       28.5386       29.4675       33.3962       34.6856       44.8887       49.0591       48.0666       55.4606       59.3073       52.8154       54.5875       54.8966       53.2583       60.6557       57.3694       60.7453       72.2986       63.7098       56.8296       63.3045       62.2057       62.7968       62.3966       71.3773       71.2948       59.8234       73.3420       86.5116       80.1632       78.0179       84.0291       95.1040       98.6259       91.4393       86.3779       90.4728      102.3421      111.0595      106.9079      107.1242       91.3715       87.5901       88.4257       89.8484       79.6179       78.4101       85.5194       91.0146       77.6166       86.4577       92.5999        0.0000        0.0000        0.0000        0.0000        0.0000        0.0000        0.0000        0.0000        0.0000        0.0000        0.0000        0.0000        0.0000        0.0000        0.0000        0.0000        0.0000        0.0000        0.0000        0.0000        0.0000        0.0000        0.0000        0.0000        0.0000        0.0000        0.0000        0.0000        0.0000        0.0000        0.0000        0.0000        0.0000        0.0000        0.0000        0.0000        0.0000        0.0000        0.0000        0.0000        0.0000        0.0000        0.0000        0.0000        0.0000        0.0000        0.0000        0.0000        0.0000        0.0000        0.0000        0.0000        0.0000        0.0000        0.0000        0.0000        0.0000        0.0000        0.0000
        0.0000        0.0000        0.0000        0.0000        0.0000        0.0000        0.0000        0.0000        0.0000        0.0000        0.0000        0.0000        0.0000        0.0000        0.0000        0.0000        0.0000        0.0000        0.0000        0.0000        0.0000        0.0000        0.0000        0.0000        0.0000        0.0000        0.0000        0.0000        0.0000        0.0000        0.0000        0.0000        0.0000        0.0000        0.0000        0.0000        0.0000        0.0000        0.0000        0.0000        0.0000        0.0000        0.0000        0.0000        0.0000        0.0000        0.0000        0.0000        0.0000        0.0000        0.0000        0.0000        0.0000        0.0000        0.0000        0.0000        0.0000        0.0000        0.0000        0.0000        0.0000        0.0000        0.0000        0.0000        0.0000        0.0000        0.0000        0.0000        0.0000        0.0000        0.0000        0.0000        0.0000        0.0000        0.0000        0.0000        0.0000        0.0000        0.0000        0.0000        0.0000        0.0000        0.0000        0.0000        0.0000        0.0000        0.0000        0.0000        0.0000        0.0000        0.0000        0.0000        0.0000        0.0000        0.0000        0.0000        0.0000        0.0000        0.0000        0.0000        0.0000      127.4112       97.3010       46.3890       47.0343       42.1115       34.2085       32.9960       30.2278       27.4963       23.4313       20.0999       16.2994       14.2010       14.8707       18.2764       20.0004       26.2183       32.5797       43.2837       32.7651       27.6341       27.6053       26.1968       22.3598       25.4655       20.7783       18.5123       18.0356       17.7851       17.9077       17.3786       17.9243       19.5003       21.6205       25.4051       27.4777       29.1246       30.3481       29.3445       30.2934       32.2628       37.3970       42.3807       48.1586       49.2603       52.2734       52.9140       53.4942       54.1404       55.8372       55.9096       61.7196       63.0992       65.7043       70.8795       71.5208       63.8345       57.9075       58.5539       54.0327       62.1235       85.0561       82.7931       73.6347       82.9454       76.4006       91.1981       84.7773       92.8320       85.2797       92.9043      103.1331       98.5215      100.1941      108.2272      109.0969      101.4561      104.9437       94.0972       90.8466       88.1282       85.6410       79.8398       80.2623       83.3970       93.5215       80.7418      110.6856      100.0034        0.0000        0.0000        0.0000        0.0000        0.0000        0.0000        0.0000        0.0000        0.0000        0.0000        0.0000        0.0000        0.0000        0.0000        0.0000        0.0000        0.0000        0.0000        0.0000        0.0000        0.0000        0.0000        0.0000        0.0000        0.0000        0.0000        0.0000        0.0000        0.0000        0.0000        0.0000        0.0000        0.0000        0.0000        0.0000        0.0000        0.0000        0.0000        0.0000        0.0000        0.0000        0.0000        0.0000        0.0000        0.0000        0.0000        0.0000        0.0000        0.0000        0.0000        0.0000        0.0000        0.0000        0.0000        0.0000        0.0000        0.0000        0.0000        0.0000
        0.0000        0.0000        0.0000        0.0000        0.0000        0.0000        0.0000        0.0000        0.0000        0.0000        0.0000        0.0000        0.0000        0.0000        0.0000        0.0000        0.0000        0.0000        0.0000        0.0000        0.0000        0.0000        0.0000        0.0000        0.0000        0.0000        0.0000        0.0000        0.0000        0.0000        0.0000        0.0000        0.0000        0.0000        0.0000        0.0000        0.0000        0.0000        0.0000        0.0000        0.0000        0.0000        0.0000        0.0000        0.0000        0.0000        0.0000        0.0000        0.0000        0.0000        0.0000        0.0000        0.0000        0.0000        0.0000        0.0000        0.0000        0.0000        0.0000        0.0000        0.0000        0.0000        0.0000        0.0000        0.0000        0.0000        0.0000        0.0000        0.0000        0.0000        0.0000        0.0000        0.0000        0.0000        0.0000        0.0000        0.0000        0.0000        0.0000        0.0000        0.0000        0.0000        0.0000        0.0000        0.0000        0.0000        0.0000        0.0000        0.0000        0.0000        0.0000        0.0000        0.0000        0.0000        0.0000        0.0000        0.0000        0.0000        0.0000        0.0000       93.5930       92.8558       73.6208       46.7523       44.1477       40.3476       37.6783       37.0444       35.1679       32.0454       26.8003       22.3440       17.1666       15.3709       14.4562       19.9802       27.3387       36.7666       49.0524       54.2664       49.2014       24.9822       29.5638       25.6671       23.5467       19.9438       19.6363       17.9459       17.8665       17.6848       17.8817       17.3716       17.9244       19.6020       21.8002       25.7743       27.9797       29.8246       31.2970       30.4161       39.1739       40.0797       38.6475       44.2858       50.7361       54.7816       52.4412       52.3729       53.2220       54.2411       57.5054       62.7213       63.9799       70.4847       70.2298       83.8332       85.6993       65.6049       71.8763       60.9450       74.5864      100.2891       98.4454      106.0239       93.6693       93.6455       95.8076      106.3499      101.3601       86.5401      112.5593      107.6909      118.0500      110.4201      111.8143      115.1608      113.1712      104.1206       95.8883       89.4585       89.1663       88.8417       84.6779       75.5760       76.8876       80.1258       88.4294      107.9905        0.0000        0.0000        0.0000        0.0000        0.0000        0.0000        0.0000        0.0000        0.0000        0.0000        0.0000        0.0000        0.0000      122.2800        0.0000        0.0000        0.0000      138.1200        0.0000        0.0000        0.0000        0.0000        0.0000        0.0000        0.0000        0.0000        0.0000        0.0000        0.0000        0.0000        0.0000        0.0000        0.0000        0.0000        0.0000        0.0000        0.0000        0.0000        0.0000        0.0000        0.0000        0.0000        0.0000        0.0000        0.0000        0.0000        0.0000        0.0000        0.0000        0.0000        0.0000        0.0000        0.0000        0.0000        0.0000        0.0000        0.0000        0.0000        0.0000        0.0000        0.0000
        0.0000        0.0000        0.0000        0.0000        0.0000        0.0000        0.0000        0.0000        0.0000        0.0000        0.0000        0.0000        0.0000        0.0000        0.0000        0.0000        0.0000        0.0000        0.0000        0.0000        0.0000        0.0000        0.0000        0.0000        0.0000        0.0000        0.0000        0.0000        0.0000        0.0000        0.0000        0.0000        0.0000        0.0000        0.0000        0.0000        0.0000        0.0000        0.0000        0.0000        0.0000        0.0000        0.0000        0.0000        0.0000        0.0000        0.0000        0.0000        0.0000        0.0000        0.0000        0.0000        0.0000        0.0000        0.0000        0.0000        0.0000        0.0000        0.0000        0.0000        0.0000        0.0000        0.0000        0.0000        0.0000        0.0000        0.0000        0.0000        0.0000        0.0000        0.0000        0.0000        0.0000        0.0000        0.0000        0.0000        0.0000        0.0000        0.0000        0.0000        0.0000        0.0000        0.0000        0.0000        0.0000        0.0000        0.0000        0.0000        0.0000        0.0000        0.0000        0.0000        0.0000        0.0000        0.0000        0.0000        0.0000        0.0000        0.0000        0.0000       91.1032       84.4954       66.2318       70.6444       62.3654       56.2051       67.5021      195.0616       73.0877       51.7557       40.5065       26.6795       21.0284       14.0636       13.6650       15.6987       15.2273       13.7694       16.4684       16.9652       15.7058       17.2192       16.9293       19.3827       21.8383       16.8349       16.8668       17.7653       17.9701       21.3072       18.3019       17.2068       17.6904       24.0138       26.3518       25.5996       28.1910       30.1296       40.1429       40.3234       34.1211       36.6323       39.9711       46.6510       52.6460       54.8617       53.7888       48.6684       49.2735       51.3179       54.4272       67.0557       69.0889       74.4139       78.4445       89.2335       99.2336       98.0309       92.9135       84.5720       95.8172       99.0045      100.0783      102.5947      107.0382      123.9110      128.8336      143.2960      132.0414      116.0043      119.5237      104.9625      118.5044      123.3108      128.1887      109.7325      103.8837       99.9086       96.4726       84.3910       80.2254       75.9512       77.4780       69.8586       70.4072       72.4421       80.6745      191.1121        0.0000        0.0000        0.0000        0.0000        0.0000        0.0000        0.0000        0.0000        0.0000        0.0000        0.0000        0.0000      161.8800      155.0700      158.8800        0.0000      147.6000      145.2900        0.0000        0.0000        0.0000        0.0000        0.0000        0.0000        0.0000        0.0000        0.0000        0.0000        0.0000        0.0000        0.0000        0.0000        0.0000        0.0000        0.0000        0.0000        0.0000        0.0000        0.0000        0.0000        0.0000        0.0000        0.0000        0.0000        0.0000        0.0000        0.0000        0.0000        0.0000        0.0000        0.0000        0.0000        0.0000        0.0000        0.0000        0.0000        0.0000        0.0000        0.0000        0.0000        0.0000
        0.0000        0.0000        0.0000        0.0000        0.0000        0.0000        0.0000        0.0000        0.0000        0.0000        0.0000        0.0000        0.0000        0.0000        0.0000        0.0000        0.0000        0.0000        0.0000        0.0000        0.0000        0.0000        0.0000        0.0000        0.0000        0.0000        0.0000        0.0000        0.0000        0.0000        0.0000        0.0000        0.0000        0.0000        0.0000        0.0000        0.0000        0.0000        0.0000        0.0000        0.0000        0.0000        0.0000        0.0000        0.0000        0.0000        0.0000        0.0000        0.0000        0.0000        0.0000        0.0000        0.0000        0.0000        0.0000        0.0000        0.0000        0.0000        0.0000        0.0000        0.0000        0.0000        0.0000        0.0000        0.0000        0.0000        0.0000        0.0000        0.0000        0.0000        0.0000        0.0000        0.0000        0.0000        0.0000        0.0000        0.0000        0.0000        0.0000        0.0000        0.0000        0.0000        0.0000        0.0000        0.0000        0.0000        0.0000        0.0000        0.0000        0.0000        0.0000        0.0000        0.0000        0.0000        0.0000        0.0000        0.0000        0.0000        0.0000       90.5980       70.9392       64.8598       52.1125       61.6423       54.5078       56.5694       67.6287      187.7319      101.9421       60.4557       55.1103       24.7985       17.6586       12.8541       13.3753       13.5372       11.8868       16.9686       13.9076       16.8423       13.5058       15.7546       18.4562       18.0151       16.4390       15.7731       15.8137       17.0351       17.5853       17.9059       18.1340       16.9951       20.8405       19.6949       21.7847       25.9432       28.3836       32.6909       32.6342       33.8293       35.5493       40.4038       46.9645       57.2232       50.5631       52.6395       54.7546       50.0046       53.8145       55.6384       62.9596       71.6482       81.2678       81.1338       86.3503      110.1350      106.4912      113.5093      120.7625      105.2055      101.8927      112.9203      112.8320      128.7317      127.0070      135.0279      160.8992      148.2399      117.0441      115.5355      110.6960      109.7291      119.5247      111.6299      105.9872      114.3225      105.4531      102.1970       97.2786       86.3115       80.5261       78.3209       77.7160       69.1465       65.4695       79.3358       91.4293      207.8855        0.0000        0.0000        0.0000        0.0000        0.0000        0.0000      143.5658      124.4100        0.0000        0.0000        0.0000        0.0000      174.2700      175.5300        0.0000        0.0000        0.0000        0.0000        0.0000        0.0000        0.0000        0.0000        0.0000        0.0000        0.0000        0.0000        0.0000        0.0000        0.0000        0.0000        0.0000        0.0000        0.0000        0.0000        0.0000        0.0000        0.0000        0.0000        0.0000        0.0000        0.0000        0.0000        0.0000        0.0000        0.0000        0.0000        0.0000        0.0000        0.0000        0.0000        0.0000        0.0000        0.0000        0.0000        0.0000        0.0000        0.0000        0.0000        0.0000        0.0000        0.0000
        0.0000        0.0000        0.0000        0.0000        0.0000        0.0000        0.0000        0.0000        0.0000        0.0000        0.0000        0.0000        0.0000        0.0000        0.0000        0.0000        0.0000        0.0000        0.0000        0.0000        0.0000        0.0000        0.0000        0.0000        0.0000        0.0000        0.0000        0.0000        0.0000        0.0000        0.0000        0.0000        0.0000        0.0000        0.0000        0.0000        0.0000        0.0000        0.0000        0.0000        0.0000        0.0000        0.0000        0.0000        0.0000        0.0000        0.0000        0.0000        0.0000        0.0000        0.0000        0.0000        0.0000        0.0000        0.0000        0.0000        0.0000        0.0000        0.0000        0.0000        0.0000        0.0000        0.0000        0.0000        0.0000        0.0000        0.0000        0.0000        0.0000        0.0000        0.0000        0.0000        0.0000        0.0000        0.0000        0.0000        0.0000        0.0000        0.0000        0.0000        0.0000        0.0000        0.0000        0.0000        0.0000        0.0000        0.0000        0.0000        0.0000        0.0000        0.0000        0.0000        0.0000        0.0000        0.0000        0.0000        0.0000       65.4412       59.6340       56.9034       52.5880       53.3255       54.3222       72.0219       68.1122       67.7714       58.1448       64.3162       62.9298       55.6477       46.6300       27.8758       19.1874       16.6651       12.3969       15.3415       14.4721       13.0765       15.7669       18.4286       21.7236       19.7577       17.3217       16.3019       16.7516       15.1840       17.9328       23.8683       24.4319       17.7476       19.6842       17.0112       18.1819       24.7750       26.1512       31.1269       29.3276       32.2579       39.7625       37.9210       45.1060       52.2553       62.9645       73.3051       59.8874       62.3464       62.1758       52.0478       56.5120       61.3828       70.6882       81.2960       93.3130      121.1894      119.5940      101.6580      119.7101      140.9994      134.3745      115.9205      123.9524      112.9949      119.8585      130.5783      139.3594      151.3914      149.1189      128.1994      122.4483      116.2708      127.5881      127.9995      109.4045      101.5169      104.5394      105.8724      103.6673      105.9913      100.7161       89.5010       87.2329       79.7729       72.4789       66.4288       76.3067       84.5758       85.3245        0.0000        0.0000        0.0000        0.0000        0.0000       87.0716       94.7536       88.0287       65.4600        0.0000        0.0000        0.0000        0.0000        0.0000        0.0000        0.0000        0.0000        0.0000        0.0000        0.0000        0.0000        0.0000        0.0000        0.0000        0.0000        0.0000        0.0000        0.0000        0.0000        0.0000        0.0000        0.0000        0.0000        0.0000        0.0000        0.0000        0.0000        0.0000        0.0000        0.0000        0.0000        0.0000        0.0000        0.0000        0.0000        0.0000        0.0000        0.0000        0.0000        0.0000        0.0000        0.0000        0.0000        0.0000        0.0000        0.0000        0.0000        0.0000        0.0000        0.0000        0.0000        0.0000
        0.0000        0.0000        0.0000        0.0000        0.0000        0.0000        0.0000        0.0000        0.0000        0.0000        0.0000        0.0000        0.0000        0.0000        0.0000        0.0000        0.0000        0.0000        0.0000        0.0000        0.0000        0.0000        0.0000        0.0000        0.0000        0.0000        0.0000        0.0000        0.0000        0.0000        0.0000        0.0000        0.0000        0.0000        0.0000        0.0000        0.0000        0.0000        0.0000        0.0000        0.0000        0.0000        0.0000        0.0000        0.0000        0.0000        0.0000        0.0000        0.0000        0.0000        0.0000        0.0000        0.0000        0.0000        0.0000        0.0000        0.0000        0.0000        0.0000        0.0000        0.0000        0.0000        0.0000        0.0000        0.0000        0.0000        0.0000        0.0000        0.0000        0.0000        0.0000        0.0000        0.0000        0.0000        0.0000        0.0000        0.0000        0.0000        0.0000        0.0000        0.0000        0.0000        0.0000        0.0000        0.0000        0.0000        0.0000        0.0000        0.0000        0.0000        0.0000        0.0000        0.0000        0.0000        0.0000        0.0000        0.0000       60.8832       45.9431       54.1728       54.1812       56.4400       53.9298       58.9737       68.4111       68.5209       68.3509       59.6433       57.2963       50.5470       51.3606       25.7011       17.4511       14.8051       19.6291       18.1555       17.3863       20.4581       20.6566       17.2096       12.9342       11.7103       13.8665       14.0310       16.7289       18.5499       17.1170       16.8088       18.5313       20.1007       18.2887       21.6443       27.3840       25.2306       23.7202       27.6685       33.8135       41.1908       43.9720       45.4514       50.2590       52.5290       55.8684       63.5313       61.1854       67.7611       68.0128       67.1370       71.6065       71.6699       78.9324       95.6444      153.4574      135.1314      139.3150      116.9713      132.3504      147.6580      113.1388      118.6779      142.3779      139.9581      172.8138      155.6196      156.6817      144.4126      152.1842      133.4290      127.5685      126.6607      137.4415      113.5197      108.4308      101.5454      103.3895       99.7842       95.9150       96.9990      100.0735       88.2448       72.3448       71.0930       71.8136       71.9778       74.0694       73.4948       96.5052        0.0000        0.0000        0.0000       25.6800       77.0566       79.7596       84.9045       83.5210       24.4800        0.0000        0.0000        0.0000        0.0000        0.0000        0.0000        0.0000        0.0000        0.0000        0.0000        0.0000        0.0000        0.0000        0.0000        0.0000        0.0000        0.0000        0.0000        0.0000        0.0000        0.0000        0.0000        0.0000        0.0000        0.0000        0.0000        0.0000        0.0000        0.0000        0.0000        0.0000        0.0000        0.0000        0.0000        0.0000        0.0000        0.0000        0.0000        0.0000        0.0000        0.0000        0.0000        0.0000        0.0000        0.0000        0.0000        0.0000        0.0000        0.0000        0.0000        0.0000        0.0000        0.0000
        0.0000        0.0000        0.0000        0.0000        0.0000        0.0000        0.0000        0.0000        0.0000        0.0000        0.0000        0.0000        0.0000        0.0000        0.0000        0.0000        0.0000        0.0000        0.0000        0.0000        0.0000        0.0000        0.0000        0.0000        0.0000        0.0000        0.0000        0.0000        0.0000        0.0000        0.0000        0.0000        0.0000        0.0000        0.0000        0.0000        0.0000        0.0000        0.0000        0.0000        0.0000        0.0000        0.0000        0.0000        0.0000        0.0000        0.0000        0.0000        0.0000        0.0000        0.0000        0.0000        0.0000        0.0000        0.0000        0.0000        0.0000        0.0000        0.0000        0.0000        0.0000        0.0000        0.0000        0.0000        0.0000        0.0000        0.0000        0.0000        0.0000        0.0000        0.0000        0.0000        0.0000        0.0000        0.0000        0.0000        0.0000        0.0000        0.0000        0.0000        0.0000        0.0000        0.0000        0.0000        0.0000        0.0000        0.0000        0.0000        0.0000        0.0000        0.0000        0.0000        0.0000        0.0000        0.0000        0.0000       60.0706       61.9883       48.0722       60.1472       67.2298       65.8279       55.3947       53.7527       65.3539       60.5986       60.5894       52.8004       44.1061       40.2937       43.5621       27.1785       19.3749       20.0428       22.2870       18.0482       53.5476      120.2255       60.7140       37.1371       17.0614       13.3187       14.1022       22.0796       18.3855       20.7154       17.3622       16.4414       18.5626       23.5004       17.9107       20.5218       20.9720       26.5827       29.0201       35.2022       45.3845       46.7839       49.8875       55.7872       57.7238       61.6237       61.2230       62.8695       66.3037       73.4789       75.7872       80.9221       84.2864       94.1613      100.9095      115.5147      118.9243      128.5397      128.4800      139.7623      153.4366      148.4370      132.2181      130.6927      124.2220      121.2001      127.5576      136.9090      134.8559      145.0077      139.2524      122.7283      115.0124      109.5613      104.2450       88.3271       86.1503       85.3090       82.7261       78.1586       78.5864       79.7180       74.4073       62.9367       63.9609       61.9040       65.4050       43.8617       60.5076      110.6382        0.0000        0.0000        0.0000        0.0000       39.8190       58.5280       68.0786       72.4260       76.6538       36.0600        0.0000        0.0000        0.0000        0.0000        0.0000        0.0000        0.0000        0.0000        0.0000        0.0000        0.0000        0.0000        0.0000        0.0000        0.0000        0.0000        0.0000        0.0000        0.0000        0.0000        0.0000        0.0000        0.0000        0.0000        0.0000        0.0000        0.0000        0.0000        0.0000        0.0000        0.0000        0.0000        0.0000        0.0000        0.0000        0.0000        0.0000        0.0000        0.0000        0.0000        0.0000        0.0000        0.0000        0.0000        0.0000        0.0000        0.0000        0.0000        0.0000        0.0000        0.0000        0.0000        0.0000
        0.0000        0.0000        0.0000        0.0000        0.0000        0.0000        0.0000        0.0000        0.0000        0.0000        0.0000        0.0000        0.0000        0.0000        0.0000        0.0000        0.0000        0.0000        0.0000        0.0000        0.0000        0.0000        0.0000        0.0000        0.0000        0.0000        0.0000        0.0000        0.0000        0.0000        0.0000        0.0000        0.0000        0.0000        0.0000        0.0000        0.0000        0.0000        0.0000        0.0000        0.0000        0.0000        0.0000        0.0000        0.0000        0.0000        0.0000        0.0000        0.0000        0.0000        0.0000        0.0000        0.0000        0.0000        0.0000        0.0000        0.0000        0.0000        0.0000        0.0000        0.0000        0.0000        0.0000        0.0000        0.0000        0.0000        0.0000        0.0000        0.0000        0.0000        0.0000        0.0000        0.0000        0.0000        0.0000        0.0000        0.0000        0.0000        0.0000        0.0000        0.0000        0.0000        0.0000        0.0000        0.0000        0.0000        0.0000        0.0000        0.0000        0.0000        0.0000        0.0000        0.0000        0.0000        0.0000        0.0000       51.5392       48.4326       45.0960       59.7215       67.6302       59.0811       50.0399       60.1313       54.3742       43.7310       40.7217       41.2301       44.6208       42.2583       34.8285       23.7111       20.9161       22.0007       20.3903       20.7708       31.2636      137.2529      157.8692       14.3379       15.1718       13.8722       19.8672       16.8463       16.1455       16.5550       17.2437       16.2109       20.9611       22.2316       17.4702       23.4058       18.3939       29.4780       40.6928       37.6249       41.4019       44.2267       49.9586       57.9924       58.4503       62.0047       64.5485       66.8366       70.9549       74.5434       83.9552       91.0606      122.5229      109.4292      121.7904      128.5275      130.0027      143.1947      140.6563      153.4530      159.3015      156.9540      173.7714      145.6964      135.9630      135.8104      128.8146      145.0724      141.4459      136.8185      136.0626      116.1743      109.2233      104.3826      101.2063       84.7918       78.4955       73.2956       75.9694       74.0222       73.3555       73.3478       71.7011       70.1631       69.1577       70.1917       71.4501        0.0000        0.0000        0.0000        0.0000        0.0000        0.0000       21.7241       33.1289       56.9728       62.1992       64.9120       70.3823        0.0000        0.0000        0.0000        0.0000        0.0000        0.0000        0.0000        0.0000        0.0000        0.0000        0.0000        0.0000        0.0000        0.0000        0.0000        0.0000        0.0000        0.0000        0.0000        0.0000        0.0000        0.0000        0.0000        0.0000        0.0000        0.0000        0.0000        0.0000        0.0000        0.0000        0.0000        0.0000        0.0000        0.0000        0.0000        0.0000        0.0000        0.0000        0.0000        0.0000        0.0000        0.0000        0.0000        0.0000        0.0000        0.0000        0.0000        0.0000        0.0000        0.0000        0.0000        0.0000        0.0000        0.0000
        0.0000        0.0000        0.0000        0.0000        0.0000        0.0000        0.0000        0.0000        0.0000        0.0000        0.0000        0.0000        0.0000        0.0000        0.0000        0.0000        0.0000        0.0000        0.0000        0.0000        0.0000        0.0000        0.0000        0.0000        0.0000        0.0000        0.0000        0.0000        0.0000        0.0000        0.0000        0.0000        0.0000        0.0000        0.0000        0.0000        0.0000        0.0000        0.0000        0.0000        0.0000        0.0000        0.0000        0.0000        0.0000        0.0000        0.0000        0.0000        0.0000        0.0000        0.0000        0.0000        0.0000        0.0000        0.0000        0.0000        0.0000        0.0000        0.0000        0.0000        0.0000        0.0000        0.0000        0.0000        0.0000        0.0000        0.0000        0.0000        0.0000        0.0000        0.0000        0.0000        0.0000        0.0000        0.0000        0.0000        0.0000        0.0000        0.0000        0.0000        0.0000        0.0000        0.0000        0.0000        0.0000        0.0000        0.0000        0.0000        0.0000        0.0000        0.0000        0.0000        0.0000        0.0000        0.0000        0.0000       52.9907       49.7688       53.7487       56.1534       55.9296       54.2531       52.6980       56.3836       51.4326       40.8064       30.1580       38.8620       38.3285       29.4634       24.3991       40.3191       31.0893       20.5312       17.9317       19.1188       21.9727       44.2799      100.9838       13.7783       19.6652       16.5660       14.8039       15.8968       20.6458       18.4573       22.8247       20.6154       30.1467       31.8749       19.9701       17.5882       26.0343       38.4008       44.7022       47.7620       39.7867       49.4095       52.7365       61.7748       59.4901       60.5883       69.3601       71.1898       79.1605       92.4012       98.5527      104.8171      122.5005      122.7958      143.8748      151.9340      157.9610      158.5425      150.1858      162.3604      156.0279      179.2560      164.6701      145.1130      132.7928      136.1004      131.2464      140.7514      136.0350      131.6188      114.0860      103.0681      103.9648      101.3842       96.0666       78.0307       68.5211       68.2494       67.0482       67.0142       64.1171       62.8979       64.6205       64.1108       72.3318       66.7807        0.0000        0.0000        0.0000        0.0000        0.0000        0.0000       17.6650       16.1647       25.0898       47.8002       51.5421       54.7781       58.0673        0.0000        0.0000        0.0000        0.0000        0.0000        0.0000        0.0000        0.0000        0.0000        0.0000        0.0000        0.0000        0.0000        0.0000        0.0000        0.0000        0.0000        0.0000        0.0000        0.0000        0.0000        0.0000        0.0000        0.0000        0.0000        0.0000        0.0000        0.0000        0.0000        0.0000        0.0000        0.0000        0.0000        0.0000        0.0000        0.0000        0.0000        0.0000        0.0000        0.0000        0.0000        0.0000        0.0000        0.0000        0.0000        0.0000        0.0000        0.0000        0.0000        0.0000        0.0000        0.0000        0.0000        0.0000
        0.0000        0.0000        0.0000        0.0000        0.0000        0.0000        0.0000        0.0000        0.0000        0.0000        0.0000        0.0000        0.0000        0.0000        0.0000        0.0000        0.0000        0.0000        0.0000        0.0000        0.0000        0.0000        0.0000        0.0000        0.0000        0.0000        0.0000        0.0000        0.0000        0.0000        0.0000        0.0000        0.0000        0.0000        0.0000        0.0000        0.0000        0.0000        0.0000        0.0000        0.0000        0.0000        0.0000        0.0000        0.0000        0.0000        0.0000        0.0000        0.0000        0.0000        0.0000        0.0000        0.0000        0.0000        0.0000        0.0000        0.0000        0.0000        0.0000        0.0000        0.0000        0.0000        0.0000        0.0000        0.0000        0.0000        0.0000        0.0000        0.0000        0.0000        0.0000        0.0000        0.0000        0.0000        0.0000        0.0000        0.0000        0.0000        0.0000        0.0000        0.0000        0.0000        0.0000        0.0000        0.0000        0.0000        0.0000        0.0000        0.0000        0.0000        0.0000        0.0000        0.0000        0.0000        0.0000        0.0000        0.0000       43.7457       50.4068       54.1894       41.3132       48.9306       50.2884       41.3965       43.4279       40.4626       28.8128       33.7242       26.6340       20.6307       22.1143       25.8690       26.9426       24.0331       20.0505       18.1074       16.4813       19.3991       36.7379       34.1312       20.9802       20.6003       15.0375       21.1842       17.9946       26.7414       31.2352       33.9204       18.8023       24.2214       20.8277       17.8690       34.8670       36.8990       36.0318       43.3226       39.9623       46.3243       49.9086       65.9259       64.1308       69.1156       79.4530       89.2710       96.2659      101.9186      104.1117      115.0153      116.4998      121.8418      136.3677      144.0033      149.9522      136.5469      140.1320      171.2201      175.4461      168.1413      149.9519      147.6292      158.1289      151.8605      133.0357      133.0316      124.0814      109.3783      102.7929       96.7507       91.9527       89.4650       92.9384       73.2611       61.3606       56.5001       53.2552       53.7948       51.8390       55.0233       53.2628       55.2013       62.8344        0.0000        0.0000        0.0000        0.0000        0.0000        0.0000        0.0000       15.3502       16.8156       22.9012       42.6898       49.5971       56.2007       55.9528        0.0000        0.0000        0.0000        0.0000        0.0000        0.0000        0.0000        0.0000        0.0000        0.0000        0.0000        0.0000        0.0000        0.0000        0.0000        0.0000        0.0000        0.0000        0.0000        0.0000        0.0000        0.0000        0.0000        0.0000        0.0000        0.0000        0.0000        0.0000        0.0000        0.0000        0.0000        0.0000        0.0000        0.0000        0.0000        0.0000        0.0000        0.0000        0.0000        0.0000        0.0000        0.0000        0.0000        0.0000        0.0000        0.0000        0.0000        0.0000        0.0000        0.0000        0.0000        0.0000        0.0000        0.0000
        0.0000        0.0000        0.0000        0.0000        0.0000        0.0000        0.0000        0.0000        0.0000        0.0000        0.0000        0.0000        0.0000        0.0000        0.0000        0.0000        0.0000        0.0000        0.0000        0.0000        0.0000        0.0000        0.0000        0.0000        0.0000        0.0000        0.0000        0.0000        0.0000        0.0000        0.0000        0.0000        0.0000        0.0000        0.0000        0.0000        0.0000        0.0000        0.0000        0.0000        0.0000        0.0000        0.0000        0.0000        0.0000        0.0000        0.0000        0.0000        0.0000        0.0000        0.0000        0.0000        0.0000        0.0000        0.0000        0.0000        0.0000        0.0000        0.0000        0.0000        0.0000        0.0000        0.0000        0.0000        0.0000        0.0000        0.0000        0.0000        0.0000        0.0000        0.0000        0.0000        0.0000        0.0000        0.0000        0.0000        0.0000        0.0000        0.0000        0.0000        0.0000        0.0000        0.0000        0.0000        0.0000        0.0000        0.0000        0.0000        0.0000        0.0000        0.0000        0.0000        0.0000        0.0000        0.0000        0.0000       54.5603       44.9820       35.9672       42.6260        0.0000       43.7786       34.5122       32.1253       22.4061       29.0591       31.4876       23.7749       16.8872       24.6760       24.5806       21.0570       23.6234       26.5478       16.3889       15.1961       17.8874       20.4889       20.6156       14.6107       16.4202       18.2896       17.6024       17.6570       38.7628       23.0956       23.7974       23.7043       16.5643       19.3259       18.0243       23.0032       26.7441       33.4769       40.8417       39.8200       37.8177       46.0323       49.6571       58.2295       74.8705       76.1368       85.8073       92.9117       92.4388      111.1687      116.1002      119.4622      131.4969      133.6044      131.5320      126.8733      127.7534      139.2824      163.6116      173.3151      169.8133      140.3729      142.8998      135.1404      133.0035      133.3435      117.3441      105.3790      129.2469      115.2801       88.4471       77.9117       67.0070       59.7836       61.9215       45.5457       36.2647       37.6489       31.8144       32.0092       32.7300       39.5420       41.8500        0.0000        0.0000        0.0000        0.0000        0.0000       85.8000       39.9300        0.0000       30.7633       28.3879       31.1779       41.6207       50.1367       51.8595       60.3360        0.0000        0.0000        0.0000        0.0000        0.0000        0.0000        0.0000        0.0000        0.0000        0.0000        0.0000        0.0000        0.0000        0.0000        0.0000        0.0000        0.0000        0.0000        0.0000        0.0000        0.0000        0.0000        0.0000        0.0000        0.0000        0.0000        0.0000        0.0000        0.0000        0.0000        0.0000        0.0000        0.0000        0.0000        0.0000        0.0000        0.0000        0.0000        0.0000        0.0000        0.0000        0.0000        0.0000        0.0000        0.0000        0.0000        0.0000        0.0000        0.0000        0.0000        0.0000        0.0000        0.0000        0.0000        0.0000
        0.0000        0.0000        0.0000        0.0000        0.0000        0.0000        0.0000        0.0000        0.0000        0.0000        0.0000        0.0000        0.0000        0.0000        0.0000        0.0000        0.0000        0.0000        0.0000        0.0000        0.0000        0.0000        0.0000        0.0000        0.0000        0.0000        0.0000        0.0000        0.0000        0.0000        0.0000        0.0000        0.0000        0.0000        0.0000        0.0000        0.0000        0.0000        0.0000        0.0000        0.0000        0.0000        0.0000        0.0000        0.0000        0.0000        0.0000        0.0000        0.0000        0.0000        0.0000        0.0000        0.0000        0.0000        0.0000        0.0000        0.0000        0.0000        0.0000        0.0000        0.0000        0.0000        0.0000        0.0000        0.0000        0.0000        0.0000        0.0000        0.0000        0.0000        0.0000        0.0000        0.0000        0.0000        0.0000        0.0000        0.0000        0.0000        0.0000        0.0000        0.0000        0.0000        0.0000        0.0000        0.0000        0.0000        0.0000        0.0000        0.0000        0.0000        0.0000        0.0000        0.0000        0.0000        0.0000        0.0000        0.0000       34.7496        0.0000        0.0000        0.0000       34.5497       33.1717       42.8687       31.0873       35.6085       18.6693       19.1363       24.0767       21.0593       19.2671       30.0466       24.1218       22.9573       21.5822       18.7971       19.1368       27.8130       22.6593       18.5718       18.5254       27.3420       15.7228       21.6335       25.5299       29.9490       20.7474       28.0672       18.7070       16.9151       18.0556       21.1844       23.2115       29.4047       35.5987       39.6653       40.4695       52.2724       65.3449       68.7025       78.3717       82.9282       93.0489       97.6786       97.5284      111.0213      135.9095      128.1533      128.3787      134.9594      137.7227      131.1308      139.5952      144.0481      159.8996      192.7132      161.8933      144.6604      133.0702      115.7392      109.5060      108.7521      109.6775       97.0835      109.4925       97.8629       82.0541       64.6523       53.3989       52.9506       50.3369       34.3087       32.4261       29.0769       25.9319       22.9979       29.0766       35.5287       28.6674        0.0000        0.0000        0.0000        0.0000        0.0000       59.0400       21.7200        7.3800       34.7136       29.9004       35.9335       40.5087       45.5151       49.4341       51.6865        0.0000        0.0000        0.0000        0.0000        0.0000        0.0000        0.0000        0.0000        0.0000        0.0000        0.0000        0.0000        0.0000        0.0000        0.0000        0.0000        0.0000        0.0000        0.0000        0.0000        0.0000        0.0000        0.0000        0.0000        0.0000        0.0000        0.0000        0.0000        0.0000        0.0000        0.0000        0.0000        0.0000        0.0000        0.0000        0.0000        0.0000        0.0000        0.0000        0.0000        0.0000        0.0000        0.0000        0.0000        0.0000        0.0000        0.0000        0.0000        0.0000        0.0000        0.0000        0.0000        0.0000        0.0000        0.0000
        0.0000        0.0000        0.0000        0.0000        0.0000        0.0000        0.0000        0.0000        0.0000        0.0000        0.0000        0.0000        0.0000        0.0000        0.0000        0.0000        0.0000        0.0000        0.0000        0.0000        0.0000        0.0000        0.0000        0.0000        0.0000        0.0000        0.0000        0.0000        0.0000        0.0000        0.0000        0.0000        0.0000        0.0000        0.0000        0.0000        0.0000        0.0000        0.0000        0.0000        0.0000        0.0000        0.0000        0.0000        0.0000        0.0000        0.0000        0.0000        0.0000        0.0000        0.0000        0.0000        0.0000        0.0000        0.0000        0.0000        0.0000        0.0000        0.0000        0.0000        0.0000        0.0000        0.0000        0.0000        0.0000        0.0000        0.0000        0.0000        0.0000        0.0000        0.0000        0.0000        0.0000        0.0000        0.0000        0.0000        0.0000        0.0000        0.0000        0.0000        0.0000        0.0000        0.0000        0.0000        0.0000        0.0000        0.0000        0.0000        0.0000        0.0000        0.0000        0.0000        0.0000        0.0000        0.0000        0.0000        0.0000        0.0000        0.0000        0.0000        0.0000       33.3342       28.2546       35.8044       16.1756       17.5982       18.2381       15.9911       21.8953       25.9577       22.3685       24.6618       18.7926       29.1023       26.3665       20.6289       15.7448       19.4194       25.5755       15.2235       19.0001       22.2565       17.9541       28.2763       16.9702       16.8494       21.1652       18.1146       17.9702       16.6123       18.0346       18.3793       23.3693       29.7103       36.5402       48.3783       57.2504       52.9153       56.8572       64.5341       62.4530       70.3292       79.3554       93.8097      108.3175      122.1527      124.8713      122.1041      129.6140      175.5199      172.8929      155.9289      159.3332      164.7705      181.4484      167.9625      136.5150      112.8440      104.6836       99.3460      100.7010      105.8340       99.5643       87.8744       84.3469       73.1562       61.6469       47.4857       42.2155       45.5285       39.0379       26.0640       22.5531       25.4121       27.2557       36.4909       27.5419        0.0000        0.0000        0.0000        0.0000        0.0000        0.0000       71.2500       55.1400       20.8500        6.1500       33.9276       34.2010       34.4578       37.8052       43.6486       46.8481       49.0467        0.0000        0.0000        0.0000        0.0000        0.0000        0.0000        0.0000        0.0000        0.0000        0.0000        0.0000        0.0000        0.0000        0.0000        0.0000        0.0000        0.0000        0.0000        0.0000        0.0000        0.0000        0.0000        0.0000        0.0000        0.0000        0.0000        0.0000        0.0000        0.0000        0.0000        0.0000        0.0000        0.0000        0.0000        0.0000        0.0000        0.0000        0.0000        0.0000        0.0000        0.0000        0.0000        0.0000        0.0000        0.0000        0.0000        0.0000        0.0000        0.0000        0.0000        0.0000        0.0000        0.0000        0.0000        0.0000
        0.0000        0.0000        0.0000        0.0000        0.0000        0.0000        0.0000        0.0000        0.0000        0.0000        0.0000        0.0000        0.0000        0.0000        0.0000        0.0000        0.0000        0.0000        0.0000        0.0000        0.0000        0.0000        0.0000        0.0000        0.0000        0.0000        0.0000        0.0000        0.0000        0.0000        0.0000        0.0000        0.0000        0.0000        0.0000        0.0000        0.0000        0.0000        0.0000        0.0000        0.0000        0.0000        0.0000        0.0000        0.0000        0.0000        0.0000        0.0000        0.0000        0.0000        0.0000        0.0000        0.0000        0.0000        0.0000        0.0000        0.0000        0.0000        0.0000        0.0000        0.0000        0.0000        0.0000        0.0000        0.0000        0.0000        0.0000        0.0000        0.0000        0.0000        0.0000        0.0000        0.0000        0.0000        0.0000        0.0000        0.0000        0.0000        0.0000        0.0000        0.0000        0.0000        0.0000        0.0000        0.0000        0.0000        0.0000        0.0000        0.0000        0.0000        0.0000        0.0000        0.0000        0.0000        0.0000        0.0000        0.0000        0.0000        0.0000        0.0000        0.0000        0.0000       17.0968       26.0975       18.7685       19.5678       21.4617       18.8769       21.1682       19.5231       18.4455       19.0535       20.7273       25.6282       19.9968       16.4348       21.9899       26.4318       25.5664       23.1901       33.0123       24.7385       20.1135       25.4191       23.7164       21.6517       17.3533       16.5604       15.5327       15.9367       20.4023       21.4444       28.1872       29.3495       40.1197       61.8567       62.2080       52.9524       51.1249       52.8265       64.7303       69.2014       69.0904      110.7845      110.3415      110.8340      117.8898      126.2993      149.4379      185.7794      195.3364      171.1897      164.3976      177.7610      173.3159      150.7299      122.1331       87.1742       82.6791       81.7816       84.1278       89.3277       84.4225       76.7198       69.0136       53.9629       48.3129       39.9565       39.0838       33.6453       29.9631       22.9103       18.5399       18.7199       21.6595       20.4736       26.7049        0.0000        0.0000        0.0000        0.0000        0.0000        0.0000        0.0000       34.1100       17.2500       11.9100       28.4529       32.4551       32.7656       35.1101       42.0390       48.6394       54.6069        0.0000        0.0000        0.0000        0.0000        0.0000        0.0000        0.0000        0.0000        0.0000        0.0000        0.0000        0.0000        0.0000        0.0000        0.0000        0.0000        0.0000        0.0000        0.0000        0.0000        0.0000        0.0000        0.0000        0.0000        0.0000        0.0000        0.0000        0.0000        0.0000        0.0000        0.0000        0.0000        0.0000        0.0000        0.0000        0.0000        0.0000        0.0000        0.0000        0.0000        0.0000        0.0000        0.0000        0.0000        0.0000        0.0000        0.0000        0.0000        0.0000        0.0000        0.0000        0.0000        0.0000        0.0000        0.0000
        0.0000        0.0000        0.0000        0.0000        0.0000        0.0000        0.0000        0.0000        0.0000        0.0000        0.0000        0.0000        0.0000        0.0000        0.0000        0.0000        0.0000        0.0000        0.0000        0.0000        0.0000        0.0000        0.0000        0.0000        0.0000        0.0000        0.0000        0.0000        0.0000        0.0000        0.0000        0.0000        0.0000        0.0000        0.0000        0.0000        0.0000        0.0000        0.0000        0.0000        0.0000        0.0000        0.0000        0.0000        0.0000        0.0000        0.0000        0.0000        0.0000        0.0000        0.0000        0.0000        0.0000        0.0000        0.0000        0.0000        0.0000        0.0000        0.0000        0.0000        0.0000        0.0000        0.0000        0.0000        0.0000        0.0000        0.0000        0.0000        0.0000        0.0000        0.0000        0.0000        0.0000        0.0000        0.0000        0.0000        0.0000        0.0000        0.0000        0.0000        0.0000        0.0000        0.0000        0.0000        0.0000        0.0000        0.0000        0.0000        0.0000        0.0000        0.0000        0.0000        0.0000        0.0000        0.0000        0.0000        0.0000        0.0000        0.0000        0.0000        0.0000        0.0000        0.0000       21.0119       21.2735       16.6380       18.5131       15.5374       16.2286       18.8528       18.5072       26.4157       26.8184       33.7631       28.1120       37.5276       30.6260       25.7213       30.1766       48.1546       53.3890       34.0668       21.9994       26.8925       28.6792       31.6444       22.8687        0.0000        0.0000       13.5425       17.8391       22.7484       29.7015       34.9961       48.2304       58.7935       58.0532       50.2788       55.2304       48.3989       52.0918       67.8974       76.0477       93.7203      104.6935      109.9223      133.5639      148.6904      145.9237      182.4902      175.8601      144.6676      139.8983      124.2301      136.3357      122.4112       90.7375       70.7786       71.2055       75.0146       76.5194       95.6131       70.5948       52.8243       46.8974       42.6732       40.7879       27.0386       22.0573       18.2687       17.2247       14.2178       17.5762       16.7738        0.0000        0.0000        0.0000        0.0000        0.0000        0.0000        0.0000        0.0000        0.0000        0.0000        0.0000        0.0000        0.0000       25.5557       30.2719       25.4999       26.9809       38.4490       43.1707        0.0000        0.0000        0.0000        0.0000        0.0000        0.0000        0.0000        0.0000        0.0000        0.0000        0.0000        0.0000        0.0000        0.0000        0.0000        0.0000        0.0000        0.0000        0.0000        0.0000        0.0000        0.0000        0.0000        0.0000        0.0000        0.0000        0.0000        0.0000        0.0000        0.0000        0.0000        0.0000        0.0000        0.0000        0.0000        0.0000        0.0000        0.0000        0.0000        0.0000        0.0000        0.0000        0.0000        0.0000        0.0000        0.0000        0.0000        0.0000        0.0000        0.0000        0.0000        0.0000        0.0000        0.0000        0.0000        0.0000
        0.0000        0.0000        0.0000        0.0000        0.0000        0.0000        0.0000        0.0000        0.0000        0.0000        0.0000        0.0000        0.0000        0.0000        0.0000        0.0000        0.0000        0.0000        0.0000        0.0000        0.0000        0.0000        0.0000        0.0000        0.0000        0.0000        0.0000        0.0000        0.0000        0.0000        0.0000        0.0000        0.0000        0.0000        0.0000        0.0000        0.0000        0.0000        0.0000        0.0000        0.0000        0.0000        0.0000        0.0000        0.0000        0.0000        0.0000        0.0000        0.0000        0.0000        0.0000        0.0000        0.0000        0.0000        0.0000        0.0000        0.0000        0.0000        0.0000        0.0000        0.0000        0.0000        0.0000        0.0000        0.0000        0.0000        0.0000        0.0000        0.0000        0.0000        0.0000        0.0000        0.0000        0.0000        0.0000        0.0000        0.0000        0.0000        0.0000        0.0000        0.0000        0.0000        0.0000        0.0000        0.0000        0.0000        0.0000        0.0000        0.0000        0.0000        0.0000        0.0000        0.0000        0.0000        0.0000        0.0000        0.0000        0.0000        0.0000        0.0000        0.0000        0.0000        0.0000       24.4871       18.1220       15.8657       11.7515       16.5941       17.1912       20.6292       29.4804       24.8489       35.6939       30.3900       35.6416       47.0401       28.8872       37.6278       43.2772       59.5015       56.4418       51.1766       33.6302       36.2730       31.9008       33.0644        0.0000        0.0000        0.0000        0.0000        0.0000        0.0000       32.9188       40.7250       40.9761       43.5898       46.5133       49.9971       55.3902       49.0655       53.6148       66.9118       77.8788      103.3066      109.1644      152.5260      163.2692      151.8369      183.4323      174.0008      165.0226      128.5330      121.8512      107.9888      103.2224       85.2492       72.5476       62.3496       70.6144       62.4363       67.1438       68.1104       62.1973       47.9945       45.9042       40.3164       31.7029       28.1164       22.7413       22.3754       21.1502       13.5449        0.0000        0.0000        0.0000        0.0000        0.0000        0.0000        0.0000        0.0000        0.0000        0.0000        0.0000        0.0000        0.0000        0.0000        0.0000       23.5360       22.9100       26.0645       31.4170       36.7502       37.0414       83.1301        0.0000        0.0000        0.0000        0.0000        0.0000        0.0000        0.0000        0.0000        0.0000        0.0000        0.0000        0.0000        0.0000        0.0000        0.0000        0.0000        0.0000        0.0000        0.0000        0.0000        0.0000        0.0000        0.0000        0.0000        0.0000        0.0000        0.0000        0.0000        0.0000        0.0000        0.0000        0.0000        0.0000        0.0000        0.0000        0.0000        0.0000        0.0000        0.0000        0.0000        0.0000        0.0000        0.0000        0.0000        0.0000        0.0000        0.0000        0.0000        0.0000        0.0000        0.0000        0.0000        0.0000        0.0000        0.0000
        0.0000        0.0000        0.0000        0.0000        0.0000        0.0000        0.0000        0.0000        0.0000        0.0000        0.0000        0.0000        0.0000        0.0000        0.0000        0.0000        0.0000        0.0000        0.0000        0.0000        0.0000        0.0000        0.0000        0.0000        0.0000        0.0000        0.0000        0.0000        0.0000        0.0000        0.0000        0.0000        0.0000        0.0000        0.0000        0.0000        0.0000        0.0000        0.0000        0.0000        0.0000        0.0000        0.0000        0.0000        0.0000        0.0000        0.0000        0.0000        0.0000        0.0000        0.0000        0.0000        0.0000        0.0000        0.0000        0.0000        0.0000        0.0000        0.0000        0.0000        0.0000        0.0000        0.0000        0.0000        0.0000        0.0000        0.0000        0.0000        0.0000        0.0000        0.0000        0.0000        0.0000        0.0000        0.0000        0.0000        0.0000        0.0000        0.0000        0.0000        0.0000        0.0000        0.0000        0.0000        0.0000        0.0000        0.0000        0.0000        0.0000        0.0000        0.0000        0.0000        0.0000        0.0000        0.0000        0.0000        0.0000        0.0000        0.0000        0.0000        0.0000        0.0000        0.0000       31.5605       15.9365       11.5337       19.1178       20.4639       20.9913       25.8474       33.4591       26.2826       32.4757       35.8610       44.2998       39.6117       32.1951        0.0000       43.5792       52.6464        0.0000        0.0000       35.0752       41.0562        0.0000        0.0000        0.0000        0.0000        0.0000        0.0000        0.0000        0.0000       32.5017       41.0293       45.9698       44.5234       50.9695       51.0930       52.9509       48.9108       56.8104       71.9783       91.8294      112.7263      134.7521      138.1460      141.0235      141.9512      155.2517      138.9960      128.7968      101.9837       97.9791       94.9390       80.2296       75.6707       77.0258       69.6336       56.4278       54.7875       47.2678       59.3962       56.3625       38.4017       45.0242       42.5665       40.8018        0.0000        0.0000        0.0000        0.0000        0.0000        0.0000        0.0000        0.0000        0.0000        0.0000        0.0000        0.0000        0.0000        0.0000        0.0000        0.0000        0.0000        0.0000        0.0000        0.0000       20.8473       20.0342       19.4033       24.9887       28.2899        0.0000        0.0000        0.0000        0.0000        0.0000        0.0000        0.0000        0.0000        0.0000        0.0000        0.0000        0.0000        0.0000        0.0000        0.0000        0.0000        0.0000        0.0000        0.0000        0.0000        0.0000        0.0000        0.0000        0.0000        0.0000        0.0000        0.0000        0.0000        0.0000        0.0000        0.0000        0.0000        0.0000        0.0000        0.0000        0.0000        0.0000        0.0000        0.0000        0.0000        0.0000        0.0000        0.0000        0.0000        0.0000        0.0000        0.0000        0.0000        0.0000        0.0000        0.0000        0.0000        0.0000        0.0000        0.0000        0.0000        0.0000
        0.0000        0.0000        0.0000        0.0000        0.0000        0.0000        0.0000        0.0000        0.0000        0.0000        0.0000        0.0000        0.0000        0.0000        0.0000        0.0000        0.0000        0.0000        0.0000        0.0000        0.0000        0.0000        0.0000        0.0000        0.0000        0.0000        0.0000        0.0000        0.0000        0.0000        0.0000        0.0000        0.0000        0.0000        0.0000        0.0000        0.0000        0.0000        0.0000        0.0000        0.0000        0.0000        0.0000        0.0000        0.0000        0.0000        0.0000        0.0000        0.0000        0.0000        0.0000        0.0000        0.0000        0.0000        0.0000        0.0000        0.0000        0.0000        0.0000        0.0000        0.0000        0.0000        0.0000        0.0000        0.0000        0.0000        0.0000        0.0000        0.0000        0.0000        0.0000        0.0000        0.0000        0.0000        0.0000        0.0000        0.0000        0.0000        0.0000        0.0000        0.0000        0.0000        0.0000        0.0000        0.0000        0.0000        0.0000        0.0000        0.0000        0.0000        0.0000        0.0000        0.0000        0.0000        0.0000        0.0000        0.0000        0.0000        0.0000        0.0000        0.0000        0.0000        0.0000       19.9147       16.0126       16.9929       24.5857       29.4500       28.7538       31.7976       26.7998       32.5645       35.6468       30.3988        0.0000        0.0000        0.0000        0.0000        0.0000        0.0000        0.0000        0.0000        0.0000        0.0000        0.0000        0.0000        0.0000        0.0000        0.0000        0.0000        0.0000        0.0000        0.0000       40.7107       42.4634       42.9507       47.3217       51.4293       55.0329       59.0867       58.6682       70.3414       78.1659      107.4681      137.3164      150.3466      141.3283      134.5490      118.6176       99.2460      100.0701       94.1415       92.4120       83.0813       72.7419       71.7219       56.5572       50.7868       47.6733       41.7199       40.0317       44.3750       45.5822       43.9949       45.2903       36.8761        0.0000        0.0000        0.0000        0.0000        0.0000        0.0000        0.0000        0.0000        0.0000        0.0000        0.0000        0.0000        0.0000        0.0000        0.0000        0.0000        0.0000        0.0000        0.0000        0.0000        0.0000        0.0000       21.2860       19.3116       21.9419        0.0000       40.6053       69.8567        0.0000        0.0000        0.0000        0.0000        0.0000        0.0000        0.0000        0.0000        0.0000        0.0000        0.0000        0.0000        0.0000        0.0000        0.0000        0.0000        0.0000        0.0000        0.0000        0.0000        0.0000        0.0000        0.0000        0.0000        0.0000        0.0000        0.0000        0.0000        0.0000        0.0000        0.0000        0.0000        0.0000        0.0000        0.0000        0.0000        0.0000        0.0000        0.0000        0.0000        0.0000        0.0000        0.0000        0.0000        0.0000        0.0000        0.0000        0.0000        0.0000        0.0000        0.0000        0.0000        0.0000        0.0000        0.0000
        0.0000        0.0000        0.0000        0.0000        0.0000        0.0000        0.0000        0.0000        0.0000        0.0000        0.0000        0.0000        0.0000        0.0000        0.0000        0.0000        0.0000        0.0000        0.0000        0.0000        0.0000        0.0000        0.0000        0.0000        0.0000        0.0000        0.0000        0.0000        0.0000        0.0000        0.0000        0.0000        0.0000        0.0000        0.0000        0.0000        0.0000        0.0000        0.0000        0.0000        0.0000        0.0000        0.0000        0.0000        0.0000        0.0000        0.0000        0.0000        0.0000        0.0000        0.0000        0.0000        0.0000        0.0000        0.0000        0.0000        0.0000        0.0000        0.0000        0.0000        0.0000        0.0000        0.0000        0.0000        0.0000        0.0000        0.0000        0.0000        0.0000        0.0000        0.0000        0.0000        0.0000        0.0000        0.0000        0.0000        0.0000        0.0000        0.0000        0.0000        0.0000        0.0000        0.0000        0.0000        0.0000        0.0000        0.0000        0.0000        0.0000        0.0000        0.0000        0.0000        0.0000        0.0000        0.0000        0.0000        0.0000        0.0000        0.0000        0.0000        0.0000        0.0000        0.0000        0.0000        0.0000       36.7818       28.3009       39.0185       31.1644       27.8726       29.8407       33.7285       31.1809       31.5586       35.6409        0.0000        0.0000        0.0000        0.0000        0.0000        0.0000        0.0000        0.0000        0.0000        0.0000        0.0000        0.0000        0.0000        0.0000        0.0000        0.0000        0.0000        0.0000       37.5074       36.3239       37.2193       46.4214       49.3441       49.4451       56.7553       70.2653       78.2930       83.1208       98.7051      104.1577      107.7005      104.4081       88.8345       69.1394       58.4479       69.6984       91.3572       80.3865       58.1833       99.6047       60.0682       31.4442       25.3008       22.7726       36.0023       40.8659       44.2331       36.4772       41.0400       62.1000        0.0000        0.0000        0.0000        0.0000        0.0000        0.0000        0.0000        0.0000        0.0000        0.0000        0.0000        0.0000        0.0000        0.0000        0.0000        0.0000        0.0000        0.0000        0.0000        0.0000        0.0000        0.0000        0.0000        0.0000       20.6324       22.2029        0.0000       45.0300       68.9700        0.0000        0.0000        0.0000        0.0000        0.0000        0.0000        0.0000        0.0000        0.0000        0.0000        0.0000        0.0000        0.0000        0.0000        0.0000        0.0000        0.0000        0.0000        0.0000        0.0000        0.0000        0.0000        0.0000        0.0000        0.0000        0.0000        0.0000        0.0000        0.0000        0.0000        0.0000        0.0000        0.0000        0.0000        0.0000        0.0000        0.0000        0.0000        0.0000        0.0000        0.0000        0.0000        0.0000        0.0000        0.0000        0.0000        0.0000        0.0000        0.0000        0.0000        0.0000        0.0000        0.0000        0.0000        0.0000
        0.0000        0.0000        0.0000        0.0000        0.0000        0.0000        0.0000        0.0000        0.0000        0.0000        0.0000        0.0000        0.0000        0.0000        0.0000        0.0000        0.0000        0.0000        0.0000        0.0000        0.0000        0.0000        0.0000        0.0000        0.0000        0.0000        0.0000        0.0000        0.0000        0.0000        0.0000        0.0000        0.0000        0.0000        0.0000        0.0000        0.0000        0.0000        0.0000        0.0000        0.0000        0.0000        0.0000        0.0000        0.0000        0.0000        0.0000        0.0000        0.0000        0.0000        0.0000        0.0000        0.0000        0.0000        0.0000        0.0000        0.0000        0.0000        0.0000        0.0000        0.0000        0.0000        0.0000        0.0000        0.0000        0.0000        0.0000        0.0000        0.0000        0.0000        0.0000        0.0000        0.0000        0.0000        0.0000        0.0000        0.0000        0.0000        0.0000        0.0000        0.0000        0.0000        0.0000        0.0000        0.0000        0.0000        0.0000        0.0000        0.0000        0.0000        0.0000        0.0000        0.0000        0.0000        0.0000        0.0000        0.0000        0.0000        0.0000        0.0000        0.0000        0.0000        0.0000        0.0000        0.0000        0.0000       22.9204       27.8643       31.9526       36.9501       37.2362       34.0857       36.5225       36.2693       33.4358        0.0000        0.0000        0.0000        0.0000        0.0000        0.0000        0.0000        0.0000        0.0000        0.0000        0.0000        0.0000        0.0000        0.0000        0.0000        0.0000        0.0000        0.0000        0.0000        0.0000       41.1981       44.8054       50.5185       57.0969       63.6069       68.8842       79.7367       89.7185      110.4044      111.7057       96.8825       66.8344       52.2085       51.8717       52.6160       47.6780       51.7854       65.8009       56.5147       47.8188       36.7549       29.7303       31.9504       21.7528       27.4860        0.0000        0.0000       62.1439        0.0000        0.0000        0.0000        0.0000        0.0000        0.0000        0.0000        0.0000        0.0000        0.0000        0.0000        0.0000        0.0000        0.0000        0.0000        0.0000        0.0000        0.0000        0.0000        0.0000        0.0000        0.0000        0.0000        0.0000        0.0000        0.0000       25.7220       28.4426        0.0000        0.0000        0.0000        0.0000        0.0000        0.0000        0.0000        0.0000        0.0000        0.0000        0.0000        0.0000        0.0000        0.0000        0.0000        0.0000        0.0000        0.0000        0.0000        0.0000        0.0000        0.0000        0.0000        0.0000        0.0000        0.0000        0.0000        0.0000        0.0000        0.0000        0.0000        0.0000        0.0000        0.0000        0.0000        0.0000        0.0000        0.0000        0.0000        0.0000        0.0000        0.0000        0.0000        0.0000        0.0000        0.0000        0.0000        0.0000        0.0000        0.0000        0.0000        0.0000        0.0000        0.0000        0.0000        0.0000        0.0000        0.0000
[truncated: 212,709 more chars]
