# Supplementary material for: Multidimensional evaluation of the TRMM 3B43V7 satellite-based precipitation product in mainland China from 1998–2016
Source: PeerJ. 2020 Feb 20;8:e8615. doi: 10.7717/peerj.8615 (PMC7036276; doi:10.7717/peerj.8615)
Supplement: Supplemental Information 2 [file peerj-08-8615-s002.zip › TRMM_3B43 data/TRMM 3B43 data-Year-Month/2008-02.txt]

ncols         249
nrows         175
xllcorner     73.250
yllcorner     6.500
cellsize      0.25000
        0.0000        0.0000        0.0000        0.0000        0.0000        0.0000        0.0000        0.0000        0.0000        0.0000        0.0000        0.0000        0.0000        0.0000        0.0000        0.0000        0.0000        0.0000        0.0000        0.0000        0.0000        0.0000        0.0000        0.0000        0.0000        0.0000        0.0000        0.0000        0.0000        0.0000        0.0000        0.0000        0.0000        0.0000        0.0000        0.0000        0.0000        0.0000        0.0000        0.0000        0.0000        0.0000        0.0000        0.0000        0.0000        0.0000        0.0000        0.0000        0.0000        0.0000        0.0000        0.0000        0.0000        0.0000        0.0000        0.0000        0.0000        0.0000        0.0000        0.0000        0.0000        0.0000        0.0000        0.0000        0.0000        0.0000        0.0000        0.0000        0.0000        0.0000        0.0000        0.0000        0.0000        0.0000        0.0000        0.0000        0.0000        0.0000        0.0000        0.0000        0.0000        0.0000        0.0000        0.0000        0.0000        0.0000        0.0000        0.0000        0.0000        0.0000        0.0000        0.0000        0.0000        0.0000        0.0000        0.0000        0.0000        0.0000        0.0000        0.0000        0.0000        0.0000        0.0000        0.0000        0.0000        0.0000        0.0000        0.0000        0.0000        0.0000        0.0000        0.0000        0.0000        0.0000        0.0000        0.0000        0.0000        0.0000        0.0000        0.0000        0.0000        0.0000        0.0000        0.0000        0.0000        0.0000        0.0000        0.0000        0.0000        0.0000        0.0000        0.0000        0.0000        0.0000        0.0000        0.0000        0.0000        0.0000        0.0000        0.0000        0.0000        0.0000        0.0000        0.0000        0.0000        0.0000        0.0000        0.0000        0.0000        0.0000        0.0000        0.0000        0.0000        0.0000        0.0000        0.0000        0.0000        0.0000        0.0000        0.0000        0.0000        0.0000        0.0000        0.0000        0.0000        0.0000        0.0000        0.0000        0.0000        0.0000        0.0000        0.0000        0.0000        1.7333        1.6764        0.7639        0.0000        0.0000        0.0000        1.7341        1.8758        2.2087        2.3419        2.7457        2.8724        2.8315        2.8603        2.7508        2.8066        2.7153        2.5373        2.0680        2.0146        1.9236        1.8770        2.0591        2.1809        2.3244        2.6421        2.8191        2.9224        2.9827        2.5868        2.5587        2.3095        2.0903        1.8598        1.1884        1.0847        1.3011        1.8124        1.2877        1.1763        1.1886        1.3796        1.5535        1.6065        1.5418        1.5051        0.0000        0.0000        0.0000        0.0000        0.0000        0.0000        0.0000        0.0000        0.0000        0.0000        0.0000        0.0000        0.0000        0.0000        0.0000        0.0000        0.0000        0.0000        0.0000        0.0000        0.0000        0.0000        0.0000        0.0000        0.0000        0.0000        0.0000        0.0000        0.0000        0.0000
        0.0000        0.0000        0.0000        0.0000        0.0000        0.0000        0.0000        0.0000        0.0000        0.0000        0.0000        0.0000        0.0000        0.0000        0.0000        0.0000        0.0000        0.0000        0.0000        0.0000        0.0000        0.0000        0.0000        0.0000        0.0000        0.0000        0.0000        0.0000        0.0000        0.0000        0.0000        0.0000        0.0000        0.0000        0.0000        0.0000        0.0000        0.0000        0.0000        0.0000        0.0000        0.0000        0.0000        0.0000        0.0000        0.0000        0.0000        0.0000        0.0000        0.0000        0.0000        0.0000        0.0000        0.0000        0.0000        0.0000        0.0000        0.0000        0.0000        0.0000        0.0000        0.0000        0.0000        0.0000        0.0000        0.0000        0.0000        0.0000        0.0000        0.0000        0.0000        0.0000        0.0000        0.0000        0.0000        0.0000        0.0000        0.0000        0.0000        0.0000        0.0000        0.0000        0.0000        0.0000        0.0000        0.0000        0.0000        0.0000        0.0000        0.0000        0.0000        0.0000        0.0000        0.0000        0.0000        0.0000        0.0000        0.0000        0.0000        0.0000        0.0000        0.0000        0.0000        0.0000        0.0000        0.0000        0.0000        0.0000        0.0000        0.0000        0.0000        0.0000        0.0000        0.0000        0.0000        0.0000        0.0000        0.0000        0.0000        0.0000        0.0000        0.0000        0.0000        0.0000        0.0000        0.0000        0.0000        0.0000        0.0000        0.0000        0.0000        0.0000        0.0000        0.0000        0.0000        0.0000        0.0000        0.0000        0.0000        0.0000        0.0000        0.0000        0.0000        0.0000        0.0000        0.0000        0.0000        0.0000        0.0000        0.0000        0.0000        0.0000        0.0000        0.0000        0.0000        0.0000        0.0000        0.0000        0.0000        0.0000        0.0000        0.0000        0.0000        0.0000        0.0000        0.0000        0.0000        0.0000        0.0000        0.0000        0.0000        0.0000        1.4045        1.2652        1.1680        0.5582        0.5750        0.5262        0.5920        1.4688        1.7858        2.0787        2.2105        2.5989        2.8316        3.0552        2.8934        2.7322        2.6802        2.5841        2.3704        2.0231        2.1054        1.7893        1.7171        1.8414        2.2072        2.4384        2.5347        2.2988        2.5775        2.6228        2.5841        2.3931        2.2063        1.9842        1.8454        1.2483        1.0474        1.0897        1.6290        1.5733        1.4401        1.2155        1.3113        1.6675        1.7019        1.6446        1.6165        1.5416        1.6070        1.8308        1.4409        0.9917        0.8699        0.9683        0.0000        0.0000        0.0000        0.0000        0.0000        0.0000        0.0000        0.0000        0.0000        0.0000        0.0000        0.0000        0.0000        0.0000        0.0000        0.0000        0.0000        0.0000        0.0000        0.0000        0.0000        0.0000        0.0000
        0.0000        0.0000        0.0000        0.0000        0.0000        0.0000        0.0000        0.0000        0.0000        0.0000        0.0000        0.0000        0.0000        0.0000        0.0000        0.0000        0.0000        0.0000        0.0000        0.0000        0.0000        0.0000        0.0000        0.0000        0.0000        0.0000        0.0000        0.0000        0.0000        0.0000        0.0000        0.0000        0.0000        0.0000        0.0000        0.0000        0.0000        0.0000        0.0000        0.0000        0.0000        0.0000        0.0000        0.0000        0.0000        0.0000        0.0000        0.0000        0.0000        0.0000        0.0000        0.0000        0.0000        0.0000        0.0000       25.9741        0.0000       19.3885       16.2795        0.0000        0.0000        0.0000        0.0000        0.0000        0.0000        0.0000        0.0000        0.0000        0.0000        0.0000        0.0000        0.0000        0.0000        0.0000        0.0000        0.0000        0.0000        0.0000        0.0000        0.0000        0.0000        0.0000        0.0000        0.0000        0.0000        0.0000        0.0000        0.0000        0.0000        0.0000        0.0000        0.0000        0.0000        0.0000        0.0000        0.0000        0.0000        0.0000        0.0000        0.0000        0.0000        0.0000        0.0000        0.0000        0.0000        0.0000        0.0000        0.0000        0.0000        0.0000        0.0000        0.0000        0.0000        0.0000        0.0000        0.0000        0.0000        0.0000        0.0000        0.0000        0.0000        0.0000        0.0000        0.0000        0.0000        0.0000        0.0000        0.0000        0.0000        0.0000        0.0000        0.0000        0.0000        0.0000        0.0000        0.0000        0.0000        0.0000        0.0000        0.0000        0.0000        0.0000        0.0000        0.0000        0.0000        0.0000        0.0000        0.0000        0.0000        0.0000        0.0000        0.0000        0.0000        0.0000        0.0000        0.0000        0.0000        0.0000        0.0000        0.0000        0.0000        0.0000        0.0000        0.0000        0.0000        0.0000        0.0000        0.0000        0.0000        0.0000        0.0000        1.0833        1.0044        0.9204        0.8187        0.3886        0.3160        0.3575        0.4754        1.2652        1.6139        1.9824        2.1001        2.5409        2.9087        2.9608        2.7755        2.5571        2.5107        2.3930        2.2772        2.0067        1.7494        1.6423        1.6409        1.8256        1.9723        2.2226        2.2427        1.8880        1.9682        2.1949        2.1487        2.3327        2.3468        2.1582        2.0474        1.4734        1.3770        1.2634        1.2671        1.5355        1.5165        1.3678        1.3930        1.6833        1.7638        2.0279        1.9365        1.8664        1.8584        2.0857        1.8844        1.4283        1.1241        1.1045        1.5181        0.0000        0.0000        0.0000        0.0000        0.0000        0.0000        0.0000        0.0000        0.0000        0.0000        0.0000        0.0000        0.0000        0.0000        0.0000        0.0000        0.0000        0.0000        0.0000        0.0000        0.0000        0.0000
        0.0000        0.0000        0.0000        0.0000        0.0000        0.0000        0.0000        0.0000        0.0000        0.0000        0.0000        0.0000        0.0000        0.0000        0.0000        0.0000        0.0000        0.0000        0.0000        0.0000        0.0000        0.0000        0.0000        0.0000        0.0000        0.0000        0.0000        0.0000        0.0000        0.0000        0.0000        0.0000        0.0000        0.0000        0.0000        0.0000        0.0000        0.0000        0.0000        0.0000        0.0000        0.0000        0.0000        0.0000        0.0000        0.0000        0.0000        0.0000        0.0000        0.0000        0.0000        0.0000        0.0000       35.4366       31.0519       23.6079       21.1354       18.8859       17.3557       11.7466        0.0000        0.0000        0.0000        0.0000        0.0000        0.0000        0.0000        0.0000        0.0000        0.0000        0.0000        0.0000        0.0000        0.0000        0.0000        0.0000        0.0000        0.0000        0.0000        0.0000        0.0000        0.0000        0.0000        0.0000        0.0000        0.0000        0.0000        0.0000        0.0000        0.0000        0.0000        0.0000        0.0000        0.0000        0.0000        0.0000        0.0000        0.0000        0.0000        0.0000        0.0000        0.0000        0.0000        0.0000        0.0000        0.0000        0.0000        0.0000        0.0000        0.0000        0.0000        0.0000        0.0000        0.0000        0.0000        0.0000        0.0000        0.0000        0.0000        0.0000        0.0000        0.0000        0.0000        0.0000        0.0000        0.0000        0.0000        0.0000        0.0000        0.0000        0.0000        0.0000        0.0000        0.0000        0.0000        0.0000        0.0000        0.0000        0.0000        0.0000        0.0000        0.0000        0.0000        0.0000        0.0000        0.0000        0.0000        0.0000        0.0000        0.0000        0.0000        0.0000        0.0000        0.0000        0.0000        0.0000        0.0000        0.0000        0.0000        0.0000        0.0000        0.0000        0.0000        0.0000        0.0000        0.0000        0.0000        0.0000        0.0000        0.0000        0.9682        0.8234        0.7713        0.7223        0.6341        0.2887        0.3693        0.3464        0.4254        1.1733        1.4252        1.7152        2.0395        2.5022        2.6482        2.6747        2.5341        2.4436        2.3865        2.3202        2.1460        1.6437        1.5331        1.4554        1.9040        1.8178        1.7686        1.9872        1.9347        1.5864        1.7306        1.8186        1.8666        2.0434        2.0682        2.1224        2.1441        1.8161        1.4276        1.3727        1.5035        1.4877        1.6036        1.5810        1.6208        1.8037        1.9668        2.1874        2.2818        2.5086        2.7704        2.8564        2.7195        1.8863        1.6919        1.6795        1.7247        3.4816        4.0424        0.0000        0.0000        0.0000        0.0000        0.0000        0.0000        0.0000        0.0000        0.0000        0.0000        0.0000        0.0000        0.0000        0.0000        0.0000        0.0000        0.0000        0.0000        0.0000        0.0000
        0.0000        0.0000        0.0000        0.0000        0.0000        0.0000        0.0000        0.0000        0.0000        0.0000        0.0000        0.0000        0.0000        0.0000        0.0000        0.0000        0.0000        0.0000        0.0000        0.0000        0.0000        0.0000        0.0000        0.0000        0.0000        0.0000        0.0000        0.0000        0.0000        0.0000        0.0000        0.0000        0.0000        0.0000        0.0000        0.0000        0.0000        0.0000        0.0000        0.0000        0.0000        0.0000        0.0000        0.0000        0.0000        0.0000        0.0000        0.0000        0.0000        0.0000        0.0000        0.0000        0.0000       24.9340       22.4790       21.8820       19.5916       18.6571       15.4075        6.5977        0.0000        0.0000        0.0000        0.0000        0.0000        0.0000        0.0000        0.0000        0.0000        0.0000        0.0000        0.0000        0.0000        0.0000        0.0000        0.0000        0.0000        0.0000        0.0000        0.0000        0.0000        0.0000        0.0000        0.0000        0.0000        0.0000        0.0000        0.0000        0.0000        0.0000        0.0000        0.0000        0.0000        0.0000        0.0000        0.0000        0.0000        0.0000        0.0000        0.0000        0.0000        0.0000        0.0000        0.0000        0.0000        0.0000        0.0000        0.0000        0.0000        0.0000        0.0000        0.0000        0.0000        0.0000        0.0000        0.0000        0.0000        0.0000        0.0000        0.0000        0.0000        0.0000        0.0000        0.0000        0.0000        0.0000        0.0000        0.0000        0.0000        0.0000        0.0000        0.0000        0.0000        0.0000        0.0000        0.0000        0.0000        0.0000        0.0000        0.0000        0.0000        0.0000        0.0000        0.0000        0.0000        0.0000        0.0000        0.0000        0.0000        0.0000        0.0000        0.0000        0.0000        0.0000        0.0000        0.0000        0.0000        0.0000        0.0000        0.0000        0.0000        0.0000        0.0000        0.0000        0.0000        0.0000        0.0000        0.0000        0.0000        0.0000        0.0987        0.1883        0.2384        0.4327        0.5237        0.6908        0.6071        0.6526        0.7942        1.1219        1.4053        1.6213        1.9425        2.3194        2.5391        2.5504        2.4605        2.3300        2.2634        2.1491        1.8515        1.4436        2.1641        2.5511        2.8931        1.9518        1.7584        1.6839        1.3782        1.7836        1.9571        2.0663        2.0347        2.0485        1.9492        1.8734        1.8327        1.8380        1.8261        1.6528        1.7002        1.7627        1.7124        1.8959        1.9921        1.8744        2.2390        2.4071        2.8215        3.9607        4.2789        4.3451        4.3021        3.8317        3.6268        3.6851        3.7700        4.2388        4.6107        4.8870        4.5392        0.0000        0.0000        0.0000        0.0000        0.0000        0.0000        0.0000        0.0000        0.0000        0.0000        0.0000        0.0000        0.0000        0.0000        0.0000        0.0000        0.0000        0.0000
        0.0000        0.0000        0.0000        0.0000        0.0000        0.0000        0.0000        0.0000        0.0000        0.0000        0.0000        0.0000        0.0000        0.0000        0.0000        0.0000        0.0000        0.0000        0.0000        0.0000        0.0000        0.0000        0.0000        0.0000        0.0000        0.0000        0.0000        0.0000        0.0000        0.0000        0.0000        0.0000        0.0000        0.0000        0.0000        0.0000        0.0000        0.0000        0.0000        0.0000        0.0000        0.0000        0.0000        0.0000        0.0000        0.0000        0.0000        0.0000        0.0000        0.0000       27.4231       27.7190       26.5367       23.3744       20.1759       19.1241       17.6702       17.8587       14.3578        4.9579        2.8306        1.5336        0.0000        0.0000        0.0000        0.0000        0.0000        0.0000        0.0000        0.0000        0.0000        0.0000        0.0000        0.0000        0.0000        0.0000        0.0000        0.0000        0.0000        0.0000        0.0000        0.0000        0.0000        0.0000        0.0000        0.0000        0.0000        0.0000        0.0000        0.0000        0.0000        0.0000        0.0000        0.0000        0.0000        0.0000        0.0000        0.0000        0.0000        0.0000        0.0000        0.0000        0.0000        0.0000        0.0000        0.0000        0.0000        0.0000        0.0000        0.0000        0.0000        0.0000        0.0000        0.0000        0.0000        0.0000        0.0000        0.0000        0.0000        0.0000        0.0000        0.0000        0.0000        0.0000        0.0000        0.0000        0.0000        0.0000        0.0000        0.0000        0.0000        0.0000        0.0000        0.0000        0.0000        0.0000        0.0000        0.0000        0.0000        0.0000        0.0000        0.0000        0.0000        0.0000        0.0000        0.0000        0.0000        0.0000        0.0000        0.0000        0.0000        0.0000        0.0000        0.0000        0.0000        0.0000        0.0000        0.0000        0.0000        0.0000        0.0000        0.0000        0.0000        0.0000        0.0000        0.0000        0.0000        0.0000        0.0000        0.0971        0.0981        0.1574        0.2717        0.3703        0.4097        0.7872        0.5548        0.6833        0.8565        1.1854        1.3635        1.5810        1.8734        2.3357        2.4471        2.4540        2.3847        2.5322        2.6574        2.5126        2.3330        2.5136        2.4782        2.4898        2.2777        1.6043        1.3227        1.0455        1.2142        1.6755        1.8811        1.9916        2.0466        1.9635        1.9164        1.7872        1.6933        1.5842        1.5612        1.6533        1.6566        1.8246        1.9166        2.0370        2.1852        2.1626        2.2856        2.6627        3.1690        4.3151        4.7464        4.8858        4.9656        4.3520        4.2969        4.4470        4.4938        4.7658        4.8539        4.8369        4.5935        0.0000        0.0000        0.0000        0.0000        0.0000        0.0000        0.0000        0.0000        0.0000        0.0000        0.0000        0.0000        0.0000        0.0000        2.4153        2.7343        4.4844        0.0000
        0.0000        0.0000        0.0000        0.0000        0.0000        0.0000        0.0000        0.0000        0.0000        0.0000        0.0000        0.0000        0.0000        0.0000        0.0000        0.0000        0.0000        0.0000        0.0000        0.0000        0.0000        0.0000        0.0000        0.0000        0.0000        0.0000        0.0000        0.0000        0.0000        0.0000        0.0000        0.0000        0.0000        0.0000        0.0000        0.0000        0.0000        0.0000        0.0000        0.0000        0.0000        0.0000        0.0000        0.0000        0.0000        0.0000        0.0000        0.0000       27.2053       25.8159       24.2907       24.2143       25.2254       21.8685       18.3501       16.6493       15.4819       16.0469       11.5779        3.9137        2.3553        1.3086        1.2574        0.0000        0.0000        0.0000        0.0000        0.0000        0.0000        0.0000        0.0000        0.0000        0.0000        0.0000        0.0000        0.0000        0.0000        0.0000        0.0000        0.0000        0.0000        0.0000        0.0000        0.0000        0.0000        0.0000        0.0000        0.0000        0.0000        0.0000        0.0000        0.0000        0.0000        0.0000        0.0000        0.0000        0.0000        0.0000        0.0000        0.0000        0.0000        0.0000        0.0000        0.0000        0.0000        0.0000        0.0000        0.0000        0.0000        0.0000        0.0000        0.0000        0.0000        0.0000        0.0000        0.0000        0.0000        0.0000        0.0000        0.0000        0.0000        0.0000        0.0000        0.0000        0.0000        0.0000        0.0000        0.0000        0.0000        0.0000        0.0000        0.0000        0.0000        0.0000        0.0000        0.0000        0.0000        0.0000        0.0000        0.0000        0.0000        0.0000        0.0000        0.0000        0.0000        0.0000        0.0000        0.0000        0.0000        0.0000        0.0000        0.0000        0.0000        0.0000        0.0000        0.0000        0.0000        0.0000        0.0000        0.0000        0.0000        0.0000        0.0000        0.0000        0.0000        0.0000        0.0000        0.0000        0.0669        0.0444        0.0507        0.0958        0.1219        0.1634        0.2250        0.4739        0.5850        0.7220        0.8785        1.3277        1.5311        1.7627        2.0410        2.3437        2.6719        2.8330        2.7650        2.6398        2.5609        2.5639        2.2206        2.4270        2.2553        1.9553        1.6619        0.9112        0.7449        0.7789        0.9546        1.3073        1.5911        1.6707        1.8340        1.7291        1.7259        1.7306        1.7743        1.7814        1.6844        1.8081        1.8724        1.8632        1.9032        2.0511        2.2838        2.3835        2.4639        3.1230        3.6886        4.8601        5.5031        5.5622        5.4052        5.0185        4.8987        4.9121        4.9935        5.1934        5.1182        4.8332        4.4156        3.6645        0.0000        0.0000        0.0000        0.0000        0.0000        0.0000        0.0000        0.0000        0.0000        0.6665        0.7227        1.8881        2.2430        2.4204        3.1733        4.7744        5.8781
        0.0000        0.0000        0.0000        0.0000        0.0000        0.0000        0.0000        0.0000        0.0000        0.0000        0.0000        0.0000        0.0000        0.0000        0.0000        0.0000        0.0000        0.0000        0.0000        0.0000        0.0000        0.0000        0.0000        0.0000        0.0000        0.0000        0.0000        0.0000        0.0000        0.0000        0.0000        0.0000        0.0000        0.0000        0.0000        0.0000        0.0000        0.0000        0.0000        0.0000        0.0000        0.0000        0.0000        0.0000        0.0000        0.0000        0.0000        0.0000       23.7505       25.5872       22.4570       20.6818       21.2877       19.4485       16.0699       13.8482       13.8985       11.2368        8.9275        3.6580        2.6726        1.8936        1.6035        1.5735        1.3443        1.0596        1.3126        0.0000        0.0000        0.0000        0.0000        0.0000        0.0000        0.0000        0.0000        0.0000        0.0000        0.0000        0.0000        0.0000        0.0000        0.0000        0.0000        0.0000        0.0000        0.0000        0.0000        0.0000        0.0000        0.0000        0.0000        0.0000        0.0000        0.0000        0.0000        0.0000        0.0000        0.0000        0.0000        0.0000        0.0000        0.0000        0.0000        0.0000        0.0000        0.0000        0.0000        0.0000        0.0000        0.0000        0.0000        0.0000        0.0000        0.0000        0.0000        0.0000        0.0000        0.0000        0.0000        0.0000        0.0000        0.0000        0.0000        0.0000        0.0000        0.0000        0.0000        0.0000        0.0000        0.0000        0.0000        0.0000        0.0000        0.0000        0.0000        0.0000        0.0000        0.0000        0.0000        0.0000        0.0000        0.0000        0.0000        0.0000        0.0000        0.0000        0.0000        0.0000        0.0000        0.0000        0.0000        0.0000        0.0000        0.0000        0.0000        0.0000        0.0000        0.0000        0.0000        0.0000        0.0000        0.0000        0.0000        0.0000        0.0000        0.0000        0.0000        0.0000        0.0863        0.0728        0.0764        0.1308        0.1913        0.2101        0.2108        0.6805        0.8031        0.8821        1.0024        1.2243        1.3332        1.4769        1.8085        2.3054        2.6235        2.7668        2.7234        2.5847        2.6163        2.6005        2.1623        2.0040        1.6386        1.2778        0.8584        0.5188        0.4979        0.6111        0.7673        1.1088        1.2888        1.3412        1.3696        1.4860        1.5593        1.6672        1.7248        1.7891        1.8695        1.8470        1.9952        2.0305        2.0927        2.2688        2.5277        2.6732        2.8103        3.2429        3.7854        5.3639        6.0432        6.2659        6.0121        5.5482        5.4288        5.3485        5.2120        5.2965        5.0524        4.9217        4.7547        0.0000        0.0000        0.0000        0.0000        0.0000        0.0000        1.9853        1.3782        1.5089        1.1550        0.8306        0.5310        2.6166        3.3235        3.6734        4.1731        0.0000        0.0000
        0.0000        0.0000        0.0000        0.0000        0.0000        0.0000        0.0000        0.0000        0.0000        0.0000        0.0000        0.0000        0.0000        0.0000        0.0000        0.0000        0.0000        0.0000        0.0000        0.0000        0.0000        0.0000        0.0000        0.0000        0.0000        0.0000        0.0000        0.0000        0.0000        0.0000        0.0000        0.0000        0.0000        0.0000        0.0000        0.0000        0.0000        0.0000        0.0000        0.0000        0.0000        0.0000        0.0000        0.0000        0.0000        0.0000        0.0000        0.0000       18.2588       19.2599       18.2386       14.0979       13.0325       12.2750       10.0020        6.7314        7.5942        6.6364        5.5130        6.5959        3.8292        2.6303        2.7151        2.4293        1.9839        1.6059        2.6886        3.4162        2.5473        0.0000        0.0000        0.0000        0.0000        0.0000        0.0000        0.0000        0.0000        0.0000        0.0000        0.0000        0.0000        0.0000        0.0000        0.0000        0.0000        0.0000        0.0000        0.0000        0.0000        0.0000        0.0000        0.0000        0.0000        0.0000        0.0000        0.0000        0.0000        0.0000        0.0000        0.0000        0.0000        0.0000        0.0000        0.0000        0.0000        0.0000        0.0000        0.0000        0.0000        0.0000        0.0000        0.0000        0.0000        0.0000        0.0000        0.0000        0.0000        0.0000        0.0000        0.0000        0.0000        0.0000        0.0000        0.0000        0.0000        0.0000        0.0000        0.0000        0.0000        0.0000        0.0000        0.0000        0.0000        0.0000        0.0000        0.0000        0.0000        0.0000        0.0000        0.0000        0.0000        0.0000        0.0000        0.0000        0.0000        0.0000        0.0000        0.0000        0.0000        0.0000        0.0000        0.0000        0.0000        0.0000        0.0000        0.0000        0.0000        0.0000        0.0000        0.0000        0.0000        0.0000        0.0000        0.0000        0.0000        0.0000        0.0000        0.0000        0.1814        0.3048        0.3771        0.6326        0.7465        0.9075        1.1035        1.2367        1.4554        1.4966        1.4329        1.2652        1.2053        1.2877        1.4033        1.8362        2.1383        2.2794        2.4827        2.8178        2.8790        2.8923        2.2760        1.2634        0.8948        0.7108        0.3704        0.3907        0.4227        0.5334        0.6780        1.0036        1.1411        1.1792        1.1690        1.3566        1.4563        1.6460        1.8121        2.2093        2.3593        2.3540        2.4642        2.4264        2.3632        2.5556        2.8703        3.3789        3.2035        3.6074        4.2080        4.7910        5.7421        6.1314        6.0418        6.0037        5.8167        5.8288        5.9145        5.3206        4.6360        4.5377        4.3034        4.1684        4.1499        3.9981        3.4943        2.7761        3.4730        3.2466        3.0019        4.4605        4.8690        5.3943        5.6280        6.9781        8.3184        8.2975        9.8603        0.0000        0.0000
        0.0000        0.0000        0.0000        0.0000        0.0000        0.0000        0.0000        0.0000        0.0000        0.0000        0.0000        0.0000        0.0000        0.0000        0.0000        0.0000        0.0000        0.0000        0.0000        0.0000        0.0000        0.0000        0.0000        0.0000        0.0000        0.0000        0.0000        0.0000        0.0000        0.0000        0.0000        0.0000        0.0000        0.0000        0.0000        0.0000        0.0000        0.0000        0.0000        0.0000        0.0000        0.0000        0.0000        0.0000        0.0000        0.0000        0.0000        0.0000       17.3903       24.0368       21.5943       13.5741       11.3259        9.1383        7.5173        4.3475        5.7265        5.0793        4.3189        4.5587        3.1662        2.6996        3.6014        3.0830        3.6211        3.3747        3.6978        3.7217        2.5244        1.7973        0.0000        0.0000        0.0000        0.0000        0.0000        0.0000        0.0000        0.0000        0.0000        0.0000        0.0000        0.0000        0.0000        0.0000        0.0000        0.0000        0.0000        0.0000        0.0000        0.0000        0.0000        0.0000        0.0000        0.0000        0.0000        0.0000        0.0000        0.0000        0.0000        0.0000        0.0000        0.0000        0.0000        0.0000        0.0000        0.0000        0.0000        0.0000        0.0000        0.0000        0.0000        0.0000        0.0000        0.0000        0.0000        0.0000        0.0000        0.0000        0.0000        0.0000        0.0000        0.0000        0.0000        0.0000        0.0000        0.0000        0.0000        0.0000        0.0000        0.0000        0.0000        0.0000        0.0000        0.0000        0.0000        0.0000        0.0000        0.0000        0.0000        0.0000        0.0000        0.0000        0.0000        0.0000        0.0000        0.0000        0.0000        0.0000        0.0000        0.0000        0.0000        0.0000        0.0000        0.0000        0.0000        0.0000        0.0000        0.0000        0.0000        0.0000        0.0000        0.0000        0.0000        0.0000        0.0000        0.0000        0.0000        0.0000        0.0000        0.2283        0.3239        1.0280        1.1313        1.1817        0.0000        1.5120        1.5952        1.5496        0.0000        0.0000        0.0000        1.3496        1.6292        1.9232        2.1078        2.2191        2.1759        2.6917        2.7269        2.7423        2.2317        1.0437        0.7901        0.2978        0.0807        0.3353        0.4013        0.4582        0.5632        0.8452        0.9201        1.0631        1.2552        1.3307        1.3379        1.5538        1.7529        2.2453        2.4269        2.4405        2.5084        2.4610        2.5893        2.7673        3.1274        3.5075        3.9211        4.0170        4.5487        5.0936        5.9452        6.8261        6.5896        6.7230        6.5207        6.3096        5.9837        5.1425        4.5900        4.2958        3.9298        4.1724        4.5772        4.4698        3.9152        3.0829        2.1693        2.2396        2.9265        4.3584        5.3011        6.2068        7.0979        8.7243        9.3417        9.9757       11.2562        0.0000        0.0000
        0.0000        0.0000        0.0000        0.0000        0.0000        0.0000        0.0000        0.0000        0.0000        0.0000        0.0000        0.0000        0.0000        0.0000        0.0000        0.0000        0.0000        0.0000        0.0000        0.0000        0.0000        0.0000        0.0000        0.0000        0.0000        0.0000        0.0000        0.0000        0.0000        0.0000        0.0000        0.0000        0.0000        0.0000        0.0000        0.0000        0.0000        0.0000       27.9056       26.6418       23.6903        0.0000        0.0000        0.0000        0.0000        0.0000        0.0000        0.0000       18.7506       26.4213       19.9811       13.7436       14.2974        8.5801        5.0601        2.2305        3.0149        3.7899        4.5494        5.0242        3.8700        2.6541        2.6467        5.1872        5.6522        5.1543        5.0732        3.8466        3.4994        2.8830        0.0000        0.0000        0.0000        0.0000        0.0000        0.0000        0.0000        0.0000        0.0000        0.0000        0.0000        0.0000        0.0000        0.0000        0.0000        0.0000        0.0000        0.0000        0.0000        0.0000        0.0000        0.0000        0.0000        0.0000        0.0000        0.0000        0.0000        0.0000        0.0000        0.0000        0.0000        0.0000        0.0000        0.0000        0.0000        0.0000        0.0000        0.0000        0.0000        0.0000        0.0000        0.0000        0.0000        0.0000        0.0000        0.0000        0.0000        0.0000        0.0000        0.0000        0.0000        0.0000        0.0000        0.0000        0.0000        0.0000        0.0000        0.0000        0.0000        0.0000        0.0000        0.0000        0.0000        0.0000        0.0000        0.0000        0.0000        0.0000        0.0000        0.0000        0.0000        0.0000        0.0000        0.0000        0.0000        0.0000        0.0000        0.0000        0.0000        0.0000        0.0000        0.0000        0.0000        0.0000        0.0000        0.0000        0.0000        0.0000        0.0000        0.0000        0.0000        0.0000        0.0000        0.0000        0.0000        0.0000        0.0000        0.0000        0.0000        0.0000        0.0000        0.0000        0.0000        0.0000        0.0000        0.0000        0.0000        0.0000        0.0000        0.0000        0.0000        0.0000        0.0000        2.1537        2.3080        2.3534        2.2155        2.3883        2.4468        2.1483        1.6223        0.6462        0.4498        0.2981        0.2956        0.2965        0.3577        0.3745        0.4684        0.7422        0.8543        1.0114        1.1175        1.1045        1.0948        1.2284        1.4161        1.9568        2.3382        2.4845        2.4837        2.3277        2.4657        2.7334        3.0372        3.6421        4.0533        4.0311        4.5152        5.0583        5.9266        6.1464        6.1227        6.4577        6.4045        6.0470        5.8348        4.8960        4.4220        4.1647        4.1602        4.1018        3.7860        3.5903        3.2906        2.7747        2.2989        2.4030        3.0205        4.7643        5.7863        6.9910        8.0275        9.3526       10.4209       11.7516        0.0000        0.0000        0.0000
        0.0000        0.0000        0.0000        0.0000        0.0000        0.0000        0.0000        0.0000        0.0000        0.0000        0.0000        0.0000        0.0000        0.0000        0.0000        0.0000        0.0000        0.0000        0.0000        0.0000        0.0000        0.0000        0.0000        0.0000        0.0000        0.0000        0.0000        0.0000        0.0000        0.0000        0.0000        0.0000        0.0000        0.0000        0.0000        0.0000        0.0000        0.0000       28.0968       25.0361       21.6149       19.5086       18.3796       18.6859       17.1625       18.4993       22.7647       13.9717       15.2645       26.9604       20.3612       16.1339       13.9009       10.3595        6.3035        2.6963        3.3063        3.4132        2.6097        3.2763        2.4485        1.9914        1.9650        4.8728        6.3193        5.3746        3.4093        4.3603        4.1990        2.7893        2.0690        1.7147        0.0000        0.0000        0.0000        0.0000        0.0000        0.0000        0.0000        0.0000        0.0000        0.0000        0.0000        0.0000        0.0000        0.0000        0.0000        0.0000        0.0000        0.0000        0.0000        0.0000        0.0000        0.0000        0.0000        0.0000        0.0000        0.0000        0.0000        0.0000        0.0000        0.0000        0.0000        0.0000        0.0000        0.0000        0.0000        0.0000        0.0000        0.0000        0.0000        0.0000        0.0000        0.0000        0.0000        0.0000        0.0000        0.0000        0.0000        0.0000        0.0000        0.0000        0.0000        0.0000        0.0000        0.0000        0.0000        0.0000        0.0000        0.0000        0.0000        0.0000        0.0000        0.0000        0.0000        0.0000        0.0000        0.0000        0.0000        0.0000        0.0000        0.0000        0.0000        0.0000        0.0000        0.0000        0.0000        0.0000        0.0000        0.0000        0.0000        0.0000        0.0000        0.0000        0.0000        0.0000        0.0000        0.0000        0.0000        0.0000        0.0000        0.0000        0.0000        0.0000        0.0000        0.0000        0.0000        0.0000        0.0000        0.0000        0.0000        0.0000        0.0000        0.0000        0.0000        0.0000        0.0000        0.0000        0.0000        0.0000        0.0000        0.0000        0.0000        0.0000        2.4652        2.4057        2.0596        2.1133        2.0175        1.8125        1.3458        0.4221        0.4435        0.4437        0.2325        0.2192        0.2585        0.3405        0.4819        0.7593        0.7360        0.8353        0.8977        0.8773        0.8400        0.9525        1.1263        1.4156        1.7138        2.0096        2.1047        1.9692        2.1443        2.3031        2.6659        3.1177        3.6103        3.9614        4.0462        4.7072        5.5260        5.6564        5.1848        5.5054        5.5207        5.3157        4.9213        4.2293        3.8507        4.3045        4.3251        3.6640        3.4029        3.5002        3.0759        2.6544        2.3264        2.7205        3.5036        5.5422        6.7218        7.7662        8.7039       10.1310       11.3455        0.0000        0.0000        0.0000        0.0000
        0.0000        0.0000        0.0000        0.0000        0.0000        0.0000        0.0000        0.0000        0.0000        0.0000        0.0000        0.0000        0.0000        0.0000        0.0000        0.0000        0.0000        0.0000        0.0000        0.0000        0.0000        0.0000        0.0000        0.0000        0.0000        0.0000        0.0000        0.0000        0.0000        0.0000        0.0000        0.0000        0.0000        0.0000        0.0000        0.0000        0.0000       31.9022       29.0991       25.9077       22.8933       20.9063       19.2212       15.1019       13.7884       14.9309       13.7268       11.5614        9.1662       17.0946       16.8198       21.3577       16.3681       11.9573        8.4602        8.8472        5.8635        2.8728        6.7544        3.7938        4.2235        2.2251        0.7074        2.1720        2.2441        6.0603        4.6729        5.5216        4.3597        3.0395        2.4608        1.2800        0.0000        0.0000        0.0000        0.0000        0.0000        0.0000        0.0000        0.0000        0.0000        0.0000        0.0000        0.0000        0.0000        0.0000        0.0000        0.0000        0.0000        0.0000        0.0000        0.0000        0.0000        0.0000        0.0000        0.0000        0.0000        0.0000        0.0000        0.0000        0.0000        0.0000        0.0000        0.0000        0.0000        0.0000        0.0000        0.0000        0.0000        0.0000        0.0000        0.0000        0.0000        0.0000        0.0000        0.0000        0.0000        0.0000        0.0000        0.0000        0.0000        0.0000        0.0000        0.0000        0.0000        0.0000        0.0000        0.0000        0.0000        0.0000        0.0000        0.0000        0.0000        0.0000        0.0000        0.0000        0.0000        0.0000        0.0000        0.0000        0.0000        0.0000        0.0000        0.0000        0.0000        0.0000        0.0000        0.0000        0.0000        0.0000        0.0000        0.0000        0.0000        0.0000        0.0000        0.0000        0.0000        0.0000        0.0000        0.0000        0.0000        0.0000        0.0000        0.0000        0.0000        0.0000        0.0000        0.0000        0.0000        0.0000        0.0000        0.0000        0.0000        0.0000        0.0000        0.0000        0.0000        0.0000        0.0000        1.3541        1.4129        1.5510        2.1150        2.5280        0.0000        2.8855        2.4911        0.8599        0.7742        0.7066        0.6074        0.5304        0.6511        0.6148        0.4454        0.2463        0.2045        0.2017        0.2591        0.3239        0.4197        0.4468        0.3170        0.6624        0.7253        0.6540        0.6327        0.5642        0.6319        0.7739        0.9035        1.4738        1.6538        1.9814        2.3470        2.5130        2.8489        3.3293        3.8215        4.1100        5.2439        5.0134        4.6923        4.6897        4.4906        4.2929        4.0707        3.5829        3.3380        3.1657        3.0011        3.3571        3.0841        3.0494        3.3024        3.2651        3.2517        3.5202        4.6754        7.1588        8.6088        9.7935       11.0778       12.3452       13.3173        0.0000        0.0000        0.0000        0.0000
        0.0000        0.0000        0.0000        0.0000        0.0000        0.0000        0.0000        0.0000        0.0000        0.0000        0.0000        0.0000        0.0000        0.0000        0.0000        0.0000        0.0000        0.0000        0.0000        0.0000        0.0000        0.0000        0.0000        0.0000        0.0000        0.0000        0.0000        0.0000        0.0000        0.0000        0.0000        0.0000        0.0000        0.0000        0.0000        0.0000        0.0000       31.8038       28.0291       25.6329       24.7763       22.4270       18.4050       13.6920       11.3743       10.6812       10.1753        7.6639        6.1163       11.1840       14.5809       15.8875       12.9814       12.8111       13.9890       13.3334        5.1588        2.8518        1.6373        2.0820        3.0330        3.7509        2.5248        2.9981        3.2387        2.9953        7.2459        6.3281        4.1873        3.5089        2.4159        0.9934        0.7526        0.0000        0.0000        0.0000        0.0000        0.0000        0.0000        0.0000        0.0000        0.0000        0.0000        0.0000        0.0000        0.0000        0.0000        0.0000        0.0000        0.0000        0.0000        0.0000        0.0000        0.0000        0.0000        0.0000        0.0000        0.0000        0.0000        0.0000        0.0000        0.0000        0.0000        0.0000        0.0000        0.0000        0.0000        0.0000        0.0000        0.0000        0.0000        0.0000        0.0000        0.0000        0.0000        0.0000        0.0000        0.0000        0.0000        0.0000        0.0000        0.0000        0.0000        0.0000        0.0000        0.0000        0.0000        0.0000        0.0000        0.0000        0.0000        0.0000        0.0000        0.0000        0.0000        0.0000        0.0000        0.0000        0.0000        0.0000        0.0000        0.0000        0.0000        0.0000        0.0000        0.0000        0.0000        0.0000        0.0000        0.0000        0.0000        0.0000        0.0000        0.0000        0.0000        0.0000        0.0000        0.0000        0.0000        0.0000        0.0000        0.0000        0.0000        0.0000        0.0000        0.0000        0.0000        0.0000        0.0000        0.0000        0.0000        0.0000        0.0000        0.0000        0.0000        1.2084        1.3805        1.4793        1.5992        1.6282        1.6197        1.6969        1.9583        2.5955        2.7882        2.7302        2.2817        0.7381        0.5607        0.3686        0.4617        0.5376        0.7195        0.3950        0.3147        0.2611        0.7362        0.1958        0.2884        0.4411        0.3652        0.1937        0.2598        0.5127        0.5718        0.5486        0.4325        0.3134        0.4498        0.5454        0.6175        1.0804        1.3828        1.6499        1.9400        1.9525        2.1427        2.4352        2.7288        3.3422        3.7429        4.2333        4.0367        3.9058        3.7391        3.6267        3.4835        3.1177        3.2897        3.2595        3.1478        2.7819        2.7933        2.9206        3.2303        3.1253        3.2834        4.0638        5.3266        8.0722        9.4276       10.8586       12.3736       13.8593        0.0000        0.0000        0.0000        0.0000        0.0000
        0.0000        0.0000        0.0000        0.0000        0.0000        0.0000        0.0000        0.0000        0.0000        0.0000        0.0000        0.0000        0.0000        0.0000        0.0000        0.0000        0.0000        0.0000        0.0000        0.0000        0.0000        0.0000        0.0000        0.0000        0.0000        0.0000        0.0000        0.0000        0.0000        0.0000        0.0000        0.0000        0.0000        0.0000        0.0000        0.0000       31.9156       28.3558       25.9977       23.3507       22.0499       18.3432       15.7964       12.0537        9.8484        9.2037        8.7888        7.5401        5.9087       10.2072        7.1770        7.7700        4.5787        7.2995        8.9824        9.7542        4.6880        2.1977        0.0681        0.3957        1.7918        4.6051        2.7807        3.6314        3.8586        3.2580        6.6367        6.7588        4.5921        5.2568        3.7335        1.6240        0.0000        0.0000        0.0000        0.0000        0.0000        0.0000        0.0000        0.0000        0.0000        0.0000        0.0000        0.0000        0.0000        0.0000        0.0000        0.0000        0.0000        0.0000        0.0000        0.0000        0.0000        0.0000        0.0000        0.0000        0.0000        0.0000        0.0000        0.0000        0.0000        0.0000        0.0000        0.0000        0.0000        0.0000        0.0000        0.0000        0.0000        0.0000        0.0000        0.0000        0.0000        0.0000        0.0000        0.0000        0.0000        0.0000        0.0000        0.0000        0.0000        0.0000        0.0000        0.0000        0.0000        0.0000        0.0000        0.0000        0.0000        0.0000        0.0000        0.0000        0.0000        0.0000        0.0000        0.0000        0.0000        0.0000        0.0000        0.0000        0.0000        0.0000        0.0000        0.0000        0.0000        0.0000        0.0000        0.0000        0.0000        0.0000        0.0000        0.0000        0.0000        0.0000        0.0000        0.0000        0.0000        0.0000        0.0000        0.0000        0.0000        0.0000        0.0000        0.0000        0.0000        0.0000        0.0000        0.0000        0.0000        0.0000        0.0000        0.0000        0.8363        0.8684        0.9974        1.3105        1.4834        1.6781        1.6357        1.5688        1.6357        1.6688        1.9485        2.3809        2.5842        2.4511        2.0757        0.7305        0.7043        0.5791        0.6894        1.2741        1.0737        0.5610        0.6450        0.2243        0.2371        0.0000        0.1887        0.1731        0.1401        0.2034        0.3055        0.6795        0.7177        0.4977        0.5771        0.4919        0.3367        0.4247        0.4486        0.7786        1.0040        1.1179        1.3601        1.5799        1.6938        1.8914        2.4281        2.8342        3.2178        3.5024        3.6387        3.4773        3.4962        3.4420        3.2222        3.3300        3.0950        2.8471        2.4743        2.4609        2.3965        2.6858        3.1581        3.4000        3.4750        4.1741        5.6352        8.6440       10.0659       11.4099       12.4583       14.0895        0.0000        0.0000        0.0000        0.0000        0.0000
        0.0000        0.0000        0.0000        0.0000        0.0000        0.0000        0.0000        0.0000        0.0000        0.0000        0.0000        0.0000        0.0000        0.0000        0.0000        0.0000        0.0000        0.0000        0.0000        0.0000        0.0000        0.0000        0.0000        0.0000        0.0000        0.0000        0.0000        0.0000        0.0000        0.0000        0.0000        0.0000        0.0000        0.0000        0.0000       36.2734       27.9859       23.9041       21.4631       19.2503       17.2694       15.3772       13.3923       10.4783        8.2100        6.5868        6.6854        6.2004        7.6036        5.9256        5.6055        5.4889        2.2050        2.5701        3.9786        8.3190        5.9615        1.8920        0.3165        0.0000        4.7677        2.5026        0.1805        2.5765        3.1946        3.7099        5.7453        4.9803        4.0801        3.9204        3.8124        1.6586        0.0000        0.0000        0.0000        0.0000        0.0000        0.0000        0.0000        0.0000        0.0000        0.0000        0.0000        0.0000        0.0000        0.0000        0.0000        0.0000        0.0000        0.0000        0.0000        0.0000        0.0000        0.0000        0.0000        0.0000        0.0000        0.0000        0.0000        0.0000        0.0000        0.0000        0.0000        0.0000        0.0000        0.0000        0.0000        0.0000        0.0000        0.0000        0.0000        0.0000        0.0000        0.0000        0.0000        0.0000        0.0000        0.0000        0.0000        0.0000        0.0000        0.0000        0.0000        0.0000        0.0000        0.0000        0.0000        0.0000        0.0000        0.0000        0.0000        0.0000        0.0000        0.0000        0.0000        0.0000        0.0000        0.0000        0.0000        0.0000        0.0000        0.0000        0.0000        0.0000        0.0000        0.0000        0.0000        0.0000        0.0000        0.0000        0.0000        0.0000        0.0000        0.0000        0.0000        0.0000        0.0000        0.0000        0.0000        0.0000        0.0000        0.0000        0.0000        0.0000        0.0000        0.0000        0.0000        0.0000        0.0000        0.0000        0.0000        0.6968        0.9837        1.0391        1.0131        1.4012        1.8299        1.7939        1.6006        1.4312        1.4873        1.6316        1.9747        2.2281        2.3387        2.3753        1.9798        0.8684        0.9580        0.7169        0.8608        1.4873        1.1934        0.9480        0.7921        0.4831        0.2512        0.1738        0.0762        0.0120        0.0838        0.0895        0.2676        0.5416        0.7856        0.3969        0.2288        0.2653        0.2309        0.2533        0.3468        0.4860        0.6146        0.6969        0.8624        0.9787        1.2294        1.7101        2.1348        2.6626        2.9230        2.9883        2.9055        2.7446        2.7338        2.7353        2.7040        2.4627        2.1100        2.0393        1.9759        2.0161        1.9081        2.1430        2.8210        3.2533        3.5956        4.5235        5.6710        8.4272        9.6051       11.1858       12.6370       14.1825        0.0000        0.0000        0.0000        0.0000        0.0000
        0.0000        0.0000        0.0000        0.0000        0.0000        0.0000        0.0000        0.0000        0.0000        0.0000        0.0000        0.0000        0.0000        0.0000        0.0000        0.0000        0.0000        0.0000        0.0000        0.0000        0.0000        0.0000        0.0000        0.0000        0.0000        0.0000        0.0000        0.0000        0.0000        0.0000        0.0000        0.0000        0.0000        0.0000        0.0000       30.5789       25.2365       14.8309       12.9408       12.9992       11.6891       10.4025        9.0492        7.1532        6.5628        4.8299        5.7549       13.4039       12.2322        8.4849        8.0122        8.5958        4.4547        3.9464        7.3082       15.9029       14.5001        6.4689        0.7175        1.9779        2.0515        1.8343        1.8038        1.9937        2.8000        3.0282        2.8140        3.1743        3.4259        2.9820        2.4015        1.6825        0.0000        0.0000        0.0000        0.0000        0.0000        0.0000        0.0000        0.0000        0.0000        0.0000        0.0000        0.0000        0.0000        0.0000        0.0000        0.0000        0.0000        0.0000        0.0000        0.0000        0.0000        0.0000        0.0000        0.0000        0.0000        0.0000        0.0000        0.0000        0.0000        0.0000        0.0000        0.0000        0.0000        0.0000        0.0000        0.0000        0.0000        0.0000        0.0000        0.0000        0.0000        0.0000        0.0000        0.0000        0.0000        0.0000        0.0000        0.0000        0.0000        0.0000        0.0000        0.0000        0.0000        0.0000        0.0000        0.0000        0.0000        0.0000        0.0000        0.0000        0.0000        0.0000        0.0000        0.0000        0.0000        0.0000        0.0000        0.0000        0.0000        0.0000        0.0000        0.0000        0.0000        0.0000        0.0000        0.0000        0.0000        0.0000        0.0000        0.0000        0.0000        0.0000        0.0000        0.0000        0.0000        0.0000        0.0000        0.0000        0.0000        0.0000        0.0000        0.0000        0.0000        0.0000        0.0000        0.0000        0.0000        0.0000        0.9314        0.7619        0.7687        0.9431        1.0968        1.5107        1.4990        1.4387        1.3221        1.2858        1.2255        1.3055        1.2353        1.2692        1.6492        2.0653        2.3019        1.6263        1.0994        0.7969        1.0124        1.1089        1.1410        1.0979        0.9512        0.4362        0.2385        0.1431        0.0000        0.0124        0.0732        0.0357        0.4472        0.1718        0.1493        0.3348        0.3196        0.6576        0.6537        0.5857        0.4703        0.7052        0.3575        0.2397        0.6086        0.9421        1.0216        1.2776        1.6232        2.2668        2.5435        2.5781        2.4622        1.5148        1.3786        1.3181        1.3382        0.7345        0.6212        0.6477        0.6076        0.8522        0.9139        1.1375        1.4587        2.9506        3.5019        4.4111        5.5280        7.4379        8.5236        9.3890       10.3479        0.0000        0.0000        0.0000        0.0000        0.0000        0.0000
        0.0000        0.0000        0.0000        0.0000        0.0000        0.0000        0.0000        0.0000        0.0000        0.0000        0.0000        0.0000        0.0000        0.0000        0.0000        0.0000        0.0000        0.0000        0.0000        0.0000        0.0000        0.0000        0.0000        0.0000        0.0000        0.0000        0.0000        0.0000        0.0000        0.0000        0.0000        0.0000        0.0000        0.0000        0.0000       25.9776       19.9316       10.8919        9.8484        9.8068        8.5802        7.5395        6.6291        5.3906        4.3904        4.3613        4.6012       12.5368       15.1564        6.6324        4.2750        8.3558        3.8725        2.6147        2.3294        2.0038       10.8584        1.8563        0.9834        2.7351        2.7163        2.6278        2.3221        2.3907        2.4237        3.2456        2.9826        3.2101        3.0268        3.3831        2.2624        0.0000        0.0000        0.0000        0.0000        0.0000        0.0000        0.0000        0.0000        0.0000        0.0000        0.0000        0.0000        0.0000        0.0000        0.0000        0.0000        0.0000        0.0000        0.0000        0.0000        0.0000        0.0000        0.0000        0.0000        0.0000        0.0000        0.0000        0.0000        0.0000        0.0000        0.0000        0.0000        0.0000        0.0000        0.0000        0.0000        0.0000        0.0000        0.0000        0.0000        0.0000        0.0000        0.0000        0.0000        0.0000        0.0000        0.0000        0.0000        0.0000        0.0000        0.0000        0.0000        0.0000        0.0000        0.0000        0.0000        0.0000        0.0000        0.0000        0.0000        0.0000        0.0000        0.0000        0.0000        0.0000        0.0000        0.0000        0.0000        0.0000        0.0000        0.0000        0.0000        0.0000        0.0000        0.0000        0.0000        0.0000        0.0000        0.0000        0.0000        0.0000        0.0000        0.0000        0.0000        0.0000        0.0000        0.0000        0.0000        0.0000        0.0000        0.0000        0.0000        0.0000        0.0000        0.8546        0.9138        0.0000        0.9797        0.9799        1.0086        0.9523        0.9152        0.9995        1.1437        1.7327        1.4542        1.8424        1.2622        1.1032        1.0196        0.9743        1.0490        1.3041        1.6835        1.9376        2.4374        1.9078        1.1616        1.1812        1.6719        1.4135        1.2927        1.0792        0.9854        0.5002        0.4064        0.2935        0.1027        0.0265        0.0600        0.0410        0.3626        0.1456        0.1440        0.1203        0.0751        0.3765        0.4732        0.4179        0.2850        0.4064        0.2513        0.3401        0.4160        0.2988        0.3891        0.7277        1.5345        1.9861        1.9256        1.8777        1.7863        0.9189        1.0795        0.8339        0.8481        0.9421        1.0042        1.1123        1.1354        0.9487        1.0963        1.3404        1.6362        2.9068        3.5811        4.5824        5.8362        7.6789        8.2920        9.1005        0.0000        0.0000        0.0000        0.0000        0.0000        0.0000        0.0000
        0.0000        0.0000        0.0000        0.0000        0.0000        0.0000        0.0000        0.0000        0.0000        0.0000        0.0000        0.0000        0.0000        0.0000        0.0000        0.0000        0.0000        0.0000        0.0000        0.0000        0.0000        0.0000        0.0000        0.0000        0.0000        0.0000        0.0000        0.0000        0.0000       49.2125       46.8358       35.7777       31.4556       26.9253       25.0963       21.5470       16.4231        8.5228        7.8246        7.8125        6.7505        5.8578        5.5582        4.7599        4.5936        4.5055        3.8071       12.2028       18.7601        8.5102        3.5639        3.4656        2.6085        3.0539        3.2095        1.2883        1.5545        1.7168        1.2291        3.5355        3.1957        2.9481        2.7517        2.7869        2.5275        2.4168        2.3985        3.1217        3.1928        2.6791        2.3500        1.7432        1.4068        0.0000        0.0000        0.0000        0.0000        0.0000        0.0000        0.0000        0.0000        0.0000        0.0000        0.0000        0.0000        0.0000        0.0000        0.0000        0.0000        0.0000        0.0000        0.0000        0.0000        0.0000        0.0000        0.0000        0.0000        0.0000        0.0000        0.0000        0.0000        0.0000        0.0000        0.0000        0.0000        0.0000        0.0000        0.0000        0.0000        0.0000        0.0000        0.0000        0.0000        0.0000        0.0000        0.0000        0.0000        0.0000        0.0000        0.0000        0.0000        0.0000        0.0000        0.0000        0.0000        0.0000        0.0000        0.0000        0.0000        0.0000        0.0000        0.0000        0.0000        0.0000        0.0000        0.0000        0.0000        0.0000        0.0000        0.0000        0.0000        0.0000        0.0000        0.0000        0.0000        0.0000        0.0000        0.0000        0.0000        0.0000        0.0000        0.0000        0.0000        0.0000        0.0000        0.0000        0.0000        0.0000        0.0000        0.0000        0.0000        0.0000        0.0000        0.0000        0.6408        0.7667        0.8970        0.8975        0.9170        1.0397        1.1380        1.3003        1.0401        1.1124        1.0079        1.1114        2.2333        1.8528        1.3537        0.8666        0.8502        0.8126        0.8489        1.0083        1.2053        1.5771        1.9216        2.2724        2.1253        1.6658        1.2533        0.9357        1.2068        1.1413        2.2562        0.0908        0.1032        0.2173        0.1120        0.0485        0.0827        0.3475        0.2292        0.9576        0.6828        0.6370        0.2473        0.3914        0.3104        0.3630        0.2659        0.1894        0.0740        0.1194        0.1449        0.1601        0.2353        0.5275        0.7582        1.3529        1.3529        1.3163        1.5254        1.2780        0.9348        0.9566        0.8798        0.9433        1.5037        1.6729        1.5712        1.0040        0.9578        1.0698        1.5711        3.0025        3.8956        4.7713        5.7385        7.2329        8.2490        0.0000        0.0000        0.0000        0.0000        0.0000        0.0000        0.0000        0.0000
        0.0000        0.0000        0.0000        0.0000        0.0000        0.0000        0.0000        0.0000        0.0000        0.0000        0.0000        0.0000        0.0000        0.0000        0.0000        0.0000        0.0000        0.0000        0.0000        0.0000        0.0000        0.0000        0.0000        0.0000        0.0000        0.0000       44.5538       42.6982       42.2764       41.5443       42.1440       31.9256       28.1184       24.1495       20.1945       17.6054        8.3606        7.6048        7.3118        6.7732        6.0605        5.4625        5.2525        4.0589        3.8776        4.5865        3.2684       10.8766        8.5412        6.5546        3.1596        3.9576        3.5464        4.3378        3.8620        1.6861        1.6120        2.6141        1.4803        4.2632        3.9176        3.6027        3.3272        3.2443        2.9457        2.7986        2.7140        3.2805        3.2879        3.0066        2.6391        1.8850        1.7920        1.3128        1.0894        0.1902        0.1472        0.1219        0.1219        0.0871        0.0702        0.1692        0.0000        0.0000        0.0000        0.0000        0.0000        0.0000        0.0000        0.0000        0.0000        0.0000        0.0000        0.0000        0.0000        0.0000        0.0000        0.0000        0.0000        0.0000        0.0000        0.0000        0.0000        0.0000        0.0000        0.0000        0.0000        0.0000        0.0000        0.0000        0.0000        0.0000        0.0000        0.0000        0.0000        0.0000        0.0000        0.0000        0.0000        0.0000        0.0000        0.0000        0.0000        0.0000        0.0000        0.0000        0.0000        0.0000        0.0000        0.0000        0.0000        0.0000        0.0000        0.0000        0.0000        0.0000        0.0000        0.0000        0.0000        0.0000        0.0000        0.0000        0.0000        0.0000        0.0000        0.0000        0.0000        0.0000        0.0000        0.0000        0.0000        0.0000        0.0000        0.5431        0.5201        0.2540        0.2902        0.3015        0.0000        0.0000        0.0000        0.0000        0.1494        0.5158        0.5583        0.7695        0.7930        0.8834        0.9607        1.0662        1.3338        1.3530        1.3602        1.2917        0.9791        0.9772        1.0688        0.9424        0.9402        0.9270        0.7408        0.7119        0.7962        0.8080        0.8792        1.1256        1.9602        1.5776        1.2104        1.0397        0.7505        1.2385        1.1068        0.8804        2.5918        0.0851        0.1750        0.0968        0.1512        0.1801        0.1159        0.2432        0.5060        1.2278        0.3443        0.6015        0.4304        0.3721        0.5121        0.2424        0.1685        0.2248        0.2904        0.2890        0.4054        0.4205        0.3841        0.6695        0.7072        1.0912        1.2493        1.2886        1.7971        0.9981        0.5084        0.8247        0.9856        0.5154        1.4130        1.7418        1.4381        0.8672        0.7051        0.8831        1.5674        3.2222        4.1035        4.8469        5.9920        7.6300        8.7427        0.0000        0.0000        0.0000        0.0000        0.0000        0.0000        0.0000        0.0000
        0.0000        0.0000        0.0000        0.0000        0.0000        0.0000        0.0000        0.0000        0.0000        0.0000        0.0000        0.0000        0.0000        0.0000        0.0000        0.0000        0.0000        0.0000        0.0000        0.0000        0.0000        0.0000        0.0000        0.0000        0.0000       40.9167       36.0211       29.0620       26.8316       26.5889       28.2640       27.2311       25.7558       24.5463       18.5057       13.2466        7.3019        6.2433        6.4272        5.2884        4.0391        3.6148        3.5224        6.4205        5.6058        6.1586        4.8503       13.5004       10.1833        9.5121        6.7844        6.8617        8.4988        6.1053        5.2000        5.2535        5.2698        4.9907        4.7625        5.8307        5.3859        5.2152        4.5208        3.8461        3.4232        3.3884        3.3297        3.6501        3.4890        3.1643        2.7949        2.1495        1.8272        1.6256        1.4952        1.2044        1.0562        1.0235        0.9026        0.6744        0.4064        0.4479        0.3471        0.2433        0.0000        0.0000        0.0000        0.0000        0.0000        0.0000        0.0000        0.0000        0.0000        0.0000        0.0000        0.0000        0.0000        0.0000        0.0000        0.0000        0.0000        0.0000        0.0000        0.0000        0.0000        0.0000        0.0000        0.0000        0.0000        0.0000        0.0000        0.0000        0.0000        0.0000        0.0000        0.0000        0.0000        0.0000        0.0000        0.0000        0.0000        0.0000        0.0000        0.0000        0.0000        0.0000        0.0000        0.0000        0.0000        0.0000        0.0000        0.0000        0.0000        0.0000        0.0000        0.0000        0.0000        0.0000        0.0000        0.0000        0.0000        0.0000        0.0000        0.0000        0.0000        0.0000        0.0000        0.0000        0.0000        0.0000        0.0000        0.0000        0.4112        0.3823        0.3715        0.4928        0.5406        0.5023        0.4868        0.4106        0.4039        0.3416        0.5181        0.2071        0.2474        0.2724        0.2086        0.5556        0.6266        0.6914        0.8297        1.4639        1.4275        1.2925        1.2483        1.4655        1.3797        1.3840        1.1839        0.9089        0.8299        0.8703        0.8855        0.6409        0.6207        0.8555        1.1625        1.5955        1.3073        1.0644        1.2157        1.0127        1.0164        0.8165        0.6163        0.2277        0.2334        0.1836        0.7818        0.3246        0.2657        1.0580        0.9490        0.7328        0.5945        0.4070        0.2670        1.0108        1.2249        1.2320        1.2489        1.1796        1.3615        1.4233        1.1815        1.1767        1.2850        1.5074        1.4895        0.9686        0.8884        1.1176        1.4983        0.5147        0.4439        1.0349        1.1639        1.1992        1.2680        1.4439        1.3696        0.6670        0.5900        0.9709        0.0000        0.0000        5.2972        6.3352        7.4270        7.9064        0.0000        0.0000        0.0000        0.0000        0.0000        0.0000        0.0000        0.0000        0.0000
        0.0000        0.0000        0.0000        0.0000        0.0000        0.0000        0.0000        0.0000        0.0000        0.0000        0.0000        0.0000        0.0000        0.0000        0.0000        0.0000        0.0000        0.0000        0.0000        0.0000        0.0000        0.0000        0.0000        0.0000        0.0000        0.0000       34.1289       27.4556       23.2797       20.6214       20.5032       21.1290       20.6332       12.9771       12.1356        9.3666        7.4395        6.9618        5.6602        4.4586        2.7080        2.5459        2.7380        3.7896        4.7770        5.0878        5.8123       11.7614        9.1320        6.6496        6.1229        6.6500        7.7598        7.0979        6.4988        5.8956        5.9071        5.7506        5.4256        6.7057        6.3450        5.7875        5.5570        4.6956        3.9933        4.4095        5.0258        5.0993        4.3043        3.4255        3.0385        2.3598        2.1379        2.0542        2.1140        1.4963        1.2647        1.2158        1.2025        0.4612        0.4401        0.4607        0.4258        0.3908        0.4789        0.6057        0.0000        0.0000        0.0000        0.0000        0.0000        0.0000        0.0000        0.0000        0.0000        0.0000        0.0000        0.0000        0.0000        0.0000        0.0000        0.0000        0.0000        0.0000        0.0000        0.0000        0.0000        0.0000        0.0000        0.0000        0.0000        0.0000        0.0000        0.0000        0.0000        0.0000        0.0000        0.0000        0.0000        0.0000        0.0000        0.0000        0.0000        0.0000        0.0000        0.0000        0.0000        0.0000        0.0000        0.0000        0.0000        0.0000        0.0000        0.0000        0.0000        0.0000        0.0000        0.0000        0.0000        0.0000        0.0000        0.0000        0.0000        0.0000        0.0000        0.0000        0.0000        0.0000        0.0000        0.0000        0.0000        0.0000        0.3562        0.3405        0.3697        0.5191        0.6108        0.6047        0.5884        0.6128        0.5372        0.5445        0.6277        0.5338        0.3769        0.3415        0.2590        0.5238        0.5277        0.6715        0.7416        1.4637        1.6180        1.6828        1.5347        1.5462        1.5416        1.5606        1.2898        0.9163        0.8394        0.8047        0.7767        0.5668        0.5146        0.6592        1.0591        1.1555        0.9525        0.8223        1.0268        0.7731        0.7324        2.2883        0.4131        0.0504        0.1237        0.1881        0.1941        0.2497        0.4024        0.6688        0.4137        0.5432        0.7963        0.6063        0.7001        1.2848        1.4420        1.6526        1.7135        1.4024        1.5359        1.4559        1.3931        1.5371        1.7194        1.7983        1.7361        1.1406        0.8633        1.2909        1.8697        0.6469        0.5595        0.5235        0.6813        0.9083        1.1001        1.4093        1.2890        0.6601        0.6099        0.0000        0.0000        0.0000        0.0000        0.0000        0.0000        0.0000        0.0000        0.0000        0.0000        0.0000        0.0000        0.0000        0.0000        0.0000        0.0000
        0.0000        0.0000        0.0000        0.0000        0.0000        0.0000        0.0000        0.0000        0.0000        0.0000        0.0000        0.0000        0.0000        0.0000        0.0000        0.0000        0.0000        0.0000        0.0000        0.0000        0.0000        0.0000        0.0000        0.0000        0.0000        0.0000        0.0000       26.2083       22.0357       17.1555       17.0015       13.6217       12.0466       10.8027        9.6389        7.8260        6.9730        4.8989        4.4640        5.0822        5.0594        2.0859        2.1585        3.7441        5.2967        6.4503        6.8886       11.5891       11.2382        7.2464        7.4682        5.8174        7.4530        8.8600        7.9084        6.5717        6.4694        6.1304        5.5599        6.8454        6.3830        5.8991        5.3641        4.4521        3.9981        4.0264        3.8114        3.9635        4.1996        3.3602        2.9977        2.3218        1.9861        1.7492        1.6599        1.3289        1.3890        1.4727        1.3457        0.8917        0.7519        0.6183        0.7058        0.6874        0.7020        0.6825        0.7367        0.5411        0.3037        1.3281        0.0000        0.0000        0.0000        0.0000        0.0000        0.0000        0.0000        0.0000        0.0000        0.0000        0.0000        0.0000        0.0000        0.0000        0.0000        0.0000        0.0000        0.0000        0.0000        0.0000        0.0000        0.0000        0.0000        0.0000        0.0000        0.0000        0.0000        0.0000        0.0000        0.0000        0.0000        0.0000        0.0000        0.0000        0.0000        0.0000        0.0000        0.0000        0.0000        0.0000        0.0000        0.0000        0.0000        0.0000        0.0000        0.0000        0.0000        0.0000        0.0000        0.0000        0.0000        0.0000        0.0000        0.0000        0.0000        0.0000        0.0000        0.0000        0.0000        0.0000        0.0000        0.3193        0.3519        0.4137        0.4370        0.6170        0.6964        0.7139        0.7366        0.6989        0.7197        0.7174        0.6716        0.5920        0.4196        0.2631        0.4783        0.4664        0.6804        0.7139        0.7072        1.2467        1.3465        1.3257        1.3770        1.6648        1.4115        1.2289        1.0569        0.9671        0.7844        0.6957        0.6752        0.4707        0.4410        0.5710        0.8513        0.6701        0.7507        0.7216        0.6507        1.5602        2.7692        0.8595        0.3299        0.2010        0.2310        0.3133        0.2647        0.7622        0.3942        0.1580        0.2185        0.4391        0.4214        0.3312        0.5240        1.4437        1.9821        2.1754        2.2328        1.9669        1.7407        1.6630        1.8704        2.1268        2.2629        2.1189        1.9306        1.3054        1.6169        1.8443        1.9094        0.5071        0.3252        0.3277        0.4189        0.8572        1.0171        1.2507        1.1554        0.6301        0.5976        0.0000        0.0000        0.0000        0.0000        0.0000        0.0000        0.0000        0.0000        0.0000        0.0000        0.0000        0.0000        0.0000        0.0000        0.0000        0.0000
        0.0000        0.0000        0.0000        0.0000        0.0000        0.0000        0.0000        0.0000        0.0000        0.0000        0.0000        0.0000        0.0000        0.0000        0.0000        0.0000        0.0000        0.0000        0.0000        0.0000        0.0000        0.0000        0.0000        0.0000        0.0000        0.0000        0.0000       21.6103       19.6020       16.7016       15.7852       13.7617       11.1477       10.3548        9.2718        6.8122        5.6060        5.1153        5.2568        6.3645        4.9254        2.7695        4.3121        6.6605        6.5484        6.4151        6.1974        9.6842        9.3901       10.4452        6.9458        7.0567        7.2947        8.2089        8.2274        6.3992        6.1380        6.0092        5.2744        6.3347        5.7177        5.1932        4.7359        3.9078        3.5898        4.7061        3.7777        3.6077        3.3332        3.0465        2.6011        1.9002        1.5502        1.4634        1.5754        1.4386        1.3443        1.7519        1.7182        1.5591        1.0590        0.8260        0.6305        0.4253        0.5314        1.1186        0.9754        0.6104        0.5356        0.5337        0.0000        0.0000        0.0000        0.0000        0.0000        0.0000        0.0000        0.0000        0.0000        0.0000        0.0000        0.0000        0.0000        0.0000        0.0000        0.0000        0.0000        0.0000        0.0000        0.0000        0.0000        0.0000        0.0000        0.0000        0.0000        0.0000        0.0000        0.0000        0.0000        0.0000        0.0000        0.0000        0.0000        0.0000        0.0000        0.0000        0.0000        0.0000        0.0000        0.0000        0.0000        0.0000        0.0000        0.0000        0.0000        0.0000        0.0000        0.0000        0.0000        0.0000        0.0000        0.0000        0.0000        0.0000        0.0000        0.0000        0.0000        0.0000        0.0000        0.0000        0.0000        0.0000        0.5562        0.8272        0.8160        0.8658        0.8983        0.8923        0.8733        0.8903        0.9239        0.9532        0.8944        0.5156        0.3450        0.4261        0.3960        0.6058        0.6156        0.6601        0.6922        1.0573        1.2129        1.2596        1.1670        1.2526        1.2866        1.1433        0.9968        0.8086        0.6631        0.6174        0.5714        0.4046        0.4762        0.4197        0.4315        0.5873        0.6089        0.5911        0.6745        1.3677        1.2645        0.3525        0.2506        0.0000        0.0000        0.4298        0.4451        0.3286        0.2262        0.5818        0.6435        0.8666        0.4611        0.2791        0.5672        1.9955        2.6101        2.8788        2.8394        2.2795        2.2269        2.2010        2.2839        2.5595        2.8769        2.9936        3.0001        2.2605        2.8248        1.9461        1.3361        0.4722        0.3738        0.2328        0.4245        1.0364        1.1491        1.0972        1.0768        0.6592        0.6809        0.0000        0.0000        0.0000        0.0000        0.0000        0.0000        0.0000        0.0000        0.0000        0.0000        0.0000        0.0000        0.0000        0.0000        0.0000        0.0000
        0.0000        0.0000        0.0000        0.0000        0.0000        0.0000        0.0000        0.0000        0.0000        0.0000        0.0000        0.0000        0.0000        0.0000        0.0000        0.0000        0.0000        0.0000        0.0000        0.0000        0.0000        0.0000        0.0000        0.0000        0.0000        0.0000        0.0000        0.0000       17.5542       17.0895       16.1882       17.0258       14.0758       13.6576       11.1760        9.4236        7.6479        7.3225        7.9617        5.7487        5.0497        6.1376        5.5051        8.0665        4.3458        6.6090        8.5991       10.2813        9.5075        8.8565        8.7346        8.5963        7.7681        6.9651        8.8848        8.3806        8.0975        7.9753        7.2140        5.3811        4.6555        4.1052        3.7318        3.3846        4.4195        5.7262        4.8113        3.6052        2.8025        2.6051        2.1759        0.9913        0.7381        0.8649        0.8425        1.6644        1.8163        1.9838        2.1900        1.6754        1.3415        0.9637        0.7150        0.3405        0.5595        0.4904        0.6474        1.1031        0.6816        0.6746        0.5166        0.0000        0.0000        0.0000        0.0000        0.0000        0.0000        0.0000        0.0000        0.0000        0.0000        0.0000        0.0000        0.0000        0.0000        0.0000        0.0000        0.0000        0.0000        0.0000        0.0000        0.0000        0.0000        0.0000        0.0000        0.0000        0.0000        0.0000        0.0000        0.0000        0.0000        0.0000        0.0000        0.0000        0.0000        0.0000        0.0000        0.0000        0.0000        0.0000        0.0000        0.0000        0.0000        0.0000        0.0000        0.0000        0.0000        0.0000        0.0000        0.0000        0.0000        0.0000        0.0000        0.0000        0.0000        0.0000        0.0000        0.0000        0.0000        0.0000        0.0000        0.0000        0.0000        0.9956        1.0522        1.1311        1.1292        1.1471        1.2123        1.2139        1.2604        1.0299        0.8695        0.4158        0.4495        0.4739        0.4188        0.6342        0.5038        0.5482        0.6058        0.8854        1.0080        1.2051        1.0604        0.7790        0.6882        0.6042        0.5763        0.5686        0.4848        0.5116        0.4364        0.5403        0.5594        0.5331        0.4896        0.4671        0.5972        0.7670        0.7811        0.2821        0.1238        0.0000        0.0000        0.0000        0.0135        0.3726        0.4303        0.2971        0.1912        0.7318        0.6520        0.7571        0.4328        0.6371        1.0666        2.3766        3.0081        3.2727        3.3411        3.3309        3.2431        3.0797        3.1403        3.2431        3.8779        4.1127        2.9266        2.6048        2.3812        1.9949        2.3129        1.0380        0.9211        0.9323        1.0738        0.3844        0.5685        0.5072        0.2765        0.1295        0.1097        0.0000        0.0000        0.0000        0.0000        0.0000        0.0000        0.0000        0.0000        0.0000        0.0000        0.0000        0.0000        0.0000        0.0000        0.0000        0.0000
        0.0000        0.0000        0.0000        0.0000        0.0000        0.0000        0.0000        0.0000        0.0000        0.0000        0.0000        0.0000        0.0000        0.0000        0.0000        0.0000        0.0000        0.0000        0.0000        0.0000        0.0000        0.0000        0.0000        0.0000        0.0000        0.0000        0.0000        0.0000       14.5431       14.2012       13.6965       15.5777       17.5650       13.4069       11.2408        9.2715        8.1391        8.0529        5.5406        4.0993        4.9790        4.6156        4.8748        6.2381        5.6529        5.8854        4.6058        5.8099        4.8687        5.3602        7.4494        7.7764        7.7080        6.3362        6.7389        7.6837        8.2036        8.1054        6.8327        4.9350        4.0478        3.5168        3.4062        2.9655        2.5666        2.3949        2.1654        2.5913        2.3477        2.0866        2.2253        1.0401        0.7821        0.2246        0.6190        1.3057        1.7097        1.9091        1.7444        1.3365        1.3579        1.0751        0.7866        0.5581        0.5318        0.4321        0.8302        0.6347        0.3275        0.3531        0.3624        0.0000        0.0000        0.0000        0.0000        0.0000        0.0000        0.0000        0.0000        0.0000        0.0000        0.0000        0.0000        0.0000        0.0000        0.0000        0.0000        0.0000        0.0000        0.0000        0.0000        0.0000        0.0000        0.0000        0.0000        0.0000        0.0000        0.0000        0.0000        0.0000        0.0000        0.0000        0.0000        0.0000        0.0000        0.0000        0.0000        0.0000        0.0000        0.0000        0.0000        0.0000        0.0000        0.0000        0.0000        0.0000        0.0000        0.0000        0.0000        0.0000        0.0000        0.0000        0.0000        0.0000        0.0000        0.0000        0.0000        0.0000        0.0000        0.0000        0.0000        0.7274        0.8743        1.1730        1.3604        1.3445        1.3604        1.4302        1.3509        1.3875        1.4651        1.1444        0.8496        0.3541        0.3654        0.4184        0.5940        0.7253        0.6797        0.6734        0.5465        0.8626        0.8799        1.0296        0.9191        0.6480        0.5805        0.5017        0.5303        0.5686        0.4673        0.4460        0.5026        0.6044        0.5520        0.4911        0.4997        0.4328        0.3972        0.3321        0.2881        0.2635        0.0566        0.7879        0.1406        0.0000        0.2300        0.3236        0.1528        0.2808        0.3063        0.2173        0.2145        0.4068        1.4952        1.0477        1.3031        2.9663        3.3804        3.5942        3.6648        3.5597        3.7210        4.0580        4.9377        5.2339        4.7517        4.4848        4.4061        3.0633        2.9303        2.1115        1.9619        1.7777        1.7155        1.8255        1.4375        0.3495        0.3592        0.2542        0.2030        0.1608        0.1800        0.0000        0.0000        0.0000        0.0000        0.0000        0.0000        0.0000        0.0000        0.0000        0.0000        0.0000        0.0000        0.0000        0.0000        0.0000        0.0000
        0.0000        0.0000        0.0000        0.0000        0.0000        0.0000        0.0000        0.0000        0.0000        0.0000        0.0000        0.0000        0.0000        0.0000        0.0000        0.0000        0.0000        0.0000        0.0000        0.0000        0.0000        0.0000        0.0000        0.0000        0.0000        0.0000        0.0000        0.0000       20.2849       17.7999       16.5068       14.3597       13.7484       12.2758       10.8302       11.3024        9.4091        8.0229        5.2454        2.6500        2.0941        2.2645        2.4995        3.2673        1.8538        1.3384        5.1154        6.5973        5.7746        4.6243        4.3183        5.4970        5.9834        5.4352        5.7953        6.8110        7.1969        6.7762        5.7358        4.2281        3.5091        3.6806        3.2723        2.6429        2.3949        2.0630        1.8094        2.4741        2.3572        1.9043        2.0211        1.0015        0.3544        0.2143        0.2903        1.0278        1.6698        1.7968        2.0229        1.5217        1.3754        1.2378        1.0629        0.4538        0.4254        0.3215        0.4736        0.2584        0.3728        0.9815        0.1899        0.2049        0.0000        0.0000        0.0000        0.0000        0.0000        0.0000        0.0000        0.0000        0.0000        0.0000        0.0000        0.0000        0.0000        0.0000        0.0000        0.0000        0.0000        0.0000        0.0000        0.0000        0.0000        0.0000        0.0000        0.0000        0.0000        0.0000        0.0000        0.0000        0.0000        0.0000        0.0000        0.0000        0.0000        0.0000        0.0000        0.0000        0.0000        0.0000        0.0000        0.0000        0.0000        0.0000        0.0000        0.0000        0.0000        0.0000        0.0000        0.0000        0.0000        0.0000        0.0000        0.0000        0.0000        0.0000        0.0000        0.0000        0.0000        0.0000        0.6695        0.7367        0.9641        1.1559        1.3636        1.3601        1.5238        1.5677        1.4379        1.5166        1.8716        1.2930        0.8879        0.6418        0.3670        0.6750        1.3331        0.6282        0.8859        1.0714        0.6102        0.6920        0.7775        0.8307        0.9826        0.7581        0.5421        0.5106        0.5295        0.7113        0.7249        0.6796        1.1306        0.6889        0.8693        1.1076        0.5410        0.4126        0.3517        1.5801        0.6556        0.0309        0.0267        0.0275        0.0225        0.0563        0.3070        0.2659        0.3188        0.3090        0.2529        0.4177        0.6632        1.1370        1.1947        1.1399        1.6311        3.1639        3.4907        3.8305        4.0599        4.1178        4.7658        5.7206        6.8051        5.2477        5.5149        5.9601        5.5911        3.4101        2.3236        2.3959        2.2332        1.9710        1.9562        1.8498        1.2525        0.0656        0.1582        0.2108        0.3507        0.2612        0.3520        1.0816        0.0000        0.0000        0.0000        0.0000        0.0000        0.0000        0.0000        0.0000        0.0000        0.0000        0.0000        0.0000        0.0000        0.0000        0.0000
        0.0000        0.0000        0.0000        0.0000        0.0000        0.0000        0.0000        0.0000        0.0000        0.0000        0.0000        0.0000        0.0000        0.0000        0.0000        0.0000        0.0000        0.0000        0.0000        0.0000        0.0000        0.0000        0.0000        0.0000        0.0000        0.0000        0.0000       17.2231       18.2236       16.6183       15.4421       13.0444       12.7687       12.1834       11.6512       14.5853       21.3005       14.4777       11.0159        6.8146        3.3391        1.3552        0.8082        1.7510        1.1514        1.3878        5.6254        8.9473        8.5259        7.1473        5.1396        4.6263        5.3810        5.3732        4.7319        5.3794        5.5199        5.3072        4.7385        3.5240        3.8813        3.1434        2.9565        2.7803        1.9959        1.6361        1.3959        1.5954        1.6068        1.6378        1.7780        0.8233        0.3168        0.2102        0.3387        0.9524        1.2181        1.9797        1.5369        1.1794        1.1969        1.2690        0.8591        0.5622        0.3296        0.4563        0.8655        0.3055        0.3483        0.2524        0.3212        0.1950        0.3247        0.0000        0.0000        0.0000        0.0000        0.0000        0.0000        0.0000        0.0000        0.0000        0.0000        0.0000        0.0000        0.0000        0.0000        0.0000        0.0000        0.0000        0.0000        0.0000        0.0000        0.0000        0.0000        0.0000        0.0000        0.0000        0.0000        0.0000        0.0000        0.0000        0.0000        0.0000        0.0000        0.0000        0.0000        0.0000        0.0000        0.0000        0.0000        0.0000        0.0000        0.0000        0.0000        0.0000        0.0000        0.0000        0.0000        0.0000        0.0000        0.0000        0.0000        0.0000        0.0000        0.0000        0.0000        0.0000        0.0000        0.5555        0.6393        0.7336        0.8889        1.3434        1.2849        1.3059        1.3899        1.3694        1.3976        1.4570        1.7690        1.4693        1.0844        0.5064        0.2443        0.1894        0.1374        0.5613        0.5826        1.0027        0.5408        0.6782        0.6425        0.6763        0.7856        0.5014        0.4779        0.5119        0.5880        0.6998        0.8022        0.8934        1.9095        1.0960        1.0560        1.0254        0.7685        0.5810        0.4610        0.3121        0.2455        0.0000        0.0451        0.0601        0.0914        0.0575        0.1476        0.2540        0.7127        0.2047        0.2676        0.2437        0.2921        0.9248        1.3339        1.6990        1.5480        3.4609        4.0462        4.4926        4.5648        4.6903        5.7095        5.7276        5.0865        4.9361        6.2340        6.4642        4.8135        2.6616        2.3258        2.2890        2.3436        2.4276        2.4671        2.2295        1.8004        0.0187        0.1517        0.5308        0.5054        0.6289        1.1290        0.0000        0.0000        0.0000        0.0000        0.0000        0.0000        0.0000        0.0000        0.0000        0.0000        0.0000        0.0000        0.0000        0.0000        0.0000        0.0000
        0.0000        0.0000        0.0000        0.0000        0.0000        0.0000        0.0000        0.0000        0.0000        0.0000        0.0000        0.0000        0.0000        0.0000        0.0000        0.0000        0.0000        0.0000        0.0000        0.0000        0.0000        0.0000        0.0000        0.0000        0.0000        0.0000        0.0000       13.3793       12.9884       13.7636       13.2540       13.8177       14.8772       15.9099       15.5536       14.6457       19.2116       18.8705       12.0116        7.6077        4.3888        2.6496        1.5009        0.9932        2.4601        1.6990        4.5266        4.5300        5.0575        4.7385        4.5872        3.7993        3.7675        3.6257        3.3311        3.0466        3.1702        2.9481        3.0421        2.3468        1.7733        1.5549        2.3006        1.5061        1.1162        1.2541        0.7039        0.9326        1.7388        1.8086        1.6075        0.5510        0.2325        0.2460        0.7420        1.0822        1.2034        1.0214        0.9135        0.7603        0.7942        0.4190        0.3802        0.4769        0.6160        0.8179        0.8238        0.3920        0.3712        0.3110        0.3309        0.5568        0.5617        0.6264        0.7941        0.7746        0.8339        0.4686        0.3289        0.1898        0.1125        0.0000        0.0000        0.0000        0.0000        0.0000        0.0000        0.4594        0.5846        0.6318        0.7097        0.0000        0.0000        0.0000        0.0000        0.0000        0.0000        0.0000        0.0000        0.0000        0.0000        0.0000        0.0000        0.0000        0.0000        0.0000        0.0000        0.0000        0.0000        0.0000        0.0000        0.0000        0.0000        0.0000        0.0000        0.0000        0.0000        0.0000        0.0000        0.0000        0.0000        0.0000        0.0000        0.0000        0.0000        0.0000        0.0000        0.2565        0.2921        0.2120        0.2647        0.7922        0.9667        1.2637        1.3358        1.0756        1.0704        1.0729        1.0496        0.9278        0.6983        0.6506        0.6141        0.9129        0.5817        0.5480        0.5844        0.7864        0.6299        0.7972        0.4555        0.4847        0.4843        0.4547        0.4585        0.5519        0.5170        0.5634        0.7316        1.2245        1.4462        1.5530        1.5549        1.8204        1.9232        1.8700        1.6157        1.0386        0.7324        0.4603        0.3700        0.4799        0.4353        0.2064        0.2194        0.0411        0.1350        0.5448        0.4012        0.3689        0.9330        0.7345        0.7611        1.6018        2.3712        3.0164        3.2514        4.0832        4.9775        5.0860        5.0555        4.2826        4.2233        3.9296        3.9824        4.3236        4.9009        4.7476        4.2842        3.2548        3.0425        2.8837        3.2223        3.9987        4.2645        4.0470        3.3533        2.4036        1.9300        1.5439        1.5045        1.4919        1.8690        0.0000        0.0000        0.0000        0.0000        0.0000        0.0000        0.0000        0.0000        0.0000        0.0000        0.0000        0.0000        0.0000        0.0000        0.0000        0.0000
        0.0000        0.0000        0.0000        0.0000        0.0000        0.0000        0.0000        0.0000        0.0000        0.0000        0.0000        0.0000        0.0000        0.0000        0.0000        0.0000        0.0000        0.0000        0.0000        0.0000        0.0000        0.0000        0.0000        0.0000        0.0000        0.0000       16.2336       12.2052       11.7169       14.3582       11.7803       10.5363        8.0575       10.4431       13.7914       10.8192       18.9914       10.9811        7.6062        5.1655        3.2963        3.0955        1.8902        1.1138        1.6685        2.8227        1.6537        1.4154        3.2045        3.4521        4.2636        4.5605        3.9640        2.4469        2.4151        2.0074        2.2926        1.8517        1.7822        1.2471        1.0786        0.8494        2.3372        2.1829        1.0541        2.4321        2.2214        1.6624        2.5800        2.4604        0.7484        0.2605        0.2176        0.1746        0.4113        0.9052        1.2657        1.2502        0.5646        0.3438        0.6079        0.2400        0.2578        0.5108        0.6139        0.4192        0.4198        0.4009        0.3180        0.3850        0.3951        0.5696        0.6825        0.7597        0.8157        0.9652        0.7756        0.5954        0.4474        0.2566        0.1675        0.1263        0.1242        0.0397        0.0701        0.0734        0.0851        0.5111        0.6081        0.6861        0.7326        0.8679        0.9142        1.0540        1.1041        0.0000        0.0000        0.0000        0.0000        0.0000        0.0000        0.0000        0.0000        0.0000        0.0000        0.0000        0.0000        0.0000        0.0000        0.0000        0.0000        0.0000        0.0000        0.0000        0.0000        0.0000        1.1382        0.9760        0.9210        0.8917        0.7571        0.7207        0.6753        0.2032        0.1620        0.1752        0.4410        0.3621        0.3043        0.2245        0.2745        0.8125        1.0869        1.2163        1.2918        1.0223        1.0280        1.0408        1.0030        0.9169        0.6035        0.6104        0.6253        0.8320        0.8268        0.7979        0.6699        0.5722        0.7976        0.4695        0.4258        0.4158        0.4023        0.3664        0.4465        0.5308        0.5128        0.6421        0.8769        1.4906        1.7525        1.8632        1.9231        2.1807        2.2982        2.4481        1.8159        0.9199        0.6943        0.6014        0.3921        0.4737        0.3764        0.3346        0.1881        0.7838        0.9432        0.7481        0.3736        1.0587        1.3496        0.7514        1.0671        2.7056        2.6773        3.2792        3.8546        4.6696        5.0375        5.2257        4.8792        4.0404        3.9855        4.0285        4.4933        5.0116        5.2701        4.6848        4.4558        3.5023        3.5927        3.5842        3.8147        4.9610        5.5815        5.3329        4.5900        3.3254        2.7379        2.7129        2.5398        0.0000        0.0000        0.0000        0.0000        0.0000        0.0000        0.0000        0.0000        0.0000        0.0000        0.0000        0.0000        0.0000        0.0000        0.0000        0.0000        0.0000        0.0000
        0.0000        0.0000        0.0000        0.0000        0.0000        0.0000        0.0000        0.0000        0.0000        0.0000        0.0000        0.0000        0.0000        0.0000        0.0000        0.0000        0.0000        0.0000        0.0000        0.0000        0.0000        0.0000        0.0000        0.0000        0.0000        0.0000       21.2308       18.1981       14.3280       11.0917       12.3277       12.7729       13.8034       11.1346        8.4650        7.1458        6.9832        6.6958        4.5686        6.9500        5.5090        4.0500        2.9012        6.1869        3.7797        2.8448        1.4739        1.7473        2.4697        1.4541        1.1922        2.3135        1.4226        1.5601        1.9004        1.0948        1.1072        1.2597        0.9580        0.7757        0.5194        0.9281        1.5825        1.0352        0.6552        1.0783        0.7328        0.3491        0.2560        0.2850        0.2175        0.2467        0.3739        0.4949        0.4423        0.8660        1.7378        1.4549        0.4893        0.2646        0.2115        0.2251        0.2304        0.4154        0.4530        0.4800        0.6281        0.5878        0.4077        0.5343        0.4616        0.8135        1.0817        1.0040        0.9967        0.9150        0.8791        0.7160        0.4838        0.3128        0.2253        0.1621        0.1649        0.0506        0.0666        0.0601        0.0667        0.5685        0.6846        0.7502        0.7993        0.9104        0.9263        0.9620        0.8819        0.6640        0.6150        0.5634        0.0000        0.0000        0.0000        0.0000        0.0000        0.0000        0.0000        0.0000        0.0000        0.0000        0.0000        0.0000        0.6782        1.1187        1.2649        0.7695        0.7427        1.1294        1.4440        0.9382        0.8165        0.7954        0.8163        0.5819        0.4962        0.2238        0.1664        0.1557        0.1784        0.2426        0.2275        0.3561        0.5406        1.1510        1.6260        1.6323        1.4715        1.2736        1.3522        1.0363        0.9074        0.7464        0.7104        0.8793        0.7024        0.9153        0.9427        0.8839        0.8548        0.7908        0.6879        0.5931        0.5382        0.4325        0.3498        0.3713        0.4504        0.5159        0.5629        0.6959        0.8808        1.5176        1.8098        1.9739        1.9196        2.2029        2.1798        2.1135        1.7025        1.0480        0.8905        0.6030        0.5901        0.4593        0.4505        0.5074        0.3593        0.1691        0.7858        0.3782        1.1284        1.0337        0.6823        0.9786        1.1880        2.5087        2.9917        3.6245        4.1323        4.9336        5.4658        5.4189        5.0908        4.0632        3.9312        4.1433        4.6242        5.1960        5.3635        5.2746        5.2359        4.0547        4.1528        4.6698        5.4151        6.9589        7.7403        7.5970        6.5682        0.0000        4.5646        3.8570        4.1246        0.0000        0.0000        0.0000        0.0000        0.0000        0.0000        0.0000        0.0000        0.0000        0.0000        0.0000        0.0000        0.0000        0.0000        0.0000        0.0000        0.0000        0.0000
        0.0000        0.0000        0.0000        0.0000        0.0000        0.0000        0.0000        0.0000        0.0000        0.0000        0.0000        0.0000        0.0000        0.0000        0.0000        0.0000        0.0000        0.0000        0.0000        0.0000        0.0000        0.0000        0.0000        0.0000        0.0000       16.6032       20.5756       22.7696       22.3559       21.6002       23.6797       20.5590       19.0849       15.2687       10.2858        8.6558        8.1407        6.4829        5.5836        7.0370        7.3285        4.6325        2.4051        6.0912        4.7022        1.9870        1.1937        1.4285        1.5277        2.1721        1.0333        1.2068        1.2828        1.1100        1.0593        1.3269        1.1293        1.2342        0.7754        0.4647        0.4124        0.5601        1.7646        0.5863        0.5574        0.6019        1.0566        0.7313        0.3691        0.5002        0.3524        0.4241        0.3387        0.6274        0.3384        0.7913        1.6922        1.5956        0.9251        0.7879        0.4097        0.2646        0.2235        0.3923        0.4335        0.3996        0.5843        0.6000        0.8202        1.1283        0.9482        1.1928        1.3785        1.1479        0.9322        0.8320        0.7730        0.6505        0.4479        0.3018        0.2425        0.2147        0.2111        0.0644        0.0568        0.1079        0.1240        0.6749        0.9541        1.2505        1.4158        0.9944        0.9454        0.9213        0.7772        0.7018        0.6779        0.4498        0.4911        0.4043        0.3628        0.0000        0.0000        0.0000        0.0000        0.0000        0.0000        0.0000        0.0000        0.6472        0.6830        0.6915        0.7178        0.7487        0.8259        1.2119        0.9050        0.9786        1.3075        0.8838        0.6606        0.6206        0.6123        0.2819        0.2896        0.2952        0.3192        0.3093        0.3819        0.5092        0.8654        1.5611        1.6897        1.9784        1.8195        1.3859        1.7970        1.3615        1.1201        0.9799        0.9273        0.8730        0.8504        1.1071        1.0699        1.0208        1.5570        1.1499        1.0383        0.7872        0.6702        0.4968        0.4416        0.4087        0.4224        0.5201        0.5325        0.6567        0.8304        1.3629        1.5997        1.7208        1.7211        1.8464        1.9809        1.7190        1.3737        0.7115        0.5698        0.3108        0.2777        0.3646        0.3583        0.2617        0.1737        0.0867        0.2648        0.3932        0.2466        0.7276        1.3211        1.3977        1.7008        3.0987        3.4404        4.0859        4.3844        5.2173        5.5866        5.2460        4.7814        3.7937        3.6375        4.3778        4.5736        4.7663        5.0757        5.3229        5.7246        4.7534        5.2558        6.4008        7.5771        9.4982       10.9385        0.0000        0.0000        0.0000        0.0000        0.0000        0.0000        0.0000        0.0000        0.0000        0.0000        0.0000        0.0000        0.0000        0.0000        0.0000        0.0000        0.0000        0.0000        0.0000        0.0000        0.0000        0.0000        0.0000        0.0000
        0.0000        0.0000        0.0000        0.0000        0.0000        0.0000        0.0000        0.0000        0.0000        0.0000        0.0000        0.0000        0.0000        0.0000        0.0000        0.0000        0.0000        0.0000        0.0000        0.0000        0.0000        0.0000       15.5686       17.4699       15.0358       13.6245       12.6713       12.7761       11.1989       11.8029        9.7339       13.0602       16.5878       14.9882       13.8318       11.8664        9.1778        6.3836        4.9991        4.6787        5.9807        6.6030        4.2321        3.2034        4.2909        4.4724        1.7898        2.2612        2.0612        2.3469        2.2062        1.5497        1.8525        2.4525        3.9822        5.5208        2.5976        1.7523        1.0361        0.6132        0.5531        1.2114        1.9991        0.6702        0.4861        0.6521        1.1948        1.9178        1.7860        1.8479        0.9704        0.9783        0.5253        0.6578        1.0030        0.7660        1.8443        0.9658        0.3888        0.4044        0.4297        0.4606        0.5973        0.9926        0.8743        0.7677        0.8519        1.1696        1.0968        1.2149        1.8108        1.4438        1.2143        0.8804        0.7138        0.7619        0.7640        0.6505        0.5171        0.4568        0.4366        0.4760        0.4752        0.1557        0.1653        0.7189        1.0330        0.7322        1.5196        1.8474        0.9590        0.8799        0.8240        0.9184        0.7176        0.5285        0.4403        0.4216        0.4739        0.4532        0.4334        0.5961        0.6316        0.7702        0.5495        0.3691        0.3891        0.5590        0.6296        0.6934        0.7469        0.7461        0.8839        1.1256        1.3905        0.9046        0.5854        0.5530        0.5863        0.6909        1.8779        1.2438        0.8303        1.1442        1.9750        1.9842        1.2708        0.7549        0.9571        1.1299        1.2382        1.4929        1.7489        2.9623        3.2394        2.3060        2.4164        1.7655        1.6257        1.6315        1.6222        1.5403        1.4815        1.3058        1.2801        1.3085        1.4388        1.7757        1.8552        1.5292        1.1901        0.7644        0.6495        0.4643        0.4678        0.6071        0.5032        0.5448        0.6298        1.0688        1.2632        1.2817        1.2375        1.0813        1.0945        0.9102        0.7244        0.1318        0.1127        0.1913        0.2297        0.0340        0.0800        0.2678        0.3014        0.0766        0.0188        0.1185        0.6225        1.2269        1.5748        2.0058        2.7816        3.6727        4.4259        4.7000        4.6892        4.4612        4.7032        4.6220        4.2941        3.5108        3.3340        3.4138        3.8659        3.8973        3.9822        4.5574        5.3269        5.8390        6.5733        7.7389        9.4100       14.7562        0.0000        0.0000        0.0000        0.0000        0.0000        0.0000        0.0000        0.0000        0.0000        0.0000        0.0000        0.0000        0.0000        0.0000        0.0000        0.0000        0.0000        0.0000        0.0000        0.0000        0.0000        0.0000        0.0000        0.0000        0.0000
        0.0000        0.0000        0.0000        0.0000        0.0000        0.0000        0.0000        0.0000        0.0000        0.0000        0.0000        0.0000        0.0000        0.0000        0.0000        0.0000        0.0000        0.0000       13.2582       13.8629       12.4110       11.3791        9.9749       12.5255        9.0410       10.0948       11.4589       10.3377       10.0719        8.0717        7.1762       11.7932        8.8684       11.3472        9.7956        9.1905        7.2016        6.2086        5.5622        5.0019        5.4548        8.0113        9.4686        9.1877        7.1961        6.3254        4.8744        3.0165        3.3977        2.7166        3.9186        2.8875        2.2889        2.1292        2.5632        3.0599        2.5549        1.3782        1.7662        2.1052        2.0692        1.6266        1.0929        0.9350        0.8242        1.1981        1.4749        3.0130        2.3733        2.6890        2.1583        1.6574        1.2119        0.8637        0.8744        0.7116        0.5239        0.2884        0.2796        0.5155        0.6297        0.7133        0.9021        1.1253        1.2244        1.3156        1.0511        1.3029        1.6323        1.4131        1.0894        1.1751        0.8539        0.7357        0.6784        0.6936        0.6763        0.8001        0.5434        0.5187        0.4880        0.5452        0.5873        0.2369        0.2499        0.2155        0.3985        0.8044        0.9123        1.3710        1.1960        0.9135        0.9499        1.2061        1.3504        0.7361        0.5463        0.6383        0.7071        0.7246        1.0812        0.8110        0.5040        0.5398        0.6452        0.4489        0.3936        0.6537        0.6769        0.9270        1.1684        1.2077        1.0762        0.9234        0.6504        0.6102        0.5650        0.5176        0.5226        0.7541        1.4376        0.8238        0.5418        0.6422        1.0751        0.8783        1.4801        1.5511        1.7927        2.4842        2.5081        1.9908        1.8879        2.0498        2.0722        2.2600        2.4432        2.0590        1.9492        1.8680        1.7942        1.7395        1.6551        1.4557        1.2835        1.3298        1.3780        1.7752        1.9515        1.8679        1.4564        0.9396        0.8346        0.7435        0.5651        0.3291        0.2955        0.4836        0.4937        0.9176        1.1101        1.1372        1.0851        0.9519        0.8333        0.7070        0.5794        0.1685        0.1009        0.0776        0.0743        0.1145        0.0831        0.2041        0.2041        0.0634        0.0327        0.0000        0.0391        1.3787        1.8218        2.4291        3.2149        3.8741        4.6627        5.0678        4.7854        4.4672        4.7160        5.0667        4.8013        3.9800        3.4895        3.5406        4.5565        4.1751        4.4074        5.1240        5.7407        6.6753        7.5414        0.0000        0.0000        0.0000        0.0000        0.0000        0.0000        0.0000        0.0000        0.0000        0.0000        0.0000        0.0000        0.0000        0.0000        0.0000        0.0000        0.0000        0.0000        0.0000        0.0000        0.0000        0.0000        0.0000        0.0000        0.0000        0.0000        0.0000        0.0000
        0.0000        0.0000        0.0000        0.0000        0.0000        0.0000        0.0000        0.0000        0.0000        0.0000        0.0000        0.0000        0.0000        0.0000        0.0000        9.5973        9.4084        9.8429        9.4987       13.5742       11.7035        9.8082        9.1271       10.1127        7.5063        6.1514        5.2542        4.5665        2.9898        2.7631        3.7865        4.6922        5.4222        6.2152        5.9135        5.6351        5.9964        5.4174        5.8820        8.8040        9.4656       10.1291       10.7911       12.7497       11.5241        3.7244        2.4604        2.3160        2.8777        1.5840        4.3724        4.2247        3.4270        3.9879        2.8252        1.9543        1.2067        1.3203        1.4867        1.0834        1.0640        1.2467        1.5400        1.1764        1.5815        2.1315        1.9953        4.1050        2.5242        2.1485        1.7429        1.4381        1.5359        1.1941        0.9425        0.6991        0.2546        0.3031        0.4048        0.6183        0.7303        0.9658        0.9112        0.9800        1.2647        1.3076        1.4618        1.5968        1.0852        1.4958        0.9035        0.7293        0.6468        0.6038        0.5409        0.5921        0.5429        0.5504        0.5092        0.4929        0.4570        0.5011        0.5685        0.4177        0.2830        0.2918        0.3683        0.9016        1.5005        1.3398        1.7131        1.1588        0.9284        0.9084        0.8881        0.8358        0.5338        0.4824        0.6808        0.6368        0.5315        0.6699        0.5102        0.6650        0.8754        0.8779        0.6371        0.6867        0.7764        1.4150        1.3330        2.0050        2.0744        1.0080        0.5798        0.8898        0.8299        0.9915        0.9075        0.5616        0.4635        0.5418        0.5123        0.6248        0.6537        0.7378        0.9642        1.5823        1.4929        1.4122        1.4951        1.8448        2.0786        2.1827        2.2219        2.2499        2.3196        2.0869        1.9876        1.9703        1.8502        1.7508        1.7043        1.5458        1.4469        1.4898        1.4310        1.7891        1.7849        1.7073        1.6380        1.2539        0.8931        0.6491        0.3290        0.3838        0.4362        0.4247        0.4999        0.8909        1.0442        1.0552        1.0106        0.7848        0.6651        0.5467        0.4288        0.3613        0.2286        0.1426        0.2481        0.5296        0.2780        0.1860        0.1886        0.1043        0.0454        0.0000        0.0000        1.3298        1.8796        2.5814        3.3123        3.8943        4.7749        5.0768        4.9411        4.6739        5.0791        5.1303        4.6117        3.7747        3.5874        3.7247        0.0000        4.2263        4.5986        5.5710        6.6976        7.8671        8.9540        0.0000        0.0000        0.0000        0.0000        0.0000        0.0000        0.0000        0.0000        0.0000        0.0000        0.0000        0.0000        0.0000        0.0000        0.0000        0.0000        0.0000        0.0000        0.0000        0.0000        0.0000        0.0000        0.0000        0.0000        0.0000        0.0000        0.0000        0.0000
        0.0000        0.0000        0.0000        0.0000        0.0000        0.0000        0.0000        0.0000        0.0000        0.0000        0.0000        0.0000        0.0000       11.9937       10.5647        9.1288        8.9121        8.6468        8.7090       12.6840       12.3225       11.7995       14.6572       14.9974        7.1318        7.2156        7.8273        7.3303        4.9650        6.1577        5.2818        9.9547        8.0719        7.2987        3.8755        4.5746        5.2617        5.6815        6.3035        9.8220        6.9334        9.4039        5.6480        8.0414        6.9188        6.4721        4.0313        2.0758        1.7495        0.9954        4.1898        3.5879        3.2869        4.1975        2.8448        1.3237        0.6378        0.6301        0.5565        0.8487        0.8959        0.6086        0.6616        0.6101        1.6100        2.0166        1.7454        2.4093        1.1510        1.2641        0.7622        1.0503        1.8350        0.9216        0.4366        0.6428        0.3968        0.6623        0.8030        1.4961        1.1100        1.0716        0.9451        0.9319        1.0050        0.9424        1.4980        1.5281        1.1476        1.1302        0.7779        0.5817        0.5284        0.4942        0.5679        0.5213        0.4683        0.4120        0.3915        0.4049        0.8060        0.6429        0.4346        0.2904        0.2237        0.2464        1.3943        1.6595        1.7337        1.7243        1.2425        0.9611        0.9064        0.9602        0.7930        0.5299        0.5173        0.8512        0.8103        0.7309        0.8618        0.6608        0.4606        1.2939        1.6536        0.4938        0.4258        0.6194        0.8371        1.2891        2.7415        3.5317        3.0817        2.1484        0.7014        0.7468        0.7670        0.7067        0.6833        0.5272        0.5370        0.7335        0.5285        0.6480        0.8458        0.7533        0.8508        0.9996        1.1693        1.3835        1.5676        1.9399        2.2130        2.3255        2.2790        2.2926        2.2508        2.1022        2.0083        1.9673        1.8275        1.7216        1.6788        1.5270        1.4805        1.4671        1.4477        1.7201        1.6450        1.5966        1.3943        0.9320        1.0209        0.4146        0.4303        0.7523        0.6225        0.5981        0.6157        0.9788        1.0619        1.0368        0.9561        0.7595        0.6673        0.5271        0.3653        0.0746        0.0358        0.0254        0.0348        0.0350        0.3614        0.1149        0.0865        0.0000        0.3240        0.6788        0.3343        1.4816        2.3159        2.4990        3.3179        3.6616        4.7163        5.2437        5.4375        4.9967        4.9679        4.9293        4.6771        3.9696        3.6355        0.0000        0.0000        0.0000        0.0000        0.0000        0.0000        0.0000        0.0000        0.0000        0.0000        0.0000        0.0000        0.0000        0.0000        0.0000        0.0000        0.0000        0.0000        0.0000        0.0000        0.0000        0.0000        0.0000        0.0000        0.0000        0.0000        0.0000        0.0000        0.0000        0.0000        0.0000        0.0000        0.0000        0.0000        0.0000        0.0000
        0.0000        0.0000        0.0000        0.0000        0.0000        0.0000        0.0000        0.0000        0.0000       17.7026        0.0000        0.0000       14.3496       11.8815       13.2363       11.8990       10.1895       11.7627        9.0254        8.3708        8.2022       11.5048       10.8348       11.1569        6.7297        5.9184        9.4749       22.5098       13.7251       12.8847        8.9928       13.6948        9.7132        7.8552        5.2694        9.2845        8.5856        9.7134        5.7339        4.3108        4.6774        8.5102        5.9512        6.3835        5.2847        6.8496        6.3134        2.8528        2.3223        1.0279        4.4796        3.6452        3.1519        2.7131        1.3481        1.1991        0.5996        0.2991        0.2210        0.1517        0.5654        0.7782        0.6658        0.3131        0.4938        1.8795        1.3672        1.8925        1.8894        1.0471        0.7549        0.8243        1.7901        1.2015        1.3295        1.4040        0.7529        1.4247        1.8348        1.5473        1.8531        1.9861        2.2533        1.6770        1.4661        1.1447        1.6634        1.1717        0.7390        0.5772        0.5611        0.4270        0.3050        0.3220        0.3848        0.1771        0.1547        0.0915        0.0468        0.3655        0.6789        0.6156        0.5156        0.1580        0.0741        0.0518        0.1304        1.0224        1.4310        1.6560        1.3246        0.9743        0.8755        0.7248        0.5746        0.5407        0.8673        0.6670        1.1372        1.2702        1.2640        1.7733        1.3973        1.0656        0.7337        0.8399        1.2962        1.3203        2.8149        2.1259        1.2601        0.5767        0.5249        0.4428        0.3041        0.2511        0.3170        0.5235        0.6306        0.7233        1.0864        1.2252        0.6705        0.7134        0.7434        0.8382        0.8284        0.9796        1.0534        1.3257        1.5093        2.1683        2.5072        2.5979        2.5069        2.5312        2.4470        2.3522        2.1926        2.1304        2.1645        1.7922        1.7722        2.0002        1.9825        1.9121        1.8564        1.2963        1.1580        1.1298        1.1387        1.0978        0.7845        0.6976        0.9366        1.1043        1.1053        1.0965        1.0310        0.8195        0.6669        0.7221        0.5574        0.4218        0.3417        0.2860        0.2639        0.2147        0.1726        0.2398        0.0651        0.0152        0.0163        0.0177        0.1897        0.8445        2.1241        2.8511        2.0700        1.1199        1.2299        1.6266        2.2061        3.4516        4.1531        4.8370        4.8612        4.6361        5.0007        4.8684        4.4505        3.9473        0.0000        0.0000        0.0000        0.0000        0.0000        0.0000        0.0000        0.0000        0.0000        0.0000        0.0000        0.0000        0.0000        0.0000        0.0000        0.0000        0.0000        0.0000        0.0000        0.0000        0.0000        0.0000        0.0000        0.0000        0.0000        0.0000        0.0000        0.0000        0.0000        0.0000        0.0000        0.0000        0.0000        0.0000        0.0000        0.0000        0.0000
        0.0000        0.0000        0.0000        0.0000        0.0000       22.1437       15.7530       15.0661       16.6189       15.2350       17.0065       17.2213       16.0712       16.1968       15.5052       15.9261       13.3651       12.0646       10.2796        7.8778        8.1101        6.8605        8.9475        9.9368        9.4048       10.8497       11.2866       19.3962       11.6479       11.8197        6.6396        4.7131        7.5744        4.3563        3.5663        7.9574        5.4821        5.8658        6.0429        7.6529        4.9936        4.0671        3.5363        3.9498        3.5202        0.7334        0.4158        2.1033        1.4742        0.6734        0.4629        0.3419        0.2578        0.2000        0.8509        1.0943        0.4104        0.5459        0.6439        0.2515        0.3569        0.1534        1.1489        0.5314        0.2802        1.3153        0.4031        0.8287        1.0536        0.7725        0.5614        0.4750        1.3729        1.1944        1.8962        1.7191        1.7721        2.3882        1.8274        1.2216        2.0718        2.6567        2.1218        1.7301        1.6086        1.4846        1.5828        0.7952        0.7615        0.5033        0.5967        0.4118        0.3002        0.2365        0.2092        0.0915        0.2022        0.1273        0.1087        0.3263        0.5732        0.7190        0.4296        0.0912        0.1704        0.3358        0.4676        0.9672        1.2091        1.7659        1.4270        0.9724        0.8300        0.7333        0.7960        0.4666        0.6508        0.8683        0.9340        0.8066        0.9990        1.9516        1.6935        1.4959        1.9131        2.0972        2.3756        2.9283        3.4093        1.2048        0.5566        0.7003        0.8538        0.3795        0.4802        0.2466        0.3903        0.5259        0.3079        0.4867        0.5726        0.6547        0.8985        1.2016        1.2117        0.9376        0.9008        1.4471        1.0698        1.5243        1.8218        2.4976        2.7525        2.7847        2.7511        2.6920        2.5689        2.4598        2.4466        1.9149        1.8884        1.8646        1.8016        2.1110        2.0968        1.9817        1.7756        1.2734        1.1969        1.1418        0.9886        1.0117        0.9187        0.9352        1.2281        1.2797        1.1798        1.1616        1.1381        0.7728        0.7416        0.6886        0.7517        0.4217        0.5019        0.7088        0.3808        0.5163        0.3829        0.2215        0.0875        0.0167        0.0000        0.0000        0.0407        0.4158        0.8838        1.6996        1.5597        1.3254        1.4901        2.1069        2.2610        3.1288        3.8428        4.1969        5.0568        4.4764        4.7445        4.6697        4.5282        0.0000        0.0000        0.0000        0.0000        0.0000        0.0000        0.0000        0.0000        0.0000        0.0000        0.0000        0.0000        0.0000        0.0000        0.0000        0.0000        0.0000        0.0000        0.0000        0.0000        0.0000        0.0000        0.0000        0.0000        0.0000        0.0000        0.0000        0.0000        0.0000        0.0000        0.0000        0.0000        0.0000        0.0000        0.0000        0.0000        0.0000        0.0000
        0.0000        0.0000        0.0000        0.0000       23.6103       20.0708       14.6604       15.1019       13.4784       14.4355       12.7348       15.8137       15.6655       12.7898       13.4967       12.6824       10.1672        8.2728        9.1739        8.4350        6.1116        5.8019        5.1415        5.4409        5.3138        5.8334        7.0802        6.5200        7.9410        5.3900        3.3325        3.0113        3.0604        5.8996        8.1363        2.2242        2.8387        2.3513        2.6400        5.6300        8.3447        3.3590        3.0053        2.9050        2.2093        0.4351        0.3315        0.7308        0.6291        0.5186        0.3373        0.2850        0.2046        0.1489        0.1456        0.1299        0.2239        0.2855        0.3225        0.1651        0.0434        0.2191        0.9937        0.4745        0.7132        0.9225        0.7285        0.4951        0.0688        0.0918        0.3732        0.4500        2.0273        2.0720        1.4134        2.1793        1.9292        1.5844        1.8057        1.1438        1.6365        1.7508        1.1324        1.1851        1.9074        2.0055        2.4346        1.2581        0.9855        1.3853        1.3837        0.4472        0.4061        0.6641        0.5040        0.4967        0.2158        0.4639        0.7506        0.5822        0.4974        0.6978        0.7304        1.1054        0.1601        0.5406        1.1801        1.7966        1.0963        1.4125        1.1762        1.1150        0.8643        0.9296        0.7562        0.5748        0.4093        0.4425        0.5543        0.9838        1.1916        1.8199        1.5013        1.7350        2.1267        2.9060        2.9160        1.8600        1.0229        2.1975        1.1058        0.7470        0.5466        0.5706        0.4365        0.5885        0.8787        1.3453        0.4173        0.7187        1.0655        0.7203        0.7707        0.7767        0.7974        0.9296        1.0656        2.1035        2.3464        2.4471        1.8344        2.2167        2.5488        2.6631        2.5652        2.4130        2.2804        2.8172        2.4134        1.8426        1.7624        1.8858        1.7561        2.1242        2.1849        2.0494        1.7788        1.3121        1.1951        1.5348        1.5090        1.1916        1.2620        1.1583        1.0590        1.1868        1.5119        1.7048        1.5244        0.9044        0.7403        0.7619        0.6946        1.3281        0.6749        0.5795        0.3956        1.1841        0.5263        0.3611        4.3493        0.0000        0.0000        0.0000        0.6832        0.6899        1.7427        1.3316        1.0699        0.8462        1.4882        2.2802        2.6687        3.2343        3.3096        3.8430        4.6244        3.9817        0.0000        0.0000        0.0000        0.0000        0.0000        0.0000        0.0000        0.0000        0.0000        0.0000        0.0000        0.0000        0.0000        0.0000        0.0000        0.0000        0.0000        0.0000        0.0000        0.0000        0.0000        0.0000        0.0000        0.0000        0.0000        0.0000        0.0000        0.0000        0.0000        0.0000        0.0000        0.0000        0.0000        0.0000        0.0000        0.0000        0.0000        0.0000        0.0000        0.0000        0.0000
        0.0000        0.0000       30.9548       26.1340       23.6812       22.9952       21.6249       15.0187       15.3975       15.1703       15.3426       16.8616       16.6811       14.2479       11.9136        8.6563        6.4060        7.6906        6.8482        4.5560        6.8877        4.1036        3.6644        4.8254        4.8131        3.2012        1.8632        3.2780        6.6356        5.0636        5.2670        2.5956        2.0157        3.6950        7.0831        6.1845        4.5780        2.6527        2.1703        3.8260        5.0977        4.8641        4.8468        5.7351        1.4524        0.2816        0.2444        0.6212        0.5640        0.4905        0.3116        0.2672        0.4012        0.1421        0.1945        0.0823        0.1444        0.1596        0.3099        0.2486        0.2249        0.5247        0.1984        0.3176        0.2515        0.2736        0.0927        0.1662        0.4935        0.6408        0.8521        1.2194        1.3011        0.8126        0.7867        1.4085        1.4260        0.8724        0.8636        0.7784        0.6927        1.2944        1.3039        1.2980        0.8949        0.8643        0.8894        0.9448        0.9264        1.1102        0.7257        0.5311        0.3670        0.6309        0.9910        0.8759        0.9902        0.8737        1.4180        1.0063        0.1858        0.4612        0.2507        0.2301        0.4020        0.4714        0.7479        1.1869        0.9347        1.0453        1.3226        1.0665        0.7735        0.6979        0.7486        0.5439        0.5377        0.6761        0.7137        0.8800        1.2715        1.5452        2.3537        2.4904        1.4619        2.3313        3.0234        2.0334        0.8291        0.6369        1.5200        0.3145        0.2858        0.8190        0.6982        0.5808        0.4557        0.4971        0.4995        0.8188        2.1773        1.4294        1.2146        1.1982        1.0979        1.5374        1.1858        1.1525        1.1248        1.4573        1.6102        2.0084        2.1123        2.1563        1.9721        1.8340        1.7163        1.7413        1.7217        1.6305        1.6752        1.7139        1.7415        2.1516        2.3007        2.1701        2.3225        1.3733        1.1790        1.0112        1.0227        1.0772        0.9178        0.8234        1.0105        1.2696        1.5115        1.8026        1.4688        1.0312        1.0858        1.7483        1.1192        0.8624        0.5371        0.6371        0.4402        0.4557        0.5554        0.5693        0.0000        0.0000        0.0000        2.1482        0.9012        0.9990        2.6320        2.4225        3.0639        1.0850        1.0747        1.1918        1.7416        2.3592        2.9068        3.0771        3.7206        0.0000        0.0000        0.0000        0.0000        0.0000        0.0000        0.0000        0.0000        0.0000        0.0000        0.0000        0.0000        0.0000        0.0000        0.0000        0.0000        0.0000        0.0000        0.0000        0.0000        0.0000        0.0000        0.0000        0.0000        0.0000        0.0000        0.0000        0.0000        0.0000        0.0000        0.0000        0.0000        0.0000        0.0000        0.0000        0.0000        0.0000        0.0000        0.0000        0.0000        0.0000        0.0000
        0.0000       29.5584       28.0728       36.2599       36.1556       36.5534       29.1319       18.7354       19.4850       21.6847       24.2634       18.2323       17.4140       19.3117       16.7387       11.8531        9.9800       11.4826        5.6272        6.8262        8.5299       10.8600        8.2768        7.0789        5.1917        6.9690        8.8082        5.7241        3.4191        3.2602        2.4231        7.3424        3.4363        1.1101        1.3311        2.8108        5.2862        2.5220        1.9723        2.6536        3.0404        4.2656        2.8614        1.8806        1.8244        2.0895        0.7947        1.0135        0.2427        0.3129        0.2090        0.2055        0.1338        0.2124        0.1984        0.1561        0.1910        0.1688        0.1886        0.1958        0.3193        0.1338        0.1376        0.1420        0.1915        0.1688        0.3259        0.5935        1.1488        1.1668        1.1290        0.8401        0.3719        0.2879        0.6101        1.0157        0.8229        0.8828        0.8587        0.7908        1.1779        1.1609        0.6004        0.7078        1.0610        1.2127        1.0748        1.1959        0.9644        0.9231        1.1321        0.9213        1.3153        2.0568        2.8320        1.4756        1.3951        1.3169        1.5074        1.6309        2.3338        1.9961        1.8926        0.3587        0.6628        1.5346        1.5724        2.1696        2.6493        2.5932        1.7585        1.2407        0.7625        1.0956        0.6302        0.5192        0.4153        0.4036        0.5387        1.0001        1.4195        1.3436        1.3411        1.3214        0.6947        0.6103        0.5404        0.7164        0.7815        0.7199        0.5032        0.3792        0.9195        2.1260        1.2584        0.7711        0.6212        0.9051        1.1582        1.2217        1.6868        1.9775        1.3087        4.4418        1.3643        1.4371        1.5649        1.8534        2.0122        1.4352        1.4531        1.7231        1.5014        1.3817        1.4712        0.2208        0.2100        0.2434        0.1556        1.5876        1.7120        1.9520        2.1071        2.4770        2.9197        2.6472        2.0950        1.4571        1.1914        1.0785        1.1375        1.5414        0.8364        0.8939        1.0443        1.1635        1.3365        1.5656        1.5378        1.8196        1.9822        2.6975        1.9284        1.6168        0.8611        0.7968        0.7681        0.4894        0.0000        0.0000        0.0000        0.0000        0.4942        0.1173        0.4709        1.9620        2.5989        2.4278        2.0132        0.3242        0.1374        0.5341        0.6611        0.8717        1.0260        1.3706        0.0000        0.0000        0.0000        0.0000        0.0000        0.0000        0.0000        0.0000        0.0000        0.0000        0.0000        0.0000        0.0000        0.0000        0.0000        0.0000        0.0000        0.0000        0.0000        0.0000        0.0000        0.0000        0.0000        0.0000        0.0000        0.0000        0.0000        0.0000        0.0000        0.0000        0.0000        0.0000        0.0000        0.0000        0.0000        0.0000        0.0000        0.0000        0.0000        0.0000        0.0000        0.0000        0.0000
        0.0000       27.6633       26.4938       36.8494       28.2069       22.3164       17.2210       14.3612       13.4970       13.9876       12.7460       16.2955       16.7113       19.0213       23.3113       16.9892       11.1908        8.1723        2.9430        4.9872        4.0777        5.1249        6.4140        7.4394       14.9158        9.2963        3.2592        4.6373        4.7480        2.3670        6.6470        9.9409        2.6692        2.8713        1.0160        1.3884        1.7773        2.2115        2.8207        3.8759        2.1571        1.2755        2.1431        2.8660        5.2980        5.1669        3.3949        4.1932        3.3292        1.8325        0.8575        0.2978        0.1590        0.2443        0.0910        0.3478        0.5004        0.2548        0.1880        0.3300        0.3123        0.2139        0.2180        0.1923        0.2197        0.2335        0.4669        0.5115        0.8180        0.6972        0.4280        0.3801        0.6684        0.6560        1.1746        1.0178        0.6548        0.6330        0.6205        0.6629        1.3805        1.0734        0.7857        0.7134        0.8722        0.8567        0.9431        1.0396        0.7457        0.5236        1.0949        2.4028        2.0237        1.9754        1.5451        0.7275        0.5609        0.8765        1.0720        1.7968        1.9099        1.0664        0.8703        1.3380        0.5192        0.5029        0.8632        1.6486        1.2545        1.0281        1.2176        1.6478        1.0383        0.8942        0.6290        0.5684        0.4843        0.4950        1.0440        1.0966        0.6022        0.5731        0.7099        0.7078        0.6802        1.7414        0.7828        0.4766        0.4110        0.7730        1.0877        0.3951        0.3649        1.2635        0.8072        0.6657        0.8324        1.1663        1.5607        2.1780        2.1841        1.9332        1.9266        2.6276        2.3555        2.0115        1.7726        1.2908        1.4123        1.0264        0.9600        1.2426        1.4078        1.4129        1.4398        0.3967        0.5204        0.5402        0.4197        1.5576        1.8551        2.3287        2.1999        2.5765        2.9217        3.0227        1.9357        1.4356        1.2905        1.1052        1.0201        2.0019        2.5253        2.0296        1.7039        1.1385        1.3894        1.4048        1.5066        2.3530        1.9517        2.1978        2.9403        1.7304        1.0744        1.0988        0.0000        0.0000        0.0000        0.0000        0.0000        0.0000        0.0334        0.1385        0.3826        4.8905        0.9276        0.9429        0.5514        0.0000        0.2890        0.4295        2.1584        0.8197        0.0000        0.0000        0.0000        0.0000        0.0000        0.0000        0.0000        0.0000        0.0000        0.0000        0.0000        0.0000        0.0000        0.0000        0.0000        0.0000        0.0000        0.0000        0.0000        0.0000        0.0000        0.0000        0.0000        0.0000        0.0000        0.0000        0.0000        0.0000        0.0000        0.0000        0.0000        0.0000        0.0000        0.0000        0.0000        0.0000        0.0000        0.0000        0.0000        0.0000        0.0000        0.0000        0.0000        0.0000        0.0000
       24.3399       22.2507       20.6717       24.1494       21.5840       15.0370       10.5695       14.1092       15.4964       14.8665       11.3794       12.7402       11.7682        9.3482        9.5255        9.4993        5.0334        4.7284        2.9305        4.8219        7.8842        2.3916        4.9252       14.8371       14.8403       13.3598        7.8110        3.2711        8.8230        7.7033        8.2672        2.6352        3.1772        2.7660        1.6612        2.4368        1.3973        0.6176        0.8114        2.2216        2.3830        1.3245        1.1788        0.6685        2.5873        4.3734        3.0520        4.1709        1.5758        1.0049        0.7463        1.1434        1.6129        0.5270        0.7953        1.2174        1.5148        2.0522        0.5177        0.7237        1.9606        0.2411        0.3901        0.2594        0.2725        0.2946        0.3810        0.6136        0.8278        0.5179        0.2715        0.7897        2.1790        1.2359        1.7527        0.5039        0.2907        0.6706        0.7526        0.6356        0.5498        0.6007        0.6700        0.7895        0.7245        0.9899        0.8371        0.9665        0.9706        0.7921        0.7793        1.2186        1.3949        0.9519        0.6363        0.2984        0.3038        0.4911        0.6914        0.9167        0.8376        0.5386        0.3735        0.6281        0.8298        0.9465        1.1749        2.2736        1.0474        1.3143        1.5903        1.4983        1.4917        0.9383        1.1724        0.8768        1.3193        2.8205        2.9448        0.9666        0.5901        0.9082        0.9418        0.8934        0.7214        0.9928        0.7681        0.7507        0.6284        0.4381        0.5322        0.6853        0.8865        1.9084        0.8695        0.8819        1.3298        1.3550        1.4775        1.8913        5.7925        2.2346        1.9100        1.9113        2.3117        2.2032        1.8011        1.7026        2.6610        1.3951        2.8154        1.8801        1.0722        0.9344        1.6314        1.5272        0.3077        0.2638        0.2803        1.4982        2.6757        2.9265        2.2174        2.6497        2.6986        2.7100        1.9781        1.4927        1.2576        1.0282        1.0033        0.8687        0.5923        1.8793        1.3154        0.9741        1.3827        1.5107        1.5245        1.4719        1.8147        2.2709        2.3282        1.8966        1.4118        0.0000        0.0000        0.0000        0.0000        0.0000        0.0000        0.0000        0.0000        0.1127        0.4265        1.0904        1.0861        1.0489        0.6737        0.0321        0.0000        0.0000        0.0000        0.0000        0.0000        0.0000        0.0000        0.0000        0.0000        0.0000        0.0000        0.0000        0.0000        0.0000        0.0000        0.0000        0.0000        0.0000        0.0000        0.0000        0.0000        0.0000        0.0000        0.0000        0.0000        0.0000        0.0000        0.0000        0.0000        0.0000        0.0000        0.0000        0.0000        0.0000        0.0000        0.0000        0.0000        0.0000        0.0000        0.0000        0.0000        0.0000        0.0000        0.0000        0.0000        0.0000        0.0000        0.0000        0.0000
       18.3779       13.9728       12.6459       13.2299       12.3477       13.7051       16.2594       16.1664       14.6991       12.7688        9.7768        9.9503        8.1768        5.2813        4.7677        4.7411        3.4928        3.3649        3.2849        2.3832        4.1865        3.4252        2.8041        2.4350        4.5734        2.9342        4.5845        8.1388        5.4016        3.3961        3.3930        2.0111        4.6248        1.7979        1.7588        1.7357        1.5491        1.0129        1.8155        1.9805        1.9760        6.7059        1.0214        0.8481        0.5595        1.0491        1.5014        4.1830        1.5828        0.3201        0.1187        0.9022        2.1785        2.0649        3.2984        2.3155        2.0838        1.6925        0.4041        0.4219        0.5278        0.2843        0.3690        0.4801        0.6118        0.8933        1.1403        1.1088        1.4191        1.2734        0.5738        0.4512        0.5406        0.8125        1.0857        1.0293        1.2068        1.3073        1.3205        0.9519        0.7688        0.7821        0.7957        0.7325        1.0837        0.8234        0.6637        0.7768        0.8289        0.7518        0.6344        0.5554        0.9111        0.6381        0.3693        0.1969        0.1976        0.3841        0.4168        0.2901        0.3233        0.3686        0.3365        0.7992        1.0103        1.1645        1.2266        2.0134        3.4631        3.0678        1.1629        1.2205        1.0575        0.9003        0.9067        0.7548        0.6388        1.3796        2.0294        0.6718        0.6307        1.0038        1.2133        0.8018        0.8937        0.8738        0.8378        1.5550        1.4852        0.6577        0.8450        0.8431        0.8284        0.8285        1.0697        1.1269        1.4948        1.8255        2.4599        2.4223        5.3724        2.2639        2.3288        2.6002        2.9307        2.2102        2.0224        1.8145        1.7281        1.6279        1.6388        1.5526        1.6050        1.2058        1.0361        0.5682        0.3045        0.3451        0.2552        1.7548        2.0273        2.1355        1.9325        2.0554        1.9661        1.9487        2.5261        1.1528        0.9230        0.5118        0.9064        0.3854        0.6166        2.3117        1.1531        1.0439        0.9275        1.2232        1.6539        2.0244        2.4187        3.2407        3.1405        3.2304        0.0000        0.0000        0.0000        0.0000        0.0000        0.0000        0.0900        0.0000        0.0000        0.0000        0.0444        0.5667        0.6300        0.5942        0.4649        0.0161        0.0000        0.0000        0.0000        0.0000        0.0000        0.0000        0.0000        0.0000        0.0000        0.0000        0.0000        0.0000        0.0000        0.0000        0.0000        0.0000        0.0000        0.0000        0.0000        0.0000        0.0000        0.0000        0.0000        0.0000        0.0000        0.0000        0.0000        0.0000        0.0000        0.0000        0.0000        0.0000        0.0000        0.0000        0.0000        0.0000        0.0000        0.0000        0.0000        0.0000        0.0000        0.0000        0.0000        0.0000        0.0000        0.0000        0.0000        0.0000        0.0000
       11.1417        5.5526        5.3196        8.4969       15.9057       15.6321        8.9230       11.8099        9.0335       11.1786       16.2029       11.8243       15.7722       15.0551       10.2481        6.6826        3.8655        3.4618        6.9986        5.7962        5.0851        6.1073        7.7409        4.2074        4.5552        5.4578        6.0213        5.7653        4.5238        4.9507        5.2499        5.7701        4.1516        1.7123        0.6648        1.4813        2.2366        2.0355        2.4427        2.5488        1.9169        2.7001        0.7765        0.5875        0.5582        0.7916        0.7317        1.4071        2.2680        0.3451        0.4185        0.5562        0.3299        0.1275        1.5705        2.2574        1.6858        0.6082        0.3530        0.2059        0.3308        0.3338        0.9675        0.6335        0.6024        0.4076        0.7337        1.8155        1.8120        0.8435        0.3799        0.4720        0.8221        0.4700        0.3398        0.6884        0.7026        1.8030        1.4088        1.0363        0.4931        0.3479        0.7229        1.3430        0.5735        0.5057        0.6642        0.9436        1.0235        0.7698        0.7330        1.0288        0.9678        1.2249        1.1840        1.0055        1.0467        1.3350        1.3204        1.0138        1.1674        1.1858        1.2149        1.8880        1.9531        2.0090        2.1293        2.1820        2.6653        2.9834        2.7732        2.1848        1.8843        1.8002        1.7128        1.1577        0.9522        0.8014        0.8308        0.7854        0.5036        0.5206        0.5867        1.2804        1.0188        1.1524        1.1691        1.1215        1.1703        1.1576        1.1816        0.9839        1.0814        1.3563        1.9254        1.6672        2.0367        2.0349        2.3893        2.7803        2.6525        2.5791        2.8710        3.0844        3.2617        3.3674        3.3371        3.0022        2.9055        2.8796        2.6326        2.6340        2.5063        2.0739        1.7257        0.8667        0.6849        0.6231        1.2379        2.1996        1.7799        1.6693        1.7073        1.3134        2.2646        1.3417        1.3929        0.6544        0.9048        0.4135        0.5061        0.8833        0.9171        0.7955        0.5949        1.7688        0.7958        0.6542        0.6939        2.3988        3.0849        3.5951        0.0000        0.0000        0.0000        0.0000        0.0000        0.0000        0.0000        0.0000        0.0000        0.2199        0.2234        0.2457        0.2723        0.0000        0.0000        0.0000        0.0000        0.0000        0.0000        0.0000        0.0000        0.0000        0.0000        0.0000        0.0000        0.0000        0.0000        0.0000        0.0000        0.0000        0.0000        0.0000        0.0000        0.0000        0.0000        0.0000        0.0000        0.0000        0.0000        0.0000        0.0000        0.0000        0.0000        0.0000        0.0000        0.0000        0.0000        0.0000        0.0000        0.0000        0.0000        0.0000        0.0000        0.0000        0.0000        0.0000        0.0000        0.0000        0.0000        0.0000        0.0000        0.0000        0.0000        0.0000        0.0000        0.0000        0.0000
        9.5691        5.3789       14.7457       18.3152       11.0804        7.8834        5.6768        5.4504        8.9666       22.0448       22.3446       19.3658       10.3626        6.3733        6.7113        3.1383        3.2318        4.4261        5.0678        5.2729        7.9428        6.3236        9.0409        7.8509        8.1816       10.0098        6.1522        4.5469        4.7311        5.9979        5.2180        5.3960        8.2456        4.5211        3.4263        2.2231        1.8701        1.8671        2.2067        2.1709        1.8244        2.2818        2.4630        2.8003        2.1111        1.4996        1.0404        1.4680        0.9599        2.1493        1.7028        0.9805        3.0181        1.5987        1.4198        0.8072        0.9743        0.4646        0.3401        0.3418        0.9970        3.0362        2.3325        0.8475        0.3048        0.2711        0.7787        1.5150        1.0355        0.7669        0.8800        0.6525        0.3368        0.4483        0.4030        0.4452        0.3568        0.4528        0.8724        0.9440        0.8202        0.8826        1.4645        1.1771        0.5895        0.6875        0.7900        1.3005        1.2653        0.9574        0.8888        1.1671        1.2970        1.3237        1.3814        1.4630        1.6475        1.6238        1.4259        1.3203        1.2817        1.4005        1.5376        2.0983        2.4475        2.5459        2.5094        2.2096        2.1031        2.1116        2.1965        2.2531        2.2270        2.1485        1.8830        1.2924        1.2197        1.5742        0.9700        0.9536        0.6654        1.2966        0.9969        1.0152        1.1454        1.3216        1.3401        1.3798        1.4433        1.4988        1.5212        1.5021        1.6168        2.2017        2.4300        2.6218        2.8818        3.2076        4.4651        4.0707        3.3590        3.6181        3.5576        3.8074        4.5827        4.6062        3.7924        3.8391        4.7526        3.6792        3.2870        3.2999        3.1845        3.5734        2.6963        1.7800        1.8811        0.8985        0.8593        1.4129        1.7797        1.7312        1.3291        1.7858        1.2922        0.5342        0.5649        0.8132        0.2379        0.3332        0.6539        0.9646        0.4786        0.8108        0.7315        1.0590        1.7045        0.5775        0.7093        0.0000        0.0000        0.0000        0.0000        0.0000        0.0000        0.0000        0.0000        0.0000        0.0000        0.0000        0.0000        0.2766        0.3147        0.3102        0.0000        0.0000        0.0000        0.0000        0.0000        0.0000        0.0000        0.0000        0.0000        0.0000        0.0000        0.0000        0.0000        0.0000        0.0000        0.0000        0.0000        0.0000        0.0000        0.0000        0.0000        0.0000        0.0000        0.0000        0.0000        0.0000        0.0000        0.0000        0.0000        0.0000        0.0000        0.0000        0.0000        0.0000        0.0000        0.0000        0.0000        0.0000        0.0000        0.0000        0.0000        0.0000        0.0000        0.0000        0.0000        0.0000        0.0000        0.0000        0.0000        0.0000        0.0000        0.0000        0.0000        0.0000        0.0000
        0.0000        0.0000        4.5769        5.5538        0.0000        7.0582        7.2825        7.3280       10.0869        9.0854       14.2617       12.3091        5.2649        3.6145        2.8996        2.7422        2.0012        3.9581        3.0294        5.2092        5.4834        4.2834        5.0706        5.3770        6.5126        7.6935        7.2571        5.6450        6.3775        6.5967        8.5098        8.7040        5.1058        7.5897        8.9220        8.1439        4.2774        3.8618        4.2358        3.0280        1.6920        1.8155        5.6616        4.6203        5.3116        5.0645        2.9390        2.7406        1.8325        2.6656        2.2403        0.8293        1.1895        1.2114        1.4120        0.8891        0.3233        0.2572        0.9747        0.7188        0.4700        0.2482        0.2287        0.4011        0.5858        0.5565        0.7054        0.6452        0.4651        0.4105        1.2201        0.8095        0.3567        0.3280        0.7895        0.2798        0.3068        0.6544        0.8295        1.0094        0.4817        0.8740        0.8282        0.7262        0.6545        0.6880        0.8376        1.2524        1.0366        1.0921        1.1764        1.4796        1.5273        1.6054        1.6015        1.7778        2.2837        2.1595        1.8340        1.5361        1.5729        1.6658        1.8157        2.5903        2.9649        3.0602        2.9005        2.4837        2.5836        2.6281        2.4862        2.6631        2.7172        2.7466        2.6908        1.9031        1.5860        1.5673        1.4169        1.1169        1.1666        2.0077        1.7366        1.3300        1.4329        1.5666        1.6321        1.8177        2.1385        2.3406        2.0347        1.6998        1.6099        1.7287        2.0304        2.9307        4.1257        4.3682        3.2380        4.1774        4.0672        4.0708        3.7460        4.5333        5.6095        4.0395        3.5859        5.4043        7.0527        3.9258        3.9078        3.7972        3.5450        3.5574        2.8662        1.8681        2.2557        1.1356        1.1811        1.7108        1.7746        1.6772        1.5196        0.9687        0.7240        1.3078        0.7047        0.2072        0.5610        0.2661        0.0823        1.6311        1.0803        0.3648        0.4133        0.4268        0.7895        0.4379        0.6839        2.9320        0.0000        0.0000        3.8260        0.0000        0.0000        0.0000        0.0000        0.0000        0.0000        0.0000        0.0000        0.6777        0.0000        0.0000        0.0000        0.0000        0.0000        0.0000        0.0000        0.0000        0.0000        0.0000        0.0000        0.0000        0.0000        0.0000        0.0000        0.0000        0.0000        0.0000        0.0000        0.0000        0.0000        0.0000        0.0000        0.0000        0.0000        0.0000        0.0000        0.0000        0.0000        0.0000        0.0000        0.0000        0.0000        0.0000        0.0000        0.0000        0.0000        0.0000        0.0000        0.0000        0.0000        0.0000        0.0000        0.0000        0.0000        0.0000        0.0000        0.0000        0.0000        0.0000        0.0000        0.0000        0.0000        0.0000        0.0000        0.0000        0.0000
        0.0000        0.0000        0.0000        0.0000        0.0000        5.7041        6.1861        9.7558       12.7823        5.4894        7.3289        5.8092        6.6478        7.2738        4.8461        3.1074        1.6016        1.9837        2.4816        3.8294        4.3400        4.9077        6.0340        6.9478       10.6367       12.1581       12.1614        8.6747       11.1137        9.7202        7.3797        4.2477        8.9438       12.7037        9.9958       10.5761        7.7692        6.8652        5.9368        6.0863        3.0290        3.1713        3.3559        3.3146        3.3300        4.5071        4.4196        5.9430        5.2878        3.4616        3.0288        1.2182        0.4482        0.9223        2.0548        1.3660        1.3910        0.8882        0.4512        0.2717        0.2413        0.4524        0.5581        0.4874        0.7540        0.9141        0.9890        1.0536        0.6582        0.3815        0.7586        0.4373        0.6616        0.5522        0.2810        0.3601        0.5641        0.8161        0.3884        0.5161        0.2943        1.2329        0.3660        0.4361        0.5773        0.5740        0.8339        1.3802        1.1499        1.5735        1.9545        1.8248        1.7062        1.5886        1.6452        1.8902        2.1754        3.0027        3.2511        2.0626        2.1612        2.0955        2.3970        3.0432        3.3025        3.2587        3.3885        3.0638        2.9297        2.9121        3.0739        3.5465        3.5234        3.3951        2.9828        2.8837        2.2982        1.9241        1.7153        1.7303        1.2243        1.3343        1.0573        1.4363        1.7025        1.8319        1.9320        2.3700        2.2827        2.5805        3.1311        2.1042        2.0642        2.2850        2.6089        3.2071        3.6828        4.0999        3.8359        4.1562        4.2685        3.9982        3.8563        3.8465        4.1535        3.8436        3.8960        5.5117        4.6618        4.3546        4.1534        4.0351        4.1360        4.0416        3.8640        2.3715        2.0604        1.9739        1.6628        2.3609        2.3137        2.2280        2.2636        1.1391        0.8735        0.7735        0.9568        0.2684        0.0555        0.3377        0.3004        1.1424        0.6820        0.3011        0.9916        0.5770        0.9044        0.7663        0.8319        3.7007        3.8008        3.9307        3.6628        0.0000        0.0000        0.0000        0.0000        0.0000        0.0000        0.0000        0.0000        0.8777        0.0000        0.0000        0.0000        0.0000        0.0000        0.0000        0.0000        0.0000        0.0000        0.0000        0.0000        0.0000        0.0000        0.0000        0.0000        0.0000        0.0000        0.0000        0.0000        0.0000        0.0000        0.0000        0.0000        0.0000        0.0000        0.0000        0.0000        0.0000        0.0000        0.0000        0.0000        0.0000        0.0000        0.0000        0.0000        0.0000        0.0000        0.0000        0.0000        0.0000        0.0000        0.0000        0.0000        0.0000        0.0000        0.0000        0.0000        0.0000        0.0000        0.0000        0.0000        0.0000        0.0000        0.0000        0.0000        0.0000        0.0000
        0.0000        0.0000        0.0000        0.0000        0.0000        8.4424       20.2977       11.2901       13.9677       12.9703        4.0878        6.9562       10.3754        3.0129        1.8031        2.6759        2.6238        2.8247        3.2227        5.3242        5.4543        8.8210       13.9708       16.4444       17.7796       18.7092       17.1290       14.0535       15.4696       14.3381       13.4791        6.5248        3.7467        6.6466        6.3870        7.9615        8.5303        6.8765        6.1782        5.0167        4.2143        3.6267        2.3478        0.8328        0.6227        1.0799        1.8175        5.3131        5.1404        1.8369        1.6977        1.0818        0.4770        0.5772        0.1046        0.5944        1.3095        0.5900        0.3268        0.1433        0.0256        0.1926        0.6846        0.6694        0.5215        0.5725        0.5686        0.6596        0.6403        0.2969        0.3277        0.3991        0.6749        0.5234        0.5788        0.7609        0.3270        0.2784        0.2625        0.2897        0.6977        0.6543        0.3369        0.4898        0.5043        0.6255        0.8268        0.8402        0.8606        0.8799        1.0784        1.5540        1.8285        1.8650        2.1223        2.4273        2.5255        2.8518        2.8719        3.2132        3.2387        3.3904        3.1769        3.2736        3.2035        3.0911        3.2814        3.7194        4.1054        4.2595        4.7229        4.4930        4.5217        4.0341        3.6189        3.2769        2.7641        2.0534        2.2354        1.6103        1.2186        1.2845        1.4744        1.2939        1.1954        1.2832        1.1953        1.6104        2.1524        1.7673        2.2672        2.4224        2.4823        2.7252        3.1731        3.7761        4.8566        4.8946        4.3671        4.6501        4.5033        4.5068        4.8000        3.7960        5.0380        7.3000        6.8228        5.0829        4.6463        4.3004        4.7591        4.9319        5.1091        5.6115        5.1574        4.6674        3.9292        3.7231        3.2980        3.3249        3.1310        2.9182        2.7301        2.0576        1.8089        2.9221        1.5090        1.0749        3.4066        1.1499        0.6810        0.5788        0.8377        0.5743        0.9949        2.1388        2.4142        2.7800        2.9699        3.4293        3.5791        3.2704        3.0745        2.3443        0.0000        0.0000        0.0000        1.1075        1.0366        1.0586        1.1829        2.0970        2.2748        0.0000        0.0000        0.0000        0.0000        0.0000        0.0000        0.0000        0.0000        0.0000        0.0000        0.0000        0.0000        0.0000        0.0000        0.0000        0.0000        0.0000        0.0000        0.0000        0.0000        0.0000        0.0000        0.0000        0.0000        0.0000        0.0000        0.0000        0.0000        0.0000        0.0000        0.0000        0.0000        0.0000        0.0000        0.0000        0.0000        0.0000        0.0000        0.0000        0.0000        0.0000        0.0000        0.0000        0.0000        0.0000        0.0000        0.0000        0.0000        0.0000        0.0000        0.0000        0.0000        0.0000        0.0000        0.0000        0.0000
        0.0000        0.0000        0.0000        0.0000        0.0000       10.9353       19.6985       14.1732       12.6670        7.7973       10.1306       17.2472       11.3839        7.2855       10.3338        7.9081        5.1513        6.8461        6.9603       13.0443        7.2071       10.8722       10.1650       10.5586       13.0756       21.5840       19.8432       17.9854       22.1774       20.4332       14.9881        6.8820        4.6564        0.9778        3.6104        7.2876        6.9245        6.7040        5.6026        7.5653        5.3714        4.6365        3.1121        2.9119        1.5050        1.5811        2.0934        4.5815        1.5107        3.8963        1.8985        0.7458        0.8090        0.1865        0.3345        0.1587        0.8157        0.7075        0.3659        0.4392        0.6793        1.0994        1.4646        0.5597        0.5564        0.7831        0.7128        0.9355        0.8033        1.2607        1.2291        1.5522        1.4276        1.8022        1.5978        1.5044        0.6007        0.5740        0.4051        0.8114        1.1334        0.7527        0.6317        0.7116        0.6883        0.7705        0.8788        0.8500        0.9185        1.0164        1.3404        1.5055        1.6810        2.2859        2.6026        2.9080        2.9694        3.0987        3.1749        3.4876        3.8903        3.7628        3.9066        3.7603        3.5214        3.7298        3.8442        4.6216        6.0882        5.2719        5.0766        5.6418        4.7607        4.6053        3.7824        3.0337        3.2887        2.7727        2.0310        1.9339        1.9994        3.6192        3.0702        2.4508        2.5609        0.9277        1.2966        1.8148        1.5258        2.0666        2.1866        3.3763        3.2683        3.9514        3.9865        5.1872        5.4468        5.7279        5.5384        6.7697        6.1646        5.5438        5.3763        5.0129        9.1066        7.1335        8.5795        5.6311        4.5175        5.0136        4.9697        5.4803        5.8276        8.7818        5.1932        4.8112        4.5773        4.3674        4.0989        4.1736        3.8130        3.8635        3.0388        2.3657        2.0781        2.6238        1.6491        1.7433        3.1528        0.8152        0.9666        1.5775        0.9358        0.9092        0.8678        2.4862        3.0614        3.4669        3.6438        3.4457        3.9847        3.1959        2.9161        2.1914        0.0000        0.0000        1.4104        1.0956        1.2533        1.1919        1.7159        2.4926        2.8397        3.1257        3.5583        2.9384        2.7430        2.9340        0.0000        0.0000        0.0000        0.0000        0.0000        0.0000        0.0000        0.0000        0.0000        0.0000        0.0000        0.0000        0.0000        0.0000        0.0000        0.0000        0.0000        0.0000        0.0000        0.0000        0.0000        0.0000        0.0000        0.0000        0.0000        0.0000        0.0000        0.0000        0.0000        0.0000        0.0000        0.0000        0.0000        0.0000        0.0000        0.0000        0.0000        0.0000        0.0000        0.0000        0.0000        0.0000        0.0000        0.0000        0.0000        0.0000        0.0000        0.0000        0.0000        0.0000        0.0000
        0.0000        0.0000        0.0000        0.0000       15.1557       20.8510       14.9202       14.5699       11.5776       19.0996       16.8066       14.3371        6.7273        5.0530        7.7014        9.7425       20.3377       23.2608       12.6287       17.0973       11.9497       13.6313       13.1816       22.3360       15.0030       13.5770       18.4043       14.7748       13.5167       16.1650       14.8456       14.4888       11.8426        8.2091        6.2804        7.4855        7.6942        7.6026        7.2811        5.9925        9.5424        5.0798        3.2493        2.8692        4.1292        2.1479        2.5244        4.8907        3.9331        2.3860        2.5859        1.4103        0.7860        0.3999        1.0800        0.7853        1.1631        0.8866        1.2337        1.0996        1.1218        1.4196        1.8299        1.2413        1.0971        1.0613        0.9550        1.1040        1.5535        1.8955        1.7151        2.0976        1.6441        0.8595        0.9582        1.6961        2.1441        1.0388        1.5187        1.4564        0.9127        1.0193        0.8308        0.5983        0.8814        0.9891        0.7965        1.0108        1.0791        0.9618        1.0655        1.5906        1.9549        2.2465        2.5249        3.1409        3.2427        3.4299        3.2410        3.2808        3.8177        3.7131        4.4450        4.0144        3.6310        3.7554        4.5742        4.6994        6.3799        6.4302        6.1382        5.8307        5.1407        4.5760        3.8977        3.4724        3.8310        2.5096        2.6478        3.0483        2.6017        1.8604        2.1090        1.2602        1.1028        0.8884        1.0218        1.4921        1.4315        1.7191        1.9019        3.4225        3.7950        3.9086        4.3760        5.5760        6.1062        6.3129        9.3450       16.2712       13.5683       11.7266        8.3902        7.2649        6.2717        6.3493        6.7431        6.6328        4.7787        5.0414        5.0104        5.7381        5.9609        6.3965        6.4674        5.6527        5.2694        5.0941        4.7739        4.6704        5.1913        4.4414        3.7853        3.0487        2.2297        2.0739        1.9604        1.8895        1.6737        1.6185        1.4915        1.1437        1.0760        1.1122        1.3261        3.5852        4.0733        3.9504        3.7525        4.3813        3.7097        3.2687        3.0931        2.3444        0.0000        1.7433        1.6222        1.4988        1.4912        1.5108        2.2044        3.1195        3.3311        3.6864        3.8589        2.9702        3.1091        3.1987        3.5905        0.0000        0.0000        0.0000        0.0000        0.0000        0.0000        0.0000        0.0000        0.0000        0.0000        0.0000        0.0000        0.0000        0.0000        0.0000        0.0000        0.0000        0.0000        0.0000        0.0000        0.0000        0.0000        0.0000        0.0000        0.0000        0.0000        0.0000        0.0000        0.0000        0.0000        0.0000        0.0000        0.0000        0.0000        0.0000        0.0000        0.0000        0.0000        0.0000        0.0000        0.0000        0.0000        0.0000        0.0000        0.0000        0.0000        0.0000        0.0000        0.0000        0.0000
        0.0000        0.0000        0.0000        0.0000       20.3128       27.5346       17.1599       16.8929       26.7503       36.5473       16.3315        9.3671        8.7436        9.5559        8.4641       11.1471       14.0771        9.9024       13.4691       13.7223       16.1892       15.8891       15.3651       19.3000       23.3287       21.0648       21.9298       13.9778       12.8785       12.7154       12.6658       16.3402       17.5976       14.9015       11.7935       11.2053       10.8187       11.8488        9.1518        7.9578       10.2516        8.9583        7.5142        5.3518        3.2527        3.3767        1.9666        1.4163        2.4895        2.5909        1.7280        1.2267        0.6231        1.3866        1.8944        0.8581        1.0227        2.2513        1.9975        1.7730        1.1889        2.1276        4.0414        2.2347        2.4015        1.7821        1.8163        1.5141        1.3691        1.6907        2.0094        1.0919        0.8373        1.2759        1.5188        1.3194        1.9086        1.1884        1.8081        1.1468        0.6569        0.8987        2.0304        1.0455        0.6533        0.7407        0.8244        1.2467        1.2477        1.2107        1.3248        2.1908        2.2278        2.7608        2.6185        3.0611        3.3727        4.2959        4.1319        4.5288        4.7267        5.1998        4.1743        3.8957        4.2809        4.8044        6.3007        5.0355        6.5159        5.3955        5.8463        5.7305        5.1836        4.7180        4.4044        3.5926        2.7826        2.4409        2.3325        2.4789        1.6317        1.6235        1.2120        1.0773        1.4950        2.1307        1.5780        2.7623        3.3212        2.9433        2.7263        3.2021        4.2230        5.4599        5.2768        6.0241        8.0116        9.1557       13.4612       12.2789        9.6156       13.7541        9.2011        7.5209       10.3580        5.2632        4.7086        6.3542        5.1909        5.0544        5.2865        6.5738        6.2801        6.7459        5.9921        5.7054        5.6177        5.4574        5.4215        5.1130        4.8941        4.7667        4.4712        3.7159        2.9879        2.8808        3.7708        2.9318        2.8425        3.1345        3.0170        2.9766        2.9701        1.8437        2.2948        4.8871        5.3055        4.5962        4.2428        4.3783        4.5262        3.4389        3.1199        2.5036        2.2030        2.1221        2.5613        4.0296        3.8451        2.0466        2.0159        4.7759        5.5946        5.2615        4.2039        3.0641        3.2892        3.3558        3.3760        0.0000        0.0000        0.0000        0.0000        0.0000        0.0000        0.0000        0.0000        0.0000        0.0000        0.0000        0.0000        0.0000        0.0000        0.0000        0.0000        0.0000        0.0000        0.0000        0.0000        0.0000        0.0000        0.0000        0.0000        0.0000        0.0000        0.0000        0.0000        0.0000        0.0000        0.0000        0.0000        0.0000        0.0000        0.0000        0.0000        0.0000        0.0000        0.0000        0.0000        0.0000        0.0000        0.0000        0.0000        0.0000        0.0000        0.0000        0.0000        0.0000        0.0000
        0.0000        0.0000        0.0000        0.0000       33.5060       55.0503       54.8434       66.5755       87.0605       80.7997       16.3744       19.4774       23.9540       31.1239       18.4498       13.9153       13.6181       19.2072       13.0805       14.1812       12.6182       15.9291       18.6408       23.6891       21.7000       17.1873       19.1749       12.3426       11.1212       16.9804       17.7344       10.2386       15.8951       12.4703       12.1357       15.8760       10.5484       11.1528        9.0200       10.2099       12.9971       13.7659       11.1232       12.5305        4.9967        6.3828        4.1073        4.5990        3.5646        3.2388        3.5444        1.9559        2.8025        3.0513        3.2371        2.3480        3.3238        2.5964        2.9237        2.6690        3.2670        4.4322        5.3308        4.9662        3.7752        4.2714        4.6820        3.8422        3.7101        3.7650        2.3523        1.0798        1.8463        3.0111        2.5484        1.1185        0.7489        1.2396        1.1950        1.2141        0.3252        0.8724        0.9439        1.2724        1.4934        3.5479        1.8191        1.1022        0.8259        1.1266        1.5175        2.0390        2.8400        2.2787        2.3485        4.2823        5.2220        4.7408        4.4452        5.2828        4.2937        4.3753        3.8658        3.3671        3.4176        4.7445        6.7354       11.1062       11.8069        9.6263        5.9197        5.1550        5.0681        3.6183        2.7996        3.6517        2.9249        2.2674        2.5820        2.5569        2.1097        1.7232        2.8231        1.3945        1.6641        2.5739        2.1355        3.7223        4.3735        4.6472        4.5680        4.7803        4.7366        4.9748        4.6872        5.0868       10.1589       18.0525       10.4617        9.0933       11.7739        8.9841       10.7759       13.1129        9.8789        5.9643       12.4503       10.5763        6.3010        6.9664        7.2671        7.0984        6.1593        6.4254        8.9338        7.2559        6.1454        6.1248        5.9990        5.6105        5.2855        5.1574        4.8616        4.1838        3.9920        3.8958        4.0972        6.6014        7.1411        6.6486        6.6131        6.2827        5.6924        5.6788        5.8588        6.7678        6.8319        5.8192        5.3472        4.0521        3.7286        3.4649        3.3562        3.4848        4.3998        4.8191        5.1166        4.9199        2.9187        3.1114        3.2550        2.7978        2.5364        2.4357        2.6998        2.8755        3.1350        3.1985        3.1724        0.0000        0.0000        0.0000        0.0000        0.0000        0.0000        0.0000        0.0000        0.0000        0.0000        0.0000        0.0000        0.0000        0.0000        0.0000        0.0000        0.0000        0.0000        0.0000        0.0000        0.0000        0.0000        0.0000        0.0000        0.0000        0.0000        0.0000        0.0000        0.0000        0.0000        0.0000        0.0000        0.0000        0.0000        0.0000        0.0000        0.0000        0.0000        0.0000        0.0000        0.0000        0.0000        0.0000        0.0000        0.0000        0.0000        0.0000        0.0000        0.0000        0.0000
        0.0000        0.0000        0.0000        0.0000        0.0000        0.0000        0.0000        0.0000       92.8185       69.6430       45.2469       36.6793       43.8644       43.4413       20.5834       23.2331       19.0411       14.0232       12.3061       21.8498       34.9173       32.4854       19.1521       14.7605       18.7914       24.4315       22.4543       26.0770       31.6033       22.2556       22.5514        9.8096       14.1604       11.8899       13.1126       12.4416       20.9016       13.4697       14.5176       15.9445       15.5396       12.5887        8.6729        9.7151        8.1608        5.7193        4.5595        3.3711        2.0675        3.5350        3.8258        4.1287        3.9245        4.3219        4.3029        3.4013        3.3341        4.0992        4.2655        2.6519        2.9047        4.8721        5.1964        4.5208        3.1880        3.0681        3.8921        3.9235        3.9528        4.0121        2.7514        1.2803        1.3424        0.9798        1.4152        0.7945        1.2566        1.4214        1.3514        0.8739        0.9978        0.8276        1.3723        2.1367        3.1876        4.4937        5.9071        3.1280        1.9723        1.5451        2.3602        5.1890        5.8062        4.0534        3.6926        5.1595        4.4991        4.9711        5.6638        6.5079        5.6758        5.1408        4.1497        3.1785        2.9512        4.7215        5.8132        7.9480        6.3282        5.7854        4.8525        5.4426        4.2185        3.6407        3.9413        5.5403        3.7405        3.2449        2.5508        3.5375        2.5166        2.9421        2.4205        2.7691        2.0298        2.8944        3.3121        5.0550        5.8481        5.3624        4.6691        4.4980        4.7199        5.7228        5.5425        8.5125       10.8953       15.2468       13.6396       20.0937       17.2988        8.7273        6.5109        9.8949       13.3167       11.7346       10.9633       10.8282        9.8462       10.9622        8.6562        9.3098        8.2812        6.4843        9.5022        7.2855        7.7595        6.8248        6.2545        5.9696        5.8235        5.8074        5.4622        4.9578        4.9751        4.5979        5.1704        7.8871        8.7457        7.8300        7.8265        7.9958        7.6368        7.9137        7.8884        7.0775        7.7339        7.0608        5.8578        5.7954        4.4217        4.2041        4.0520        5.1240        3.9864        8.8249       10.1028        7.4658        6.3002        7.5491        3.3219        2.4297        2.2901        2.3890        2.7087        2.9427        3.2465        0.0000        0.0000        0.0000        0.0000        0.0000        0.0000        0.0000        0.0000        0.0000        0.0000        0.0000        0.0000        0.0000        0.0000        0.0000        0.0000        0.0000        0.0000        0.0000        0.0000        0.0000        0.0000        0.0000        0.0000        0.0000        0.0000        0.0000        0.0000        0.0000        0.0000        0.0000        0.0000        0.0000        0.0000        0.0000        0.0000        0.0000        0.0000        0.0000        0.0000        0.0000        0.0000        0.0000        0.0000        0.0000        0.0000        0.0000        0.0000        0.0000        0.0000        0.0000        0.0000
        0.0000        0.0000        0.0000        0.0000        0.0000        0.0000        0.0000        0.0000        0.0000        0.0000       51.9297       49.1752       40.2447       39.2977       43.9580       40.3834       23.3878       24.5201       35.3814       42.1284       40.3014       18.1920       18.4585       18.5771       19.2258       22.0135       18.4732       22.8854       27.0847       18.4824       20.5985       14.8483       18.1408       22.9784       21.1750       15.7204       11.3388       11.8530        9.0402       11.1677       13.7079        7.5952        6.9847        8.0218        7.8304        5.0914        3.9179        2.9402        1.8614        1.8915        3.7116        5.3890        6.1112        5.9818        2.9149        3.4425        3.5436        3.0796        3.0108        3.1711        2.6189        3.1799        2.8573        1.9724        0.7759        1.9114        2.7235        3.1593        2.2834        2.0514        2.6904        3.1188        2.4885        1.6198        0.5203        0.3242        0.7335        0.8402        1.5033        1.1515        0.7209        0.5378        1.2791        1.3593        1.9357        2.2876        3.0607        4.5227        4.2034        4.0921        4.6248        5.8508        4.2008        4.9749        5.1797        6.0212        4.9150        5.2665        7.2572        8.0165        6.4122        6.3046        5.7127        3.5641        3.1969        4.6892        5.2752        8.6801        8.4699        7.6542        6.0825        4.6814        5.1672        5.6536        4.5435        6.2760        6.5448        4.7447        4.0877        3.5781        4.2143        3.7786        4.6924        3.8821        4.2564        4.8427        3.4625        5.4611        5.2727        5.7923        5.3433        5.0814        5.1501        4.6488        4.5869        6.4639        8.6798       11.2648       13.5314       13.3748       11.9886        9.4013        9.8252       15.5483       13.2235        9.5875       12.6579       11.4471       11.0396        9.7582        7.7765        8.0706        7.3290        6.2526        6.9675        6.9167        7.5300        7.1627        6.5068        6.3981        6.1278        6.3771        5.4605        5.3906        4.9338        5.3195        5.5869        9.4242        9.1324        8.8824        9.4161        8.9762        8.4326        7.9683        8.7938        8.5008        8.3340        7.9718        6.5342        4.9511        5.0994        5.1211        6.2386        5.7423       13.4078        4.4262        4.2029        4.9925        4.0046        3.9717        3.7142        2.6268        2.4133        2.4226        0.0000        0.0000        0.0000        0.0000        0.0000        0.0000        0.0000        0.0000        0.0000        0.0000        0.0000        0.0000        0.0000        0.0000        0.0000        0.0000        0.0000        0.0000        0.0000        0.0000        0.0000        0.0000        0.0000        0.0000        0.0000        0.0000        0.0000        0.0000        0.0000        0.0000        0.0000        0.0000        0.0000        0.0000        0.0000        0.0000        0.0000        0.0000        0.0000        0.0000        0.0000        0.0000        0.0000        0.0000        0.0000        0.0000        0.0000        0.0000        0.0000        0.0000        0.0000        0.0000        0.0000        0.0000        0.0000
        0.0000        0.0000        0.0000        0.0000        0.0000        0.0000        0.0000        0.0000        0.0000        0.0000       44.5697       57.6409       39.1189       47.6116       66.0774       34.5048       25.4118       36.2117       35.9164       26.4624       22.7448       21.0769       23.1525       23.2288       22.5875       21.3024       19.7268       14.8381       14.1669       20.5917       18.0843        9.1525       10.3026       11.0314       12.7718       14.6646       11.8984       10.6583        7.7191        5.0054        4.9024        4.5763        4.7788        5.4175        6.0066        6.3356        4.8343        5.2396        4.8486        4.2903        3.6180        4.5594        4.3033        2.4223        2.6905        3.5078        3.0549        2.8637        2.7606        2.1207        0.9536        1.0640        0.6741        0.7176        1.4960        0.8779        1.7140        1.4797        1.1417        1.6799        2.7959        2.2889        2.7177        2.6602        1.5026        1.3291        0.6025        0.7952        0.8078        0.6995        0.9098        0.6737        1.2470        1.0276        1.5428        1.9305        2.1125        3.0123        4.1872        5.2340        5.7850        4.0448        3.9112        3.7209        4.9172        6.8161        7.5776        8.2679       11.3072        9.4742        6.8025        6.1451        4.1789        3.5454        3.2794        3.7989        4.0554        7.8549       11.3552        6.5781        3.8910        3.6434        5.7711        5.8964        5.1098       10.2752       11.5098        7.8093        6.7286        5.5845        4.6457        4.5438        3.6194        4.0630        5.5841        4.0124        3.0994        4.6786        5.1371        5.8128        5.1368        5.2889        5.1746        4.6653        5.9359        7.1650       13.2589       11.9260       12.1086       11.0367        8.2812        8.5692        9.5580       13.2915       10.9877        7.4937       10.2010       11.4838        9.3864       10.0633        8.9714        7.6365        5.7886        6.4537        8.6536        6.9009        7.1809        6.8686        7.7600        7.2228        7.8378        5.9946        5.4178        4.6356        4.3746        4.6517        4.9549        7.9066        7.4221        7.6099        7.8975        7.5789        7.2803        7.2831        7.4106        6.6705        7.5147        7.9186        7.2547        6.2124        5.1102        6.7757        4.8284        4.2504        4.6557        4.6739        4.6807        7.3353        4.7602        7.3614        5.2049        2.9029        3.3787        0.0000        0.0000        0.0000        0.0000        0.0000        0.0000        0.0000        0.0000        0.0000        0.0000        0.0000        0.0000        0.0000        0.0000        0.0000        0.0000        0.0000        0.0000        0.0000        0.0000        0.0000        0.0000        0.0000        0.0000        0.0000        0.0000        0.0000        0.0000        0.0000        0.0000        0.0000        0.0000        0.0000        0.0000        0.0000        0.0000        0.0000        0.0000        0.0000        0.0000        0.0000        0.0000        0.0000        0.0000        0.0000        0.0000        0.0000        0.0000        0.0000        0.0000        0.0000        0.0000        0.0000        0.0000        0.0000        0.0000
        0.0000        0.0000        0.0000        0.0000        0.0000        0.0000        0.0000        0.0000        0.0000        0.0000       49.7094       31.8243       37.8111       76.6131       74.0423       57.0346       54.9581       40.6674       30.7470       27.4081       42.4793       46.0588       40.7341       34.6543       35.6609       46.0583       43.2888       27.5252       16.9921       10.5336       17.9796       12.8748       12.3816       16.6483       15.1626        9.1285       10.2756       11.3222        9.1815        8.4838        9.5359        8.5691        7.3761       10.5522       10.7871        8.0118        5.7774        1.8138        1.1814        4.3965        3.4243        2.8649        2.8891        1.2554        2.2660        2.4350        1.2985        0.7461        0.7179        1.1972        0.7462        1.2352        1.2832        1.3146        1.0921        0.4210        0.3537        0.4455        0.7357        0.8032        0.9520        1.1949        1.3799        1.3517        1.2330        1.4007        0.8968        1.0908        1.1138        1.0404        1.0481        0.8317        0.7287        0.7113        1.3822        2.8868        3.0436        3.6726        3.7616        3.0460        3.7585        5.7898        8.7337        5.1727        2.5882        5.9911        7.4629        8.4383        8.0039        8.3437        7.2852        5.9102        4.7273        3.6875        3.3007        3.4972        3.6454        5.6815        6.3577        4.5371        6.4926        5.9167        5.7974        6.2522        5.6454        6.4000        7.8408        8.5775        6.6847        6.0656        4.7859        5.1479        6.2489        5.2606        4.7997        4.7615        4.7149        6.3233        6.5147        6.3556        6.2351        9.5874        5.7718        4.5143        5.3374        8.2626       14.8865       14.3719       13.4638       11.7164        7.2417        8.4230       11.7660        9.5605        8.9614        6.3891        5.0374        5.2497        5.1891        5.7014        6.1594        5.4842        5.5495        5.3637        5.7467        7.2912        7.0893        7.2299        9.8050       10.3816        7.2693        3.6413        3.3527        4.8131        4.0055        4.3319        4.5631        5.1485        5.0056        5.1823        5.1639        5.2176        4.4640        5.4113        4.4907        5.6820        6.1291        6.4392        7.4018        5.4628        3.9071        4.4644        3.6833        5.4254        4.1727        4.1281        4.3055        4.7802        6.5188        4.7897        0.0000        0.0000        0.0000        0.0000        0.0000        0.0000        0.0000        0.0000        0.0000        0.0000        0.0000        0.0000        0.0000        0.0000        0.0000        0.0000        0.0000        0.0000        0.0000        0.0000        0.0000        0.0000        0.0000        0.0000        0.0000        0.0000        0.0000        0.0000        0.0000        0.0000        0.0000        0.0000        0.0000        0.0000        0.0000        0.0000        0.0000        0.0000        0.0000        0.0000        0.0000        0.0000        0.0000        0.0000        0.0000        0.0000        0.0000        0.0000        0.0000        0.0000        0.0000        0.0000        0.0000        0.0000        0.0000        0.0000        0.0000        0.0000        0.0000
        0.0000        0.0000        0.0000        0.0000        0.0000        0.0000        0.0000        0.0000        0.0000        0.0000        0.0000       22.2565       27.8514       35.1385       25.3169       60.2512       52.8606       28.8307       20.4874       22.0218       23.2587       24.0813       24.9201       31.2307       31.5143       25.5457       34.1744       33.7933       30.8570       23.0151       24.7713       13.0280        9.2649        8.0218        5.7734        3.8526        4.1291        3.1792        7.2668        8.9727        8.8963        9.2964        7.7702        6.1716        5.3704        3.4193        1.0157        0.2254        0.1914        1.1065        3.2751        1.7272        3.1005        2.1675        1.5840        1.1060        1.4578        0.9111        1.1536        1.6282        0.8540        0.6676        0.6868        0.4865        0.3058        0.2334        0.5513        0.5447        0.6585        1.0083        0.9247        1.0426        1.3371        1.4609        1.3999        1.3580        1.2960        1.2674        1.2490        1.1845        1.5504        1.4110        1.4119        1.3073        1.3588        0.7936        0.8773        1.3651        0.8648        2.0077        3.1420        2.2670        1.7459        1.2621        1.7641        4.3480        4.2929        4.6156        4.4280        4.8490        7.5448        7.6610        4.8911        3.8165        3.5375        3.6774        4.0529        5.3861        7.2214        8.2575        7.2316        5.9766        6.5154        7.2270        5.5879        7.4385       10.4444        7.2907        5.8974        5.7740        5.4308        4.7296        4.9324        4.8576        3.9384        3.8224        4.3747        5.9511        6.3754        6.3498        5.9500        7.3965        4.6084        3.7294        4.1367        6.4683       12.4592       13.8072       12.9994       11.9669       10.2061        7.5051        8.5207       10.8976        6.1568        5.8085        5.4276        5.0754        4.6016        4.4009        4.3134        4.3242        4.2467        4.5242        5.6610        7.3130        7.3078        8.0348        9.0229        6.5393        3.4262        2.9961        3.0073        3.9418        4.0461        4.1060        4.0261        4.1102        4.1734        4.6193        4.3413        3.8048        3.5986        3.4264        3.9580        5.2435        5.9564        5.9968        5.5666        4.1544        4.0830        4.1250        3.7785        7.2947        5.5175        3.8476        4.3646        5.3666        6.9571        0.0000        0.0000        0.0000        0.0000        0.0000        0.0000        0.0000        0.0000        0.0000        0.0000        0.0000        0.0000        0.0000        0.0000        0.0000        0.0000        0.0000        0.0000        0.0000        0.0000        0.0000        0.0000        0.0000        0.0000        0.0000        0.0000        0.0000        0.0000        0.0000        0.0000        0.0000        0.0000        0.0000        0.0000        0.0000        0.0000        0.0000        0.0000        0.0000        0.0000        0.0000        0.0000        0.0000        0.0000        0.0000        0.0000        0.0000        0.0000        0.0000        0.0000        0.0000        0.0000        0.0000        0.0000        0.0000        0.0000        0.0000        0.0000        0.0000        0.0000
        0.0000        0.0000        0.0000        0.0000        0.0000        0.0000        0.0000        0.0000        0.0000        0.0000        0.0000        0.0000        0.0000        0.0000       25.8427       25.5898       28.5284       24.0854       29.3715       22.9965       27.1042       21.0934       21.2736       21.4859       12.6731       11.3707       11.2721        8.6208        9.3443       16.3975       27.1498       13.6882        4.5272        2.5858        2.2057        1.5716        1.0768        3.2431        1.0224        2.6192        5.1868        4.6393        2.9475        2.4995        2.8152        2.3521        1.6913        1.6968        1.1940        0.9015        0.9979        1.6694        0.6540        0.7441        0.0499        0.3420        0.0416        0.1888        0.3376        0.2836        0.1215        0.3761        0.6600        0.3369        0.4498        0.8267        0.4197        0.3524        0.7147        1.2033        2.2810        1.6602        1.2698        1.2964        1.2534        1.2495        1.5105        1.7661        1.7348        1.2572        1.3464        1.2272        1.1481        1.0645        1.3305        2.4465        1.9786        1.6030        1.2496        1.6038        1.9478        1.0254        1.5201        1.5978        1.6557        4.1823        5.3184        5.5085        4.8471        5.8328        5.1344        5.1467        4.9494        4.3089        4.1496        4.1648        4.1892        5.5968       11.0870        8.7603        6.6196        5.7121       10.6762       10.7995        6.0076        7.4876        8.8240        9.0423        6.0139        5.4509        5.0635        4.5288        4.2901        4.8532        5.6818        3.6544        5.5264        4.7535        5.9936        5.3994        4.9388        4.6686        3.0007        3.1554        3.6302        8.6860        9.7397       10.8560       12.1001       11.6183       10.0035        7.8966       12.4933       11.0316        5.0500        4.8444        4.6835        5.1312        6.0951        4.7279        4.5638        4.6508        4.4030        4.5267        4.9524        7.4771        7.2224        7.8348        5.6821        3.6820        3.0607        2.7072        2.7333        3.4098        3.6530        4.3669        4.4306        4.3731        4.1650        3.9723        3.7918        3.3145        3.3417        3.1070        3.3714        5.3405        5.6722        5.4398        4.7882        4.2470        4.5828        4.2690        3.3184        5.2090        3.9628        3.7995        0.0000        0.0000        0.0000        0.0000        0.0000        0.0000        0.0000        0.0000        0.0000        0.0000        0.0000        0.0000        0.0000        0.0000        0.0000        0.0000        0.0000        0.0000        0.0000        0.0000        0.0000        0.0000        0.0000        0.0000        0.0000        0.0000        0.0000        0.0000        0.0000        0.0000        0.0000        0.0000        0.0000        0.0000        0.0000        0.0000        0.0000        0.0000        0.0000        0.0000        0.0000        0.0000        0.0000        0.0000        0.0000        0.0000        0.0000        0.0000        0.0000        0.0000        0.0000        0.0000        0.0000        0.0000        0.0000        0.0000        0.0000        0.0000        0.0000        0.0000        0.0000        0.0000        0.0000
        0.0000        0.0000        0.0000        0.0000        0.0000        0.0000        0.0000        0.0000        0.0000        0.0000        0.0000        0.0000        0.0000        0.0000        0.0000        0.0000        0.0000        0.0000       22.5751       27.0396       24.0897       23.1937       21.0803       16.9439       14.8064       11.5829       11.2222       10.2342        9.3974       12.7127       19.3982        6.6921        3.7367        2.8154        1.4993        2.6969        5.2525        1.6483        0.8673        5.0966        4.8892        2.4817        3.0365        2.9561        2.3979        1.3849        1.2313        1.5174        1.1424        0.8818        0.9848        0.9230        0.7380        0.4851        0.4726        0.5713        0.6940        0.1894        0.5618        0.4438        0.3760        0.6663        0.8034        1.0445        1.1750        1.8297        0.3664        0.7031        0.9160        1.2328        1.6485        1.3222        0.9983        1.0224        1.0618        1.2439        1.6885        1.4465        1.3967        1.2143        1.3440        1.4128        1.3733        1.2102        1.6309        2.1955        3.4206        3.0370        2.0757        2.2750        2.0665        2.5790        1.5073        1.9703        2.0321        4.6635        6.5921        6.6454        5.7897        6.3158        5.6683        5.7285        5.9290        5.3521        5.3856        5.6724        5.6330        5.8910        7.8979        9.0931       10.2281        6.7147        7.8261        9.0742        7.0977        6.7854        6.7368        6.7435        6.4702        6.9100        4.9040        4.2675        3.8025        4.2989        3.3817        3.6835        3.5108        4.3915        4.6204        4.7931        4.5071        3.5326        3.6808        3.2423        3.6961        8.0012        9.0455        9.1279       10.4219       10.5462        9.6997        8.9380        9.9214        8.7964        4.8259        4.6881        4.5470        5.7652        5.9244        5.2435        4.9010        4.9945        5.0566        4.9819        5.1187        6.4137        6.7807        6.3369        5.5306        3.5970        2.9831        2.5951        2.5250        3.4125        3.1069        3.5093        4.9016        3.5637        3.5360        3.4570        3.2717        3.0780        2.9536        2.9696        3.2297        5.1216        5.5703        5.4787        4.5609        3.6850        3.8533        3.2724        3.0682        3.1591        3.2675        3.5218        0.0000        0.0000        0.0000        0.0000        0.0000        0.0000        0.0000        0.0000        0.0000        0.0000        0.0000        0.0000        0.0000        0.0000        0.0000        0.0000        0.0000        0.0000        0.0000        0.0000        0.0000        0.0000        0.0000        0.0000        0.0000        0.0000        0.0000        0.0000        0.0000        0.0000        0.0000        0.0000        0.0000        0.0000        0.0000        0.0000        0.0000        0.0000        0.0000        0.0000        0.0000        0.0000        0.0000        0.0000        0.0000        0.0000        0.0000        0.0000        0.0000        0.0000        0.0000        0.0000        0.0000        0.0000        0.0000        0.0000        0.0000        0.0000        0.0000        0.0000        0.0000        0.0000        0.0000
        0.0000        0.0000        0.0000        0.0000        0.0000        0.0000        0.0000        0.0000        0.0000        0.0000        0.0000        0.0000        0.0000        0.0000        0.0000        0.0000        0.0000        0.0000        0.0000       39.5527       33.8549       29.5368       23.3567       17.5079       15.3152       13.2563       16.6417       15.5978       14.9607       17.8180       20.8244       12.6045        7.1770        7.6243        7.4810        9.3958        8.2996        1.9527        2.1780        2.2343        3.9210        2.2089        0.8044        0.9551        0.5982        0.6422        0.9553        1.1637        1.4820        3.1500        2.3760        0.4920        2.0820        1.9320        0.7980        0.3954        1.0123        1.4548        2.8296        1.6004        1.5155        1.1595        1.2087        2.6307        2.1313        2.4589        2.1474        1.4368        1.8760        2.9346        3.8140        1.5263        1.1182        1.0733        1.3333        1.2419        1.0408        1.1706        1.2328        0.9802        1.0004        1.2089        1.6469        1.2791        1.3488        1.8363        2.2793        1.7280        2.0937        1.5026        1.5351        2.5323        2.7278        3.3983        3.9343        6.1145        8.3451        8.4294        8.0762        8.2411        7.5581        7.4362        8.5493       10.6854       10.8126        9.9289        8.5891        7.7797        7.3715        8.5619        7.8016        7.7805        6.5879        6.4591        7.8943        8.6658        8.2541        6.8330        7.6532        7.7015        7.2685        5.5483        4.8994        4.3602        3.6769        3.5456        3.7287        4.2131        4.4086        4.3483        4.2816        4.5334        4.6783        4.7770        5.2930        5.6411        6.5557        7.3833        8.7659        7.3609        7.5374        5.7840        4.4169        4.0185        3.6544        3.1442        3.5890        8.0316        7.0223        5.9063        5.7556        6.4472        6.4156        6.7401        6.7849        7.5605        7.3376        8.0040        6.0223        5.9298        4.5673        4.3617        6.2426        4.1318        3.9610        5.5237        5.4360        3.4977        2.7863        2.4167        3.8612        2.9570        2.7818        3.0594        3.1044        3.1698        4.5725        5.7628        4.2439        3.0857        3.4006        2.8665        2.2193        2.5209        2.4636        2.6873        0.0000        0.0000        0.0000        0.0000        0.0000        0.0000        0.0000        0.0000        0.0000        0.0000        0.0000        0.0000        0.0000        0.0000        0.0000        0.0000        0.0000        0.0000        0.0000        0.0000        0.0000        0.0000        0.0000        0.0000        0.0000        0.0000        0.0000        0.0000        0.0000        0.0000        0.0000        0.0000        0.0000        0.0000        0.0000        0.0000        0.0000        0.0000        0.0000        0.0000        0.0000        0.0000        0.0000        0.0000        0.0000        0.0000        0.0000        0.0000        0.0000        0.0000        0.0000        0.0000        0.0000        0.0000        0.0000        0.0000        0.0000        0.0000        0.0000        0.0000        0.0000        0.0000        0.0000
        0.0000        0.0000        0.0000        0.0000        0.0000        0.0000        0.0000        0.0000        0.0000        0.0000        0.0000        0.0000        0.0000        0.0000        0.0000        0.0000        0.0000        0.0000        0.0000       27.8589       30.4295       27.7690       25.8671       19.9379       16.9891       14.6574       12.5954       11.8535       15.5731       14.1627       18.1949       12.2486       14.5743        6.7839        5.0540        3.7652        5.4300        2.8175        1.9793        1.1716        0.4881        0.3080        0.8910        0.7052        0.3504        0.6820        0.3510        0.6960        0.8280        1.8180        1.3020        1.1520        2.3700        0.3120        1.5960        0.9423        1.7366        2.1621        2.8249        2.1144        1.5354        1.9859        3.2604        2.2805        1.0907        2.0179        1.7463        0.8738        2.1652        2.2801        3.5830        1.6135        1.5739        1.5444        1.3957        1.2524        1.1645        1.2550        1.9542        1.4692        2.0521        1.6394        1.8986        2.1938        1.6684        1.9947        2.0584        2.3783        2.0319        1.7981        1.7237        2.8068        3.4789        3.8798        4.6449        6.7253        7.3885        7.7834        7.9551        8.7022        9.4586        8.4320        8.8986       10.6592       10.8561       10.3515        9.6945        9.3694       10.5552        8.6423        7.5726        7.9490        6.8301        6.7256        8.0654        7.4692        8.4471        9.1563        6.8472        7.9962        6.8447        6.8871        6.5147        5.9369        7.3263        3.8275        3.6391        4.5373        4.0833        4.2708        5.0368        4.8020        4.8228        5.1712        5.5431        5.8126        7.5646        6.5712        7.5614        6.4826        4.2836        4.0013        3.9525        3.6433        3.2515        3.4348        4.5778        7.2350        6.8705        6.7711        6.7694        7.5267        7.4031        7.1433        7.5802        7.4367        7.1859        6.7173        5.7698        4.1391        4.8500        4.5580        3.2370        4.1152        3.5700        3.1766        2.3759        1.7918        1.9684        2.1015        2.4885        3.0531        2.8939        2.9476        2.9960        3.1841        3.3132        4.2346        4.3427        3.0708        4.5035        2.2648        2.1973        2.2869        2.2697        2.5756        2.8933        4.0147        0.0000        0.0000        0.0000        0.0000        0.0000        0.0000        0.0000        0.0000        0.0000        0.0000        0.0000        0.0000        0.0000        0.0000        0.0000        0.0000        0.0000        0.0000        0.0000        0.0000        0.0000        0.0000        0.0000        0.0000        0.0000        0.0000        0.0000        0.0000        0.0000        0.0000        0.0000        0.0000        0.0000        0.0000        0.0000        0.0000        0.0000        0.0000        0.0000        0.0000        0.0000        0.0000        0.0000        0.0000        0.0000        0.0000        0.0000        0.0000        0.0000        0.0000        0.0000        0.0000        0.0000        0.0000        0.0000        0.0000        0.0000        0.0000        0.0000        0.0000        0.0000
        0.0000        0.0000        0.0000        0.0000        0.0000        0.0000        0.0000        0.0000        0.0000        0.0000        0.0000        0.0000        0.0000        0.0000        0.0000        0.0000        0.0000        0.0000        0.0000        0.0000       25.8897       26.4823       22.9552       20.2840       18.8572       15.6827       13.5039       11.1896       16.4312       18.6369       14.2757        3.8083        0.3195        3.0423        5.1885        2.6622        1.8320        0.4493        0.4628        0.1059        0.1029        0.0980        0.1796        0.4036        0.3139        0.0513        0.0000        0.2940        0.6120        1.5780        1.1640        0.0000        0.1800        0.1800        1.0380        0.4318        0.2020        1.7091        2.8251        1.4140        1.7416        2.3921        1.7995        1.1115        1.0386        1.0200        0.9993        0.7832        0.9545        1.4907        2.3895        1.5782        1.8342        2.1548        1.6518        1.2197        1.1504        1.2878        1.5435        1.2664        1.2336        1.4483        1.5909        2.0780        1.8390        2.3768        1.9007        1.9441        2.1084        2.8009        3.5144        4.4021        4.8645        5.0895        5.4646        7.0776        8.6043        9.8076        9.7342        8.8252        9.5966       10.7509        9.8178       10.8058       11.1737       11.0470       10.2560       11.4708       11.8666       11.0426       11.1636        9.5744        7.2457        6.8666        7.3073        8.1267        7.7285        7.5684        7.4332        6.5122        6.1404        4.9539        4.6324        5.0171       12.9269       10.1544        3.6232        3.6849        3.7490        3.9372        4.6008        4.6582        4.9533        5.3643        5.7581        5.9925        6.2657        6.2061        6.0948        4.4952        3.9952        3.8009        3.7501        2.9798        3.0922        4.8521        4.6319        6.2055        6.8617        8.5461        8.8294        8.2229        7.5811        7.3297        6.9877        7.3984        7.1047        7.2201        5.5399        3.8365        3.2690        2.7355        2.5595        3.7736        3.9464        3.5888        4.1879        2.6896        2.8531        2.4175        3.1685        3.2717        3.1409        3.1122        2.8844        3.4074        3.1536        2.7004        3.3214        2.8133        3.9696        2.7281        3.0076        6.6208        4.0752        2.4916        2.6089        3.7171        4.2686        0.0000        0.0000        0.0000        0.0000        0.0000        0.0000        0.0000        0.0000        0.0000        0.0000        0.0000        0.0000        0.0000        0.0000        0.0000        0.0000        0.0000        0.0000        0.0000        0.0000        0.0000        0.0000        0.0000        0.0000        0.0000        0.0000        0.0000        0.0000        0.0000        0.0000        0.0000        0.0000        0.0000        0.0000        0.0000        0.0000        0.0000        0.0000        0.0000        0.0000        0.0000        0.0000        0.0000        0.0000        0.0000        0.0000        0.0000        0.0000        0.0000        0.0000        0.0000        0.0000        0.0000        0.0000        0.0000        0.0000        0.0000        0.0000        0.0000        0.0000
        0.0000        0.0000        0.0000        0.0000        0.0000        0.0000        0.0000        0.0000        0.0000        0.0000        0.0000        0.0000        0.0000        0.0000        0.0000        0.0000        0.0000        0.0000        0.0000        0.0000        0.0000       25.1725       23.2164       21.3032       19.1193       16.5982       14.6217       12.0286       11.4063        9.0522        6.6628        3.1249        1.1177        1.4549        0.6509        0.4890        0.1845        0.1812        0.1760        0.0882        0.0858        0.3565        0.3041        0.0000        0.0000        0.0000        0.0423        0.1200        0.7860        0.7020        0.2820        0.1260        0.2760        0.5820        0.2640        0.1150        0.4318        2.4574        3.7571        1.9666        0.6494        1.0759        0.8194        0.9383        1.0183        0.8824        0.8633        0.8540        1.1163        1.1528        1.2418        1.4500        1.5293        1.4029        1.2537        1.3457        1.3309        1.3461        1.3346        1.1049        1.1510        1.2872        1.6249        1.9172        3.8216        2.2295        2.0669        1.9598        1.7625        2.5180        4.3149        6.2101        6.5877        6.4036        6.6724        8.3633        9.0937        9.2276        8.7074        9.2849        9.1113       11.0075       11.7665       12.4975       13.1643       12.0538       10.6449       11.5459       11.4779       12.3348        7.9542       10.3791       10.3202        7.4434        7.1297        7.8806       12.8761       24.8975        8.7499        6.9687        5.6474        4.9720        4.5190        3.5964        3.5577        4.2424        3.1987        3.3751        3.4922        3.7179        4.0686        4.5550        4.9426        5.3074        5.6594        5.8028        6.2003        6.1901        5.7835        4.2400        3.9789        3.7894        3.7137        2.9178        3.9673        3.9419        3.6911        6.8381        7.8282        8.6471        8.3610        8.1979        7.8081        7.0332        6.5765        6.8527        7.4344        6.3034        4.9532        3.8613        4.8967        4.9939        5.1282        3.7640        2.2578        2.3320        4.5635        2.4984        2.7142        3.9851        3.1249        3.4228        3.4628        3.4643        3.4281        3.1135        3.4925        3.2268        3.3618        3.1249        3.7410        2.8011        2.4655        3.4153        2.9549        4.3609        3.9185        3.5179        4.0065        4.3268        0.0000        0.0000        0.0000        0.0000        0.0000        0.0000        0.0000        0.0000        0.0000        0.0000        0.0000        0.0000        0.0000        0.0000        0.0000        0.0000        0.0000        0.0000        0.0000        0.0000        0.0000        0.0000        0.0000        0.0000        0.0000        0.0000        0.0000        0.0000        0.0000        0.0000        0.0000        0.0000        0.0000        0.0000        0.0000        0.0000        0.0000        0.0000        0.0000        0.0000        0.0000        0.0000        0.0000        0.0000        0.0000        0.0000        0.0000        0.0000        0.0000        0.0000        0.0000        0.0000        0.0000        0.0000        0.0000        0.0000        0.0000        0.0000        0.0000
        0.0000        0.0000        0.0000        0.0000        0.0000        0.0000        0.0000        0.0000        0.0000        0.0000        0.0000        0.0000        0.0000        0.0000        0.0000        0.0000        0.0000        0.0000        0.0000        0.0000        0.0000       27.1886       26.1336       21.5849       16.5058       12.7466       10.6905       10.5994       10.3158        9.3890        8.3286        7.6342        8.6486        3.8991        2.4889        9.2025        4.0489        1.8838        2.7555        1.4000        1.5499        1.0404        0.1268        0.2237        1.3820        0.6668        0.1696        0.1680        0.1975        0.2665        0.2656        0.1283        0.7798        1.7595        2.2417        1.1178        1.5557        3.0782        1.6167        0.7389        0.6606        0.9405        0.5575        0.6791        0.9203        0.6561        0.8738        1.1848        0.9438        1.3222        1.2097        1.2036        1.2148        1.0600        1.1633        1.0248        1.1465        1.6694        1.8988        1.1207        1.5359        1.5927        2.0339        2.4829        2.9400        3.1001        3.2944        3.0605        3.3424        4.0180        5.3615        8.9499       10.0060       10.0016       10.2175       11.5118       12.1788       11.7680       10.9964       12.0118       13.1398       13.6873       13.3735       13.2298       13.5715       13.2261       12.7071       13.1661       12.1551       11.9367       10.8972        9.1129        9.0447        9.0230        8.1597        6.7294        6.5820        7.2671        5.9887        6.3585        4.9676        4.5428        4.5053        3.3718        2.2404        2.4645        1.9945        2.7863        2.0084        1.9170        2.0231        2.5688        3.2419        2.9600        3.2258        5.1338        6.8427        6.8797        4.9673        4.8772        4.8222        4.5559        4.4751        4.9986        5.7599        5.1647        5.9748        8.6129        9.4673        9.9451        9.0616        9.6230        8.8206        7.9724        7.3027        7.2143        6.0372        3.9432        3.5049        7.1926        7.4000        7.0745        5.5708        5.7953        7.7863        8.5792        4.4434        3.6374        4.6768        5.3576        5.9893        3.6093        3.3504        3.3518        3.5404        3.3191        3.2592        2.8028        2.7776        3.8178        4.1861        3.8092        3.4684        3.9001        7.8778        6.1821        2.6777        3.2106        2.2135        5.3671        0.0000        0.0000        0.0000        0.0000        0.0000        0.0000        0.0000        0.0000        0.0000        0.0000        0.0000        0.0000        0.0000        0.0000        0.0000        0.0000        0.0000        0.0000        0.0000        0.0000        0.0000        0.0000        0.0000        0.0000        0.0000        0.0000        0.0000        0.0000        0.0000        0.0000        0.0000        0.0000        0.0000        0.0000        0.0000        0.0000        0.0000        0.0000        0.0000        0.0000        0.0000        0.0000        0.0000        0.0000        0.0000        0.0000        0.0000        0.0000        0.0000        0.0000        0.0000        0.0000        0.0000        0.0000        0.0000        0.0000        0.0000        0.0000        0.0000
        0.0000        0.0000        0.0000        0.0000        0.0000        0.0000        0.0000        0.0000        0.0000        0.0000        0.0000        0.0000        0.0000        0.0000        0.0000        0.0000        0.0000        0.0000        0.0000        0.0000        0.0000       27.0828       25.1909       17.0527       14.5433       12.4993       10.9143        9.7342        8.0533        8.6404        6.4856        4.3597        3.2254        2.7209        2.0400        8.7370        5.5754        5.0962        3.8409        3.3158        1.5810        0.1148        0.3498        1.5032        2.6661        2.2267        2.0431        0.0216        0.1157        0.0618        0.1485        0.0519        0.1622        0.6953        0.7829        0.7094        0.4604        0.6216        1.4473        0.7361        0.8928        0.6068        0.7026        0.6523        0.8489        0.9299        0.7512        1.0832        1.1946        1.5878        1.2471        1.3966        1.3193        1.1344        1.4618        1.1735        1.6484        1.7544        2.2666        1.4407        1.6549        2.5607        3.3266        3.7480        4.4824        4.4964        4.2351        3.5977        3.6437        4.1690        5.8811        9.6082       10.6861       11.1458       12.3148       12.9651       13.5058       13.5469       13.2586       14.1293       15.0511       14.3786       14.1441       13.8583       13.6498       14.4084       17.1537       13.3211       13.3257       10.9235       10.1946       10.1057        9.4450       11.1352        9.8677        7.3880        5.4340        5.1536        5.1328        7.2035        4.8362        5.7303        4.8964        6.2589        6.5046       10.4050       30.3241        2.2874        1.9592        1.7558        1.8699        2.7218        3.4341        3.4385        3.0729        4.9128        5.3146        5.4769        4.8059        5.0959        4.7076        4.4236        4.3745        5.0295        5.1380        5.0609        5.7779        8.1569        9.2405        9.7614        9.1354        9.6530        8.7863        8.1500        7.2946        5.7566        4.6717        4.4154        3.1010        7.0299        5.8585        2.4165        2.4559        4.0264        3.9610        5.1652        4.8641        5.0452        5.4564        7.4218        8.2204        3.8721        3.9747        3.5861        3.5704        2.9136        2.9683        3.7297        5.3171        5.2415        4.6465        4.4857        3.9884        5.5174        7.7083        4.9235        4.5302        3.3901        2.0825        2.3657        0.0000        0.0000        0.0000        0.0000        0.0000        0.0000        0.0000        0.0000        0.0000        0.0000        0.0000        0.0000        0.0000        0.0000        0.0000        0.0000        0.0000        0.0000        0.0000        0.0000        0.0000        0.0000        0.0000        0.0000        0.0000        0.0000        0.0000        0.0000        0.0000        0.0000        0.0000        0.0000        0.0000        0.0000        0.0000        0.0000        0.0000        0.0000        0.0000        0.0000        0.0000        0.0000        0.0000        0.0000        0.0000        0.0000        0.0000        0.0000        0.0000        0.0000        0.0000        0.0000        0.0000        0.0000        0.0000        0.0000        0.0000        0.0000        0.0000
        0.0000        0.0000        0.0000        0.0000        0.0000        0.0000        0.0000        0.0000        0.0000        0.0000        0.0000        0.0000        0.0000        0.0000        0.0000        0.0000        0.0000        0.0000        0.0000        0.0000        0.0000       28.7592       25.7389       18.0006       14.9755       12.6804       11.0631        9.8739        8.5646        6.7609        7.7393        4.1712        2.0842        1.0560        4.8539        6.3198        8.1484        6.2926        1.7538        1.0687        1.4204        5.3570        3.8650        0.3203        0.8632        0.4034        0.3005        0.3353        0.2211        0.1028        0.2188        0.1281        0.0504        0.1845        0.9010        0.5087        0.2598        0.1499        0.4031        0.1760        0.2048        0.3618        0.4513        0.3446        0.4565        0.3660        0.4046        0.6373        1.5852        2.2927        2.4875        2.1792        1.5591        1.1804        1.3061        1.5795        1.8977        2.0742        2.5265        3.1528        3.3584        3.0202        3.4290        4.7289        5.3223        5.2120        4.6974        4.7545        4.6778        5.2869        6.2087        9.5139       10.8542       12.5709       13.7027       15.4589       14.1354       14.1384       14.7472       15.4022       14.4479       14.6736       14.3555       12.9322       14.4533       13.7012       15.4741       13.8664       13.2474       11.4378       10.1947        9.4318        8.5736        9.7872       10.4282        9.3030        7.9634        8.8367        9.0460       25.9115        8.1935        7.9862        6.9660        7.5726        6.9036        4.8379        9.8069       14.8114       12.5313        3.0220        2.1672        2.8868        3.1973        5.3039        4.5728        6.6581        7.0539        6.8324        5.3212        4.9805        5.1615        4.5345        4.5633        4.9933        4.9367        6.0897        5.8481        7.7534        8.6611        9.2408        9.1118        9.1446        8.7282        8.0770        6.8907        4.4465        9.4414        4.2142        3.8842        2.8251        2.6608        4.1541        4.1286       10.4645       11.8031       11.8946       10.8035        9.1173       10.6102       12.5638       13.3431        7.9655        8.1818        6.4199        6.5962        3.4274        4.8931        8.1278        4.9377        5.2281        5.4822        5.4055        4.9016        3.2301        5.2521        6.7950        4.9753        3.7152        2.1982        3.1434        4.5371        0.0000        0.0000        0.0000        0.0000        0.0000        0.0000        0.0000        0.0000        0.0000        0.0000        0.0000        0.0000        0.0000        0.0000        0.0000        0.0000        0.0000        0.0000        0.0000        0.0000        0.0000        0.0000        0.0000        0.0000        0.0000        0.0000        0.0000        0.0000        0.0000        0.0000        0.0000        0.0000        0.0000        0.0000        0.0000        0.0000        0.0000        0.0000        0.0000        0.0000        0.0000        0.0000        0.0000        0.0000        0.0000        0.0000        0.0000        0.0000        0.0000        0.0000        0.0000        0.0000        0.0000        0.0000        0.0000        0.0000        0.0000        0.0000
        0.0000        0.0000        0.0000        0.0000        0.0000        0.0000        0.0000        0.0000        0.0000        0.0000        0.0000        0.0000        0.0000        0.0000        0.0000        0.0000        0.0000        0.0000        0.0000        0.0000        0.0000        0.0000       26.5322       19.5787       15.7602       12.9657       15.6625       10.3399        8.6238        8.6645        6.5109        4.6662        5.5786        6.5123        3.8290        0.2908        0.9254        3.3118        2.1667        1.4047        3.4418        5.0102        0.0272        0.0000        0.0000        0.0613        0.4683        0.0286        0.2213        0.2462        0.1076        0.0170        0.0157        0.0969        0.2664        0.1236        0.0589        0.0870        0.9215        0.0493        0.1351        0.0500        0.1095        0.1219        0.2643        0.7086        0.7625        0.2580        0.3753        2.4964        2.8130        1.9486        1.6512        1.7115        1.6348        1.7814        2.7673        2.7904        3.5657        3.0799        2.3739        2.8468        4.3346        5.2744        4.9540        5.2671        5.1770        4.5424        4.7289        5.5362        6.9961       10.1620       10.7588       12.5726       13.7183       14.1944       13.5472       13.9515       14.9631       14.3714       11.9286       12.1342       14.6156       14.3777       13.9704       11.8464       10.8635       11.3536       11.1178        9.8272       12.2520       11.8109        9.5602       10.1926       10.8865       14.6673       14.1750       13.2798       12.8446       36.1316       36.0223        9.5453        5.5393        4.8720        3.1464        5.5576        1.9113        5.4238        2.5324        2.6704        2.6757        3.6810        4.3582        4.1368        3.5853        5.3655        5.7857        5.7623        6.1118        8.0981        7.8924        6.6511        4.6308        5.0947        6.6786        4.9691        5.3603        7.1382        8.2295        8.4290        8.1193        8.3714        8.0886        7.5088        6.5071        4.5459        4.1231        2.9756        3.3225        6.2608        6.9693        7.2236        9.2715       14.3308       17.7095       16.4196       17.2706       12.7402       13.3572       14.7522       12.6292        8.6512        8.3128        8.5108        6.4800        7.1382        5.3308        6.7490        5.7087        6.5814        6.5902        6.6292        6.2993        4.8882        5.3760        5.8995        6.8423        5.2321        3.6026        4.1613        5.2990        0.0000        0.0000        0.0000        0.0000        0.0000        0.0000        0.0000        0.0000        0.0000        0.0000        0.0000        0.0000        0.0000        0.0000        0.0000        0.0000        0.0000        0.0000        0.0000        0.0000        0.0000        0.0000        0.0000        0.0000        0.0000        0.0000        0.0000        0.0000        0.0000        0.0000        0.0000        0.0000        0.0000        0.0000        0.0000        0.0000        0.0000        0.0000        0.0000        0.0000        0.0000        0.0000        0.0000        0.0000        0.0000        0.0000        0.0000        0.0000        0.0000        0.0000        0.0000        0.0000        0.0000        0.0000        0.0000        0.0000        0.0000        0.0000
        0.0000        0.0000        0.0000        0.0000        0.0000        0.0000        0.0000        0.0000        0.0000        0.0000        0.0000        0.0000        0.0000        0.0000        0.0000        0.0000        0.0000        0.0000        0.0000        0.0000        0.0000       36.8629       31.9516       18.7570       18.7837       15.0479       16.0021       15.4512       14.9497       17.5260       12.9984       15.3166       43.1131       47.6639       16.3272       19.5913       18.8825       11.8087       16.8056       28.6656       17.1066        3.9551        0.0959        0.0662        0.9226        1.2046        0.7772        0.6914        0.7239        0.8621        0.8809        0.4958        0.6596        0.2602        0.2299        0.1008        0.2397        0.7352        1.0849        0.7776        1.0207        0.2284        0.2252        0.4212        0.6039        0.9132        1.0410        0.8034        0.5771        0.7205        0.8400        1.0439        1.3150        1.9693        1.9793        2.6849        2.8724        2.6536        3.1530        4.7945        4.3473        4.7257        5.9316        6.3422        6.8347        6.3355        6.3522        6.9014        6.7102        8.7008        8.3900       12.2097       13.5114       14.0989       15.2228       17.0249       15.9887       14.4391       13.2256       10.8698        8.9817       10.7204       10.3741       13.8758       13.4260       10.9443       10.8993       10.8618       11.6742       10.6950       15.5466       15.4314       13.5004       22.1622       17.4172       34.8742       32.5481       34.8614       32.3380       13.1843        9.1110        5.5245        5.8152        3.9244        4.2619        8.0641       10.4449        7.1572        5.9511        4.8773        5.2725        6.0940        9.7490       12.1997       10.1062        8.3550       11.4980        6.2542        5.8953        7.3212        8.1039       10.5765        8.9203        6.0932        4.0718        6.1064        4.7201        5.5121        6.3542        8.1334        6.3057        6.6979        7.0909        6.1022        5.3537        5.0634        4.4673        3.8677        5.2309        7.0406       18.2697       17.1619       17.6067       18.3589       21.5781       27.9350       26.5270       12.6310       12.6066       14.5436       13.8315       12.0303       12.6019        7.2857        4.8992        5.9737        6.8954        7.4324        7.8849        9.0981        8.5556        8.8862        8.5431        7.2483        6.9891        8.4493       10.2195        9.8910        8.5314        9.8785       12.4500       14.2381        0.0000        0.0000        0.0000        0.0000        0.0000        0.0000        0.0000        0.0000        0.0000        0.0000        0.0000        0.0000        0.0000        0.0000        0.0000        0.0000        0.0000        0.0000        0.0000        0.0000        0.0000        0.0000        0.0000        0.0000        0.0000        0.0000        0.0000        0.0000        0.0000        0.0000        0.0000        0.0000        0.0000        0.0000        0.0000        0.0000        0.0000        0.0000        0.0000        0.0000        0.0000        0.0000        0.0000        0.0000        0.0000        0.0000        0.0000        0.0000        0.0000        0.0000        0.0000        0.0000        0.0000        0.0000        0.0000        0.0000        0.0000
        0.0000        0.0000        0.0000        0.0000        0.0000        0.0000        0.0000        0.0000        0.0000        0.0000        0.0000        0.0000        0.0000        0.0000        0.0000        0.0000        0.0000        0.0000        0.0000        0.0000       42.5783       36.5027       31.2683       20.3891       16.2887       17.4150       16.2100       18.6704       14.2477       10.2740        7.4962       10.4689       15.1760       23.7915       18.4794       33.8893       42.2984       27.7512       17.8639       15.8071       10.0553        9.6695        6.7188        6.9922        3.3858        3.1547        1.6388        1.0809        1.3673        2.9703        1.8996        1.0076        0.4283        0.0590        0.3283        0.1295        0.2854        2.5968        3.0448        1.9574        0.4925        0.5415        0.7250        0.3132        0.4698        0.6508        0.5339        0.4411        0.3794        0.4876        0.6139        0.9466        1.2102        1.3866        1.3770        1.3648        2.0796        3.0462        3.4402        4.3205        4.2689        5.5874        6.0745        5.6537        6.1530        6.7513        7.4335        7.9858        7.9761        8.8378       10.0859       13.0068       14.4124       12.8901       13.6226       16.7080       14.1758       12.8230       10.9486        8.5178        8.0716        8.6443        7.6898       10.4399       10.3764       10.5697       11.6267       12.2317       13.3857       14.4357       16.4393       17.3068       18.8332       14.7140       13.9375       29.3572       38.5211       43.2503       28.8846        7.9555        7.1200        5.7864        4.9846        4.3007        3.9955        6.4204        7.1838        5.6105        8.1302        5.5804        8.3634       13.9818        9.5333       12.0669       13.8460       11.5619       30.8857        7.9696       11.8774        6.2991        8.0751        5.8035        5.8710        3.6013        3.3461        9.6790        5.0911        4.8130        5.6751        9.7603        8.8264        6.2704        6.5517        5.9029        5.0180        3.0558        2.5223        4.0647        2.5523        4.3597       12.8528       16.3795       15.3780       19.7861       24.5157       26.6387       29.0399       15.5617       10.9114       10.1310       10.0433        9.4644        9.7520        7.5945        8.5882       10.2866        8.7205       10.2291       11.7113       10.7288        9.8174       10.0584       11.5763        8.8917        8.5758        9.2355       11.7956       12.7695       13.0105       15.8973       14.2886       15.9609       20.5572        0.0000        0.0000        0.0000        0.0000        0.0000        0.0000        0.0000        0.0000        0.0000        0.0000        0.0000        0.0000        0.0000        0.0000        0.0000        0.0000        0.0000        0.0000        0.0000        0.0000        0.0000        0.0000        0.0000        0.0000        0.0000        0.0000        0.0000        0.0000        0.0000        0.0000        0.0000        0.0000        0.0000        0.0000        0.0000        0.0000        0.0000        0.0000        0.0000        0.0000        0.0000        0.0000        0.0000        0.0000        0.0000        0.0000        0.0000        0.0000        0.0000        0.0000        0.0000        0.0000        0.0000        0.0000        0.0000        0.0000
        0.0000        0.0000        0.0000        0.0000        0.0000        0.0000        0.0000        0.0000        0.0000        0.0000        0.0000        0.0000        0.0000        0.0000        0.0000        0.0000        0.0000        0.0000        0.0000        0.0000       38.9176       36.8741       34.7431       21.5423       18.9423       18.1161       17.2905       17.6679       17.9663       15.0484       11.6386       23.0692       21.1292       29.0319       22.7741       55.0086       33.2672       18.3528       20.9634        9.8978        5.8658        4.6519        8.3411       15.0531       12.2896       15.2085        5.4502        3.8847        3.9633        3.9573        1.6381        1.3549        0.1209        0.1570        0.0948        2.4493        3.8833        3.5863        4.2071        2.6379        3.7933        5.1933        6.3456        3.1362        2.7438        2.1355        2.6038        3.3854        1.7020        0.5592        0.7906        1.0407        1.3811        1.4475        1.5484        1.8623        2.2679        2.2734        2.7695        4.1656        4.6369        4.6050        5.4610        6.2077        6.4128        6.7901        7.6701        8.7492        8.9091        7.7484        7.8617       10.1855       11.8682       12.4510       11.4200       12.5948       11.2215       10.8436        9.3363        8.6181        6.8021        7.2289        8.5341       12.1533        9.4005        9.8403       11.2482       11.0292       14.0775       16.3805       11.3017       10.7799       17.3826       13.3289       11.5960       24.7506       30.2075       25.7180       13.5582        8.0722        7.6875        7.5155        8.8220        6.3226        4.3317        4.5932        5.4637        6.3250        6.7972        6.7652        7.2769        7.8191        8.2273        8.1738        8.0215        7.9063        7.4985        7.1908        9.0391        7.4209       14.7057        5.9197        5.0735        4.3675        3.9472        5.5281        7.4315        4.4930        5.4342        7.9810        5.8813        5.8052        5.9087        5.6118        5.0203        3.1862        2.7284        2.5830        2.8019        4.4020        6.1691        9.6408       14.0929       15.3059       26.5471       29.2505       24.0339       11.7172        9.1116        9.3401        8.8337        7.8911        9.0532        7.1043        8.6353        9.7568       10.2091       12.2905       10.7730       10.3365       11.0450       11.7414       11.8581       10.9014       10.9887       11.5405       22.2058       30.2026       23.0783       24.7910       21.0815       18.5220       21.8434       19.7582        0.0000        0.0000        0.0000        0.0000        0.0000        0.0000        0.0000        0.0000        0.0000        0.0000        0.0000        0.0000        0.0000        0.0000        0.0000        0.0000        0.0000        0.0000        0.0000        0.0000        0.0000        0.0000        0.0000        0.0000        0.0000        0.0000        0.0000        0.0000        0.0000        0.0000        0.0000        0.0000        0.0000        0.0000        0.0000        0.0000        0.0000        0.0000        0.0000        0.0000        0.0000        0.0000        0.0000        0.0000        0.0000        0.0000        0.0000        0.0000        0.0000        0.0000        0.0000        0.0000        0.0000        0.0000        0.0000
        0.0000        0.0000        0.0000        0.0000        0.0000        0.0000        0.0000        0.0000        0.0000        0.0000        0.0000        0.0000        0.0000        0.0000        0.0000        0.0000        0.0000        0.0000        0.0000        0.0000       35.3149       33.6333       33.0515       23.0170       19.9876       18.2144       16.1141       14.5193       14.1935       12.7099        9.2781       18.5850        7.6612        9.5182       43.6825       43.9218       41.5148       17.0761       14.5636        0.3213        0.9267        3.4275        4.5074        8.0041        6.9354        6.7664        7.7744       10.1089        7.3279        2.1637        2.9413        6.6022        4.5416        5.2293        6.8107        8.5238        2.9752        5.4383        5.4254        4.9991        4.6047        5.3989        6.0693        6.0641        4.0036        1.2651        3.3370        3.3842        4.1489        1.5639        0.8927        1.1494        1.4213        1.3565        1.5386        1.6015        2.0250        2.5292        2.6450        3.8974        4.4146        4.5245        5.3586        6.6478        6.6904        6.6330        7.1700        8.0562        5.9266        5.7223        5.7959        7.3069        9.2571        9.8053        9.0751       11.0077        9.9547        8.2656        6.8053        5.6256        6.8577        7.2621        8.6215       10.7862        8.4960       10.6175        8.0726        9.2973        9.5176       10.4789       10.3741       13.5468       11.1997        8.1413        8.7635       10.0411       13.4919        9.9216        9.3777        8.4828       11.6636       11.2130        9.6917        6.3285        6.2774        6.0818        6.7360        8.0915        8.3429        8.8042        9.9784        9.9020       10.9521       11.7251       10.5302        9.3288        8.9972        8.6246        8.2866        8.5851        9.5951       34.2158       19.3898       26.2859        8.2799        5.6381        7.6277        7.5574        8.6635        7.2793        5.1153        6.0041        6.0032        5.8843        5.3792        3.6039        4.0420        3.1346        3.1454        4.7644        4.8132       10.2540       30.1234       17.9817       14.3303       20.9137       18.5754       10.0154       10.6522        9.0053        9.3132        7.4766        8.4061       10.6848        8.9594        8.8541       12.3340       12.4278       12.3561       13.0019       14.5751       13.4794       14.1975       16.1740       17.8375       15.9341       21.9853       23.5800       21.8635       20.3488       22.9135       28.0260       20.6788       20.8070       20.9067        0.0000        0.0000        0.0000        0.0000        0.0000        0.0000        0.0000        0.0000        0.0000        0.0000        0.0000        0.0000        0.0000        0.0000        0.0000        0.0000        0.0000        0.0000        0.0000        0.0000        0.0000        0.0000        0.0000        0.0000        0.0000        0.0000        0.0000        0.0000        0.0000        0.0000        0.0000        0.0000        0.0000        0.0000        0.0000        0.0000        0.0000        0.0000        0.0000        0.0000        0.0000        0.0000        0.0000        0.0000        0.0000        0.0000        0.0000        0.0000        0.0000        0.0000        0.0000        0.0000        0.0000        0.0000
        0.0000        0.0000        0.0000        0.0000        0.0000        0.0000        0.0000        0.0000        0.0000        0.0000        0.0000        0.0000        0.0000        0.0000        0.0000        0.0000        0.0000        0.0000        0.0000        0.0000        0.0000       47.4545       45.2055       65.1694       60.9730       58.4888       52.6430       36.2836       31.9165       27.1518       20.1968       29.6225       19.9174       26.2385       36.6304       41.6579       50.7462       24.1348       38.4289       46.8457       28.2464       26.0627       11.0922       11.3635       29.1953       21.9025       11.7058       15.7511       14.7757        9.0777       11.5920       12.2435        9.1031        8.7770       14.7490       20.3912       16.9914       15.1346       18.5104       17.5702       13.7565        6.9126        5.3760        9.8920       10.2037        4.7889        2.4842        2.1675        1.4538        2.5636        2.8466        1.5333        1.7286        1.1273        1.8170        1.7355        3.2256        3.4952        3.5094        6.3561        8.3688        6.2240        6.5185        6.9022        7.2730        6.0895        5.5874        5.4471        4.9459        4.4587        4.6787        5.4212        6.7064        7.2552        6.3592       12.0114       16.6835       10.3956        9.3797       10.5074        8.3999        6.6850        8.4300        9.9939        9.6695        8.7227       14.0860       10.2750       10.1647        8.1214       14.3030        8.0701       11.9922        8.4110        8.2934        9.2317       11.2191        8.3364       10.4126        9.6076       11.3744       14.6276       11.2559       15.3622       12.4167        7.2010        7.9648       16.2213       10.7967       11.2163       14.2828       16.0732       17.9016       22.1161       19.5756       21.4428       16.9519       18.4022       16.2804       13.6209       16.2480       13.3925       48.5765       87.5014       25.7262       12.0018        6.5827        7.0136        7.7506        6.9214        6.2261        5.9897        5.8322        5.6529        5.5454        5.4118        6.2948        4.9801        4.8460        4.4474        3.8885        9.3274       14.9166       12.2529       13.4974       14.9105       14.8630        9.2961       10.9504       10.0691       10.2351        9.4105       10.2145       13.1533       11.7259        9.0959        8.0139       10.0119       14.2509       13.7852       15.1379       16.7271       20.8760       26.9502       27.5446       26.2647       24.6851       26.3462       25.9568       24.1273       28.4281       25.9996       26.2307       23.0686       22.9512        1.3800        0.0000        0.0000        0.0000        0.0000        0.0000        0.0000        0.0000        0.0000        0.0000        0.0000        0.0000        0.0000        0.0000        0.0000        0.0000        0.0000        0.0000        0.0000        0.0000        0.0000        0.0000        0.0000        0.0000        0.0000        0.0000        0.0000        0.0000        0.0000        0.0000        0.0000        0.0000        0.0000        0.0000        0.0000        0.0000        0.0000        0.0000        0.0000        0.0000        0.0000        0.0000        0.0000        0.0000        0.0000        0.0000        0.0000        0.0000        0.0000        0.0000        0.0000        0.0000        0.0000        0.0000
        0.0000        0.0000        0.0000        0.0000        0.0000        0.0000        0.0000        0.0000        0.0000        0.0000        0.0000        0.0000        0.0000        0.0000        0.0000        0.0000        0.0000        0.0000        0.0000        0.0000        0.0000       45.1243       47.5440       71.7801       75.7687       73.8380       66.3005       44.9702       39.0035       33.4996       28.4412       21.6063       29.5402       29.9559       44.0940       49.2075       54.7480       52.6825       87.2637       59.9466       30.4532       37.5683       30.6648       45.7189       45.6243       20.9787       19.0406       22.8429       11.5172        9.1808        6.1154        5.0842        4.5969        3.0062       13.0511       24.6975       22.6174       10.4187       18.6426       11.8147       16.6886       14.9528       14.0903       11.7349        7.6777        1.7151        1.4276        1.3612        1.5795        3.1636        3.6910        2.5607        1.7798        1.3860        2.0224        2.3466        3.8241        4.8345        3.5440        7.3713        5.7032        5.3138        5.9515        6.3888        5.6610        4.9604        4.8092        4.9741        5.2492        4.4390        3.1397        4.9510        5.5465        5.9039        9.7441       14.2448       10.2507        6.9589        6.7778        6.3539        4.3520        4.3733        5.9565        5.7450        9.9370        7.0522        6.0287        8.9207        8.4423        6.9133        9.4914       13.1448       12.5875       12.2541        6.7772        9.5686       11.2780       11.2388       10.3982       10.9976       16.7276       15.4146       20.0498       14.0454        8.1192        8.2562       10.9601       19.6915       12.2294       12.6746       13.4607       17.7628       17.4027       17.3468       28.4861       24.7808       23.1381       24.9773       27.9992       14.8794       40.6457      117.2286      162.3136       39.4562        7.9243       21.2938       14.4562       18.5769       20.7197        7.4472        6.6458        6.7100       11.7562        6.3318        5.9321        6.4959        7.1013        8.3578        6.1219        4.4392        4.2055       36.6887        4.1033        7.6252       10.5418        9.2759        6.6788        9.4219       11.2346       10.7811       15.8159       12.3420       10.4297       15.3394       15.9841       10.5473       10.9174       10.8580       14.0628       15.4459       17.3304       20.1202       23.7641       32.4108       29.6809       30.3004       25.2915       29.9734       30.1075       31.8639       26.8102       24.9436       24.0483       24.8675       26.3974       12.6600        0.0000        0.0000        0.0000        0.0000        0.0000        0.0000        0.0000        0.0000        0.0000        0.0000        0.0000        0.0000        0.0000        0.0000        0.0000        0.0000        0.0000        0.0000        0.0000        0.0000        0.0000        0.0000        0.0000        0.0000        0.0000        0.0000        0.0000        0.0000        0.0000        0.0000        0.0000        0.0000        0.0000        0.0000        0.0000        0.0000        0.0000        0.0000        0.0000        0.0000        0.0000        0.0000        0.0000        0.0000        0.0000        0.0000        0.0000        0.0000        0.0000        0.0000        0.0000        0.0000        0.0000
        0.0000        0.0000        0.0000        0.0000        0.0000        0.0000        0.0000        0.0000        0.0000        0.0000        0.0000        0.0000        0.0000        0.0000        0.0000        0.0000        0.0000        0.0000        0.0000        0.0000        0.0000       41.7848       44.6476       72.7694       79.0408       79.3862       72.0112       48.2562       42.7870       35.6490       28.3026       13.2759       15.2312       18.0310       35.0416       11.0471       20.8809       16.4489       30.2091       33.1937       47.5701       35.9277       30.8804       34.1701       26.2224       15.3925       25.6518       27.2425       25.0126       12.2809       13.3744       20.2817       17.1256        7.9300       14.2879       26.2093       19.6150        8.4318       13.8921        8.0913        9.6360        9.5252       13.3750       15.8386        7.8567        8.8601        6.2456        4.5916        1.9714        3.0528        8.1158        4.3540        3.4262        1.7494        2.0766        1.9564        3.9625        6.1070        9.1247       11.7103        9.7023        9.5610        7.0591        5.2304        4.8209        5.0502        5.3172        5.0904        4.7178        3.9580        3.8120        4.2106        5.5226        5.5531        4.9474        8.0026        7.6388        6.7108        2.8665        5.0507        6.8060        2.0582        7.7982        5.3508        7.0710        6.3326        5.1357        5.9638        9.6245        9.5106       10.3069       10.3598       15.8697       14.1579        7.1790       14.7632       11.1762       10.7522       10.2573       12.6995       16.1491       14.9826       19.5676       10.1568        9.5660        9.4171       10.3903       12.8950       13.4764       14.0623       14.7752       17.3315       17.3304       19.0875       20.7515       22.8332       19.3106       23.9109       19.5331       17.0061       15.4394       29.9675       25.3225        9.5174        9.5773       14.5066       23.4411       21.2363       13.2481        7.7423       10.1556        7.1597        6.8691        6.5090        8.8644       14.5565        9.0172        8.7931       12.4815       10.4376        5.0915        6.5041       10.1744        7.1718        9.8068        6.1612        8.7433       13.1937       16.9193       16.4692       18.4991       15.1550       12.7965       14.2565       13.4548       13.3935       12.9228       14.9548       14.8621       18.5805       20.6042       23.4845       25.6469       33.7650       35.5541       28.1792       29.5674       31.1433       32.2166       34.2519       45.9715       34.4741       30.5097       32.4255       30.2832        4.1700        0.0000        0.0000        0.0000        0.0000        0.0000        0.0000        0.0000        0.0000        0.0000        0.0000        0.0000        0.0000        0.0000        0.0000        0.0000        0.0000        0.0000        0.0000        0.0000        0.0000        0.0000        0.0000        0.0000        0.0000        0.0000        0.0000        0.0000        0.0000        0.0000        0.0000        0.0000        0.0000        0.0000        0.0000        0.0000        0.0000        0.0000        0.0000        0.0000        0.0000        0.0000        0.0000        0.0000        0.0000        0.0000        0.0000        0.0000        0.0000        0.0000        0.0000        0.0000        0.0000        0.0000
        0.0000        0.0000        0.0000        0.0000        0.0000        0.0000        0.0000        0.0000        0.0000        0.0000        0.0000        0.0000        0.0000        0.0000        0.0000        0.0000        0.0000        0.0000        0.0000        0.0000        0.0000       38.3987       44.1003       67.4554       74.8298       74.1838       69.9324       49.9299       43.3988       38.2504       29.5098       11.7802        9.6995        7.0692        9.1454        5.9207       16.6100       14.1700        6.4607       30.6243       17.8429       32.4398       41.1472       42.1262       27.6965       13.3212       16.7334       12.4862       14.6506       15.4821        4.9467       15.2355       29.9864       12.8289       24.9907       29.9944       22.2534        9.4647        8.3483        9.6177       12.2911        5.9854        5.9423       12.2913        8.3954       12.6875        9.4827        8.4411        7.6958        7.9313        2.4618        1.3815        1.6276        2.0495        2.7713        2.7290        8.9407       18.2705       11.3084       15.5656       16.0847        8.6799        9.7284        5.3659        4.9511        4.7072        5.4912        5.1887        5.1102        5.0443        4.5921        5.2816        5.2308        4.4270        5.1750        7.0727        4.8050        6.5540        4.5105        4.1895        7.4583        1.2247        3.0265        3.7922        5.1425        3.7634        4.0400        4.8167        7.3651        8.5641        7.1826        9.7274        9.2965        7.1714        8.6444       15.3450       10.4833       12.2449       12.2457       15.2455       16.6603       16.5861       15.4996       11.5686       10.6927       13.0332       12.7010       14.2432       16.7623       19.2988       21.5261       23.3926       23.9635       26.4118       25.7935       19.3855       17.7934       22.7871       18.0023       22.5438       17.1397       30.8466       29.0258       16.8110        9.1984        9.4251       15.4367       13.8781       12.2358        9.8179        9.2163        8.3745        7.5029        7.7302        7.7855       17.8912       12.6900        7.8605       10.3982       11.4507        8.7619       12.1280       19.2542       12.9925       14.1032       17.0080       12.4011       15.9235       21.5205       22.8044       23.1222       19.2733       16.4176       18.1792       18.1443       15.0536       16.0665       17.2735       17.1399       21.1089       24.2945       25.3474       26.4473       33.4883       38.2923       35.1357       34.1468       34.6981       36.4886       46.8736       47.3455       38.6611       35.5606       36.9980       33.4552        0.0000        0.0000        0.0000        0.0000        0.0000        0.0000        0.0000        0.0000        0.0000        0.0000        0.0000        0.0000        0.0000        0.0000        0.0000        0.0000        0.0000        0.0000        0.0000        0.0000        0.0000        0.0000        0.0000        0.0000        0.0000        0.0000        0.0000        0.0000        0.0000        0.0000        0.0000        0.0000        0.0000        0.0000        0.0000        0.0000        0.0000        0.0000        0.0000        0.0000        0.0000        0.0000        0.0000        0.0000        0.0000        0.0000        0.0000        0.0000        0.0000        0.0000        0.0000        0.0000        0.0000        0.0000
        0.0000        0.0000        0.0000        0.0000        0.0000        0.0000        0.0000        0.0000        0.0000        0.0000        0.0000        0.0000        0.0000        0.0000        0.0000        0.0000        0.0000        0.0000        0.0000        0.0000        0.0000        0.0000       57.9285       72.7837       79.1863       74.6871       69.0592       47.4942       40.8677       39.9421       28.2609       20.2743       13.8403        9.1414       12.7929       11.0564       10.7771       12.7955       10.8166        8.4277       11.9741       10.5207        9.5229       20.1146       16.7214       10.4106       22.6797       38.2692       51.7030       57.3328       41.2587       35.6104       36.8016       23.6975       23.1873       13.0069       12.9416       11.2096        9.7749        4.8576        4.9198        4.5549        8.0540        7.9643        5.6372        5.8851        6.3098        9.6099       14.6243        5.6563        6.7838        3.5070        3.6659        6.8063       11.6565        8.6913       12.3399       11.9780       13.4677       11.5131        9.0208        8.8869        8.9236        7.7180        7.6337        6.0128        7.0626       11.3624       16.0036       12.8065       12.5471       11.8798        9.6854       14.1854        9.3486        5.9327        4.5276        4.0569        6.7581        5.0310        6.8511        4.0041        5.0301        3.5078        4.2483        2.8043        3.3590        3.1636        6.8779        5.1217        4.3269        6.7017       12.0570        8.9210       11.2837       17.2544       15.6674       15.1163       18.4525       24.5527       25.0781       21.7435       20.5298       20.4229       13.3605       15.7294       17.3865       16.0546       19.5231       24.9441       25.9797       24.9020       26.3734       27.2747       24.7012       22.7409       22.0427       30.2887       27.1150       21.5053       24.1840       30.3944       23.6201       30.6406       60.7440       47.9620       43.1259       48.3972       23.3175       17.9152       12.9360       10.2193       10.3328        9.2741        8.5771       12.5111        9.3174        8.0348       10.4575       12.5678       11.9673       13.3668       13.1592       14.4885       13.6164       23.1245       30.8199       21.1573       23.8748       24.0093       28.8669       20.0996       26.5118       29.4743       25.4080       22.3525       25.2522       29.1087       31.0330       30.4613       34.1316       39.0330       38.6344       34.0798       41.4192       46.6143       44.4976       52.8149       44.4683       48.9711       52.4906       39.7079       37.7595       37.5231       38.8865       33.4893       37.5640       41.3587       40.6269        0.0000        0.0000        0.0000        0.0000        0.0000        0.0000        0.0000        0.0000        0.0000        0.0000        0.0000        0.0000        0.0000        0.0000        0.0000        0.0000        0.0000        0.0000        0.0000        0.0000        0.0000        0.0000        0.0000        0.0000        0.0000        0.0000        0.0000        0.0000        0.0000        0.0000        0.0000        0.0000        0.0000        0.0000        0.0000        0.0000        0.0000        0.0000        0.0000        0.0000        0.0000        0.0000        0.0000        0.0000        0.0000        0.0000        0.0000        0.0000        0.0000        0.0000
        0.0000        0.0000        0.0000        0.0000        0.0000        0.0000        0.0000        0.0000        0.0000        0.0000        0.0000        0.0000        0.0000        0.0000        0.0000        0.0000        0.0000        0.0000        0.0000        0.0000        0.0000        0.0000        0.0000        0.0000        0.0000        0.0000       65.3860       35.1056       36.7106       40.5230       27.1379       13.8383       25.9823       42.2067       27.7442       12.7509       20.4933       14.3369       10.6548        4.0594        2.0593        2.7782        5.1510       23.4023       17.1739       12.1322       29.0020       43.5929       62.2397       82.1913       65.9904       40.0294       36.1433       34.5768       35.0081        9.9679       13.9180       13.9496       10.3484        6.6794        5.8231        5.9147        2.9798        4.4364        3.1982        2.8696        3.2028        7.4720       12.6036        7.6065        4.7534        3.6456        6.1656        8.0164       12.5620       10.6582       11.7490       10.1108       12.4151        9.1677        9.8626        9.6322        8.7287        7.7880        6.7228        7.0602        7.4721        9.1594       12.8989       13.2167       11.0701        9.1835        9.7933        7.7108        5.4542        4.0878        4.0529        5.6368       13.2706        4.8891        2.4667        3.4576        5.0520        1.7258        1.0319        0.8291        2.0437        1.1489        1.9422        4.1784        4.0989       15.9083        7.9442       10.9107       11.4741       15.3653       14.8419       16.9789       25.2461       32.7961       25.4923       23.2499       22.6115       20.3032       16.8079       16.6154       15.5451       23.4533       22.7677       21.2741       30.2165       26.9266       30.6165       29.8297       33.3499       34.9484       39.7194       31.2070       24.8785       22.2287       21.7259       17.4515       55.1202      114.5068       86.3577       35.8727       16.9189       29.0567       32.9249       49.3683       21.5247       11.3010        9.9923       12.5898        9.2746       11.9167       10.0423        9.0721       12.0926       15.5774       17.6113       20.2142       20.0106       24.5399       27.0928       37.5557       32.4645       24.5721       29.9603       28.5073       28.2095       24.7297       24.0832       31.5440       34.3985       24.2096       24.0165       29.2473       33.5906       35.0119       37.8030       42.4708       41.8175       39.9994       50.0013       48.9029       45.5547       52.1742       51.6519       57.7266       54.4572       40.7051       39.0048       39.8894       41.6133       36.1493       38.0531       41.7532       41.1695        0.0000        0.0000        0.0000        0.0000        0.0000        0.0000        0.0000        0.0000        0.0000        0.0000        0.0000        0.0000        0.0000        0.0000        0.0000        0.0000        0.0000        0.0000        0.0000        0.0000        0.0000        0.0000        0.0000        0.0000        0.0000        0.0000        0.0000        0.0000        0.0000        0.0000        0.0000        0.0000        0.0000        0.0000        0.0000        0.0000        0.0000        0.0000        0.0000        0.0000        0.0000        0.0000        0.0000        0.0000        0.0000        0.0000        0.0000        0.0000        0.0000        0.0000
        0.0000        0.0000        0.0000        0.0000        0.0000        0.0000        0.0000        0.0000        0.0000        0.0000        0.0000        0.0000        0.0000        0.0000        0.0000        0.0000        0.0000        0.0000        0.0000        0.0000        0.0000        0.0000        0.0000        0.0000        0.0000        0.0000        0.0000       40.4653       30.9146       30.6927       29.8979       12.4973       10.3080        7.0673       12.2301        9.3140        7.0440        9.1496       11.1026        2.9609        1.3298        1.6367        3.5119       22.1224       24.3812        9.8841       21.9901       41.4997       50.4408       74.3054       69.6484       36.4862       20.7051       26.2836       25.5265        5.7772        5.0375        3.5562        1.5354        2.3927        3.3213        4.5804        1.9920        3.3299        3.8128        5.0074        5.1247        6.2651        7.5005        8.7082        5.5294        7.6166        8.8224       10.8849       10.3170        7.1399        9.2803       10.7163       11.8556        8.9413        9.1181        8.8993        8.2358        6.5400        6.0575        6.3252        7.5516       11.5611       12.4617       11.9692        9.2184       11.0458        8.2338        7.6512        7.0090        5.0645        8.8090        8.2758        6.2527        1.3639        2.0851        1.6380        4.2072        1.3637        0.7191        0.9970        1.0665        1.4265        1.2632        2.9799        2.5448        7.6468        6.9176       16.2886       11.8814       15.4518       18.7574       18.5054       21.6506       25.5257       25.3496       24.7758       23.1414       18.0960       16.6223       16.3693       17.0993       19.1600       19.6757       24.3673       36.4803       36.6796       42.1323       42.9253       40.8807       34.1173       30.2517       29.2930       26.3764       31.1850       48.3519       64.0145       80.7078      102.8041       39.2952       29.2998       21.8399       28.9926       32.7651       34.6263       20.9316       13.2330       10.5828       12.0570       13.1269       13.5346        9.7708       14.3253       14.2880       22.3806       21.3415       22.4367       31.3554       30.2096       33.4852       40.2875       38.0273       33.9719       33.2729       33.1195       33.1633       27.6464       31.8969       45.8759       37.2784       32.5532       28.9472       30.6193       33.9031       35.2772       40.3529       46.3093       50.3531       54.0118       59.4080       51.1514       49.3633       56.1571       58.7561       51.7184       45.6104       42.4695       42.2615       41.5458       43.8832       37.6060       38.7745       41.3901       44.8526       28.1400        0.0000        0.0000        0.0000        0.0000        0.0000        0.0000        0.0000        0.0000        0.0000        0.0000        0.0000        0.0000        0.0000        0.0000        0.0000        0.0000        0.0000        0.0000        0.0000        0.0000        0.0000        0.0000        0.0000        0.0000        0.0000        0.0000        0.0000        0.0000        0.0000        0.0000        0.0000        0.0000        0.0000        0.0000        0.0000        0.0000        0.0000        0.0000        0.0000        0.0000        0.0000        0.0000        0.0000        0.0000        0.0000        0.0000        0.0000        0.0000        0.0000
        0.0000        0.0000        0.0000        0.0000        0.0000        0.0000        0.0000        0.0000        0.0000        0.0000        0.0000        0.0000        0.0000        0.0000        0.0000        0.0000        0.0000        0.0000        0.0000        0.0000        0.0000        0.0000        0.0000        0.0000        0.0000        0.0000        0.0000        0.0000        0.0000        0.0000       37.7127       22.6927       10.4386        9.1000        3.7561        8.9914        9.7884        6.5697        8.5376        1.8852        1.4745        0.7453        0.4711       22.6291       17.2238        3.1369        2.0671       26.8108       59.8200       50.0385       46.2791       28.8890       33.6259       24.0243       29.0972        6.7778        4.0827        0.9559        2.6483        1.9186        2.2557        2.2430        2.4430        1.8701        2.8792        2.2563        7.4386        7.6108        8.1257       12.0470       10.6728        8.7749       10.6832       15.0475       10.4712        8.4585       10.0310       14.3273        9.5402        7.0284        7.5204        7.6344        7.4608        6.0637        5.5151        6.1960        7.7186       11.3689       13.6659       10.3414        9.9042        9.6432        8.6799        9.3462        8.4849        6.1966        4.5468        6.3754        5.7402        3.3576        2.7264        3.5573        1.8474        0.8448        0.8661        0.8117        0.7949        1.0384        2.2371        1.7138        3.1561        7.2375       11.4244        9.0475       15.0282       16.8634       22.1751       22.2875       24.7294       23.7639       25.1482       25.7358       24.6283       19.2922       18.2478       18.1464       21.2425       24.0312       23.8489       31.3950       41.5842       41.6868       37.8390       38.9128       36.1741       31.2988       24.1191       23.3920       36.0359       22.7540       88.1391       44.9766       69.5010       32.4046       20.0443       86.6036      106.2183       63.3612       39.1883       36.7039       25.0313       17.7606       14.1808       11.5702       12.6817       11.3440       18.5208       20.4099       20.7215       26.4301       24.7007       28.2286       34.1009       32.2418       36.2299       48.2072       43.2998       38.1063       37.7798       35.9273       35.5466       31.8083       34.5601       42.0996       43.0400       38.6363       40.0223       36.5889       38.1025       38.5835       43.9506       46.7679       51.6133       50.8692       48.3335       54.3026       53.6800       55.5384       56.7169       54.0027       50.5402       45.7410       42.8273       42.6545       44.7710       37.7188       38.5594       42.3961       49.1602       29.3700        0.0000        0.0000        0.0000        0.0000        0.0000        0.0000        0.0000        0.0000        0.0000        0.0000        0.0000        0.0000        0.0000        0.0000        0.0000        0.0000        0.0000        0.0000        0.0000        0.0000        0.0000        0.0000        0.0000        0.0000        0.0000        0.0000        0.0000        0.0000        0.0000        0.0000        0.0000        0.0000        0.0000        0.0000        0.0000        0.0000        0.0000        0.0000        0.0000        0.0000        0.0000        0.0000        0.0000        0.0000        0.0000        0.0000        0.0000        0.0000        0.0000
        0.0000        0.0000        0.0000        0.0000        0.0000        0.0000        0.0000        0.0000        0.0000        0.0000        0.0000        0.0000        0.0000        0.0000        0.0000        0.0000        0.0000        0.0000        0.0000        0.0000        0.0000        0.0000        0.0000        0.0000        0.0000        0.0000        0.0000        0.0000        0.0000        0.0000        0.0000       20.7747        8.8237        0.0000        0.0000       10.1706       26.6744       20.0222        5.3281        5.3148        1.6459        0.3713        0.4718       26.0522        8.2177        3.9487       15.2016       17.9508       20.6262        8.5299       15.9569       12.9127       14.8330       11.1360        5.8951        1.7731        0.8527        0.3894        1.0283        2.3556        3.3940        1.0890        0.3321        2.0776        2.3277        3.0013        2.4550        4.6016        4.1249        3.5506        5.4173        6.3349        6.8538        5.6801        7.9251        7.7040        6.8125        8.0530        9.2174        5.8433        5.4220        9.5871        8.2286        8.3180        5.0225        6.0444        9.8145        9.5797       21.4385       18.0123        9.5347        9.8366       15.3707       10.1960        6.6726        7.4472        4.9953       10.5974       14.3461        3.4200        3.9510        2.3051        4.3883        1.3290        1.7918        3.9738        2.4746        5.0591        3.8155        2.8992        4.3313       10.2678       18.4657       20.8790       31.4457       22.5089       19.4959       19.6396       23.3109       24.4344       24.5824       25.1026       24.3733       21.3257       20.5332       20.4792       21.4890       21.7623       26.0216       30.9360       33.4194       29.3953       37.6364       34.7939       29.3757       24.9168       24.9328       24.2844       33.5357       53.6726       67.9474       43.7810       40.5152       32.0912       31.8395       55.1598       33.9898       28.9571       28.1401       26.5404       20.0500       17.6447       15.3285       15.1644       16.4015       18.3971       20.1290       21.6622       25.4576       24.8010       24.7948       26.8745       34.6036       41.3480       46.9269       50.1441       47.7387       51.1775       54.2132       54.2621       57.7673       46.9387       55.9394       60.8237       65.8652       76.0573       67.0758       65.6634       53.1861       66.9152       75.6362      101.7936      111.0003       79.6871       82.1376       88.9821       91.3433       59.2389       58.9201       57.6829       56.5373       49.2680       47.3417       47.8150       47.4055       40.5121       41.7261       41.2286        0.0000        0.0000        0.0000        0.0000        0.0000        0.0000        0.0000        0.0000        0.0000        0.0000        0.0000        0.0000        0.0000        0.0000        0.0000        0.0000        0.0000        0.0000        0.0000        0.0000        0.0000        0.0000        0.0000        0.0000        0.0000        0.0000        0.0000        0.0000        0.0000        0.0000        0.0000        0.0000        0.0000        0.0000        0.0000        0.0000        0.0000        0.0000        0.0000        0.0000        0.0000        0.0000        0.0000        0.0000        0.0000        0.0000        0.0000        0.0000        0.0000        0.0000        0.0000
        0.0000        0.0000        0.0000        0.0000        0.0000        0.0000        0.0000        0.0000        0.0000        0.0000        0.0000        0.0000        0.0000        0.0000        0.0000        0.0000        0.0000        0.0000        0.0000        0.0000        0.0000        0.0000        0.0000        0.0000        0.0000        0.0000        0.0000        0.0000        0.0000        0.0000        0.0000        0.0000        0.0000        0.0000        0.0000        0.0000        0.0000       18.2217       12.9286        3.3203        3.2515        0.3451        0.4624       11.7690        6.2590       17.9155       27.6246       14.5071       18.3010       16.6325       13.0254       11.5999       13.2159        4.1160        4.1572        0.5872        0.4411        0.2137        0.7888        0.9392        0.7303        0.4658        0.9437        1.2299        1.1363        1.0194        1.3810        2.5566        3.1068        3.7057        5.9470        7.5258        8.1102       12.8387       11.4125        5.2888        7.2205        9.7198        8.0804        5.1333        5.4005        3.4771        3.7704        6.5995        5.1534        3.8344        7.6259       13.0136       22.4525       26.6247       14.0952        6.9809        9.5985        8.8423        5.1544       13.8912       10.9526        4.8705        4.0539        2.6895        4.6072        7.6011        5.3877        1.4499        1.1301        1.8180        5.1693        8.3133        4.3916        3.9743        6.8513       12.5820       16.1951       21.4133       22.5364       24.5192       16.1686       19.4016       20.9524       26.2805       30.9695       26.3185       25.7023       22.7201       22.1656       22.2756       23.5753       23.6093       23.6235       33.5471       29.8128       25.8244       26.2343       26.0256       25.4681       26.5182       28.3522       77.4935       73.7622       55.4480       21.7878       20.1355       23.1333       30.8786       28.7116       37.9942       33.0908       27.4422       20.2946       19.0510       17.5598       21.3385       17.9184       17.8199       21.8858       23.6452       23.4262       24.4405       21.3891       29.1898       34.7458       41.6178       45.2002       64.3681       54.0461       58.5320       53.9443       62.5149       60.3981       62.9471       58.1656       49.6444       59.4535       70.4554       92.4895       89.4868       83.9554       82.9194       85.4366       79.3039       95.9237      141.3840      143.1992      147.1610       85.1156       79.9402       88.5862       58.5028       56.9213       54.5041       54.6137       49.3286       49.1712       48.2049       48.7339       40.1611       44.2113        0.0000        0.0000        0.0000        0.0000        0.0000        0.0000        0.0000        0.0000        0.0000        0.0000        0.0000        0.0000        0.0000        0.0000        0.0000        0.0000        0.0000        0.0000        0.0000        0.0000        0.0000        0.0000        0.0000        0.0000        0.0000        0.0000        0.0000        0.0000        0.0000        0.0000        0.0000        0.0000        0.0000        0.0000        0.0000        0.0000        0.0000        0.0000        0.0000        0.0000        0.0000        0.0000        0.0000        0.0000        0.0000        0.0000        0.0000        0.0000        0.0000        0.0000        0.0000        0.0000
        0.0000        0.0000        0.0000        0.0000        0.0000        0.0000        0.0000        0.0000        0.0000        0.0000        0.0000        0.0000        0.0000        0.0000        0.0000        0.0000        0.0000        0.0000        0.0000        0.0000        0.0000        0.0000        0.0000        0.0000        0.0000        0.0000        0.0000        0.0000        0.0000        0.0000        0.0000        0.0000        0.0000        0.0000        0.0000        0.0000        0.0000        0.0000        0.0000        5.0503        1.7802        5.6287        3.1793        6.5287        7.8180        6.1783        9.1656        7.5859        7.7623       11.3303        7.8906        8.6254        4.1549        0.9523        0.7082        0.1249        0.1433        0.2441        0.5656        0.3773        0.0796        0.0819        0.0483        0.4257        0.4777        1.1091        1.5683        2.2501        2.8925        3.4572        3.3741        4.8362        8.7379       10.6619        5.5073        6.4403       13.6206       10.9245        9.5404        5.9059        5.3244        4.5093        4.3697        6.3823        9.1975       15.8275       20.8300       24.7913       14.8985       21.5396       17.6607       10.0749       14.5143        8.5935        6.9562        7.3006       10.0960        5.6118        7.2075        5.3037        2.8220        4.4113        5.2980        1.1506        1.1745        2.5061        4.7962        9.6877        4.0460        3.1371        4.6636       11.4493       20.2606       16.4195       12.4947       22.8317       23.2438       18.1390       25.8635       38.2581       36.5739       28.3050       26.3652       23.6384       23.5222       23.9125       24.2384       25.0317       25.0685       25.2509       25.7172       28.2362       32.8728       27.0581       26.2560       27.0743       31.3073       74.5959       43.4425       22.4723       26.2642       23.8747       40.4976       27.6518       27.7990       22.1640       20.6827       23.5307       23.9051       24.8898       26.8304       19.8663       19.3821       22.4809       25.3579       25.6847       29.1770       33.1733       47.7478       39.6663       48.7565       51.3973       59.8214       64.2647       67.8957       79.5944       66.9014       74.7744       60.1144       64.9649       56.1861       54.4505       51.1996       77.9463       80.1371      107.7842      118.3424      136.6660      106.3334       74.0578       81.8953      166.5059      128.7593       88.8737       82.6382       85.2595       95.4045       57.4787       59.9156       57.8314       59.1916       49.3344       50.4836       51.3660       50.7851       41.8926       39.6071        0.0000        0.0000        0.0000        0.0000        0.0000        0.0000        0.0000        0.0000        0.0000        0.0000        0.0000        0.0000        0.0000        0.0000        0.0000        0.0000        0.0000        0.0000        0.0000        0.0000        0.0000        0.0000        0.0000        0.0000        0.0000        0.0000        0.0000        0.0000        0.0000        0.0000        0.0000        0.0000        0.0000        0.0000        0.0000        0.0000        0.0000        0.0000        0.0000        0.0000        0.0000        0.0000        0.0000        0.0000        0.0000        0.0000        0.0000        0.0000        0.0000        0.0000        0.0000        0.0000
        0.0000        0.0000        0.0000        0.0000        0.0000        0.0000        0.0000        0.0000        0.0000        0.0000        0.0000        0.0000        0.0000        0.0000        0.0000        0.0000        0.0000        0.0000        0.0000        0.0000        0.0000        0.0000        0.0000        0.0000        0.0000        0.0000        0.0000        0.0000        0.0000        0.0000        0.0000        0.0000        0.0000        0.0000        0.0000        0.0000        0.0000        0.0000        0.0000        0.0000        2.1114       10.6084       10.3277        2.2890        2.5494        6.7048       13.7658        9.4280        7.3543        7.8980        6.9574        9.0827        3.7969        2.5192        1.3950        0.0000        0.0417        0.2113        0.2140        0.8492        0.5770        0.4770        0.6489        1.1607        0.4248        1.0933        1.8301        3.2737        5.3890        5.9895        4.2733        8.4382        8.0883        5.7337        5.3636        6.6133        6.2535        3.2091        4.8002        4.3771        4.4922        6.5418       10.4494       10.4467       12.3232       27.2408       20.9002       18.6798       26.5991       42.1196       31.2999       13.5652        9.5800        9.6993        7.8926        8.1266        7.5055        6.4480        5.7183        3.8507        9.5042        3.9947        5.6322        2.0994        6.7086        3.4017        5.9194        6.1541        4.0424        3.0309        6.8602       13.4536       11.1472       16.6878       13.9790       13.2193       15.1250       17.6538       21.5848       29.6686       27.4710       25.8897       26.1081       24.0602       24.2583       24.6272       25.1673       25.9880       25.9567       25.9968       26.2840       27.3354       33.3944       27.2800       31.9294       45.4672       48.2442       41.6183       37.7288       50.6644       45.9364       27.6522       47.8797       27.7710       23.8577       26.7975       26.8040       22.7702       27.3544       30.2440       33.3648       28.8038       25.7582       29.4193       32.0736       33.5297       39.2970       45.9916       54.7092       51.6869       59.8869       58.6732       66.6244       78.5014       74.0577       88.8789       77.0532       79.1434       66.4630       67.8786       60.1313       72.6976       82.4260       83.9165       82.2513      116.5245      148.4333      112.7922      109.1946       81.4608       80.5014       87.9861       99.9995       91.2132       92.2256       90.1391       78.7399       57.0963       56.9202       61.9631       65.6022       53.1614       52.0279       51.5430       47.6640       42.3530        0.0000        0.0000        0.0000        0.0000        0.0000        0.0000        0.0000        0.0000        0.0000        0.0000        0.0000        0.0000        0.0000        0.0000        0.0000        0.0000        0.0000        0.0000        0.0000        0.0000        0.0000        0.0000        0.0000        0.0000        0.0000        0.0000        0.0000        0.0000        0.0000        0.0000        0.0000        0.0000        0.0000        0.0000        0.0000        0.0000        0.0000        0.0000        0.0000        0.0000        0.0000        0.0000        0.0000        0.0000        0.0000        0.0000        0.0000        0.0000        0.0000        0.0000        0.0000        0.0000        0.0000
        0.0000        0.0000        0.0000        0.0000        0.0000        0.0000        0.0000        0.0000        0.0000        0.0000        0.0000        0.0000        0.0000        0.0000        0.0000        0.0000        0.0000        0.0000        0.0000        0.0000        0.0000        0.0000        0.0000        0.0000        0.0000        0.0000        0.0000        0.0000        0.0000        0.0000        0.0000        0.0000        0.0000        0.0000        0.0000        0.0000        0.0000        0.0000        0.0000        0.0000        0.0000        0.0000        0.0000       16.8116       14.5085       12.7439       12.4301       11.5591       12.8709       13.6338       22.3096       34.3627       33.4733       19.0241       11.6863       16.2778       13.7568       12.7628        9.9676        7.5415        5.3950        3.7183        3.1797        1.9372        1.0119        0.8695        2.6742        5.8155        8.4325       12.4440       11.3302       16.3154       16.4965       14.6449       11.5106       16.8859       21.0654       19.7992       17.6295       27.2714       12.5808       15.0834       21.0333       34.8198       44.7994       45.1352       48.2935       60.4883       60.2585       45.2977       49.9704       64.0233       50.7875       40.5245       35.8479       22.4142       20.1636       17.0186       16.3479       15.2309       15.0153       16.7103       15.7779        5.2474        4.8867        5.9258        4.1014        8.4286        8.7566        5.7093        6.1453       16.3695       21.5922       22.3827       24.2759       16.2537       18.3243       21.6212       20.9149       24.0887       27.5448       26.8463       27.2776       28.9607       29.6376       30.2746       30.8931       28.4655       28.4922       28.4071       28.5329       25.1549       31.3586       28.7268       36.5398       54.5636       28.2784       31.6003       36.9709       32.7390       51.2917       39.3071       54.5621       45.5241       30.3656       35.0151       44.3828       44.8039       47.7383       40.0378       48.0838       43.0539       38.7286       48.3245       45.1101       43.6947       46.0522       49.8932       54.6880       57.9565       66.6079       67.8104       68.8302       79.5264       83.0884       92.1304       82.4310       81.6430       79.1348       72.2955       63.2851       68.4979       72.9502       94.0231       73.2174       99.5732       99.8612      114.6989      134.7045      106.8959       88.5029       87.5283       82.5518       78.2201       78.1498       75.2565       64.7915       54.0376       55.2945       59.5665       59.9542       59.3362       60.3757       67.0061       50.1756       10.6200        0.0000        0.0000        0.0000        0.0000        0.0000        0.0000        0.0000        0.0000        0.0000        0.0000        0.0000        0.0000        0.0000        0.0000        0.0000        0.0000        0.0000        0.0000        0.0000        0.0000        0.0000        0.0000        0.0000        0.0000        0.0000        0.0000        0.0000        0.0000        0.0000        0.0000        0.0000        0.0000        0.0000        0.0000        0.0000        0.0000        0.0000        0.0000        0.0000        0.0000        0.0000        0.0000        0.0000        0.0000        0.0000        0.0000        0.0000        0.0000        0.0000        0.0000        0.0000        0.0000        0.0000
        0.0000        0.0000        0.0000        0.0000        0.0000        0.0000        0.0000        0.0000        0.0000        0.0000        0.0000        0.0000        0.0000        0.0000        0.0000        0.0000        0.0000        0.0000        0.0000        0.0000        0.0000        0.0000        0.0000        0.0000        0.0000        0.0000        0.0000        0.0000        0.0000        0.0000        0.0000        0.0000        0.0000        0.0000        0.0000        0.0000        0.0000        0.0000        0.0000        0.0000        0.0000        0.0000        0.0000        0.0000       16.0990       18.1728       15.3688        7.1017        6.9082       11.0329        6.4655       29.0812       31.2791       27.6121       27.6485       32.5030       28.6914       26.7329       21.6341        9.9252        7.2740        5.3349        3.8098        4.4226        3.1507        1.8765        2.8508        7.3862       10.9758       11.3173        9.6844       16.1669       17.2934       22.0587       21.4153       22.9051       27.0605       22.0654       11.3780       40.3671       26.7385       30.6381       36.8471       43.1545       49.9740       62.9300       63.9609       63.1860       63.4778       66.6249       59.7450       51.0999      101.2223       79.3108       43.0048       19.3589       16.3238       17.4242       16.8828       20.7319       20.8047       22.8890       12.8272        7.5676        4.6674        6.4044        5.7996       11.7774        9.9666       10.0292       14.7542       18.0607       18.9478       18.1482       18.4886       15.7776       17.3390       20.1213       20.5664       24.6967       26.3732       25.8422       26.8894       29.1167       30.1376       30.9867       31.6395       33.8146       31.0047       30.7726       34.6959       25.0151       33.4106       29.4794       34.8901       30.9636       33.7679       31.2848       37.8046       29.9727       32.3381       36.5964       30.8415       41.0089       42.1354       40.4210       50.7654       49.5114       51.5431       54.7662       50.2851       69.1210       59.2039       59.7267       58.7536       61.0770       46.1196       48.7412       55.5996       50.7159       59.4412       68.1758       71.7947       93.5810       89.6477       84.2405       83.4614       77.5643       79.2904       74.8593       67.1721      101.9016       96.7567       73.2036       65.6784       82.0523       97.4203       96.2453      109.2073       84.3843       75.8627      103.7148      112.8792       75.1990       73.2229       66.8947       70.6062       57.1597       59.3983       62.8202       66.1366       65.3584       70.3917       64.2168       51.9341       18.1500        0.0000        0.0000        0.0000        0.0000        0.0000        0.0000        0.0000        0.0000        0.0000        0.0000        0.0000        0.0000        0.0000        0.0000        0.0000        0.0000        0.0000        0.0000        0.0000        0.0000        0.0000        0.0000        0.0000        0.0000        0.0000        0.0000        0.0000        0.0000        0.0000        0.0000        0.0000        0.0000        0.0000        0.0000        0.0000        0.0000        0.0000        0.0000        0.0000        0.0000        0.0000        0.0000        0.0000        0.0000        0.0000        0.0000        0.0000        0.0000        0.0000        0.0000        0.0000        0.0000        0.0000
        0.0000        0.0000        0.0000        0.0000        0.0000        0.0000        0.0000        0.0000        0.0000        0.0000        0.0000        0.0000        0.0000        0.0000        0.0000        0.0000        0.0000        0.0000        0.0000        0.0000        0.0000        0.0000        0.0000        0.0000        0.0000        0.0000        0.0000        0.0000        0.0000        0.0000        0.0000        0.0000        0.0000        0.0000        0.0000        0.0000        0.0000        0.0000        0.0000        0.0000        0.0000        0.0000        0.0000        0.0000        0.0000        0.0000       11.4247        9.5001        6.8306        8.1229        3.4902       14.9608       14.5452       21.2952       24.5013       18.1652       18.4934       25.3798       23.6038       16.0740       11.1372       10.3542        6.4879        4.9918        4.7243        5.0293        2.8889        6.2866        6.8436        8.3129        8.7162        9.8220       17.9851       25.9127       17.3673       23.3627       29.5765       40.7225       17.2524       18.4083       21.0887       40.9174       37.7573       47.6530       57.3181       67.6602       57.0744       49.9678       68.6435       59.3236       50.6569       40.5489       78.6614       48.8972       51.8154       17.8890       28.2348       21.2016       13.9735       20.6561       20.9120       21.4951       17.8228        7.9964        8.6597       13.1455        9.8674        6.9679       10.2741        8.5868       10.2641       24.7418       16.8578       15.9372       16.8905       14.7970       17.0426       19.3611       21.2559       27.0467       24.8765       25.3915       26.8980       28.6021       29.3911       29.9094       30.3715       28.2087       28.0594       34.9254       29.1092       26.2851       23.4543       25.3857       33.3114       30.8385       25.7322       31.0403       33.2046       28.7164       33.0984       42.9387       60.6867       46.2653       46.5390       46.0166       50.6578       57.9732       57.5905       56.9825       71.9708       72.4638       67.2919       58.1063       65.0361       70.4312       73.4178       61.0141       56.4920       53.9834       60.4818       67.5457       68.8125       85.0507       95.4107       76.1893       80.7856       81.4708       73.5564       70.9796       75.3203       90.4137       75.1791       62.9339       61.5947       77.7766       73.9358       92.4295       85.1914       89.6023       91.3353      103.5445      122.7230       79.8394       81.3355       82.0703       80.5946       58.1316       62.3019       64.0413       65.1589       63.1283       64.9341       64.2038       56.4819       35.7300        0.0000        0.0000        0.0000        0.0000        0.0000        0.0000        0.0000        0.0000        0.0000        0.0000        0.0000        0.0000        0.0000        0.0000        0.0000        0.0000        0.0000        0.0000        0.0000        0.0000        0.0000        0.0000        0.0000        0.0000        0.0000        0.0000        0.0000        0.0000        0.0000        0.0000        0.0000        0.0000        0.0000        0.0000        0.0000        0.0000        0.0000        0.0000        0.0000        0.0000        0.0000        0.0000        0.0000        0.0000        0.0000        0.0000        0.0000        0.0000        0.0000        0.0000        0.0000        0.0000        0.0000
        0.0000        0.0000        0.0000        0.0000        0.0000        0.0000        0.0000        0.0000        0.0000        0.0000        0.0000        0.0000        0.0000        0.0000        0.0000        0.0000        0.0000        0.0000        0.0000        0.0000        0.0000        0.0000        0.0000        0.0000        0.0000        0.0000        0.0000        0.0000        0.0000        0.0000        0.0000        0.0000        0.0000        0.0000        0.0000        0.0000        0.0000        0.0000        0.0000        0.0000        0.0000        0.0000        0.0000        0.0000        0.0000        0.0000        0.0000        3.1602        5.0964        9.1380        5.3243       11.9200       11.2604        9.4483        9.1907       14.8521       15.4848       13.2524       11.5501        9.6301        7.8643        5.0388        5.3877        3.2433        2.5653        0.9898        0.1680        4.7866        6.4175        8.0478        8.7930       10.9390       11.1041       11.1212       10.3157        7.7132       14.6603        3.8257        9.5925       25.0647       22.6475       19.7749       30.7030       43.3403       53.8894       57.9668       65.7853       56.3443       54.7226       59.6618       39.3573       26.6772       30.0727       36.0620       50.1309       28.8146       34.7925       16.4708       19.6359       29.4307       31.6198       32.7185       31.3884       14.2767        9.5755        8.1820       15.5775       10.4787        9.3483        9.8391        5.8592       16.0043       16.0300       18.6763       14.4872       16.2041       16.4202       19.5316       22.7107       24.3886       24.1838       24.4831       25.3395       27.5122       26.9919       27.3269       27.3995       25.3594       25.0296       29.6987       32.8181       41.3713       21.0429       25.6768       26.2596       47.7693       44.0900       41.8795       38.3178       29.7719       46.2814       65.7196       42.5696       57.6254       60.4441       59.5312       60.0792       53.0454       55.2251       73.2361       76.8612       78.4363       72.4457       64.5927       63.4526       67.8772       65.7147       63.5205       56.0378       58.7252       60.6677       60.2845       53.4448       83.7383       86.0383       92.9963       79.1734       76.9396       78.3878       74.3882       72.6702       69.3924       70.6226       65.7702       64.1917       86.0334       88.7594       92.4598      104.0897       77.8651       98.7147      108.5708      116.6109       78.0940       75.8403       61.1755       68.8558       60.6472       61.4156       63.0943       63.6445       62.5793       62.9204       55.8976       62.5893        0.0000        0.0000        0.0000        0.0000        0.0000        0.0000        0.0000        0.0000        0.0000        0.0000        0.0000        0.0000        0.0000        0.0000        0.0000        0.0000        0.0000        0.0000        0.0000        0.0000        0.0000        0.0000        0.0000        0.0000        0.0000        0.0000        0.0000        0.0000        0.0000        0.0000        0.0000        0.0000        0.0000        0.0000        0.0000        0.0000        0.0000        0.0000        0.0000        0.0000        0.0000        0.0000        0.0000        0.0000        0.0000        0.0000        0.0000        0.0000        0.0000        0.0000        0.0000        0.0000        0.0000        0.0000
        0.0000        0.0000        0.0000        0.0000        0.0000        0.0000        0.0000        0.0000        0.0000        0.0000        0.0000        0.0000        0.0000        0.0000        0.0000        0.0000        0.0000        0.0000        0.0000        0.0000        0.0000        0.0000        0.0000        0.0000        0.0000        0.0000        0.0000        0.0000        0.0000        0.0000        0.0000        0.0000        0.0000        0.0000        0.0000        0.0000        0.0000        0.0000        0.0000        0.0000        0.0000        0.0000        0.0000        0.0000        0.0000        0.0000        0.0000        0.0000        0.0000        0.0000       16.9174       14.3255       22.8827       20.1280       16.8300       18.7321       17.6304       16.3494       12.8235        0.7337        0.6061        0.5399        0.3751        1.3322        1.5536        2.1287        0.0000        0.0000        6.4517        7.7499        8.7146       11.2124       12.5507       12.0959       11.0248        7.0912        6.2822        8.1864       18.9477       72.1867       53.5709       30.1376       34.2531       28.4277       35.0315       64.2209       44.2067       35.1820       29.9655        0.0000        0.0000        0.0000        0.0000       43.6445       43.4095       36.5146       25.1231       27.7545        0.0000       45.7859       68.7789       49.1594       51.6373       50.2578       46.6884       51.9309       55.4002       11.7945       10.1171        9.3273       10.2683       10.0267       10.9725       13.9925       11.6332       14.4879       17.2953       19.8989       20.6513       23.8076       25.5710       26.5814       27.5603       22.6535       22.6431       22.3185       22.4072       20.1227       19.8167       19.5726       21.4936       31.3147       19.7353       21.9262       19.9247       34.4106       28.8038       28.5829       28.5086       31.0473       31.3411       49.0367       40.6707       41.9097       36.4640       47.7679       51.1511       64.8859       64.9590       66.4261       60.8359       63.4868       70.8330       68.8151       61.6482       75.4925       92.5815       70.0568       62.5066       54.0728       51.6159       61.0643       64.8973       64.9286       89.5752      105.7558      105.3040       84.6401       86.9006       90.3609       81.8906       82.3276       76.3195       72.2537       67.8065       85.8659      102.9387      105.0589       89.6568       68.4701       91.5232      100.0151       86.1509       60.1675       57.1231       54.9782       61.9896       56.4685       55.5641       58.4740       60.0199       59.1836       50.6559        0.0000        0.0000        0.0000        0.0000        0.0000        0.0000        0.0000        0.0000        0.0000        0.0000        0.0000        0.0000        0.0000        0.0000        0.0000        0.0000        0.0000        0.0000        0.0000        0.0000        0.0000        0.0000        0.0000        0.0000        0.0000        0.0000        0.0000        0.0000        0.0000        0.0000        0.0000        0.0000        0.0000        0.0000        0.0000        0.0000        0.0000        0.0000        0.0000        0.0000        0.0000        0.0000        0.0000        0.0000        0.0000        0.0000        0.0000        0.0000        0.0000        0.0000        0.0000        0.0000        0.0000        0.0000        0.0000        0.0000
        0.0000        0.0000        0.0000        0.0000        0.0000        0.0000        0.0000        0.0000        0.0000        0.0000        0.0000        0.0000        0.0000        0.0000        0.0000        0.0000        0.0000        0.0000        0.0000        0.0000        0.0000        0.0000        0.0000        0.0000        0.0000        0.0000        0.0000        0.0000        0.0000        0.0000        0.0000        0.0000        0.0000        0.0000        0.0000        0.0000        0.0000        0.0000        0.0000        0.0000        0.0000        0.0000        0.0000        0.0000        0.0000        0.0000        0.0000        0.0000        0.0000        0.0000        0.0000        0.0000        0.0000        0.0000        0.0000       16.6418       17.7140       16.4073        0.0000        0.0000        0.0000        0.4216        0.2688        1.5844        1.9229        0.0000        0.0000        0.0000        0.0000        0.0000        0.0000        0.0000       11.7809       13.6986       14.2039        7.8681        7.1705        9.3723       14.5113       35.3827       24.6929       32.8563       57.4040       29.9278       31.7064       34.9536       34.8833       26.3941        0.0000        0.0000        0.0000        0.0000        0.0000        0.0000       43.3986       21.1746        0.0000        0.0000        0.0000       55.1609       68.8306       61.6166       54.0532       58.6002       50.7339       49.7144       49.0858       11.7572        8.0504        9.6613        6.2361       11.1892       11.0480       12.7288       12.0098       14.3028       17.9434       20.1831       20.6056       22.5841       24.9662       25.8279       25.9453       24.4355       22.6234       20.3962       19.4710       20.1158       17.1150       17.9830       17.2875       18.2210       14.7327       18.6824       20.6423       22.6779       29.4120       29.0097       39.6931       33.0868       42.2665       38.4139       56.6471       46.8817       43.6879       44.3749       51.1203       81.7036       84.4583      100.6981       73.7493       68.1476       63.8329       64.6582       58.8975       59.9820       73.5462       59.9452       53.4951       52.5570       63.0622       70.5077       74.2787       81.1546       83.1234      101.9160       98.7480       83.0919       86.2553       83.7435       87.0051       72.0522       77.6625       79.8597       78.9235       98.3208      107.3597       99.6442      100.1522       75.2190       79.8884       81.9738       80.4248       61.9078       57.6710       59.1540       62.5274       58.7983       54.4555       55.4372       56.5664       66.1791       59.2499        0.0000        0.0000        0.0000        0.0000        0.0000        0.0000        0.0000        0.0000        0.0000        0.0000        0.0000        0.0000        0.0000        0.0000        0.0000        0.0000        0.0000        0.0000        0.0000        0.0000        0.0000        0.0000        0.0000        0.0000        0.0000        0.0000        0.0000        0.0000        0.0000        0.0000        0.0000        0.0000        0.0000        0.0000        0.0000        0.0000        0.0000        0.0000        0.0000        0.0000        0.0000        0.0000        0.0000        0.0000        0.0000        0.0000        0.0000        0.0000        0.0000        0.0000        0.0000        0.0000        0.0000        0.0000        0.0000        0.0000
        0.0000        0.0000        0.0000        0.0000        0.0000        0.0000        0.0000        0.0000        0.0000        0.0000        0.0000        0.0000        0.0000        0.0000        0.0000        0.0000        0.0000        0.0000        0.0000        0.0000        0.0000        0.0000        0.0000        0.0000        0.0000        0.0000        0.0000        0.0000        0.0000        0.0000        0.0000        0.0000        0.0000        0.0000        0.0000        0.0000        0.0000        0.0000        0.0000        0.0000        0.0000        0.0000        0.0000        0.0000        0.0000        0.0000        0.0000        0.0000        0.0000        0.0000        0.0000        0.0000        0.0000        0.0000        0.0000        0.0000        0.0000        0.0000        0.0000        0.0000        0.0000        0.2362        0.2073        1.6781        1.9420        0.0000        0.0000        0.0000        0.0000        0.0000        0.0000        0.0000        0.0000       11.6228       12.1397        7.7507        7.4995        9.8422       13.8721       51.8956       61.4555       26.5546       36.4812       29.2682       29.1894        0.0000        0.0000        0.0000        0.0000        0.0000        0.0000        0.0000        0.0000        0.0000        0.0000        0.0000        0.0000        0.0000        0.0000        0.0000       56.8431       71.8750       57.5829       60.1936       49.6262       42.2246       36.0980       10.7178        8.1890        4.7304        4.9061        6.7164        9.3620       10.5190       10.7416       13.4933       18.7182       18.1873       19.2610       22.9247       24.6637       25.7670       24.9927       22.3926       20.4955       20.3868       17.9529       16.0991       15.5028       15.1531       15.6862       17.5150       13.7649       14.0728       19.8739       19.4200       24.4216       38.4141       38.7337       40.7485       39.2368       37.2105       40.6779       40.5109       46.5815       48.8957       47.8653       65.6857       77.7334       95.0386       82.4793       71.1466       63.7727       63.4267       58.1661       61.7671       68.4323       60.5598       51.8390       47.3512       52.9912       62.2087       89.5647      100.2086       97.3348       93.2616       95.3811       85.4518       80.7306       87.8825       83.1120       77.5791       88.9241       87.0935       93.3013       93.1462       84.2182       98.9536       99.3392       89.2082       91.9498       79.8377       76.8863       60.7535       72.8875       58.1474       59.1448       52.3974       51.8352       52.7447       55.2132       50.8848        0.0000        0.0000        0.0000        0.0000        0.0000        0.0000        0.0000        0.0000        0.0000        0.0000        0.0000        0.0000        0.0000        0.0000        0.0000        0.0000        0.0000        0.0000        0.0000        0.0000        0.0000        0.0000        0.0000        0.0000        0.0000        0.0000        0.0000        0.0000        0.0000        0.0000        0.0000        0.0000        0.0000        0.0000        0.0000        0.0000        0.0000        0.0000        0.0000        0.0000        0.0000        0.0000        0.0000        0.0000        0.0000        0.0000        0.0000        0.0000        0.0000        0.0000        0.0000        0.0000        0.0000        0.0000        0.0000        0.0000        0.0000
        0.0000        0.0000        0.0000        0.0000        0.0000        0.0000        0.0000        0.0000        0.0000        0.0000        0.0000        0.0000        0.0000        0.0000        0.0000        0.0000        0.0000        0.0000        0.0000        0.0000        0.0000        0.0000        0.0000        0.0000        0.0000        0.0000        0.0000        0.0000        0.0000        0.0000        0.0000        0.0000        0.0000        0.0000        0.0000        0.0000        0.0000        0.0000        0.0000        0.0000        0.0000        0.0000        0.0000        0.0000        0.0000        0.0000        0.0000        0.0000        0.0000        0.0000        0.0000        0.0000        0.0000        0.0000        0.0000        0.0000        0.0000        0.0000        0.0000        0.0000        0.0000        0.0000        0.0979        1.8116        0.0000        0.0000        0.0000        0.0000        0.0000        0.0000        0.0000        0.0000        0.0000        0.0000       11.2834        8.0019        7.0008        8.6676       12.7584       24.5729       22.3712       31.4300       33.8041       23.7309        0.0000        0.0000        0.0000        0.0000        0.0000        0.0000        0.0000        0.0000        0.0000        0.0000        0.0000        0.0000        0.0000        0.0000        0.0000        0.0000        0.0000       86.9540      104.1519       54.1971       42.1229       32.6786       27.2863       11.7411        5.5833        2.7767        7.3204        5.8035        6.8867        9.1910       10.7888       12.3243       15.6624       17.5552       18.5034       21.2984       23.3701       24.8187       24.3485       21.1771       19.7864       23.9125       21.2589       16.4799       15.3682       15.6126       16.5070       15.8921       14.1844       14.7245       15.6872       22.4092       24.2898       23.6097       30.7586       46.0526       45.3405       40.1695       60.9045       52.4544       51.2928       59.9940       64.8945       76.1322       72.0124       70.4006       64.7396       72.5766       60.2674       58.4351       61.5770       61.7220       71.1683       66.0694       60.0014       64.4426       68.2063       59.5670       68.9137       81.9921       93.2145       85.0234       69.8639       81.6597       85.7215       80.6198       85.7528       79.0135       79.7407       74.0415       73.4868       87.6006       92.1593      101.3951      103.2718       96.4798       83.6875       82.1869       72.6667       60.4597       57.5951       55.0525       55.7880       48.6475       48.0779       51.4217       49.4372        0.0000        0.0000        0.0000        0.0000        0.0000        0.0000        0.0000        0.0000        0.0000        0.0000        0.0000        0.0000        0.0000        0.0000        0.0000        0.0000        0.0000        0.0000        0.0000        0.0000        0.0000        0.0000        0.0000        0.0000        0.0000        0.0000        0.0000        0.0000        0.0000        0.0000        0.0000        0.0000        0.0000        0.0000        0.0000        0.0000        0.0000        0.0000        0.0000        0.0000        0.0000        0.0000        0.0000        0.0000        0.0000        0.0000        0.0000        0.0000        0.0000        0.0000        0.0000        0.0000        0.0000        0.0000        0.0000        0.0000        0.0000        0.0000
        0.0000        0.0000        0.0000        0.0000        0.0000        0.0000        0.0000        0.0000        0.0000        0.0000        0.0000        0.0000        0.0000        0.0000        0.0000        0.0000        0.0000        0.0000        0.0000        0.0000        0.0000        0.0000        0.0000        0.0000        0.0000        0.0000        0.0000        0.0000        0.0000        0.0000        0.0000        0.0000        0.0000        0.0000        0.0000        0.0000        0.0000        0.0000        0.0000        0.0000        0.0000        0.0000        0.0000        0.0000        0.0000        0.0000        0.0000        0.0000        0.0000        0.0000        0.0000        0.0000        0.0000        0.0000        0.0000        0.0000        0.0000        0.0000        0.0000        0.0000        0.0000        0.0000        0.0000        0.0000        0.0000        0.0000        0.0000        0.0000        0.0000        0.0000        0.0000        0.0000        0.0000        0.0000        6.8890        6.9243        7.5285        7.7970        9.2008       10.0022       12.0606       12.2220       15.4977        0.0000        0.0000        0.0000        0.0000        0.0000        0.0000        0.0000        0.0000        0.0000        0.0000        0.0000        0.0000        0.0000        0.0000        0.0000        0.0000        0.0000        0.0000      102.3544      109.1505       57.2538       40.8548       34.6241       23.6871        3.3463        1.7566        1.1675        2.3582        4.1642        5.0314        6.8412        8.2022       11.9428       14.8271       15.4398       18.8037       18.0990       20.7629       24.4756       19.0155       23.6337       22.0204       23.2189       19.2914       17.9454       20.2506       16.2322       16.3577       14.8032       14.7185       15.6602       17.5558       24.2940       27.4206       28.5342       35.5336       42.8904       61.0045       58.6605       57.3624       61.1212       63.4708       67.6620       64.9065       66.4635       61.9080       71.0042       68.6415       62.4069       57.5870       60.0011       59.3077       62.8428       55.6334       58.0531       48.9683       63.6491       54.6350       57.8353       64.8625       66.7207       80.9028       73.8397       74.8026       92.7909       90.9416       88.9071       89.5788       97.0002       79.6143       81.6538       86.6860       81.1438       82.1139       79.9333       80.2416       78.7389       70.1986       75.5067       73.0711       57.0869       57.1069       56.6158       54.0563       40.5108       40.6844       48.7178       60.2093        0.0000        0.0000        0.0000        0.0000        0.0000        0.0000        0.0000        0.0000        0.0000        0.0000        0.0000        0.0000        0.0000        0.0000        0.0000        0.0000        0.0000        0.0000        0.0000        0.0000        0.0000        0.0000        0.0000        0.0000        0.0000        0.0000        0.0000        0.0000        0.0000        0.0000        0.0000        0.0000        0.0000        0.0000        0.0000        0.0000        0.0000        0.0000        0.0000        0.0000        0.0000        0.0000        0.0000        0.0000        0.0000        0.0000        0.0000        0.0000        0.0000        0.0000        0.0000        0.0000        0.0000        0.0000        0.0000        0.0000        0.0000        0.0000
        0.0000        0.0000        0.0000        0.0000        0.0000        0.0000        0.0000        0.0000        0.0000        0.0000        0.0000        0.0000        0.0000        0.0000        0.0000        0.0000        0.0000        0.0000        0.0000        0.0000        0.0000        0.0000        0.0000        0.0000        0.0000        0.0000        0.0000        0.0000        0.0000        0.0000        0.0000        0.0000        0.0000        0.0000        0.0000        0.0000        0.0000        0.0000        0.0000        0.0000        0.0000        0.0000        0.0000        0.0000        0.0000        0.0000        0.0000        0.0000        0.0000        0.0000        0.0000        0.0000        0.0000        0.0000        0.0000        0.0000        0.0000        0.0000        0.0000        0.0000        0.0000        0.0000        0.0000        0.0000        0.0000        0.0000        0.0000        0.0000        0.0000        0.0000        0.0000        0.0000        0.0000        0.0000        0.0000        0.0000        0.0000        0.0000        0.0000        0.0000        0.0000        0.0000        0.0000        0.0000        0.0000        0.0000        0.0000        0.0000        0.0000        0.0000        0.0000        0.0000        0.0000        0.0000        0.0000        0.0000        0.0000        0.0000        0.0000        0.0000        0.0000       92.6650       71.7504       44.4430       38.1774       27.7540       21.4525        3.2579        1.5890        0.9137        2.0886        3.7359        4.6690        7.3141        8.7810       12.1183       13.1003       14.3705       15.0077       16.8361       23.9962       17.3934       18.2042       19.8745       21.4876       21.6858       19.2654       16.2939       15.7319       16.6786       16.1713       15.0243       15.0633       16.4838       18.1318       25.9589       32.9852       45.0823       45.0816       59.9183       70.9801       78.5987       78.0342       66.4125       61.5602       66.2718       62.2487       73.4512       72.5080       64.5221       67.5248       66.7087       66.3606       63.3349       61.0833       54.8300       53.0086       52.9152       51.5529       58.0131       59.4963       67.4824       66.9939       61.3776       80.4574       82.0616       89.9533       85.2935       87.0689       85.9135       84.8816       91.5587       83.0967       90.9286       83.7935       82.6775       79.6562       76.1324       74.2760       78.9286       71.8096       73.0370       74.6298       55.9327       54.7927       55.1353       64.9600       43.0784       42.3249       58.3721        0.0000        0.0000        0.0000        0.0000        0.0000        0.0000        0.0000        0.0000        0.0000        0.0000        0.0000        0.0000        0.0000        0.0000        0.0000        0.0000        0.0000        0.0000        0.0000        0.0000        0.0000        0.0000        0.0000        0.0000        0.0000        0.0000        0.0000        0.0000        0.0000        0.0000        0.0000        0.0000        0.0000        0.0000        0.0000        0.0000        0.0000        0.0000        0.0000        0.0000        0.0000        0.0000        0.0000        0.0000        0.0000        0.0000        0.0000        0.0000        0.0000        0.0000        0.0000        0.0000        0.0000        0.0000        0.0000        0.0000        0.0000        0.0000        0.0000
        0.0000        0.0000        0.0000        0.0000        0.0000        0.0000        0.0000        0.0000        0.0000        0.0000        0.0000        0.0000        0.0000        0.0000        0.0000        0.0000        0.0000        0.0000        0.0000        0.0000        0.0000        0.0000        0.0000        0.0000        0.0000        0.0000        0.0000        0.0000        0.0000        0.0000        0.0000        0.0000        0.0000        0.0000        0.0000        0.0000        0.0000        0.0000        0.0000        0.0000        0.0000        0.0000        0.0000        0.0000        0.0000        0.0000        0.0000        0.0000        0.0000        0.0000        0.0000        0.0000        0.0000        0.0000        0.0000        0.0000        0.0000        0.0000        0.0000        0.0000        0.0000        0.0000        0.0000        0.0000        0.0000        0.0000        0.0000        0.0000        0.0000        0.0000        0.0000        0.0000        0.0000        0.0000        0.0000        0.0000        0.0000        0.0000        0.0000        0.0000        0.0000        0.0000        0.0000        0.0000        0.0000        0.0000        0.0000        0.0000        0.0000        0.0000        0.0000        0.0000        0.0000        0.0000        0.0000        0.0000        0.0000        0.0000        0.0000        0.0000        0.0000       94.4084       67.9332       38.5921       32.1273       25.6773       18.8321        3.2859        1.1927        1.2339        2.2754        4.6471        4.5350        5.5204        9.0397       15.3860       12.2608       13.8552       14.8473       15.0511       16.1081       16.4450       17.0797       18.3313       18.6800       19.1112       19.2533       16.6470       17.5283       17.0751       17.3768       15.8863       17.3123       18.8589       21.1689       34.2256       37.5323       44.4983       49.0423       59.1790       57.8155       66.6766       55.3486       60.2715       62.3459       71.0636       70.4843       73.3919       81.8044       76.4165       82.7334       71.9373       72.9703       67.4023       64.6670       54.9160       54.2105       56.9844       56.9867       60.2583       61.1646       61.8769       59.0556       63.9051       71.5121       74.7343       75.4934       75.8913       83.0102       76.5393       85.2560       79.5633       81.3205       74.3635       78.9138       79.1855       69.8201       70.1128       66.6592       64.7071       64.0949       66.1406       69.7858       51.9140       52.7472       54.4105       67.8045       42.9969       74.2297       74.0193        0.0000        0.0000        0.0000        0.0000        0.0000        0.0000        0.0000        0.0000        0.0000        0.0000        0.0000        0.0000        0.0000        0.0000        0.0000        0.0000        0.0000        0.0000        0.0000        0.0000        0.0000        0.0000        0.0000        0.0000        0.0000        0.0000        0.0000        0.0000        0.0000        0.0000        0.0000        0.0000        0.0000        0.0000        0.0000        0.0000        0.0000        0.0000        0.0000        0.0000        0.0000        0.0000        0.0000        0.0000        0.0000        0.0000        0.0000        0.0000        0.0000        0.0000        0.0000        0.0000        0.0000        0.0000        0.0000        0.0000        0.0000        0.0000        0.0000
        0.0000        0.0000        0.0000        0.0000        0.0000        0.0000        0.0000        0.0000        0.0000        0.0000        0.0000        0.0000        0.0000        0.0000        0.0000        0.0000        0.0000        0.0000        0.0000        0.0000        0.0000        0.0000        0.0000        0.0000        0.0000        0.0000        0.0000        0.0000        0.0000        0.0000        0.0000        0.0000        0.0000        0.0000        0.0000        0.0000        0.0000        0.0000        0.0000        0.0000        0.0000        0.0000        0.0000        0.0000        0.0000        0.0000        0.0000        0.0000        0.0000        0.0000        0.0000        0.0000        0.0000        0.0000        0.0000        0.0000        0.0000        0.0000        0.0000        0.0000        0.0000        0.0000        0.0000        0.0000        0.0000        0.0000        0.0000        0.0000        0.0000        0.0000        0.0000        0.0000        0.0000        0.0000        0.0000        0.0000        0.0000        0.0000        0.0000        0.0000        0.0000        0.0000        0.0000        0.0000        0.0000        0.0000        0.0000        0.0000        0.0000        0.0000        0.0000        0.0000        0.0000        0.0000        0.0000        0.0000        0.0000        0.0000        0.0000        0.0000       63.3169       85.4479       43.1330       28.0005       23.7720       20.4781       15.5565        2.5215        1.3596        1.4043        1.8817        4.4303        4.7715        6.0736        7.3538       10.8664       12.1079       14.3219       21.6529       16.8874       18.0730       17.5327       18.8667       19.9326       21.9040       22.2208       20.9910       17.9227       23.3198       17.4961       18.8073       18.3439       17.4532       20.3323       23.3920       32.6449       33.5012       39.7346       49.8796       64.9149       60.2513       63.0227       65.4674       63.0205       65.1478       76.6725       69.6750       80.6723       91.4038       92.9352       82.2289       76.3697       70.1764       68.2196       65.3046       67.5818       55.3690       59.4390       69.0858       62.8387       61.3404       54.9320       57.5123       69.5325       69.7095       77.3089       79.4095       71.6771       72.4001       72.9488       77.4818       65.0986       68.8376       65.9791       67.6255       62.4729       61.1630       60.5299       71.2574       61.1553       69.6069       64.7576       61.3020       48.5755       47.6842       49.9082       53.9658       66.3481        0.0000        0.0000        0.0000        0.0000        0.0000        0.0000        0.0000        0.0000        0.0000        0.0000        0.0000        0.0000        0.0000      118.5600        0.0000        0.0000        0.0000      146.1900        0.0000        0.0000        0.0000        0.0000        0.0000        0.0000        0.0000        0.0000        0.0000        0.0000        0.0000        0.0000        0.0000        0.0000        0.0000        0.0000        0.0000        0.0000        0.0000        0.0000        0.0000        0.0000        0.0000        0.0000        0.0000        0.0000        0.0000        0.0000        0.0000        0.0000        0.0000        0.0000        0.0000        0.0000        0.0000        0.0000        0.0000        0.0000        0.0000        0.0000        0.0000        0.0000        0.0000
        0.0000        0.0000        0.0000        0.0000        0.0000        0.0000        0.0000        0.0000        0.0000        0.0000        0.0000        0.0000        0.0000        0.0000        0.0000        0.0000        0.0000        0.0000        0.0000        0.0000        0.0000        0.0000        0.0000        0.0000        0.0000        0.0000        0.0000        0.0000        0.0000        0.0000        0.0000        0.0000        0.0000        0.0000        0.0000        0.0000        0.0000        0.0000        0.0000        0.0000        0.0000        0.0000        0.0000        0.0000        0.0000        0.0000        0.0000        0.0000        0.0000        0.0000        0.0000        0.0000        0.0000        0.0000        0.0000        0.0000        0.0000        0.0000        0.0000        0.0000        0.0000        0.0000        0.0000        0.0000        0.0000        0.0000        0.0000        0.0000        0.0000        0.0000        0.0000        0.0000        0.0000        0.0000        0.0000        0.0000        0.0000        0.0000        0.0000        0.0000        0.0000        0.0000        0.0000        0.0000        0.0000        0.0000        0.0000        0.0000        0.0000        0.0000        0.0000        0.0000        0.0000        0.0000        0.0000        0.0000        0.0000        0.0000        0.0000        0.0000       32.7835       34.3380       25.6682       14.5164       12.6077       10.4383        9.9059       15.7919        6.1612        4.3710        4.8729        4.7200        5.5172        6.8172        9.7394       11.3928       12.3405       11.8541       13.5917       17.5611       19.4040       20.3602       20.9618       21.1511       22.5710       23.7176       27.2227       19.5934       19.1160       23.0773       19.9741       22.1142       20.1360       23.0717       26.2395       27.6280       32.5642       37.5782       45.4834       50.2226       57.6758       64.9435       72.5950       75.9918       80.7722       83.9848       85.2570       96.6835      103.3505      104.6141       92.7050       90.8018       87.5635       63.0915       62.6729       53.0948       60.2617       53.8671       58.6905       63.8897       62.8489       59.9267       71.7521       76.0306       62.5900       58.7856       71.3187       71.4662       73.1833       71.9537       73.4364       60.2337       56.1179       54.2858       53.1666       55.1045       54.1188       53.9314       57.0810       42.6136       46.0564       40.9513       43.7233       36.6760       39.7834       41.2617       48.7976       95.2089        0.0000        0.0000        0.0000        0.0000        0.0000        0.0000        0.0000        0.0000        0.0000        0.0000        0.0000        0.0000      197.5200      162.5100      141.2100        0.0000      163.1400      177.1800        0.0000        0.0000        0.0000        0.0000        0.0000        0.0000        0.0000        0.0000        0.0000        0.0000        0.0000        0.0000        0.0000        0.0000        0.0000        0.0000        0.0000        0.0000        0.0000        0.0000        0.0000        0.0000        0.0000        0.0000        0.0000        0.0000        0.0000        0.0000        0.0000        0.0000        0.0000        0.0000        0.0000        0.0000        0.0000        0.0000        0.0000        0.0000        0.0000        0.0000        0.0000        0.0000        0.0000
        0.0000        0.0000        0.0000        0.0000        0.0000        0.0000        0.0000        0.0000        0.0000        0.0000        0.0000        0.0000        0.0000        0.0000        0.0000        0.0000        0.0000        0.0000        0.0000        0.0000        0.0000        0.0000        0.0000        0.0000        0.0000        0.0000        0.0000        0.0000        0.0000        0.0000        0.0000        0.0000        0.0000        0.0000        0.0000        0.0000        0.0000        0.0000        0.0000        0.0000        0.0000        0.0000        0.0000        0.0000        0.0000        0.0000        0.0000        0.0000        0.0000        0.0000        0.0000        0.0000        0.0000        0.0000        0.0000        0.0000        0.0000        0.0000        0.0000        0.0000        0.0000        0.0000        0.0000        0.0000        0.0000        0.0000        0.0000        0.0000        0.0000        0.0000        0.0000        0.0000        0.0000        0.0000        0.0000        0.0000        0.0000        0.0000        0.0000        0.0000        0.0000        0.0000        0.0000        0.0000        0.0000        0.0000        0.0000        0.0000        0.0000        0.0000        0.0000        0.0000        0.0000        0.0000        0.0000        0.0000        0.0000        0.0000        0.0000       22.5732       16.3494       16.6433       16.3169       10.2292        8.8267        7.2606        6.4676       12.9621        7.4123        5.5169        5.7675        5.3452        5.7468        6.4451        7.3769       12.0712       11.0849       12.0005       13.3483       18.0616       20.2953       21.3230       21.6215       21.5651       24.8515       28.1068       29.9590       21.3798       19.0528       20.2863       21.2623       25.2080       20.4355       25.0126       27.2294       32.6549       33.8598       39.6878       46.4777       56.1939       63.5474       74.4444       68.3058       79.4199       85.5436       90.7562       91.6304       99.7718      104.6414       98.5741       93.1412       65.4223       72.1761       68.4039       72.1919       59.0759       61.8900       57.4541       59.4432       59.3162       61.4431       63.9672       66.4773       72.7086       57.5351       57.0929       70.9077       70.8513       61.2733       70.8459       52.5612       51.7915       53.6144       45.9603       46.0354       59.4422       55.0313       51.0953       53.1947       35.2455       35.7038       37.2302       36.6027       31.8858       32.6968       44.4051       45.5544       74.4108        0.0000        0.0000        0.0000        0.0000        0.0000        0.0000      247.7939      223.2900        0.0000        0.0000        0.0000        0.0000      190.7400      151.0500        0.0000        0.0000        0.0000        0.0000        0.0000        0.0000        0.0000        0.0000        0.0000        0.0000        0.0000        0.0000        0.0000        0.0000        0.0000        0.0000        0.0000        0.0000        0.0000        0.0000        0.0000        0.0000        0.0000        0.0000        0.0000        0.0000        0.0000        0.0000        0.0000        0.0000        0.0000        0.0000        0.0000        0.0000        0.0000        0.0000        0.0000        0.0000        0.0000        0.0000        0.0000        0.0000        0.0000        0.0000        0.0000        0.0000        0.0000
        0.0000        0.0000        0.0000        0.0000        0.0000        0.0000        0.0000        0.0000        0.0000        0.0000        0.0000        0.0000        0.0000        0.0000        0.0000        0.0000        0.0000        0.0000        0.0000        0.0000        0.0000        0.0000        0.0000        0.0000        0.0000        0.0000        0.0000        0.0000        0.0000        0.0000        0.0000        0.0000        0.0000        0.0000        0.0000        0.0000        0.0000        0.0000        0.0000        0.0000        0.0000        0.0000        0.0000        0.0000        0.0000        0.0000        0.0000        0.0000        0.0000        0.0000        0.0000        0.0000        0.0000        0.0000        0.0000        0.0000        0.0000        0.0000        0.0000        0.0000        0.0000        0.0000        0.0000        0.0000        0.0000        0.0000        0.0000        0.0000        0.0000        0.0000        0.0000        0.0000        0.0000        0.0000        0.0000        0.0000        0.0000        0.0000        0.0000        0.0000        0.0000        0.0000        0.0000        0.0000        0.0000        0.0000        0.0000        0.0000        0.0000        0.0000        0.0000        0.0000        0.0000        0.0000        0.0000        0.0000        0.0000        9.2351       12.5726       10.1865       11.7244       12.7648       19.2009        8.1875        6.6537        6.7060        6.3348        6.6092        6.2999        6.4940        7.4749        6.2855        6.6671        7.4985        7.9903       15.4483       11.1355       12.2070       13.7984       18.1251       20.3628       21.5222       22.1368       21.9519       23.0921       23.1235       23.1663       20.2362       22.9027       21.3220       22.2773       21.9398       25.4788       28.0626       27.1523       38.8416       39.3601       37.4231       46.7828       66.0147       63.0832       71.4099       70.5403       80.8094       89.6662       95.4164       87.5361       90.5182      100.8143       95.2938       78.6915       76.4027       71.0967       80.6478       89.9781       70.9122       71.1368       79.3300       59.5066       55.3572       56.6317       57.2613       56.4673       58.0867       62.6662       60.6736       65.7885       56.4539       60.9808       54.8496       55.9475       53.3157       53.9940       50.1437       43.0959       48.3240       53.7276       47.7887       43.7197       33.9634       33.5514       32.3187       31.4476       30.9254       38.3545       46.6051       45.2663        0.0000        0.0000        0.0000        0.0000        0.0000      146.2202      153.3812      149.9900       93.3900        0.0000        0.0000        0.0000        0.0000        0.0000        0.0000        0.0000        0.0000        0.0000        0.0000        0.0000        0.0000        0.0000        0.0000        0.0000        0.0000        0.0000        0.0000        0.0000        0.0000        0.0000        0.0000        0.0000        0.0000        0.0000        0.0000        0.0000        0.0000        0.0000        0.0000        0.0000        0.0000        0.0000        0.0000        0.0000        0.0000        0.0000        0.0000        0.0000        0.0000        0.0000        0.0000        0.0000        0.0000        0.0000        0.0000        0.0000        0.0000        0.0000        0.0000        0.0000        0.0000        0.0000
        0.0000        0.0000        0.0000        0.0000        0.0000        0.0000        0.0000        0.0000        0.0000        0.0000        0.0000        0.0000        0.0000        0.0000        0.0000        0.0000        0.0000        0.0000        0.0000        0.0000        0.0000        0.0000        0.0000        0.0000        0.0000        0.0000        0.0000        0.0000        0.0000        0.0000        0.0000        0.0000        0.0000        0.0000        0.0000        0.0000        0.0000        0.0000        0.0000        0.0000        0.0000        0.0000        0.0000        0.0000        0.0000        0.0000        0.0000        0.0000        0.0000        0.0000        0.0000        0.0000        0.0000        0.0000        0.0000        0.0000        0.0000        0.0000        0.0000        0.0000        0.0000        0.0000        0.0000        0.0000        0.0000        0.0000        0.0000        0.0000        0.0000        0.0000        0.0000        0.0000        0.0000        0.0000        0.0000        0.0000        0.0000        0.0000        0.0000        0.0000        0.0000        0.0000        0.0000        0.0000        0.0000        0.0000        0.0000        0.0000        0.0000        0.0000        0.0000        0.0000        0.0000        0.0000        0.0000        0.0000        0.0000       11.6959        5.5815        9.0329        9.9115       10.5931       10.8489        6.7076        5.7328        6.8273        5.6479        7.3374        6.6484        7.1131        7.6857        7.5609        8.5350        8.9860        9.5458       12.8323       12.0982       13.4590       14.6263       18.6422       20.3375       21.5383       22.3520       22.3624       23.2209       23.5746       23.6894       22.3051       22.1145       23.0111       23.6654       25.1048       26.4672       28.7245       35.7399       35.0174       33.7154       37.8756       54.5011       61.1333       55.7559       64.4478       72.5538       79.3349       85.5983       87.4294       89.1509       93.9704       85.7769       81.5799       78.1101       82.4979       72.3005       69.6196       74.8738       66.0512       56.6718       57.9593       52.4397       50.8697       54.2444       56.3311       53.9147       55.6136       64.7897       55.4209       56.9229       58.1484       51.7152       46.6143       51.8372       49.2064       50.2992       55.9151       48.5239       58.2044       52.3972       49.0031       42.7858       32.9419       30.6370       30.0777       32.6338       37.8446       36.4643       41.8149       53.1368        0.0000        0.0000        0.0000       22.1400      122.6255      131.1060      134.8960      134.9222       17.6100        0.0000        0.0000        0.0000        0.0000        0.0000        0.0000        0.0000        0.0000        0.0000        0.0000        0.0000        0.0000        0.0000        0.0000        0.0000        0.0000        0.0000        0.0000        0.0000        0.0000        0.0000        0.0000        0.0000        0.0000        0.0000        0.0000        0.0000        0.0000        0.0000        0.0000        0.0000        0.0000        0.0000        0.0000        0.0000        0.0000        0.0000        0.0000        0.0000        0.0000        0.0000        0.0000        0.0000        0.0000        0.0000        0.0000        0.0000        0.0000        0.0000        0.0000        0.0000        0.0000        0.0000
        0.0000        0.0000        0.0000        0.0000        0.0000        0.0000        0.0000        0.0000        0.0000        0.0000        0.0000        0.0000        0.0000        0.0000        0.0000        0.0000        0.0000        0.0000        0.0000        0.0000        0.0000        0.0000        0.0000        0.0000        0.0000        0.0000        0.0000        0.0000        0.0000        0.0000        0.0000        0.0000        0.0000        0.0000        0.0000        0.0000        0.0000        0.0000        0.0000        0.0000        0.0000        0.0000        0.0000        0.0000        0.0000        0.0000        0.0000        0.0000        0.0000        0.0000        0.0000        0.0000        0.0000        0.0000        0.0000        0.0000        0.0000        0.0000        0.0000        0.0000        0.0000        0.0000        0.0000        0.0000        0.0000        0.0000        0.0000        0.0000        0.0000        0.0000        0.0000        0.0000        0.0000        0.0000        0.0000        0.0000        0.0000        0.0000        0.0000        0.0000        0.0000        0.0000        0.0000        0.0000        0.0000        0.0000        0.0000        0.0000        0.0000        0.0000        0.0000        0.0000        0.0000        0.0000        0.0000        0.0000        5.6804        5.9543        5.7502        8.3172        8.4112        9.0115       10.0183        8.0976        7.5299        7.6363        9.7550        8.5017        7.7970        9.2606       10.7185       13.7730       19.6852       20.0119       14.2069       15.6367       20.7652       44.0897       26.1043       17.3236       21.8015       24.6566       19.7843       22.6127       23.2937       24.7290       24.3640       26.4378       30.3812       34.9413       33.1582       34.9624       39.8402       36.9823       38.9581       45.6885       43.0019       45.1525       49.5941       66.3005       80.7685       92.1273      106.7206       81.5253       99.3112      101.0046      107.4929      102.4751       96.8172       91.5071       82.0591       83.5291       71.1724       74.4458       76.3700       60.6458       57.8914       64.1881       60.1220       56.5788       54.3519       54.0063       55.8553       54.5971       49.6429       52.9939       46.7630       57.1003       49.4462       53.7902       55.2246       63.1153       54.0314       56.2711       59.9521       48.2492       43.2716       39.3616       37.0243       26.1997       27.7914       25.9995       28.8758       27.4371       40.2408       46.7767        0.0000        0.0000        0.0000        0.0000       68.1043       92.8131      104.8228      108.9469      110.9015       27.3000        0.0000        0.0000        0.0000        0.0000        0.0000        0.0000        0.0000        0.0000        0.0000        0.0000        0.0000        0.0000        0.0000        0.0000        0.0000        0.0000        0.0000        0.0000        0.0000        0.0000        0.0000        0.0000        0.0000        0.0000        0.0000        0.0000        0.0000        0.0000        0.0000        0.0000        0.0000        0.0000        0.0000        0.0000        0.0000        0.0000        0.0000        0.0000        0.0000        0.0000        0.0000        0.0000        0.0000        0.0000        0.0000        0.0000        0.0000        0.0000        0.0000        0.0000        0.0000        0.0000        0.0000
        0.0000        0.0000        0.0000        0.0000        0.0000        0.0000        0.0000        0.0000        0.0000        0.0000        0.0000        0.0000        0.0000        0.0000        0.0000        0.0000        0.0000        0.0000        0.0000        0.0000        0.0000        0.0000        0.0000        0.0000        0.0000        0.0000        0.0000        0.0000        0.0000        0.0000        0.0000        0.0000        0.0000        0.0000        0.0000        0.0000        0.0000        0.0000        0.0000        0.0000        0.0000        0.0000        0.0000        0.0000        0.0000        0.0000        0.0000        0.0000        0.0000        0.0000        0.0000        0.0000        0.0000        0.0000        0.0000        0.0000        0.0000        0.0000        0.0000        0.0000        0.0000        0.0000        0.0000        0.0000        0.0000        0.0000        0.0000        0.0000        0.0000        0.0000        0.0000        0.0000        0.0000        0.0000        0.0000        0.0000        0.0000        0.0000        0.0000        0.0000        0.0000        0.0000        0.0000        0.0000        0.0000        0.0000        0.0000        0.0000        0.0000        0.0000        0.0000        0.0000        0.0000        0.0000        0.0000        0.0000        3.6146        2.8700        2.9942        6.1911        6.3838        6.7126        6.8174        5.7230        7.4412        5.5097        7.5070        6.2317        7.0165        8.9098       14.5365       15.4875       15.8272       16.6243       18.2879       19.3636       19.5814       34.7608       47.0125       17.3203       25.1175       24.4125       20.0422       26.0018       27.3382       26.1260       25.4862       26.6729       29.4708       36.2243       34.9235       33.5371       39.2521       43.8809       38.6094       39.2108       42.3502       43.8017       47.7727       77.3977       79.5126       86.8716       83.9965       66.8453       84.7171       91.5739      101.2084      101.2305       91.5640      107.7953       74.2674       76.4527       79.5137       71.4081       63.6304       62.5418       55.3449       52.2721       57.5458       60.1115       54.3569       49.1956       47.9141       51.2619       47.5350       46.4739       44.6719       50.1213       55.4679       59.8640       54.8281       61.9483       60.1430       59.0607       64.7473       46.9583       41.9594       38.3448       35.5488       24.9268       27.9076       30.2447       29.8759        0.0000        0.0000        0.0000        0.0000        0.0000        0.0000       49.8865       52.2961       77.8358       86.3144       92.1743      102.3791        0.0000        0.0000        0.0000        0.0000        0.0000        0.0000        0.0000        0.0000        0.0000        0.0000        0.0000        0.0000        0.0000        0.0000        0.0000        0.0000        0.0000        0.0000        0.0000        0.0000        0.0000        0.0000        0.0000        0.0000        0.0000        0.0000        0.0000        0.0000        0.0000        0.0000        0.0000        0.0000        0.0000        0.0000        0.0000        0.0000        0.0000        0.0000        0.0000        0.0000        0.0000        0.0000        0.0000        0.0000        0.0000        0.0000        0.0000        0.0000        0.0000        0.0000        0.0000        0.0000        0.0000        0.0000
        0.0000        0.0000        0.0000        0.0000        0.0000        0.0000        0.0000        0.0000        0.0000        0.0000        0.0000        0.0000        0.0000        0.0000        0.0000        0.0000        0.0000        0.0000        0.0000        0.0000        0.0000        0.0000        0.0000        0.0000        0.0000        0.0000        0.0000        0.0000        0.0000        0.0000        0.0000        0.0000        0.0000        0.0000        0.0000        0.0000        0.0000        0.0000        0.0000        0.0000        0.0000        0.0000        0.0000        0.0000        0.0000        0.0000        0.0000        0.0000        0.0000        0.0000        0.0000        0.0000        0.0000        0.0000        0.0000        0.0000        0.0000        0.0000        0.0000        0.0000        0.0000        0.0000        0.0000        0.0000        0.0000        0.0000        0.0000        0.0000        0.0000        0.0000        0.0000        0.0000        0.0000        0.0000        0.0000        0.0000        0.0000        0.0000        0.0000        0.0000        0.0000        0.0000        0.0000        0.0000        0.0000        0.0000        0.0000        0.0000        0.0000        0.0000        0.0000        0.0000        0.0000        0.0000        0.0000        0.0000        6.2863        3.6462        3.4364        5.6854        5.5341        8.2221        5.9117        5.9551        5.7132        5.4094        5.9979        7.1239        7.7369       14.2001       16.3493       17.1181       26.6304       21.2391       24.9649       22.4247       18.7543       26.6499       25.6033       22.1810       21.7432       22.9726       23.7647       29.6240       25.1480       25.9806       27.4883       29.3999       29.5417       39.6018       40.7401       45.7726       49.8990       39.1690       52.3093       48.6902       51.7625       45.6396       51.3888       61.2127       73.7071       79.6080       73.1162       74.8803       71.7020       74.1020       87.6856       82.8577       93.6787       93.1232       81.2919       74.7684       79.8912       79.5376       66.4597       58.7724       50.7015       48.5671       50.2607       53.1159       53.4582       46.7096       53.4232       48.0662       45.8223       50.3596       61.2080       49.7246       47.4012       53.4649       52.8728       80.5795       79.4211       63.6837       55.7960       41.2668       42.8297       38.7838       35.9081       29.5050       32.6636       36.9283        0.0000        0.0000        0.0000        0.0000        0.0000        0.0000       36.8037       38.4850       46.8614       70.5219       76.4915       80.0987       79.0740        0.0000        0.0000        0.0000        0.0000        0.0000        0.0000        0.0000        0.0000        0.0000        0.0000        0.0000        0.0000        0.0000        0.0000        0.0000        0.0000        0.0000        0.0000        0.0000        0.0000        0.0000        0.0000        0.0000        0.0000        0.0000        0.0000        0.0000        0.0000        0.0000        0.0000        0.0000        0.0000        0.0000        0.0000        0.0000        0.0000        0.0000        0.0000        0.0000        0.0000        0.0000        0.0000        0.0000        0.0000        0.0000        0.0000        0.0000        0.0000        0.0000        0.0000        0.0000        0.0000        0.0000        0.0000
        0.0000        0.0000        0.0000        0.0000        0.0000        0.0000        0.0000        0.0000        0.0000        0.0000        0.0000        0.0000        0.0000        0.0000        0.0000        0.0000        0.0000        0.0000        0.0000        0.0000        0.0000        0.0000        0.0000        0.0000        0.0000        0.0000        0.0000        0.0000        0.0000        0.0000        0.0000        0.0000        0.0000        0.0000        0.0000        0.0000        0.0000        0.0000        0.0000        0.0000        0.0000        0.0000        0.0000        0.0000        0.0000        0.0000        0.0000        0.0000        0.0000        0.0000        0.0000        0.0000        0.0000        0.0000        0.0000        0.0000        0.0000        0.0000        0.0000        0.0000        0.0000        0.0000        0.0000        0.0000        0.0000        0.0000        0.0000        0.0000        0.0000        0.0000        0.0000        0.0000        0.0000        0.0000        0.0000        0.0000        0.0000        0.0000        0.0000        0.0000        0.0000        0.0000        0.0000        0.0000        0.0000        0.0000        0.0000        0.0000        0.0000        0.0000        0.0000        0.0000        0.0000        0.0000        0.0000        0.0000        0.0000        5.1355        2.4740        4.9187        8.1210        7.7676        7.7208        7.1061        9.4805       12.4909        7.4641        9.5017       10.9144       14.7555       14.1844       23.1512       28.4704       28.5707       23.9402       32.5917       33.1669       26.3867       23.9220       20.2790       20.7554       22.8668       27.5207       26.5839       26.4325       27.0836       28.1924       29.4418       35.5253       37.2837       44.2245       48.3039       48.7664       38.9802       44.5261       47.2506       41.1857       42.8176       46.2358       62.3295       70.2623       62.7309       63.4251       67.6145       72.9446       80.0634       73.4101       73.7842       82.8573       80.1657       86.3683       73.2699       82.7097       84.0867       88.8407       59.4396       55.4721       56.2647       47.9749       50.8241       54.0223       45.6735       49.0634       53.4472       49.7426       60.2686       53.7095       49.7868       51.0571       48.9753       69.2645       74.0443       84.7432       77.2382       56.5768       43.1955       44.7903       42.7927       39.5211       40.8178       39.0122        0.0000        0.0000        0.0000        0.0000        0.0000        0.0000        0.0000       31.7232       37.6354       44.3988       61.3674       67.4211       73.4183       78.3843        0.0000        0.0000        0.0000        0.0000        0.0000        0.0000        0.0000        0.0000        0.0000        0.0000        0.0000        0.0000        0.0000        0.0000        0.0000        0.0000        0.0000        0.0000        0.0000        0.0000        0.0000        0.0000        0.0000        0.0000        0.0000        0.0000        0.0000        0.0000        0.0000        0.0000        0.0000        0.0000        0.0000        0.0000        0.0000        0.0000        0.0000        0.0000        0.0000        0.0000        0.0000        0.0000        0.0000        0.0000        0.0000        0.0000        0.0000        0.0000        0.0000        0.0000        0.0000        0.0000        0.0000        0.0000
        0.0000        0.0000        0.0000        0.0000        0.0000        0.0000        0.0000        0.0000        0.0000        0.0000        0.0000        0.0000        0.0000        0.0000        0.0000        0.0000        0.0000        0.0000        0.0000        0.0000        0.0000        0.0000        0.0000        0.0000        0.0000        0.0000        0.0000        0.0000        0.0000        0.0000        0.0000        0.0000        0.0000        0.0000        0.0000        0.0000        0.0000        0.0000        0.0000        0.0000        0.0000        0.0000        0.0000        0.0000        0.0000        0.0000        0.0000        0.0000        0.0000        0.0000        0.0000        0.0000        0.0000        0.0000        0.0000        0.0000        0.0000        0.0000        0.0000        0.0000        0.0000        0.0000        0.0000        0.0000        0.0000        0.0000        0.0000        0.0000        0.0000        0.0000        0.0000        0.0000        0.0000        0.0000        0.0000        0.0000        0.0000        0.0000        0.0000        0.0000        0.0000        0.0000        0.0000        0.0000        0.0000        0.0000        0.0000        0.0000        0.0000        0.0000        0.0000        0.0000        0.0000        0.0000        0.0000        0.0000       10.9949       12.9501        4.2450       10.4579        0.0000       12.6050        9.6893       12.5768       14.4818       13.4471       15.0400       15.2739       15.2451       20.1835       21.4930       33.8058       46.0860       40.9905       44.3857       48.1969       42.9763       34.5911       26.8953       23.4463       28.0580       31.8863       29.2701       25.1942       27.5407       27.6651       29.0932       31.8555       36.6223       46.3548       62.2031       72.3035       57.0689       43.9951       51.6076       44.7917       45.3837       56.8129       62.7565       74.6924       71.5710       66.9862       69.6515       64.9426       72.0028       71.1057       71.0005       68.1320       67.8561       71.9347       83.2688       73.9464       60.8323       71.0379       71.1918       59.0732       57.3507       55.0279       53.2193       47.0524       43.6498       44.4601       42.6063       50.7646      123.3356       86.7057       62.1166       51.5719       54.0537       51.1441       68.9586       54.6476       35.9276       39.8308       29.7192       29.2046       32.8888       63.1016       53.6370        0.0000        0.0000        0.0000        0.0000        0.0000       32.4000       14.7600        0.0000       42.3036       38.0533       42.0875       49.0020       58.7483       66.9375       72.9901        0.0000        0.0000        0.0000        0.0000        0.0000        0.0000        0.0000        0.0000        0.0000        0.0000        0.0000        0.0000        0.0000        0.0000        0.0000        0.0000        0.0000        0.0000        0.0000        0.0000        0.0000        0.0000        0.0000        0.0000        0.0000        0.0000        0.0000        0.0000        0.0000        0.0000        0.0000        0.0000        0.0000        0.0000        0.0000        0.0000        0.0000        0.0000        0.0000        0.0000        0.0000        0.0000        0.0000        0.0000        0.0000        0.0000        0.0000        0.0000        0.0000        0.0000        0.0000        0.0000        0.0000        0.0000        0.0000
        0.0000        0.0000        0.0000        0.0000        0.0000        0.0000        0.0000        0.0000        0.0000        0.0000        0.0000        0.0000        0.0000        0.0000        0.0000        0.0000        0.0000        0.0000        0.0000        0.0000        0.0000        0.0000        0.0000        0.0000        0.0000        0.0000        0.0000        0.0000        0.0000        0.0000        0.0000        0.0000        0.0000        0.0000        0.0000        0.0000        0.0000        0.0000        0.0000        0.0000        0.0000        0.0000        0.0000        0.0000        0.0000        0.0000        0.0000        0.0000        0.0000        0.0000        0.0000        0.0000        0.0000        0.0000        0.0000        0.0000        0.0000        0.0000        0.0000        0.0000        0.0000        0.0000        0.0000        0.0000        0.0000        0.0000        0.0000        0.0000        0.0000        0.0000        0.0000        0.0000        0.0000        0.0000        0.0000        0.0000        0.0000        0.0000        0.0000        0.0000        0.0000        0.0000        0.0000        0.0000        0.0000        0.0000        0.0000        0.0000        0.0000        0.0000        0.0000        0.0000        0.0000        0.0000        0.0000        0.0000        0.0000        7.6565        0.0000        0.0000        0.0000        9.2353        8.8632       11.1040       16.0134       22.8155       16.8120       17.3710       20.9249       29.3168       28.9744       43.1062       46.6357       56.2351       64.3022       48.0144       40.7285       32.3972       29.4093       30.1830       39.1421       29.8426       34.7609       26.2849       26.8907       29.5876       29.9360       35.5194       43.4087       43.0820       46.8489       54.0764       43.8484       45.3233       48.6941       42.6945       47.4934       58.5284       70.9680       82.8769       91.7891       77.2906       59.0131       64.3253       70.2137       63.0110       67.3079       67.0343       77.8998       68.9759       87.8399       64.3609       53.2579       66.6515       63.5473       58.8281       58.2305       53.5826       51.5142       43.4167       45.2131       45.8259       45.8275       50.0854       62.2852       66.3536       53.2251       57.7354       56.8757       53.5967       57.1159       32.7231       28.9568       31.8098       36.0109       36.5552       33.9658       50.0683       42.6263        0.0000        0.0000        0.0000        0.0000        0.0000       28.1400       20.6100        9.0000       39.2949       39.9157       40.3158       46.9666       54.6601       63.3270       70.5287        0.0000        0.0000        0.0000        0.0000        0.0000        0.0000        0.0000        0.0000        0.0000        0.0000        0.0000        0.0000        0.0000        0.0000        0.0000        0.0000        0.0000        0.0000        0.0000        0.0000        0.0000        0.0000        0.0000        0.0000        0.0000        0.0000        0.0000        0.0000        0.0000        0.0000        0.0000        0.0000        0.0000        0.0000        0.0000        0.0000        0.0000        0.0000        0.0000        0.0000        0.0000        0.0000        0.0000        0.0000        0.0000        0.0000        0.0000        0.0000        0.0000        0.0000        0.0000        0.0000        0.0000        0.0000        0.0000
        0.0000        0.0000        0.0000        0.0000        0.0000        0.0000        0.0000        0.0000        0.0000        0.0000        0.0000        0.0000        0.0000        0.0000        0.0000        0.0000        0.0000        0.0000        0.0000        0.0000        0.0000        0.0000        0.0000        0.0000        0.0000        0.0000        0.0000        0.0000        0.0000        0.0000        0.0000        0.0000        0.0000        0.0000        0.0000        0.0000        0.0000        0.0000        0.0000        0.0000        0.0000        0.0000        0.0000        0.0000        0.0000        0.0000        0.0000        0.0000        0.0000        0.0000        0.0000        0.0000        0.0000        0.0000        0.0000        0.0000        0.0000        0.0000        0.0000        0.0000        0.0000        0.0000        0.0000        0.0000        0.0000        0.0000        0.0000        0.0000        0.0000        0.0000        0.0000        0.0000        0.0000        0.0000        0.0000        0.0000        0.0000        0.0000        0.0000        0.0000        0.0000        0.0000        0.0000        0.0000        0.0000        0.0000        0.0000        0.0000        0.0000        0.0000        0.0000        0.0000        0.0000        0.0000        0.0000        0.0000        0.0000        0.0000        0.0000        0.0000        0.0000        7.7805       10.1805       15.6980       16.4339       16.6794       17.0401       20.2820       20.0842       26.3897       39.2674       36.5363       51.5550       59.2689       32.6517       32.6097       34.7004       32.5839       36.7313       38.0444       36.1537       31.0873       31.5348       30.2394       31.0345       31.0339       32.7566       36.3915       47.0511       49.9976       47.5104       48.0230       52.3751       55.3467       45.0057       56.6687       48.1627       59.6474       75.4592       74.0932       65.9180       68.7880       62.2499       62.7398       65.6671       72.7154       69.7087       57.7200       71.5925       67.1521       58.7504       63.1809       48.7241       60.8388       59.5220       51.0097       51.9606       44.5833       43.3975       38.7349       37.7075       39.6601       38.3981       49.5225       52.0695       54.6913       57.7398       56.2777       53.9920       47.2104       51.8216       30.0218       30.7575       37.0643       53.3569       37.0870       42.3901        0.0000        0.0000        0.0000        0.0000        0.0000        0.0000       45.9900       46.3200       17.6100       11.1000       35.7140       31.1662       34.8984       41.7784       48.2875       52.4799       56.4236        0.0000        0.0000        0.0000        0.0000        0.0000        0.0000        0.0000        0.0000        0.0000        0.0000        0.0000        0.0000        0.0000        0.0000        0.0000        0.0000        0.0000        0.0000        0.0000        0.0000        0.0000        0.0000        0.0000        0.0000        0.0000        0.0000        0.0000        0.0000        0.0000        0.0000        0.0000        0.0000        0.0000        0.0000        0.0000        0.0000        0.0000        0.0000        0.0000        0.0000        0.0000        0.0000        0.0000        0.0000        0.0000        0.0000        0.0000        0.0000        0.0000        0.0000        0.0000        0.0000        0.0000        0.0000        0.0000
        0.0000        0.0000        0.0000        0.0000        0.0000        0.0000        0.0000        0.0000        0.0000        0.0000        0.0000        0.0000        0.0000        0.0000        0.0000        0.0000        0.0000        0.0000        0.0000        0.0000        0.0000        0.0000        0.0000        0.0000        0.0000        0.0000        0.0000        0.0000        0.0000        0.0000        0.0000        0.0000        0.0000        0.0000        0.0000        0.0000        0.0000        0.0000        0.0000        0.0000        0.0000        0.0000        0.0000        0.0000        0.0000        0.0000        0.0000        0.0000        0.0000        0.0000        0.0000        0.0000        0.0000        0.0000        0.0000        0.0000        0.0000        0.0000        0.0000        0.0000        0.0000        0.0000        0.0000        0.0000        0.0000        0.0000        0.0000        0.0000        0.0000        0.0000        0.0000        0.0000        0.0000        0.0000        0.0000        0.0000        0.0000        0.0000        0.0000        0.0000        0.0000        0.0000        0.0000        0.0000        0.0000        0.0000        0.0000        0.0000        0.0000        0.0000        0.0000        0.0000        0.0000        0.0000        0.0000        0.0000        0.0000        0.0000        0.0000        0.0000        0.0000        0.0000       10.9387       17.7921       18.5051       17.0317       18.4849       20.1771       28.0112       33.1979       29.3767       45.0724       45.2542       31.1212       31.6174       33.9283       36.8807       34.9954       35.7107       41.3140       42.0392       35.5019       30.7226       33.8742       33.5540       35.8150       40.9593       43.4815       39.8968       45.1021       43.7771       58.9402       51.1639       60.5310       47.3615       42.7888       43.4539       54.5649       62.1832       60.1081       61.3739       66.1871       68.3604       67.1649       61.5933       68.5791       58.8964       53.2595       58.8684       69.0056       64.1317       58.2545       48.7972       48.2582       51.1421       48.7042       42.9250       41.9847       40.5640       36.2976       38.9135       33.2344       38.2011       43.3879       46.3817       54.1857       50.0421       45.2997       45.7309       41.6721       42.5469       29.7594       26.5357       38.8038       38.0388       41.0881       64.8053        0.0000        0.0000        0.0000        0.0000        0.0000        0.0000        0.0000       31.4100       19.8000       10.4100       29.2673       26.7264       29.6225       33.5372       41.8928       56.3499       65.9953        0.0000        0.0000        0.0000        0.0000        0.0000        0.0000        0.0000        0.0000        0.0000        0.0000        0.0000        0.0000        0.0000        0.0000        0.0000        0.0000        0.0000        0.0000        0.0000        0.0000        0.0000        0.0000        0.0000        0.0000        0.0000        0.0000        0.0000        0.0000        0.0000        0.0000        0.0000        0.0000        0.0000        0.0000        0.0000        0.0000        0.0000        0.0000        0.0000        0.0000        0.0000        0.0000        0.0000        0.0000        0.0000        0.0000        0.0000        0.0000        0.0000        0.0000        0.0000        0.0000        0.0000        0.0000        0.0000
        0.0000        0.0000        0.0000        0.0000        0.0000        0.0000        0.0000        0.0000        0.0000        0.0000        0.0000        0.0000        0.0000        0.0000        0.0000        0.0000        0.0000        0.0000        0.0000        0.0000        0.0000        0.0000        0.0000        0.0000        0.0000        0.0000        0.0000        0.0000        0.0000        0.0000        0.0000        0.0000        0.0000        0.0000        0.0000        0.0000        0.0000        0.0000        0.0000        0.0000        0.0000        0.0000        0.0000        0.0000        0.0000        0.0000        0.0000        0.0000        0.0000        0.0000        0.0000        0.0000        0.0000        0.0000        0.0000        0.0000        0.0000        0.0000        0.0000        0.0000        0.0000        0.0000        0.0000        0.0000        0.0000        0.0000        0.0000        0.0000        0.0000        0.0000        0.0000        0.0000        0.0000        0.0000        0.0000        0.0000        0.0000        0.0000        0.0000        0.0000        0.0000        0.0000        0.0000        0.0000        0.0000        0.0000        0.0000        0.0000        0.0000        0.0000        0.0000        0.0000        0.0000        0.0000        0.0000        0.0000        0.0000        0.0000        0.0000        0.0000        0.0000        0.0000        0.0000       17.8846       19.7106       20.2640       30.8699       34.2454       33.5109       32.5192       33.5390       35.9013       36.7949       39.7259       39.1461       47.0500       42.9127       46.9009       47.5445       51.7791       48.5201       44.5138       43.3485       50.7003       44.3754       47.2386       53.9691        0.0000        0.0000       50.3173       46.6903       52.0497       57.4677       52.6436       58.4044       44.5411       44.6769       48.6995       48.7645       48.1710       50.2535       54.7777       59.3743       59.5241       58.9489       56.7145       56.5040       52.6548       55.1547       64.2008       51.7480       48.8831       43.6625       38.8435       38.0736       40.2195       40.2243       39.0656       39.5977       40.6126       41.8095       63.5367       35.5945       34.7924       39.4625       49.2305       33.1228       29.2782       27.4246       23.2525       26.5869       18.0845       26.7866       23.4934        0.0000        0.0000        0.0000        0.0000        0.0000        0.0000        0.0000        0.0000        0.0000        0.0000        0.0000        0.0000        0.0000       19.4062       19.3596       24.0062       24.1812       38.4078       52.7231        0.0000        0.0000        0.0000        0.0000        0.0000        0.0000        0.0000        0.0000        0.0000        0.0000        0.0000        0.0000        0.0000        0.0000        0.0000        0.0000        0.0000        0.0000        0.0000        0.0000        0.0000        0.0000        0.0000        0.0000        0.0000        0.0000        0.0000        0.0000        0.0000        0.0000        0.0000        0.0000        0.0000        0.0000        0.0000        0.0000        0.0000        0.0000        0.0000        0.0000        0.0000        0.0000        0.0000        0.0000        0.0000        0.0000        0.0000        0.0000        0.0000        0.0000        0.0000        0.0000        0.0000        0.0000        0.0000        0.0000
        0.0000        0.0000        0.0000        0.0000        0.0000        0.0000        0.0000        0.0000        0.0000        0.0000        0.0000        0.0000        0.0000        0.0000        0.0000        0.0000        0.0000        0.0000        0.0000        0.0000        0.0000        0.0000        0.0000        0.0000        0.0000        0.0000        0.0000        0.0000        0.0000        0.0000        0.0000        0.0000        0.0000        0.0000        0.0000        0.0000        0.0000        0.0000        0.0000        0.0000        0.0000        0.0000        0.0000        0.0000        0.0000        0.0000        0.0000        0.0000        0.0000        0.0000        0.0000        0.0000        0.0000        0.0000        0.0000        0.0000        0.0000        0.0000        0.0000        0.0000        0.0000        0.0000        0.0000        0.0000        0.0000        0.0000        0.0000        0.0000        0.0000        0.0000        0.0000        0.0000        0.0000        0.0000        0.0000        0.0000        0.0000        0.0000        0.0000        0.0000        0.0000        0.0000        0.0000        0.0000        0.0000        0.0000        0.0000        0.0000        0.0000        0.0000        0.0000        0.0000        0.0000        0.0000        0.0000        0.0000        0.0000        0.0000        0.0000        0.0000        0.0000        0.0000        0.0000       18.9423       21.3762       22.6600       23.6557       26.0639       29.6299       36.3410       42.3442       38.6088       42.2081       50.5239       50.5834       55.3522       48.5140       51.7920       53.3573       55.2208       57.5523       53.6659       46.6845       53.7710       55.2521       52.2617        0.0000        0.0000        0.0000        0.0000        0.0000        0.0000       56.0258       61.2247       55.8113       44.0775       43.8153       50.0850       51.9728       49.3706       52.2586       53.8205       54.8249       58.4794       55.2642       61.8973       51.2892       48.5965       47.2106       47.9924       46.1717       40.9515       36.5799       34.8096       34.4928       35.9605       35.3830       38.3072       33.0826       49.5540       55.8758       44.4737       37.6093       37.5860       40.7079       38.2984       29.9760       23.9703       33.2715       33.9572       32.5110       22.3024        0.0000        0.0000        0.0000        0.0000        0.0000        0.0000        0.0000        0.0000        0.0000        0.0000        0.0000        0.0000        0.0000        0.0000        0.0000       26.2023       19.5005       19.6466       21.5708       34.6868       42.3606       93.0028        0.0000        0.0000        0.0000        0.0000        0.0000        0.0000        0.0000        0.0000        0.0000        0.0000        0.0000        0.0000        0.0000        0.0000        0.0000        0.0000        0.0000        0.0000        0.0000        0.0000        0.0000        0.0000        0.0000        0.0000        0.0000        0.0000        0.0000        0.0000        0.0000        0.0000        0.0000        0.0000        0.0000        0.0000        0.0000        0.0000        0.0000        0.0000        0.0000        0.0000        0.0000        0.0000        0.0000        0.0000        0.0000        0.0000        0.0000        0.0000        0.0000        0.0000        0.0000        0.0000        0.0000        0.0000        0.0000
        0.0000        0.0000        0.0000        0.0000        0.0000        0.0000        0.0000        0.0000        0.0000        0.0000        0.0000        0.0000        0.0000        0.0000        0.0000        0.0000        0.0000        0.0000        0.0000        0.0000        0.0000        0.0000        0.0000        0.0000        0.0000        0.0000        0.0000        0.0000        0.0000        0.0000        0.0000        0.0000        0.0000        0.0000        0.0000        0.0000        0.0000        0.0000        0.0000        0.0000        0.0000        0.0000        0.0000        0.0000        0.0000        0.0000        0.0000        0.0000        0.0000        0.0000        0.0000        0.0000        0.0000        0.0000        0.0000        0.0000        0.0000        0.0000        0.0000        0.0000        0.0000        0.0000        0.0000        0.0000        0.0000        0.0000        0.0000        0.0000        0.0000        0.0000        0.0000        0.0000        0.0000        0.0000        0.0000        0.0000        0.0000        0.0000        0.0000        0.0000        0.0000        0.0000        0.0000        0.0000        0.0000        0.0000        0.0000        0.0000        0.0000        0.0000        0.0000        0.0000        0.0000        0.0000        0.0000        0.0000        0.0000        0.0000        0.0000        0.0000        0.0000        0.0000        0.0000       19.1356       21.7219       24.2384       38.0128       31.0361       33.9617       47.8232       43.4171       48.7146       59.5275       63.6100       57.2798       58.0692       50.7588        0.0000       60.3338       77.9834        0.0000        0.0000       67.2171       63.3002        0.0000        0.0000        0.0000        0.0000        0.0000        0.0000        0.0000        0.0000       49.1310       55.2203       50.0679       44.8907       41.3383       56.8220       57.7695       55.3814       58.0559       53.9823       54.9586       55.5995       50.2751       53.5746       58.0454       43.6103       43.4604       41.9631       39.2602       37.7070       34.1816       32.5381       31.5529       32.6446       33.7235       34.6523       33.2807       55.5826       42.7441       44.5389       45.6632       31.4279       39.1032       26.6092       29.2689        0.0000        0.0000        0.0000        0.0000        0.0000        0.0000        0.0000        0.0000        0.0000        0.0000        0.0000        0.0000        0.0000        0.0000        0.0000        0.0000        0.0000        0.0000        0.0000        0.0000       20.8524       14.0146       16.2499       20.1581       31.9591        0.0000        0.0000        0.0000        0.0000        0.0000        0.0000        0.0000        0.0000        0.0000        0.0000        0.0000        0.0000        0.0000        0.0000        0.0000        0.0000        0.0000        0.0000        0.0000        0.0000        0.0000        0.0000        0.0000        0.0000        0.0000        0.0000        0.0000        0.0000        0.0000        0.0000        0.0000        0.0000        0.0000        0.0000        0.0000        0.0000        0.0000        0.0000        0.0000        0.0000        0.0000        0.0000        0.0000        0.0000        0.0000        0.0000        0.0000        0.0000        0.0000        0.0000        0.0000        0.0000        0.0000        0.0000        0.0000        0.0000        0.0000
        0.0000        0.0000        0.0000        0.0000        0.0000        0.0000        0.0000        0.0000        0.0000        0.0000        0.0000        0.0000        0.0000        0.0000        0.0000        0.0000        0.0000        0.0000        0.0000        0.0000        0.0000        0.0000        0.0000        0.0000        0.0000        0.0000        0.0000        0.0000        0.0000        0.0000        0.0000        0.0000        0.0000        0.0000        0.0000        0.0000        0.0000        0.0000        0.0000        0.0000        0.0000        0.0000        0.0000        0.0000        0.0000        0.0000        0.0000        0.0000        0.0000        0.0000        0.0000        0.0000        0.0000        0.0000        0.0000        0.0000        0.0000        0.0000        0.0000        0.0000        0.0000        0.0000        0.0000        0.0000        0.0000        0.0000        0.0000        0.0000        0.0000        0.0000        0.0000        0.0000        0.0000        0.0000        0.0000        0.0000        0.0000        0.0000        0.0000        0.0000        0.0000        0.0000        0.0000        0.0000        0.0000        0.0000        0.0000        0.0000        0.0000        0.0000        0.0000        0.0000        0.0000        0.0000        0.0000        0.0000        0.0000        0.0000        0.0000        0.0000        0.0000        0.0000        0.0000       22.7786       24.0966       24.9447       29.9376       36.6352       37.0503       37.0035       41.5319       61.1325       59.2024       53.9147        0.0000        0.0000        0.0000        0.0000        0.0000        0.0000        0.0000        0.0000        0.0000        0.0000        0.0000        0.0000        0.0000        0.0000        0.0000        0.0000        0.0000        0.0000        0.0000       43.2501       43.1406       37.5772       43.1361       46.1040       44.8990       52.0197       49.7243       48.6383       43.2419       47.8178       50.0422       45.8082       49.0832       37.8103       37.3753       35.0616       34.8592       31.4334       30.1838       30.9439       29.9116       33.0504       31.6484       33.5743       35.7306       40.5797       36.5318       44.6263       41.3353       38.1876       32.7820       31.3072        0.0000        0.0000        0.0000        0.0000        0.0000        0.0000        0.0000        0.0000        0.0000        0.0000        0.0000        0.0000        0.0000        0.0000        0.0000        0.0000        0.0000        0.0000        0.0000        0.0000        0.0000        0.0000       16.4521       17.3984       21.0193        0.0000       41.4592       90.6393        0.0000        0.0000        0.0000        0.0000        0.0000        0.0000        0.0000        0.0000        0.0000        0.0000        0.0000        0.0000        0.0000        0.0000        0.0000        0.0000        0.0000        0.0000        0.0000        0.0000        0.0000        0.0000        0.0000        0.0000        0.0000        0.0000        0.0000        0.0000        0.0000        0.0000        0.0000        0.0000        0.0000        0.0000        0.0000        0.0000        0.0000        0.0000        0.0000        0.0000        0.0000        0.0000        0.0000        0.0000        0.0000        0.0000        0.0000        0.0000        0.0000        0.0000        0.0000        0.0000        0.0000        0.0000        0.0000
        0.0000        0.0000        0.0000        0.0000        0.0000        0.0000        0.0000        0.0000        0.0000        0.0000        0.0000        0.0000        0.0000        0.0000        0.0000        0.0000        0.0000        0.0000        0.0000        0.0000        0.0000        0.0000        0.0000        0.0000        0.0000        0.0000        0.0000        0.0000        0.0000        0.0000        0.0000        0.0000        0.0000        0.0000        0.0000        0.0000        0.0000        0.0000        0.0000        0.0000        0.0000        0.0000        0.0000        0.0000        0.0000        0.0000        0.0000        0.0000        0.0000        0.0000        0.0000        0.0000        0.0000        0.0000        0.0000        0.0000        0.0000        0.0000        0.0000        0.0000        0.0000        0.0000        0.0000        0.0000        0.0000        0.0000        0.0000        0.0000        0.0000        0.0000        0.0000        0.0000        0.0000        0.0000        0.0000        0.0000        0.0000        0.0000        0.0000        0.0000        0.0000        0.0000        0.0000        0.0000        0.0000        0.0000        0.0000        0.0000        0.0000        0.0000        0.0000        0.0000        0.0000        0.0000        0.0000        0.0000        0.0000        0.0000        0.0000        0.0000        0.0000        0.0000        0.0000        0.0000        0.0000       30.5899       41.1737       42.7362       41.7502       44.5808       56.4677       72.8432       55.2807       57.1964       55.6336        0.0000        0.0000        0.0000        0.0000        0.0000        0.0000        0.0000        0.0000        0.0000        0.0000        0.0000        0.0000        0.0000        0.0000        0.0000        0.0000        0.0000        0.0000       25.6214       26.7682       32.3785       29.9702       30.8509       34.3486       41.8524       47.9597       49.7014       45.1335       34.4040       31.9503       30.8718       28.7713       27.7172       25.1937       24.0497       23.4092       24.7260       23.9698       22.6362       25.3528       31.1176       36.0771       39.7303       36.6730       45.2779       41.6036       39.5351       31.2674       31.0200       33.6300        0.0000        0.0000        0.0000        0.0000        0.0000        0.0000        0.0000        0.0000        0.0000        0.0000        0.0000        0.0000        0.0000        0.0000        0.0000        0.0000        0.0000        0.0000        0.0000        0.0000        0.0000        0.0000        0.0000        0.0000       21.0444       25.0124        0.0000       57.2100       89.4000        0.0000        0.0000        0.0000        0.0000        0.0000        0.0000        0.0000        0.0000        0.0000        0.0000        0.0000        0.0000        0.0000        0.0000        0.0000        0.0000        0.0000        0.0000        0.0000        0.0000        0.0000        0.0000        0.0000        0.0000        0.0000        0.0000        0.0000        0.0000        0.0000        0.0000        0.0000        0.0000        0.0000        0.0000        0.0000        0.0000        0.0000        0.0000        0.0000        0.0000        0.0000        0.0000        0.0000        0.0000        0.0000        0.0000        0.0000        0.0000        0.0000        0.0000        0.0000        0.0000        0.0000        0.0000        0.0000
        0.0000        0.0000        0.0000        0.0000        0.0000        0.0000        0.0000        0.0000        0.0000        0.0000        0.0000        0.0000        0.0000        0.0000        0.0000        0.0000        0.0000        0.0000        0.0000        0.0000        0.0000        0.0000        0.0000        0.0000        0.0000        0.0000        0.0000        0.0000        0.0000        0.0000        0.0000        0.0000        0.0000        0.0000        0.0000        0.0000        0.0000        0.0000        0.0000        0.0000        0.0000        0.0000        0.0000        0.0000        0.0000        0.0000        0.0000        0.0000        0.0000        0.0000        0.0000        0.0000        0.0000        0.0000        0.0000        0.0000        0.0000        0.0000        0.0000        0.0000        0.0000        0.0000        0.0000        0.0000        0.0000        0.0000        0.0000        0.0000        0.0000        0.0000        0.0000        0.0000        0.0000        0.0000        0.0000        0.0000        0.0000        0.0000        0.0000        0.0000        0.0000        0.0000        0.0000        0.0000        0.0000        0.0000        0.0000        0.0000        0.0000        0.0000        0.0000        0.0000        0.0000        0.0000        0.0000        0.0000        0.0000        0.0000        0.0000        0.0000        0.0000        0.0000        0.0000        0.0000        0.0000        0.0000       26.6359       34.9080       36.8677       50.9522       49.0369       69.2241       64.5690       66.4939       60.4876        0.0000        0.0000        0.0000        0.0000        0.0000        0.0000        0.0000        0.0000        0.0000        0.0000        0.0000        0.0000        0.0000        0.0000        0.0000        0.0000        0.0000        0.0000        0.0000        0.0000       25.4058       24.9808       26.4593       29.9570       37.4911       49.2771       51.9074       48.5790       28.2376       27.9638       24.6624       22.4703       20.7698       19.7592       19.2753       18.9533       19.8685       19.2971       21.0301       26.4923       31.3842       40.3227       36.2655       36.9777       24.9633        0.0000        0.0000       52.4597        0.0000        0.0000        0.0000        0.0000        0.0000        0.0000        0.0000        0.0000        0.0000        0.0000        0.0000        0.0000        0.0000        0.0000        0.0000        0.0000        0.0000        0.0000        0.0000        0.0000        0.0000        0.0000        0.0000        0.0000        0.0000        0.0000       33.2658       33.5924        0.0000        0.0000        0.0000        0.0000        0.0000        0.0000        0.0000        0.0000        0.0000        0.0000        0.0000        0.0000        0.0000        0.0000        0.0000        0.0000        0.0000        0.0000        0.0000        0.0000        0.0000        0.0000        0.0000        0.0000        0.0000        0.0000        0.0000        0.0000        0.0000        0.0000        0.0000        0.0000        0.0000        0.0000        0.0000        0.0000        0.0000        0.0000        0.0000        0.0000        0.0000        0.0000        0.0000        0.0000        0.0000        0.0000        0.0000        0.0000        0.0000        0.0000        0.0000        0.0000        0.0000        0.0000        0.0000        0.0000        0.0000        0.0000
[truncated: 212,709 more chars]
