# Supplementary material for: Multidimensional evaluation of the TRMM 3B43V7 satellite-based precipitation product in mainland China from 1998–2016
Source: PeerJ. 2020 Feb 20;8:e8615. doi: 10.7717/peerj.8615 (PMC7036276; doi:10.7717/peerj.8615)
Supplement: Supplemental Information 2 [file peerj-08-8615-s002.zip › TRMM_3B43 data/TRMM 3B43 data-Year-Month/2008-03.txt]

ncols         249
nrows         175
xllcorner     73.250
yllcorner     6.500
cellsize      0.25000
        0.0000        0.0000        0.0000        0.0000        0.0000        0.0000        0.0000        0.0000        0.0000        0.0000        0.0000        0.0000        0.0000        0.0000        0.0000        0.0000        0.0000        0.0000        0.0000        0.0000        0.0000        0.0000        0.0000        0.0000        0.0000        0.0000        0.0000        0.0000        0.0000        0.0000        0.0000        0.0000        0.0000        0.0000        0.0000        0.0000        0.0000        0.0000        0.0000        0.0000        0.0000        0.0000        0.0000        0.0000        0.0000        0.0000        0.0000        0.0000        0.0000        0.0000        0.0000        0.0000        0.0000        0.0000        0.0000        0.0000        0.0000        0.0000        0.0000        0.0000        0.0000        0.0000        0.0000        0.0000        0.0000        0.0000        0.0000        0.0000        0.0000        0.0000        0.0000        0.0000        0.0000        0.0000        0.0000        0.0000        0.0000        0.0000        0.0000        0.0000        0.0000        0.0000        0.0000        0.0000        0.0000        0.0000        0.0000        0.0000        0.0000        0.0000        0.0000        0.0000        0.0000        0.0000        0.0000        0.0000        0.0000        0.0000        0.0000        0.0000        0.0000        0.0000        0.0000        0.0000        0.0000        0.0000        0.0000        0.0000        0.0000        0.0000        0.0000        0.0000        0.0000        0.0000        0.0000        0.0000        0.0000        0.0000        0.0000        0.0000        0.0000        0.0000        0.0000        0.0000        0.0000        0.0000        0.0000        0.0000        0.0000        0.0000        0.0000        0.0000        0.0000        0.0000        0.0000        0.0000        0.0000        0.0000        0.0000        0.0000        0.0000        0.0000        0.0000        0.0000        0.0000        0.0000        0.0000        0.0000        0.0000        0.0000        0.0000        0.0000        0.0000        0.0000        0.0000        0.0000        0.0000        0.0000        0.0000        0.0000        0.0000        0.0000        0.0000        0.0000        0.0000        0.0000        0.0000        0.0000        0.0000        0.0000        0.0000        0.0000        0.0000        5.2339        6.2652        7.2084        0.0000        0.0000        0.0000       13.1082       14.3968       15.3322       17.6039       18.9240       19.9331       20.6047       20.7306       17.7588       16.4403       16.6063       16.9233       15.4059       14.9989       14.8615       15.1486       14.8182       14.8065       15.5968       16.3495       13.1284       15.0702       21.5223       21.6219       19.0617       19.4110       21.4094       28.6489       32.7463       35.0557       35.2576       39.3646       39.6608       44.2582       45.0102       46.6434       50.5970       54.1447       56.3571       55.6587        0.0000        0.0000        0.0000        0.0000        0.0000        0.0000        0.0000        0.0000        0.0000        0.0000        0.0000        0.0000        0.0000        0.0000        0.0000        0.0000        0.0000        0.0000        0.0000        0.0000        0.0000        0.0000        0.0000        0.0000        0.0000        0.0000        0.0000        0.0000        0.0000        0.0000
        0.0000        0.0000        0.0000        0.0000        0.0000        0.0000        0.0000        0.0000        0.0000        0.0000        0.0000        0.0000        0.0000        0.0000        0.0000        0.0000        0.0000        0.0000        0.0000        0.0000        0.0000        0.0000        0.0000        0.0000        0.0000        0.0000        0.0000        0.0000        0.0000        0.0000        0.0000        0.0000        0.0000        0.0000        0.0000        0.0000        0.0000        0.0000        0.0000        0.0000        0.0000        0.0000        0.0000        0.0000        0.0000        0.0000        0.0000        0.0000        0.0000        0.0000        0.0000        0.0000        0.0000        0.0000        0.0000        0.0000        0.0000        0.0000        0.0000        0.0000        0.0000        0.0000        0.0000        0.0000        0.0000        0.0000        0.0000        0.0000        0.0000        0.0000        0.0000        0.0000        0.0000        0.0000        0.0000        0.0000        0.0000        0.0000        0.0000        0.0000        0.0000        0.0000        0.0000        0.0000        0.0000        0.0000        0.0000        0.0000        0.0000        0.0000        0.0000        0.0000        0.0000        0.0000        0.0000        0.0000        0.0000        0.0000        0.0000        0.0000        0.0000        0.0000        0.0000        0.0000        0.0000        0.0000        0.0000        0.0000        0.0000        0.0000        0.0000        0.0000        0.0000        0.0000        0.0000        0.0000        0.0000        0.0000        0.0000        0.0000        0.0000        0.0000        0.0000        0.0000        0.0000        0.0000        0.0000        0.0000        0.0000        0.0000        0.0000        0.0000        0.0000        0.0000        0.0000        0.0000        0.0000        0.0000        0.0000        0.0000        0.0000        0.0000        0.0000        0.0000        0.0000        0.0000        0.0000        0.0000        0.0000        0.0000        0.0000        0.0000        0.0000        0.0000        0.0000        0.0000        0.0000        0.0000        0.0000        0.0000        0.0000        0.0000        0.0000        0.0000        0.0000        0.0000        0.0000        0.0000        0.0000        0.0000        0.0000        0.0000        4.9176        5.1944        6.0014        7.0050        8.8080       10.3150       12.1654       13.9275       16.0686       16.4860       18.8680       20.2296       22.6621       20.8886       19.3549       16.9409       17.1419       17.4237       16.7393       18.7575       17.4893       15.6870       16.0326       14.8467       15.6908       16.6462       15.8753       14.3028       17.3359       15.3733       15.1287       16.2448       18.7489       20.1216       30.5668       37.9574       35.3294       37.9902       38.7748       38.6018       42.7209       45.8254       47.3588       53.5665       55.4055       58.9133       58.4365       66.1225       65.2131       66.1793       67.2391       62.5965       62.9520       65.0789        0.0000        0.0000        0.0000        0.0000        0.0000        0.0000        0.0000        0.0000        0.0000        0.0000        0.0000        0.0000        0.0000        0.0000        0.0000        0.0000        0.0000        0.0000        0.0000        0.0000        0.0000        0.0000        0.0000
        0.0000        0.0000        0.0000        0.0000        0.0000        0.0000        0.0000        0.0000        0.0000        0.0000        0.0000        0.0000        0.0000        0.0000        0.0000        0.0000        0.0000        0.0000        0.0000        0.0000        0.0000        0.0000        0.0000        0.0000        0.0000        0.0000        0.0000        0.0000        0.0000        0.0000        0.0000        0.0000        0.0000        0.0000        0.0000        0.0000        0.0000        0.0000        0.0000        0.0000        0.0000        0.0000        0.0000        0.0000        0.0000        0.0000        0.0000        0.0000        0.0000        0.0000        0.0000        0.0000        0.0000        0.0000        0.0000       23.1425        0.0000       17.5233       14.7957        0.0000        0.0000        0.0000        0.0000        0.0000        0.0000        0.0000        0.0000        0.0000        0.0000        0.0000        0.0000        0.0000        0.0000        0.0000        0.0000        0.0000        0.0000        0.0000        0.0000        0.0000        0.0000        0.0000        0.0000        0.0000        0.0000        0.0000        0.0000        0.0000        0.0000        0.0000        0.0000        0.0000        0.0000        0.0000        0.0000        0.0000        0.0000        0.0000        0.0000        0.0000        0.0000        0.0000        0.0000        0.0000        0.0000        0.0000        0.0000        0.0000        0.0000        0.0000        0.0000        0.0000        0.0000        0.0000        0.0000        0.0000        0.0000        0.0000        0.0000        0.0000        0.0000        0.0000        0.0000        0.0000        0.0000        0.0000        0.0000        0.0000        0.0000        0.0000        0.0000        0.0000        0.0000        0.0000        0.0000        0.0000        0.0000        0.0000        0.0000        0.0000        0.0000        0.0000        0.0000        0.0000        0.0000        0.0000        0.0000        0.0000        0.0000        0.0000        0.0000        0.0000        0.0000        0.0000        0.0000        0.0000        0.0000        0.0000        0.0000        0.0000        0.0000        0.0000        0.0000        0.0000        0.0000        0.0000        0.0000        0.0000        0.0000        0.0000        0.0000        4.8383        6.3178        6.2500        5.9413       11.9597       24.6688       28.8245       24.6680       18.8859       15.2764       14.0503       15.4541       17.6004       19.0958       18.1885       17.4161       16.5657       16.7848       16.4598       16.5254       17.2676       20.7966       17.8258       19.3783       16.4582       19.0054       16.3975       14.2640       12.7280       14.3338       15.7792       14.4443       17.5350       20.8280       23.5107       25.9660       43.2486       43.5663       41.9526       38.9114       40.5609       41.9379       46.2877       47.7954       51.2260       54.2459       58.6170       60.7330       65.6455       66.5733       68.3335       69.1193       68.2567       63.9410       67.9382       67.1371        0.0000        0.0000        0.0000        0.0000        0.0000        0.0000        0.0000        0.0000        0.0000        0.0000        0.0000        0.0000        0.0000        0.0000        0.0000        0.0000        0.0000        0.0000        0.0000        0.0000        0.0000        0.0000
        0.0000        0.0000        0.0000        0.0000        0.0000        0.0000        0.0000        0.0000        0.0000        0.0000        0.0000        0.0000        0.0000        0.0000        0.0000        0.0000        0.0000        0.0000        0.0000        0.0000        0.0000        0.0000        0.0000        0.0000        0.0000        0.0000        0.0000        0.0000        0.0000        0.0000        0.0000        0.0000        0.0000        0.0000        0.0000        0.0000        0.0000        0.0000        0.0000        0.0000        0.0000        0.0000        0.0000        0.0000        0.0000        0.0000        0.0000        0.0000        0.0000        0.0000        0.0000        0.0000        0.0000       30.0143       26.9442       22.7385       20.3813       17.6405       15.0757        9.1181        0.0000        0.0000        0.0000        0.0000        0.0000        0.0000        0.0000        0.0000        0.0000        0.0000        0.0000        0.0000        0.0000        0.0000        0.0000        0.0000        0.0000        0.0000        0.0000        0.0000        0.0000        0.0000        0.0000        0.0000        0.0000        0.0000        0.0000        0.0000        0.0000        0.0000        0.0000        0.0000        0.0000        0.0000        0.0000        0.0000        0.0000        0.0000        0.0000        0.0000        0.0000        0.0000        0.0000        0.0000        0.0000        0.0000        0.0000        0.0000        0.0000        0.0000        0.0000        0.0000        0.0000        0.0000        0.0000        0.0000        0.0000        0.0000        0.0000        0.0000        0.0000        0.0000        0.0000        0.0000        0.0000        0.0000        0.0000        0.0000        0.0000        0.0000        0.0000        0.0000        0.0000        0.0000        0.0000        0.0000        0.0000        0.0000        0.0000        0.0000        0.0000        0.0000        0.0000        0.0000        0.0000        0.0000        0.0000        0.0000        0.0000        0.0000        0.0000        0.0000        0.0000        0.0000        0.0000        0.0000        0.0000        0.0000        0.0000        0.0000        0.0000        0.0000        0.0000        0.0000        0.0000        0.0000        0.0000        0.0000        0.0000        0.0000        3.8591        4.3581        6.6755        6.4485       12.3047       36.6102       43.7464       50.9540       35.4321       26.5329       12.9369       13.3990       14.4748       14.1036       16.4676       15.8073       15.5227       15.1894       15.8912       16.7553       15.3516       15.6844       16.5365       17.9104       20.2612       17.4308       22.0453       14.7084       12.0087       10.4975       16.2737       15.9720       12.4931       21.5793       21.1527       25.4642       27.2517       33.1564       43.0741       41.8603       35.4751       40.0018       43.8718       45.1223       47.7249       49.7909       55.7214       59.8373       63.2816       64.9055       68.3376       68.4201       69.7040       70.4708       69.0764       75.4241       75.1672       62.3120       59.9752        0.0000        0.0000        0.0000        0.0000        0.0000        0.0000        0.0000        0.0000        0.0000        0.0000        0.0000        0.0000        0.0000        0.0000        0.0000        0.0000        0.0000        0.0000        0.0000        0.0000
        0.0000        0.0000        0.0000        0.0000        0.0000        0.0000        0.0000        0.0000        0.0000        0.0000        0.0000        0.0000        0.0000        0.0000        0.0000        0.0000        0.0000        0.0000        0.0000        0.0000        0.0000        0.0000        0.0000        0.0000        0.0000        0.0000        0.0000        0.0000        0.0000        0.0000        0.0000        0.0000        0.0000        0.0000        0.0000        0.0000        0.0000        0.0000        0.0000        0.0000        0.0000        0.0000        0.0000        0.0000        0.0000        0.0000        0.0000        0.0000        0.0000        0.0000        0.0000        0.0000        0.0000       25.9642       24.0557       24.1887       21.5853       18.9496       16.5149       13.0354        0.0000        0.0000        0.0000        0.0000        0.0000        0.0000        0.0000        0.0000        0.0000        0.0000        0.0000        0.0000        0.0000        0.0000        0.0000        0.0000        0.0000        0.0000        0.0000        0.0000        0.0000        0.0000        0.0000        0.0000        0.0000        0.0000        0.0000        0.0000        0.0000        0.0000        0.0000        0.0000        0.0000        0.0000        0.0000        0.0000        0.0000        0.0000        0.0000        0.0000        0.0000        0.0000        0.0000        0.0000        0.0000        0.0000        0.0000        0.0000        0.0000        0.0000        0.0000        0.0000        0.0000        0.0000        0.0000        0.0000        0.0000        0.0000        0.0000        0.0000        0.0000        0.0000        0.0000        0.0000        0.0000        0.0000        0.0000        0.0000        0.0000        0.0000        0.0000        0.0000        0.0000        0.0000        0.0000        0.0000        0.0000        0.0000        0.0000        0.0000        0.0000        0.0000        0.0000        0.0000        0.0000        0.0000        0.0000        0.0000        0.0000        0.0000        0.0000        0.0000        0.0000        0.0000        0.0000        0.0000        0.0000        0.0000        0.0000        0.0000        0.0000        0.0000        0.0000        0.0000        0.0000        0.0000        0.0000        0.0000        0.0000        0.0000        3.6372        3.7223        5.7116        9.2993       52.3679       66.4363       66.7600       31.7366       24.2661       14.2215        9.4992        9.8331       11.5296       13.0018       14.7609       15.5430       15.6687       14.4525       14.4082       15.4585       14.6677       15.1371       17.0811       19.1409       20.8614       16.4487       20.2919       13.7518       11.3476       10.0010       14.1458       17.5977       15.8281       22.2472       25.7717       27.8125       32.2159       34.2710       37.6033       42.4433       42.4487       42.0944       43.7880       45.6503       46.1546       49.9638       56.2794       58.3251       60.5270       64.9144       62.9221       64.9156       67.2661       62.7950       62.5818       62.8910       62.5243       64.4536       64.1352       62.9972       55.0446        0.0000        0.0000        0.0000        0.0000        0.0000        0.0000        0.0000        0.0000        0.0000        0.0000        0.0000        0.0000        0.0000        0.0000        0.0000        0.0000        0.0000        0.0000
        0.0000        0.0000        0.0000        0.0000        0.0000        0.0000        0.0000        0.0000        0.0000        0.0000        0.0000        0.0000        0.0000        0.0000        0.0000        0.0000        0.0000        0.0000        0.0000        0.0000        0.0000        0.0000        0.0000        0.0000        0.0000        0.0000        0.0000        0.0000        0.0000        0.0000        0.0000        0.0000        0.0000        0.0000        0.0000        0.0000        0.0000        0.0000        0.0000        0.0000        0.0000        0.0000        0.0000        0.0000        0.0000        0.0000        0.0000        0.0000        0.0000        0.0000       36.4698       31.0274       27.0138       26.0566       23.5740       24.1198       21.7111       19.5215       17.0961       14.2371       11.6626       10.5925        0.0000        0.0000        0.0000        0.0000        0.0000        0.0000        0.0000        0.0000        0.0000        0.0000        0.0000        0.0000        0.0000        0.0000        0.0000        0.0000        0.0000        0.0000        0.0000        0.0000        0.0000        0.0000        0.0000        0.0000        0.0000        0.0000        0.0000        0.0000        0.0000        0.0000        0.0000        0.0000        0.0000        0.0000        0.0000        0.0000        0.0000        0.0000        0.0000        0.0000        0.0000        0.0000        0.0000        0.0000        0.0000        0.0000        0.0000        0.0000        0.0000        0.0000        0.0000        0.0000        0.0000        0.0000        0.0000        0.0000        0.0000        0.0000        0.0000        0.0000        0.0000        0.0000        0.0000        0.0000        0.0000        0.0000        0.0000        0.0000        0.0000        0.0000        0.0000        0.0000        0.0000        0.0000        0.0000        0.0000        0.0000        0.0000        0.0000        0.0000        0.0000        0.0000        0.0000        0.0000        0.0000        0.0000        0.0000        0.0000        0.0000        0.0000        0.0000        0.0000        0.0000        0.0000        0.0000        0.0000        0.0000        0.0000        0.0000        0.0000        0.0000        0.0000        0.0000        0.0000        0.0000        0.0000        0.0000        3.3851        3.6798        3.5378        6.0544        7.7358       36.8167       56.6882       36.0601       15.8815       14.4101        7.2736        8.0857        8.1009        9.0245       11.0799       14.2291       14.6640       14.1687       13.5738       13.6789       14.1440       13.3808       14.0626       16.6851       18.9315       21.3211       16.5095       16.6853       14.3959       13.5761       25.8348       26.3740       18.2309       17.9324       20.8433       26.2453       31.0393       28.4016       33.3506       34.2931       35.2058       38.5202       38.5500       40.7172       41.9737       45.4436       49.9993       55.1037       57.4844       60.3080       62.0062       64.4192       64.9260       66.7586       63.0430       60.7129       60.6048       60.8411       61.5584       60.6819       63.7020       54.5795        0.0000        0.0000        0.0000        0.0000        0.0000        0.0000        0.0000        0.0000        0.0000        0.0000        0.0000        0.0000        0.0000        0.0000       41.5380       39.7683       41.5039        0.0000
        0.0000        0.0000        0.0000        0.0000        0.0000        0.0000        0.0000        0.0000        0.0000        0.0000        0.0000        0.0000        0.0000        0.0000        0.0000        0.0000        0.0000        0.0000        0.0000        0.0000        0.0000        0.0000        0.0000        0.0000        0.0000        0.0000        0.0000        0.0000        0.0000        0.0000        0.0000        0.0000        0.0000        0.0000        0.0000        0.0000        0.0000        0.0000        0.0000        0.0000        0.0000        0.0000        0.0000        0.0000        0.0000        0.0000        0.0000        0.0000       27.9236       29.1067       26.7496       26.0564       25.7356       23.5366       22.3396       22.8339       21.0141       19.1499       17.6729       14.7808       12.9181       11.7681       11.4768        0.0000        0.0000        0.0000        0.0000        0.0000        0.0000        0.0000        0.0000        0.0000        0.0000        0.0000        0.0000        0.0000        0.0000        0.0000        0.0000        0.0000        0.0000        0.0000        0.0000        0.0000        0.0000        0.0000        0.0000        0.0000        0.0000        0.0000        0.0000        0.0000        0.0000        0.0000        0.0000        0.0000        0.0000        0.0000        0.0000        0.0000        0.0000        0.0000        0.0000        0.0000        0.0000        0.0000        0.0000        0.0000        0.0000        0.0000        0.0000        0.0000        0.0000        0.0000        0.0000        0.0000        0.0000        0.0000        0.0000        0.0000        0.0000        0.0000        0.0000        0.0000        0.0000        0.0000        0.0000        0.0000        0.0000        0.0000        0.0000        0.0000        0.0000        0.0000        0.0000        0.0000        0.0000        0.0000        0.0000        0.0000        0.0000        0.0000        0.0000        0.0000        0.0000        0.0000        0.0000        0.0000        0.0000        0.0000        0.0000        0.0000        0.0000        0.0000        0.0000        0.0000        0.0000        0.0000        0.0000        0.0000        0.0000        0.0000        0.0000        0.0000        0.0000        0.0000        0.0000        0.0000        3.9879        3.6788        3.6624        3.1556        4.5455        3.5286        6.5856       16.5993       14.7299        8.9755        6.0458        7.2087        7.8114        7.4217        8.6765       10.8013       12.7259       14.1333       14.3592       12.8195       13.6194       13.8546       13.7637       15.5195       16.9989       19.0667       19.5871       21.1535       18.8742       17.5654       15.7962       20.6471       22.2856       14.7507       18.4871       23.0239       23.4911       27.9642       31.2228       38.1054       39.2947       40.1280       40.2525       39.7156       43.4907       43.5550       44.9298       50.4118       54.0844       54.6689       56.3598       60.3843       64.5771       67.0394       64.4196       59.8882       59.9317       58.7190       57.5787       56.9700       55.2052       53.6361       53.6457       59.6076        0.0000        0.0000        0.0000        0.0000        0.0000        0.0000        0.0000        0.0000        0.0000       56.4764       48.7318       45.5231       45.5987       39.3858       50.8807       50.6043       32.1923
        0.0000        0.0000        0.0000        0.0000        0.0000        0.0000        0.0000        0.0000        0.0000        0.0000        0.0000        0.0000        0.0000        0.0000        0.0000        0.0000        0.0000        0.0000        0.0000        0.0000        0.0000        0.0000        0.0000        0.0000        0.0000        0.0000        0.0000        0.0000        0.0000        0.0000        0.0000        0.0000        0.0000        0.0000        0.0000        0.0000        0.0000        0.0000        0.0000        0.0000        0.0000        0.0000        0.0000        0.0000        0.0000        0.0000        0.0000        0.0000       23.8951       23.5768       23.7913       22.9051       22.4080       21.1005       19.8065       21.9272       20.5013       19.6764       18.7419       16.3743       13.7181       12.7417       12.6615       13.4096       13.6993       13.7468       13.0738        0.0000        0.0000        0.0000        0.0000        0.0000        0.0000        0.0000        0.0000        0.0000        0.0000        0.0000        0.0000        0.0000        0.0000        0.0000        0.0000        0.0000        0.0000        0.0000        0.0000        0.0000        0.0000        0.0000        0.0000        0.0000        0.0000        0.0000        0.0000        0.0000        0.0000        0.0000        0.0000        0.0000        0.0000        0.0000        0.0000        0.0000        0.0000        0.0000        0.0000        0.0000        0.0000        0.0000        0.0000        0.0000        0.0000        0.0000        0.0000        0.0000        0.0000        0.0000        0.0000        0.0000        0.0000        0.0000        0.0000        0.0000        0.0000        0.0000        0.0000        0.0000        0.0000        0.0000        0.0000        0.0000        0.0000        0.0000        0.0000        0.0000        0.0000        0.0000        0.0000        0.0000        0.0000        0.0000        0.0000        0.0000        0.0000        0.0000        0.0000        0.0000        0.0000        0.0000        0.0000        0.0000        0.0000        0.0000        0.0000        0.0000        0.0000        0.0000        0.0000        0.0000        0.0000        0.0000        0.0000        0.0000        0.0000        0.0000        0.0000        0.0000        3.9382        3.3477        3.5298        3.4827        2.9904        3.4562        3.8016        4.8677       10.9364       22.9090       14.1568        8.9644        7.5119        7.0517        9.4350       11.9874       13.2152       15.1387       14.5101       13.0426       13.2749       13.6194       14.5126       14.8690       16.5877       17.1095       15.9022       15.7747       13.5719       14.7674       21.4276       23.8963       16.5678       13.7125       16.8843       23.5543       26.8805       29.7725       32.3575       36.0022       32.6314       38.8407       45.5425       42.4073       41.4334       43.5078       44.4233       52.1964       56.6248       56.9128       55.9607       60.2216       65.9027       68.4959       64.5025       58.7875       59.0433       58.5198       55.7074       52.6085       51.2950       51.6678       52.2473        0.0000        0.0000        0.0000        0.0000        0.0000        0.0000       50.8043       47.6435       54.7118       56.1368       58.1608       47.3647       39.5449       37.7433       37.9795       39.3403        0.0000        0.0000
        0.0000        0.0000        0.0000        0.0000        0.0000        0.0000        0.0000        0.0000        0.0000        0.0000        0.0000        0.0000        0.0000        0.0000        0.0000        0.0000        0.0000        0.0000        0.0000        0.0000        0.0000        0.0000        0.0000        0.0000        0.0000        0.0000        0.0000        0.0000        0.0000        0.0000        0.0000        0.0000        0.0000        0.0000        0.0000        0.0000        0.0000        0.0000        0.0000        0.0000        0.0000        0.0000        0.0000        0.0000        0.0000        0.0000        0.0000        0.0000       20.6260       17.9935       17.0548       17.3852       17.1521       16.9272       16.8397       18.7954       17.1601       16.9142       17.2063       17.8382       18.4524       16.1722       14.9474       16.9380       16.2093       16.0330       15.5931       15.7636       15.3375        0.0000        0.0000        0.0000        0.0000        0.0000        0.0000        0.0000        0.0000        0.0000        0.0000        0.0000        0.0000        0.0000        0.0000        0.0000        0.0000        0.0000        0.0000        0.0000        0.0000        0.0000        0.0000        0.0000        0.0000        0.0000        0.0000        0.0000        0.0000        0.0000        0.0000        0.0000        0.0000        0.0000        0.0000        0.0000        0.0000        0.0000        0.0000        0.0000        0.0000        0.0000        0.0000        0.0000        0.0000        0.0000        0.0000        0.0000        0.0000        0.0000        0.0000        0.0000        0.0000        0.0000        0.0000        0.0000        0.0000        0.0000        0.0000        0.0000        0.0000        0.0000        0.0000        0.0000        0.0000        0.0000        0.0000        0.0000        0.0000        0.0000        0.0000        0.0000        0.0000        0.0000        0.0000        0.0000        0.0000        0.0000        0.0000        0.0000        0.0000        0.0000        0.0000        0.0000        0.0000        0.0000        0.0000        0.0000        0.0000        0.0000        0.0000        0.0000        0.0000        0.0000        0.0000        0.0000        0.0000        0.0000        0.0000        0.0000        3.7987        2.9918        3.0999        3.2339        3.4265        4.4042        9.8349       15.9202       60.2122      106.6748       67.0674       27.4275        6.1418        6.0557       10.0952       12.9572       13.9849       12.3092       12.2778       13.4683       14.6516       15.6607       15.9138       15.3292       17.9258       22.2686       15.9963       20.7375       18.6504       19.4098       23.0667       25.5498       27.1881       26.6102       30.0942       30.0500       31.1006       32.0867       34.4810       39.9822       37.1408       41.8097       39.9671       37.7803       41.7713       51.9467       53.4946       54.3794       52.3793       56.7990       57.8572       56.3499       49.8878       53.3409       59.4715       55.2022       57.0893       59.5081       54.9808       52.7183       51.5595       51.4487       49.9537       48.6117       48.4468       45.8745       43.7187       41.6896       49.0465       54.6108       44.0800       41.3057       39.9228       38.4177       36.5284       36.4184       34.2157       34.0069       34.1157        0.0000        0.0000
        0.0000        0.0000        0.0000        0.0000        0.0000        0.0000        0.0000        0.0000        0.0000        0.0000        0.0000        0.0000        0.0000        0.0000        0.0000        0.0000        0.0000        0.0000        0.0000        0.0000        0.0000        0.0000        0.0000        0.0000        0.0000        0.0000        0.0000        0.0000        0.0000        0.0000        0.0000        0.0000        0.0000        0.0000        0.0000        0.0000        0.0000        0.0000        0.0000        0.0000        0.0000        0.0000        0.0000        0.0000        0.0000        0.0000        0.0000        0.0000       21.0203       18.1212       16.4372       16.0053       14.6337       14.7980       16.6039       16.9731       18.6401       19.0480       16.8176       18.9721       17.2081       15.9728       15.5087       18.8808       18.7612       17.9593       17.5801       16.9953       16.1321       15.9855        0.0000        0.0000        0.0000        0.0000        0.0000        0.0000        0.0000        0.0000        0.0000        0.0000        0.0000        0.0000        0.0000        0.0000        0.0000        0.0000        0.0000        0.0000        0.0000        0.0000        0.0000        0.0000        0.0000        0.0000        0.0000        0.0000        0.0000        0.0000        0.0000        0.0000        0.0000        0.0000        0.0000        0.0000        0.0000        0.0000        0.0000        0.0000        0.0000        0.0000        0.0000        0.0000        0.0000        0.0000        0.0000        0.0000        0.0000        0.0000        0.0000        0.0000        0.0000        0.0000        0.0000        0.0000        0.0000        0.0000        0.0000        0.0000        0.0000        0.0000        0.0000        0.0000        0.0000        0.0000        0.0000        0.0000        0.0000        0.0000        0.0000        0.0000        0.0000        0.0000        0.0000        0.0000        0.0000        0.0000        0.0000        0.0000        0.0000        0.0000        0.0000        0.0000        0.0000        0.0000        0.0000        0.0000        0.0000        0.0000        0.0000        0.0000        0.0000        0.0000        0.0000        0.0000        0.0000        0.0000        0.0000        0.0000        0.0000        4.9274        5.4983        7.6818       10.3699       10.7935        0.0000       19.8564       54.9791       80.6307        0.0000        0.0000        0.0000        5.5451        8.6896       11.2109       12.2911       12.2944       12.2068       14.3508       16.8438       17.9347       16.8590       15.6782       15.1554       18.0416       15.6557       23.3354       19.5137       17.4685       17.7869       21.9448       24.5177       34.4083       34.9608       31.9455       29.3213       31.2841       34.8027       38.0065       39.0392       39.4858       37.5815       33.9472       36.4707       46.8914       52.3230       55.4781       51.4684       57.1291       55.0395       54.3488       46.5965       48.5279       46.4540       51.8552       54.2193       60.5716       57.4202       54.8881       56.3768       51.1788       46.7667       46.4228       45.2740       42.3342       43.7411       40.3753       48.3382       39.6492       39.8284       38.0588       37.0026       37.2421       37.7446       41.1940       35.2293       33.1405       31.3618        0.0000        0.0000
        0.0000        0.0000        0.0000        0.0000        0.0000        0.0000        0.0000        0.0000        0.0000        0.0000        0.0000        0.0000        0.0000        0.0000        0.0000        0.0000        0.0000        0.0000        0.0000        0.0000        0.0000        0.0000        0.0000        0.0000        0.0000        0.0000        0.0000        0.0000        0.0000        0.0000        0.0000        0.0000        0.0000        0.0000        0.0000        0.0000        0.0000        0.0000       22.8420       20.3665       19.5190        0.0000        0.0000        0.0000        0.0000        0.0000        0.0000        0.0000       16.3867       16.7612       21.1409       14.0402       12.7728       12.7094       31.9384       74.9382       67.9000       24.2018       17.8003       13.7393       14.2264       14.4214       15.7724       18.1338       19.6373       19.0202       18.0365       17.9317       16.5203       15.8812        0.0000        0.0000        0.0000        0.0000        0.0000        0.0000        0.0000        0.0000        0.0000        0.0000        0.0000        0.0000        0.0000        0.0000        0.0000        0.0000        0.0000        0.0000        0.0000        0.0000        0.0000        0.0000        0.0000        0.0000        0.0000        0.0000        0.0000        0.0000        0.0000        0.0000        0.0000        0.0000        0.0000        0.0000        0.0000        0.0000        0.0000        0.0000        0.0000        0.0000        0.0000        0.0000        0.0000        0.0000        0.0000        0.0000        0.0000        0.0000        0.0000        0.0000        0.0000        0.0000        0.0000        0.0000        0.0000        0.0000        0.0000        0.0000        0.0000        0.0000        0.0000        0.0000        0.0000        0.0000        0.0000        0.0000        0.0000        0.0000        0.0000        0.0000        0.0000        0.0000        0.0000        0.0000        0.0000        0.0000        0.0000        0.0000        0.0000        0.0000        0.0000        0.0000        0.0000        0.0000        0.0000        0.0000        0.0000        0.0000        0.0000        0.0000        0.0000        0.0000        0.0000        0.0000        0.0000        0.0000        0.0000        0.0000        0.0000        0.0000        0.0000        0.0000        0.0000        0.0000        0.0000        0.0000        0.0000        0.0000        0.0000        0.0000        0.0000        0.0000        0.0000       11.9677       14.3356       12.2263       13.0211       14.2405       16.7806       19.2213       18.4874       17.7246       13.2867       13.6125       22.0475       23.5506       23.0701       18.6697       23.6309       29.4055       26.7524       30.2650       30.4958       30.2990       27.4380       29.0971       40.5196       49.0971       37.7096       37.0065       39.6566       35.1517       38.0090       40.8383       44.7225       49.6689       49.7771       52.8717       45.4449       45.3793       50.6141       57.1366       49.2558       53.4070       55.0477       60.5759       60.3634       55.3570       51.9673       49.1213       48.3637       43.2711       40.7030       40.6799       40.4118       39.9651       39.2963       39.3965       39.1680       38.9088       37.4064       37.0715       38.1354       36.6495       36.4259       33.8904        0.0000        0.0000        0.0000
        0.0000        0.0000        0.0000        0.0000        0.0000        0.0000        0.0000        0.0000        0.0000        0.0000        0.0000        0.0000        0.0000        0.0000        0.0000        0.0000        0.0000        0.0000        0.0000        0.0000        0.0000        0.0000        0.0000        0.0000        0.0000        0.0000        0.0000        0.0000        0.0000        0.0000        0.0000        0.0000        0.0000        0.0000        0.0000        0.0000        0.0000        0.0000       32.5727       46.2649       58.3822       29.9548       16.1127       18.7723       18.0847       15.4890       14.5105       19.3830       14.6564       12.8525       14.7872       13.5881       12.1629       12.8198       33.5683       72.4156       50.8704       34.2074       17.7545       14.9996       14.4638       14.3537       15.0234       17.3223       18.3718       19.6380       18.2720       18.2209       16.8706       15.8419       15.2216       14.2070        0.0000        0.0000        0.0000        0.0000        0.0000        0.0000        0.0000        0.0000        0.0000        0.0000        0.0000        0.0000        0.0000        0.0000        0.0000        0.0000        0.0000        0.0000        0.0000        0.0000        0.0000        0.0000        0.0000        0.0000        0.0000        0.0000        0.0000        0.0000        0.0000        0.0000        0.0000        0.0000        0.0000        0.0000        0.0000        0.0000        0.0000        0.0000        0.0000        0.0000        0.0000        0.0000        0.0000        0.0000        0.0000        0.0000        0.0000        0.0000        0.0000        0.0000        0.0000        0.0000        0.0000        0.0000        0.0000        0.0000        0.0000        0.0000        0.0000        0.0000        0.0000        0.0000        0.0000        0.0000        0.0000        0.0000        0.0000        0.0000        0.0000        0.0000        0.0000        0.0000        0.0000        0.0000        0.0000        0.0000        0.0000        0.0000        0.0000        0.0000        0.0000        0.0000        0.0000        0.0000        0.0000        0.0000        0.0000        0.0000        0.0000        0.0000        0.0000        0.0000        0.0000        0.0000        0.0000        0.0000        0.0000        0.0000        0.0000        0.0000        0.0000        0.0000        0.0000        0.0000        0.0000        0.0000        0.0000        0.0000        0.0000        0.0000        0.0000        0.0000       13.3997       13.5433       13.8108       16.2193       15.9734       18.8143       21.4011       12.8747       14.8117       14.4064       28.6517       31.7265       28.7920       26.1398       27.6691       30.6564       28.8185       28.8430       26.0162       24.9150       27.6660       37.8156       39.3544       41.1016       44.2002       41.0817       41.8238       38.0495       34.2639       41.0919       42.3283       42.3283       48.3187       43.9770       42.7172       41.1223       48.4784       58.3924       51.9059       50.9118       54.6965       56.8298       60.5645       53.3783       44.5129       47.1016       48.2251       39.9521       37.1693       36.3886       36.8337       36.8068       36.1240       37.2817       39.4555       38.4566       40.3295       42.2545       41.6285       41.4062       40.4149        0.0000        0.0000        0.0000        0.0000
        0.0000        0.0000        0.0000        0.0000        0.0000        0.0000        0.0000        0.0000        0.0000        0.0000        0.0000        0.0000        0.0000        0.0000        0.0000        0.0000        0.0000        0.0000        0.0000        0.0000        0.0000        0.0000        0.0000        0.0000        0.0000        0.0000        0.0000        0.0000        0.0000        0.0000        0.0000        0.0000        0.0000        0.0000        0.0000        0.0000        0.0000       22.3773       21.5243       17.7618       18.5401       19.1686       25.3090       22.3843       17.3621       16.0961       11.3523        9.1810        8.8542       11.1619        7.8331        9.6882        8.7341        8.9249        9.2845       27.7034       53.5507       14.4209       13.1766       21.3721       21.5580       16.2786       13.8945       16.5785       17.7377       18.2999       17.8309       19.0557       18.7633       15.6941       14.3377       12.2343        0.0000        0.0000        0.0000        0.0000        0.0000        0.0000        0.0000        0.0000        0.0000        0.0000        0.0000        0.0000        0.0000        0.0000        0.0000        0.0000        0.0000        0.0000        0.0000        0.0000        0.0000        0.0000        0.0000        0.0000        0.0000        0.0000        0.0000        0.0000        0.0000        0.0000        0.0000        0.0000        0.0000        0.0000        0.0000        0.0000        0.0000        0.0000        0.0000        0.0000        0.0000        0.0000        0.0000        0.0000        0.0000        0.0000        0.0000        0.0000        0.0000        0.0000        0.0000        0.0000        0.0000        0.0000        0.0000        0.0000        0.0000        0.0000        0.0000        0.0000        0.0000        0.0000        0.0000        0.0000        0.0000        0.0000        0.0000        0.0000        0.0000        0.0000        0.0000        0.0000        0.0000        0.0000        0.0000        0.0000        0.0000        0.0000        0.0000        0.0000        0.0000        0.0000        0.0000        0.0000        0.0000        0.0000        0.0000        0.0000        0.0000        0.0000        0.0000        0.0000        0.0000        0.0000        0.0000        0.0000        0.0000        0.0000        0.0000        0.0000        0.0000        0.0000        0.0000        0.0000        0.0000        0.0000        0.0000       12.3423       10.1063        9.8886       10.4618       13.0588        0.0000       14.7888       18.1061       14.4204       13.2986       15.8511       15.0647       16.1306       20.6701       15.4594       33.6303       25.0377       31.9288       33.7985       24.3953       23.1711       22.8102       26.7120       27.2003       33.4936       26.6911       28.5368       36.6954       39.1145       42.8193       44.6149       41.5130       35.5872       36.2462       39.5815       43.2763       43.9699       41.9372       40.6575       42.5825       43.2735       52.6594       52.9719       49.2075       52.6291       54.2344       54.2691       51.2120       45.6818       37.6987       36.8837       35.6440       35.3603       33.9298       33.6304       33.8700       36.0039       36.3114       37.3502       39.1774       46.6246       48.3202       50.6173       49.8548       49.4685       48.1363        0.0000        0.0000        0.0000        0.0000
        0.0000        0.0000        0.0000        0.0000        0.0000        0.0000        0.0000        0.0000        0.0000        0.0000        0.0000        0.0000        0.0000        0.0000        0.0000        0.0000        0.0000        0.0000        0.0000        0.0000        0.0000        0.0000        0.0000        0.0000        0.0000        0.0000        0.0000        0.0000        0.0000        0.0000        0.0000        0.0000        0.0000        0.0000        0.0000        0.0000        0.0000       19.3657       20.6602       20.4119       19.4960       23.1744       22.5615       19.5625       12.1100       11.3710        9.8439       11.2215       11.0320        9.7434        9.2813        9.6677        7.7131        7.9074        9.7843       10.8420       11.3410       12.2503       11.2985       14.3464       15.5053       14.6350       13.9731       16.6687       19.4405       19.0466       17.8244       18.0377       16.8174       15.2168       13.7817       11.8161       10.5897        0.0000        0.0000        0.0000        0.0000        0.0000        0.0000        0.0000        0.0000        0.0000        0.0000        0.0000        0.0000        0.0000        0.0000        0.0000        0.0000        0.0000        0.0000        0.0000        0.0000        0.0000        0.0000        0.0000        0.0000        0.0000        0.0000        0.0000        0.0000        0.0000        0.0000        0.0000        0.0000        0.0000        0.0000        0.0000        0.0000        0.0000        0.0000        0.0000        0.0000        0.0000        0.0000        0.0000        0.0000        0.0000        0.0000        0.0000        0.0000        0.0000        0.0000        0.0000        0.0000        0.0000        0.0000        0.0000        0.0000        0.0000        0.0000        0.0000        0.0000        0.0000        0.0000        0.0000        0.0000        0.0000        0.0000        0.0000        0.0000        0.0000        0.0000        0.0000        0.0000        0.0000        0.0000        0.0000        0.0000        0.0000        0.0000        0.0000        0.0000        0.0000        0.0000        0.0000        0.0000        0.0000        0.0000        0.0000        0.0000        0.0000        0.0000        0.0000        0.0000        0.0000        0.0000        0.0000        0.0000        0.0000        0.0000        0.0000        0.0000        0.0000        0.0000       12.6149        9.9086       11.8721       13.3444       13.2751       10.0915        9.5304       11.4292       13.2676       16.0113       17.6621       17.9282       15.4988       13.7060       13.5191       11.5693       16.2101       21.3856       28.1106       31.7500       35.7742       26.8836       29.2352       22.4828       16.9459       17.8334       22.8999       32.7303       54.6961       32.1627       27.3387       42.7379       40.4847       53.6063       36.9475       38.2403       34.4701       35.5858       35.9553       39.3374       40.1975       40.2128       39.3641       42.8996       42.9418       50.0795       49.8278       49.7472       50.2448       47.0634       46.4267       42.7613       37.5498       36.0386       31.4133       35.0914       33.0257       33.0651       34.8683       33.0655       33.9145       35.8334       35.7203       44.2305       49.7839       52.6723       53.3149       53.4121       54.3190        0.0000        0.0000        0.0000        0.0000        0.0000
        0.0000        0.0000        0.0000        0.0000        0.0000        0.0000        0.0000        0.0000        0.0000        0.0000        0.0000        0.0000        0.0000        0.0000        0.0000        0.0000        0.0000        0.0000        0.0000        0.0000        0.0000        0.0000        0.0000        0.0000        0.0000        0.0000        0.0000        0.0000        0.0000        0.0000        0.0000        0.0000        0.0000        0.0000        0.0000        0.0000       17.5312       19.8082       19.5840       21.0853       19.5001       17.3291       13.3824       22.3865       10.9274        9.4398        8.3227        9.5618        6.4598        5.5818        5.7900        8.6400        9.0862        8.0598       14.0221       13.7030       14.9499        9.2336        9.1260       12.0555       12.8122       20.2019       13.7532       15.8348       16.7067       17.1975       16.8090       16.5898       15.6063       14.5148       13.3429       11.1919        0.0000        0.0000        0.0000        0.0000        0.0000        0.0000        0.0000        0.0000        0.0000        0.0000        0.0000        0.0000        0.0000        0.0000        0.0000        0.0000        0.0000        0.0000        0.0000        0.0000        0.0000        0.0000        0.0000        0.0000        0.0000        0.0000        0.0000        0.0000        0.0000        0.0000        0.0000        0.0000        0.0000        0.0000        0.0000        0.0000        0.0000        0.0000        0.0000        0.0000        0.0000        0.0000        0.0000        0.0000        0.0000        0.0000        0.0000        0.0000        0.0000        0.0000        0.0000        0.0000        0.0000        0.0000        0.0000        0.0000        0.0000        0.0000        0.0000        0.0000        0.0000        0.0000        0.0000        0.0000        0.0000        0.0000        0.0000        0.0000        0.0000        0.0000        0.0000        0.0000        0.0000        0.0000        0.0000        0.0000        0.0000        0.0000        0.0000        0.0000        0.0000        0.0000        0.0000        0.0000        0.0000        0.0000        0.0000        0.0000        0.0000        0.0000        0.0000        0.0000        0.0000        0.0000        0.0000        0.0000        0.0000        0.0000        0.0000        0.0000       10.1693       10.3923       10.2817        9.6350       11.3856       10.8003       11.8638       12.8656       10.4507       10.4044       10.7342       13.3897       15.6422       18.2819       18.1526       14.7487       14.6817       20.1099       14.9704       19.0561       25.5144       20.9715       41.0847       22.9705       20.1257       17.0395       18.5125       15.6517       16.8143       22.8064       24.6751       53.7764       54.1825       33.5754       36.9837       32.2882       34.0831       35.0373       36.5636       36.2423       35.4083       35.5918       35.7712       39.8781       40.3563       41.8939       45.1152       46.9501       51.2592       50.5774       44.1532       42.7408       41.5453       43.0102       39.7282       36.5723       32.3810       29.0816       29.0709       31.9400       31.9130       30.3272       30.3259       32.9492       34.8219       35.3981       41.4624       50.8021       57.9463       63.8172       61.1131       57.5769        0.0000        0.0000        0.0000        0.0000        0.0000
        0.0000        0.0000        0.0000        0.0000        0.0000        0.0000        0.0000        0.0000        0.0000        0.0000        0.0000        0.0000        0.0000        0.0000        0.0000        0.0000        0.0000        0.0000        0.0000        0.0000        0.0000        0.0000        0.0000        0.0000        0.0000        0.0000        0.0000        0.0000        0.0000        0.0000        0.0000        0.0000        0.0000        0.0000        0.0000       16.2240       16.0800       18.1389       17.5822       20.2648       16.1256       18.2294       19.7769       10.2783        8.0230        7.7140        7.7691        6.3356        8.1759       12.3135       12.8178       25.7945        5.5146        5.9358        6.5999        9.8249       10.4746        7.5935        8.1573       11.9458       15.2089       22.2429       17.9447       16.2815       16.9635       15.7554       15.2240       15.5892       14.7248       13.8324       12.7337        9.7626        0.0000        0.0000        0.0000        0.0000        0.0000        0.0000        0.0000        0.0000        0.0000        0.0000        0.0000        0.0000        0.0000        0.0000        0.0000        0.0000        0.0000        0.0000        0.0000        0.0000        0.0000        0.0000        0.0000        0.0000        0.0000        0.0000        0.0000        0.0000        0.0000        0.0000        0.0000        0.0000        0.0000        0.0000        0.0000        0.0000        0.0000        0.0000        0.0000        0.0000        0.0000        0.0000        0.0000        0.0000        0.0000        0.0000        0.0000        0.0000        0.0000        0.0000        0.0000        0.0000        0.0000        0.0000        0.0000        0.0000        0.0000        0.0000        0.0000        0.0000        0.0000        0.0000        0.0000        0.0000        0.0000        0.0000        0.0000        0.0000        0.0000        0.0000        0.0000        0.0000        0.0000        0.0000        0.0000        0.0000        0.0000        0.0000        0.0000        0.0000        0.0000        0.0000        0.0000        0.0000        0.0000        0.0000        0.0000        0.0000        0.0000        0.0000        0.0000        0.0000        0.0000        0.0000        0.0000        0.0000        0.0000        0.0000        0.0000        8.6911        9.5465       11.7934       11.3967       11.2627       12.0807       15.1766       15.8949       13.1075       17.5442       10.0375       10.0430       11.4198       13.2229       13.9571       14.0929       11.0657       13.5300       15.4411       11.6002       18.6007       43.0898       32.1002       12.4700       15.5972       21.4313       16.4805       15.1862       15.4999       16.2602       25.0544       30.0056       47.1162       60.2086       48.6920       31.8718       34.1086       30.1470       29.2034       34.0773       31.3586       33.6570       32.6925       32.8719       35.6836       39.3562       44.1625       44.6945       45.6689       43.8090       41.6507       39.7473       39.5292       42.3789       39.9816       39.5221       35.6358       32.5838       31.8119       29.6329       29.3482       30.6399       30.8998       30.5696       33.8503       36.5924       35.7191       41.6469       52.3693       59.0942       64.1438       63.3868       60.5654        0.0000        0.0000        0.0000        0.0000        0.0000
        0.0000        0.0000        0.0000        0.0000        0.0000        0.0000        0.0000        0.0000        0.0000        0.0000        0.0000        0.0000        0.0000        0.0000        0.0000        0.0000        0.0000        0.0000        0.0000        0.0000        0.0000        0.0000        0.0000        0.0000        0.0000        0.0000        0.0000        0.0000        0.0000        0.0000        0.0000        0.0000        0.0000        0.0000        0.0000        7.5893       12.6155       34.3202       36.4424       22.0295       11.8163       12.9288       12.2919        7.4579        5.9316        6.8941        6.8901       10.5772       13.9774       68.8239      110.8906      152.7152       74.3025        8.0087        8.0947       10.0898       10.2752        8.9816        7.6538       11.6082       14.0657       19.0268       15.7064       14.1405       14.4433       14.3698       14.0245       15.9107       15.5661       14.5208       13.5262       10.9156        0.0000        0.0000        0.0000        0.0000        0.0000        0.0000        0.0000        0.0000        0.0000        0.0000        0.0000        0.0000        0.0000        0.0000        0.0000        0.0000        0.0000        0.0000        0.0000        0.0000        0.0000        0.0000        0.0000        0.0000        0.0000        0.0000        0.0000        0.0000        0.0000        0.0000        0.0000        0.0000        0.0000        0.0000        0.0000        0.0000        0.0000        0.0000        0.0000        0.0000        0.0000        0.0000        0.0000        0.0000        0.0000        0.0000        0.0000        0.0000        0.0000        0.0000        0.0000        0.0000        0.0000        0.0000        0.0000        0.0000        0.0000        0.0000        0.0000        0.0000        0.0000        0.0000        0.0000        0.0000        0.0000        0.0000        0.0000        0.0000        0.0000        0.0000        0.0000        0.0000        0.0000        0.0000        0.0000        0.0000        0.0000        0.0000        0.0000        0.0000        0.0000        0.0000        0.0000        0.0000        0.0000        0.0000        0.0000        0.0000        0.0000        0.0000        0.0000        0.0000        0.0000        0.0000        0.0000        0.0000        0.0000        0.0000       10.2642       10.4010       11.6619       12.7690       13.4164       13.1812       14.3935       14.7083       15.0155       12.9902       16.9788       10.7043       11.4103       12.5671       11.6512        8.6786       10.6825       12.7728       16.3561       16.1509       14.8752       15.8823       24.8738       26.8356       14.6182       14.6429       15.7421       13.4749       13.2458       15.8215       17.1175       23.4284       55.0261       31.9286       35.0155       57.1920       32.1432       36.1900       33.8973       34.2859       35.2580       27.5814       34.7530       46.3265       48.0362       34.8588       45.3133       43.3576       50.4809       45.9171       41.0376       37.4844       38.3301       37.9321       38.4158       38.8569       37.5984       29.9024       30.6682       29.9508       28.6824       28.6227       32.0214       32.9653       34.9329       35.2124       37.4521       38.7174       45.0181       56.6894       64.0704       64.9262       64.4151        0.0000        0.0000        0.0000        0.0000        0.0000        0.0000
        0.0000        0.0000        0.0000        0.0000        0.0000        0.0000        0.0000        0.0000        0.0000        0.0000        0.0000        0.0000        0.0000        0.0000        0.0000        0.0000        0.0000        0.0000        0.0000        0.0000        0.0000        0.0000        0.0000        0.0000        0.0000        0.0000        0.0000        0.0000        0.0000        0.0000        0.0000        0.0000        0.0000        0.0000        0.0000        6.2564        6.9663       12.2552       24.8662       19.9093       18.2642       13.1606       11.3272        8.4598        6.2853        8.5396        9.6713       11.3694       11.7404       33.2202       55.1258       93.2525       17.8108        8.9256        9.0952       10.5218       11.4289        9.1965        9.2366       13.9594       16.1303       21.1412       41.2940       41.6635       36.5479       20.4569       13.2656       16.2774       15.0565       14.2866       13.8703        0.0000        0.0000        0.0000        0.0000        0.0000        0.0000        0.0000        0.0000        0.0000        0.0000        0.0000        0.0000        0.0000        0.0000        0.0000        0.0000        0.0000        0.0000        0.0000        0.0000        0.0000        0.0000        0.0000        0.0000        0.0000        0.0000        0.0000        0.0000        0.0000        0.0000        0.0000        0.0000        0.0000        0.0000        0.0000        0.0000        0.0000        0.0000        0.0000        0.0000        0.0000        0.0000        0.0000        0.0000        0.0000        0.0000        0.0000        0.0000        0.0000        0.0000        0.0000        0.0000        0.0000        0.0000        0.0000        0.0000        0.0000        0.0000        0.0000        0.0000        0.0000        0.0000        0.0000        0.0000        0.0000        0.0000        0.0000        0.0000        0.0000        0.0000        0.0000        0.0000        0.0000        0.0000        0.0000        0.0000        0.0000        0.0000        0.0000        0.0000        0.0000        0.0000        0.0000        0.0000        0.0000        0.0000        0.0000        0.0000        0.0000        0.0000        0.0000        0.0000        0.0000        0.0000        9.6546        9.9479        0.0000       10.4945       10.3153       11.2155       11.5538       13.0090       13.7493       15.1249       20.3318       46.3977       46.8455       18.6982        9.2119        8.5819       10.0726        8.7220        8.4154        8.6795        8.7673       10.0822        9.8305       11.1055       12.0941        8.6765       10.1844       11.3889       14.0684       15.4099       14.3610       14.6545       15.2212       14.5723       17.7844       19.0079       25.9164       64.8866       32.0383       29.9224       33.2134       34.7840       38.2160       33.1361       27.6741       41.4369       28.5865       34.3526       34.5693       34.1920       36.1769       41.5331       43.5544       47.4248       40.3198       37.6633       38.4352       39.6363       41.7421       37.1695       40.7030       39.9729       33.2054       27.6852       28.7698       29.0431       29.9689       32.2660       36.5585       36.9507       38.2786       42.6074       43.3763       48.1792       58.7962       70.2057       73.9666        0.0000        0.0000        0.0000        0.0000        0.0000        0.0000        0.0000
        0.0000        0.0000        0.0000        0.0000        0.0000        0.0000        0.0000        0.0000        0.0000        0.0000        0.0000        0.0000        0.0000        0.0000        0.0000        0.0000        0.0000        0.0000        0.0000        0.0000        0.0000        0.0000        0.0000        0.0000        0.0000        0.0000        0.0000        0.0000        0.0000       50.3393       42.4923       25.1719       18.1414       10.8204        7.2504        4.8757        5.3649        8.0542       15.6881       16.5226       11.7853       10.8229        7.7859        6.2340        6.2207        7.1279        7.0222        5.8106        4.5629        4.2979        5.8698        4.9403        6.4795       10.5745        8.2511        8.6740        9.1999        8.8514        6.8666       11.0153       13.6599       17.1282       30.4544       38.3865       30.8836       14.5759       12.8353       14.9459       15.8323       14.1985       12.9744       10.8361        9.9449        0.0000        0.0000        0.0000        0.0000        0.0000        0.0000        0.0000        0.0000        0.0000        0.0000        0.0000        0.0000        0.0000        0.0000        0.0000        0.0000        0.0000        0.0000        0.0000        0.0000        0.0000        0.0000        0.0000        0.0000        0.0000        0.0000        0.0000        0.0000        0.0000        0.0000        0.0000        0.0000        0.0000        0.0000        0.0000        0.0000        0.0000        0.0000        0.0000        0.0000        0.0000        0.0000        0.0000        0.0000        0.0000        0.0000        0.0000        0.0000        0.0000        0.0000        0.0000        0.0000        0.0000        0.0000        0.0000        0.0000        0.0000        0.0000        0.0000        0.0000        0.0000        0.0000        0.0000        0.0000        0.0000        0.0000        0.0000        0.0000        0.0000        0.0000        0.0000        0.0000        0.0000        0.0000        0.0000        0.0000        0.0000        0.0000        0.0000        0.0000        0.0000        0.0000        0.0000        0.0000        0.0000        0.0000        0.0000        0.0000        0.0000        0.0000        0.0000        9.4667       11.3822       10.8619       10.6354       10.8921       10.6719       11.2637       12.5074       13.5198       13.6910       14.1044       20.7446       89.6900       89.3369       25.9105        9.6512       10.5010       12.5269       11.6303       11.2148        9.8141       13.9738       12.6187       10.3117       10.4456        8.8454        8.2546        9.1348        8.3895        8.7598       46.7816       15.7979       16.0944       16.7973       16.9226       21.0639       24.9074       27.8854       45.2145      123.1657       84.3107       53.9876       31.8631       30.5230       27.6960       30.2473       38.2035       32.9634       36.0134       31.0216       34.8660       43.5554       39.8164       41.0845       42.4739       38.7632       38.4082       35.8996       38.2787       46.3045       37.9982       37.8643       36.1122       30.3809       26.3882       27.4672       29.9448       31.3148       35.6589       39.4343       39.5582       43.9988       47.5753       48.2125       51.0645       60.8039       71.2060        0.0000        0.0000        0.0000        0.0000        0.0000        0.0000        0.0000        0.0000
        0.0000        0.0000        0.0000        0.0000        0.0000        0.0000        0.0000        0.0000        0.0000        0.0000        0.0000        0.0000        0.0000        0.0000        0.0000        0.0000        0.0000        0.0000        0.0000        0.0000        0.0000        0.0000        0.0000        0.0000        0.0000        0.0000       80.4505       72.0664       50.8299       39.5642       28.2129       13.6566       10.5907        7.3498        5.4009        7.1806        5.3337        3.6227        2.8961        4.4505        4.9276        5.1795        5.5027        4.3761        5.3691        5.0685        5.5368        5.7402        4.3973        8.8892        8.2471        9.0453        7.8872        7.7751        6.1759        6.8525        6.9126        5.4089        5.1309       10.2563       11.6107       19.7768       29.5998       25.9137       25.0743       17.1572       14.4135       14.5589       14.1627       13.4438       13.9796        9.8080        9.6795        7.8763        6.5499        5.1629        4.3929        3.7864        3.6436        2.9712        2.7468        2.4020        0.0000        0.0000        0.0000        0.0000        0.0000        0.0000        0.0000        0.0000        0.0000        0.0000        0.0000        0.0000        0.0000        0.0000        0.0000        0.0000        0.0000        0.0000        0.0000        0.0000        0.0000        0.0000        0.0000        0.0000        0.0000        0.0000        0.0000        0.0000        0.0000        0.0000        0.0000        0.0000        0.0000        0.0000        0.0000        0.0000        0.0000        0.0000        0.0000        0.0000        0.0000        0.0000        0.0000        0.0000        0.0000        0.0000        0.0000        0.0000        0.0000        0.0000        0.0000        0.0000        0.0000        0.0000        0.0000        0.0000        0.0000        0.0000        0.0000        0.0000        0.0000        0.0000        0.0000        0.0000        0.0000        0.0000        0.0000        0.0000        0.0000        0.0000        0.0000        1.9007        2.7916        3.4824        2.5657        3.3624        0.0000        0.0000        0.0000        0.0000        8.6726        9.6002        9.7268       10.3452       11.1500       10.6715       10.5193       10.4558       11.4776       12.6198       13.0887       13.2378       13.9431       13.2429       15.8715       16.5622       14.5479       12.5585       11.9872       12.3085       14.3430       15.7367       14.9732       17.0781       10.9383        9.7761        8.0823        8.2730        9.6744        9.1213       11.0011       17.2279       72.9335       15.6570       19.0363       17.7070       23.5741       23.4688       23.6922       29.4652       49.1294       89.6061       90.7317       55.5083       41.4908       37.2549       35.4627       38.7799       43.3474       36.2480       34.5349       37.8973       33.6212       44.2558       51.3575       39.7568       39.0916       35.0005       32.3216       33.8494       36.0507       35.5631       31.5859       32.3490       32.8989       28.9773       28.8040       29.8512       29.4023       31.4288       37.7300       45.9320       53.8665       52.9217       60.5771       62.6049       52.5159       60.7719       67.6856        0.0000        0.0000        0.0000        0.0000        0.0000        0.0000        0.0000        0.0000
        0.0000        0.0000        0.0000        0.0000        0.0000        0.0000        0.0000        0.0000        0.0000        0.0000        0.0000        0.0000        0.0000        0.0000        0.0000        0.0000        0.0000        0.0000        0.0000        0.0000        0.0000        0.0000        0.0000        0.0000        0.0000      112.8199       65.3450       28.1130       11.7557       11.3450       11.6747       17.3665       13.5720        7.4856        6.5057        5.8311        7.9159        3.8614        3.6303        3.8310        4.5060        6.2502        5.4275        6.4401        7.0607        9.4887        9.1695       13.7828       13.0943       11.6045        8.6634        9.6571        5.6165        5.7493        6.5418        5.8651        5.6190        5.9443        6.4950        9.3312       11.1082       21.4010       26.6652       22.2630       18.6767       16.5824       14.2442       12.4419       11.8868       11.3294       10.6506        8.5707        8.1007        7.0707        5.7214        4.1336        3.8882        3.4964        3.7440        2.7022        3.4738        7.6622        5.6391        0.4965        0.0000        0.0000        0.0000        0.0000        0.0000        0.0000        0.0000        0.0000        0.0000        0.0000        0.0000        0.0000        0.0000        0.0000        0.0000        0.0000        0.0000        0.0000        0.0000        0.0000        0.0000        0.0000        0.0000        0.0000        0.0000        0.0000        0.0000        0.0000        0.0000        0.0000        0.0000        0.0000        0.0000        0.0000        0.0000        0.0000        0.0000        0.0000        0.0000        0.0000        0.0000        0.0000        0.0000        0.0000        0.0000        0.0000        0.0000        0.0000        0.0000        0.0000        0.0000        0.0000        0.0000        0.0000        0.0000        0.0000        0.0000        0.0000        0.0000        0.0000        0.0000        0.0000        0.0000        0.0000        0.0000        0.0000        0.0000        0.0000        4.4234        3.6915        4.2085        6.1470        8.4851        8.2835        7.7899        8.1888        8.8657        9.3521        9.3248        8.7601        9.2020       10.2124        9.8688       10.6664       10.9775       11.2403       11.6205       11.5489       11.2530       11.9739       12.4194       11.1108       11.9771       12.8255       12.7630       13.3107       12.2929       11.3460       14.6481       15.7815       11.6355       10.7695       10.0319        9.5877       10.7710       10.7796       11.4303       10.9003       11.8160       16.3675       16.7955       26.3528       26.2995       17.8873       50.4020       27.4420       30.6426       67.1526       73.4925       44.6649       42.1999       46.4676       46.8897       40.8092       37.0219       36.2780       45.8870       40.0628       32.5484       29.5848       37.1902       36.1980       35.0097       32.8959       31.4411       31.2420       31.3093       30.5602       33.6665       30.4428       29.4640       32.4508       31.5546       32.7014       33.7447       35.9812       37.2901       38.5376       42.3841       54.5403        0.0000        0.0000       71.1653       64.4085       63.1947       62.2488        0.0000        0.0000        0.0000        0.0000        0.0000        0.0000        0.0000        0.0000        0.0000
        0.0000        0.0000        0.0000        0.0000        0.0000        0.0000        0.0000        0.0000        0.0000        0.0000        0.0000        0.0000        0.0000        0.0000        0.0000        0.0000        0.0000        0.0000        0.0000        0.0000        0.0000        0.0000        0.0000        0.0000        0.0000        0.0000       30.9977       15.7564       10.3507        9.5756        9.2133       18.5190       15.2502        7.5160        6.6452        4.7202        4.1163        3.4893        3.3309        4.1953        3.9415        4.2060        4.5635        6.0331       10.5414        9.6438        9.4601       17.7839       14.2947       11.2835        7.6358        6.4362        8.4888        8.2905        8.1753        5.8301        5.2847        5.5144        5.9936        8.4008        9.1083       17.6189       22.5616       17.0595       14.8061       13.2060       12.2537       12.2019       11.6165       10.9907       10.1731        8.2851        8.1733        6.7084        6.1161        4.1376        3.8573        3.0530        2.9515        1.1074        1.6889        1.3338        1.7798        0.6353        0.4943        0.5092        0.0000        0.0000        0.0000        0.0000        0.0000        0.0000        0.0000        0.0000        0.0000        0.0000        0.0000        0.0000        0.0000        0.0000        0.0000        0.0000        0.0000        0.0000        0.0000        0.0000        0.0000        0.0000        0.0000        0.0000        0.0000        0.0000        0.0000        0.0000        0.0000        0.0000        0.0000        0.0000        0.0000        0.0000        0.0000        0.0000        0.0000        0.0000        0.0000        0.0000        0.0000        0.0000        0.0000        0.0000        0.0000        0.0000        0.0000        0.0000        0.0000        0.0000        0.0000        0.0000        0.0000        0.0000        0.0000        0.0000        0.0000        0.0000        0.0000        0.0000        0.0000        0.0000        0.0000        0.0000        0.0000        0.0000        3.6774        4.5142        5.2218        7.4715        9.0938        9.3054        7.7690        7.8934        8.3873        9.1203        9.3973        9.1067       10.2894       10.3034        9.7737       10.7122       10.6623       10.8697       11.0428       11.2845        9.2635        8.9260        9.1753        9.4302       10.1918       11.4403       12.5831       12.7552       10.6981       12.0071       13.9231       12.4865       11.4694        9.8307       10.6444        8.9149        8.9524        9.0724        8.3854        8.9213        9.3339       62.8583       17.5058       19.7730       26.3088       28.0190       25.1052       34.1007       37.3929       46.3084       43.2600       40.0779       42.4250       45.4050       43.3069       36.3703       36.5504       38.3098       41.6141       36.4475       37.9318       32.4721       35.7003       32.7295       32.2576       32.7318       33.1888       31.9509       29.6424       28.4608       28.6256       27.3129       28.1114       29.7782       32.1443       33.4225       36.9835       43.7224       42.2891       43.0859       45.5849        0.0000        0.0000        0.0000        0.0000        0.0000        0.0000        0.0000        0.0000        0.0000        0.0000        0.0000        0.0000        0.0000        0.0000        0.0000        0.0000
        0.0000        0.0000        0.0000        0.0000        0.0000        0.0000        0.0000        0.0000        0.0000        0.0000        0.0000        0.0000        0.0000        0.0000        0.0000        0.0000        0.0000        0.0000        0.0000        0.0000        0.0000        0.0000        0.0000        0.0000        0.0000        0.0000        0.0000        9.4304        7.3735        7.2559        6.5815       11.7611       21.0451       14.7971       19.2512        9.8553        3.9706        3.5201        4.5390        8.8479        7.6862        4.6254        5.1172        7.1251        7.3011        7.3466        7.1438       10.2206        9.9713       10.6023        7.8112        5.9384        5.9652        8.4696       12.0912       14.1381        8.4787        5.6808        6.9661       12.5214       12.9417       13.1980       13.0178       17.8004       16.2732       12.9271       11.5115       14.7868       11.1102       10.6477        9.7937        8.3375        7.6641        6.6810        6.2458        4.4357        2.9588        3.0252        3.1105        1.1012        0.6541        0.8943        0.9447        0.5157        0.4804        0.4876        1.0539        1.9647        1.7849        1.4945        0.0000        0.0000        0.0000        0.0000        0.0000        0.0000        0.0000        0.0000        0.0000        0.0000        0.0000        0.0000        0.0000        0.0000        0.0000        0.0000        0.0000        0.0000        0.0000        0.0000        0.0000        0.0000        0.0000        0.0000        0.0000        0.0000        0.0000        0.0000        0.0000        0.0000        0.0000        0.0000        0.0000        0.0000        0.0000        0.0000        0.0000        0.0000        0.0000        0.0000        0.0000        0.0000        0.0000        0.0000        0.0000        0.0000        0.0000        0.0000        0.0000        0.0000        0.0000        0.0000        0.0000        0.0000        0.0000        0.0000        0.0000        0.0000        0.0000        0.0000        0.0000        3.0625        3.5463        3.9378        4.9432        5.9457        6.5243        6.4867        6.2949        8.4545        9.4889       10.2098       11.0474       11.1010       10.9720       11.0340       11.1316       11.3346       11.3586       10.8298        9.8892        8.2786        8.3497        9.0141       10.1318       11.6358       13.1756       13.2259       12.9090       13.0410       11.1596       12.1230        9.7137       10.6358       12.0489        9.1632        8.4582        7.6838        8.1608        8.1036        9.0574       34.1627       64.9109       20.9268       15.3069       19.0803       23.4137       26.9992       32.1338       36.2284       40.0422       38.7576       39.8713       39.9650       42.4723       80.3660       79.6513       37.8225       39.6372       37.7549       40.3709       31.3244       30.0423       30.0385       27.8350       31.4957       30.7677       29.3986       27.8395       35.1514       26.8251       25.7151       25.0921       27.2806       26.6537       28.0236       27.9172       35.5342       40.7396       41.9251       45.5466       45.1841       48.3790        0.0000        0.0000        0.0000        0.0000        0.0000        0.0000        0.0000        0.0000        0.0000        0.0000        0.0000        0.0000        0.0000        0.0000        0.0000        0.0000
        0.0000        0.0000        0.0000        0.0000        0.0000        0.0000        0.0000        0.0000        0.0000        0.0000        0.0000        0.0000        0.0000        0.0000        0.0000        0.0000        0.0000        0.0000        0.0000        0.0000        0.0000        0.0000        0.0000        0.0000        0.0000        0.0000        0.0000        8.4400        6.9637        6.2368        5.9805        8.7955        8.1457        9.5282       25.8613       29.9819       22.9850       18.8923       10.1959       15.4565       15.5188       10.3923        6.9896        8.7641        8.6040        8.6894        8.4499        9.1507        9.0591        8.8441        8.5158        6.3191        6.0425       12.4606       12.6170       12.0212        5.7306        6.5123       17.2133       22.5615       20.8026       10.7924        9.5400       15.2762       14.5012       19.9498       21.2726       14.5114       12.7167       13.2480       12.1300        7.9225        5.8424        5.7495        6.1709        5.6659        3.3658        2.8507        3.7654        2.3868        0.6442        0.6161        0.8715        0.7873        0.4849        0.4750        0.7119        0.4972        0.6123        0.4217        0.0000        0.0000        0.0000        0.0000        0.0000        0.0000        0.0000        0.0000        0.0000        0.0000        0.0000        0.0000        0.0000        0.0000        0.0000        0.0000        0.0000        0.0000        0.0000        0.0000        0.0000        0.0000        0.0000        0.0000        0.0000        0.0000        0.0000        0.0000        0.0000        0.0000        0.0000        0.0000        0.0000        0.0000        0.0000        0.0000        0.0000        0.0000        0.0000        0.0000        0.0000        0.0000        0.0000        0.0000        0.0000        0.0000        0.0000        0.0000        0.0000        0.0000        0.0000        0.0000        0.0000        0.0000        0.0000        0.0000        0.0000        0.0000        0.0000        0.0000        0.0000        0.0000        3.6520        4.1522        4.7097        5.7047        6.0933        6.7299        7.1361        9.8764       13.7592       11.8987       12.1715       11.0423       11.6148       11.3700       10.9579       11.2204       11.1273        9.5131        8.7040        8.1078        9.2080       11.3620       14.4686       13.6550       14.8887       14.2949       13.3540       11.0556        9.9778       10.2244        9.9469       10.5971        9.1577        8.1858        8.2364        8.9871        9.2255        8.7935       11.2416       30.6169       29.3022       14.1908       12.8095       15.0491       13.7633       19.1095       22.3678       28.6064       31.6364       40.3750       45.3420       43.8770       48.2273       50.6865       55.9144       42.7108       40.7958       37.5085       39.1176       33.2505       31.5432       30.6328       28.3566       27.9207       26.3631       27.3650       36.2440       29.7512       23.8644       25.5711       32.6231       25.2675       26.3881       27.5338       29.7435       35.8006       38.1067       41.9420       45.1322       48.3644       51.7570        0.0000        0.0000        0.0000        0.0000        0.0000        0.0000        0.0000        0.0000        0.0000        0.0000        0.0000        0.0000        0.0000        0.0000        0.0000        0.0000
        0.0000        0.0000        0.0000        0.0000        0.0000        0.0000        0.0000        0.0000        0.0000        0.0000        0.0000        0.0000        0.0000        0.0000        0.0000        0.0000        0.0000        0.0000        0.0000        0.0000        0.0000        0.0000        0.0000        0.0000        0.0000        0.0000        0.0000        0.0000       12.8336       12.1955        9.0987       10.0472        8.9725        8.4322        9.6316        9.6500       10.8953        8.0824        7.8770       10.8105       13.9033       13.1679       11.3816       13.3577        8.2000        7.8604        7.8993        9.8430        9.3148        9.0312        8.7015        7.7280        9.0969        7.5127       11.4413       13.5801        8.3520        8.4876       15.0571       23.2963       27.2412       25.7855       14.2590       14.2617       15.3457       13.2583       13.4529       14.5019       11.9118       10.3012        8.9208        7.8398        8.9043        5.1702        4.6253        4.7689        4.9099        5.4438        9.0865        9.8537       12.9779       12.2684        5.3473        3.1484        2.8494        2.9835        2.6581        1.3983        2.6681        1.6348        1.5450        0.0000        0.0000        0.0000        0.0000        0.0000        0.0000        0.0000        0.0000        0.0000        0.0000        0.0000        0.0000        0.0000        0.0000        0.0000        0.0000        0.0000        0.0000        0.0000        0.0000        0.0000        0.0000        0.0000        0.0000        0.0000        0.0000        0.0000        0.0000        0.0000        0.0000        0.0000        0.0000        0.0000        0.0000        0.0000        0.0000        0.0000        0.0000        0.0000        0.0000        0.0000        0.0000        0.0000        0.0000        0.0000        0.0000        0.0000        0.0000        0.0000        0.0000        0.0000        0.0000        0.0000        0.0000        0.0000        0.0000        0.0000        0.0000        0.0000        0.0000        0.0000        0.0000        5.0106        5.5660        6.2302        6.9417        9.7116        9.6954       12.3619       15.6057       13.0089       12.7597       13.0438       13.3086       14.0303       12.8492       12.7187       10.7475        9.5219        8.7396        9.6813       11.0675       14.7719       15.9157       15.2805       20.6583       12.8734       10.9226       12.8470       10.4735       11.2633       10.3401       10.7676       10.3803       10.0666       10.3412        9.5325        9.4547       10.9290       16.2939       19.0827       16.2518       14.5938       17.3476       15.9417       15.5190       17.8852       20.6424       25.3013       29.2754       38.4975       42.3780       46.9080       53.3884       53.9337       60.7642       50.4988       41.2062       43.6183       38.4898       31.8153       51.8924       28.9132       30.2249       26.1804       21.5464       23.1625       22.6898       19.1341       18.2138       18.1458       18.3341       18.6253       22.6802       24.6632       28.1015       33.6227       38.8286       42.1280       46.9877       52.5280       56.0276        0.0000        0.0000        0.0000        0.0000        0.0000        0.0000        0.0000        0.0000        0.0000        0.0000        0.0000        0.0000        0.0000        0.0000        0.0000        0.0000
        0.0000        0.0000        0.0000        0.0000        0.0000        0.0000        0.0000        0.0000        0.0000        0.0000        0.0000        0.0000        0.0000        0.0000        0.0000        0.0000        0.0000        0.0000        0.0000        0.0000        0.0000        0.0000        0.0000        0.0000        0.0000        0.0000        0.0000        0.0000       11.0619       11.2119       13.3338       14.2176       15.5152       10.6949        9.6762        8.0418        8.0614        7.5646        7.7502        9.1903        9.4913        9.9844       10.0160       15.3306       10.5399        8.2723        8.3132        9.9393        9.4777        9.3006        8.9214        8.2506       10.4110       10.1668        8.8434        9.8192        9.6751       12.7898       10.3701        7.8195        7.8271       12.8665       49.1148       66.1515       51.5491       35.2289       25.2891       36.3337       29.9429       17.2488        8.6694       10.3252        6.1776        2.1368        6.3758        6.0071        4.3144        8.9549       10.7684       15.4476       17.4985        6.8373        4.9247       11.0100        7.6545        4.0805        3.0190        3.8632        7.8478        7.5289        3.2270        0.0000        0.0000        0.0000        0.0000        0.0000        0.0000        0.0000        0.0000        0.0000        0.0000        0.0000        0.0000        0.0000        0.0000        0.0000        0.0000        0.0000        0.0000        0.0000        0.0000        0.0000        0.0000        0.0000        0.0000        0.0000        0.0000        0.0000        0.0000        0.0000        0.0000        0.0000        0.0000        0.0000        0.0000        0.0000        0.0000        0.0000        0.0000        0.0000        0.0000        0.0000        0.0000        0.0000        0.0000        0.0000        0.0000        0.0000        0.0000        0.0000        0.0000        0.0000        0.0000        0.0000        0.0000        0.0000        0.0000        0.0000        0.0000        0.0000        0.0000        5.6778        6.0445        7.0603        7.8836        7.9216       11.4529       15.7568       17.0543       17.5002       18.9987       14.3533       13.2350       12.7256       14.9192       14.5741       12.5078       11.2338        9.9476        9.5284       10.3014       11.2436       12.8136       14.6830       15.2996       13.7366       15.6137       13.4559       11.6815       10.3228       10.5369       10.3550        9.7846       10.9338       11.1338       11.2663       11.0244       11.1062       10.2285       12.0013       12.4004       13.0049       12.6965       43.0714       45.6072       13.5894       14.8529       15.9203       16.6883       22.8545       26.2177       35.4249       38.8291       39.7564       42.8085       44.7054       47.2878       43.6286       75.6579       50.1955       43.3839       33.9151       34.2952       30.9084       47.2979       37.4906       27.1800       20.4754       19.9989       19.2506       20.9600       18.3791       17.5169       17.8269       20.1247       24.2922       27.5648       34.8571       39.5636       44.0746       50.0760       56.5774       57.3052        0.0000        0.0000        0.0000        0.0000        0.0000        0.0000        0.0000        0.0000        0.0000        0.0000        0.0000        0.0000        0.0000        0.0000        0.0000        0.0000
        0.0000        0.0000        0.0000        0.0000        0.0000        0.0000        0.0000        0.0000        0.0000        0.0000        0.0000        0.0000        0.0000        0.0000        0.0000        0.0000        0.0000        0.0000        0.0000        0.0000        0.0000        0.0000        0.0000        0.0000        0.0000        0.0000        0.0000        0.0000      103.8885       77.1421       37.6128       36.8724       26.6662       17.4325        9.7417        8.5231        8.3944        7.8259        8.4836        7.6816        7.6953        7.6503        8.4559        9.2792       10.0698        8.5336        8.2871        9.6193        8.8740        8.4436        7.8721        7.2528        7.2079        9.6537       11.2119       14.2369       16.6432       10.7953        8.4431        5.6043        4.4593        3.8649        6.3982        9.5396       21.5816       43.4713       43.1654       21.1539       12.1322        8.2511        6.0615        3.7427        2.5941        1.1090        0.9039        1.6261        2.5078        2.2214        3.5171       21.7346       28.2776       15.6663        8.0156        7.4062        5.4674        7.1819        6.5281        5.7714        3.3268        1.9828        1.4744        3.2150        0.0000        0.0000        0.0000        0.0000        0.0000        0.0000        0.0000        0.0000        0.0000        0.0000        0.0000        0.0000        0.0000        0.0000        0.0000        0.0000        0.0000        0.0000        0.0000        0.0000        0.0000        0.0000        0.0000        0.0000        0.0000        0.0000        0.0000        0.0000        0.0000        0.0000        0.0000        0.0000        0.0000        0.0000        0.0000        0.0000        0.0000        0.0000        0.0000        0.0000        0.0000        0.0000        0.0000        0.0000        0.0000        0.0000        0.0000        0.0000        0.0000        0.0000        0.0000        0.0000        0.0000        0.0000        0.0000        0.0000        0.0000        0.0000        7.9329        7.5704        7.9266        8.2552        9.3786       12.5469       17.2678       17.1386       17.5581       18.5438       12.5617       10.1108       10.2205       58.2955       10.6725       37.5082       47.6330       10.4367       10.4353       10.9934       11.6696       12.5680       32.2571       59.9642       18.5083       13.8028       12.4850       12.0802       12.5333       11.0266        9.9004        9.9200       39.7885       14.6489       21.1184       49.7136       10.1197       10.7525       11.5853       46.2621       51.7835       12.0904       11.3882       14.0734       16.3453       15.1376       16.0618       16.2193       18.4241       23.3299       29.0455       33.9499       38.0171       41.0882       46.2031       41.0881       55.7142       39.2813       44.2155       45.8913       47.3695       44.0981       31.1781       27.1348       27.2256       34.2866       29.6226       32.7374       23.7216       23.9645       22.9973       18.9907       18.7541       18.3311       21.6033       24.1140       27.2466       34.1764       40.8735       48.8780       48.7499       52.7594       55.7412       60.2249        0.0000        0.0000        0.0000        0.0000        0.0000        0.0000        0.0000        0.0000        0.0000        0.0000        0.0000        0.0000        0.0000        0.0000        0.0000
        0.0000        0.0000        0.0000        0.0000        0.0000        0.0000        0.0000        0.0000        0.0000        0.0000        0.0000        0.0000        0.0000        0.0000        0.0000        0.0000        0.0000        0.0000        0.0000        0.0000        0.0000        0.0000        0.0000        0.0000        0.0000        0.0000        0.0000       17.9351       26.6802       17.0471        9.7313       10.1422        9.0968        9.2063        9.1318        8.6442        8.2347        7.7911        9.0748       16.6362       18.6967       13.2336       11.2736        8.6231        9.3580        9.1997        7.1468        8.5200        7.7013        6.7610        6.3625        5.2687        4.8673        5.2324        5.3601        9.4741        8.2114        6.1407        4.9949        3.9539        2.4385        2.2857        2.5655        3.4417        3.7234        4.8037        5.2299        5.2540        4.3596        3.9829        3.2277        0.9515        0.8026        0.8741        1.0208        1.6774        1.8661        4.5583        6.7092       14.4377       12.4403       13.2345        7.1922       27.3896       37.2127       21.3544        7.5896        8.0904        2.7722        1.5392        6.1347        5.5687        1.1267        0.0000        0.0000        0.0000        0.0000        0.0000        0.0000        0.0000        0.0000        0.0000        0.0000        0.0000        0.0000        0.0000        0.0000        0.0000        0.0000        0.0000        0.0000        0.0000        0.0000        0.0000        0.0000        0.0000        0.0000        0.0000        0.0000        0.0000        0.0000        0.0000        0.0000        0.0000        0.0000        0.0000        0.0000        0.0000        0.0000        0.0000        0.0000        0.0000        0.0000        0.0000        0.0000        0.0000        0.0000        0.0000        0.0000        0.0000        0.0000        0.0000        0.0000        0.0000        0.0000        0.0000        0.0000        0.0000        0.0000        7.2780        9.2198       10.8670       10.8106       10.4276       12.9328       12.4648       11.9216       14.3623       12.4752       13.7290       12.7246        9.6742        9.5193       57.2097       10.2854       11.1141       10.5361       10.7323       10.1667       11.5659       12.7982       11.5676       26.0660       62.9445       18.8890       13.2451       11.4979       12.1550       11.9208        9.7650        8.5513        9.2476       54.5613       23.6885       21.8366       30.2060       12.1599       10.4693        9.9036       11.9094       11.7628        9.6805       10.4077       11.8035       13.2818       14.1896       13.9849       13.8494       17.5765       27.5087       36.6969       38.7972       41.4898       43.3399       43.0562       46.7502       66.8826       41.0315       45.9958       40.1761       42.0318       33.8243       28.6099       26.3392       25.4683       24.5511       27.6614       25.1985       23.2068       23.9074       27.5060       20.5917       22.0959       24.7547       25.3360       27.5215       29.3308       37.2993       41.8976       45.7893       48.3687       51.6227       54.3327        0.0000        0.0000        0.0000        0.0000        0.0000        0.0000        0.0000        0.0000        0.0000        0.0000        0.0000        0.0000        0.0000        0.0000        0.0000        0.0000
        0.0000        0.0000        0.0000        0.0000        0.0000        0.0000        0.0000        0.0000        0.0000        0.0000        0.0000        0.0000        0.0000        0.0000        0.0000        0.0000        0.0000        0.0000        0.0000        0.0000        0.0000        0.0000        0.0000        0.0000        0.0000        0.0000        0.0000       13.9511       11.0667        7.5807        7.7391        7.2555        7.1314        7.2450        7.1024        6.7575        8.4145        5.8571       10.1509       14.3868        7.6980        9.5614       15.8180       11.8631        8.3209        7.9361        6.8470        7.6902        5.8143        4.4445        3.9650        2.0814        3.5343        9.8748        5.7101        3.2169        6.9862        4.4898        1.9922        0.7982        0.7190        0.5979        0.6633        0.4483        0.4882        0.5033        0.5516        1.0965        1.1246        0.9529        0.7754        0.6630        0.6720        1.9633        0.9291        1.2604        1.8054        1.6492        2.9419       17.4918        7.9656        2.7427        2.4153        6.1363        7.5516       11.5779        5.4300        3.9998        2.3525        1.4748        5.5380        5.5932        2.0083        2.0427        2.5572        3.0846        5.3682        6.6494        4.5604        4.9587        3.2616        0.0000        0.0000        0.0000        0.0000        0.0000        0.0000        4.5190        4.2128        4.3954        4.2422        0.0000        0.0000        0.0000        0.0000        0.0000        0.0000        0.0000        0.0000        0.0000        0.0000        0.0000        0.0000        0.0000        0.0000        0.0000        0.0000        0.0000        0.0000        0.0000        0.0000        0.0000        0.0000        0.0000        0.0000        0.0000        0.0000        0.0000        0.0000        0.0000        0.0000        0.0000        0.0000        0.0000        0.0000        0.0000        0.0000        6.9050        7.9972        9.4903        9.6717       10.8262       12.5671       13.9348       13.1769       12.4938       10.4165       10.5521        9.7627        9.3496        9.5529        8.1961        8.4933        9.4644       10.2478        9.4758       12.1032       12.7785       11.8486       12.7583       12.1335       12.7164       13.9731       13.7193       15.1220       13.6918       18.7782       12.4762       13.9495       12.4761        9.0215        8.5120        9.6268       11.4570        9.9417       10.7802       15.2376        8.4678       10.1252       10.0307       12.3440        9.3094        9.8823       12.1910       12.9047       11.8553       13.2332       16.6549       24.1641       36.2948       50.5740       41.1384       40.8206       43.4389       40.7411       35.7079       38.6043       39.3552       39.3733       33.3047       34.7739       29.3899       28.0766       25.8586       23.9481       26.3027       27.2051       27.3933       26.1047       26.3551       29.8510       29.5681       28.7632       27.1241       29.7207       30.0446       35.1227       42.8456       48.5930       51.0301       52.1027       43.0996       44.0755        0.0000        0.0000        0.0000        0.0000        0.0000        0.0000        0.0000        0.0000        0.0000        0.0000        0.0000        0.0000        0.0000        0.0000        0.0000        0.0000
        0.0000        0.0000        0.0000        0.0000        0.0000        0.0000        0.0000        0.0000        0.0000        0.0000        0.0000        0.0000        0.0000        0.0000        0.0000        0.0000        0.0000        0.0000        0.0000        0.0000        0.0000        0.0000        0.0000        0.0000        0.0000        0.0000       11.2125       11.7077       13.3258        9.9773        7.9604        7.2371        7.8708       11.5427        5.8081        7.5462        5.7446        4.6439        4.6384        5.2113        5.4259        5.6761        6.2071       11.1735        6.0676        6.2014        5.5486        7.7821        4.3260        3.8549        2.5812        2.4436        6.2453        7.5333        2.3111        6.4642        4.5384        3.0995        0.8520        0.5267        0.4474        0.4167        0.4549        0.1939        0.2055        0.2116        0.7915        0.5053        1.0489        1.6527        0.4062        0.2253        0.7454        0.7155        0.6125        1.6660        2.7686        2.3449        6.4926        7.5181        4.1808        1.8011        0.9793        2.2096        2.2054        1.6358        1.6373        1.1127        0.8286        0.8230        1.2873        3.1263        3.0018        2.9242        2.8714        2.2718        3.3377        2.3627        2.2549        2.0994        3.8062        5.5645        5.1188        7.9809        6.2619        5.0692        3.3828        3.5716        3.5816        3.2015        3.9424        4.3136        5.0059        5.1715        5.0949        0.0000        0.0000        0.0000        0.0000        0.0000        0.0000        0.0000        0.0000        0.0000        0.0000        0.0000        0.0000        0.0000        0.0000        0.0000        0.0000        0.0000        0.0000        0.0000        0.0000        0.0000        3.1974        2.6796        3.0521        4.2125        4.4727        5.1111        5.6314        7.2626        7.5822        8.6963        8.8148        9.1211        9.7384       11.1418       10.3727       11.5237       12.7987       13.1183       14.5045       14.1015       10.5109       11.7754       13.3556       10.4160        9.3163        9.5733        8.4755        8.1558        9.5074        8.8384        8.1691       10.4363       45.5267       12.1844       13.4161       13.9883       15.9360       16.1266       15.9585       15.4489       17.3973       13.4611       13.9620       13.4506       10.9096        9.9582        8.8844        9.9529        9.6902       40.9736       33.2646        6.6338        6.8689        8.8610        9.1565        9.6099       11.2557       13.6975       16.1345       27.9732       39.7128       21.6009       26.6315       57.9040       79.1654       36.0172       37.3178       45.8612       40.1586       37.5320       33.2669       38.2574       38.1371       37.0893       34.6166       29.7549       26.5494       24.1900       23.7252       26.7857       27.9679       28.2221       26.7704       26.4231       30.7003       33.4480       33.0304       30.2126       31.1044       33.9562       40.8000       46.6486       51.4490       53.2583       53.0839        0.0000        0.0000        0.0000        0.0000        0.0000        0.0000        0.0000        0.0000        0.0000        0.0000        0.0000        0.0000        0.0000        0.0000        0.0000        0.0000        0.0000        0.0000
        0.0000        0.0000        0.0000        0.0000        0.0000        0.0000        0.0000        0.0000        0.0000        0.0000        0.0000        0.0000        0.0000        0.0000        0.0000        0.0000        0.0000        0.0000        0.0000        0.0000        0.0000        0.0000        0.0000        0.0000        0.0000        0.0000        5.3154       11.9721       12.2206       10.1476       11.7341        6.9242        5.8210        8.6279        5.2274        5.1673        5.4660        4.2096        4.4609        5.3144        5.2472        4.8713        5.9260        5.0832        5.1807        6.1320        6.9434        4.5052        3.4852        2.4799        4.2100        4.0803        5.1992        1.0855        0.5367        0.7489        0.7490        0.5172        0.4832        0.9462        0.5720        0.1331        0.1287        0.0752        0.0726        0.0751        0.5216        0.2138        0.2340        0.2325        0.2095        0.1265        0.1102        0.1228        0.2201        0.8985        1.2080        2.5021        1.0773        1.0872        5.2203        2.9804        0.9548        1.0126        1.3419        1.2270        1.0504        0.1817        0.5816        0.6057        0.4467        2.3828        2.7343        2.5879        3.2109        6.7535        2.1222        1.8886        1.9813        1.9888        1.9373        1.7475        1.9970        3.9540        5.6331        3.1929        1.0105        2.4880        2.9883        3.1866        3.6386        4.2892        4.4548        3.9203        3.1686        2.7245        2.7153        3.2124        0.0000        0.0000        0.0000        0.0000        0.0000        0.0000        0.0000        0.0000        0.0000        0.0000        0.0000        0.0000        6.5993        6.4774        5.8256        5.7642        4.1857        3.3013        3.7763        3.0059        3.8986        4.5108        4.7512        4.7587        5.5470        8.7077        9.6547        9.8336       11.2117       10.9452       11.5258       12.9071       13.2591       12.7050       14.9888       14.9516       13.0666       10.7569        9.7836        9.9683       12.5545       10.0521        9.3065        9.3578       10.1200        9.3136        7.9705        7.8523        7.8146       11.6185       13.8610       13.0177       15.1267       15.8458       15.9826       14.1476       15.1912       14.6503       12.9504       12.0455       10.7422        9.8196       11.5505        9.5604       11.4608        9.6670       10.0107       11.6501       13.0313       11.0550       10.5321       11.7683       17.1802       11.8574       12.9732       15.2098       16.1705       19.0968       22.4542       27.3015       32.0447       30.6935       32.1667       35.0480       35.3495       36.6403       38.3652       39.1519       37.3407       33.6520       33.8351       32.5040       32.6477       31.3340       29.2422       25.6906       26.5215       29.9003       31.6836       32.0556       31.0343       29.2886       31.7266       34.1846       34.1784       33.9939       34.9368       36.6560       42.7808        0.0000       51.7854       53.9972       54.3773        0.0000        0.0000        0.0000        0.0000        0.0000        0.0000        0.0000        0.0000        0.0000        0.0000        0.0000        0.0000        0.0000        0.0000        0.0000        0.0000        0.0000        0.0000
        0.0000        0.0000        0.0000        0.0000        0.0000        0.0000        0.0000        0.0000        0.0000        0.0000        0.0000        0.0000        0.0000        0.0000        0.0000        0.0000        0.0000        0.0000        0.0000        0.0000        0.0000        0.0000        0.0000        0.0000        0.0000        3.5530        4.2226        5.9118        8.3558        6.1536        5.1432        5.1530        5.1602        4.9189        4.6816        4.8130        4.4860        3.6806        3.3200        3.7461        3.9681        4.0189        4.1796        3.8748        4.1159        3.6953        3.0951        2.6048        2.9847        3.9536        4.9647        4.5714        3.0246        0.7752        0.3790        1.4369        3.4554        3.4616        0.3278        0.1910        0.1657        0.1490        0.3545        2.0851        0.3582        0.0776        0.0817        0.2002        0.2105        0.3266        1.4955        1.7783        0.6046        0.4215        1.6794        1.6762        3.0407        2.2047        2.4742        2.0476        2.6886        2.2872        0.4204        1.5940        1.8808        0.8746        0.9034        0.1666        0.5289        0.8419        2.2473        3.1382        2.1263        2.1105        2.0283        1.8293        1.9583        2.1504        2.3533        3.1027        2.3054        1.8478        2.5478        4.3714        3.4271        4.8805        4.7440        5.1186        3.6130        5.0839        6.8031        4.6022        3.3741        2.2234        2.1533        1.6994        1.6352        1.9138        2.6856        3.1099        3.2976        0.0000        0.0000        0.0000        0.0000        0.0000        0.0000        0.0000        0.0000        6.1990        7.4589        7.8013        7.0773        6.7668        5.5290        3.5722        2.6953        3.3932        5.4335        8.7968        4.9767        6.6148        7.7432        9.3580       11.0985       11.8995       11.8891       12.9986       13.3070       13.7110       16.5161       16.1384       14.5157       14.7304       14.4859       12.8529       11.4601       11.9967       11.0170        9.3273        9.3048        8.9704        8.7626        7.4831        6.8030        7.6281        8.1948       12.2482       12.3201       13.1612       15.4242       15.5122       13.8779       12.8971       13.3947       13.1673       12.6017       11.2825       11.3249        8.7500        8.1058        8.4713       13.0854       10.2530       12.0436       12.7461       16.8897       15.2465       17.5900       20.7781       13.5169       10.7730       19.4135       23.2788       23.5112       24.7961       32.8475       28.1941       24.4601       28.7675       29.6330       31.0703       34.0662       34.6020       34.9646       35.1659       34.1845       33.0186       33.0924       33.9698       34.1094       30.2557       30.5802       28.4659       27.4769       28.6240       30.0465       29.6173       40.8767       44.9756       37.3565       37.5674       34.5179       36.3234       34.5767        0.0000        0.0000        0.0000        0.0000        0.0000        0.0000        0.0000        0.0000        0.0000        0.0000        0.0000        0.0000        0.0000        0.0000        0.0000        0.0000        0.0000        0.0000        0.0000        0.0000        0.0000        0.0000        0.0000        0.0000
        0.0000        0.0000        0.0000        0.0000        0.0000        0.0000        0.0000        0.0000        0.0000        0.0000        0.0000        0.0000        0.0000        0.0000        0.0000        0.0000        0.0000        0.0000        0.0000        0.0000        0.0000        0.0000        6.3287        4.3881        1.9576        1.2318        1.1067       10.7122        6.1728        6.1354        4.3300        7.7266        7.9260        9.5999        5.9617        4.9357        4.6927        2.6334        2.5989        1.8567        2.1297        1.8702        1.8104        1.5618        1.6828        1.5196        3.0921        2.5920        2.8578        1.5923        1.3283        1.3658        1.0957        1.2774        3.5767       10.2142       28.5774       14.2708        0.6781        0.5370        0.4837        0.4452        0.6672        1.1574        1.5071        0.4039        0.2455        0.5242        0.5158        0.6318        2.0529        4.7527        5.2869        4.8732        7.0715        2.6941        1.5424        1.7470        1.6060        1.8815        1.5911        1.2314        0.8490        0.9566        1.9191        1.2126        1.3879        1.5094        1.5742        1.7122        2.4437        2.6721        2.4307        2.5665        2.1446        2.6061        2.2636        2.2057        2.1237        2.7717        2.7372        2.6771        2.8548        3.9453        3.1472        5.2683        7.2928        3.3410        3.0569        3.8209        5.8582        5.2207        6.8740        3.1364        1.4381        0.7853        0.5284        0.4939        0.5455        0.6905        0.7481        0.7502        0.8314        1.1300        1.5259        2.5968        2.0683        4.2425        5.5796        5.5204        5.1360        5.5134        5.0449        6.3883        8.7749        6.4511        3.5192        4.4897        6.3747        8.7367        6.2310        5.9312        7.4686        9.5065       10.6776       12.0722       11.1218       11.9578       12.3863       13.6263       15.7442       16.3915       16.3002       16.3750       15.0031       13.9302       12.6659       10.9062       10.1660        9.6449        9.2397        8.4208        8.9180        9.7535        9.8769       10.2213       11.4916       14.0724       16.3253       17.8747       15.9345       13.6947       11.0040       10.0239       10.5731       11.5000       11.3871       11.2577       10.8395       11.1678        9.2896       19.0626       16.6449       11.5560       15.2456       15.9932       15.0654       18.6345       11.9444       11.1145        9.7367       12.4062       18.5418       19.5599       21.0790       25.2597       30.2107       25.9916       25.9300       30.9275       33.7640       34.2761       36.2758       32.7694       33.6423       32.4134       31.4427       34.1384       32.7322       33.9584       33.1062       31.8946       30.7470       30.9660       27.4492       26.1210       26.3448       26.1105       38.1046       42.8539       36.7336       37.5615       38.4135       36.6909        0.0000        0.0000        0.0000        0.0000        0.0000        0.0000        0.0000        0.0000        0.0000        0.0000        0.0000        0.0000        0.0000        0.0000        0.0000        0.0000        0.0000        0.0000        0.0000        0.0000        0.0000        0.0000        0.0000        0.0000        0.0000
        0.0000        0.0000        0.0000        0.0000        0.0000        0.0000        0.0000        0.0000        0.0000        0.0000        0.0000        0.0000        0.0000        0.0000        0.0000        0.0000        0.0000        0.0000        5.3940        3.0878        2.7047        2.0077        1.7416        1.8068        4.0621        3.7793        0.7122        3.7870        1.6006        1.0664        1.5769        3.9839        4.1768        5.6519        3.2278        2.3353        1.8746        1.6866        1.6144        0.9787        2.1621        9.9109        8.5905        5.1176        5.2484        4.6670        1.0739        1.3177        1.0205        0.8843        0.7971        0.9507        0.8406        0.7737        0.7579        1.1128        5.4405        2.2840        0.6847        0.6934        0.7778        1.2497        0.5743        2.0966        1.2174        0.2546        0.3946        0.7786        0.9619        0.6452        0.2816        0.5941        0.7502        2.3478        5.3786        1.1710        2.0843        2.1149        0.7699        0.7696        0.6545        0.7497        0.8163        0.9340        2.3546        1.2125        1.1169        0.9809        1.2816        3.0625        2.2088        1.8688        2.1289        2.5062        3.1362        2.6792        2.7267        2.7528        2.7304        2.7074        3.0927        2.4797        2.2484        2.0788        1.9754        2.9653        5.2048        1.4907        1.3055        1.7077        1.6849        2.9298        3.7889        2.1489        1.6561        1.5574        0.9798        0.6524        0.4283        0.5148        0.3935        0.3916        0.4912        0.7587        1.3692        1.6056        1.8596        2.8873        2.9570        3.5785        3.4545        5.7275        7.8461       10.4924        5.5435        4.6318        4.3048        6.3931        6.8187        7.0750        5.5461        6.3338        7.8165        8.0540        9.1631       10.2434       10.4482       13.0239       13.2382       16.3002       15.5481       15.1193       17.4677       17.1228       16.2911       12.0881       11.1972       11.4335        9.8499        8.5657        8.1336        8.5609        8.8396       10.4724       11.7380       12.7138       11.8441       14.7737       16.2057       17.4851       17.1543       22.5393        9.9942        8.9238        9.3906       12.3613       12.2281       11.3815        9.8185        9.9546       10.8188       13.6595       12.1750       13.3384       15.0619       19.2816       12.9381        7.7571        5.1530        9.7840       12.3102       16.5675       21.7650       20.3320       20.7921       25.3216       23.7609       26.3653       28.0843       32.2128       34.7491       35.8018       35.3444       31.2035       31.5449       32.8238       30.5039       33.4701       32.7533       33.5203       34.9911       34.9376       34.7102       30.3081       26.9495       25.6650       24.8513       26.7804       28.9344       34.2323       37.2822        0.0000        0.0000        0.0000        0.0000        0.0000        0.0000        0.0000        0.0000        0.0000        0.0000        0.0000        0.0000        0.0000        0.0000        0.0000        0.0000        0.0000        0.0000        0.0000        0.0000        0.0000        0.0000        0.0000        0.0000        0.0000        0.0000        0.0000        0.0000
        0.0000        0.0000        0.0000        0.0000        0.0000        0.0000        0.0000        0.0000        0.0000        0.0000        0.0000        0.0000        0.0000        0.0000        0.0000        9.6598        7.0885        5.7973        3.9253        2.1953        2.2531        1.4012        0.9816        0.8693        1.5130        3.9137        1.2987        1.3283        7.8606        0.6548        0.7994        2.5921        2.6666        2.6358        2.3569        1.6728        1.4806        1.3224        1.2364        0.7646        3.8206        5.7299        3.7909        1.3591        0.8035        0.5830        0.2136        0.9068        0.8138        0.7408        0.6915        0.8553        0.7863        0.7451        0.7254        0.7539        0.7309        0.7015        0.7540        1.2299        1.3659        1.0455        0.4705        1.5445        0.9137        0.3497        0.3484        0.6812        0.5879        0.3724        0.1594        0.0367        0.4536        2.4156        1.7070        0.8539        1.8158        2.1325        0.7347        0.7329        0.6346        0.6198        0.6526        0.6560        0.7511        0.8007        0.9406        0.7454        0.8403        1.1242        1.3934        2.1119        2.8149        2.4705        3.0573        2.8811        2.9924        2.8402        2.5280        2.6301        2.9332        2.5730        3.6098        4.8035        4.1617        3.0649        3.5296        1.9341        1.5603        1.8552        1.1146        1.4757        5.3764        7.0753        5.2776        3.2912        2.4610        1.6592        1.5618        1.8015        1.0359        0.4088        0.7434        1.2917        3.8533        1.9793        1.0417        2.2466        3.7848        3.4553        3.2329        6.6456        5.3257        5.0288        3.5380        6.2910        7.7232        8.5295        7.6539        7.9674        7.8607        9.1057        9.7808        8.2495        8.4000       10.1078       10.5946       12.0272       14.3142       19.4417       16.9369       15.5497       16.8989       20.3186       19.1741       16.0051       13.7252       13.3790        9.9513        9.3243        8.9884        8.9574       10.0688       11.9297       13.0834       14.9827       16.8133       20.3977       21.9266       19.5098       19.2013       17.0276       10.6613       10.3202       13.1294       14.2645       12.2242       11.5757       10.9305        9.8738        9.7182        9.0374       12.5119       13.3066       12.9166       13.5242       10.3735        7.0964        7.7201       12.2439       18.6499       17.7128       21.2533       17.8038       15.8152       21.9211       24.1956       28.0156       32.2145       33.5684       37.4693       38.5283       37.6749       33.4192       32.8618       33.6941       34.8431       32.7004       31.4101       33.8433       35.1473       34.7268       32.0097       30.1054        0.0000       24.1930       24.6610       25.2610       27.9983       33.2199       39.1426        0.0000        0.0000        0.0000        0.0000        0.0000        0.0000        0.0000        0.0000        0.0000        0.0000        0.0000        0.0000        0.0000        0.0000        0.0000        0.0000        0.0000        0.0000        0.0000        0.0000        0.0000        0.0000        0.0000        0.0000        0.0000        0.0000        0.0000        0.0000
        0.0000        0.0000        0.0000        0.0000        0.0000        0.0000        0.0000        0.0000        0.0000        0.0000        0.0000        0.0000        0.0000       19.8725       14.5842        8.5863        6.2443        4.4837        3.4874        1.6635        1.2539        1.1431        1.2233        0.7930        1.0834        1.9979        5.3584        1.5955        0.7624        0.7558        0.8296        1.7743        2.0464        2.0860        1.9507        1.4735        1.3658        1.2476        1.1048        1.2726        0.7462        0.6488        2.4949        3.1013        4.0768        4.7547        1.8487        0.9230        0.7464        0.6924        0.6474        0.8012        0.7395        0.6987        0.7742        0.7957        0.6836        0.7329        0.6332        0.5992        0.9530        1.0513        0.7552        0.7903        0.4483        0.3878        1.0634        1.6598        1.0389        0.2781        0.1970        0.2323        0.2006        0.1535        1.2290        0.6399        1.8007        1.1472        0.6389        1.4443        0.8569        0.5228        0.5777        0.5600        0.9041        0.9872        1.0232        1.0593        1.0010        1.2069        1.5576        2.5048        2.2294        2.3787        2.3715        2.3318        2.1904        2.6915        2.6333        1.7963        3.2488        4.4578        4.5327        3.3348        2.3774        2.8050        3.4034        1.2041        1.3113        0.8384        1.6784        4.7982        8.4972        7.7007        7.1228        5.7714        4.6966        3.8718        3.0742        3.6940        2.9680        4.0278        2.2815        4.0837        1.7609        0.9961        0.8390        1.6354        3.5187        4.5303        4.0725        7.9979        6.1291        4.8282        4.2328        3.7548        3.5027        3.8464        4.3037        5.4755        5.9816        6.3865        7.6794        8.7566       10.2142       10.0428        9.6871       11.2403       14.8098       15.4900       18.8626       16.3858       18.1642       18.0508       18.5111       17.8855       13.7836       13.6304       13.1877       11.5286       10.6787       11.2853       12.0626       13.4114       16.3897       16.4551       20.9264       22.4167       20.3592       16.8495       14.3402       13.1876       12.1669       12.2740       17.8329       22.0918       17.3578       16.3393       13.4569        9.9515       10.8633        9.6994        9.3300       10.3496       13.2666       14.4440       13.7930       11.1810       13.0114       12.3269       18.2513       16.9543       11.3712       11.0564       16.3536       21.8653       23.6533       26.6775       29.2323       31.7049       37.0330       34.2755       33.9947       29.3316       31.1959       31.7782       30.5969       28.4868       30.9906       32.7405       33.5820       33.5360       32.1916        0.0000        0.0000        0.0000        0.0000        0.0000        0.0000        0.0000        0.0000        0.0000        0.0000        0.0000        0.0000        0.0000        0.0000        0.0000        0.0000        0.0000        0.0000        0.0000        0.0000        0.0000        0.0000        0.0000        0.0000        0.0000        0.0000        0.0000        0.0000        0.0000        0.0000        0.0000        0.0000        0.0000        0.0000        0.0000        0.0000
        0.0000        0.0000        0.0000        0.0000        0.0000        0.0000        0.0000        0.0000        0.0000       20.2203        0.0000        0.0000       20.8133       16.9824       15.3555       11.1899        8.0286        5.5691        4.5680        0.9853        0.6282        1.3407        0.7759        0.8536        0.8822        0.7305        9.2652        7.5299        0.5838        0.4846        0.7362        0.6151        0.6216        0.5949        0.5845        1.0498        1.0121        0.9222        0.7873        0.4404        0.3590        0.3618        0.8990        1.4650        1.5969        0.3433        0.4374        0.6249        0.5994        0.5707        0.5353        0.7891        0.7725        1.0319        2.2164        1.1171        0.9957        1.0587        1.2911        1.7656        1.4803        1.3094        0.7764        0.6671        0.8949        1.0645        2.8705        6.6807        6.0584        0.0915        0.1128        0.1819        0.0609        0.1116        0.4151        0.4275        0.5623        0.5898        0.4459        0.4463        0.2996        0.3177        0.3372        0.4071        1.8936        1.2228        0.7274        0.8703        0.9883        1.1657        1.7723        2.3997        2.5287        2.8766        2.8283        2.7588        2.6449        2.6696        2.8775        2.5456        2.5486        2.2678        2.2749        1.9831        1.5628        1.8456        1.4802        1.0481        1.2652        1.6392        3.3629        3.8943        4.1486        4.5876        3.2573        2.3211        2.3591        2.6885        5.6680        5.6900        5.0738        1.8273        2.6744        2.3316        0.4408        0.8848        1.0585        1.2665        1.7073        1.6583        2.0124        3.8568        3.4150        5.1735        4.1469        3.5052        3.9982        5.1853        5.0877        5.6725        6.0810        6.4232        8.1415        9.6695       10.2052       11.6367       15.8877       16.2219       19.6463       18.1224       16.9593       18.5460       18.7966       17.4618       18.4752       22.5774       20.3695       15.3191       15.2530       30.9030       36.5071       19.9657       22.0410       20.9742       19.9284       17.0587       16.3101       18.3222       20.0735       17.9326       15.8947       14.3793       16.1237       14.1031       16.4794       15.2478       13.3648       13.5116       11.5480       11.1495       12.2173       13.6549       13.7700       13.5026       13.8106       15.8734       13.8458       12.6021       11.9755       16.3239       15.1260       11.2382        9.9310       11.0939       13.5282       21.4991       25.6823       26.6829       20.4853       25.1474       27.8255       27.8397       25.0563       22.6421       21.5714       21.9986       23.4366       27.7800       30.3906       30.4029       30.3777       28.5719        0.0000        0.0000        0.0000        0.0000        0.0000        0.0000        0.0000        0.0000        0.0000        0.0000        0.0000        0.0000        0.0000        0.0000        0.0000        0.0000        0.0000        0.0000        0.0000        0.0000        0.0000        0.0000        0.0000        0.0000        0.0000        0.0000        0.0000        0.0000        0.0000        0.0000        0.0000        0.0000        0.0000        0.0000        0.0000        0.0000        0.0000
        0.0000        0.0000        0.0000        0.0000        0.0000       13.1099        6.4851       13.0388       14.8637       15.7857       15.9729       15.4167       16.1290       18.6136       16.0995       13.2893       10.8677        9.9329        8.5963        5.0879        0.8956        0.9155        0.7898        0.8040        2.4966        0.6376        0.5237        0.6136        0.4253        0.3295        0.2803        0.3203        0.2835        0.2459        0.2540        0.5507        0.5758        0.5380        0.4876        0.2998        0.2742        0.2830        0.3232        0.1150        0.3750        0.1336        0.1330        0.5398        0.5410        0.5807        0.7093        0.6253        0.5832        0.5532        0.8797        1.6104        1.1852        0.5931        0.9024        1.8781        0.9811        0.6551        0.8607        0.7784        0.6397        0.5728        2.5000        4.5614        4.9188        3.7501        0.4923        0.2073        0.0137        0.1284        0.0612        0.2179        0.1349        0.2318        0.2676        0.4369        0.2570        0.2947        0.3053        0.3288        0.3182        1.2380        0.6366        1.0085        1.5083        1.0809        1.8538        2.4052        2.7888        2.9947        3.0231        3.0338        2.9000        2.9962        2.8446        2.3559        2.3067        2.1239        1.3220        0.8557        3.0475        3.4932        3.9203        3.8596        3.0123        2.1775        3.7866        3.3240        3.1181        3.6375        3.0178        2.3005        2.8463        3.6556        7.2169        7.6349        7.2755        3.8270        3.5890        4.0048        2.1590        1.0175        0.6182        2.1766        2.8435        1.9596        1.7920        3.1644        4.6925        4.7356        4.1577        3.3174        3.8479        5.4516        6.0594        8.8759        6.1303        6.2446        8.1240        9.8628       12.5360       12.6231       12.0847       20.2930       13.7681       15.3799       14.0021       14.9994       16.8096       15.4705       16.1867       18.7575       23.7916       23.5760       20.2876       26.4244       25.7041       30.4963       26.8935       22.4920       20.0302       17.9636       17.8572       15.0716       16.4436       15.2306       14.4403       13.6376       13.6471       15.4811       17.8248       14.1995       13.5454       14.4236       13.7124       14.2780       14.5789       16.6704       18.2053       14.5661       14.7633       19.6605       13.5971       11.4812       18.2102       12.5226        8.4101        9.6536        0.0000        0.0000       12.4164       19.3539       21.2525       21.8885       16.5640       20.7855       23.0749       21.5744       21.5796       19.3747       19.1480       20.7603       30.0847       28.7016       29.6646       29.8399       30.3995        0.0000        0.0000        0.0000        0.0000        0.0000        0.0000        0.0000        0.0000        0.0000        0.0000        0.0000        0.0000        0.0000        0.0000        0.0000        0.0000        0.0000        0.0000        0.0000        0.0000        0.0000        0.0000        0.0000        0.0000        0.0000        0.0000        0.0000        0.0000        0.0000        0.0000        0.0000        0.0000        0.0000        0.0000        0.0000        0.0000        0.0000        0.0000
        0.0000        0.0000        0.0000        0.0000        5.6308        5.0047        2.5022        9.9982       12.9801       13.4179       13.4462       13.6548       13.3970       13.5546       12.0399       11.7868        9.2740        6.6997        4.5621        1.5948        0.9800        0.6366        0.6531        0.6373        0.8127        0.5727        0.3823        0.4056        0.2303        0.1244        0.0460        0.0334        0.0467        0.0669        0.0935        0.2731        0.3335        0.3559        0.3398        0.2151        0.2047        0.2156        0.2478        0.0886        0.0986        0.1051        0.1080        0.4520        0.4661        0.4616        0.4739        0.5514        0.5404        0.5702        0.6754        0.7529        0.6374        0.5169        0.6040        0.9602        1.0471        0.9954        0.5860        0.3698        1.0666        1.2928        1.9431        4.4830        2.0597        3.3632        0.2486        0.1185        0.1153        0.1104        0.8620        0.6989        0.6168        1.3262        0.8799        0.2847        0.2683        0.3013        0.3398        0.4992        0.4354        0.8814        0.8889        0.7613        0.7782        1.1194        1.2214        2.9142        2.7965        2.8938        3.0799        3.3869        3.2297        3.0970        2.9862        2.3217        2.3547        1.7732        1.3016        1.7609        2.8528        2.2483        2.7618        3.2164        3.1496        2.3285        2.0450        2.0042        2.3022        3.7703        2.3767        2.1999        2.0948        2.8416        3.3369        3.5039        5.9127        5.5569        6.2400        3.2431        2.4548        1.1544        2.2291        2.3917        2.6294        2.5458        1.5402        2.0152        3.5093        5.1261        7.2906        3.7639        5.0909        4.3549        4.8890        9.2153        7.7661        6.3330        8.4132        8.0470        8.9465       10.4985        9.6576       16.3797       22.4396       14.2730       12.9667       13.8962       17.3833       20.7242       24.0431       20.2939       20.5562       26.3525       27.0846       17.3818       21.8675       21.9717       19.6226       25.1624       26.6180       21.8575       19.7326       16.1044       15.1897       31.5080       28.0594       13.1763       11.3600       11.1728       14.1602       15.3650       14.1365       12.7779       12.1588       13.9720       13.8205       19.7323       15.2452       18.7231       17.3997       13.5134       10.8732       28.6202       13.6927       12.7025        7.6598        0.0000        0.0000        0.0000       15.1131       16.3775       18.5124       19.5758       15.0012       18.4421       20.4940       18.9903       20.4651       19.2185       20.6540       23.2212       25.8091       27.5957        0.0000        0.0000        0.0000        0.0000        0.0000        0.0000        0.0000        0.0000        0.0000        0.0000        0.0000        0.0000        0.0000        0.0000        0.0000        0.0000        0.0000        0.0000        0.0000        0.0000        0.0000        0.0000        0.0000        0.0000        0.0000        0.0000        0.0000        0.0000        0.0000        0.0000        0.0000        0.0000        0.0000        0.0000        0.0000        0.0000        0.0000        0.0000        0.0000        0.0000        0.0000
        0.0000        0.0000       13.7247        3.2538        4.4307        3.3382        2.5080        9.5292       10.2256       10.3378       10.4817       10.4228        9.8900        9.8839        8.2656        6.5320        4.5094        2.7725        2.0589        0.3208        0.3690        0.5754        0.5630        0.3347        0.2654        0.1752        0.0859        0.0000        0.0000        0.0000        0.0000        0.0239        0.0334        0.0477        0.0668        0.1957        0.2388        0.2556        0.2453        0.1563        0.1496        0.1599        0.1871        0.0678        0.0764        0.0823        0.0855        0.3599        0.3742        0.3727        0.3532        0.5017        0.5061        0.7695        0.5843        0.4578        0.4213        0.4127        0.5149        0.3289        0.4692        0.8055        0.5974        0.3114        1.2967        2.2070        0.5265        1.2552        0.0570        1.0876        1.5506        0.4352        1.0263        1.0102        0.8195        1.6471        1.7915        1.5397        1.2157        0.9713        0.6413        0.5809        1.0579        0.7852        0.5040        0.4625        0.5359        1.1751        1.0106        1.1153        1.7069        2.5354        2.9987        3.0569        2.8069        3.3149        3.3631        3.4178        3.1323        2.3737        2.2474        1.7362        1.7052        2.0207        2.4542        2.9073        2.1363        2.0256        2.5887        1.2988        1.8819        1.1326        1.2086        1.4353        1.2031        1.2264        1.1237        0.8322        2.3971        5.7056        6.6215        7.2712        6.8616        4.0736        1.8563        1.0297        2.4828        2.6269        3.9423        3.3687        2.0475        2.7464        2.4969        3.4672        3.7604        3.5556        4.2126        3.0494        4.0513        5.4499        5.2928        6.5828        7.9605       10.7526        9.5830       10.1607        9.9531       10.6920       11.7292       11.7214       11.8079       14.9406       21.8291       24.6374       31.0864       26.5647       22.4286       22.7344       17.5152       17.5086       19.8197       21.4554       18.1146       22.5250       21.8737       22.4784       22.9959       21.1178       16.5616       19.2551       14.9782       13.0823       11.2548       10.4289       10.8093       11.5125       14.6721       11.7705       11.8832       12.2262       12.2588       12.3660       13.5380       17.3990       12.6494       11.2285       11.7113       12.7169        8.6425        8.0529        0.0000        0.0000        0.0000        9.2536       11.6533       14.5538       15.0783       13.3690       13.4575       16.8881       18.4866       18.1199       20.6487       19.0373       21.0397       22.1072       24.6400        0.0000        0.0000        0.0000        0.0000        0.0000        0.0000        0.0000        0.0000        0.0000        0.0000        0.0000        0.0000        0.0000        0.0000        0.0000        0.0000        0.0000        0.0000        0.0000        0.0000        0.0000        0.0000        0.0000        0.0000        0.0000        0.0000        0.0000        0.0000        0.0000        0.0000        0.0000        0.0000        0.0000        0.0000        0.0000        0.0000        0.0000        0.0000        0.0000        0.0000        0.0000        0.0000
        0.0000        6.1869        2.0594        6.8530       11.7912       10.7549        7.1243       14.6314       10.1742        7.2685        7.6732        4.2360        4.9951        4.5087        7.6585        0.5861        0.1068        0.0000        0.6329        0.1371        0.2208        0.3337        0.0321        0.6982        0.3088        0.0000        0.0000        0.0000        0.0000        0.0559        0.1873        0.1303        0.0000        0.0468        0.0000        0.0000        0.0000        0.0000        0.0000        0.0241        0.0234        0.0259        0.0314        0.1115        0.1281        0.1404        0.1485        0.0381        0.0401        0.0404        0.0706        0.3489        0.2764        0.2308        0.2350        0.2188        0.1812        0.1704        0.1732        0.1652        0.1941        0.4039        0.0941        0.3228        0.8728        0.5848        0.8177        1.0975        1.1723        1.4823        1.4993        0.8461        0.9501        1.0288        0.7994        0.4680        0.5072        0.4693        1.0432        0.8832        1.1928        0.8806        0.5012        0.4692        0.4885        0.5373        0.6359        1.0782        2.1851        2.3027        2.6822        3.6296        4.4169        4.3976        4.0624        4.1946        3.8796        3.4329        3.5019        2.7342        2.1960        1.6898        1.4087        1.8204        2.1071        2.3107        2.5226        2.5115        2.5396        1.8550        3.0725        2.3146        1.8474        1.9434        0.8020        1.5710        3.2272        3.6682        4.5610        2.9962        4.5819        5.4704        3.1216        2.0871        2.0645        1.1410        1.2219        1.0702        1.2683       13.9768       15.0381        2.2466        2.1687       16.5055       11.2039        3.9746        3.5769        4.7914        5.9841        6.5313        6.6449        6.9098        7.6050        7.3994        7.7226        8.6629        9.0279       11.1268       13.5926       11.8978       14.2260       18.9064       21.8627       22.9736       37.2461       30.4661       25.2284       20.6114       17.9324       21.2734       23.2349       27.6997       24.5256       18.8120       18.8249       23.5884       24.4442       19.3395       14.7350       13.0551       12.2816       11.9530       11.3343       12.3139       15.5947       15.9796       15.9043       13.8361       11.3230       13.9527       15.0023       10.8386       12.2487       20.5235       13.6296       14.6937       12.2456        5.1865        0.0000        0.0000        0.0000        0.0000        6.7514        7.2175       10.1171       17.3162       20.5637       14.2883       23.6613       22.0939       18.3632       18.1252       19.0720       21.8048       23.5632       25.3621        0.0000        0.0000        0.0000        0.0000        0.0000        0.0000        0.0000        0.0000        0.0000        0.0000        0.0000        0.0000        0.0000        0.0000        0.0000        0.0000        0.0000        0.0000        0.0000        0.0000        0.0000        0.0000        0.0000        0.0000        0.0000        0.0000        0.0000        0.0000        0.0000        0.0000        0.0000        0.0000        0.0000        0.0000        0.0000        0.0000        0.0000        0.0000        0.0000        0.0000        0.0000        0.0000        0.0000
        0.0000        0.8788        0.5353        4.9230        8.9718        3.9396        0.2631        5.4583        5.2770        3.5018        2.8128        1.3222        1.6537        2.4705        3.2397        0.2590        0.7445        2.2749        1.5797        0.2190        1.0848        0.5024        0.0000        0.1084        0.1326        0.0000        0.0000        0.1776        0.1365        0.0000        0.0000        0.0000        0.0000        0.0000        0.0000        0.0000        0.0000        0.0000        0.0000        0.0093        0.0096        0.2587        0.0160        0.0614        0.0741        0.1137        0.0930        0.0248        0.0268        0.0526        0.1088        0.1794        0.1413        0.1327        0.1598        0.1943        0.3057        0.2256        0.5202        0.3646        0.4783        0.6615        0.5517        0.3787        0.4795        0.2583        0.2857        0.8118        0.8898        0.8496        0.3883        0.8803        1.2599        0.8201        0.5508        0.3199        0.9181        0.8324        0.8512        0.4659        0.4383        0.4349        0.5547        0.7987        0.3245        0.3884        0.5969        2.4357        4.2232        3.4600        3.7080        5.3917        5.6580        5.3851        5.1278        3.9916        3.6389        3.7694        3.2809        2.4067        2.2052        1.9889        2.3715        2.6460        3.0994        2.2904        2.2812        2.3595        2.7931        1.8996        1.8955        2.1202        2.1560        4.2224        6.3618        5.3983        5.2988        5.3714        3.5814        1.8976        1.8111        2.2063        2.0087       10.5104       11.3084       32.1846       17.8171        3.2558        1.6889       13.0533       14.3595        1.8904        2.6926        8.4238        8.8933        3.8440        6.2800        7.2689        6.9434        7.8789        6.7311        7.3331        8.9635        9.5334        8.6757        8.4534        9.2022       11.7181       15.5644       14.0181       20.6874       24.5884       17.4926       20.7211       26.8325       27.9031       20.7098       21.0350       18.0112       22.6808       26.9872       29.8257       26.7435       20.9408       26.4900       23.8323       21.7153       16.9719       14.5028       13.0491       11.7532       13.2889       13.1960       13.1027       13.9849       13.5331       13.6491       12.7064       11.5833       11.1828       15.3921       10.3051       12.7564       13.6342       11.8041       11.8732        0.0000        0.0000        0.0000        0.0000        0.0000        7.9741        7.2929        8.5394       17.2971       26.3153       16.0753       12.2183       11.1945       14.7864       17.4684       26.6200       26.0835       26.1221        0.0000        0.0000        0.0000        0.0000        0.0000        0.0000        0.0000        0.0000        0.0000        0.0000        0.0000        0.0000        0.0000        0.0000        0.0000        0.0000        0.0000        0.0000        0.0000        0.0000        0.0000        0.0000        0.0000        0.0000        0.0000        0.0000        0.0000        0.0000        0.0000        0.0000        0.0000        0.0000        0.0000        0.0000        0.0000        0.0000        0.0000        0.0000        0.0000        0.0000        0.0000        0.0000        0.0000        0.0000        0.0000
        0.9966        0.5746        0.2885        6.3455        0.9006        0.0000        0.0000        2.6532        1.9852        2.1483        1.7241        0.5490        0.4810        0.5347        0.3509        0.2549        1.5946        1.5104        3.3972        0.3213        0.8808        0.2265        0.0805        0.1453        0.0000        0.0000        0.0000        0.1032        0.0000        0.0000        0.0000        0.0000        0.0000        0.0000        0.0000        0.0000        0.0000        0.0000        0.0000        0.0045        0.0050        0.2033        0.1275        0.0405        0.0661        0.1490        0.1203        0.3960        0.3707        0.2418        0.1702        0.2327        0.3017        0.3877        0.4633        0.1464        0.0719        0.1357        0.9682        4.4245       11.4299        0.5054        0.6522        0.4739        0.0589        0.0343        0.0383        0.0675        0.2157        0.8610        0.2589        0.3354        0.3904        1.6380        1.5979        0.2832        0.4307        0.7462        0.9389        1.0300        1.3078        1.1762        1.0169        0.9120        0.4330        0.5217        1.8054        3.6544        5.1214        4.9058        3.8601        4.9325        5.1373        4.7934        4.1263        3.4004        3.3234        2.8581        2.5123        2.3624        2.1997        2.3308        2.4009        2.6208        3.1164        3.2973        2.6782        3.8098        8.2939        2.1803        2.5157        1.8328        1.9974        2.4838        3.1221        4.6398        2.7744        2.6961        2.4758        1.2008        0.7745        1.5200        1.9455        2.9443        2.1335        4.2794        2.2825        6.8969       11.4801        2.6149        5.5301        5.9323        4.6047        6.7178        8.6613        4.2820        7.1020        6.9783        8.4560        6.9613       32.8210        6.3046        7.6120       10.3025       10.3578       11.8307       12.1755       15.2346       12.6345       14.2801       15.7056       13.8840       20.3642       27.0773       29.8436       20.5678       18.3410       21.9247       23.3900       29.3673       32.0236       33.0863       26.1332       21.9885       20.8851       20.5113       22.7287       16.9577       14.8520       14.7265       14.1261       15.8577       14.4059       13.1158       11.9079       12.5799       13.1039       12.1618       11.2350       10.1101       10.5385       11.9198       11.7380        9.6230        8.7133        0.0000        0.0000        0.0000        0.0000        0.0000        0.0000        8.0185        7.9196        7.9619       10.0253       11.0332       12.1848        9.0804       10.1397       17.3520       21.9753        0.0000        0.0000        0.0000        0.0000        0.0000        0.0000        0.0000        0.0000        0.0000        0.0000        0.0000        0.0000        0.0000        0.0000        0.0000        0.0000        0.0000        0.0000        0.0000        0.0000        0.0000        0.0000        0.0000        0.0000        0.0000        0.0000        0.0000        0.0000        0.0000        0.0000        0.0000        0.0000        0.0000        0.0000        0.0000        0.0000        0.0000        0.0000        0.0000        0.0000        0.0000        0.0000        0.0000        0.0000        0.0000        0.0000        0.0000        0.0000
        0.6718        0.2025        0.4951        1.6346        2.2944        1.7593        1.6582        5.1326        3.5113        1.7988        1.1389        0.4182        0.2681        0.2767        0.2253        0.1334        0.0508        0.0000        0.0000        0.3158        0.6927        0.2480        0.0000        0.0442        0.6904        0.2476        0.0000        2.6593        1.0975        0.0000        0.0000        0.0000        0.0000        0.0000        0.0000        0.0000        0.0000        0.0000        0.0000        0.0099        0.0098        0.0110        0.0905        0.0913        0.0942        0.0959        0.1958        0.6844        0.4663        0.0910        0.0166        0.0882        0.0744        0.0658        0.0584        0.1164        0.1254        0.4516        0.5560        0.2905        0.0801        0.0841        0.3338        0.3725        0.3599        0.6579        1.1578        2.8108        1.1714        0.8636        1.5360        1.1896        2.0242        1.8402        1.0368        0.4643        1.1301        0.9904        0.7460        0.7876        0.6622        0.6688        0.6671        0.5645        0.6909        0.8310        2.3646        3.5006        3.8706        4.2963        4.7662        5.7355        4.7509        4.4750        4.4073        2.9980        2.7649        2.6814        2.9880        2.5240        1.7902        1.8721        2.2662        3.2503        3.4922        4.3392        4.6819        3.9716        6.9073        7.9534        4.4190        2.9116        2.6052        1.9361        0.8706        0.7902        1.1813        1.0084        1.5565        1.3619        1.8949       36.2883       17.0538        2.2683        1.5013        2.1166        1.9622       19.3532       24.6911        2.5057        2.2086        2.4729        4.4777        4.1407        6.0199        3.0784        4.7342        5.9339        5.6871        6.3800       33.0020        7.9831        9.5251       15.4545       15.3684       12.7901       12.3440       12.3511       14.0115       19.0405       14.4956       16.9404       19.4320       21.3538       19.1740       19.9828       18.5072       19.5920       19.1437       27.9096       42.7682       32.0575       24.4306       22.8531       20.5666       18.9719       17.7115       16.1891       15.4203       15.5999       14.7231       15.4625       13.1511       13.3783       15.2854       13.7387       12.1734       11.4954       11.0915       10.0079        9.6094        9.1019        8.8415        8.1457        0.0000        0.0000        0.0000        0.0000        0.0000        0.0000        5.2500       10.4201        9.1032       10.0320       11.3571       12.8083       16.3664       16.4269       11.7961       16.2490       17.4119        0.0000        0.0000        0.0000        0.0000        0.0000        0.0000        0.0000        0.0000        0.0000        0.0000        0.0000        0.0000        0.0000        0.0000        0.0000        0.0000        0.0000        0.0000        0.0000        0.0000        0.0000        0.0000        0.0000        0.0000        0.0000        0.0000        0.0000        0.0000        0.0000        0.0000        0.0000        0.0000        0.0000        0.0000        0.0000        0.0000        0.0000        0.0000        0.0000        0.0000        0.0000        0.0000        0.0000        0.0000        0.0000        0.0000        0.0000        0.0000
        2.9084        1.1254        2.7955        1.0568        2.6763        2.9369        4.4824        8.9947        6.3598        3.1766        1.0459        0.1661        0.1414        1.6309        0.0000        0.0000        0.0000        0.0000        0.0000        0.8529        0.8703        0.0714        0.0000        1.0095        0.0575        0.0837        0.1197        0.1353        0.1665        0.1819        0.2311        0.2301        0.0409        0.0384        0.0336        0.0864        0.0712        0.0624        0.0598        0.0605        0.0945        0.1007        0.1046        0.7504        0.1233        0.1876        0.1458        0.0241        0.0189        0.0574        0.0150        0.0744        0.0687        0.0000        0.0572        0.5110        0.7440        0.1355        0.1803        0.1505        0.3635        1.0614        1.0780        1.3440        1.3088        1.3971        1.6693        1.1292        0.4686        0.3398        0.1440        0.0453        0.1337        0.2366        0.3878        0.4663        0.4783        0.8925        0.9252        1.1389        0.9334        1.0470        1.6563        1.1391        1.2188        0.9243        1.8989        2.4106        3.3915        2.8790        3.2979        3.0124        3.9434        2.8425        2.6318        1.9987        1.4884        1.5802        2.1934        2.6905        2.3465        2.2651        2.3492        4.4030        5.1430        5.4914        5.4756        3.8463        3.8169        5.0551        5.8201        4.2922        3.1702        2.8055        2.6028        2.1263        1.6744        1.9366        1.3154        0.9839        0.7565        3.0031        0.8908        1.4147        2.2715        2.9131        2.0920        2.7823        2.7223        2.4240        5.0391        2.8214        1.1953        7.3856        4.4257        1.9402        2.4952        3.1442        3.9339        4.4906        6.6796        8.5551       11.0808       11.2181       13.6215       12.9314       12.2768       11.4885       19.3360       20.8226       21.6110       22.6825       22.2714       23.7048       22.8895       19.2786       18.8277       19.6980       20.2721       30.7930       32.5784       29.6519       26.3907       26.9185       30.3878       20.4718       19.3643       18.9672       20.2421       18.7039       16.1477       12.8511       13.8127       13.3082       13.1251       12.1473       11.6043       11.1650       10.3932        8.2528        8.9696        9.2098        0.0000        0.0000        0.0000        0.0000        0.0000        0.0000        0.0000        0.0000       13.5600       12.6963       10.3829       12.1508       13.9133       16.3500        0.0000       23.0100        9.0900        9.8700       13.1100        0.0000        0.0000        0.0000        0.0000        0.0000        0.0000        0.0000        0.0000        0.0000        0.0000        0.0000        0.0000        0.0000        0.0000        0.0000        0.0000        0.0000        0.0000        0.0000        0.0000        0.0000        0.0000        0.0000        0.0000        0.0000        0.0000        0.0000        0.0000        0.0000        0.0000        0.0000        0.0000        0.0000        0.0000        0.0000        0.0000        0.0000        0.0000        0.0000        0.0000        0.0000        0.0000        0.0000        0.0000        0.0000        0.0000        0.0000        0.0000
        3.2792        0.8608        0.1660        0.0635        0.4625        0.9113        0.4518        1.1669        2.6563        6.9157        5.0898        0.6392        1.7426        4.3859        3.3602        1.5725        1.2499        1.2669        1.2976        0.0000        0.7617        0.0000        0.7332        0.0573        0.0804        0.1169        0.1670        2.7555        1.6466        0.2527        0.2511        1.4837        0.0568        0.0531        0.0465        0.1202        0.0992        0.0865        0.0818        0.1664        0.1048        0.0766        0.0817        0.6053        0.1130        0.1110        0.1088        0.0182        0.0178        0.0158        0.1252        0.3663        0.0000        0.0973        0.4116        0.2093        0.2680        0.4014        0.1582        0.5869        1.4188        2.5492        3.3333        1.9031        1.5428        1.1711        0.9189        0.6075        0.2238        0.0000        0.0104        0.0103        0.2334        0.1870        0.1272        0.2078        0.4367        0.3557        0.2873        0.8787        1.3267        0.8752        0.5735        1.0079        0.7909        0.9602        1.4889        2.4462        1.5487        1.7268        1.8537        2.1555        2.6134        1.8425        1.2341        1.3012        1.0076        1.4805        2.4648        2.3259        2.4005        2.7846        3.1682        4.4011        5.6162        7.1724        6.3920        3.9910        3.8666        4.6200        3.9323        4.3907        4.4921        3.3999        2.6731        1.5121        1.4108        1.3395        1.1973        0.9875        0.9246        0.8659        0.6998        1.0873        1.5266        2.3256        2.9092        2.9512        2.9089        3.8844        2.9987        2.6194        2.4485        6.7380        1.5845        2.1358        2.7775        3.3991        4.2648        4.8111        5.1389        6.1107        8.3005        7.1218        9.2059       11.1052       10.9340       11.9580       17.3755       18.5941       18.5012       20.8063       24.5927       23.7091       21.1785       26.7937       21.7756       19.2779       20.7604       26.7657       28.0153       28.2234       27.1740       27.5610       25.9878       22.4974       24.3029       24.4559       22.6083       20.6940       19.7986       18.0818       15.0736       14.0109       13.4421       12.6310       11.2974       10.4408        9.6136        0.0000        0.0000        0.0000        0.0000        0.0000        0.0000        0.0000        0.0000        0.0000        0.0000        0.0000        8.8500       15.7517       11.7381       11.7784        0.0000        0.0000        0.0000        0.0000        0.0000        0.0000        0.0000        0.0000        0.0000        0.0000        0.0000        0.0000        0.0000        0.0000        0.0000        0.0000        0.0000        0.0000        0.0000        0.0000        0.0000        0.0000        0.0000        0.0000        0.0000        0.0000        0.0000        0.0000        0.0000        0.0000        0.0000        0.0000        0.0000        0.0000        0.0000        0.0000        0.0000        0.0000        0.0000        0.0000        0.0000        0.0000        0.0000        0.0000        0.0000        0.0000        0.0000        0.0000        0.0000        0.0000        0.0000        0.0000        0.0000        0.0000        0.0000
        0.0000        0.0000        0.2247        0.5794        0.0000        4.1163        2.0143        0.9287        1.5882        5.5872       11.1672        7.4365        3.6335        3.3794        3.8883        2.1466        3.0535        3.1754        4.3386        2.2367        2.2479        1.3910        0.6298        0.7797        1.4387        0.1658        0.7469        3.0371        4.7797        1.2513        1.1585        3.7609        1.1548        0.0678        0.0608        0.2206        0.1585        0.1418        0.1156        0.1123        0.1028        0.0984        0.0994        0.1193        0.1244        0.1183        0.1129        0.0182        0.0172        0.0146        0.2368        0.1085        0.0228        0.0679        0.2313        1.0143        0.7662        1.0958        1.2346        1.5627        2.1263        2.9981        3.0966        1.7989        1.2493        0.4051        0.1956        0.6210        1.0675        1.5372        1.8911        2.3473        1.1816        0.6080        0.4860        0.6495        0.6190        0.3448        0.6776        1.1517        0.8151        1.2586        0.3796        0.3505        0.9744        1.3156        1.4560        2.0263        1.6486        1.0581        2.1763        1.6292        1.5846        0.8121        0.8594        0.8848        1.2953        1.9843        2.6154        2.2625        2.6677        2.7586        2.8752        4.2257        6.0186        6.8755        7.6719        5.9233        6.5578        4.1919        4.8603        4.7526        5.0040        4.1765        3.4528        2.3070        1.9731        1.8536        1.9098        1.5525        1.3535        1.8448        1.1611        1.4662        1.6870        1.9907        1.9616        2.7231        1.9389        2.0814        2.8684        2.4931       11.0567        3.2041        1.9337        2.5380        3.0356        4.1757        4.2429        4.9863        5.6057        6.4619        6.6867        9.0438       10.6310       10.9945       13.7206       14.6483       16.4884       17.7972       16.5474       18.1115       21.9566       22.7311       23.8316       24.4511       26.3720       23.3160       22.0396       27.8857       30.1304       29.4988       29.5980       26.6053       26.6633       26.8015       27.8430       25.8377       23.8334       20.6440       19.2198       19.6963       16.6089       15.7473       14.2616       12.6364       12.0362        9.9628        9.3520        7.6891        0.0000        0.0000        9.9522        0.0000        0.0000        0.0000        0.0000        0.0000        0.0000       28.9500       34.8900       24.1514        0.0000        0.0000        0.0000        0.0000        0.0000        0.0000        0.0000        0.0000        0.0000        0.0000        0.0000        0.0000        0.0000        0.0000        0.0000        0.0000        0.0000        0.0000        0.0000        0.0000        0.0000        0.0000        0.0000        0.0000        0.0000        0.0000        0.0000        0.0000        0.0000        0.0000        0.0000        0.0000        0.0000        0.0000        0.0000        0.0000        0.0000        0.0000        0.0000        0.0000        0.0000        0.0000        0.0000        0.0000        0.0000        0.0000        0.0000        0.0000        0.0000        0.0000        0.0000        0.0000        0.0000        0.0000        0.0000        0.0000        0.0000
        0.0000        0.0000        0.0000        0.0000        0.0000        1.1729        1.4030        4.2160        4.7936        3.0605        6.5760        1.9299        2.9470        3.4379        5.4233        3.6858        4.6313        6.0345        5.3079        3.2280        4.8693        3.7227        1.9154        0.7577        0.7393        0.2304        0.2861        3.3759        2.3756        1.6309        1.9338        2.1565        1.5616        0.0822        0.0760        0.2125        0.2429        0.1916        0.1890        0.1786        0.1370        0.1622        0.1219        0.1391        0.1338        0.1272        0.1181        0.0185        0.0170        0.1896        0.0110        0.0000        0.0451        0.0562        0.6454        2.5746        3.6858        2.6353        2.4271        2.1976        2.3638        1.5978        0.6466        0.4281        0.3645        0.5798        0.2591        0.2830        1.0009        1.1606        2.6468        3.5576        3.5924        1.7333        0.8463        1.5164        1.8834        1.6300        0.9348        0.5856        1.1780        3.3668        3.5255        1.3765        1.0298        1.1458        1.1441        1.3319        1.6612        2.2972        2.6204        1.7594        1.0206        0.9990        0.8833        0.8020        0.9664        2.7974        2.9285        2.7713        2.2192        2.1056        2.1381        3.6748        5.1786        5.1258        5.6540        7.3126        6.1430        4.0238        5.3538        5.0543        5.6937        5.9352        5.8687        4.8483        4.5646        4.2641        4.2799        3.0318        2.4253        2.4448        1.5892        1.5950        1.5339        1.3529        2.9896        1.1033        2.2064        1.3131        3.6859        3.1590        1.6873        2.7525        3.6821        4.1031        4.4698        4.5741        4.9629        5.5072        6.2718        7.0118        7.6110       10.0541        9.8766       11.8652       14.1969       15.7035       15.2461       16.8672       17.7655       19.0731       22.1728       19.7661       22.2485       23.2057       25.5936       25.7171       24.9689       27.5855       29.8863       30.5617       28.1277       23.6967       23.8307       21.9047       21.1835       21.9475       20.4668       15.9129       15.2304       15.5681       15.1959       14.4780       12.7072       10.0480        9.4585       12.7758        8.5246        7.4854        6.7812        7.2054        8.8991        7.9325        0.0000        0.0000        0.0000        0.0000       28.3800       28.3200       37.0200       25.1528        0.0000        0.0000        0.0000        0.0000        0.0000        0.0000        0.0000        0.0000        0.0000        0.0000        0.0000        0.0000        0.0000        0.0000        0.0000        0.0000        0.0000        0.0000        0.0000        0.0000        0.0000        0.0000        0.0000        0.0000        0.0000        0.0000        0.0000        0.0000        0.0000        0.0000        0.0000        0.0000        0.0000        0.0000        0.0000        0.0000        0.0000        0.0000        0.0000        0.0000        0.0000        0.0000        0.0000        0.0000        0.0000        0.0000        0.0000        0.0000        0.0000        0.0000        0.0000        0.0000        0.0000        0.0000        0.0000        0.0000        0.0000
        0.0000        0.0000        0.0000        0.0000        0.0000        3.7649        5.2376        5.7576        8.8238        7.5926        4.6677        2.3501        7.9597        6.8163       14.4842        5.6384        5.8473        6.1755        5.4058        1.6000        2.4448        0.0306        0.0595        0.2105        0.2786        0.3447        1.9539        2.5421        1.2716        0.7754        1.1131        1.4865        0.9711        0.0748        0.0706        0.3399        0.3600        0.3233        0.2677        0.2069        0.1814        0.1635        0.1526        0.1402        0.1297        0.1193        0.1086        0.0512        0.2470        1.5792        0.2820        0.2912        1.0434        3.2269        4.3952        2.6583        6.5951        4.2721        2.2037        2.3794        2.1464        0.4577        2.1572        0.6368        0.7239        0.5361        0.7416        1.9774        1.4617        2.0703        2.1729        2.2114        1.5561        2.0888        2.8959        3.2234        1.8980        1.0456        1.2504        0.5068        0.4307        0.5623        1.6630        2.1079        2.0702        0.9383        0.5842        0.6411        1.1631        1.4507        0.9808        1.2252        1.1586        0.6364        0.2345        0.3174        0.5231        0.7195        0.8446        1.7684        1.2567        1.1507        1.1545        2.2118        2.7376        3.1624        3.8770        4.6530        5.7085        6.1765        7.3717        9.1609       10.8513        9.4716        8.7238        7.6013        6.7627        6.0988        5.0995        3.8146        4.5250        3.5306        2.6050        1.2737        0.9586        0.9676        2.0839        5.5960        3.3503        2.2349       13.3405        9.0792        4.0092        2.2692        3.2371        4.6398        4.6363        7.3734        6.7179        7.3549        8.8145       11.2729       13.7885       13.9697       15.0482       12.3508       14.2995       18.6812       23.7797       21.5623       19.9306       22.7066       30.3916       24.5674       22.3254       27.4226       31.3199       23.3183       22.8264       20.3812       22.5577       23.8071       22.4064       20.0731       17.9420       17.5976       17.8794       19.1034       17.2873       15.0592       15.2336       14.9525       13.5485       11.1302        9.2159        6.5479        6.2437        6.1495        5.9219        6.4244        7.0595        7.7545        9.2120       14.7052        0.0000        0.0000        0.0000       18.4268       21.0480       21.5773       23.0345       24.9745       17.9376        0.0000        0.0000        0.0000        0.0000        0.0000        0.0000        0.0000        0.0000        0.0000        0.0000        0.0000        0.0000        0.0000        0.0000        0.0000        0.0000        0.0000        0.0000        0.0000        0.0000        0.0000        0.0000        0.0000        0.0000        0.0000        0.0000        0.0000        0.0000        0.0000        0.0000        0.0000        0.0000        0.0000        0.0000        0.0000        0.0000        0.0000        0.0000        0.0000        0.0000        0.0000        0.0000        0.0000        0.0000        0.0000        0.0000        0.0000        0.0000        0.0000        0.0000        0.0000        0.0000        0.0000        0.0000        0.0000        0.0000
        0.0000        0.0000        0.0000        0.0000        0.0000        6.6015        5.5499        4.2169        5.7640       11.3256        6.8376        6.4429        6.4042        9.3745        6.8256        2.8805        2.8572        1.4983        1.5834        0.0634        0.0198        0.1187        0.6193        1.7357        0.5251        0.5019        0.5196        0.4884        0.8229        0.8249        0.4569        0.0856        0.5032        0.1317        0.0824        0.4051        0.3877        0.3619        0.3668        0.2506        0.2169        0.2772        0.1760        0.2610        0.8096        1.0657        1.5592        0.3521        0.3384        0.4950        0.4855        2.2356        3.5640        3.5866        4.1051        5.3039        4.9265        3.2660        3.0602        1.7716        1.2158        3.3023        5.6490        2.7010        0.2844        0.4190        0.7600        0.8278        1.5512        0.6435        0.7729        1.5299        3.0252        2.9671        4.4272        3.1793        1.6787        0.8213        0.2530        0.4088        0.1869        0.2557        1.1826        1.0548        1.5941        1.7183        1.1135        0.7548        1.1226        1.3814        1.5232        0.6926        0.5976        0.6781        0.9248        0.9049        0.9660        0.8572        0.8107        1.1772        1.4880        0.9323        1.8953        2.2128        2.4693        4.5352        3.4219        4.2706        4.7163        5.6780        5.7292        9.3868       12.0105       18.7286       18.0177       13.5737        8.6742        7.2900        6.4199        4.9091        4.6950        4.7939        3.2249        1.3918        1.0972        0.8064        1.3320        2.7151        4.4114       11.6293       24.0314        3.6437        1.8215        2.3693        5.5771        7.4835        5.0984        5.5069        5.7872        8.5948       14.0737       16.0006       15.9093       18.1713       12.8566       13.2043       13.2065       17.3274       16.7931       22.4385       22.9010       26.6758       32.5751       27.1792       26.3297       25.9334       18.8873       18.5735       20.0021       19.8590       17.2325       16.8100       15.8973       15.7756       14.8741       14.7826       14.6327       15.3782       13.3857       13.4123       14.2917       15.6966       14.0771       12.2701        9.4109        6.4458        5.4874        5.4102        6.2931        6.8117        9.3449        9.4341       11.4751       18.3218        0.0000        0.0000       17.6414       20.2963       23.0977       24.4570       24.0610       22.5699       18.6168       19.5243       18.9246       14.9027       15.9251       17.8038        0.0000        0.0000        0.0000        0.0000        0.0000        0.0000        0.0000        0.0000        0.0000        0.0000        0.0000        0.0000        0.0000        0.0000        0.0000        0.0000        0.0000        0.0000        0.0000        0.0000        0.0000        0.0000        0.0000        0.0000        0.0000        0.0000        0.0000        0.0000        0.0000        0.0000        0.0000        0.0000        0.0000        0.0000        0.0000        0.0000        0.0000        0.0000        0.0000        0.0000        0.0000        0.0000        0.0000        0.0000        0.0000        0.0000        0.0000        0.0000        0.0000        0.0000        0.0000
        0.0000        0.0000        0.0000        0.0000        1.3342        2.8946        6.0811        3.4804        2.6186        6.6750        5.2464        3.0235        3.8349        2.6000        1.9083        1.1764        0.9271        0.1609        0.0526        0.0871        0.0562        0.0909        0.0953        1.3773        1.0156        0.5299        0.5835        0.4525        0.4574        0.4845        0.4921        0.0924        0.0934        0.1385        0.0902        0.4820        0.4323        0.4066        0.8372        1.0093        0.8142        0.9461        0.3527        0.2211        0.1920        0.2894        0.1603        0.1487        0.2195        0.9142        1.7910        4.9495        3.8691        2.5561        3.4268        2.8520        2.7314        2.9979        3.9995        3.5529        2.8522        2.6876        1.9739        1.6296        1.7780        1.4335        1.6617        1.7349        2.2517        2.8460        2.5876        2.3805        2.3909        1.9799        1.8741        2.5723        3.6219        2.0878        0.4111        0.1129        0.1955        0.9452        0.6720        0.4171        0.6095        0.4033        0.6021        0.4561        0.5060        1.1434        1.4264        1.3848        0.8462        0.2448        0.6126        0.9033        1.4195        1.4521        1.9615        1.7032        1.6033        2.2372        1.8339        1.9488        2.1998        2.6637        3.4187        3.0925        3.5111        6.1545       11.1564       10.7154       11.8796       13.0999       12.4763       10.6601       10.0280        9.1149        8.3099        7.4650        5.5099        4.4471        3.5418        2.0771        2.1204        5.8264       10.5848        8.2387        4.2134        4.2603        2.3399        4.3297        3.3932        3.1781        5.3262        6.4553        8.7428        8.5203       11.6837       13.0070       14.9277       16.6556       16.3485       13.7743       12.7903       12.5958       13.9152       19.0148       25.3828       30.8923       26.6014       28.8540       27.0163       22.1931       20.5870       16.2622       14.9170       14.8924       15.5745       15.3162       16.0873       16.6570       15.1424       18.9827       18.3860       12.5351       14.9737       15.0480       12.1893       12.7145       14.2493       15.2738       11.5073        9.4956        7.9344        5.8582        5.2341        5.0437        7.1141        7.2537        9.6689       11.1257       11.2569       16.7397        0.0000       15.4053       17.3794       23.0130       27.4797       29.2556       23.7593       25.2170       20.6719       19.4844       18.5728       15.1863       15.4103       15.1003       16.1360        0.0000        0.0000        0.0000        0.0000        0.0000        0.0000        0.0000        0.0000        0.0000        0.0000        0.0000        0.0000        0.0000        0.0000        0.0000        0.0000        0.0000        0.0000        0.0000        0.0000        0.0000        0.0000        0.0000        0.0000        0.0000        0.0000        0.0000        0.0000        0.0000        0.0000        0.0000        0.0000        0.0000        0.0000        0.0000        0.0000        0.0000        0.0000        0.0000        0.0000        0.0000        0.0000        0.0000        0.0000        0.0000        0.0000        0.0000        0.0000        0.0000        0.0000
        0.0000        0.0000        0.0000        0.0000        0.4721        0.8852        1.2008        3.2643        3.5548        4.5362        2.7669        0.8943        1.2832        2.1555        1.1902        0.0429        0.2098        0.2263        0.2862        0.2892        0.1588        0.0909        0.1465        0.3543        0.4638        0.4883        0.5494        0.4297        0.4977        0.4979        0.5034        0.0946        0.0956        0.0943        0.0923        0.4580        0.6816        0.8909        1.1824        0.4656        0.6285        0.3319        0.3470        0.4657        0.6274        0.6913        0.4198        0.8603        2.1240        1.6412        2.2392        1.6674        4.9758        3.7381        3.9648        2.7089        2.8659        2.4786        3.1378        3.3517        5.8807        3.6706        1.9732        2.0912        3.5983        3.7476        3.8267        3.6300        7.0681        7.9176        5.7525        5.3186        4.5473        3.7561        2.0810        2.9167        2.4625        3.4153        2.0108        1.0114        0.7243        0.9533        0.9745        0.6052        0.4922        0.3781        0.2799        0.6173        0.7596        0.7358        0.7852        1.0869        1.0054        1.0108        0.7405        1.2473        1.4223        1.6225        1.9495        1.5585        1.9885        3.2118        2.1354        2.1967        1.6784        1.9147        4.2333        5.5832        7.5477        5.5148        6.2502       10.0750       11.8937       11.7185       11.1390        9.2628        8.9586       11.7213        8.9345       11.4214        7.7468        4.3587        3.4575        1.9713        2.3821        2.8809        3.5385        2.9717        1.9752        0.8683        0.8169        2.7945        3.2171        2.9918        5.7212        7.4409       16.3459       17.9664       16.0285       16.1442       14.9524       14.2421       11.8405       12.6186       14.4248       13.7140       14.3093       20.9978       24.8395       27.9611       31.6471       31.9950       22.0050       19.0265       17.8905       16.7139       15.3852       15.1863       12.8017       13.1928       16.6532       16.2973       14.6006       12.3848       11.2512       10.1377       13.0023       12.2688       12.1988       13.6390       17.2401       17.7281       11.6106        9.1246        8.1241        7.2131        6.2168        5.7386        8.3233       10.1936       10.2035       10.2215       10.0439       10.6991       11.2307       11.1895       16.9780       22.6240       22.6273       21.4510       21.4160       22.6041       24.1680       22.8119       20.8084       15.8455       15.2070       14.8820       14.8749        0.0000        0.0000        0.0000        0.0000        0.0000        0.0000        0.0000        0.0000        0.0000        0.0000        0.0000        0.0000        0.0000        0.0000        0.0000        0.0000        0.0000        0.0000        0.0000        0.0000        0.0000        0.0000        0.0000        0.0000        0.0000        0.0000        0.0000        0.0000        0.0000        0.0000        0.0000        0.0000        0.0000        0.0000        0.0000        0.0000        0.0000        0.0000        0.0000        0.0000        0.0000        0.0000        0.0000        0.0000        0.0000        0.0000        0.0000        0.0000        0.0000        0.0000
        0.0000        0.0000        0.0000        0.0000        1.4521        1.0105        1.9661        5.1463        0.8483        2.1176        0.5127        4.2087        7.6551       11.5684        3.6782        3.0230        3.2049        3.9202        6.2909        0.9681        0.4178        2.2044        1.2359        1.5325        1.9974        0.5164        0.5017        0.5582        0.5470        0.4546        0.4709        0.0629        0.0641        0.0630        0.0636        0.3371        0.7838        1.1447        0.2023        0.3918        0.5794        1.1030        3.0308        3.4173        4.1588        3.0642        1.1169        0.8804        0.8136        2.8360        4.3759        4.6314        3.8508        6.2498        2.1738        4.6132        4.2825        4.3632        5.6061        6.0375        6.1211        8.1329        5.6656        5.8552        6.7123        9.4545       11.1420       10.9269       11.0483       10.0351       11.7141       10.6188        9.6282        3.4635        7.2039        2.7022        3.1960        2.3541        1.7062        1.1182        1.3135        0.6124        0.4530        0.4844        0.5766        0.1392        0.3126        0.2020        0.2054        0.1197        0.2612        1.0662        1.7453        0.7761        0.7602        1.4539        2.1458        1.9036        1.3098        2.2002        1.5842        1.6227        1.2295        1.1704        2.8353        8.5540       10.1643        6.9841       16.9414       10.2637        5.6330        5.1307        6.9172        7.5093        7.7855       10.3636       11.6178        8.5466        9.2317        9.1574        9.4128        4.3243        3.0035        1.7026        1.7153        1.4911        1.3058        1.5991        1.8394        2.1797        2.5876        6.9756        8.4499        7.3520        9.1209       10.1782       14.7466       13.2602       10.8416       13.3952       13.1223       13.3633       13.2607       11.5455       12.0831       13.1281       15.5328       21.2228       20.5508       22.1149       23.4627       26.5227       24.2139       22.8504       23.8277       20.9074       18.9384       14.8097       13.0030       11.2452       10.8185       10.5915       10.3836        6.4196        5.4000        4.6738        4.7311        6.3005        8.1053        9.7342       11.7666       18.0272       12.8011       10.3327        9.8551       10.2308       10.5706       10.3878       12.1471        9.9509        9.2529        9.5501        9.8521        9.1465        9.7680       10.1370       16.7886       23.5617       25.2070       18.8253       21.0556       18.3185       17.8958       18.9961       18.2041       12.4358       12.6226       12.6980       12.6618        0.0000        0.0000        0.0000        0.0000        0.0000        0.0000        0.0000        0.0000        0.0000        0.0000        0.0000        0.0000        0.0000        0.0000        0.0000        0.0000        0.0000        0.0000        0.0000        0.0000        0.0000        0.0000        0.0000        0.0000        0.0000        0.0000        0.0000        0.0000        0.0000        0.0000        0.0000        0.0000        0.0000        0.0000        0.0000        0.0000        0.0000        0.0000        0.0000        0.0000        0.0000        0.0000        0.0000        0.0000        0.0000        0.0000        0.0000        0.0000        0.0000        0.0000
        0.0000        0.0000        0.0000        0.0000        0.0000        0.0000        0.0000        0.0000        0.8405        0.5560        4.5246        2.3814        3.3918        3.3102        8.9786        7.9378        6.7786        3.5276        2.1481        2.1516        0.9255        1.6331        1.8362        0.4880        0.4661        0.5559        1.9799        7.5235        7.4786        2.1858        0.5250        0.5438        0.0695        0.1273        0.1318        0.2037        0.3242        0.1854        0.3873        0.1590        1.8433        3.2277        5.2678        6.6470        5.0966        2.7346        2.0839        3.3771        3.7612        4.4481        4.6370        4.0780        3.3108        1.2104        0.9438        2.4662        4.1673        5.1466        6.7350        6.6122        5.5986        9.2533        5.8116        5.1887        9.4784        8.8311        8.7261        5.9691        6.0134        5.2392        3.3303        6.9817        9.5915        6.3356        4.5687        4.9729        3.8484        3.9800        4.9190        1.7731        1.0673        0.9224        0.6954        0.4369        0.5007        0.2819        0.2550        1.4700        0.5084        0.8125        0.2460        1.5015        1.5265        1.0004        0.6950        1.0294        2.6033        3.0749        1.9512        1.3629        1.1393        1.1301        1.2684        1.2655        1.2455        1.4171        5.9063        8.9967       15.1213       22.9247       10.4291        6.6773        6.3196        7.1156        7.6911        8.8633        9.2236        8.0398        9.0927        7.1191        6.4535        5.8844        4.5227        1.9907        1.1819        1.3163        1.6584        5.6015        3.2311        2.9153        5.0843        8.6168        9.7704       13.5100        9.6619        9.7281        9.8821       10.9398       17.6759       18.3349       15.5737       15.6312       13.8650       11.3192       10.6787       12.4354       16.5878       26.0231       21.3335       19.6385       16.9083       21.9110       21.3889       20.9245       16.6054       16.9460       21.9611       19.7460       16.7503       10.1097        9.1780        9.8445        8.9117        5.9426        4.6771        3.6976        3.9502        5.6872        7.2572        7.2146        7.8696       14.0560       11.7138        9.5596       10.5160        9.9539       12.9055       12.8833       12.4591       11.2681        9.4001       10.3515        9.1302        8.4543        9.8816       10.3372       12.5609       15.2206       15.8830       16.7795       16.9252       16.5147       16.9084       17.7630       18.4116       12.5594       12.7660        0.0000        0.0000        0.0000        0.0000        0.0000        0.0000        0.0000        0.0000        0.0000        0.0000        0.0000        0.0000        0.0000        0.0000        0.0000        0.0000        0.0000        0.0000        0.0000        0.0000        0.0000        0.0000        0.0000        0.0000        0.0000        0.0000        0.0000        0.0000        0.0000        0.0000        0.0000        0.0000        0.0000        0.0000        0.0000        0.0000        0.0000        0.0000        0.0000        0.0000        0.0000        0.0000        0.0000        0.0000        0.0000        0.0000        0.0000        0.0000        0.0000        0.0000        0.0000        0.0000
        0.0000        0.0000        0.0000        0.0000        0.0000        0.0000        0.0000        0.0000        0.0000        0.0000        4.4591        2.4557        2.0043        2.0469        3.6831        7.8597        8.6914        7.8854        6.3492        8.1257        9.3526        8.6940        3.8142        1.4121        2.2888        2.7403        1.9113        2.5392        1.6925        0.6433        0.8603        0.0957        0.1877        0.1510        0.4698        0.3696        0.0981        0.2117        0.1591        0.3609        0.2721        2.2612        2.4892        1.9145        4.5725        4.6230        3.8243        3.6344        5.9856        5.3493        2.8619        3.5607        2.9335        1.4468        1.0246        0.5348        2.3799        0.5752        3.6738        4.6237        4.4226        5.4940        7.3482        8.6318        9.0276        3.4456        0.8474        2.1817        1.9143        2.5375        1.4400        3.8382        5.2030        5.9523        6.2660        3.4888        2.6943        2.7671        4.1607        2.6518        1.0450        1.0164        0.9560        0.8454        0.3550        0.3000        0.9391        1.3312        1.5298        1.7017        0.8437        0.8184        0.4622        0.5812        1.3454        2.1641        2.0782        2.1164        1.9854        2.6110        3.0642        5.2849        3.7670        2.0591        1.1579        1.2622        1.8580        4.0693        6.3548        4.3850        5.3072       11.3494       12.5204        9.0099        9.6077       13.5685       11.6451        9.5527        8.8181        6.0151        5.3054        5.0472        5.1832        2.7271        2.5689        0.8361        1.9876        4.1509        4.3001        4.6739        5.0835        6.0896        9.2543        9.3741        8.4779        8.2222        8.3741       13.1004       21.0285       20.6206       16.2608       15.3993       15.0918       13.9483       14.0243       14.1193       15.8965       27.3887       27.6135       19.1918       20.5514       19.4978       21.1919       22.6251       16.9300       19.6398       20.8452       21.1836       16.8024        8.9278        7.9514        7.0076        7.2495        4.7934        3.7320        5.5937        4.2197        5.0033        8.6559        9.0452        9.4894       14.4132       16.1965       16.8729       13.3406       13.2629       14.1208       22.1558       13.1156       12.6519       14.7349       29.5258       10.9199       12.1855       64.4437       11.2934       14.6098       15.1685       17.1825       16.1946       15.8656       17.1482       17.6604       18.8794        0.0000        0.0000        0.0000        0.0000        0.0000        0.0000        0.0000        0.0000        0.0000        0.0000        0.0000        0.0000        0.0000        0.0000        0.0000        0.0000        0.0000        0.0000        0.0000        0.0000        0.0000        0.0000        0.0000        0.0000        0.0000        0.0000        0.0000        0.0000        0.0000        0.0000        0.0000        0.0000        0.0000        0.0000        0.0000        0.0000        0.0000        0.0000        0.0000        0.0000        0.0000        0.0000        0.0000        0.0000        0.0000        0.0000        0.0000        0.0000        0.0000        0.0000        0.0000        0.0000        0.0000        0.0000        0.0000
        0.0000        0.0000        0.0000        0.0000        0.0000        0.0000        0.0000        0.0000        0.0000        0.0000        6.9986       15.9699        3.3953        1.8257        1.9023        2.6214        2.4432        3.4319       12.6906        4.2456        5.2538        3.9771        3.4913        8.3756        7.0681        6.3881        4.5628        2.2714        5.7262        1.4711        4.6778        4.5030        2.4549        0.2730        0.6386        0.0496        0.0486        0.1631        0.1335        0.0595        0.2533        1.5488        2.8747        3.9173        1.9918        1.6893        1.3452        1.6517        1.5902        1.4762        0.9398        0.9834        3.5402        6.0636        6.6244        8.5318        4.8066        4.4282        8.6132        8.6699        5.4154       11.2511       12.8253        9.1531        4.0081        4.0703        3.7361        3.5343        2.1138        1.4638        2.1843        2.7546        4.6883        5.5323        5.7447        4.1608        2.4533        3.2799        2.9264        2.5147        2.0499        3.0566        4.4965        3.4262        1.8596        1.6060        1.6652        2.2456        3.5820        2.3039        2.5584        1.0970        1.1465        1.6931        2.1612        1.4874        1.4220        1.5569        1.6947        3.5342        4.7034        8.8346       11.6614        4.0654        1.7777        1.3699        1.6972        1.9949        2.1079        3.4793        2.7352        4.0879        5.0606        7.4850        7.0006       10.3401       15.6727       11.4314        7.7666        6.5073        6.1622        6.9940        4.8097        2.7983        2.4702        1.7057        1.6735        4.7012        6.4186        5.2059        6.1530        7.2079        7.9066        8.4969        8.4421        7.1190        8.9549       11.1668       16.3315       15.3708       20.3626       23.9621       20.4112       18.0759       18.0112       15.8717       18.2195       26.1537       27.1437       25.3974       23.9767       23.5805       25.9574       21.9892       20.5754       16.8710       18.4897       17.9428       12.3882        7.4656        6.5376        5.5554        8.9099        8.5305        6.4782        4.9388        5.1544        6.3881        7.2411        6.1434        6.5349       51.8419       27.2088       11.8243       11.8798       11.3085       12.2251       18.5884       14.1162       10.3561       12.4385       16.6929       10.9874       10.7038       11.2805       10.3484       11.6127       12.6827       13.5861       14.6874       16.3521       17.3362       17.9899        0.0000        0.0000        0.0000        0.0000        0.0000        0.0000        0.0000        0.0000        0.0000        0.0000        0.0000        0.0000        0.0000        0.0000        0.0000        0.0000        0.0000        0.0000        0.0000        0.0000        0.0000        0.0000        0.0000        0.0000        0.0000        0.0000        0.0000        0.0000        0.0000        0.0000        0.0000        0.0000        0.0000        0.0000        0.0000        0.0000        0.0000        0.0000        0.0000        0.0000        0.0000        0.0000        0.0000        0.0000        0.0000        0.0000        0.0000        0.0000        0.0000        0.0000        0.0000        0.0000        0.0000        0.0000        0.0000        0.0000
        0.0000        0.0000        0.0000        0.0000        0.0000        0.0000        0.0000        0.0000        0.0000        0.0000       12.9165        5.4346        2.7427       11.1301        1.8924        0.0000        0.0000        1.2979        8.0573        6.7157        7.7133        6.4184       21.8033       19.6555       11.8552        6.3807        7.7484        3.2381        2.1012        0.9656        0.6395        2.1370        0.9465        0.3949        3.8426        3.6129        2.7490        1.3199        0.5234        0.7910        1.0981        2.3039        4.2095        5.4338        2.6264        0.7489        0.3931        0.8148        1.5496        1.9778        1.9812        5.7679        6.7312        7.5341        6.7454        6.0576        5.4489        5.8636        8.8375        7.3132        5.8879        8.5406        7.3628        7.6019       10.3511        7.4427        7.7459        3.8516        1.8166        2.5198        3.0433        4.2849        3.7433        4.0773        3.7279        2.0268        1.7544        1.6903        1.4001        1.7574        2.1671        2.6233        2.0458        2.0868        1.6420        1.6567        1.4730        1.4191        1.7142        1.5233        1.0619        0.7600        0.7973        2.2678        3.8966        3.0872        4.3770        5.9983        4.9152        3.4869        5.6723        5.3191        4.3728        1.7544        2.3866        1.8705        2.0044        2.7330        2.3558        1.9889        2.2807        4.4765        5.0721        6.1295        7.0856       10.1577       12.1123       12.9838       11.9667        9.5474        8.2473        7.7247        7.2485        4.2046        3.9498        3.9386        4.2263        5.5395        4.3307        3.7086        4.8385       10.4333        5.7033        5.1680        6.6381       11.8043       12.6887       10.5279       10.2431       21.5293       25.6117       24.6738       19.8548       19.0226       21.5331       18.7473       23.7935       23.3638       22.4992       19.9465       18.6021       15.1912       10.9977       10.9323       11.2533       10.9366        9.4563        7.8150        7.3174        5.7749        4.6427        3.8452        6.7090        7.6203        7.1000        3.9041        5.3240        6.3006        7.3445        5.1189        5.8537       24.1601       22.7187        7.2971        8.3307       12.1562       10.8798       11.4810       15.8117        9.1678       10.2330       12.6579       10.3298        8.9255       10.8812       13.2167       10.1898       10.7056       11.0310       12.1516        0.0000        0.0000        0.0000        0.0000        0.0000        0.0000        0.0000        0.0000        0.0000        0.0000        0.0000        0.0000        0.0000        0.0000        0.0000        0.0000        0.0000        0.0000        0.0000        0.0000        0.0000        0.0000        0.0000        0.0000        0.0000        0.0000        0.0000        0.0000        0.0000        0.0000        0.0000        0.0000        0.0000        0.0000        0.0000        0.0000        0.0000        0.0000        0.0000        0.0000        0.0000        0.0000        0.0000        0.0000        0.0000        0.0000        0.0000        0.0000        0.0000        0.0000        0.0000        0.0000        0.0000        0.0000        0.0000        0.0000        0.0000        0.0000        0.0000
        0.0000        0.0000        0.0000        0.0000        0.0000        0.0000        0.0000        0.0000        0.0000        0.0000        0.0000        2.7913        6.9960       10.0543        0.9666        6.4789        0.6617        0.2481        7.2549        2.1624        1.6081        1.3172        0.7970        3.2313        4.0459       12.9004       12.3506        1.5344        1.1189        1.6353        4.2500        2.4764        2.5628        3.6220        8.9796        4.6951        2.9584        1.6538        0.2996        0.3327        1.9916        4.9417        5.0448        7.5297        3.7624        0.9685        0.3001        0.2800        1.2563        1.5370        1.1980        1.6515        2.2178        2.6489        2.7486        3.0382        3.1265        2.3002        4.4753        5.4346        6.6428        5.3834        4.1954        5.2694        5.5783        4.3344        4.1379        5.0539        5.5923        6.2077        6.8369        5.0775        4.7474        3.5588        1.6687        3.3246        3.5127        3.4872        2.7300        2.5502        2.5011        2.7570        2.4748        1.1367        0.8974        0.8300        1.3706        0.9071        1.2669        1.0939        1.0115        0.4000        0.8800        1.0772        1.3480        2.0367        4.9099        6.9288        5.0673        4.0515        3.7714        2.6107        1.5323        1.4190        3.3224        2.8487        2.2745        2.0988        2.5342        3.2513        3.1936        6.3834       20.0645       18.2006        8.6909       13.2468       20.6977       25.4783       15.0325       11.0635       10.7936        9.2110        7.6302        6.6433        4.6614        4.2464        3.3190        4.0427        3.5624        3.7556        4.5194        5.6568        4.6379        6.0861        7.7203        7.8760       11.1188        9.0924       12.8095       14.9335       17.0177       18.2872       17.2782       17.6072       18.2071       19.9367       18.9385       15.7045       19.6979       14.9160       12.2381       11.7221        9.9640        9.9166        8.6645       12.8132        7.4262        5.3372        8.9211        5.6565        3.8630        2.8026        3.0258        3.5106        4.9734        3.3666        4.2494        5.3127        7.4115        4.8192        4.6976        5.9813        5.7825        5.4130        7.6903        8.8562        9.6108       10.7605       13.7942       12.0984       10.3073       11.8561       11.5701       10.5293       12.3417       10.6589        9.7416       10.4284       11.2174        0.0000        0.0000        0.0000        0.0000        0.0000        0.0000        0.0000        0.0000        0.0000        0.0000        0.0000        0.0000        0.0000        0.0000        0.0000        0.0000        0.0000        0.0000        0.0000        0.0000        0.0000        0.0000        0.0000        0.0000        0.0000        0.0000        0.0000        0.0000        0.0000        0.0000        0.0000        0.0000        0.0000        0.0000        0.0000        0.0000        0.0000        0.0000        0.0000        0.0000        0.0000        0.0000        0.0000        0.0000        0.0000        0.0000        0.0000        0.0000        0.0000        0.0000        0.0000        0.0000        0.0000        0.0000        0.0000        0.0000        0.0000        0.0000        0.0000        0.0000
        0.0000        0.0000        0.0000        0.0000        0.0000        0.0000        0.0000        0.0000        0.0000        0.0000        0.0000        0.0000        0.0000        0.0000        4.2656        5.2334        4.4152        1.3082        1.5510        1.9972        2.4018        2.6636        5.8069        5.7006        3.8140       18.7703       10.4444        2.4601        8.7719       10.4839        8.3056        1.0408        2.8895        6.7691       13.8281        9.7216        6.4211        2.6537        2.0171        1.8264        4.0657        3.2222        1.6757        3.1482        2.6757        1.5115        0.5128        0.1688        2.5263        0.1042        0.3493        0.8789        1.6811        2.7264        3.5123        2.9567        3.5892        6.1737        6.7665        4.6757        5.9189        8.5429       10.2506       10.1673        6.5435        4.3422        4.3382        5.6130        4.0005        5.6463        7.1802        3.6473        4.3578        3.5858        4.3910        5.1963        4.6498        4.7616        4.9489        4.6559        2.8946        3.4410        4.4072        3.3805        3.4620        3.4413        3.7181        2.3475        1.8847        1.7245        1.6383        0.5102        0.4770        1.0351        0.9893        1.2731        1.5972        2.8562        3.4931        3.2546        3.1252        2.5860        1.8349        1.7729        1.6421        3.0215        3.0956        3.1203        3.6530        4.9168        6.2492        7.3589       13.8601       12.3391        9.4608       13.9546       14.3530       15.9945       14.8523       12.9803       11.3704       11.4656        8.9160        6.0558        5.1471        4.2403        4.9492        4.3695        4.5738        4.7933        5.0978        9.0671        7.0754        8.0862        8.3535       10.7478       15.9732       17.7175       16.0184       16.1252       19.3784       21.9007       19.1726       17.9145       16.2821       13.3746       12.6236       14.8529       27.8725       19.3178       13.5456       12.1244       10.5308        9.2520        7.3983        6.5607        8.4887        5.1809        5.8583        3.4472        5.3832        3.2315        3.1706        4.8365        4.9444        4.0638        7.9296        6.0193        6.8148        4.2745        4.3376        4.0859        4.3824        5.2822        5.9680       16.3540       13.7187        9.5151       11.8064       11.0603       12.4104       12.4510       14.6336       11.2950       20.7431        8.8427        0.0000        0.0000        0.0000        0.0000        0.0000        0.0000        0.0000        0.0000        0.0000        0.0000        0.0000        0.0000        0.0000        0.0000        0.0000        0.0000        0.0000        0.0000        0.0000        0.0000        0.0000        0.0000        0.0000        0.0000        0.0000        0.0000        0.0000        0.0000        0.0000        0.0000        0.0000        0.0000        0.0000        0.0000        0.0000        0.0000        0.0000        0.0000        0.0000        0.0000        0.0000        0.0000        0.0000        0.0000        0.0000        0.0000        0.0000        0.0000        0.0000        0.0000        0.0000        0.0000        0.0000        0.0000        0.0000        0.0000        0.0000        0.0000        0.0000        0.0000        0.0000        0.0000        0.0000
        0.0000        0.0000        0.0000        0.0000        0.0000        0.0000        0.0000        0.0000        0.0000        0.0000        0.0000        0.0000        0.0000        0.0000        0.0000        0.0000        0.0000        0.0000        3.5504        3.7536        3.7018        3.6035        4.3535        4.2003        9.6147        3.2909       11.9485        7.4081        2.5070       16.2394        4.5713        1.9027        5.8833       14.0964       13.6194       11.6493       12.3050        7.2706        4.9273        4.3778        5.9231        5.4813        3.6152        3.2067        3.0061        3.6600        0.5892        0.9118        1.5297        0.5865        0.3017        1.1914        0.8610        0.4667        0.7974        1.8113        4.5828        3.8435        4.3827        2.7480        4.9481       10.6712       16.1856       20.7017       11.0178        9.7243        8.9699        5.7970        5.2676        6.0547        7.5633        5.0130        4.9506        5.0442        5.4239        5.5276        3.5416        3.0104        3.9809        3.7534        3.1951        5.4533        4.0236        3.4392        3.4712        3.3785        3.9825        3.8263        2.6862        2.0745        2.2743        1.9250        1.7734        1.1043        1.6306        2.1521        2.0673        2.5122        2.3028        2.4749        2.1821        3.0939        3.2253        2.4505        2.3152        2.4099        2.1861        3.1707        4.8180        8.8672        7.7096        7.1671        8.2729        9.3624        9.2753       12.7139       16.1288       16.7422       16.5313       23.1676       17.3758       10.5110        8.7909        6.0329        5.3247        4.8029        4.8308        5.6542        5.4748        5.7347        6.0384        7.7729        8.6125        9.3384       10.3449       13.2978       15.1302       23.2764       21.8426       21.9328       17.8022       15.8771       14.7002       15.0694       15.9056       12.3454       12.7216       15.0251       16.0240       15.7877       15.0882       13.6811       11.5871        9.7000        8.7774       11.5345       11.6533        9.1168        6.3061        2.3841        2.1476        4.0412        3.8881        4.8611        5.3301        5.4776       12.2686        5.3155        4.3545        4.0263        4.1827        4.7743        5.3261       10.7934        8.4053        8.5016        8.9416        9.1409       10.2757       10.9570       20.9097       12.7278       12.8327       11.3697       10.1317       12.5710        0.0000        0.0000        0.0000        0.0000        0.0000        0.0000        0.0000        0.0000        0.0000        0.0000        0.0000        0.0000        0.0000        0.0000        0.0000        0.0000        0.0000        0.0000        0.0000        0.0000        0.0000        0.0000        0.0000        0.0000        0.0000        0.0000        0.0000        0.0000        0.0000        0.0000        0.0000        0.0000        0.0000        0.0000        0.0000        0.0000        0.0000        0.0000        0.0000        0.0000        0.0000        0.0000        0.0000        0.0000        0.0000        0.0000        0.0000        0.0000        0.0000        0.0000        0.0000        0.0000        0.0000        0.0000        0.0000        0.0000        0.0000        0.0000        0.0000        0.0000        0.0000        0.0000        0.0000
        0.0000        0.0000        0.0000        0.0000        0.0000        0.0000        0.0000        0.0000        0.0000        0.0000        0.0000        0.0000        0.0000        0.0000        0.0000        0.0000        0.0000        0.0000        0.0000        5.5749        4.8653        5.4229        4.0556        8.0617       14.8952       34.0473       37.6683        9.6476        2.0516        1.9773        0.0810        1.4353        2.0259        8.9647       16.8271       20.1275        9.8938        6.0281        2.2315        2.9539        2.8965        4.7044        1.7562        3.0000        2.2980        1.7760        0.5820        4.3380        4.5120        2.8980        3.5640        2.0940        2.0160        4.2540        4.9380        3.3644        4.8605        3.3009        3.9959        5.6290       10.0635       17.0426       18.5087       10.6956       11.1504        5.8371        7.4309       10.8291        8.9017        7.3060        4.8629        4.6771        5.8241        2.8338        3.7604        2.8032        3.0513        3.6025        4.0803        3.9772        3.6632        3.9043        3.7017        3.5493        3.4436        4.0476        3.4049        4.0654        3.2621        2.7878        3.5947        3.2793        3.0147        2.8548        3.3393        4.3855        4.6850        8.9311        6.2704        3.3132        3.5688        4.3611        8.6450       11.8315       13.2368        7.9423        5.8210        5.7964        5.9962        9.8088        8.0440        6.8056        8.1122       11.5630       12.7900       14.8551       15.7510       17.0980       19.1064       18.1309       17.1761       15.5152       13.4356        9.5935        8.7488        8.1944        8.1541        8.2694       10.2104        8.1924        8.7346        9.5244       10.6875       11.3314       12.5502       14.7983       23.0794       27.8139       25.3897       16.0009       11.8848       11.0848       10.5920        9.9505       13.2329        9.5812       10.0863       24.6843       30.2699       19.2315       18.7323       17.3582       17.0830       16.7472       13.7076       16.4835       14.5528       10.8120        7.9402        5.3521        6.7052        7.6140        7.2448        6.3750        6.0433        6.1317        7.9205        4.7505        4.6321        4.6754        5.4539        9.4042        8.4906       12.0601       19.4424       10.4274        6.3000        4.7415        6.9173        8.0538       12.4193       10.6458       15.2176       12.6232       10.4822       13.4790        0.0000        0.0000        0.0000        0.0000        0.0000        0.0000        0.0000        0.0000        0.0000        0.0000        0.0000        0.0000        0.0000        0.0000        0.0000        0.0000        0.0000        0.0000        0.0000        0.0000        0.0000        0.0000        0.0000        0.0000        0.0000        0.0000        0.0000        0.0000        0.0000        0.0000        0.0000        0.0000        0.0000        0.0000        0.0000        0.0000        0.0000        0.0000        0.0000        0.0000        0.0000        0.0000        0.0000        0.0000        0.0000        0.0000        0.0000        0.0000        0.0000        0.0000        0.0000        0.0000        0.0000        0.0000        0.0000        0.0000        0.0000        0.0000        0.0000        0.0000        0.0000        0.0000        0.0000
        0.0000        0.0000        0.0000        0.0000        0.0000        0.0000        0.0000        0.0000        0.0000        0.0000        0.0000        0.0000        0.0000        0.0000        0.0000        0.0000        0.0000        0.0000        0.0000        7.0413        6.2596        6.0688        5.1418        5.8552        4.3937        7.2321        8.1544       13.1147       24.3484        4.0345        3.0167        3.7083        2.6662       17.2844       22.1854       13.2808        8.9144        9.4389        6.6380        9.5486        5.6799        3.1485        2.4698        1.1820        0.2520        0.0000        0.2340        0.1260        0.2040        0.1260        2.1900        3.9720        3.9180        2.6400        2.1660        4.7588        4.0157        6.0585        5.5633        7.0581        8.3105       10.4646       11.0544       13.0384        8.2538        7.3795        6.1503        6.4190       11.7149       12.1489        9.0119        6.7073        6.8345        4.9064        2.8952        3.6651        4.5213        3.8603        3.8871        3.6864        3.6049        2.9704        3.1016        4.1010        4.0788        3.2659        3.6970        4.1148        2.9283        2.8149        2.4327        3.4923        3.6400        3.7048        4.1477        5.1165        5.5331        6.8351        5.9734        4.2944        3.7524        4.5306        5.9780       12.3564       13.5275        9.7321        8.7198        7.7669       11.3760        7.3401        8.1320        7.9689        8.7825       10.8672       13.6804       14.0110       14.8591       16.5935       17.8937       18.4255       17.6504       15.6087       14.5292       11.1002       10.7398       10.6398       11.8722        9.8030        9.3669       10.2808       10.8473       14.6501       18.0438       20.1092       25.4904       28.3969       23.9144       24.0126       27.2363       17.4164       13.4846       11.3752       11.0103       11.2313       13.0978       11.5979        9.7118       19.8282       31.1228       29.9889       21.7601       20.4735       18.7413       17.8994       13.7361       13.5676       14.3607       11.6872       10.1518        8.0568        5.2496        5.2998        5.2027        6.3952        6.6589        6.9295        6.5961        6.4378        7.0891        5.1148        5.9311        8.9332        7.4651       14.0423       23.1467       30.6920       15.4128        5.5103        7.2960        8.4380        9.1000       10.9426       13.5223       11.8962       12.2517       13.7435       16.5745       20.1453        0.0000        0.0000        0.0000        0.0000        0.0000        0.0000        0.0000        0.0000        0.0000        0.0000        0.0000        0.0000        0.0000        0.0000        0.0000        0.0000        0.0000        0.0000        0.0000        0.0000        0.0000        0.0000        0.0000        0.0000        0.0000        0.0000        0.0000        0.0000        0.0000        0.0000        0.0000        0.0000        0.0000        0.0000        0.0000        0.0000        0.0000        0.0000        0.0000        0.0000        0.0000        0.0000        0.0000        0.0000        0.0000        0.0000        0.0000        0.0000        0.0000        0.0000        0.0000        0.0000        0.0000        0.0000        0.0000        0.0000        0.0000        0.0000        0.0000        0.0000        0.0000
        0.0000        0.0000        0.0000        0.0000        0.0000        0.0000        0.0000        0.0000        0.0000        0.0000        0.0000        0.0000        0.0000        0.0000        0.0000        0.0000        0.0000        0.0000        0.0000        0.0000        7.9200        7.1458        5.5812        6.0913        4.6621        2.4570        3.0498       13.8644       10.2220        3.2850        3.6656        2.4212       16.8271       14.0200        8.3470       10.9014       13.2694       11.5155        8.0872        5.8821        8.1518        5.7448        6.0569        2.9880        2.3280        3.9540        2.7600        4.6020        1.3440        0.5340        0.5340        0.6000        1.3260        3.7920        2.7000        3.5906        7.2434        8.1631        8.7039       10.4083       10.2201       11.4285        9.7708        8.7996        6.2418        2.0272        1.4252        4.1817        5.6532       12.6619       11.8349        7.1723        9.0655        9.5552        7.7689        6.5462        5.1485        4.6556        5.3426        4.6883        3.9834        4.9248        4.1960        4.0409        5.7737        6.0738        5.6851        5.6826        4.4722        4.4511        3.7058        4.2803        4.0985        4.4919        4.2577        4.8029        6.7996        9.3112        9.4594        7.4070        6.3895        6.5046        7.3618        9.7309        9.6346        9.1208        8.4651        8.9583        8.3584       11.4056       10.7273        8.5849        9.4955        9.8767       11.7294       13.4778       15.4480       17.2514       23.0998       19.2436       17.9552       15.6893       15.3009       13.2557       14.2371       12.8319       11.2428       12.5738       12.7829       14.4434       17.2344       19.0802       18.0737       17.0565       17.3841       18.4139       21.0950       18.6513       18.7123       15.5871       13.1083       12.1993       13.0275       12.0135       12.1361       14.2197       16.4747       29.4747       28.1161       29.0144       20.7378       22.2332       18.0324       17.6016       16.9050       16.8142       14.9553       12.6441       11.2851        6.8888        5.9110        6.0773        6.4864        8.1750        9.3208       11.8766        8.9656        7.6019        7.4558        7.1017        7.0688       12.9766        8.9023        6.6650       19.6382       18.4507       14.6714        6.8478        7.3580        9.8636       11.2652       14.1665       14.5970       13.3076       14.5402       15.8227       19.4488       22.2952       29.6202        0.0000        0.0000        0.0000        0.0000        0.0000        0.0000        0.0000        0.0000        0.0000        0.0000        0.0000        0.0000        0.0000        0.0000        0.0000        0.0000        0.0000        0.0000        0.0000        0.0000        0.0000        0.0000        0.0000        0.0000        0.0000        0.0000        0.0000        0.0000        0.0000        0.0000        0.0000        0.0000        0.0000        0.0000        0.0000        0.0000        0.0000        0.0000        0.0000        0.0000        0.0000        0.0000        0.0000        0.0000        0.0000        0.0000        0.0000        0.0000        0.0000        0.0000        0.0000        0.0000        0.0000        0.0000        0.0000        0.0000        0.0000        0.0000        0.0000        0.0000
        0.0000        0.0000        0.0000        0.0000        0.0000        0.0000        0.0000        0.0000        0.0000        0.0000        0.0000        0.0000        0.0000        0.0000        0.0000        0.0000        0.0000        0.0000        0.0000        0.0000        0.0000        7.7535        6.0751        8.2992        4.4252        2.8204        6.3469        2.9655        6.5630        0.4114        1.6944        2.2355       19.0765       10.8039       12.6930        5.6299       17.8751       11.0937        9.7292        5.5237        4.6463        4.3959        2.2669        1.5180        3.8460        3.4080        4.3920        3.6660        5.2020        3.1620        3.6060        4.4700        8.5620        8.2080        7.5660        8.0562       10.7367       11.1305       10.3330        5.0936        6.4862        7.8370        5.9689        4.4048        1.2547        3.9875        8.2413        6.7422        6.2197       11.4469       15.3872        9.3369       11.7526       11.6586       10.0948        5.0525        4.4030        4.8704        5.1544        3.4738        3.2536        3.8176        4.4899        5.3037        8.2779        9.2225        7.6958        9.3993       12.2887        6.2772        5.7178        7.2620        6.0800        6.0904        6.0201        6.9867        6.3096        8.2005        7.2708        7.5770        8.1253        8.1958        7.9970        9.7349       10.5030       10.4155        9.9935        9.6805       11.8413       14.8071       13.5580       13.0952       12.3698       11.3940       14.4230       19.2691       20.3299       17.1951       15.3886       15.8472       16.9702       18.1136       19.1628       22.9520       20.9287       15.9481       13.3077       14.6355       14.2272       17.3138       18.3264       23.0670       21.9597       18.2059       19.0110       21.8831       18.8059       18.9858       17.6972       14.1837       15.9344       17.9572       16.8841       17.3895       18.3268       19.8737       18.6621       31.5380       28.4093       25.9680       23.4355       22.6486       19.3304       19.0749       21.7744       23.6318       18.5661       16.9227       15.1787        9.6502        8.9704        9.2065        9.4358       13.5608       14.3617       16.8774       13.7565       11.2632        9.6239        8.0555        7.0690       14.1458       14.5308       16.0094       10.6218        6.8353       10.7339       11.4117       11.0930       45.4994       27.1105       15.4399       20.8078       17.9986       17.0453       16.7643       21.0227       24.9678       29.5756       31.0864        0.0000        0.0000        0.0000        0.0000        0.0000        0.0000        0.0000        0.0000        0.0000        0.0000        0.0000        0.0000        0.0000        0.0000        0.0000        0.0000        0.0000        0.0000        0.0000        0.0000        0.0000        0.0000        0.0000        0.0000        0.0000        0.0000        0.0000        0.0000        0.0000        0.0000        0.0000        0.0000        0.0000        0.0000        0.0000        0.0000        0.0000        0.0000        0.0000        0.0000        0.0000        0.0000        0.0000        0.0000        0.0000        0.0000        0.0000        0.0000        0.0000        0.0000        0.0000        0.0000        0.0000        0.0000        0.0000        0.0000        0.0000        0.0000        0.0000
        0.0000        0.0000        0.0000        0.0000        0.0000        0.0000        0.0000        0.0000        0.0000        0.0000        0.0000        0.0000        0.0000        0.0000        0.0000        0.0000        0.0000        0.0000        0.0000        0.0000        0.0000       10.7086        7.4908        5.4461        4.0044        3.0666        3.1656        1.4989        3.1747        6.1890       11.7616        1.9517        6.5495        2.9025       13.0678        8.3909        7.5160        5.9358        2.4637        0.6052        0.5133        0.3242        2.5323        2.4480        6.1200        6.3540        3.7620        4.0618        3.0515        4.7827        5.6339        8.8189       12.7757       15.4581       15.8952       16.3367       12.8729       10.2734       10.4845        9.0981        8.1657        6.3338        5.8529        6.8326        3.4704        4.4976       11.1545       13.4938       11.2837       11.4358       15.2276       11.0173       13.2418       15.9090       12.0880        7.0474        5.6134        4.5613        2.9595        3.5717        3.1413        6.0362        5.2080        7.4477       13.4132       16.8451       17.4491       11.0297        6.8375        6.1544        5.6996        4.6706        5.5899        6.4805        5.3855        4.3893        5.3089        5.7872        5.1901        8.8181       11.2107       13.2513       12.3005       14.0173       11.7480       10.8197       10.1447       10.8696       11.4550       13.0557       13.1004       14.2386       17.2079       12.5604       13.2828       11.7169       13.0568       15.3829       17.7309       15.1921       19.8535       22.5164       24.4964       32.1242       30.5924       21.3867       18.5556       22.8945       37.2613       57.0035       39.0401       34.0704       28.8629       25.3398       25.4425       21.1808       35.4075       58.0136       24.9048       23.2313       27.8029       33.9652       38.3237       37.9898       34.0765       30.3600       25.6492       30.9969       30.5103       22.2745       28.6157       25.5421       25.4861       23.9843       28.0477       27.8589       23.4789       24.2118       25.1514       26.0888       24.2074       24.2729       23.4029       26.6991       26.5264       29.2332       22.3080       18.6780       15.9536       12.9111       11.2423       18.6530       12.0550       12.6893       13.7237       21.4632       17.7607       17.8315       33.0508       32.9144       22.3466       20.7818       35.8577       21.0824       17.1602       19.4059       28.9826       25.5733       28.8900       29.0576        0.0000        0.0000        0.0000        0.0000        0.0000        0.0000        0.0000        0.0000        0.0000        0.0000        0.0000        0.0000        0.0000        0.0000        0.0000        0.0000        0.0000        0.0000        0.0000        0.0000        0.0000        0.0000        0.0000        0.0000        0.0000        0.0000        0.0000        0.0000        0.0000        0.0000        0.0000        0.0000        0.0000        0.0000        0.0000        0.0000        0.0000        0.0000        0.0000        0.0000        0.0000        0.0000        0.0000        0.0000        0.0000        0.0000        0.0000        0.0000        0.0000        0.0000        0.0000        0.0000        0.0000        0.0000        0.0000        0.0000        0.0000        0.0000        0.0000
        0.0000        0.0000        0.0000        0.0000        0.0000        0.0000        0.0000        0.0000        0.0000        0.0000        0.0000        0.0000        0.0000        0.0000        0.0000        0.0000        0.0000        0.0000        0.0000        0.0000        0.0000        9.6238       17.8704        9.0543       11.4063       14.1127        9.2920        6.4277        0.9983        0.6662        0.6162        7.4262        3.6544        1.1930        2.3792        3.1738        0.0175        7.6242        3.7587        2.7576        3.2432        4.9358        2.9962        1.1339        2.5800        2.8680        2.2380        1.1778        2.8145        4.6054        5.9181       10.8698       10.9464       12.1116       13.8702       17.9059       15.1722       12.1083       10.4067       11.2989       10.1431       11.6716        8.2306        8.2305       10.0065       11.1592       12.0227       15.6266       11.8988        9.6081        7.1157        7.4769        7.0709        6.5550        6.3717        6.6580        7.6533        4.9423        2.6669        3.2396        4.3237        5.8120        7.4485        9.4404       13.4641       14.2640       13.0094       11.9296        6.7241        6.8054        6.7184        6.4790        5.8629        6.7808       11.7271        8.2594        7.1724        6.3002        6.5733        9.8600       13.2671       19.3005       16.0438       14.3867       12.5267       10.8448       10.7833       10.8797       12.8914       14.4546       13.1586       14.0346       14.3870       14.7512       13.6012       10.4848       10.8573       11.8129       14.0275       16.0387       19.2125       22.3356       23.7008       34.3481       30.1801       30.7424       36.2421       19.3745       19.0009       27.0799       28.1350       26.2243       31.3460       33.3497       31.6767       25.8217       49.7117       56.6419       49.5299       32.4006       32.6820       36.0323       39.0084       42.4266       38.4750       33.5511       25.6394       28.5924       32.5449       29.1383       32.3457       30.4902       28.6246       31.1841       32.9693       32.5671       33.9671       34.2276       32.3782       42.1653       30.7980       30.4686       32.4789       31.5885       30.3280       31.8240       28.5061       22.3448       19.4464       16.9938       15.6854       17.7146       16.1418       17.3259       16.0656       26.5233       16.4416       40.5273       40.5910       35.4964       43.3236       29.1943       24.8543       21.5264       20.0022       22.5586       22.9671       24.0315       24.9037       22.8072        0.0000        0.0000        0.0000        0.0000        0.0000        0.0000        0.0000        0.0000        0.0000        0.0000        0.0000        0.0000        0.0000        0.0000        0.0000        0.0000        0.0000        0.0000        0.0000        0.0000        0.0000        0.0000        0.0000        0.0000        0.0000        0.0000        0.0000        0.0000        0.0000        0.0000        0.0000        0.0000        0.0000        0.0000        0.0000        0.0000        0.0000        0.0000        0.0000        0.0000        0.0000        0.0000        0.0000        0.0000        0.0000        0.0000        0.0000        0.0000        0.0000        0.0000        0.0000        0.0000        0.0000        0.0000        0.0000        0.0000        0.0000        0.0000        0.0000
        0.0000        0.0000        0.0000        0.0000        0.0000        0.0000        0.0000        0.0000        0.0000        0.0000        0.0000        0.0000        0.0000        0.0000        0.0000        0.0000        0.0000        0.0000        0.0000        0.0000        0.0000       10.3115        9.9647       11.7484        9.0846       11.6532       11.6839        3.5288        1.5756        3.1576       10.5363       12.1493        6.7495        5.4053        1.8364        2.3636        0.2992        2.8729        8.1597        7.1188        3.7026        1.0572        0.1240        0.3169        2.1272        2.6520        1.2780        1.7274        0.8236        2.3945        2.8905        5.5948        5.0853        4.9717       11.3362       13.3215        8.3247        8.9215       12.9895       12.7080       13.2130       15.5577       14.0122       14.9535       12.1016       10.8572        8.8588        8.6026        8.0504        3.6939        2.4891        3.3074        2.5692        4.2641        5.0154        5.6583        5.0313        5.8189        3.0185        4.2364        4.1866        5.3597        7.5332       10.8582       10.6434       11.9948        9.8990        9.5720        7.3072        9.3510       10.3925        6.5852        6.8653       10.9852        8.9972        7.0457        6.3406        7.1233        8.3882       13.1333       14.7426       16.2189       15.0807       16.9467       13.7927       12.0450       11.0828       12.4164       12.8239       14.4977       16.6928       16.3080       17.2017       16.0213       14.1099       12.4940       14.1033       14.9511       18.3145       16.6380       19.1983       22.7273       24.8848       44.7932       34.3975       29.6867       27.1600       22.0841       19.6482       21.8815       24.4313       28.6055       33.1382       33.5258       30.2234       30.7695       49.6406       70.8850       89.6521       46.3270       37.2910       44.5047       48.1019       48.8177       38.6845       29.2151       31.4308       34.7387       39.5784       39.9380       41.5852       37.5394       33.1217       32.6135       35.6177       37.6943       45.1084       44.3804       34.6810       34.2163       36.2780       42.8646       39.2711       35.9519       37.2441       36.1168       32.6351       28.0393       24.9746       21.9039       18.8195       24.2972       17.9967       16.9715       24.7685       30.0013       42.9044       36.4313       29.7911       35.4273       28.7708       35.7610       24.9670       23.6776       22.3554       23.8395       29.9722       24.3384       24.3625       25.4448       32.9038        0.0000        0.0000        0.0000        0.0000        0.0000        0.0000        0.0000        0.0000        0.0000        0.0000        0.0000        0.0000        0.0000        0.0000        0.0000        0.0000        0.0000        0.0000        0.0000        0.0000        0.0000        0.0000        0.0000        0.0000        0.0000        0.0000        0.0000        0.0000        0.0000        0.0000        0.0000        0.0000        0.0000        0.0000        0.0000        0.0000        0.0000        0.0000        0.0000        0.0000        0.0000        0.0000        0.0000        0.0000        0.0000        0.0000        0.0000        0.0000        0.0000        0.0000        0.0000        0.0000        0.0000        0.0000        0.0000        0.0000        0.0000        0.0000
        0.0000        0.0000        0.0000        0.0000        0.0000        0.0000        0.0000        0.0000        0.0000        0.0000        0.0000        0.0000        0.0000        0.0000        0.0000        0.0000        0.0000        0.0000        0.0000        0.0000        0.0000        0.0000       18.3736       13.7199       15.9885       10.4563       16.7573       14.6470        2.3011        2.9072        5.9016        8.7374       10.5379        9.9436       10.8320        1.5366        3.0729        7.8903       11.3002        5.4381        5.1643        1.7286        1.9896        3.5928        3.9072        1.6233        2.9400        3.4369        4.7027        1.4442        1.5854        6.6199        6.9745        8.7263       11.5092        7.1387        8.1354       10.2538       11.9114       18.0227        8.6586        9.5858       15.0965       16.4353       13.8961       15.6390       10.2644        6.8120        7.5459        3.4559        3.5875        3.7375        6.0669        5.8784        6.2680        5.7924        6.3377        6.3252        5.4084        6.6958        5.7932        7.0961        7.5501        9.8189       13.9433       13.8753       12.4236       10.4131        8.3754       11.7045       12.0433        8.4493        9.4231       12.1718       17.6851       14.3773       14.4682       15.3677       13.5304       14.9641       16.6046       17.4890       17.5957       17.3873       15.4981       14.6831       13.4316       16.5935       16.9582       17.0355       20.6676       19.5334       22.6841       26.3080       23.6160       16.1061       20.6205       21.2091       20.9163       23.0136       22.6687       30.8288       24.7486       24.4168       30.9236       22.0836       21.8820       25.1887       21.4792       24.9222       31.1686       36.2782       23.4097       23.3204       21.3853       29.6665       57.3187       72.0178       78.5764       39.5250       36.6106       42.6533       41.8723       42.1856       34.9442       34.1250       35.1734       46.7353       46.1838       58.0257       51.6927       48.6353       44.6689       37.0065       40.1021       39.0480       40.1422       38.4810       36.6160       37.0645       42.8966       43.6228       44.9258       57.4636       48.4973       42.6070       39.3738       31.3488       26.8132       27.9103       28.4533       28.3465       26.2775       31.6870       30.2091       34.6905       23.8098       24.7757       26.1745       36.4841       37.3568       44.8676       43.2656       26.0989       22.1849       23.9908       25.7935       22.5123       22.7453       25.8959       28.6985        0.0000        0.0000        0.0000        0.0000        0.0000        0.0000        0.0000        0.0000        0.0000        0.0000        0.0000        0.0000        0.0000        0.0000        0.0000        0.0000        0.0000        0.0000        0.0000        0.0000        0.0000        0.0000        0.0000        0.0000        0.0000        0.0000        0.0000        0.0000        0.0000        0.0000        0.0000        0.0000        0.0000        0.0000        0.0000        0.0000        0.0000        0.0000        0.0000        0.0000        0.0000        0.0000        0.0000        0.0000        0.0000        0.0000        0.0000        0.0000        0.0000        0.0000        0.0000        0.0000        0.0000        0.0000        0.0000        0.0000        0.0000        0.0000
        0.0000        0.0000        0.0000        0.0000        0.0000        0.0000        0.0000        0.0000        0.0000        0.0000        0.0000        0.0000        0.0000        0.0000        0.0000        0.0000        0.0000        0.0000        0.0000        0.0000        0.0000       13.2589       17.7508       15.0428        7.7099        8.3316       17.2265       16.3175       13.3915       14.3013       14.2645       13.5477       24.2194       23.4070       13.2810       12.1001       13.1368        9.8207       13.9468       21.7623       15.1826        5.1289        1.7085        2.1755        2.3400        5.8168        6.8019        5.4356        3.2856        2.4139        1.9748        3.2310        6.4743        8.9751        7.5976        9.6928        6.8468        8.8987        8.7751       15.5242       13.8608       16.0580       17.1457        9.3331        6.9879        6.3677        8.8345        8.1638       11.2948       12.1658       11.7124        9.3666        7.8282        7.0557        9.5106        5.6547        6.5355        6.8409        8.0514        6.7166        6.7747        9.4040       13.4282       18.9011       20.0814       17.8206       19.6796       17.5628       14.3584       12.4867       12.7776       10.1954       12.6738       13.2812       18.7074       22.2684       22.1371       26.5543       30.4921       29.7766       26.4336       27.9524       24.6380       21.6683       20.7998       20.0362       21.1681       20.0895       23.0591       25.4796       24.0637       32.3045       28.8808       30.4598       28.1419       28.4380       29.9726       32.3814       35.0105       37.4184       30.4351       34.4330       38.2828       30.4382       37.4253       36.8963       33.4355       30.4467       29.8517       32.8016       36.7348       33.7012       30.4802       30.1157       37.4899       48.4598       77.8406       82.3809       53.7654       37.7900       43.7039       40.1952       35.3816       41.7357       39.4989       32.7207       40.0347       39.9134       44.0707       44.6046       40.8061       73.0076       78.1720       56.0757       55.9861       41.3003       40.7734       39.5516       41.0349       49.0078       53.3396       59.0201       48.2012       50.3978       59.2183       48.7613       45.7829       41.9325       37.3868       34.4157       31.1519       31.6248       31.0175       29.9691       25.2493       28.9394       34.9920       36.5907       38.1128       34.6854       45.1612       46.3049       28.3820       27.6616       27.2927       24.3400       24.2642       26.4599       25.5830       26.8178       30.3203       29.0589        0.0000        0.0000        0.0000        0.0000        0.0000        0.0000        0.0000        0.0000        0.0000        0.0000        0.0000        0.0000        0.0000        0.0000        0.0000        0.0000        0.0000        0.0000        0.0000        0.0000        0.0000        0.0000        0.0000        0.0000        0.0000        0.0000        0.0000        0.0000        0.0000        0.0000        0.0000        0.0000        0.0000        0.0000        0.0000        0.0000        0.0000        0.0000        0.0000        0.0000        0.0000        0.0000        0.0000        0.0000        0.0000        0.0000        0.0000        0.0000        0.0000        0.0000        0.0000        0.0000        0.0000        0.0000        0.0000        0.0000        0.0000
        0.0000        0.0000        0.0000        0.0000        0.0000        0.0000        0.0000        0.0000        0.0000        0.0000        0.0000        0.0000        0.0000        0.0000        0.0000        0.0000        0.0000        0.0000        0.0000        0.0000       15.4129       17.0116       10.2528       18.4717        7.5258       10.3571       10.1008        7.1165        6.3923        7.0248        3.7697       12.0684       15.6961       21.3127       35.0382       34.3121       22.0911       16.4926       13.4486       19.8415       17.1439       16.1180       10.8046       13.7909       14.1018        8.7177       10.1821        6.3443        2.1324        3.0137        4.2886        6.6435        4.6069        4.7734        5.8627        6.3752        4.1872        5.8478        7.0823        5.2835        7.3267        8.4872        7.2746        7.6045        8.5783        7.6103        5.6927        4.8031        6.9905       10.6881        9.3458        6.5714        8.7573       10.7591       10.6021        6.9577        6.5513        5.7021        7.5097        6.6890        9.6796       10.5270       13.1320       16.3341       16.6469       17.0552       18.0528       20.0994       21.4596       20.1317       19.6110       13.2538       12.2607       17.6981       27.3401       30.3448       26.6471       23.1238       30.3709       33.2330       30.2171       30.4556       29.2018       23.9722       24.6710       25.8703       23.1633       29.1732       28.6852       28.2364       31.6698       34.4420       34.0341       31.7217       31.0016       37.5162       37.7069       46.0416       42.9525       31.7606       29.2583       46.0807       37.6812       33.0865       40.9554       43.3320       31.0739       31.6902       31.6639       37.5468       37.2141       33.8522       31.5409       42.0561       51.3386       50.9847       63.2980       48.8738       38.7726       40.3263       39.3134       37.7065       34.7260       40.9339       35.5752       32.8734       38.0790       43.5808       41.9538       43.7861       44.7925       75.9555       85.7823       64.2862       49.8217       41.8619       40.6030       34.3589       41.9533       51.3199       59.0356       50.2357       46.9913       51.9574       49.0497       44.8641       45.8241       44.7676       39.7009       36.9245       34.5876       27.1197       30.6229       39.1226       25.0900       32.0131       32.3220       23.6497       24.1554       29.3712       29.9668       41.9828       43.9525       34.0586       29.0051       27.1750       27.8228       27.8607       27.3391       28.1255       29.8555       33.5962       31.5266        0.0000        0.0000        0.0000        0.0000        0.0000        0.0000        0.0000        0.0000        0.0000        0.0000        0.0000        0.0000        0.0000        0.0000        0.0000        0.0000        0.0000        0.0000        0.0000        0.0000        0.0000        0.0000        0.0000        0.0000        0.0000        0.0000        0.0000        0.0000        0.0000        0.0000        0.0000        0.0000        0.0000        0.0000        0.0000        0.0000        0.0000        0.0000        0.0000        0.0000        0.0000        0.0000        0.0000        0.0000        0.0000        0.0000        0.0000        0.0000        0.0000        0.0000        0.0000        0.0000        0.0000        0.0000        0.0000        0.0000
        0.0000        0.0000        0.0000        0.0000        0.0000        0.0000        0.0000        0.0000        0.0000        0.0000        0.0000        0.0000        0.0000        0.0000        0.0000        0.0000        0.0000        0.0000        0.0000        0.0000       16.0206       12.9018        9.6448        9.3338        5.6640        5.5518       11.1557       14.4226       12.9423       16.2218        5.1105        6.7925       30.3116       31.1552       14.9458       16.8953       23.6916       23.9193       15.4329       24.2316       15.7444       10.8367        7.7840       17.3992       15.2234       14.1143       12.3953        8.6798        7.9228       10.8262       11.4056        9.4683        5.8955        7.7446        6.0290        4.8665        3.7287        5.3031        8.4115       13.9983       16.0361       14.0247       15.5392       10.4448       11.9046       10.2921       10.3187       12.7425       15.2386       11.2520       10.3138        8.0218        8.7271        7.0491        5.3942        5.0442        7.5870        7.7228        8.4884        9.7223       10.8690       13.1553       14.3958       17.4853       16.0000       19.3629       17.8326       21.7907       23.2559       23.4002       23.7440       16.5931       19.2709       21.0120       15.6545       22.2602       22.5083       23.8029       24.2950       30.1088       33.0801       31.3173       28.3185       27.7070       27.8136       24.5018       24.3398       25.1690       35.1788       35.0639       26.5459       33.3916       42.7584       41.6889       40.1500       37.7377       39.9409       48.4730       41.7641       30.9711       33.5695       38.6331       44.1262       42.8598       32.7572       27.3448       29.2920       37.2295       35.3307       33.6421       40.8174       35.2453       38.9560       47.2044       44.1982       44.2242       42.0972       43.8816       44.2632       43.1777       41.7937       41.3217       36.8520       39.4296       40.0630       33.6990       36.8321       53.2166       51.7100       46.5405       42.1643       65.5230       75.7462       63.7327       46.2293       41.5640       45.0006       42.3435       38.6945       45.0372       49.6708       50.1887       50.1416       53.8548       49.6266       45.9022       43.0572       44.7627       42.3060       37.2704       34.5718       51.6482       53.8732       47.0583       57.7647       38.5942       27.1687       24.9322       26.0633       35.6328       39.0552       37.3334       45.9134       34.8185       30.6139       28.9746       28.0565       26.7083       27.8865       28.2197       28.9132       31.3304       29.8320       32.8298        0.0000        0.0000        0.0000        0.0000        0.0000        0.0000        0.0000        0.0000        0.0000        0.0000        0.0000        0.0000        0.0000        0.0000        0.0000        0.0000        0.0000        0.0000        0.0000        0.0000        0.0000        0.0000        0.0000        0.0000        0.0000        0.0000        0.0000        0.0000        0.0000        0.0000        0.0000        0.0000        0.0000        0.0000        0.0000        0.0000        0.0000        0.0000        0.0000        0.0000        0.0000        0.0000        0.0000        0.0000        0.0000        0.0000        0.0000        0.0000        0.0000        0.0000        0.0000        0.0000        0.0000        0.0000        0.0000
        0.0000        0.0000        0.0000        0.0000        0.0000        0.0000        0.0000        0.0000        0.0000        0.0000        0.0000        0.0000        0.0000        0.0000        0.0000        0.0000        0.0000        0.0000        0.0000        0.0000       17.0580       13.8035       10.9545        9.8629       12.1555        6.7223        7.7100        5.1986       12.8924        8.0892       13.2592       36.3418       17.7793        5.8419        5.4771       10.0423       21.2125       23.4560       16.5470       13.8092       17.5984       24.0657       19.2795       19.6190        7.2142       13.1348        8.9076       15.6534       13.1890       11.3848       11.0219       20.1122       15.5627       14.9733       11.6541       13.8834       13.1461       13.5947       16.6300       13.4537       14.1411       13.1365       12.9437       10.6889       12.0406        8.6698        7.7846        8.8911       12.0933       16.9639       11.5586        5.5184        5.3283        4.9517        4.6587        5.6229        7.7464        7.7444       10.4891       11.9342       13.1706       15.5880       19.8146       19.1898       17.9116       19.8496       23.2552       26.5031       25.5934       22.5021       24.9180       17.8803       21.1789       21.2590       24.2827       32.6517       27.4733       24.8818       24.4327       30.4889       33.6925       34.9145       35.2859       34.9875       31.7560       32.8566       27.1807       26.5941       25.5771       33.4187       35.4261       45.4455       44.3015       43.3027       38.9585       35.1777       50.4029       52.0447       41.9650       38.7528       47.4043       47.1900       48.9138       47.7972       39.9646       30.9564       35.8321       42.4334       37.2467       37.1452       45.2923       39.6474       39.9599       36.9417       42.2148       43.5651       44.5696       60.8925       47.9553       46.6166       44.5712       51.6821       40.4881       42.0123       47.5520       37.1538       37.3009       51.7391       49.3676       47.4253       40.5975       50.6423       50.0130       49.9130       47.1260       47.3342       50.3224       50.4089       46.3917       51.9431       52.2699       54.8994       69.6345       54.1162       50.6205       48.4618       48.0864       44.0424       42.0925       38.3709       36.4659       37.7472       47.1581       49.3263       34.4767       43.0866       38.1797       28.6007       36.6794       29.5533       30.0234       37.7228       41.6557       28.3638       27.6329       29.2822       33.6388       28.2149       28.4188       29.2563       31.3389       31.4033       32.0836       26.5126       26.3913        0.0000        0.0000        0.0000        0.0000        0.0000        0.0000        0.0000        0.0000        0.0000        0.0000        0.0000        0.0000        0.0000        0.0000        0.0000        0.0000        0.0000        0.0000        0.0000        0.0000        0.0000        0.0000        0.0000        0.0000        0.0000        0.0000        0.0000        0.0000        0.0000        0.0000        0.0000        0.0000        0.0000        0.0000        0.0000        0.0000        0.0000        0.0000        0.0000        0.0000        0.0000        0.0000        0.0000        0.0000        0.0000        0.0000        0.0000        0.0000        0.0000        0.0000        0.0000        0.0000        0.0000        0.0000
        0.0000        0.0000        0.0000        0.0000        0.0000        0.0000        0.0000        0.0000        0.0000        0.0000        0.0000        0.0000        0.0000        0.0000        0.0000        0.0000        0.0000        0.0000        0.0000        0.0000        0.0000       35.1065       32.5896       49.8678       50.1185       43.9943       38.8256       22.3689       20.5366       18.9896       29.4094       39.7201       25.4921       15.0946       23.0547       46.6272       31.4432       10.2532       16.8711       37.9522       36.8967       23.1820       17.1633       17.4782       13.1302       13.0861        9.7085       16.7563       20.5720       18.0714       23.2046        9.9437        9.3306        9.9962       10.8867       14.0598       15.1998       11.8472       17.0369       18.6995       15.8487       22.2399       17.5438       17.8042       15.0178       14.7392        8.5186       10.2946       13.7101        9.3390       10.0640       10.1825       11.1606        7.6747       12.8365       17.3521       17.4374       20.4121       19.0410       18.2386       22.1112       24.5002       24.4922       26.4119       23.1767       22.4693       26.7775       31.7682       37.3501       33.4319       28.9160       25.6081       29.5289       28.1688       41.7782       38.5529       44.9581       36.6240       30.8970       34.8939       30.4561       31.0048       40.9855       38.5619       34.3425       38.8236       50.4453       34.4541       35.6076       36.7983       40.4809       38.8936       47.6770       51.0855       41.8045       41.1235       49.0945       60.2456       53.3663       49.5631       49.5383       48.7778       55.1916       58.1504       39.3854       34.3728       33.2758       48.8122       50.2225       56.2057       54.7122       55.9160       64.6009       54.4631       51.0433       80.3715       63.1336       65.4088       77.9120       62.6343       62.5661       58.7637       56.7297       63.1717       52.7718       48.0465       45.8614       47.7323       51.2755       45.6750       43.2859       64.0752       77.7737       73.5106       68.3013       63.8808       57.3629       56.9957       69.0009       60.8340       64.4985       65.2889       59.8811       60.2394       59.0828       52.0730       52.0993       50.0535       45.2275       44.4526       40.4610       37.3887       38.0172       39.4811       39.3043       34.4151       33.9498       31.4811       30.2391       28.4755       27.5374       28.7885       27.6203       26.9230       27.2626       25.5455       27.4444       27.6127       25.8444       29.9843       31.0869       31.8486       33.2714       28.6503       27.0133       16.5000        0.0000        0.0000        0.0000        0.0000        0.0000        0.0000        0.0000        0.0000        0.0000        0.0000        0.0000        0.0000        0.0000        0.0000        0.0000        0.0000        0.0000        0.0000        0.0000        0.0000        0.0000        0.0000        0.0000        0.0000        0.0000        0.0000        0.0000        0.0000        0.0000        0.0000        0.0000        0.0000        0.0000        0.0000        0.0000        0.0000        0.0000        0.0000        0.0000        0.0000        0.0000        0.0000        0.0000        0.0000        0.0000        0.0000        0.0000        0.0000        0.0000        0.0000        0.0000        0.0000        0.0000
        0.0000        0.0000        0.0000        0.0000        0.0000        0.0000        0.0000        0.0000        0.0000        0.0000        0.0000        0.0000        0.0000        0.0000        0.0000        0.0000        0.0000        0.0000        0.0000        0.0000        0.0000       34.7097       38.2763       59.9620       67.4714       63.5029       58.1606       38.1523       31.3175       26.0755       22.2031       15.0562       17.9285       10.0229       12.2381       50.6193       47.2895       48.7368       43.7665       56.6710       23.5634       38.8413       57.0955       30.2983       38.2334       24.0212       16.6502       18.3102       11.5533       11.9579        9.9428        4.2570        2.0092        3.9108       13.4505       18.6164        9.5504       10.3433       11.6170       18.1067       17.3106       16.5172       18.2490       18.7182       14.5115       15.7884        8.0225        8.8094       10.9680       10.4899       12.6472        9.6786       10.8910        7.1552       13.8920       15.1864       27.2017       32.3428       19.9615       23.7418       34.6590       31.8364       27.0659       17.6228       22.1714       21.9091       20.5047       24.7354       31.4155       35.3810       30.6599       25.8878       25.4698       28.6901       35.8643       32.7878       45.7118       47.7825       48.1383       45.5815       38.6674       34.3579       35.1953       31.5827       38.7510       43.3155       39.6969       27.7291       25.6839       31.2144       32.9507       41.8079       44.3122       47.2686       37.7745       41.3678       54.9043       61.5101       60.0358       58.6613       50.6383       46.2320       48.1405       32.6445       29.2479       25.6647       27.7046       33.4128       59.0289       57.1600       41.4466       45.6777       52.2683       59.7747       67.3901       71.3413       74.1513       76.7140       80.2555       70.2994       62.5293       65.4626       88.9132       66.1369       53.5266       56.3320       58.7477       56.1402       55.8340       49.8521       49.5800      100.8651      106.6040      105.8963       78.5001       63.6715       60.1575       71.8686       85.3673       78.1730       71.1644       83.8892       66.3720       67.6925       62.2497       60.3294       59.3250       58.6065       52.8139       52.7241       49.9578       57.5719       45.7400       46.5291       40.7470       39.7751       43.5672       45.3734       34.7319       31.0736       29.8605       34.1974       33.1884       22.1232       21.8033       25.6508       27.5421       24.8131       25.9436       29.0433       28.2783       32.5777       31.9725       29.3374       26.9690       10.1700        0.0000        0.0000        0.0000        0.0000        0.0000        0.0000        0.0000        0.0000        0.0000        0.0000        0.0000        0.0000        0.0000        0.0000        0.0000        0.0000        0.0000        0.0000        0.0000        0.0000        0.0000        0.0000        0.0000        0.0000        0.0000        0.0000        0.0000        0.0000        0.0000        0.0000        0.0000        0.0000        0.0000        0.0000        0.0000        0.0000        0.0000        0.0000        0.0000        0.0000        0.0000        0.0000        0.0000        0.0000        0.0000        0.0000        0.0000        0.0000        0.0000        0.0000        0.0000        0.0000        0.0000
        0.0000        0.0000        0.0000        0.0000        0.0000        0.0000        0.0000        0.0000        0.0000        0.0000        0.0000        0.0000        0.0000        0.0000        0.0000        0.0000        0.0000        0.0000        0.0000        0.0000        0.0000       36.2630       35.4797       63.7149       62.0908       56.8105       51.6278       30.4299       26.8555       22.1161       23.6184        6.9429        6.0985        9.1269       14.7242       19.6574       29.1170       35.4249       41.6049       54.4325       50.4106       57.7198       31.7184       22.6351       18.9525       11.6032       21.9181       27.4114       36.8225       30.4647       31.9155       21.5449       17.6714       18.0278       22.9847       23.0860       13.2553       11.6772       11.8594       19.3183       15.1039       13.4146       14.5808       15.5775       11.8854       11.4465        9.0026        6.3158        7.3250       11.2198       13.2452       11.4203       10.3530       13.5462       17.6268       19.8161       19.1745       24.8693       25.1078       26.1737       25.4604       27.1095       22.4707       18.2501       19.9796       23.0035       25.0407       30.4839       29.2127       29.6652       24.7298       23.1458       26.3675       31.2815       33.6158       34.9864       46.2503       54.1565       52.8232       34.7378       43.1986       38.6793       34.2263       31.9814       36.9341       37.8894       33.8018       25.5539       29.4753       29.8828       34.4213       38.5701       60.6931       58.3567       34.9376       41.3381       41.8190       50.3301       48.6655       45.2456       42.1874       47.0424       52.8827       28.2672       26.9943       22.7360       30.2376       40.2576       45.6795       43.5202       44.5301       39.3333       46.0742       49.4995       65.4118       71.7698       73.9607       77.8014       87.9400       66.5055       62.3328       64.4684       60.0890       51.8653       54.1766       55.6520       66.9586       74.7285       70.5027       54.2292       53.6373      105.7949      117.7698      104.3898       81.2647       62.3461       72.7162       79.1469       82.2985       79.2037       78.5508       69.1658       65.0488       62.2542       66.7728       65.0317       69.4664       66.6750       63.5453       59.9444       55.2141       52.7557       49.7515       51.3714       49.3143       38.7945       40.5395       38.2573       38.6824       33.6154       35.8054       40.2533       36.8030       30.7340       28.6291       24.1823       25.1145       23.6789       24.1348       30.1616       26.7062       27.4406       31.2251       30.5581       28.9983       13.7100        0.0000        0.0000        0.0000        0.0000        0.0000        0.0000        0.0000        0.0000        0.0000        0.0000        0.0000        0.0000        0.0000        0.0000        0.0000        0.0000        0.0000        0.0000        0.0000        0.0000        0.0000        0.0000        0.0000        0.0000        0.0000        0.0000        0.0000        0.0000        0.0000        0.0000        0.0000        0.0000        0.0000        0.0000        0.0000        0.0000        0.0000        0.0000        0.0000        0.0000        0.0000        0.0000        0.0000        0.0000        0.0000        0.0000        0.0000        0.0000        0.0000        0.0000        0.0000        0.0000        0.0000
        0.0000        0.0000        0.0000        0.0000        0.0000        0.0000        0.0000        0.0000        0.0000        0.0000        0.0000        0.0000        0.0000        0.0000        0.0000        0.0000        0.0000        0.0000        0.0000        0.0000        0.0000       27.6611       28.3236       50.5488       51.0843       50.6466       45.6203       26.9963       27.5707       27.5596       23.4929        6.9085       14.3545        7.4083        2.6698        5.9097       17.2749       21.2656       23.4737       33.7208       44.7959       43.6738       31.0427       33.4027       25.1543       16.4645       17.0053       19.6051       18.7585       25.2569       24.3263       32.0007       36.9901       32.4408       26.5529       19.3672       21.9712       19.6939       16.2502       17.1146       20.1583       12.2971       10.5680        8.4318        8.8379       10.0649        7.1158        8.1321        8.8775       13.0647       16.1906       13.8016       16.9224       20.4207       21.1230       16.6139       27.1028       36.4005       30.7749       29.3519       33.6218       30.8953       23.6582       17.7442       20.0609       23.1543       26.0333       27.1460       26.7561       29.8954       23.4643       33.2342       43.0355       54.9162       41.4006       29.3512       46.3657       60.0695       40.5877       32.6640       38.5367       35.0218       34.4421       29.3666       28.8669       31.0203       33.2988       25.8575       25.3957       34.4533       30.7914       46.6619       41.0639       35.4571       37.1627       42.7247       43.6114       52.0939       64.9152       58.8581       41.3136       36.6876       34.0696       27.4269       25.6053       26.9209       51.5033       52.7948       35.3482       33.3720       32.7316       41.6227       42.0844       41.9873       42.8064       50.0426       57.5923       57.8535       64.3892       61.0032       58.9283       61.2294       63.6152       60.2891       58.5688       57.2026       60.4224       67.6603       68.4135       62.9381       56.7590       99.5780      107.7470      106.1616       89.9613       74.9121       75.1067       73.3793       80.9159       73.1106       62.3607       60.8812       60.8362       65.3276       64.9962       68.8629       67.8989       67.8193       66.0684       67.3563       58.7600       56.3098       64.9463       60.9269       53.8345       52.6808       53.8449       46.3527       43.0481       39.2168       40.0120       38.4989       48.8197       36.1152       31.6945       33.3459       29.9385       26.8344       28.3488       31.4666       30.4183       28.4941       28.6264       27.6232       29.0968        0.0000        0.0000        0.0000        0.0000        0.0000        0.0000        0.0000        0.0000        0.0000        0.0000        0.0000        0.0000        0.0000        0.0000        0.0000        0.0000        0.0000        0.0000        0.0000        0.0000        0.0000        0.0000        0.0000        0.0000        0.0000        0.0000        0.0000        0.0000        0.0000        0.0000        0.0000        0.0000        0.0000        0.0000        0.0000        0.0000        0.0000        0.0000        0.0000        0.0000        0.0000        0.0000        0.0000        0.0000        0.0000        0.0000        0.0000        0.0000        0.0000        0.0000        0.0000        0.0000        0.0000        0.0000
        0.0000        0.0000        0.0000        0.0000        0.0000        0.0000        0.0000        0.0000        0.0000        0.0000        0.0000        0.0000        0.0000        0.0000        0.0000        0.0000        0.0000        0.0000        0.0000        0.0000        0.0000        0.0000       20.6545       48.6032       47.4713       45.3795       38.1892       24.2781       23.8401       22.2195       13.0799        5.9519       14.1589        9.3519        6.4634        9.5938        3.2266        2.5510        4.2222       17.7730       17.5125       13.8413       14.7084       24.9625       16.5085       20.5833       28.5998       25.9891       25.1269       30.7328       36.7363       45.4453       28.2780       42.5641       39.6506       25.1698       18.6620       11.3737       10.7919       15.3062       21.6449       17.4421       12.5359        9.2339       10.0951        8.5158        9.7935       16.5349       22.7429       34.2431       31.7654       20.0428       24.1107       26.2974       30.7013       38.3302       56.3735       49.2199       47.8419       42.3926       38.7184       34.5146       39.1315       41.8495       40.3318       32.5713       34.1624       33.4806       43.2060       45.4193       54.6508       47.0177       50.2754       68.8799       69.5974       44.1023       39.3041       44.5054       64.5877       50.2970       37.0585       40.7002       35.6283       35.5229       32.0895       24.4363       24.8915       25.4883       41.2742       35.6920       26.6679       26.4719       34.4835       35.1714       36.6265       60.3037       73.5892       61.5236       66.4608       72.2273       61.1214       53.5937       40.3215       32.5642       33.7726       33.8170       42.2041       32.1703       24.2392       24.0297       32.4622       36.4817       40.8479       39.6296       41.8355       52.0602       54.5406       60.2330       61.6729       61.8962       56.8981       63.1821       61.7666       58.7239       64.7304       67.0597       58.6222       66.1341       66.9358       65.4117       59.9466       93.2137       84.1296       73.6857       79.6848       60.4243       64.3491       67.4585       69.0206       72.3263       65.5046       62.8378       68.6178       64.8406       64.3941       77.5637       77.0960       80.9612       77.1775       74.2472       70.2242       52.6198       56.4101       54.3362       57.0579       61.2595       58.3345       48.8991       46.9589       45.4058       44.7248       44.8907       45.6353       40.8792       38.6476       36.1733       36.7747       28.2076       24.6916       25.0868       28.4551       28.2965       27.5031       29.0254       30.4337       35.6306       40.7602       57.5300       59.6260        0.0000        0.0000        0.0000        0.0000        0.0000        0.0000        0.0000        0.0000        0.0000        0.0000        0.0000        0.0000        0.0000        0.0000        0.0000        0.0000        0.0000        0.0000        0.0000        0.0000        0.0000        0.0000        0.0000        0.0000        0.0000        0.0000        0.0000        0.0000        0.0000        0.0000        0.0000        0.0000        0.0000        0.0000        0.0000        0.0000        0.0000        0.0000        0.0000        0.0000        0.0000        0.0000        0.0000        0.0000        0.0000        0.0000        0.0000        0.0000        0.0000        0.0000
        0.0000        0.0000        0.0000        0.0000        0.0000        0.0000        0.0000        0.0000        0.0000        0.0000        0.0000        0.0000        0.0000        0.0000        0.0000        0.0000        0.0000        0.0000        0.0000        0.0000        0.0000        0.0000        0.0000        0.0000        0.0000        0.0000       41.7790       26.0060       30.5105       15.5969       11.0680        2.9099        7.9325       20.1564       20.8615       13.8497        1.8973        4.8228        4.5374        2.8157        5.7883        5.3700       10.5441       20.4903       38.1732       32.5094       26.7324       37.7349       42.6678       38.1066       22.3276       23.4904       16.5925       21.4213       27.0699       16.5403       19.3034       14.9962       13.5461       13.5785       14.7440       14.1015       14.0549       10.4909        9.6998        7.7293       11.0154       17.3813       37.3085       41.8723       26.6446       12.9661       24.1310       25.4755       34.8776       39.7943       34.1874       39.5995       36.7298       38.3738       41.6457       39.8609       41.4579       44.0290       46.6848       42.7819       45.1059       46.8827       50.9683       53.4171       49.8800       38.5618       37.6118       38.0007       49.4302       52.1337       42.5563       36.2427       50.7844       39.3558       36.6308       51.1207       39.3478       29.3543       29.0483       24.8734       24.1589       21.2765       24.5904       26.6356       22.0401       30.9957       33.8837       43.3471       43.3468       60.2778       63.9171       59.9215       55.7885       53.3977       54.7105       57.6820       40.8719       31.4373       33.2125       27.5280       26.7975       26.7931       26.7618       26.1531       29.9877       34.8023       35.0644       34.7810       41.4139       49.7865       57.4093       60.2377       63.9573       61.6180       60.5124       69.8050       68.3944       58.5961       63.1782       60.0141       60.3484       66.1410       66.0426       69.3399       65.6028       79.6359       68.2197       65.5619       66.8254       66.6193       67.6508       68.9977       71.8184       75.4664       79.9107       63.8399       71.1002       71.2274       91.8470      106.9071       73.0506       71.4875       71.2504       70.8223       88.5150       61.1957       64.1202       60.0635       67.5415       62.6593       61.0445       61.2378       57.3468       58.9247       53.2363       54.3365       54.5830       46.4346       45.5546       39.5312       41.5000       27.5100       27.0217       26.2958       28.4644       28.0024       27.9184       28.6479       34.0649       39.2509       42.8655       49.7861       51.3401        0.0000        0.0000        0.0000        0.0000        0.0000        0.0000        0.0000        0.0000        0.0000        0.0000        0.0000        0.0000        0.0000        0.0000        0.0000        0.0000        0.0000        0.0000        0.0000        0.0000        0.0000        0.0000        0.0000        0.0000        0.0000        0.0000        0.0000        0.0000        0.0000        0.0000        0.0000        0.0000        0.0000        0.0000        0.0000        0.0000        0.0000        0.0000        0.0000        0.0000        0.0000        0.0000        0.0000        0.0000        0.0000        0.0000        0.0000        0.0000        0.0000        0.0000
        0.0000        0.0000        0.0000        0.0000        0.0000        0.0000        0.0000        0.0000        0.0000        0.0000        0.0000        0.0000        0.0000        0.0000        0.0000        0.0000        0.0000        0.0000        0.0000        0.0000        0.0000        0.0000        0.0000        0.0000        0.0000        0.0000        0.0000       26.5694       27.9611       21.0095        9.2149        0.6937       11.7717        8.8178        0.9723        1.1267        2.0914        2.7679        4.4555        8.5731       19.9270        9.3642       10.5975       21.6823       41.1539       35.2234       25.4329       25.3037       16.7407       14.9162       23.4924       31.8705       29.1389       12.1111        8.6667        9.9191       11.2813        9.9740        7.7449       10.8156        9.3724       13.0868       10.4511       12.5681        7.8789        8.4832       12.3758       18.2839       23.9786       16.3786       14.7442       12.3824       17.8140       19.8840       22.9301       18.4586       19.1979       24.3111       31.4538       30.9072       35.0726       38.2747       42.8591       45.4625       42.2281       46.3239       52.6788       49.7033       55.5087       66.7085       74.9640       56.1266       45.2882       43.4141       63.7577       63.2846       53.8330       39.2511       31.9483       38.7359       37.8261       42.7074       30.7829       24.0571       19.7404       18.8305       19.6545       18.0503       18.2350       19.8129       21.7156       27.4118       35.5329       42.6030       42.1219       59.9030       61.2261       54.0991       50.0745       50.1735       55.8158       57.4597       46.2965       38.1169       37.0242       29.9067       28.6840       25.4880       28.2430       25.4832       27.8874       32.6699       35.0504       35.8299       43.5897       56.6756       60.0210       64.0417       75.2518       69.9893       75.9998       75.8680       75.8268       64.3450       64.1033       59.6903       58.8591       66.6640       69.1708       70.0921       70.9885       81.6042       68.8028       67.6877       66.9601       64.7372      100.1061       67.7372       76.4345       90.9786       80.8260       75.2445       80.2767       87.2402       98.8881       95.4119       89.6144       88.9716       94.4871      102.6897       95.6986       78.2025       71.0660       84.9531       79.1539       71.1761       65.5383       71.3344       71.9168       74.5489       69.8683       66.5518       63.3651       55.0366       48.9642       46.8796       41.1583       30.6932       32.1854       32.8776       31.8129       31.4736       29.5961       35.4138       36.7966       37.7321       39.7861       44.2385       54.3182       63.1800        0.0000        0.0000        0.0000        0.0000        0.0000        0.0000        0.0000        0.0000        0.0000        0.0000        0.0000        0.0000        0.0000        0.0000        0.0000        0.0000        0.0000        0.0000        0.0000        0.0000        0.0000        0.0000        0.0000        0.0000        0.0000        0.0000        0.0000        0.0000        0.0000        0.0000        0.0000        0.0000        0.0000        0.0000        0.0000        0.0000        0.0000        0.0000        0.0000        0.0000        0.0000        0.0000        0.0000        0.0000        0.0000        0.0000        0.0000        0.0000        0.0000
        0.0000        0.0000        0.0000        0.0000        0.0000        0.0000        0.0000        0.0000        0.0000        0.0000        0.0000        0.0000        0.0000        0.0000        0.0000        0.0000        0.0000        0.0000        0.0000        0.0000        0.0000        0.0000        0.0000        0.0000        0.0000        0.0000        0.0000        0.0000        0.0000        0.0000       11.3983        2.5617        1.9618        2.7122        2.5506        2.9948        3.9023       15.7200       19.8567       17.5281       17.0674        7.1501        7.1413       24.8400       28.6385       23.5527       16.4383       18.2280        9.3354       14.1934       12.4969       13.7972       27.4846       22.5532       12.0559       11.1372       16.4787       13.0838        9.7311       10.6170        7.7845        9.5999       11.1095        9.2365       11.4946        9.4769       10.9015       22.0376       19.7280       15.1813       14.6913       13.5290       20.8038       17.6781       17.4190       17.6351       20.5480       23.2859       26.7978       31.6826       35.2298       38.2549       43.5292       41.8683       44.1803       49.8887       57.2092       58.6433       67.4971       61.2416       65.8104       55.7908       51.7366       50.2432       49.3942       39.1897       31.4772       46.3614       45.0863       39.3865       33.7862       26.8091       25.3402       18.9204       19.5208       18.1048       19.1873       17.6219       18.7994       18.4974       23.4644       26.9579       33.1217       38.7317       39.5828       60.7815       48.6524       51.4925       60.5961       57.0350       57.4252       60.4738       52.7667       44.1041       41.4162       37.2722       34.8895       28.0737       31.1939       27.6090       25.8398       33.8299       42.4703       45.4520       50.5386       57.3832       63.4222       72.4782       70.2197       65.9110       93.1845       85.9235       67.3890       60.3898       65.0158       56.9625       59.7327       69.0467       80.6043       70.4573       69.4043       92.5024       87.4421       81.7697       74.3318       62.1250       72.6157       83.0834       87.3395      108.6482      108.1280       88.0469       87.5513       93.3685       95.4964       91.6804      121.3405      132.6104      135.2423      126.7323      110.6629       73.1317       77.8701       89.2502       83.1547       76.3875       74.5965       86.7621       78.1124       74.2189       67.3824       63.1175       62.4246       57.7747       54.6039       52.9356       46.1530       30.2559       29.5638       29.7763       31.5858       33.3977       30.7995       36.8056       39.2178       33.1421       35.2440       43.0388       64.3637       55.6500        0.0000        0.0000        0.0000        0.0000        0.0000        0.0000        0.0000        0.0000        0.0000        0.0000        0.0000        0.0000        0.0000        0.0000        0.0000        0.0000        0.0000        0.0000        0.0000        0.0000        0.0000        0.0000        0.0000        0.0000        0.0000        0.0000        0.0000        0.0000        0.0000        0.0000        0.0000        0.0000        0.0000        0.0000        0.0000        0.0000        0.0000        0.0000        0.0000        0.0000        0.0000        0.0000        0.0000        0.0000        0.0000        0.0000        0.0000        0.0000        0.0000
        0.0000        0.0000        0.0000        0.0000        0.0000        0.0000        0.0000        0.0000        0.0000        0.0000        0.0000        0.0000        0.0000        0.0000        0.0000        0.0000        0.0000        0.0000        0.0000        0.0000        0.0000        0.0000        0.0000        0.0000        0.0000        0.0000        0.0000        0.0000        0.0000        0.0000        0.0000       43.4653       20.0543        0.0000        0.0000       21.6577       23.0732       30.7226       36.2331       15.1433       16.0038       14.6116       17.9182       14.7556       22.6380       22.3020       21.3308       29.3055       22.7296       23.7285       22.5338       21.5381       19.5055       11.6291        3.9929        5.8674        4.2804        6.8428        6.6259        9.8490       11.1537        5.8686        4.2829        8.3087       11.7314       11.0837       12.6228       18.5425       12.4119       10.2629       18.5614       23.9979       10.3674       12.7218       18.6846       37.4523       35.9487       24.2697       27.1839       42.1009       45.0715       51.6157       50.5081       37.3473       49.8097       51.8747       66.0014       67.6814       68.4667       75.0255       78.0373       33.3623       52.8914       63.4984       74.3550       43.0834       39.4862       47.6056       66.1734       44.7215       25.9639       21.8644       24.7956       21.7637       21.4004       19.1826       20.2954       21.2587       21.3217       26.5574       31.3511       47.6270       50.7272       59.3686       74.7998       78.5744       71.9712       62.4180       63.8848       66.3614       59.5508       58.6211       56.1301       53.5952       51.0322       43.2994       42.4656       43.5041       38.9322       32.1872       37.3988       45.6744       50.3597       54.2857       56.6138       58.3838       68.0486       59.9728       65.9073       68.6481       75.8386       84.1263       77.6732       72.1898       70.5832       66.6329       69.1832       71.0462       71.9007       69.6038       75.0013       97.2803       94.2767       86.9267       81.3323       82.8156       73.6100       87.4994       89.5782      108.9631      116.4211      107.1746      119.0693       87.7045      105.1639      113.4310      106.6753       91.3953      109.6570       88.7517      102.9244       97.2228       85.8673       73.5539       82.0386       79.7794       76.9312       87.1728       91.6975       66.4822       62.2708       63.7982       60.6888       60.1279       52.8592       47.7305       51.2612       38.4459       38.1683       38.5419       36.8101       37.2160       35.8456       36.2161       37.2405       40.7176       44.8046       51.6616        0.0000        0.0000        0.0000        0.0000        0.0000        0.0000        0.0000        0.0000        0.0000        0.0000        0.0000        0.0000        0.0000        0.0000        0.0000        0.0000        0.0000        0.0000        0.0000        0.0000        0.0000        0.0000        0.0000        0.0000        0.0000        0.0000        0.0000        0.0000        0.0000        0.0000        0.0000        0.0000        0.0000        0.0000        0.0000        0.0000        0.0000        0.0000        0.0000        0.0000        0.0000        0.0000        0.0000        0.0000        0.0000        0.0000        0.0000        0.0000        0.0000        0.0000        0.0000
        0.0000        0.0000        0.0000        0.0000        0.0000        0.0000        0.0000        0.0000        0.0000        0.0000        0.0000        0.0000        0.0000        0.0000        0.0000        0.0000        0.0000        0.0000        0.0000        0.0000        0.0000        0.0000        0.0000        0.0000        0.0000        0.0000        0.0000        0.0000        0.0000        0.0000        0.0000        0.0000        0.0000        0.0000        0.0000        0.0000        0.0000       32.4725       37.6685       22.1779       16.0881       15.4201       10.0429        7.6370        7.6808       16.0554       21.0815       19.2196       23.7856       36.1612       35.5310       18.4379       13.4242        3.1941        2.9012        5.9906        1.8846        5.1595        2.1632        2.8034        5.2694        3.3494        0.3209        0.8906        3.1394        3.1578        9.0797        9.8191       11.1910       28.9076       11.8118       10.1419       18.5718       42.0312       41.5079       38.1819       33.5266       27.6569       21.2329       22.9790       28.4673       38.6978       39.4572       41.8664       46.9578       47.7156       58.1314      111.9116       89.5263       96.7812       76.7574       49.1074       51.9209       63.3018       74.8640       61.7030       51.2015       44.7690       49.5571       44.7517       21.0916       18.8631       17.4360       19.6104       18.2074       18.1886       22.3452       29.7853       29.8058       30.8743       37.6551       49.2118       55.3646       63.7477       72.0980       79.1648       78.2513       64.9907       61.0804       70.6555       71.5053       65.4948       58.2147       57.1436       65.7046       56.4898       42.1114       40.6692       42.6547       42.0108       56.5750       54.6344       51.8463       55.2905       61.7089       62.2778       59.0261       65.3497       80.4137       76.3656       78.2372       76.7011       81.1398       77.7144       73.3545       72.5978       78.7974       70.8242       66.0903       70.2447       82.0583      101.2872       97.7421       86.7045       86.7387       89.9106       94.3066       99.5365       99.2275       95.7073      106.2683      122.7655      124.8844      112.6747      106.9422      116.7268      125.0772      114.7618      102.4442       96.3941       92.6831       73.9535       86.7018       78.5948       92.6880       90.7925       87.5967       84.2395       93.1914       82.9222       82.2903       82.7684      128.0347       94.1240       58.7061       54.5730       48.2280       46.8810       45.2441       43.9736       42.9810       38.6209       41.4105       39.6814       36.7221       42.7970       45.9863        0.0000        0.0000        0.0000        0.0000        0.0000        0.0000        0.0000        0.0000        0.0000        0.0000        0.0000        0.0000        0.0000        0.0000        0.0000        0.0000        0.0000        0.0000        0.0000        0.0000        0.0000        0.0000        0.0000        0.0000        0.0000        0.0000        0.0000        0.0000        0.0000        0.0000        0.0000        0.0000        0.0000        0.0000        0.0000        0.0000        0.0000        0.0000        0.0000        0.0000        0.0000        0.0000        0.0000        0.0000        0.0000        0.0000        0.0000        0.0000        0.0000        0.0000        0.0000        0.0000
        0.0000        0.0000        0.0000        0.0000        0.0000        0.0000        0.0000        0.0000        0.0000        0.0000        0.0000        0.0000        0.0000        0.0000        0.0000        0.0000        0.0000        0.0000        0.0000        0.0000        0.0000        0.0000        0.0000        0.0000        0.0000        0.0000        0.0000        0.0000        0.0000        0.0000        0.0000        0.0000        0.0000        0.0000        0.0000        0.0000        0.0000        0.0000        0.0000       10.0210        4.5060        4.1293        9.7081       18.2220        9.1320        9.3588       15.9929       15.5120       19.3743       19.8236       19.0610       17.3747        7.1266        3.8695        5.1006        8.2904        4.1640        2.0053        0.8558        1.3727        1.3335        1.3369        0.9708        0.8474        2.3289        4.3049        5.9639        4.1609        9.8592        6.8051        3.0846        8.5024       22.9576       23.3567       23.4633       28.7300       33.5947       35.4109       27.0634       29.1677       37.9063       48.7631       56.2088       53.1096       41.0314       55.1599       73.5157      102.1580       86.8967      107.2233       96.8174       71.9086       72.4632       70.6875       64.4080       57.9077       71.6604       51.6029       39.4499       30.6010       22.4861       21.3359       19.0018       17.5595       16.9422       17.1411       19.9180       28.3792       24.4985       23.5624       29.6999       44.6054       53.7757       72.0317       68.6554       66.1471       66.0690       64.8208       68.9668       71.0774       76.8515       73.5875       64.4176       68.0806       63.6310       62.4032       40.9931       34.3959       39.9363       48.8252       57.5764       55.8324       55.6452       56.6766       56.0253       59.4213       59.6765       85.4062       78.9584       71.4100       79.2033       84.3655       76.7925       75.3049       85.8691      104.3346      122.3073      103.2220       90.0390       85.4294       76.9702       92.1500       98.6608       96.6900      100.7344       92.4654      109.9983      133.4618      164.7388      130.1396       93.1888      113.4327      129.1080      110.0414      125.3865      132.3136      119.1084      114.8088      114.2867       95.5373       81.8458       76.8713       76.5173       79.4949      101.0215       95.1326       93.6261       99.2669       96.8928       93.2388       98.7550      102.2241       92.3460       74.8092       56.3358       53.3138       50.2731       49.6855       53.2747       56.3910       52.7574       45.5867       43.4687       39.7481       40.3458       43.8177       53.7505        0.0000        0.0000        0.0000        0.0000        0.0000        0.0000        0.0000        0.0000        0.0000        0.0000        0.0000        0.0000        0.0000        0.0000        0.0000        0.0000        0.0000        0.0000        0.0000        0.0000        0.0000        0.0000        0.0000        0.0000        0.0000        0.0000        0.0000        0.0000        0.0000        0.0000        0.0000        0.0000        0.0000        0.0000        0.0000        0.0000        0.0000        0.0000        0.0000        0.0000        0.0000        0.0000        0.0000        0.0000        0.0000        0.0000        0.0000        0.0000        0.0000        0.0000        0.0000        0.0000
        0.0000        0.0000        0.0000        0.0000        0.0000        0.0000        0.0000        0.0000        0.0000        0.0000        0.0000        0.0000        0.0000        0.0000        0.0000        0.0000        0.0000        0.0000        0.0000        0.0000        0.0000        0.0000        0.0000        0.0000        0.0000        0.0000        0.0000        0.0000        0.0000        0.0000        0.0000        0.0000        0.0000        0.0000        0.0000        0.0000        0.0000        0.0000        0.0000        0.0000        8.5830       14.4486        8.6012        8.6532        6.3386        7.8112       17.3996       16.2268       21.1226       16.7512        9.4761        9.4070       12.6545        7.4063        2.5486        2.7460        1.8065        0.8477        1.9156        3.7138        2.7848        1.7410        2.8202        2.1625        3.3943        3.8326        5.4507       10.0032       13.5182       14.4883        5.4619        9.6742       11.5957       13.1071       13.6642       11.8855       22.3683       13.1288       23.5358       38.0609       44.0846       47.5179       60.3439       54.6529       73.1482       66.7090       67.7533       84.3573      122.4849      155.6775      132.5716       84.5928       90.2639       91.1839       93.0538       73.4346       68.2964       51.9638       44.5731       34.4650       31.3552       24.3815       19.3290       22.2198       20.8620       17.3204       20.3039       24.8745       21.6455       21.4503       29.1199       39.9236       47.3034       65.2191       62.4502       53.4190       52.2315       52.9107       62.0935       77.7253       79.5925       75.4290       69.7868       72.1623       67.4096       59.9257       54.1588       41.5504       40.0031       36.9274       40.8993       64.4400       72.4100       60.1543       61.0585       75.0783       84.2846       95.0297       83.4404       82.9617      108.5063      105.0028      117.8891       98.5478      111.1712      107.8716       99.7228      100.2408      112.1541      103.7628       97.1290      102.4643      100.8185      111.2868      111.7607      116.8485      140.9180      145.3508      149.0599      129.6584      124.7543      135.8893      143.0151      132.6849      131.4010      135.7899      125.1551      125.3875      136.5095      135.4128      116.4031      119.8881       97.1538       95.2830      107.8644      104.7661      105.6911      110.0859      110.4436      104.5165       92.8919      101.2572       92.7655       63.5187       53.1174       52.8245       51.7913       54.1179       58.5829       57.6853       50.4255       46.9995       43.9740       45.6786       42.6716       54.3598        0.0000        0.0000        0.0000        0.0000        0.0000        0.0000        0.0000        0.0000        0.0000        0.0000        0.0000        0.0000        0.0000        0.0000        0.0000        0.0000        0.0000        0.0000        0.0000        0.0000        0.0000        0.0000        0.0000        0.0000        0.0000        0.0000        0.0000        0.0000        0.0000        0.0000        0.0000        0.0000        0.0000        0.0000        0.0000        0.0000        0.0000        0.0000        0.0000        0.0000        0.0000        0.0000        0.0000        0.0000        0.0000        0.0000        0.0000        0.0000        0.0000        0.0000        0.0000        0.0000        0.0000
        0.0000        0.0000        0.0000        0.0000        0.0000        0.0000        0.0000        0.0000        0.0000        0.0000        0.0000        0.0000        0.0000        0.0000        0.0000        0.0000        0.0000        0.0000        0.0000        0.0000        0.0000        0.0000        0.0000        0.0000        0.0000        0.0000        0.0000        0.0000        0.0000        0.0000        0.0000        0.0000        0.0000        0.0000        0.0000        0.0000        0.0000        0.0000        0.0000        0.0000        0.0000        0.0000        0.0000       28.2721       32.0786       36.4534       38.2107       36.7017       33.3403       35.9530       26.9797       31.8487       24.9339       21.5664       16.6308       21.3229       17.1029       16.0369       19.8415       23.3132       23.1500       20.8572       20.2880       16.7799       13.4827       12.4480       14.9958       21.5427       22.9365       25.7642       22.1608       30.9688       35.8601       30.2664       33.8299       26.2613       30.9819       22.0171       21.5261       45.4487       64.5368       80.8388       97.0598      111.5019      128.9494      138.4531      159.7847      181.2802      184.5867      168.5028      139.8964      140.4177      172.1287      161.3676      161.7365       98.8395       73.4826       53.6609       52.8118       48.4378       45.2992       40.1149       44.7103       25.7002       20.7033       18.2780       22.9591       26.5778       23.1177       22.3033       24.9270       32.4385       38.9689       44.3018       45.1827       47.3556       57.6922       51.0970       47.7152       55.0595       61.5829       67.2635       66.3639       69.4130       70.7477       60.6117       55.0804       55.7393       47.8737       45.8597       72.3496      118.0681       95.0112       92.9798       85.8686       97.8526      115.1405      119.3371       90.9589       91.6843       94.4312       97.0686      132.5404      131.1492      130.5024      135.0630      137.9279      129.4389      122.3252      125.8571      131.5732      117.2932      116.9134      124.7954      131.6946      137.5362      142.5852      140.5371      153.8308      146.2350      127.5506      142.0996      162.9205      172.0140      149.2536      137.7336      127.2732      131.9184      145.0885      152.5793      147.4718      144.6184      139.2920      132.1148      124.2664      128.5356      125.2097      121.9232      128.0096      115.8716      103.5203       85.8247       74.2088       63.9109       58.5559       57.7195       66.9898       67.9118       62.1227       63.2450       56.9381       46.8318       44.5648       45.5873       47.0226       45.7200        0.0000        0.0000        0.0000        0.0000        0.0000        0.0000        0.0000        0.0000        0.0000        0.0000        0.0000        0.0000        0.0000        0.0000        0.0000        0.0000        0.0000        0.0000        0.0000        0.0000        0.0000        0.0000        0.0000        0.0000        0.0000        0.0000        0.0000        0.0000        0.0000        0.0000        0.0000        0.0000        0.0000        0.0000        0.0000        0.0000        0.0000        0.0000        0.0000        0.0000        0.0000        0.0000        0.0000        0.0000        0.0000        0.0000        0.0000        0.0000        0.0000        0.0000        0.0000        0.0000        0.0000
        0.0000        0.0000        0.0000        0.0000        0.0000        0.0000        0.0000        0.0000        0.0000        0.0000        0.0000        0.0000        0.0000        0.0000        0.0000        0.0000        0.0000        0.0000        0.0000        0.0000        0.0000        0.0000        0.0000        0.0000        0.0000        0.0000        0.0000        0.0000        0.0000        0.0000        0.0000        0.0000        0.0000        0.0000        0.0000        0.0000        0.0000        0.0000        0.0000        0.0000        0.0000        0.0000        0.0000        0.0000       46.6644       46.8444       44.0082       33.4082       32.7397       28.1142       30.0981       33.5373       23.6026       30.1205       21.6994       28.8450       32.1674       29.7941       38.0459       43.3241       40.7536       32.2264       23.1871       20.2205       16.4118       14.3177       17.3578       25.5915       35.6274       33.7698       30.2201       35.7968       29.5595       27.8165       29.5164       17.1353       21.1651       24.1010       30.8643       69.5894       71.1525       67.9883       79.6312      108.5980      151.8135      169.6429      196.4436      213.2275      209.2402      186.8121      203.7619      215.4880      266.6684      246.9411      172.1468       80.5696       78.7397      102.0243       71.6360       61.8532       46.7681       46.9019       48.6467       28.4141       23.6246       24.8574       26.6445       25.4332       23.8631       23.1382       25.1166       27.9787       32.5014       32.7320       34.7670       42.7744       52.8381       45.0903       50.8239       58.4979       62.7607       56.0477       60.9759       61.4258       59.5373       49.6263       49.4620       49.9320       60.3880       59.9377       85.7465       77.5513       78.1762       76.3165       99.1769      122.7087      107.7200      100.6123      104.1512       96.1503       83.6695       90.5523       96.7198      100.1313      114.7756      128.7390      132.2429      135.6832      161.4476      146.9999      152.1374      136.7156      136.8561      149.9555      158.8005      156.8096      157.4097      171.1391      165.0099      165.7394      193.5346      186.0149      171.7618      192.5779      187.2273      179.7222      175.7072      155.8022      152.0381      161.7612      151.9504      166.9668      171.5343      149.1581      151.2239      135.8860      138.7084      140.0723      132.3377      127.0550      110.2443       96.8155       81.1840       72.0492       70.3150       76.7749       75.3861       72.0825       75.3886       65.2004       55.2735       48.8408       44.1147       52.8861       61.7054       51.1800        0.0000        0.0000        0.0000        0.0000        0.0000        0.0000        0.0000        0.0000        0.0000        0.0000        0.0000        0.0000        0.0000        0.0000        0.0000        0.0000        0.0000        0.0000        0.0000        0.0000        0.0000        0.0000        0.0000        0.0000        0.0000        0.0000        0.0000        0.0000        0.0000        0.0000        0.0000        0.0000        0.0000        0.0000        0.0000        0.0000        0.0000        0.0000        0.0000        0.0000        0.0000        0.0000        0.0000        0.0000        0.0000        0.0000        0.0000        0.0000        0.0000        0.0000        0.0000        0.0000        0.0000
        0.0000        0.0000        0.0000        0.0000        0.0000        0.0000        0.0000        0.0000        0.0000        0.0000        0.0000        0.0000        0.0000        0.0000        0.0000        0.0000        0.0000        0.0000        0.0000        0.0000        0.0000        0.0000        0.0000        0.0000        0.0000        0.0000        0.0000        0.0000        0.0000        0.0000        0.0000        0.0000        0.0000        0.0000        0.0000        0.0000        0.0000        0.0000        0.0000        0.0000        0.0000        0.0000        0.0000        0.0000        0.0000        0.0000       38.6223       31.5728       27.5297       26.3114       20.7197       24.0391       19.6372       20.1765       19.1778       28.8072       29.5244       40.2704       44.2284       46.3978       50.7446       47.7880       36.4904       25.6149       19.2277       19.0382       20.0708       26.4064       31.7496       33.6789       34.3049       37.2482       37.0210       36.5761       32.3334       14.7525        9.5042        9.0349       23.5073       47.5870       58.4075       60.5108       78.3753      136.9088      170.7878      199.2756      197.5112      158.1171      161.0617      233.4883      203.9549      252.6323      298.7733      270.3741      208.7567       97.7240      110.8801       89.5650       75.6853       72.5016       59.5355       73.5276       66.0603       36.7674       29.9481       25.5899       26.9525       27.9194       27.5681       22.0867       25.1081       29.0265       31.6066       29.8414       28.4313       33.4002       40.9354       47.1198       50.9570       79.2332       58.1554       47.1948       47.9884       49.5194       52.1586       47.0260       45.0830       41.6769       42.9125       52.6220       66.5814       63.4153       61.1974       70.4509       76.2356       85.5796       99.7466      119.5501      124.9669      124.3914      105.5972      105.3976       96.7432      115.8967      110.5393      123.6911      136.3225      151.6653      162.7576      167.4154      154.3860      154.3300      149.9820      160.9105      173.4344      183.1350      189.2227      182.1099      177.1750      176.7689      198.0679      203.9674      199.7501      216.4551      204.9736      204.5593      208.7612      190.7094      175.6312      164.5059      149.3688      158.1605      158.2017      156.6301      154.9191      145.5920      152.2605      149.5658      131.1467      125.0412      123.1777      120.6122      101.9399       84.1006       82.2369       79.9360       78.5228       78.2387       80.1423       68.3554       58.3158       51.2230       55.1403       64.4586       64.3172       45.8700        0.0000        0.0000        0.0000        0.0000        0.0000        0.0000        0.0000        0.0000        0.0000        0.0000        0.0000        0.0000        0.0000        0.0000        0.0000        0.0000        0.0000        0.0000        0.0000        0.0000        0.0000        0.0000        0.0000        0.0000        0.0000        0.0000        0.0000        0.0000        0.0000        0.0000        0.0000        0.0000        0.0000        0.0000        0.0000        0.0000        0.0000        0.0000        0.0000        0.0000        0.0000        0.0000        0.0000        0.0000        0.0000        0.0000        0.0000        0.0000        0.0000        0.0000        0.0000        0.0000        0.0000
        0.0000        0.0000        0.0000        0.0000        0.0000        0.0000        0.0000        0.0000        0.0000        0.0000        0.0000        0.0000        0.0000        0.0000        0.0000        0.0000        0.0000        0.0000        0.0000        0.0000        0.0000        0.0000        0.0000        0.0000        0.0000        0.0000        0.0000        0.0000        0.0000        0.0000        0.0000        0.0000        0.0000        0.0000        0.0000        0.0000        0.0000        0.0000        0.0000        0.0000        0.0000        0.0000        0.0000        0.0000        0.0000        0.0000        0.0000       24.6327       25.5971       22.6377       21.2597       25.7637       31.9194       17.5261       19.2398       31.3565       38.1798       39.5779       40.6770       45.9463       48.9175       46.6790       42.2015       31.5290       25.7981       25.1397       26.0669       34.6307       35.0938       38.0099       44.9583       49.4523       53.1549       54.3986       55.5820       21.2397       12.9284       14.5641       21.6587       41.4282       54.3723       84.4180       96.5010      142.5320      160.9168      185.5052      164.0758      144.8541      177.2050      200.5135      185.7057      204.8325      220.9238      266.6525      203.6428       93.7281      108.2708       66.9009       58.8943       82.2322       77.5734       83.1375       81.4614       51.3384       35.8085       27.6752       31.4484       27.2086       24.1984       20.7514       19.3282       24.5707       25.6131       29.0130       29.5382       31.2782       33.9342       40.5539       45.0900       72.7459       55.0357       37.5195       38.2145       38.3491       40.8535       38.3499       42.3257       39.1004       46.7375       53.1337       49.5086       52.9460       90.3788       95.1152       91.8278      111.9114      107.5262      101.2424      117.8296      112.2535      115.2666      143.8566      124.7957      130.2560      127.3261      136.4484      142.9640      189.3128      196.7235      201.8363      189.2741      184.2058      162.7072      164.4997      178.4518      179.3670      187.5013      192.1840      187.7065      183.8941      202.4321      196.1933      214.3006      203.9195      202.6920      209.3106      205.7926      186.9935      188.8583      178.9710      165.6214      158.1258      165.8289      172.3819      178.6071      165.7607      161.7257      156.9481      146.0029      142.2060      141.1823      124.2962      103.4390       97.9144       99.9563       86.2944       87.5043       77.6730       78.7463       72.1342       62.8869       59.5617       63.1498       73.6770       70.9910        0.0000        0.0000        0.0000        0.0000        0.0000        0.0000        0.0000        0.0000        0.0000        0.0000        0.0000        0.0000        0.0000        0.0000        0.0000        0.0000        0.0000        0.0000        0.0000        0.0000        0.0000        0.0000        0.0000        0.0000        0.0000        0.0000        0.0000        0.0000        0.0000        0.0000        0.0000        0.0000        0.0000        0.0000        0.0000        0.0000        0.0000        0.0000        0.0000        0.0000        0.0000        0.0000        0.0000        0.0000        0.0000        0.0000        0.0000        0.0000        0.0000        0.0000        0.0000        0.0000        0.0000        0.0000
        0.0000        0.0000        0.0000        0.0000        0.0000        0.0000        0.0000        0.0000        0.0000        0.0000        0.0000        0.0000        0.0000        0.0000        0.0000        0.0000        0.0000        0.0000        0.0000        0.0000        0.0000        0.0000        0.0000        0.0000        0.0000        0.0000        0.0000        0.0000        0.0000        0.0000        0.0000        0.0000        0.0000        0.0000        0.0000        0.0000        0.0000        0.0000        0.0000        0.0000        0.0000        0.0000        0.0000        0.0000        0.0000        0.0000        0.0000        0.0000        0.0000        0.0000       20.1041       30.4918       31.8374       36.2269       36.8375       50.7504       53.8320       64.2666       60.4036       67.0911       71.0704       70.9915       63.4594       39.6984       37.0305       36.5616        0.0000        0.0000       46.1110       45.8753       47.9329       56.5037       62.9452       71.2921       74.7085       67.0706       62.3431       46.9070       55.5393       64.3003       78.8083      115.5600       97.9234       98.9072      116.2080      130.8827      126.2521      120.4009      117.5569        0.0000        0.0000        0.0000        0.0000      297.9891      279.4402      164.9510      122.4664      107.7509        0.0000      185.5948      163.7855      126.0573       92.9692       58.9149       49.6568       40.9486       30.8932       13.8599       12.1859        8.7311       10.3173       16.3600       17.5455       25.5485       21.0374       27.0452       32.4932       43.0970       34.0302       43.3732       36.9755       31.0428       36.3274       35.8041       39.2380       37.5498       40.0908       41.3773       39.9025       42.2343       39.4828       52.8801       54.4411       63.6017       86.1531       99.6735       95.7847       98.6538       98.8154       95.7142      120.9739      136.2847      143.4548      139.8170      148.7644      139.3188      158.6369      164.4373      181.0992      194.1136      204.2511      192.0404      167.3893      160.3545      173.0719      167.2077      175.0727      168.0950      166.0596      180.4096      169.3800      177.3228      194.0420      211.5732      210.1867      200.1050      195.0992      169.3632      174.4542      193.3177      191.8488      236.7816      231.3449      244.8731      239.6667      244.1215      226.5752      231.5038      214.8311      196.0197      179.7064      153.8358      140.1155      109.2182      113.9192      113.6179       96.7053       86.5768       81.4857       79.4339       70.2357       73.8003       69.9620        0.0000        0.0000        0.0000        0.0000        0.0000        0.0000        0.0000        0.0000        0.0000        0.0000        0.0000        0.0000        0.0000        0.0000        0.0000        0.0000        0.0000        0.0000        0.0000        0.0000        0.0000        0.0000        0.0000        0.0000        0.0000        0.0000        0.0000        0.0000        0.0000        0.0000        0.0000        0.0000        0.0000        0.0000        0.0000        0.0000        0.0000        0.0000        0.0000        0.0000        0.0000        0.0000        0.0000        0.0000        0.0000        0.0000        0.0000        0.0000        0.0000        0.0000        0.0000        0.0000        0.0000        0.0000        0.0000        0.0000
        0.0000        0.0000        0.0000        0.0000        0.0000        0.0000        0.0000        0.0000        0.0000        0.0000        0.0000        0.0000        0.0000        0.0000        0.0000        0.0000        0.0000        0.0000        0.0000        0.0000        0.0000        0.0000        0.0000        0.0000        0.0000        0.0000        0.0000        0.0000        0.0000        0.0000        0.0000        0.0000        0.0000        0.0000        0.0000        0.0000        0.0000        0.0000        0.0000        0.0000        0.0000        0.0000        0.0000        0.0000        0.0000        0.0000        0.0000        0.0000        0.0000        0.0000        0.0000        0.0000        0.0000        0.0000        0.0000       53.8012       63.2333       65.1839        0.0000        0.0000        0.0000       74.2609       67.8732       47.6776       40.5985        0.0000        0.0000        0.0000        0.0000        0.0000        0.0000        0.0000       75.2052       77.4100       72.8114       68.0182       56.4072       54.5747       61.4616       63.9230       72.9722       81.0848      108.1963      103.8602       99.2163      109.6803      111.5211      113.6214        0.0000        0.0000        0.0000        0.0000        0.0000        0.0000      303.9467      124.6434        0.0000        0.0000        0.0000      149.8017      155.8925      137.1916       91.4277       65.3746       53.3936       52.1764       35.7245       14.8178       10.3371        8.3050        8.7222       15.3287       14.3919       17.3612       26.5128       45.5963       37.0292       38.8167       42.6019       52.9599       36.7079       31.5747       32.5922       46.9018       53.6291       38.2362       35.0667       29.7300       30.8443       36.0585       37.1150       33.2610       66.2947       59.5915       83.3784       67.4760       75.6148       90.2053       93.3956       86.9251      103.9483      129.8155      119.2556      115.6111      117.4081      126.8874      154.8826      162.9371      149.6771      148.7831      164.8841      164.6880      138.8501      154.6554      167.4878      161.1643      159.9993      164.1584      198.0520      187.2246      180.5128      167.6069      193.8149      210.0205      208.2500      220.3095      233.7500      217.5795      213.9735      217.3875      225.4636      229.0132      223.8999      230.5138      243.8173      257.9418      254.3654      263.8490      261.1624      224.9653      173.5084      174.4897      157.9700      126.4387      120.3191      105.1275      100.0402       91.1763       86.8322       81.8197       79.0443       77.8377       74.4108        0.0000        0.0000        0.0000        0.0000        0.0000        0.0000        0.0000        0.0000        0.0000        0.0000        0.0000        0.0000        0.0000        0.0000        0.0000        0.0000        0.0000        0.0000        0.0000        0.0000        0.0000        0.0000        0.0000        0.0000        0.0000        0.0000        0.0000        0.0000        0.0000        0.0000        0.0000        0.0000        0.0000        0.0000        0.0000        0.0000        0.0000        0.0000        0.0000        0.0000        0.0000        0.0000        0.0000        0.0000        0.0000        0.0000        0.0000        0.0000        0.0000        0.0000        0.0000        0.0000        0.0000        0.0000        0.0000        0.0000
        0.0000        0.0000        0.0000        0.0000        0.0000        0.0000        0.0000        0.0000        0.0000        0.0000        0.0000        0.0000        0.0000        0.0000        0.0000        0.0000        0.0000        0.0000        0.0000        0.0000        0.0000        0.0000        0.0000        0.0000        0.0000        0.0000        0.0000        0.0000        0.0000        0.0000        0.0000        0.0000        0.0000        0.0000        0.0000        0.0000        0.0000        0.0000        0.0000        0.0000        0.0000        0.0000        0.0000        0.0000        0.0000        0.0000        0.0000        0.0000        0.0000        0.0000        0.0000        0.0000        0.0000        0.0000        0.0000        0.0000        0.0000        0.0000        0.0000        0.0000        0.0000       80.0912       73.5551       54.2873       47.7868        0.0000        0.0000        0.0000        0.0000        0.0000        0.0000        0.0000        0.0000       89.0024       86.3509       72.3644       69.7632       70.0074       75.3124       81.8553       94.4994       88.2480      105.6889      101.2409      114.5404        0.0000        0.0000        0.0000        0.0000        0.0000        0.0000        0.0000        0.0000        0.0000        0.0000        0.0000        0.0000        0.0000        0.0000        0.0000      119.2134      120.1269       83.4543       60.4047       49.2668       44.0843       29.5561       14.8043        8.2404        6.5860        6.2248       12.1534       12.7742       13.6918       21.9040       35.2645       29.3120       40.4484       37.2478       50.6118       36.0678       27.8279       29.3334       40.1509       41.4337       31.1055       38.4167       35.1037       23.8041       22.6053       29.0712       29.4518       32.6131       52.3229       71.7288       86.3935       79.1458       93.4848       95.6263      108.8475      124.0657      117.1871      110.5024      109.3105      120.6134      123.8491      144.2490      153.7533      134.9283      139.6649      157.4096      163.3411      149.1778      155.3978      156.0918      164.2172      171.3502      191.9548      190.2199      166.8940      168.1496      164.6004      186.7757      199.9787      203.0468      202.3167      225.3699      226.9216      212.5077      218.3441      250.2203      236.6464      229.7930      244.8976      225.9302      242.8700      256.8315      259.5366      246.5542      231.0619      198.2217      180.0800      163.6103      133.5198      121.0499      104.5362      102.5801       95.8560      102.4034       90.9677       92.8052       71.0058        0.0000        0.0000        0.0000        0.0000        0.0000        0.0000        0.0000        0.0000        0.0000        0.0000        0.0000        0.0000        0.0000        0.0000        0.0000        0.0000        0.0000        0.0000        0.0000        0.0000        0.0000        0.0000        0.0000        0.0000        0.0000        0.0000        0.0000        0.0000        0.0000        0.0000        0.0000        0.0000        0.0000        0.0000        0.0000        0.0000        0.0000        0.0000        0.0000        0.0000        0.0000        0.0000        0.0000        0.0000        0.0000        0.0000        0.0000        0.0000        0.0000        0.0000        0.0000        0.0000        0.0000        0.0000        0.0000        0.0000        0.0000
        0.0000        0.0000        0.0000        0.0000        0.0000        0.0000        0.0000        0.0000        0.0000        0.0000        0.0000        0.0000        0.0000        0.0000        0.0000        0.0000        0.0000        0.0000        0.0000        0.0000        0.0000        0.0000        0.0000        0.0000        0.0000        0.0000        0.0000        0.0000        0.0000        0.0000        0.0000        0.0000        0.0000        0.0000        0.0000        0.0000        0.0000        0.0000        0.0000        0.0000        0.0000        0.0000        0.0000        0.0000        0.0000        0.0000        0.0000        0.0000        0.0000        0.0000        0.0000        0.0000        0.0000        0.0000        0.0000        0.0000        0.0000        0.0000        0.0000        0.0000        0.0000        0.0000       86.1423       69.8162        0.0000        0.0000        0.0000        0.0000        0.0000        0.0000        0.0000        0.0000        0.0000        0.0000      106.0973       92.9081       92.3545       87.6571       85.7234       94.6705      115.1046      132.1121      124.6997      131.5332        0.0000        0.0000        0.0000        0.0000        0.0000        0.0000        0.0000        0.0000        0.0000        0.0000        0.0000        0.0000        0.0000        0.0000        0.0000        0.0000        0.0000      126.7675      121.5314       53.1918       43.4588       33.9058       31.5554       13.9643        7.4068        4.8215        7.8921       14.5034       21.4888       27.5182       23.1130       29.6264       32.4134       30.5953       31.5593       49.7484       30.3670       34.7043       31.3254       27.5576       27.9534       35.1823       41.2334       28.4597       29.2258       32.9687       36.9178       39.0846       42.3477       54.1203       65.7304       76.0134       80.4803       89.3014      102.2828      108.9504      115.9505      111.7891      107.5073      108.1061      128.5153      131.0130      150.6600      159.1187      139.6904      140.9314      153.2564      161.4084      150.8710      150.1183      157.4986      154.9683      156.2856      177.2163      169.1484      155.4037      152.6308      179.1698      210.6006      197.3837      194.7469      187.4339      178.3396      193.4041      199.8108      213.7627      224.2463      244.5170      260.7773      252.1300      228.7079      246.6971      250.5222      239.6225      222.1850      205.3854      198.7902      174.6548      154.1429      122.6984      115.3196      102.1077       96.4096       93.3882      103.8583       97.4444       95.5918        0.0000        0.0000        0.0000        0.0000        0.0000        0.0000        0.0000        0.0000        0.0000        0.0000        0.0000        0.0000        0.0000        0.0000        0.0000        0.0000        0.0000        0.0000        0.0000        0.0000        0.0000        0.0000        0.0000        0.0000        0.0000        0.0000        0.0000        0.0000        0.0000        0.0000        0.0000        0.0000        0.0000        0.0000        0.0000        0.0000        0.0000        0.0000        0.0000        0.0000        0.0000        0.0000        0.0000        0.0000        0.0000        0.0000        0.0000        0.0000        0.0000        0.0000        0.0000        0.0000        0.0000        0.0000        0.0000        0.0000        0.0000        0.0000
        0.0000        0.0000        0.0000        0.0000        0.0000        0.0000        0.0000        0.0000        0.0000        0.0000        0.0000        0.0000        0.0000        0.0000        0.0000        0.0000        0.0000        0.0000        0.0000        0.0000        0.0000        0.0000        0.0000        0.0000        0.0000        0.0000        0.0000        0.0000        0.0000        0.0000        0.0000        0.0000        0.0000        0.0000        0.0000        0.0000        0.0000        0.0000        0.0000        0.0000        0.0000        0.0000        0.0000        0.0000        0.0000        0.0000        0.0000        0.0000        0.0000        0.0000        0.0000        0.0000        0.0000        0.0000        0.0000        0.0000        0.0000        0.0000        0.0000        0.0000        0.0000        0.0000        0.0000        0.0000        0.0000        0.0000        0.0000        0.0000        0.0000        0.0000        0.0000        0.0000        0.0000        0.0000      128.4224      116.9804      123.5817      102.0528       93.9572       79.0210      106.2065      114.8239      110.2420        0.0000        0.0000        0.0000        0.0000        0.0000        0.0000        0.0000        0.0000        0.0000        0.0000        0.0000        0.0000        0.0000        0.0000        0.0000        0.0000        0.0000        0.0000      134.7570      117.5513       73.6451       57.8731       46.5117       35.6829        9.9352        5.2848        3.0900        5.1364        9.5409       13.4345       13.4686       14.4292       24.7851       29.0245       28.3253       31.9636       40.6787       42.8421       42.4621       37.3610       41.9225       41.9213       42.0452       33.5777       32.0573       29.5360       40.5268       46.8420       45.8866       46.9940       50.4615       64.6179       84.6829       82.9856       89.8056      101.7224      115.2416      115.3363      111.9421      112.5162      111.0389      131.6773      171.6581      169.3908      143.8633      138.8478      156.2559      163.1721      151.1942      150.0135      154.5254      167.1304      153.1342      150.8466      153.5154      153.9577      175.7834      186.3104      197.2116      199.8723      191.6957      179.6711      174.3797      158.6360      172.2713      192.2736      197.9879      201.1403      221.0319      229.4410      211.2072      202.7967      207.4737      207.9477      191.4753      183.4572      158.7977      150.0434      166.8197      144.8797      113.0293      104.8824       95.1429       85.8639       82.0004      101.2900      107.3006      114.3028        0.0000        0.0000        0.0000        0.0000        0.0000        0.0000        0.0000        0.0000        0.0000        0.0000        0.0000        0.0000        0.0000        0.0000        0.0000        0.0000        0.0000        0.0000        0.0000        0.0000        0.0000        0.0000        0.0000        0.0000        0.0000        0.0000        0.0000        0.0000        0.0000        0.0000        0.0000        0.0000        0.0000        0.0000        0.0000        0.0000        0.0000        0.0000        0.0000        0.0000        0.0000        0.0000        0.0000        0.0000        0.0000        0.0000        0.0000        0.0000        0.0000        0.0000        0.0000        0.0000        0.0000        0.0000        0.0000        0.0000        0.0000        0.0000
        0.0000        0.0000        0.0000        0.0000        0.0000        0.0000        0.0000        0.0000        0.0000        0.0000        0.0000        0.0000        0.0000        0.0000        0.0000        0.0000        0.0000        0.0000        0.0000        0.0000        0.0000        0.0000        0.0000        0.0000        0.0000        0.0000        0.0000        0.0000        0.0000        0.0000        0.0000        0.0000        0.0000        0.0000        0.0000        0.0000        0.0000        0.0000        0.0000        0.0000        0.0000        0.0000        0.0000        0.0000        0.0000        0.0000        0.0000        0.0000        0.0000        0.0000        0.0000        0.0000        0.0000        0.0000        0.0000        0.0000        0.0000        0.0000        0.0000        0.0000        0.0000        0.0000        0.0000        0.0000        0.0000        0.0000        0.0000        0.0000        0.0000        0.0000        0.0000        0.0000        0.0000        0.0000        0.0000        0.0000        0.0000        0.0000        0.0000        0.0000        0.0000        0.0000        0.0000        0.0000        0.0000        0.0000        0.0000        0.0000        0.0000        0.0000        0.0000        0.0000        0.0000        0.0000        0.0000        0.0000        0.0000        0.0000        0.0000        0.0000        0.0000      111.5984       92.7771       62.7745       54.8214       45.0168       33.5645        8.6702        4.5215        2.1455        3.0793        6.7040        7.3590        8.8383       11.9214       20.0304       24.6671       29.3086       33.2845       42.1844       43.0342       40.3652       38.4050       46.7879       54.5305       51.9859       44.7699       38.1087       50.2984       52.7795       47.0350       40.5019       43.2472       54.5392       88.5801       83.2666       83.1272       88.1017       98.7063      112.1113      108.9764      122.5494      124.6817      129.2701      135.6528      145.7401      167.6656      161.6519      166.1284      161.5832      168.1584      167.9012      153.2787      162.3504      175.1829      162.9940      151.7522      150.2643      169.0826      181.5134      186.8200      206.2461      183.3061      174.5487      157.8262      166.5011      151.6168      166.2023      177.7607      175.2232      175.9045      193.1752      197.1901      192.2916      181.4764      181.0533      182.1193      169.8465      172.4484      143.9093      148.4617      139.2865      128.9761      106.9752      103.6589       95.5457      101.5469       76.8299       95.9564       90.9789        0.0000        0.0000        0.0000        0.0000        0.0000        0.0000        0.0000        0.0000        0.0000        0.0000        0.0000        0.0000        0.0000        0.0000        0.0000        0.0000        0.0000        0.0000        0.0000        0.0000        0.0000        0.0000        0.0000        0.0000        0.0000        0.0000        0.0000        0.0000        0.0000        0.0000        0.0000        0.0000        0.0000        0.0000        0.0000        0.0000        0.0000        0.0000        0.0000        0.0000        0.0000        0.0000        0.0000        0.0000        0.0000        0.0000        0.0000        0.0000        0.0000        0.0000        0.0000        0.0000        0.0000        0.0000        0.0000        0.0000        0.0000        0.0000        0.0000
        0.0000        0.0000        0.0000        0.0000        0.0000        0.0000        0.0000        0.0000        0.0000        0.0000        0.0000        0.0000        0.0000        0.0000        0.0000        0.0000        0.0000        0.0000        0.0000        0.0000        0.0000        0.0000        0.0000        0.0000        0.0000        0.0000        0.0000        0.0000        0.0000        0.0000        0.0000        0.0000        0.0000        0.0000        0.0000        0.0000        0.0000        0.0000        0.0000        0.0000        0.0000        0.0000        0.0000        0.0000        0.0000        0.0000        0.0000        0.0000        0.0000        0.0000        0.0000        0.0000        0.0000        0.0000        0.0000        0.0000        0.0000        0.0000        0.0000        0.0000        0.0000        0.0000        0.0000        0.0000        0.0000        0.0000        0.0000        0.0000        0.0000        0.0000        0.0000        0.0000        0.0000        0.0000        0.0000        0.0000        0.0000        0.0000        0.0000        0.0000        0.0000        0.0000        0.0000        0.0000        0.0000        0.0000        0.0000        0.0000        0.0000        0.0000        0.0000        0.0000        0.0000        0.0000        0.0000        0.0000        0.0000        0.0000        0.0000        0.0000        0.0000       93.8626       56.6923       54.9494       48.3608       40.3415       30.7750        8.5396        4.0923        2.5755        2.7820        6.0794        6.4303        8.7685       11.2075       18.7224       22.9556       27.9430       31.0802       37.6179       35.3149       34.4638       35.3616       43.1863       49.6886       48.3482       48.3681       45.7056       47.7048       40.2316       38.8394       47.0701       57.1437       69.0634       70.6677       73.5374       78.1247       84.1367       99.2596      114.4233      122.4990      128.6946      119.4966      138.0230      142.9068      166.9005      168.0532      187.4587      177.3231      186.6164      202.5748      206.9760      206.5315      174.5219      187.4996      176.0467      165.5844      163.6840      171.2133      166.0088      178.7625      190.5283      178.8869      149.1862      160.3060      169.6545      155.6688      167.2659      164.6750      168.5389      170.4470      185.9651      196.3206      188.2151      179.9536      175.2654      172.2591      153.6565      147.9080      128.4159      128.2736      123.4492      118.7468      105.1659       98.7543       93.8453      100.3796       86.7174      100.9350      102.4509        0.0000        0.0000        0.0000        0.0000        0.0000        0.0000        0.0000        0.0000        0.0000        0.0000        0.0000        0.0000        0.0000        0.0000        0.0000        0.0000        0.0000        0.0000        0.0000        0.0000        0.0000        0.0000        0.0000        0.0000        0.0000        0.0000        0.0000        0.0000        0.0000        0.0000        0.0000        0.0000        0.0000        0.0000        0.0000        0.0000        0.0000        0.0000        0.0000        0.0000        0.0000        0.0000        0.0000        0.0000        0.0000        0.0000        0.0000        0.0000        0.0000        0.0000        0.0000        0.0000        0.0000        0.0000        0.0000        0.0000        0.0000        0.0000        0.0000
        0.0000        0.0000        0.0000        0.0000        0.0000        0.0000        0.0000        0.0000        0.0000        0.0000        0.0000        0.0000        0.0000        0.0000        0.0000        0.0000        0.0000        0.0000        0.0000        0.0000        0.0000        0.0000        0.0000        0.0000        0.0000        0.0000        0.0000        0.0000        0.0000        0.0000        0.0000        0.0000        0.0000        0.0000        0.0000        0.0000        0.0000        0.0000        0.0000        0.0000        0.0000        0.0000        0.0000        0.0000        0.0000        0.0000        0.0000        0.0000        0.0000        0.0000        0.0000        0.0000        0.0000        0.0000        0.0000        0.0000        0.0000        0.0000        0.0000        0.0000        0.0000        0.0000        0.0000        0.0000        0.0000        0.0000        0.0000        0.0000        0.0000        0.0000        0.0000        0.0000        0.0000        0.0000        0.0000        0.0000        0.0000        0.0000        0.0000        0.0000        0.0000        0.0000        0.0000        0.0000        0.0000        0.0000        0.0000        0.0000        0.0000        0.0000        0.0000        0.0000        0.0000        0.0000        0.0000        0.0000        0.0000        0.0000        0.0000        0.0000       75.3473      101.4201       42.6231       44.4158       41.1278       34.3824       26.9370        7.6605        4.5453        3.2382        4.1572        7.1305        7.5277        8.7438       10.0240       15.9425       19.9473       24.4793       43.0763       36.9598       35.3575       33.4682       35.0749       35.2623       46.6214       45.5339       49.2434       39.4744       44.8474       42.7018       47.8545       59.0125       63.7042       68.3622       65.0490       76.9594       79.3880       87.4339      101.6944      128.6745      129.3616      123.7867      132.1384      140.0227      150.7224      173.3179      201.2979      154.1609      168.2517      157.5373      175.2678      204.8713      198.7246      193.1301      210.2353      178.9364      176.2514      176.3998      169.7557      161.7145      170.6052      190.7482      158.7730      146.7538      168.7249      173.8010      161.4307      161.7048      165.6942      164.3183      163.3008      177.0275      212.8698      195.2512      175.1886      162.7487      154.0974      146.5257      143.6493      132.3493      126.0386      127.5123      119.6246       99.9109       94.4450      102.0311      105.6964       99.3128        0.0000        0.0000        0.0000        0.0000        0.0000        0.0000        0.0000        0.0000        0.0000        0.0000        0.0000        0.0000        0.0000      194.4600        0.0000        0.0000        0.0000      281.3100        0.0000        0.0000        0.0000        0.0000        0.0000        0.0000        0.0000        0.0000        0.0000        0.0000        0.0000        0.0000        0.0000        0.0000        0.0000        0.0000        0.0000        0.0000        0.0000        0.0000        0.0000        0.0000        0.0000        0.0000        0.0000        0.0000        0.0000        0.0000        0.0000        0.0000        0.0000        0.0000        0.0000        0.0000        0.0000        0.0000        0.0000        0.0000        0.0000        0.0000        0.0000        0.0000        0.0000
        0.0000        0.0000        0.0000        0.0000        0.0000        0.0000        0.0000        0.0000        0.0000        0.0000        0.0000        0.0000        0.0000        0.0000        0.0000        0.0000        0.0000        0.0000        0.0000        0.0000        0.0000        0.0000        0.0000        0.0000        0.0000        0.0000        0.0000        0.0000        0.0000        0.0000        0.0000        0.0000        0.0000        0.0000        0.0000        0.0000        0.0000        0.0000        0.0000        0.0000        0.0000        0.0000        0.0000        0.0000        0.0000        0.0000        0.0000        0.0000        0.0000        0.0000        0.0000        0.0000        0.0000        0.0000        0.0000        0.0000        0.0000        0.0000        0.0000        0.0000        0.0000        0.0000        0.0000        0.0000        0.0000        0.0000        0.0000        0.0000        0.0000        0.0000        0.0000        0.0000        0.0000        0.0000        0.0000        0.0000        0.0000        0.0000        0.0000        0.0000        0.0000        0.0000        0.0000        0.0000        0.0000        0.0000        0.0000        0.0000        0.0000        0.0000        0.0000        0.0000        0.0000        0.0000        0.0000        0.0000        0.0000        0.0000        0.0000        0.0000       59.8173       55.2964       39.0194       29.7477       26.9721       23.5665       21.1412       39.4595       12.9323       10.2117        8.7438        7.5896        7.7598        7.0519       10.3897       14.6246       17.7964       23.6862       21.3693       27.8834       32.1235       32.6296       34.1860       44.0854       49.7567       53.0142       64.5045       66.3807       66.9001       63.9343       69.9346       76.3490       93.6569       91.2659       78.1451       82.0566       81.0137       96.6032      129.0163      158.2785      126.9360      112.9447      126.3768      129.9617      165.3054      154.0619      175.0510      154.6750      147.1321      186.2599      226.6305      208.1515      184.3247      214.6242      200.7319      163.4906      168.1348      170.3792      164.3264      175.9576      172.2161      187.4635      172.9615      151.9996      156.6247      170.9626      159.9579      161.3153      171.6584      185.0939      175.6360      174.4430      173.5658      174.6386      157.5644      151.0888      147.4287      137.5708      135.7986      122.5959      123.8603      137.6916      128.8088       90.2936      104.6896      105.5734      110.6856       92.4618        0.0000        0.0000        0.0000        0.0000        0.0000        0.0000        0.0000        0.0000        0.0000        0.0000        0.0000        0.0000      280.1400      229.8900      260.3100        0.0000      258.6000      255.3900        0.0000        0.0000        0.0000        0.0000        0.0000        0.0000        0.0000        0.0000        0.0000        0.0000        0.0000        0.0000        0.0000        0.0000        0.0000        0.0000        0.0000        0.0000        0.0000        0.0000        0.0000        0.0000        0.0000        0.0000        0.0000        0.0000        0.0000        0.0000        0.0000        0.0000        0.0000        0.0000        0.0000        0.0000        0.0000        0.0000        0.0000        0.0000        0.0000        0.0000        0.0000        0.0000        0.0000
        0.0000        0.0000        0.0000        0.0000        0.0000        0.0000        0.0000        0.0000        0.0000        0.0000        0.0000        0.0000        0.0000        0.0000        0.0000        0.0000        0.0000        0.0000        0.0000        0.0000        0.0000        0.0000        0.0000        0.0000        0.0000        0.0000        0.0000        0.0000        0.0000        0.0000        0.0000        0.0000        0.0000        0.0000        0.0000        0.0000        0.0000        0.0000        0.0000        0.0000        0.0000        0.0000        0.0000        0.0000        0.0000        0.0000        0.0000        0.0000        0.0000        0.0000        0.0000        0.0000        0.0000        0.0000        0.0000        0.0000        0.0000        0.0000        0.0000        0.0000        0.0000        0.0000        0.0000        0.0000        0.0000        0.0000        0.0000        0.0000        0.0000        0.0000        0.0000        0.0000        0.0000        0.0000        0.0000        0.0000        0.0000        0.0000        0.0000        0.0000        0.0000        0.0000        0.0000        0.0000        0.0000        0.0000        0.0000        0.0000        0.0000        0.0000        0.0000        0.0000        0.0000        0.0000        0.0000        0.0000        0.0000        0.0000        0.0000       77.2548       52.5283       40.5162       41.6128       26.4765       20.6083       18.6409       16.9191       28.8498       15.9420       12.1757       10.6109        8.0181        9.0842       12.0624       16.4204       22.3228       24.5109       31.1214       23.7234       32.5653       33.3412       37.5353       36.5361       41.9048       58.0694       62.2046       77.2643       78.4704       78.7529       64.3069       74.1893      103.2872       87.7570       77.9872       73.2639       79.2678       87.5089      106.9765      121.1642      124.7028      117.8541      123.8949      123.3975      127.8931      142.4223      150.3411      156.9286      151.7936      168.8957      203.4334      189.8899      173.2993      159.1614      161.5480      163.2169      158.1602      163.1476      154.7708      152.3853      148.8759      167.0775      178.8120      174.4950      156.3634      149.7641      155.6197      172.4084      171.7885      203.3990      204.8674      180.3708      170.4638      162.3012      165.2904      151.8755      143.9179      137.7578      135.6795      123.0831      114.3455      139.3467      124.4329      121.6137       97.8728      104.2327      102.8371       97.1359       98.3034        0.0000        0.0000        0.0000        0.0000        0.0000        0.0000      164.4629      124.5900        0.0000        0.0000        0.0000        0.0000      245.6400      233.5500        0.0000        0.0000        0.0000        0.0000        0.0000        0.0000        0.0000        0.0000        0.0000        0.0000        0.0000        0.0000        0.0000        0.0000        0.0000        0.0000        0.0000        0.0000        0.0000        0.0000        0.0000        0.0000        0.0000        0.0000        0.0000        0.0000        0.0000        0.0000        0.0000        0.0000        0.0000        0.0000        0.0000        0.0000        0.0000        0.0000        0.0000        0.0000        0.0000        0.0000        0.0000        0.0000        0.0000        0.0000        0.0000        0.0000        0.0000
        0.0000        0.0000        0.0000        0.0000        0.0000        0.0000        0.0000        0.0000        0.0000        0.0000        0.0000        0.0000        0.0000        0.0000        0.0000        0.0000        0.0000        0.0000        0.0000        0.0000        0.0000        0.0000        0.0000        0.0000        0.0000        0.0000        0.0000        0.0000        0.0000        0.0000        0.0000        0.0000        0.0000        0.0000        0.0000        0.0000        0.0000        0.0000        0.0000        0.0000        0.0000        0.0000        0.0000        0.0000        0.0000        0.0000        0.0000        0.0000        0.0000        0.0000        0.0000        0.0000        0.0000        0.0000        0.0000        0.0000        0.0000        0.0000        0.0000        0.0000        0.0000        0.0000        0.0000        0.0000        0.0000        0.0000        0.0000        0.0000        0.0000        0.0000        0.0000        0.0000        0.0000        0.0000        0.0000        0.0000        0.0000        0.0000        0.0000        0.0000        0.0000        0.0000        0.0000        0.0000        0.0000        0.0000        0.0000        0.0000        0.0000        0.0000        0.0000        0.0000        0.0000        0.0000        0.0000        0.0000        0.0000       44.4443       37.7733       36.8459       45.2535       28.9415       23.8373       21.7625       16.8025       15.0624       13.4892       16.7085       16.8328       11.7715       10.6931        9.3794       14.9373       20.2288       16.8456       25.6538       28.3780       19.6826       17.4442       24.8697       30.9280       32.4849       36.1020       42.4887       41.1176       55.2146       77.5126       64.9121       62.1823       75.1418       77.4469       84.8780       63.5903       62.4141       88.2484       84.6892       90.0553      110.7887      117.6350      116.9376      118.8889      141.8662      142.0128      146.4780      163.5101      163.0150      164.3918      163.3862      154.3380      163.9628      166.1725      145.3773      145.4974      149.9969      144.6707      136.2387      148.4209      147.1759      139.3003      149.5720      152.1401      164.7146      159.3058      147.0265      142.6184      145.0554      180.1556      175.9459      165.5498      177.5056      168.6479      150.7863      131.9849      131.1279      145.4532      131.6329      129.2757      125.2950      129.1640      115.0005      123.6359      124.6849      118.3608       76.3667       81.9856       78.9230       84.9216        0.0000        0.0000        0.0000        0.0000        0.0000      119.7732      121.5541      117.9482       64.0800        0.0000        0.0000        0.0000        0.0000        0.0000        0.0000        0.0000        0.0000        0.0000        0.0000        0.0000        0.0000        0.0000        0.0000        0.0000        0.0000        0.0000        0.0000        0.0000        0.0000        0.0000        0.0000        0.0000        0.0000        0.0000        0.0000        0.0000        0.0000        0.0000        0.0000        0.0000        0.0000        0.0000        0.0000        0.0000        0.0000        0.0000        0.0000        0.0000        0.0000        0.0000        0.0000        0.0000        0.0000        0.0000        0.0000        0.0000        0.0000        0.0000        0.0000        0.0000        0.0000        0.0000
        0.0000        0.0000        0.0000        0.0000        0.0000        0.0000        0.0000        0.0000        0.0000        0.0000        0.0000        0.0000        0.0000        0.0000        0.0000        0.0000        0.0000        0.0000        0.0000        0.0000        0.0000        0.0000        0.0000        0.0000        0.0000        0.0000        0.0000        0.0000        0.0000        0.0000        0.0000        0.0000        0.0000        0.0000        0.0000        0.0000        0.0000        0.0000        0.0000        0.0000        0.0000        0.0000        0.0000        0.0000        0.0000        0.0000        0.0000        0.0000        0.0000        0.0000        0.0000        0.0000        0.0000        0.0000        0.0000        0.0000        0.0000        0.0000        0.0000        0.0000        0.0000        0.0000        0.0000        0.0000        0.0000        0.0000        0.0000        0.0000        0.0000        0.0000        0.0000        0.0000        0.0000        0.0000        0.0000        0.0000        0.0000        0.0000        0.0000        0.0000        0.0000        0.0000        0.0000        0.0000        0.0000        0.0000        0.0000        0.0000        0.0000        0.0000        0.0000        0.0000        0.0000        0.0000        0.0000        0.0000        0.0000       23.5995       19.3500       15.5413       21.9506       30.4217       18.7297       15.0284       15.3270       14.0724       13.1117       18.0341       14.7397       12.8366       11.0126        7.3454        7.8470        9.6525       10.5572       21.0994       14.4018       15.3816       18.0660       38.1098       33.8596       28.4341       31.9449       38.4516       50.6478       57.1129       51.9801       60.7746       67.6727       63.4140       65.7121       68.6234       71.5348       65.2963      110.1096      101.6341       97.8792      107.7879      110.5418      108.0335      122.3304      147.8605      157.5676      164.2857      166.8987      157.4105      149.5696      139.9144      134.8840      133.9153      137.4804      138.7005      143.7724      145.6898      137.6735      136.1267      151.2673      151.7905      146.0559      166.1220      151.5845      151.5058      138.9103      136.8868      135.5514      130.5762      133.5238      139.2514      146.1135      172.8582      149.9547      139.8196      127.4962      124.2643      129.2521      121.7380      129.9352      115.2857      105.7024       90.3914      100.5760       85.1340       92.9977       78.9254       68.3940       65.2363       82.4628        0.0000        0.0000        0.0000       17.6400       88.0343      104.7416      104.3874      110.7502       64.0200        0.0000        0.0000        0.0000        0.0000        0.0000        0.0000        0.0000        0.0000        0.0000        0.0000        0.0000        0.0000        0.0000        0.0000        0.0000        0.0000        0.0000        0.0000        0.0000        0.0000        0.0000        0.0000        0.0000        0.0000        0.0000        0.0000        0.0000        0.0000        0.0000        0.0000        0.0000        0.0000        0.0000        0.0000        0.0000        0.0000        0.0000        0.0000        0.0000        0.0000        0.0000        0.0000        0.0000        0.0000        0.0000        0.0000        0.0000        0.0000        0.0000        0.0000        0.0000        0.0000        0.0000
        0.0000        0.0000        0.0000        0.0000        0.0000        0.0000        0.0000        0.0000        0.0000        0.0000        0.0000        0.0000        0.0000        0.0000        0.0000        0.0000        0.0000        0.0000        0.0000        0.0000        0.0000        0.0000        0.0000        0.0000        0.0000        0.0000        0.0000        0.0000        0.0000        0.0000        0.0000        0.0000        0.0000        0.0000        0.0000        0.0000        0.0000        0.0000        0.0000        0.0000        0.0000        0.0000        0.0000        0.0000        0.0000        0.0000        0.0000        0.0000        0.0000        0.0000        0.0000        0.0000        0.0000        0.0000        0.0000        0.0000        0.0000        0.0000        0.0000        0.0000        0.0000        0.0000        0.0000        0.0000        0.0000        0.0000        0.0000        0.0000        0.0000        0.0000        0.0000        0.0000        0.0000        0.0000        0.0000        0.0000        0.0000        0.0000        0.0000        0.0000        0.0000        0.0000        0.0000        0.0000        0.0000        0.0000        0.0000        0.0000        0.0000        0.0000        0.0000        0.0000        0.0000        0.0000        0.0000        0.0000       32.0977       20.4374       17.6281       13.3171       13.9476       16.5751       13.7428       17.1993       12.6011       13.0856       12.2933       24.9433       25.1784       11.7009       12.4066        9.2509       11.5993       10.1185       11.5168       11.1381       29.6594      161.2853       50.7874       41.2270       29.1133       23.1105       25.5178       43.1974       39.5420       44.2854       49.4290       45.3629       46.6582       47.4296       50.7385       64.8071       65.8894       67.3366       70.1602       92.1668       91.4109      145.6846      107.3060      125.8260      123.1171      160.4868      184.1714      177.0117      139.8520      124.7646      128.6549      127.7258      133.1190      139.0334      132.3795      129.3659      141.6461      150.9608      160.1537      164.6242      159.6219      170.5923      160.7830      166.6577      163.9862      157.9747      162.6918      138.8188      140.4685      134.3503      133.6723      116.2054      127.6335      131.6289      127.5209      117.3322       95.8417       86.2713       84.6739       93.6291       80.9704       63.2221       52.7187       39.3749       38.9015       41.4235       47.7462       19.5870       34.8589       53.6331        0.0000        0.0000        0.0000        0.0000       74.1263       88.7038       94.2138       88.6303       92.6576       71.4900        0.0000        0.0000        0.0000        0.0000        0.0000        0.0000        0.0000        0.0000        0.0000        0.0000        0.0000        0.0000        0.0000        0.0000        0.0000        0.0000        0.0000        0.0000        0.0000        0.0000        0.0000        0.0000        0.0000        0.0000        0.0000        0.0000        0.0000        0.0000        0.0000        0.0000        0.0000        0.0000        0.0000        0.0000        0.0000        0.0000        0.0000        0.0000        0.0000        0.0000        0.0000        0.0000        0.0000        0.0000        0.0000        0.0000        0.0000        0.0000        0.0000        0.0000        0.0000        0.0000        0.0000
        0.0000        0.0000        0.0000        0.0000        0.0000        0.0000        0.0000        0.0000        0.0000        0.0000        0.0000        0.0000        0.0000        0.0000        0.0000        0.0000        0.0000        0.0000        0.0000        0.0000        0.0000        0.0000        0.0000        0.0000        0.0000        0.0000        0.0000        0.0000        0.0000        0.0000        0.0000        0.0000        0.0000        0.0000        0.0000        0.0000        0.0000        0.0000        0.0000        0.0000        0.0000        0.0000        0.0000        0.0000        0.0000        0.0000        0.0000        0.0000        0.0000        0.0000        0.0000        0.0000        0.0000        0.0000        0.0000        0.0000        0.0000        0.0000        0.0000        0.0000        0.0000        0.0000        0.0000        0.0000        0.0000        0.0000        0.0000        0.0000        0.0000        0.0000        0.0000        0.0000        0.0000        0.0000        0.0000        0.0000        0.0000        0.0000        0.0000        0.0000        0.0000        0.0000        0.0000        0.0000        0.0000        0.0000        0.0000        0.0000        0.0000        0.0000        0.0000        0.0000        0.0000        0.0000        0.0000        0.0000       18.0603       14.5896       17.1358       10.7767       13.6713       15.3344       11.1918       11.1998       12.1313       11.6123       11.0026        9.5681       10.2110       10.3655        9.7243        9.5530       10.3477       11.1869       13.3824       11.8039       13.2030       93.3223      123.9029       18.2497       33.3174       28.3394       20.5254       32.5998       31.5202       43.7402       37.5837       39.8132       45.7161       48.6154       51.2597       64.3094       82.7348       69.1150       76.7973       90.4229      105.1616      133.0023      136.8454      136.1197      126.8430      141.7646      146.5859      159.5723      150.6344      135.2926      110.6161       97.2749      116.2100      123.1334      123.9477      128.8815      139.0931      158.4008      154.2314      159.4733      154.2512      167.1896      166.3717      158.4001      155.6169      154.6882      158.0971      143.7262      136.0418      135.1330      133.4532      113.6663      114.7637      119.1124      102.0174       90.7857       80.3007       74.1058       72.2803       62.0489       55.9104       44.6047       36.4501       28.4820       27.6768       30.7863       37.2853        0.0000        0.0000        0.0000        0.0000        0.0000        0.0000       59.1738       79.7085       79.2126       73.2802       72.0891       79.6960        0.0000        0.0000        0.0000        0.0000        0.0000        0.0000        0.0000        0.0000        0.0000        0.0000        0.0000        0.0000        0.0000        0.0000        0.0000        0.0000        0.0000        0.0000        0.0000        0.0000        0.0000        0.0000        0.0000        0.0000        0.0000        0.0000        0.0000        0.0000        0.0000        0.0000        0.0000        0.0000        0.0000        0.0000        0.0000        0.0000        0.0000        0.0000        0.0000        0.0000        0.0000        0.0000        0.0000        0.0000        0.0000        0.0000        0.0000        0.0000        0.0000        0.0000        0.0000        0.0000        0.0000        0.0000
        0.0000        0.0000        0.0000        0.0000        0.0000        0.0000        0.0000        0.0000        0.0000        0.0000        0.0000        0.0000        0.0000        0.0000        0.0000        0.0000        0.0000        0.0000        0.0000        0.0000        0.0000        0.0000        0.0000        0.0000        0.0000        0.0000        0.0000        0.0000        0.0000        0.0000        0.0000        0.0000        0.0000        0.0000        0.0000        0.0000        0.0000        0.0000        0.0000        0.0000        0.0000        0.0000        0.0000        0.0000        0.0000        0.0000        0.0000        0.0000        0.0000        0.0000        0.0000        0.0000        0.0000        0.0000        0.0000        0.0000        0.0000        0.0000        0.0000        0.0000        0.0000        0.0000        0.0000        0.0000        0.0000        0.0000        0.0000        0.0000        0.0000        0.0000        0.0000        0.0000        0.0000        0.0000        0.0000        0.0000        0.0000        0.0000        0.0000        0.0000        0.0000        0.0000        0.0000        0.0000        0.0000        0.0000        0.0000        0.0000        0.0000        0.0000        0.0000        0.0000        0.0000        0.0000        0.0000        0.0000       10.9862       11.5868       19.0967       10.5476       16.6321        9.8578       10.5175        9.8987        9.7178       10.8049       13.3496       11.0655       14.3706       13.6073       15.7018       16.7217       16.1487       16.4508       16.6772       24.7702       15.2797       21.5472       52.5555       14.7248       18.3312       15.5699       14.3805       22.7634       31.5646       34.4000       41.1113       36.1036       36.8890       43.5966       45.0931       50.7330       61.8304       57.3993       57.7565       94.8751      116.4950      130.9714      142.7830      115.5405      105.9800      113.2593       98.9216      132.9386      112.2032      126.3527      120.2512      100.1227      107.7708      147.2699      145.1771      145.7749      139.5823      141.0111      155.0835      176.1991      174.1767      166.5191      168.7852      157.4171      155.1049      151.7868      136.4343      121.5151      124.1984      126.3081      116.2915       87.0889       83.3091       81.9153       81.6210       68.2378       59.2110       52.9981       55.6272       48.8226       42.0129       35.0991       36.2595       30.1965       31.9748       30.2344        0.0000        0.0000        0.0000        0.0000        0.0000        0.0000       45.7679       45.5911       54.9001       63.1406       62.1629       60.4470       69.9620        0.0000        0.0000        0.0000        0.0000        0.0000        0.0000        0.0000        0.0000        0.0000        0.0000        0.0000        0.0000        0.0000        0.0000        0.0000        0.0000        0.0000        0.0000        0.0000        0.0000        0.0000        0.0000        0.0000        0.0000        0.0000        0.0000        0.0000        0.0000        0.0000        0.0000        0.0000        0.0000        0.0000        0.0000        0.0000        0.0000        0.0000        0.0000        0.0000        0.0000        0.0000        0.0000        0.0000        0.0000        0.0000        0.0000        0.0000        0.0000        0.0000        0.0000        0.0000        0.0000        0.0000        0.0000
        0.0000        0.0000        0.0000        0.0000        0.0000        0.0000        0.0000        0.0000        0.0000        0.0000        0.0000        0.0000        0.0000        0.0000        0.0000        0.0000        0.0000        0.0000        0.0000        0.0000        0.0000        0.0000        0.0000        0.0000        0.0000        0.0000        0.0000        0.0000        0.0000        0.0000        0.0000        0.0000        0.0000        0.0000        0.0000        0.0000        0.0000        0.0000        0.0000        0.0000        0.0000        0.0000        0.0000        0.0000        0.0000        0.0000        0.0000        0.0000        0.0000        0.0000        0.0000        0.0000        0.0000        0.0000        0.0000        0.0000        0.0000        0.0000        0.0000        0.0000        0.0000        0.0000        0.0000        0.0000        0.0000        0.0000        0.0000        0.0000        0.0000        0.0000        0.0000        0.0000        0.0000        0.0000        0.0000        0.0000        0.0000        0.0000        0.0000        0.0000        0.0000        0.0000        0.0000        0.0000        0.0000        0.0000        0.0000        0.0000        0.0000        0.0000        0.0000        0.0000        0.0000        0.0000        0.0000        0.0000        0.0000        5.6233        7.5337        7.8922        6.4475        6.9413        9.4172       12.4457       11.2003       13.7052       14.7584       15.6870       14.0372       13.6031       27.8917       21.1994       20.1887       31.9603       19.6145       29.0150       26.0449       28.1037       19.6943       18.9390       17.7547       18.4024       21.5800       22.3476       30.4751       26.9195       33.4460       32.2919       33.1226       35.0009       37.0262       45.3309       47.9556       46.7002       50.6440       62.7475       82.7265       68.2042       76.4017       99.5463       95.3755       85.3150       89.1186      152.9986      120.6947      113.9308      132.0377      121.6807      137.1462      149.4309      149.4473      140.5250      152.1026      150.4846      161.2188      164.5993      168.2839      157.6317      166.6075      148.7439      146.5914      138.7416      136.9055      116.9133       98.4325       89.7649       82.7842       69.9547       65.2936       63.4339       55.6287       53.3334       45.8125       38.2599       53.0199       34.8864       28.9693       28.8604       29.2473       24.9302       25.9082        0.0000        0.0000        0.0000        0.0000        0.0000        0.0000        0.0000       42.6456       44.8592       52.2025       61.3121       54.6131       57.5669       63.9710        0.0000        0.0000        0.0000        0.0000        0.0000        0.0000        0.0000        0.0000        0.0000        0.0000        0.0000        0.0000        0.0000        0.0000        0.0000        0.0000        0.0000        0.0000        0.0000        0.0000        0.0000        0.0000        0.0000        0.0000        0.0000        0.0000        0.0000        0.0000        0.0000        0.0000        0.0000        0.0000        0.0000        0.0000        0.0000        0.0000        0.0000        0.0000        0.0000        0.0000        0.0000        0.0000        0.0000        0.0000        0.0000        0.0000        0.0000        0.0000        0.0000        0.0000        0.0000        0.0000        0.0000        0.0000
        0.0000        0.0000        0.0000        0.0000        0.0000        0.0000        0.0000        0.0000        0.0000        0.0000        0.0000        0.0000        0.0000        0.0000        0.0000        0.0000        0.0000        0.0000        0.0000        0.0000        0.0000        0.0000        0.0000        0.0000        0.0000        0.0000        0.0000        0.0000        0.0000        0.0000        0.0000        0.0000        0.0000        0.0000        0.0000        0.0000        0.0000        0.0000        0.0000        0.0000        0.0000        0.0000        0.0000        0.0000        0.0000        0.0000        0.0000        0.0000        0.0000        0.0000        0.0000        0.0000        0.0000        0.0000        0.0000        0.0000        0.0000        0.0000        0.0000        0.0000        0.0000        0.0000        0.0000        0.0000        0.0000        0.0000        0.0000        0.0000        0.0000        0.0000        0.0000        0.0000        0.0000        0.0000        0.0000        0.0000        0.0000        0.0000        0.0000        0.0000        0.0000        0.0000        0.0000        0.0000        0.0000        0.0000        0.0000        0.0000        0.0000        0.0000        0.0000        0.0000        0.0000        0.0000        0.0000        0.0000       11.5128        5.4382        9.2199        4.0007        0.0000        5.2962        4.7103       12.6352       11.5249       14.2052       11.4818       15.5428       17.4040       21.0102       18.5093       22.5761       35.0937       34.1018       45.9104       47.4540       33.2619       23.0209       22.2144       14.9782       27.4684       17.4222       21.1544       20.2343       23.5045       25.9705       28.6847       22.6440       23.1607       27.7928       41.1432       69.9174       59.6556       73.8549       59.1966       70.6411       68.7060       54.6716       61.6230       63.3783       53.3901       64.7201      113.6695      153.6717      138.9032      127.9262      146.5284      153.8353      162.3900      180.5431      159.9267      163.7104      175.5304      171.0671      208.3505      149.8342      141.8507      133.9789      139.7737      117.2396      105.7961      109.4239      115.1203       84.6619       94.4441       76.2394       63.9252       55.2340       48.8490       41.7376       38.5619       29.7091       25.8571       26.2878       23.3066       15.1481       11.3048       10.0764       14.7446        0.0000        0.0000        0.0000        0.0000        0.0000       68.1300       15.3000        0.0000       51.3360       50.4385       53.2103       61.1067       54.9288       56.5973       58.2523        0.0000        0.0000        0.0000        0.0000        0.0000        0.0000        0.0000        0.0000        0.0000        0.0000        0.0000        0.0000        0.0000        0.0000        0.0000        0.0000        0.0000        0.0000        0.0000        0.0000        0.0000        0.0000        0.0000        0.0000        0.0000        0.0000        0.0000        0.0000        0.0000        0.0000        0.0000        0.0000        0.0000        0.0000        0.0000        0.0000        0.0000        0.0000        0.0000        0.0000        0.0000        0.0000        0.0000        0.0000        0.0000        0.0000        0.0000        0.0000        0.0000        0.0000        0.0000        0.0000        0.0000        0.0000        0.0000
        0.0000        0.0000        0.0000        0.0000        0.0000        0.0000        0.0000        0.0000        0.0000        0.0000        0.0000        0.0000        0.0000        0.0000        0.0000        0.0000        0.0000        0.0000        0.0000        0.0000        0.0000        0.0000        0.0000        0.0000        0.0000        0.0000        0.0000        0.0000        0.0000        0.0000        0.0000        0.0000        0.0000        0.0000        0.0000        0.0000        0.0000        0.0000        0.0000        0.0000        0.0000        0.0000        0.0000        0.0000        0.0000        0.0000        0.0000        0.0000        0.0000        0.0000        0.0000        0.0000        0.0000        0.0000        0.0000        0.0000        0.0000        0.0000        0.0000        0.0000        0.0000        0.0000        0.0000        0.0000        0.0000        0.0000        0.0000        0.0000        0.0000        0.0000        0.0000        0.0000        0.0000        0.0000        0.0000        0.0000        0.0000        0.0000        0.0000        0.0000        0.0000        0.0000        0.0000        0.0000        0.0000        0.0000        0.0000        0.0000        0.0000        0.0000        0.0000        0.0000        0.0000        0.0000        0.0000        0.0000        0.0000        5.7123        0.0000        0.0000        0.0000        3.4077        4.6590       10.4508       10.9380       13.8966       12.0025       16.8209       20.4286       23.6662       24.2725       26.0615       38.1626       62.7976       42.1621       43.9447       26.0994       23.9839       20.6726       23.1632       24.1489       16.3762       19.3053       19.6704       21.4009       23.7141       30.5298       27.4691       20.0615       35.3528       45.0620       41.8280       36.5701       51.9472       63.6788       77.6115       72.8830       71.8685       51.2974       42.6049       56.0788       69.1445       90.4914      115.0934      101.1002      101.6880      132.5938      173.5396      219.4037      188.4581      177.6422      179.5957      164.0307      159.6556      154.0153      122.9482      119.8502      119.1777      120.5445       91.6613       88.3693       87.7797       87.9257       76.2685       72.0058       61.3533       51.7664       41.0104       36.2323       32.3568       30.7917       30.2031       20.1682       20.9082       15.4576       10.7901        8.9499       10.8110       11.5403        0.0000        0.0000        0.0000        0.0000        0.0000       23.0100        9.3900        9.8700       47.2645       49.2096       49.6425       57.1593       51.0747       51.4207       57.6307        0.0000        0.0000        0.0000        0.0000        0.0000        0.0000        0.0000        0.0000        0.0000        0.0000        0.0000        0.0000        0.0000        0.0000        0.0000        0.0000        0.0000        0.0000        0.0000        0.0000        0.0000        0.0000        0.0000        0.0000        0.0000        0.0000        0.0000        0.0000        0.0000        0.0000        0.0000        0.0000        0.0000        0.0000        0.0000        0.0000        0.0000        0.0000        0.0000        0.0000        0.0000        0.0000        0.0000        0.0000        0.0000        0.0000        0.0000        0.0000        0.0000        0.0000        0.0000        0.0000        0.0000        0.0000        0.0000
        0.0000        0.0000        0.0000        0.0000        0.0000        0.0000        0.0000        0.0000        0.0000        0.0000        0.0000        0.0000        0.0000        0.0000        0.0000        0.0000        0.0000        0.0000        0.0000        0.0000        0.0000        0.0000        0.0000        0.0000        0.0000        0.0000        0.0000        0.0000        0.0000        0.0000        0.0000        0.0000        0.0000        0.0000        0.0000        0.0000        0.0000        0.0000        0.0000        0.0000        0.0000        0.0000        0.0000        0.0000        0.0000        0.0000        0.0000        0.0000        0.0000        0.0000        0.0000        0.0000        0.0000        0.0000        0.0000        0.0000        0.0000        0.0000        0.0000        0.0000        0.0000        0.0000        0.0000        0.0000        0.0000        0.0000        0.0000        0.0000        0.0000        0.0000        0.0000        0.0000        0.0000        0.0000        0.0000        0.0000        0.0000        0.0000        0.0000        0.0000        0.0000        0.0000        0.0000        0.0000        0.0000        0.0000        0.0000        0.0000        0.0000        0.0000        0.0000        0.0000        0.0000        0.0000        0.0000        0.0000        0.0000        0.0000        0.0000        0.0000        0.0000        4.3050        5.8929       10.1725       10.3326       13.2862       15.5640       21.6043       27.5050       26.5479       30.2582       36.3560       54.1674       58.1638       40.2089       35.9401       25.3815       27.0718       21.0439       22.3259       26.8874       22.2168       17.0104       19.4205       20.9633       21.7780       19.9222       19.5548       19.6190       30.3219       32.7096       27.6592       30.5451       31.4524       63.7161       55.0504       50.7625       54.4619       46.3661       62.9917       55.2744       65.5680       87.2744       82.0684       83.1572       97.0237      104.9263      154.2034      170.7178      143.7591      138.1857      137.8550      146.8274      154.7755      141.2296      106.5592      100.3300      110.1737       94.5507       77.4591       74.3692       76.3989       76.2943       63.1487       54.1430       46.1609       45.4833       36.9680       34.3142       31.7902       31.3333       23.7077       18.0558       16.6536       16.3523       12.4139       10.1975        0.0000        0.0000        0.0000        0.0000        0.0000        0.0000       36.3000       12.8400        6.1200        4.6500       40.1171       43.9285       48.1389       51.5344       47.7422       44.2844       50.7642        0.0000        0.0000        0.0000        0.0000        0.0000        0.0000        0.0000        0.0000        0.0000        0.0000        0.0000        0.0000        0.0000        0.0000        0.0000        0.0000        0.0000        0.0000        0.0000        0.0000        0.0000        0.0000        0.0000        0.0000        0.0000        0.0000        0.0000        0.0000        0.0000        0.0000        0.0000        0.0000        0.0000        0.0000        0.0000        0.0000        0.0000        0.0000        0.0000        0.0000        0.0000        0.0000        0.0000        0.0000        0.0000        0.0000        0.0000        0.0000        0.0000        0.0000        0.0000        0.0000        0.0000        0.0000        0.0000
        0.0000        0.0000        0.0000        0.0000        0.0000        0.0000        0.0000        0.0000        0.0000        0.0000        0.0000        0.0000        0.0000        0.0000        0.0000        0.0000        0.0000        0.0000        0.0000        0.0000        0.0000        0.0000        0.0000        0.0000        0.0000        0.0000        0.0000        0.0000        0.0000        0.0000        0.0000        0.0000        0.0000        0.0000        0.0000        0.0000        0.0000        0.0000        0.0000        0.0000        0.0000        0.0000        0.0000        0.0000        0.0000        0.0000        0.0000        0.0000        0.0000        0.0000        0.0000        0.0000        0.0000        0.0000        0.0000        0.0000        0.0000        0.0000        0.0000        0.0000        0.0000        0.0000        0.0000        0.0000        0.0000        0.0000        0.0000        0.0000        0.0000        0.0000        0.0000        0.0000        0.0000        0.0000        0.0000        0.0000        0.0000        0.0000        0.0000        0.0000        0.0000        0.0000        0.0000        0.0000        0.0000        0.0000        0.0000        0.0000        0.0000        0.0000        0.0000        0.0000        0.0000        0.0000        0.0000        0.0000        0.0000        0.0000        0.0000        0.0000        0.0000        0.0000        6.9567       12.3708       15.0188       16.3032       18.0427       28.0244       32.4510       33.4085       35.1247       49.7211       42.2144       37.6389       36.2745       29.2704       29.5094       33.5071       32.2079       29.3876       28.9276       27.3315       30.7507       27.4618       24.5228       26.9267       26.9731       20.8004       21.4139       19.8866       20.3031       23.3499       27.7201       28.3713       31.8084       34.5548       38.1920       38.5411       42.6677       61.4435       36.2167       54.4738       79.1915       71.6893       73.5204      103.0834      104.8690      108.9676      134.8232      139.7911      143.1525      118.3349      119.3699      119.8546      140.3764      102.7596      104.8494      102.0947       82.1331       67.9281       66.3225       63.8093       63.9854       52.2833       45.2871       40.7722       42.0936       40.0138       36.0973       34.3794       28.6121       19.1540       20.1348       17.6878       20.5252       16.4082       19.9511        0.0000        0.0000        0.0000        0.0000        0.0000        0.0000        0.0000        8.2500       27.3600       15.3000       39.3693       39.6756       44.1848       41.6163       36.4608       40.3175       49.4967        0.0000        0.0000        0.0000        0.0000        0.0000        0.0000        0.0000        0.0000        0.0000        0.0000        0.0000        0.0000        0.0000        0.0000        0.0000        0.0000        0.0000        0.0000        0.0000        0.0000        0.0000        0.0000        0.0000        0.0000        0.0000        0.0000        0.0000        0.0000        0.0000        0.0000        0.0000        0.0000        0.0000        0.0000        0.0000        0.0000        0.0000        0.0000        0.0000        0.0000        0.0000        0.0000        0.0000        0.0000        0.0000        0.0000        0.0000        0.0000        0.0000        0.0000        0.0000        0.0000        0.0000        0.0000        0.0000
        0.0000        0.0000        0.0000        0.0000        0.0000        0.0000        0.0000        0.0000        0.0000        0.0000        0.0000        0.0000        0.0000        0.0000        0.0000        0.0000        0.0000        0.0000        0.0000        0.0000        0.0000        0.0000        0.0000        0.0000        0.0000        0.0000        0.0000        0.0000        0.0000        0.0000        0.0000        0.0000        0.0000        0.0000        0.0000        0.0000        0.0000        0.0000        0.0000        0.0000        0.0000        0.0000        0.0000        0.0000        0.0000        0.0000        0.0000        0.0000        0.0000        0.0000        0.0000        0.0000        0.0000        0.0000        0.0000        0.0000        0.0000        0.0000        0.0000        0.0000        0.0000        0.0000        0.0000        0.0000        0.0000        0.0000        0.0000        0.0000        0.0000        0.0000        0.0000        0.0000        0.0000        0.0000        0.0000        0.0000        0.0000        0.0000        0.0000        0.0000        0.0000        0.0000        0.0000        0.0000        0.0000        0.0000        0.0000        0.0000        0.0000        0.0000        0.0000        0.0000        0.0000        0.0000        0.0000        0.0000        0.0000        0.0000        0.0000        0.0000        0.0000        0.0000        0.0000       23.6254       30.9206       31.7790       36.0038       42.3992       48.3097       49.5529       57.1474       68.8261       71.2745       53.0527       57.2062       45.6622       45.0601       45.4011       41.0975       42.7100       42.8556       40.6869       41.3107       40.9080       38.7962       37.9278       36.0100        0.0000        0.0000       24.5238       22.0370       23.2699       23.8184       26.7107       29.2213       31.6264       32.5490       33.8800       32.0879       20.6394       18.5900       22.0109       40.6798       61.6237       58.5501       67.2417       75.9358       93.3281      114.9222      128.0681      149.6860      129.1537      121.1273      125.4403      127.8657       97.7706       97.9316       78.9301       67.5918       59.3439       58.9708       59.1888       44.5438       43.5252       40.3344       37.5767       37.4240       33.6048       33.3203       30.5787       22.8412       16.1762       23.5955       19.5723        0.0000        0.0000        0.0000        0.0000        0.0000        0.0000        0.0000        0.0000        0.0000        0.0000        0.0000        0.0000        0.0000       31.5852       31.9566       33.3685       29.2903       29.6526       34.0502        0.0000        0.0000        0.0000        0.0000        0.0000        0.0000        0.0000        0.0000        0.0000        0.0000        0.0000        0.0000        0.0000        0.0000        0.0000        0.0000        0.0000        0.0000        0.0000        0.0000        0.0000        0.0000        0.0000        0.0000        0.0000        0.0000        0.0000        0.0000        0.0000        0.0000        0.0000        0.0000        0.0000        0.0000        0.0000        0.0000        0.0000        0.0000        0.0000        0.0000        0.0000        0.0000        0.0000        0.0000        0.0000        0.0000        0.0000        0.0000        0.0000        0.0000        0.0000        0.0000        0.0000        0.0000        0.0000        0.0000
        0.0000        0.0000        0.0000        0.0000        0.0000        0.0000        0.0000        0.0000        0.0000        0.0000        0.0000        0.0000        0.0000        0.0000        0.0000        0.0000        0.0000        0.0000        0.0000        0.0000        0.0000        0.0000        0.0000        0.0000        0.0000        0.0000        0.0000        0.0000        0.0000        0.0000        0.0000        0.0000        0.0000        0.0000        0.0000        0.0000        0.0000        0.0000        0.0000        0.0000        0.0000        0.0000        0.0000        0.0000        0.0000        0.0000        0.0000        0.0000        0.0000        0.0000        0.0000        0.0000        0.0000        0.0000        0.0000        0.0000        0.0000        0.0000        0.0000        0.0000        0.0000        0.0000        0.0000        0.0000        0.0000        0.0000        0.0000        0.0000        0.0000        0.0000        0.0000        0.0000        0.0000        0.0000        0.0000        0.0000        0.0000        0.0000        0.0000        0.0000        0.0000        0.0000        0.0000        0.0000        0.0000        0.0000        0.0000        0.0000        0.0000        0.0000        0.0000        0.0000        0.0000        0.0000        0.0000        0.0000        0.0000        0.0000        0.0000        0.0000        0.0000        0.0000        0.0000       30.2960       37.4951       40.6912       49.4584       54.9470       61.6788       65.3683       68.2118       82.1205       80.5636       74.8699       59.5342       55.2079       56.1814       57.7911       63.1780       52.3300       50.2088       45.8461       46.0854       46.3064       43.7470       44.3085        0.0000        0.0000        0.0000        0.0000        0.0000        0.0000       24.6300       29.9479       28.8882       28.4987       31.8936       30.2358       26.9130       16.4657       16.6288       30.3982       27.4258       50.3755       56.3837       61.1442       69.5074       94.9747      115.4782      148.3597      175.4093      148.2113      143.3648      116.9130      107.7514       87.4777       79.2290       63.3663       54.2264       53.3610       53.9519       52.2154       41.6702       40.3374       39.2345       38.5444       34.0644       27.4279       30.6403       28.7639       21.7846       19.8010        0.0000        0.0000        0.0000        0.0000        0.0000        0.0000        0.0000        0.0000        0.0000        0.0000        0.0000        0.0000        0.0000        0.0000        0.0000       38.9306       34.1077       28.6307       27.2612       33.5035       37.1512       67.1618        0.0000        0.0000        0.0000        0.0000        0.0000        0.0000        0.0000        0.0000        0.0000        0.0000        0.0000        0.0000        0.0000        0.0000        0.0000        0.0000        0.0000        0.0000        0.0000        0.0000        0.0000        0.0000        0.0000        0.0000        0.0000        0.0000        0.0000        0.0000        0.0000        0.0000        0.0000        0.0000        0.0000        0.0000        0.0000        0.0000        0.0000        0.0000        0.0000        0.0000        0.0000        0.0000        0.0000        0.0000        0.0000        0.0000        0.0000        0.0000        0.0000        0.0000        0.0000        0.0000        0.0000        0.0000        0.0000
        0.0000        0.0000        0.0000        0.0000        0.0000        0.0000        0.0000        0.0000        0.0000        0.0000        0.0000        0.0000        0.0000        0.0000        0.0000        0.0000        0.0000        0.0000        0.0000        0.0000        0.0000        0.0000        0.0000        0.0000        0.0000        0.0000        0.0000        0.0000        0.0000        0.0000        0.0000        0.0000        0.0000        0.0000        0.0000        0.0000        0.0000        0.0000        0.0000        0.0000        0.0000        0.0000        0.0000        0.0000        0.0000        0.0000        0.0000        0.0000        0.0000        0.0000        0.0000        0.0000        0.0000        0.0000        0.0000        0.0000        0.0000        0.0000        0.0000        0.0000        0.0000        0.0000        0.0000        0.0000        0.0000        0.0000        0.0000        0.0000        0.0000        0.0000        0.0000        0.0000        0.0000        0.0000        0.0000        0.0000        0.0000        0.0000        0.0000        0.0000        0.0000        0.0000        0.0000        0.0000        0.0000        0.0000        0.0000        0.0000        0.0000        0.0000        0.0000        0.0000        0.0000        0.0000        0.0000        0.0000        0.0000        0.0000        0.0000        0.0000        0.0000        0.0000        0.0000       33.5524       39.2587       43.7748       47.1314       62.9926       57.4018       67.3498       62.5117       78.5073       76.7057       73.3828       70.2873       72.4707       70.7716        0.0000       68.6644       77.1643        0.0000        0.0000       63.7345       50.2606        0.0000        0.0000        0.0000        0.0000        0.0000        0.0000        0.0000        0.0000       30.9423       28.4228       27.1104       27.6978       29.1229       29.8397       25.2185       14.7116       19.7462       21.7267       20.0176       39.0231       44.4275       57.5789       70.2677       96.7263      120.8827      130.1140      146.9382      137.8688      102.8531       87.4593       98.1500       84.7269       83.0872       72.6098       56.7339       60.1519       48.2110       44.6819       48.7367       39.8348       37.5709       41.8865       38.8935        0.0000        0.0000        0.0000        0.0000        0.0000        0.0000        0.0000        0.0000        0.0000        0.0000        0.0000        0.0000        0.0000        0.0000        0.0000        0.0000        0.0000        0.0000        0.0000        0.0000       43.9851       40.3300       37.6736       31.1575       34.7290        0.0000        0.0000        0.0000        0.0000        0.0000        0.0000        0.0000        0.0000        0.0000        0.0000        0.0000        0.0000        0.0000        0.0000        0.0000        0.0000        0.0000        0.0000        0.0000        0.0000        0.0000        0.0000        0.0000        0.0000        0.0000        0.0000        0.0000        0.0000        0.0000        0.0000        0.0000        0.0000        0.0000        0.0000        0.0000        0.0000        0.0000        0.0000        0.0000        0.0000        0.0000        0.0000        0.0000        0.0000        0.0000        0.0000        0.0000        0.0000        0.0000        0.0000        0.0000        0.0000        0.0000        0.0000        0.0000        0.0000        0.0000
        0.0000        0.0000        0.0000        0.0000        0.0000        0.0000        0.0000        0.0000        0.0000        0.0000        0.0000        0.0000        0.0000        0.0000        0.0000        0.0000        0.0000        0.0000        0.0000        0.0000        0.0000        0.0000        0.0000        0.0000        0.0000        0.0000        0.0000        0.0000        0.0000        0.0000        0.0000        0.0000        0.0000        0.0000        0.0000        0.0000        0.0000        0.0000        0.0000        0.0000        0.0000        0.0000        0.0000        0.0000        0.0000        0.0000        0.0000        0.0000        0.0000        0.0000        0.0000        0.0000        0.0000        0.0000        0.0000        0.0000        0.0000        0.0000        0.0000        0.0000        0.0000        0.0000        0.0000        0.0000        0.0000        0.0000        0.0000        0.0000        0.0000        0.0000        0.0000        0.0000        0.0000        0.0000        0.0000        0.0000        0.0000        0.0000        0.0000        0.0000        0.0000        0.0000        0.0000        0.0000        0.0000        0.0000        0.0000        0.0000        0.0000        0.0000        0.0000        0.0000        0.0000        0.0000        0.0000        0.0000        0.0000        0.0000        0.0000        0.0000        0.0000        0.0000        0.0000       35.0735       47.3361       51.0152       46.9973       54.5583       58.0556       64.0532       68.0992       67.5307       68.9793       71.6945        0.0000        0.0000        0.0000        0.0000        0.0000        0.0000        0.0000        0.0000        0.0000        0.0000        0.0000        0.0000        0.0000        0.0000        0.0000        0.0000        0.0000        0.0000        0.0000       28.3404       26.3319       27.8996       29.9339       30.7037       25.7229       15.7061       14.6348       15.3206       18.6135       34.3504       39.0063       47.5083       62.5040       73.1447       96.2540      107.8729       98.7601       93.4688       99.9059      110.7175      116.1142       92.1283       87.1676       87.7798       74.9812       55.1749       47.2540       50.4070       53.8102       46.2152       40.4304       36.1357        0.0000        0.0000        0.0000        0.0000        0.0000        0.0000        0.0000        0.0000        0.0000        0.0000        0.0000        0.0000        0.0000        0.0000        0.0000        0.0000        0.0000        0.0000        0.0000        0.0000        0.0000        0.0000       43.7164       43.0875       37.3472        0.0000       44.7054       71.3807        0.0000        0.0000        0.0000        0.0000        0.0000        0.0000        0.0000        0.0000        0.0000        0.0000        0.0000        0.0000        0.0000        0.0000        0.0000        0.0000        0.0000        0.0000        0.0000        0.0000        0.0000        0.0000        0.0000        0.0000        0.0000        0.0000        0.0000        0.0000        0.0000        0.0000        0.0000        0.0000        0.0000        0.0000        0.0000        0.0000        0.0000        0.0000        0.0000        0.0000        0.0000        0.0000        0.0000        0.0000        0.0000        0.0000        0.0000        0.0000        0.0000        0.0000        0.0000        0.0000        0.0000        0.0000        0.0000
        0.0000        0.0000        0.0000        0.0000        0.0000        0.0000        0.0000        0.0000        0.0000        0.0000        0.0000        0.0000        0.0000        0.0000        0.0000        0.0000        0.0000        0.0000        0.0000        0.0000        0.0000        0.0000        0.0000        0.0000        0.0000        0.0000        0.0000        0.0000        0.0000        0.0000        0.0000        0.0000        0.0000        0.0000        0.0000        0.0000        0.0000        0.0000        0.0000        0.0000        0.0000        0.0000        0.0000        0.0000        0.0000        0.0000        0.0000        0.0000        0.0000        0.0000        0.0000        0.0000        0.0000        0.0000        0.0000        0.0000        0.0000        0.0000        0.0000        0.0000        0.0000        0.0000        0.0000        0.0000        0.0000        0.0000        0.0000        0.0000        0.0000        0.0000        0.0000        0.0000        0.0000        0.0000        0.0000        0.0000        0.0000        0.0000        0.0000        0.0000        0.0000        0.0000        0.0000        0.0000        0.0000        0.0000        0.0000        0.0000        0.0000        0.0000        0.0000        0.0000        0.0000        0.0000        0.0000        0.0000        0.0000        0.0000        0.0000        0.0000        0.0000        0.0000        0.0000        0.0000        0.0000       44.3344       39.2547       52.0452       54.5510       60.3201       59.7496       53.7914       62.6737       59.6693       60.9160        0.0000        0.0000        0.0000        0.0000        0.0000        0.0000        0.0000        0.0000        0.0000        0.0000        0.0000        0.0000        0.0000        0.0000        0.0000        0.0000        0.0000        0.0000       26.2075       25.0774       31.1698       35.3572       36.2872       34.0323       23.8135       22.0945       23.3622       25.1690       26.1581       26.9565       30.2992       37.5368       50.1427       56.3866       58.6855       61.1626       82.4264       99.4468       88.3125       85.1659       76.0340       66.4583       61.3081       59.4895       45.2132       51.4994       47.1061       42.6442       12.9000       17.5800        0.0000        0.0000        0.0000        0.0000        0.0000        0.0000        0.0000        0.0000        0.0000        0.0000        0.0000        0.0000        0.0000        0.0000        0.0000        0.0000        0.0000        0.0000        0.0000        0.0000        0.0000        0.0000        0.0000        0.0000       51.9779       57.7584        0.0000       85.0800      200.3700        0.0000        0.0000        0.0000        0.0000        0.0000        0.0000        0.0000        0.0000        0.0000        0.0000        0.0000        0.0000        0.0000        0.0000        0.0000        0.0000        0.0000        0.0000        0.0000        0.0000        0.0000        0.0000        0.0000        0.0000        0.0000        0.0000        0.0000        0.0000        0.0000        0.0000        0.0000        0.0000        0.0000        0.0000        0.0000        0.0000        0.0000        0.0000        0.0000        0.0000        0.0000        0.0000        0.0000        0.0000        0.0000        0.0000        0.0000        0.0000        0.0000        0.0000        0.0000        0.0000        0.0000        0.0000        0.0000
        0.0000        0.0000        0.0000        0.0000        0.0000        0.0000        0.0000        0.0000        0.0000        0.0000        0.0000        0.0000        0.0000        0.0000        0.0000        0.0000        0.0000        0.0000        0.0000        0.0000        0.0000        0.0000        0.0000        0.0000        0.0000        0.0000        0.0000        0.0000        0.0000        0.0000        0.0000        0.0000        0.0000        0.0000        0.0000        0.0000        0.0000        0.0000        0.0000        0.0000        0.0000        0.0000        0.0000        0.0000        0.0000        0.0000        0.0000        0.0000        0.0000        0.0000        0.0000        0.0000        0.0000        0.0000        0.0000        0.0000        0.0000        0.0000        0.0000        0.0000        0.0000        0.0000        0.0000        0.0000        0.0000        0.0000        0.0000        0.0000        0.0000        0.0000        0.0000        0.0000        0.0000        0.0000        0.0000        0.0000        0.0000        0.0000        0.0000        0.0000        0.0000        0.0000        0.0000        0.0000        0.0000        0.0000        0.0000        0.0000        0.0000        0.0000        0.0000        0.0000        0.0000        0.0000        0.0000        0.0000        0.0000        0.0000        0.0000        0.0000        0.0000        0.0000        0.0000        0.0000        0.0000        0.0000       42.1231       57.3264       63.0474       61.1217       64.4203       62.0233       64.0132       59.0740       58.3355        0.0000        0.0000        0.0000        0.0000        0.0000        0.0000        0.0000        0.0000        0.0000        0.0000        0.0000        0.0000        0.0000        0.0000        0.0000        0.0000        0.0000        0.0000        0.0000        0.0000       32.4341       36.8560       38.4213       36.6742       27.5154       24.7059       24.7744       25.6213       25.2667       24.3416       27.0099       30.2095       45.1664       51.3801       58.7319       70.0206       96.2101      112.2711       96.4931      105.2472       85.5359       61.0682       56.8290       53.8895       50.2378        0.0000        0.0000       61.4119        0.0000        0.0000        0.0000        0.0000        0.0000        0.0000        0.0000        0.0000        0.0000        0.0000        0.0000        0.0000        0.0000        0.0000        0.0000        0.0000        0.0000        0.0000        0.0000        0.0000        0.0000        0.0000        0.0000        0.0000        0.0000        0.0000       64.6612       70.1573        0.0000        0.0000        0.0000        0.0000        0.0000        0.0000        0.0000        0.0000        0.0000        0.0000        0.0000        0.0000        0.0000        0.0000        0.0000        0.0000        0.0000        0.0000        0.0000        0.0000        0.0000        0.0000        0.0000        0.0000        0.0000        0.0000        0.0000        0.0000        0.0000        0.0000        0.0000        0.0000        0.0000        0.0000        0.0000        0.0000        0.0000        0.0000        0.0000        0.0000        0.0000        0.0000        0.0000        0.0000        0.0000        0.0000        0.0000        0.0000        0.0000        0.0000        0.0000        0.0000        0.0000        0.0000        0.0000        0.0000        0.0000        0.0000
[truncated: 212,709 more chars]
