# Supplementary material for: Multidimensional evaluation of the TRMM 3B43V7 satellite-based precipitation product in mainland China from 1998–2016
Source: PeerJ. 2020 Feb 20;8:e8615. doi: 10.7717/peerj.8615 (PMC7036276; doi:10.7717/peerj.8615)
Supplement: Supplemental Information 2 [file peerj-08-8615-s002.zip › TRMM_3B43 data/TRMM 3B43 data-Year-Month/2008-04.txt]

ncols         249
nrows         175
xllcorner     73.250
yllcorner     6.500
cellsize      0.25000
        0.0000        0.0000        0.0000        0.0000        0.0000        0.0000        0.0000        0.0000        0.0000        0.0000        0.0000        0.0000        0.0000        0.0000        0.0000        0.0000        0.0000        0.0000        0.0000        0.0000        0.0000        0.0000        0.0000        0.0000        0.0000        0.0000        0.0000        0.0000        0.0000        0.0000        0.0000        0.0000        0.0000        0.0000        0.0000        0.0000        0.0000        0.0000        0.0000        0.0000        0.0000        0.0000        0.0000        0.0000        0.0000        0.0000        0.0000        0.0000        0.0000        0.0000        0.0000        0.0000        0.0000        0.0000        0.0000        0.0000        0.0000        0.0000        0.0000        0.0000        0.0000        0.0000        0.0000        0.0000        0.0000        0.0000        0.0000        0.0000        0.0000        0.0000        0.0000        0.0000        0.0000        0.0000        0.0000        0.0000        0.0000        0.0000        0.0000        0.0000        0.0000        0.0000        0.0000        0.0000        0.0000        0.0000        0.0000        0.0000        0.0000        0.0000        0.0000        0.0000        0.0000        0.0000        0.0000        0.0000        0.0000        0.0000        0.0000        0.0000        0.0000        0.0000        0.0000        0.0000        0.0000        0.0000        0.0000        0.0000        0.0000        0.0000        0.0000        0.0000        0.0000        0.0000        0.0000        0.0000        0.0000        0.0000        0.0000        0.0000        0.0000        0.0000        0.0000        0.0000        0.0000        0.0000        0.0000        0.0000        0.0000        0.0000        0.0000        0.0000        0.0000        0.0000        0.0000        0.0000        0.0000        0.0000        0.0000        0.0000        0.0000        0.0000        0.0000        0.0000        0.0000        0.0000        0.0000        0.0000        0.0000        0.0000        0.0000        0.0000        0.0000        0.0000        0.0000        0.0000        0.0000        0.0000        0.0000        0.0000        0.0000        0.0000        0.0000        0.0000        0.0000        0.0000        0.0000        0.0000        0.0000        0.0000        0.0000        0.0000        0.0000        6.6031        6.3425        5.3797        0.0000        0.0000        0.0000        5.5716        5.8108        6.1287        6.7688        6.2688        7.4639        7.2548        6.7197        5.1012        5.1678        4.8370        5.2226        5.0683        5.8528        5.9467        5.3162        6.4397        6.7398        7.5603        7.2817        5.4354        6.0499        9.5545       12.2639        8.6786       17.9213       10.0967       11.5670       22.1667       17.9757       16.9612       26.9938       31.9503       31.7417       35.6832       36.5581       39.0424       36.6508       38.3668       37.9833        0.0000        0.0000        0.0000        0.0000        0.0000        0.0000        0.0000        0.0000        0.0000        0.0000        0.0000        0.0000        0.0000        0.0000        0.0000        0.0000        0.0000        0.0000        0.0000        0.0000        0.0000        0.0000        0.0000        0.0000        0.0000        0.0000        0.0000        0.0000        0.0000        0.0000
        0.0000        0.0000        0.0000        0.0000        0.0000        0.0000        0.0000        0.0000        0.0000        0.0000        0.0000        0.0000        0.0000        0.0000        0.0000        0.0000        0.0000        0.0000        0.0000        0.0000        0.0000        0.0000        0.0000        0.0000        0.0000        0.0000        0.0000        0.0000        0.0000        0.0000        0.0000        0.0000        0.0000        0.0000        0.0000        0.0000        0.0000        0.0000        0.0000        0.0000        0.0000        0.0000        0.0000        0.0000        0.0000        0.0000        0.0000        0.0000        0.0000        0.0000        0.0000        0.0000        0.0000        0.0000        0.0000        0.0000        0.0000        0.0000        0.0000        0.0000        0.0000        0.0000        0.0000        0.0000        0.0000        0.0000        0.0000        0.0000        0.0000        0.0000        0.0000        0.0000        0.0000        0.0000        0.0000        0.0000        0.0000        0.0000        0.0000        0.0000        0.0000        0.0000        0.0000        0.0000        0.0000        0.0000        0.0000        0.0000        0.0000        0.0000        0.0000        0.0000        0.0000        0.0000        0.0000        0.0000        0.0000        0.0000        0.0000        0.0000        0.0000        0.0000        0.0000        0.0000        0.0000        0.0000        0.0000        0.0000        0.0000        0.0000        0.0000        0.0000        0.0000        0.0000        0.0000        0.0000        0.0000        0.0000        0.0000        0.0000        0.0000        0.0000        0.0000        0.0000        0.0000        0.0000        0.0000        0.0000        0.0000        0.0000        0.0000        0.0000        0.0000        0.0000        0.0000        0.0000        0.0000        0.0000        0.0000        0.0000        0.0000        0.0000        0.0000        0.0000        0.0000        0.0000        0.0000        0.0000        0.0000        0.0000        0.0000        0.0000        0.0000        0.0000        0.0000        0.0000        0.0000        0.0000        0.0000        0.0000        0.0000        0.0000        0.0000        0.0000        0.0000        0.0000        0.0000        0.0000        0.0000        0.0000        0.0000        0.0000        5.1765        5.4527        5.8921        5.0646        4.6358        4.2864        4.4356        5.0351        5.3177        5.5578        5.9650        5.8359        6.8823        6.0400        4.9732        5.3093        4.7852        4.9642        4.8596        5.5170        5.2730        5.4787        6.9291        6.0783        5.7529        8.3581        8.2389        7.1968        4.1836        5.7265       12.3183       11.1805       11.0682       10.4390       12.2746       28.4275       36.5057       33.1612       41.7864       36.9302       35.5276       34.6142       37.6994       35.6053       36.8027       39.9438       44.0114       36.3599       35.8036       32.2020       34.3393       30.1272       30.6618       31.4519        0.0000        0.0000        0.0000        0.0000        0.0000        0.0000        0.0000        0.0000        0.0000        0.0000        0.0000        0.0000        0.0000        0.0000        0.0000        0.0000        0.0000        0.0000        0.0000        0.0000        0.0000        0.0000        0.0000
        0.0000        0.0000        0.0000        0.0000        0.0000        0.0000        0.0000        0.0000        0.0000        0.0000        0.0000        0.0000        0.0000        0.0000        0.0000        0.0000        0.0000        0.0000        0.0000        0.0000        0.0000        0.0000        0.0000        0.0000        0.0000        0.0000        0.0000        0.0000        0.0000        0.0000        0.0000        0.0000        0.0000        0.0000        0.0000        0.0000        0.0000        0.0000        0.0000        0.0000        0.0000        0.0000        0.0000        0.0000        0.0000        0.0000        0.0000        0.0000        0.0000        0.0000        0.0000        0.0000        0.0000        0.0000        0.0000       33.0882        0.0000       26.4037       22.4086        0.0000        0.0000        0.0000        0.0000        0.0000        0.0000        0.0000        0.0000        0.0000        0.0000        0.0000        0.0000        0.0000        0.0000        0.0000        0.0000        0.0000        0.0000        0.0000        0.0000        0.0000        0.0000        0.0000        0.0000        0.0000        0.0000        0.0000        0.0000        0.0000        0.0000        0.0000        0.0000        0.0000        0.0000        0.0000        0.0000        0.0000        0.0000        0.0000        0.0000        0.0000        0.0000        0.0000        0.0000        0.0000        0.0000        0.0000        0.0000        0.0000        0.0000        0.0000        0.0000        0.0000        0.0000        0.0000        0.0000        0.0000        0.0000        0.0000        0.0000        0.0000        0.0000        0.0000        0.0000        0.0000        0.0000        0.0000        0.0000        0.0000        0.0000        0.0000        0.0000        0.0000        0.0000        0.0000        0.0000        0.0000        0.0000        0.0000        0.0000        0.0000        0.0000        0.0000        0.0000        0.0000        0.0000        0.0000        0.0000        0.0000        0.0000        0.0000        0.0000        0.0000        0.0000        0.0000        0.0000        0.0000        0.0000        0.0000        0.0000        0.0000        0.0000        0.0000        0.0000        0.0000        0.0000        0.0000        0.0000        0.0000        0.0000        0.0000        0.0000        3.2081        4.0010        5.0205        4.8846        5.6313        9.7502       10.2833        7.8520        6.0214        4.8501        4.8254        4.8044        4.7713        4.9985        5.1794        5.2589        4.7191        4.2436        4.9739        4.4217        5.3953        4.8937        8.9649        8.0947        5.9634        5.1414        7.7050        9.3169        7.9796        5.7999        9.6131       16.5734       16.5726       16.0968       18.0511       19.2997       23.6767       20.3548       31.8310       34.2562       33.8263       34.2279       38.0626       43.1240       42.4189       47.0054       48.7145       45.1434       32.7928       31.0869       28.4232       30.8069       37.3930       31.9015       32.7109       41.3139        0.0000        0.0000        0.0000        0.0000        0.0000        0.0000        0.0000        0.0000        0.0000        0.0000        0.0000        0.0000        0.0000        0.0000        0.0000        0.0000        0.0000        0.0000        0.0000        0.0000        0.0000        0.0000
        0.0000        0.0000        0.0000        0.0000        0.0000        0.0000        0.0000        0.0000        0.0000        0.0000        0.0000        0.0000        0.0000        0.0000        0.0000        0.0000        0.0000        0.0000        0.0000        0.0000        0.0000        0.0000        0.0000        0.0000        0.0000        0.0000        0.0000        0.0000        0.0000        0.0000        0.0000        0.0000        0.0000        0.0000        0.0000        0.0000        0.0000        0.0000        0.0000        0.0000        0.0000        0.0000        0.0000        0.0000        0.0000        0.0000        0.0000        0.0000        0.0000        0.0000        0.0000        0.0000        0.0000       44.7194       45.7345       34.1972       37.7088       33.9241       28.0590       15.8539        0.0000        0.0000        0.0000        0.0000        0.0000        0.0000        0.0000        0.0000        0.0000        0.0000        0.0000        0.0000        0.0000        0.0000        0.0000        0.0000        0.0000        0.0000        0.0000        0.0000        0.0000        0.0000        0.0000        0.0000        0.0000        0.0000        0.0000        0.0000        0.0000        0.0000        0.0000        0.0000        0.0000        0.0000        0.0000        0.0000        0.0000        0.0000        0.0000        0.0000        0.0000        0.0000        0.0000        0.0000        0.0000        0.0000        0.0000        0.0000        0.0000        0.0000        0.0000        0.0000        0.0000        0.0000        0.0000        0.0000        0.0000        0.0000        0.0000        0.0000        0.0000        0.0000        0.0000        0.0000        0.0000        0.0000        0.0000        0.0000        0.0000        0.0000        0.0000        0.0000        0.0000        0.0000        0.0000        0.0000        0.0000        0.0000        0.0000        0.0000        0.0000        0.0000        0.0000        0.0000        0.0000        0.0000        0.0000        0.0000        0.0000        0.0000        0.0000        0.0000        0.0000        0.0000        0.0000        0.0000        0.0000        0.0000        0.0000        0.0000        0.0000        0.0000        0.0000        0.0000        0.0000        0.0000        0.0000        0.0000        0.0000        0.0000        1.1223        2.4791        3.0132        3.6049        4.4579       14.5502       21.9907       32.4093       14.1841       12.3514        4.2850        4.2164        4.3529        3.6154        3.7218        5.0619        5.8407        4.2875        4.2648        4.7721        5.1183        4.9038        5.3097        5.7135        8.1012        8.4845       10.2337        8.9151        9.1054       12.7194       17.0172       21.4464       18.5127       18.7655       19.3621       21.9146       17.3163       18.4088       21.0887       31.9994       26.7291       30.5792       32.9000       35.6975       46.1951       46.9314       49.0028       47.9744       43.6333       37.6080       31.5719       31.2682       33.9366       40.0619       35.5789       40.5336       43.9519       37.1741       35.7869        0.0000        0.0000        0.0000        0.0000        0.0000        0.0000        0.0000        0.0000        0.0000        0.0000        0.0000        0.0000        0.0000        0.0000        0.0000        0.0000        0.0000        0.0000        0.0000        0.0000
        0.0000        0.0000        0.0000        0.0000        0.0000        0.0000        0.0000        0.0000        0.0000        0.0000        0.0000        0.0000        0.0000        0.0000        0.0000        0.0000        0.0000        0.0000        0.0000        0.0000        0.0000        0.0000        0.0000        0.0000        0.0000        0.0000        0.0000        0.0000        0.0000        0.0000        0.0000        0.0000        0.0000        0.0000        0.0000        0.0000        0.0000        0.0000        0.0000        0.0000        0.0000        0.0000        0.0000        0.0000        0.0000        0.0000        0.0000        0.0000        0.0000        0.0000        0.0000        0.0000        0.0000       35.9966       38.4291       40.1573       45.4046       43.3535       34.4065       24.8307        0.0000        0.0000        0.0000        0.0000        0.0000        0.0000        0.0000        0.0000        0.0000        0.0000        0.0000        0.0000        0.0000        0.0000        0.0000        0.0000        0.0000        0.0000        0.0000        0.0000        0.0000        0.0000        0.0000        0.0000        0.0000        0.0000        0.0000        0.0000        0.0000        0.0000        0.0000        0.0000        0.0000        0.0000        0.0000        0.0000        0.0000        0.0000        0.0000        0.0000        0.0000        0.0000        0.0000        0.0000        0.0000        0.0000        0.0000        0.0000        0.0000        0.0000        0.0000        0.0000        0.0000        0.0000        0.0000        0.0000        0.0000        0.0000        0.0000        0.0000        0.0000        0.0000        0.0000        0.0000        0.0000        0.0000        0.0000        0.0000        0.0000        0.0000        0.0000        0.0000        0.0000        0.0000        0.0000        0.0000        0.0000        0.0000        0.0000        0.0000        0.0000        0.0000        0.0000        0.0000        0.0000        0.0000        0.0000        0.0000        0.0000        0.0000        0.0000        0.0000        0.0000        0.0000        0.0000        0.0000        0.0000        0.0000        0.0000        0.0000        0.0000        0.0000        0.0000        0.0000        0.0000        0.0000        0.0000        0.0000        0.0000        0.0000        0.3800        0.5934        0.4314        1.1694       18.0022       22.5847       35.8426       15.5205        9.9840        6.8704        3.2968        3.4125        3.4048        2.6744        2.8158        3.8764        5.1810        4.4939        5.2103        5.0071        4.8706        4.3240        6.4957        5.6267        8.6975        7.7963       11.1788        8.3779        9.4864       11.4007       14.5266       18.1868       18.8600       16.8652       28.1933       26.7639       19.9138       20.3949       23.0382       25.0830       23.8441       26.1533       30.6300       33.5163       41.2867       46.3073       40.7333       39.6382       41.3695       42.0710       32.2605       32.5871       32.0809       37.9080       39.0730       35.0411       34.5837       30.0739       29.7392       34.7841       42.8682        0.0000        0.0000        0.0000        0.0000        0.0000        0.0000        0.0000        0.0000        0.0000        0.0000        0.0000        0.0000        0.0000        0.0000        0.0000        0.0000        0.0000        0.0000
        0.0000        0.0000        0.0000        0.0000        0.0000        0.0000        0.0000        0.0000        0.0000        0.0000        0.0000        0.0000        0.0000        0.0000        0.0000        0.0000        0.0000        0.0000        0.0000        0.0000        0.0000        0.0000        0.0000        0.0000        0.0000        0.0000        0.0000        0.0000        0.0000        0.0000        0.0000        0.0000        0.0000        0.0000        0.0000        0.0000        0.0000        0.0000        0.0000        0.0000        0.0000        0.0000        0.0000        0.0000        0.0000        0.0000        0.0000        0.0000        0.0000        0.0000       57.7040       46.7091       33.2110       33.1633       45.2473       42.7014       36.5829       45.6138       44.1379       30.5067       22.1305       23.4504        0.0000        0.0000        0.0000        0.0000        0.0000        0.0000        0.0000        0.0000        0.0000        0.0000        0.0000        0.0000        0.0000        0.0000        0.0000        0.0000        0.0000        0.0000        0.0000        0.0000        0.0000        0.0000        0.0000        0.0000        0.0000        0.0000        0.0000        0.0000        0.0000        0.0000        0.0000        0.0000        0.0000        0.0000        0.0000        0.0000        0.0000        0.0000        0.0000        0.0000        0.0000        0.0000        0.0000        0.0000        0.0000        0.0000        0.0000        0.0000        0.0000        0.0000        0.0000        0.0000        0.0000        0.0000        0.0000        0.0000        0.0000        0.0000        0.0000        0.0000        0.0000        0.0000        0.0000        0.0000        0.0000        0.0000        0.0000        0.0000        0.0000        0.0000        0.0000        0.0000        0.0000        0.0000        0.0000        0.0000        0.0000        0.0000        0.0000        0.0000        0.0000        0.0000        0.0000        0.0000        0.0000        0.0000        0.0000        0.0000        0.0000        0.0000        0.0000        0.0000        0.0000        0.0000        0.0000        0.0000        0.0000        0.0000        0.0000        0.0000        0.0000        0.0000        0.0000        0.0000        0.0000        0.0000        0.0000        0.1987        0.3523        0.4289        0.3068        1.4831        8.3507       24.0597       18.4812        5.2172        4.9071        2.9971        2.8144        2.7724        2.5783        2.7161        2.9185        3.9604        4.4989        5.3077        4.9814        5.1544        4.8931        4.7601        5.9285        6.1067        6.7456        5.9008        7.8235        8.6557       12.6145       25.3667       26.0629       16.8893       14.6136       21.0513       31.6875       33.7582       18.7635       21.6241       21.6967       23.6222       22.0419       26.1246       27.8829       34.0237       37.0487       34.4464       34.3389       34.5059       34.0610       34.9607       32.5162       30.8764       32.2740       36.5497       36.2819       30.5780       28.9910       25.7182       28.1569       32.3853       36.7665        0.0000        0.0000        0.0000        0.0000        0.0000        0.0000        0.0000        0.0000        0.0000        0.0000        0.0000        0.0000        0.0000        0.0000       49.1811       49.5412       64.7572        0.0000
        0.0000        0.0000        0.0000        0.0000        0.0000        0.0000        0.0000        0.0000        0.0000        0.0000        0.0000        0.0000        0.0000        0.0000        0.0000        0.0000        0.0000        0.0000        0.0000        0.0000        0.0000        0.0000        0.0000        0.0000        0.0000        0.0000        0.0000        0.0000        0.0000        0.0000        0.0000        0.0000        0.0000        0.0000        0.0000        0.0000        0.0000        0.0000        0.0000        0.0000        0.0000        0.0000        0.0000        0.0000        0.0000        0.0000        0.0000        0.0000       32.4913       35.6362       37.5423       36.2420       34.4032       34.6924       34.6024       35.6120       33.7271       42.2096       44.1130       31.2620       25.3174       23.2887       25.9789        0.0000        0.0000        0.0000        0.0000        0.0000        0.0000        0.0000        0.0000        0.0000        0.0000        0.0000        0.0000        0.0000        0.0000        0.0000        0.0000        0.0000        0.0000        0.0000        0.0000        0.0000        0.0000        0.0000        0.0000        0.0000        0.0000        0.0000        0.0000        0.0000        0.0000        0.0000        0.0000        0.0000        0.0000        0.0000        0.0000        0.0000        0.0000        0.0000        0.0000        0.0000        0.0000        0.0000        0.0000        0.0000        0.0000        0.0000        0.0000        0.0000        0.0000        0.0000        0.0000        0.0000        0.0000        0.0000        0.0000        0.0000        0.0000        0.0000        0.0000        0.0000        0.0000        0.0000        0.0000        0.0000        0.0000        0.0000        0.0000        0.0000        0.0000        0.0000        0.0000        0.0000        0.0000        0.0000        0.0000        0.0000        0.0000        0.0000        0.0000        0.0000        0.0000        0.0000        0.0000        0.0000        0.0000        0.0000        0.0000        0.0000        0.0000        0.0000        0.0000        0.0000        0.0000        0.0000        0.0000        0.0000        0.0000        0.0000        0.0000        0.0000        0.0000        0.0000        0.0000        0.0000        0.5271        0.4988        0.3288        0.6831        0.9184        1.7832        2.0784        3.8012        3.6590        3.7111        2.9362        2.9123        2.8691        2.3294        2.4402        2.2938        3.1999        3.7727        4.0804        5.3874        5.4730        5.3247        5.6673        5.8880        6.7696        6.3587        6.1568        7.0942        8.4551       10.2951       17.8297       28.3320       15.3446       11.8350       16.3526       13.7940       14.8556       17.3582       19.1318       20.6001       23.7642       22.5078       21.4188       25.8678       32.0731       33.0070       34.5348       33.6639       33.6718       31.3894       32.1876       33.8509       34.6548       37.0887       42.6340       40.3086       34.6978       30.3125       28.1723       28.5044       29.5528       28.6415       35.5282       38.3220        0.0000        0.0000        0.0000        0.0000        0.0000        0.0000        0.0000        0.0000        0.0000       49.6385       55.8356       52.9739       49.2542       46.0270       56.3798       66.9213       48.2146
        0.0000        0.0000        0.0000        0.0000        0.0000        0.0000        0.0000        0.0000        0.0000        0.0000        0.0000        0.0000        0.0000        0.0000        0.0000        0.0000        0.0000        0.0000        0.0000        0.0000        0.0000        0.0000        0.0000        0.0000        0.0000        0.0000        0.0000        0.0000        0.0000        0.0000        0.0000        0.0000        0.0000        0.0000        0.0000        0.0000        0.0000        0.0000        0.0000        0.0000        0.0000        0.0000        0.0000        0.0000        0.0000        0.0000        0.0000        0.0000       27.3937       28.5161       28.8684       24.6008       25.7800       31.1292       28.0049       27.5448       27.4251       29.8563       37.3451       31.7418       32.8977       39.9210       34.6631       28.7748       27.1000       19.3558       16.2292        0.0000        0.0000        0.0000        0.0000        0.0000        0.0000        0.0000        0.0000        0.0000        0.0000        0.0000        0.0000        0.0000        0.0000        0.0000        0.0000        0.0000        0.0000        0.0000        0.0000        0.0000        0.0000        0.0000        0.0000        0.0000        0.0000        0.0000        0.0000        0.0000        0.0000        0.0000        0.0000        0.0000        0.0000        0.0000        0.0000        0.0000        0.0000        0.0000        0.0000        0.0000        0.0000        0.0000        0.0000        0.0000        0.0000        0.0000        0.0000        0.0000        0.0000        0.0000        0.0000        0.0000        0.0000        0.0000        0.0000        0.0000        0.0000        0.0000        0.0000        0.0000        0.0000        0.0000        0.0000        0.0000        0.0000        0.0000        0.0000        0.0000        0.0000        0.0000        0.0000        0.0000        0.0000        0.0000        0.0000        0.0000        0.0000        0.0000        0.0000        0.0000        0.0000        0.0000        0.0000        0.0000        0.0000        0.0000        0.0000        0.0000        0.0000        0.0000        0.0000        0.0000        0.0000        0.0000        0.0000        0.0000        0.0000        0.0000        0.0000        0.0000        0.6081        0.5189        0.3309        0.5770        0.4307        0.6741        0.8229        1.7980        3.5073        6.1117        4.3597        3.2741        3.0857        2.6445        2.9117        3.0219        3.6270        3.9340        4.5701        6.5216        6.7474        6.3820        6.4159        5.5614        6.0862        5.8408        7.7119       10.2405       15.8303       18.2093       22.2285       20.7054       11.5871       10.1072       17.7039       16.9264       15.1222       17.5455       25.5253       18.6839       22.2380       24.2825       21.9604       33.1943       37.3653       34.9841       35.6388       35.4388       33.0702       32.1776       30.2909       31.9842       34.1623       33.2980       33.8002       36.6846       36.3979       35.3088       36.4881       36.2157       31.5142       28.9763       31.3823        0.0000        0.0000        0.0000        0.0000        0.0000        0.0000       57.4139       57.1460       55.9673       55.7846       52.1997       53.0504       46.8780       44.2706       42.2178       38.8922        0.0000        0.0000
        0.0000        0.0000        0.0000        0.0000        0.0000        0.0000        0.0000        0.0000        0.0000        0.0000        0.0000        0.0000        0.0000        0.0000        0.0000        0.0000        0.0000        0.0000        0.0000        0.0000        0.0000        0.0000        0.0000        0.0000        0.0000        0.0000        0.0000        0.0000        0.0000        0.0000        0.0000        0.0000        0.0000        0.0000        0.0000        0.0000        0.0000        0.0000        0.0000        0.0000        0.0000        0.0000        0.0000        0.0000        0.0000        0.0000        0.0000        0.0000       20.2374       24.9397       22.2560       17.6018       19.2652       23.6211       20.8110       20.7315       22.9489       22.5166       19.5260       27.8486       36.6662       33.7998       27.1354       25.3199       29.0567       28.2755       24.7680       19.1485       14.4877        0.0000        0.0000        0.0000        0.0000        0.0000        0.0000        0.0000        0.0000        0.0000        0.0000        0.0000        0.0000        0.0000        0.0000        0.0000        0.0000        0.0000        0.0000        0.0000        0.0000        0.0000        0.0000        0.0000        0.0000        0.0000        0.0000        0.0000        0.0000        0.0000        0.0000        0.0000        0.0000        0.0000        0.0000        0.0000        0.0000        0.0000        0.0000        0.0000        0.0000        0.0000        0.0000        0.0000        0.0000        0.0000        0.0000        0.0000        0.0000        0.0000        0.0000        0.0000        0.0000        0.0000        0.0000        0.0000        0.0000        0.0000        0.0000        0.0000        0.0000        0.0000        0.0000        0.0000        0.0000        0.0000        0.0000        0.0000        0.0000        0.0000        0.0000        0.0000        0.0000        0.0000        0.0000        0.0000        0.0000        0.0000        0.0000        0.0000        0.0000        0.0000        0.0000        0.0000        0.0000        0.0000        0.0000        0.0000        0.0000        0.0000        0.0000        0.0000        0.0000        0.0000        0.0000        0.0000        0.0000        0.0000        0.0000        0.0000        1.1416        1.1045        1.1188        1.7480        2.1892        2.6381        3.3618        5.4754       22.1942       59.5587       41.9622        6.4411        3.7836        3.3730        3.4340        5.5319        5.5898        5.9537        5.9042        6.4981        6.7316        6.6440        6.6837        5.7639        5.7318        6.9199       10.0482       15.5024       19.2043       23.7229       22.0829       19.9847       14.1358       12.0447       20.2322       20.3341       17.2349       21.0790       26.4054       22.7157       22.9365       22.8304       30.5612       25.7085       29.3113       38.7408       33.5403       34.8661       27.4071       26.0010       26.1880       27.6874       28.7691       27.5788       26.7851       31.9343       38.9664       43.0660       40.6923       38.8520       35.0875       29.5327       30.4277       32.3152       31.8888       31.9276       35.9457       38.4458       48.5213       51.0233       50.9022       53.5044       45.3071       40.0827       39.5062       35.1539       34.4760       33.8909       35.7122        0.0000        0.0000
        0.0000        0.0000        0.0000        0.0000        0.0000        0.0000        0.0000        0.0000        0.0000        0.0000        0.0000        0.0000        0.0000        0.0000        0.0000        0.0000        0.0000        0.0000        0.0000        0.0000        0.0000        0.0000        0.0000        0.0000        0.0000        0.0000        0.0000        0.0000        0.0000        0.0000        0.0000        0.0000        0.0000        0.0000        0.0000        0.0000        0.0000        0.0000        0.0000        0.0000        0.0000        0.0000        0.0000        0.0000        0.0000        0.0000        0.0000        0.0000       29.2238       25.1641       25.7700       22.4687       23.5735       19.4411       16.2663       20.8649       19.1325       22.4372       25.5842       31.0864       31.9397       26.5508       28.4526       24.3398       32.6809       38.0041       35.5986       25.0038       16.7865       12.8543        0.0000        0.0000        0.0000        0.0000        0.0000        0.0000        0.0000        0.0000        0.0000        0.0000        0.0000        0.0000        0.0000        0.0000        0.0000        0.0000        0.0000        0.0000        0.0000        0.0000        0.0000        0.0000        0.0000        0.0000        0.0000        0.0000        0.0000        0.0000        0.0000        0.0000        0.0000        0.0000        0.0000        0.0000        0.0000        0.0000        0.0000        0.0000        0.0000        0.0000        0.0000        0.0000        0.0000        0.0000        0.0000        0.0000        0.0000        0.0000        0.0000        0.0000        0.0000        0.0000        0.0000        0.0000        0.0000        0.0000        0.0000        0.0000        0.0000        0.0000        0.0000        0.0000        0.0000        0.0000        0.0000        0.0000        0.0000        0.0000        0.0000        0.0000        0.0000        0.0000        0.0000        0.0000        0.0000        0.0000        0.0000        0.0000        0.0000        0.0000        0.0000        0.0000        0.0000        0.0000        0.0000        0.0000        0.0000        0.0000        0.0000        0.0000        0.0000        0.0000        0.0000        0.0000        0.0000        0.0000        0.0000        0.0000        0.0000        1.8464        1.9818        3.5240        5.6096        5.9721        0.0000        8.1630       18.9098       43.1792        0.0000        0.0000        0.0000        3.5235        3.9065        5.1350        5.8363        5.8266        6.5448        6.7974        7.7882        7.7049        7.5965        7.2899        7.9849        9.3368       13.7699       23.0214       25.5296       23.5737       21.3897       15.6911       11.2091       12.0060       13.1257       20.9811       24.3021       29.0069       30.8991       23.0848       24.2044       25.2720       24.5335       24.7449       26.2714       31.3682       32.0804       26.6544       28.6035       27.6496       27.8808       29.9968       33.3865       35.6646       32.5903       32.8072       37.2847       43.1956       37.3491       34.6653       34.7566       32.9670       29.6900       31.8674       33.0602       34.9449       39.7528       43.9648       61.3351       58.3347       60.3338       53.6758       42.2334       35.5473       32.7856       31.1744       30.5103       32.5197       32.5094        0.0000        0.0000
        0.0000        0.0000        0.0000        0.0000        0.0000        0.0000        0.0000        0.0000        0.0000        0.0000        0.0000        0.0000        0.0000        0.0000        0.0000        0.0000        0.0000        0.0000        0.0000        0.0000        0.0000        0.0000        0.0000        0.0000        0.0000        0.0000        0.0000        0.0000        0.0000        0.0000        0.0000        0.0000        0.0000        0.0000        0.0000        0.0000        0.0000        0.0000       24.3473       24.4386       27.5023        0.0000        0.0000        0.0000        0.0000        0.0000        0.0000        0.0000       25.4982       32.9823       28.4531       18.7128       13.9615       14.3909       31.6599       95.2920       96.9923       37.1909       18.9909       30.8083       31.2159       40.3422       39.4150       29.8603       25.0008       25.3368       27.4398       22.1225       20.5880       16.6343        0.0000        0.0000        0.0000        0.0000        0.0000        0.0000        0.0000        0.0000        0.0000        0.0000        0.0000        0.0000        0.0000        0.0000        0.0000        0.0000        0.0000        0.0000        0.0000        0.0000        0.0000        0.0000        0.0000        0.0000        0.0000        0.0000        0.0000        0.0000        0.0000        0.0000        0.0000        0.0000        0.0000        0.0000        0.0000        0.0000        0.0000        0.0000        0.0000        0.0000        0.0000        0.0000        0.0000        0.0000        0.0000        0.0000        0.0000        0.0000        0.0000        0.0000        0.0000        0.0000        0.0000        0.0000        0.0000        0.0000        0.0000        0.0000        0.0000        0.0000        0.0000        0.0000        0.0000        0.0000        0.0000        0.0000        0.0000        0.0000        0.0000        0.0000        0.0000        0.0000        0.0000        0.0000        0.0000        0.0000        0.0000        0.0000        0.0000        0.0000        0.0000        0.0000        0.0000        0.0000        0.0000        0.0000        0.0000        0.0000        0.0000        0.0000        0.0000        0.0000        0.0000        0.0000        0.0000        0.0000        0.0000        0.0000        0.0000        0.0000        0.0000        0.0000        0.0000        0.0000        0.0000        0.0000        0.0000        0.0000        0.0000        0.0000        0.0000        0.0000        0.0000        5.3541        5.9143        5.5539        6.5201        7.1537        6.7066        7.1197        7.1730        7.1942        8.3876       12.5397       19.3469       26.9318       23.5479       20.7213       18.4229       13.9969       10.9009       12.1568       11.7118       21.1381       23.1745       23.3587       28.7714       30.7001       30.6488       26.3216       23.3674       26.0146       33.2247       35.5102       42.2255       27.3153       33.6978       30.8325       29.8686       31.1839       37.2821       45.8327       42.4290       39.2886       32.7919       33.4757       29.8914       28.2626       27.1450       28.7138       28.6920       31.9126       37.1507       41.9911       48.6728       51.0726       51.8028       45.1368       40.2828       36.4474       37.1553       35.5941       33.3405       31.0611       33.8663       33.9293        0.0000        0.0000        0.0000
        0.0000        0.0000        0.0000        0.0000        0.0000        0.0000        0.0000        0.0000        0.0000        0.0000        0.0000        0.0000        0.0000        0.0000        0.0000        0.0000        0.0000        0.0000        0.0000        0.0000        0.0000        0.0000        0.0000        0.0000        0.0000        0.0000        0.0000        0.0000        0.0000        0.0000        0.0000        0.0000        0.0000        0.0000        0.0000        0.0000        0.0000        0.0000       40.2884       71.2408      169.4689       87.6164       32.4850       31.1511       36.1754       34.5907       51.7586       78.5001       75.1893       55.3971       33.2952       33.3918       14.9072       13.2363       42.3319       94.2226       48.4446       33.7127       30.7105       23.6624       24.0494       28.5130       27.6253       21.1604       21.9612       26.1687       24.4359       25.5957       29.7868       23.4684       16.6299        9.4674        0.0000        0.0000        0.0000        0.0000        0.0000        0.0000        0.0000        0.0000        0.0000        0.0000        0.0000        0.0000        0.0000        0.0000        0.0000        0.0000        0.0000        0.0000        0.0000        0.0000        0.0000        0.0000        0.0000        0.0000        0.0000        0.0000        0.0000        0.0000        0.0000        0.0000        0.0000        0.0000        0.0000        0.0000        0.0000        0.0000        0.0000        0.0000        0.0000        0.0000        0.0000        0.0000        0.0000        0.0000        0.0000        0.0000        0.0000        0.0000        0.0000        0.0000        0.0000        0.0000        0.0000        0.0000        0.0000        0.0000        0.0000        0.0000        0.0000        0.0000        0.0000        0.0000        0.0000        0.0000        0.0000        0.0000        0.0000        0.0000        0.0000        0.0000        0.0000        0.0000        0.0000        0.0000        0.0000        0.0000        0.0000        0.0000        0.0000        0.0000        0.0000        0.0000        0.0000        0.0000        0.0000        0.0000        0.0000        0.0000        0.0000        0.0000        0.0000        0.0000        0.0000        0.0000        0.0000        0.0000        0.0000        0.0000        0.0000        0.0000        0.0000        0.0000        0.0000        0.0000        0.0000        0.0000        0.0000        0.0000        0.0000        0.0000        0.0000        0.0000        7.2018        6.9881        8.4610        7.4492        9.1982        9.2383        7.1457       11.7741       12.7774       12.2775       20.9094       19.7860       21.2881       17.9909       20.4013       13.2139       10.0819       17.0256       15.8368       23.2126       25.0194       25.2638       25.2042       21.4235       22.6807       26.5833       24.7056       29.6682       42.8556       51.3281       40.2108       21.2658       25.4631       29.3084       29.6668       31.9056       36.6193       45.0984       54.1333       44.4852       38.2191       32.0247       32.6733       29.3668       28.7812       33.7566       46.8042       39.8989       44.7719       49.2391       54.0172       56.9743       50.4268       41.9680       38.5175       34.6011       36.6243       37.5792       39.0817       32.1441       36.9462        0.0000        0.0000        0.0000        0.0000
        0.0000        0.0000        0.0000        0.0000        0.0000        0.0000        0.0000        0.0000        0.0000        0.0000        0.0000        0.0000        0.0000        0.0000        0.0000        0.0000        0.0000        0.0000        0.0000        0.0000        0.0000        0.0000        0.0000        0.0000        0.0000        0.0000        0.0000        0.0000        0.0000        0.0000        0.0000        0.0000        0.0000        0.0000        0.0000        0.0000        0.0000       20.7580       17.6108       18.6054       38.9273       54.4170       23.7600       18.4872       31.1308       39.1962       23.8918       17.2586       15.6663       12.1543       14.9258       11.4712       10.3611        9.5417       13.5195       33.9924       58.3615       14.9393       26.4680       24.9694       16.3906       15.8611       27.4529       28.0117       23.7960       17.9760       16.6997       16.6795       15.9650       18.4438       16.8347       11.7149        0.0000        0.0000        0.0000        0.0000        0.0000        0.0000        0.0000        0.0000        0.0000        0.0000        0.0000        0.0000        0.0000        0.0000        0.0000        0.0000        0.0000        0.0000        0.0000        0.0000        0.0000        0.0000        0.0000        0.0000        0.0000        0.0000        0.0000        0.0000        0.0000        0.0000        0.0000        0.0000        0.0000        0.0000        0.0000        0.0000        0.0000        0.0000        0.0000        0.0000        0.0000        0.0000        0.0000        0.0000        0.0000        0.0000        0.0000        0.0000        0.0000        0.0000        0.0000        0.0000        0.0000        0.0000        0.0000        0.0000        0.0000        0.0000        0.0000        0.0000        0.0000        0.0000        0.0000        0.0000        0.0000        0.0000        0.0000        0.0000        0.0000        0.0000        0.0000        0.0000        0.0000        0.0000        0.0000        0.0000        0.0000        0.0000        0.0000        0.0000        0.0000        0.0000        0.0000        0.0000        0.0000        0.0000        0.0000        0.0000        0.0000        0.0000        0.0000        0.0000        0.0000        0.0000        0.0000        0.0000        0.0000        0.0000        0.0000        0.0000        0.0000        0.0000        0.0000        0.0000        0.0000        0.0000        0.0000        3.6017        3.9928        3.9122        4.6215        5.8172        0.0000        7.2934        8.0159        5.6695        5.4171        5.2492        7.1585       15.0463       17.2080       15.5002       24.9826       18.0163       21.4626       18.7075       11.2275       10.5253       14.6711       22.1995       20.1353       51.4802       33.5362       22.4056       21.8565       23.6608       22.8214       24.4388       27.4113       27.5522       34.0898       36.8557       35.3578       28.7891       29.3239       29.3873       33.9908       38.1424       40.2765       49.9779       48.6816       41.8350       34.8450       36.1459       31.1341       28.5814       30.1373       41.5997       48.5768       44.7197       47.5972       55.1565       61.1375       47.1459       36.7068       38.4548       38.3987       37.6274       37.9538       36.1525       36.0231       32.3619       38.4037        0.0000        0.0000        0.0000        0.0000
        0.0000        0.0000        0.0000        0.0000        0.0000        0.0000        0.0000        0.0000        0.0000        0.0000        0.0000        0.0000        0.0000        0.0000        0.0000        0.0000        0.0000        0.0000        0.0000        0.0000        0.0000        0.0000        0.0000        0.0000        0.0000        0.0000        0.0000        0.0000        0.0000        0.0000        0.0000        0.0000        0.0000        0.0000        0.0000        0.0000        0.0000       15.1426       18.2784       17.3464       20.4436       20.4681       27.7312       50.4732       36.9093       16.2643       14.5894       12.0263       11.3894       12.3874       11.1485        7.9334        6.6155       23.9770       23.6019       14.5262       20.0293       40.0212       37.1216       29.5176       24.3399       27.0379       44.8744       25.9053       15.7746       16.3541       15.7823       17.3984       15.4201       15.8984       16.6801       15.1028       10.5248        0.0000        0.0000        0.0000        0.0000        0.0000        0.0000        0.0000        0.0000        0.0000        0.0000        0.0000        0.0000        0.0000        0.0000        0.0000        0.0000        0.0000        0.0000        0.0000        0.0000        0.0000        0.0000        0.0000        0.0000        0.0000        0.0000        0.0000        0.0000        0.0000        0.0000        0.0000        0.0000        0.0000        0.0000        0.0000        0.0000        0.0000        0.0000        0.0000        0.0000        0.0000        0.0000        0.0000        0.0000        0.0000        0.0000        0.0000        0.0000        0.0000        0.0000        0.0000        0.0000        0.0000        0.0000        0.0000        0.0000        0.0000        0.0000        0.0000        0.0000        0.0000        0.0000        0.0000        0.0000        0.0000        0.0000        0.0000        0.0000        0.0000        0.0000        0.0000        0.0000        0.0000        0.0000        0.0000        0.0000        0.0000        0.0000        0.0000        0.0000        0.0000        0.0000        0.0000        0.0000        0.0000        0.0000        0.0000        0.0000        0.0000        0.0000        0.0000        0.0000        0.0000        0.0000        0.0000        0.0000        0.0000        0.0000        0.0000        0.0000        0.0000        0.0000        3.1929        2.6959        2.6369        2.8286        3.0347        3.6217        4.7390        5.4714        6.5903        7.8634        8.2516        8.1173        7.7266        9.2295        9.7293        8.2344       11.8425       18.7518       20.8260       33.7144       23.3013       15.0360       13.3354        9.0898        9.1829       15.5018       22.0474       21.8017       79.0465       33.2247       16.7608       28.0385       42.6253       54.0978       25.2144       29.3253       30.2599       31.4040       33.7755       33.4096       29.8827       29.7625       31.5453       37.2604       43.0386       42.2129       40.1872       32.8428       32.0702       27.0026       27.8590       34.4880       36.5870       37.6595       42.1454       45.4493       43.6957       49.1652       59.5203       54.3842       41.6128       39.3673       42.4958       39.7351       36.8398       34.7008       34.6425       32.8792       35.9085        0.0000        0.0000        0.0000        0.0000        0.0000
        0.0000        0.0000        0.0000        0.0000        0.0000        0.0000        0.0000        0.0000        0.0000        0.0000        0.0000        0.0000        0.0000        0.0000        0.0000        0.0000        0.0000        0.0000        0.0000        0.0000        0.0000        0.0000        0.0000        0.0000        0.0000        0.0000        0.0000        0.0000        0.0000        0.0000        0.0000        0.0000        0.0000        0.0000        0.0000        0.0000       12.3836       15.6483       20.2667       20.2042       24.1791       24.0171       33.0041       66.7636       20.0879       14.4850       14.4555       11.8112       11.7777       10.0431        8.8515        7.7465        6.4580       20.7844       25.0150       15.4453        8.3899       44.3795       33.6653       17.0329       19.6234       21.2019       23.3017       19.5370       15.5204       14.9746       14.6613       16.1836       16.0187       14.6868       13.7337       11.9501        0.0000        0.0000        0.0000        0.0000        0.0000        0.0000        0.0000        0.0000        0.0000        0.0000        0.0000        0.0000        0.0000        0.0000        0.0000        0.0000        0.0000        0.0000        0.0000        0.0000        0.0000        0.0000        0.0000        0.0000        0.0000        0.0000        0.0000        0.0000        0.0000        0.0000        0.0000        0.0000        0.0000        0.0000        0.0000        0.0000        0.0000        0.0000        0.0000        0.0000        0.0000        0.0000        0.0000        0.0000        0.0000        0.0000        0.0000        0.0000        0.0000        0.0000        0.0000        0.0000        0.0000        0.0000        0.0000        0.0000        0.0000        0.0000        0.0000        0.0000        0.0000        0.0000        0.0000        0.0000        0.0000        0.0000        0.0000        0.0000        0.0000        0.0000        0.0000        0.0000        0.0000        0.0000        0.0000        0.0000        0.0000        0.0000        0.0000        0.0000        0.0000        0.0000        0.0000        0.0000        0.0000        0.0000        0.0000        0.0000        0.0000        0.0000        0.0000        0.0000        0.0000        0.0000        0.0000        0.0000        0.0000        0.0000        0.0000        0.0000        4.9699        4.2749        3.4971        4.0257        4.1302        3.8203        3.3800        3.7531        4.1549        5.4182        6.5150        6.8978        7.5270        8.1745        9.9111        7.7650        9.4477       13.5520       15.9546       20.5120       17.9365       24.8168       45.9372       17.2482       10.2043        7.7809        7.8605       12.1156       14.1353       20.8680       18.1537       33.7018       35.1249       17.0733       25.4024       23.8825       28.7032       31.7440       31.5526       33.2942       32.3991       32.2666       27.4475       25.6500       30.2717       32.2272       35.5754       44.2068       36.9711       32.2106       29.0510       23.0508       24.3897       26.7380       35.6214       40.5297       38.9402       38.9708       39.4701       43.1456       48.0237       55.4315       49.6718       42.0789       43.4740       44.8331       36.1330       33.9226       34.1898       33.9793       35.2590       36.8204        0.0000        0.0000        0.0000        0.0000        0.0000
        0.0000        0.0000        0.0000        0.0000        0.0000        0.0000        0.0000        0.0000        0.0000        0.0000        0.0000        0.0000        0.0000        0.0000        0.0000        0.0000        0.0000        0.0000        0.0000        0.0000        0.0000        0.0000        0.0000        0.0000        0.0000        0.0000        0.0000        0.0000        0.0000        0.0000        0.0000        0.0000        0.0000        0.0000        0.0000       13.3646       17.8563       19.4904       23.2980       19.6969       20.9761       22.3791       21.5843       14.3592       14.0472       13.7032       24.3504       17.4358       10.8850        8.7887       15.3087       12.1054        9.5966        7.0794       16.6278       14.6098       10.6699        9.9536       11.7038       19.6577       22.1767       23.9327       16.4301       16.8651       16.0466       15.3340       14.4332       15.0430       14.5980       14.1256       13.2313       11.6673        0.0000        0.0000        0.0000        0.0000        0.0000        0.0000        0.0000        0.0000        0.0000        0.0000        0.0000        0.0000        0.0000        0.0000        0.0000        0.0000        0.0000        0.0000        0.0000        0.0000        0.0000        0.0000        0.0000        0.0000        0.0000        0.0000        0.0000        0.0000        0.0000        0.0000        0.0000        0.0000        0.0000        0.0000        0.0000        0.0000        0.0000        0.0000        0.0000        0.0000        0.0000        0.0000        0.0000        0.0000        0.0000        0.0000        0.0000        0.0000        0.0000        0.0000        0.0000        0.0000        0.0000        0.0000        0.0000        0.0000        0.0000        0.0000        0.0000        0.0000        0.0000        0.0000        0.0000        0.0000        0.0000        0.0000        0.0000        0.0000        0.0000        0.0000        0.0000        0.0000        0.0000        0.0000        0.0000        0.0000        0.0000        0.0000        0.0000        0.0000        0.0000        0.0000        0.0000        0.0000        0.0000        0.0000        0.0000        0.0000        0.0000        0.0000        0.0000        0.0000        0.0000        0.0000        0.0000        0.0000        0.0000        0.0000        0.0000        3.4559        4.2267        4.0286        3.2832        3.4940        3.8951        4.3115        4.7658        4.2006        4.8116        5.7498        5.5024        6.5465        7.5428        7.6913        8.0168        6.8678        8.5319       13.2953       16.2527       27.7818       28.8468       29.8582       17.9948       11.5494        8.2440        8.7315        7.9997       10.1605       16.1300       15.3785       15.3752       23.9764       29.3413       20.1539       19.5707       24.6348       25.6833       31.4475       34.5748       35.1513       32.5915       25.2556       25.0844       25.1173       28.2562       31.1748       33.9272       38.0820       34.4213       29.6618       28.5359       21.3213       21.5316       27.8687       32.1226       39.1067       37.9269       37.7725       44.3639       42.7871       47.8137       46.8438       43.7413       40.3860       47.7468       53.3576       38.2820       32.1837       31.7897       33.0816       31.8154       38.0392        0.0000        0.0000        0.0000        0.0000        0.0000
        0.0000        0.0000        0.0000        0.0000        0.0000        0.0000        0.0000        0.0000        0.0000        0.0000        0.0000        0.0000        0.0000        0.0000        0.0000        0.0000        0.0000        0.0000        0.0000        0.0000        0.0000        0.0000        0.0000        0.0000        0.0000        0.0000        0.0000        0.0000        0.0000        0.0000        0.0000        0.0000        0.0000        0.0000        0.0000        3.2266        8.0882       29.6781       34.7673       27.8651       15.5524       16.6039       17.7463       15.3723       14.8757       15.6811       21.1225       15.8949        9.9355       45.8339       49.1600      134.5299       68.2724       18.8322       15.2355       12.3258        5.5319        4.1043       10.2987       19.1459       18.9575       21.7378       19.4509       15.5895       14.3457       14.1588       13.7560       16.4840       15.9903       15.9260       14.9900       11.6401        0.0000        0.0000        0.0000        0.0000        0.0000        0.0000        0.0000        0.0000        0.0000        0.0000        0.0000        0.0000        0.0000        0.0000        0.0000        0.0000        0.0000        0.0000        0.0000        0.0000        0.0000        0.0000        0.0000        0.0000        0.0000        0.0000        0.0000        0.0000        0.0000        0.0000        0.0000        0.0000        0.0000        0.0000        0.0000        0.0000        0.0000        0.0000        0.0000        0.0000        0.0000        0.0000        0.0000        0.0000        0.0000        0.0000        0.0000        0.0000        0.0000        0.0000        0.0000        0.0000        0.0000        0.0000        0.0000        0.0000        0.0000        0.0000        0.0000        0.0000        0.0000        0.0000        0.0000        0.0000        0.0000        0.0000        0.0000        0.0000        0.0000        0.0000        0.0000        0.0000        0.0000        0.0000        0.0000        0.0000        0.0000        0.0000        0.0000        0.0000        0.0000        0.0000        0.0000        0.0000        0.0000        0.0000        0.0000        0.0000        0.0000        0.0000        0.0000        0.0000        0.0000        0.0000        0.0000        0.0000        0.0000        0.0000        1.8990        2.8946        2.4867        1.8616        1.8413        2.6385        3.0450        2.9298        3.2511        5.1294        4.5882        4.1964        4.8117        5.5389        6.9138        7.0480        8.3148        7.7858        7.9462       11.8486       15.3088       15.4681       21.7745       21.7869        9.6199       13.4733       10.6973       13.5607       19.8414       14.1330       15.1203       22.1504       47.1777       20.1774       23.3019       41.4881       25.8415       33.9751       31.0671       32.9934       33.9291       27.9643       23.2894       53.4128       66.2360       20.8462       34.5969       35.3795       42.5802       47.2844       43.8918       40.8037       37.1709       36.2758       22.6136       26.3912       33.6260       35.5773       37.1468       33.6486       32.5641       35.6220       44.0025       45.0605       40.5061       41.8971       50.1264       46.1849       36.4762       31.7837       33.1519       32.2412       29.7197        0.0000        0.0000        0.0000        0.0000        0.0000        0.0000
        0.0000        0.0000        0.0000        0.0000        0.0000        0.0000        0.0000        0.0000        0.0000        0.0000        0.0000        0.0000        0.0000        0.0000        0.0000        0.0000        0.0000        0.0000        0.0000        0.0000        0.0000        0.0000        0.0000        0.0000        0.0000        0.0000        0.0000        0.0000        0.0000        0.0000        0.0000        0.0000        0.0000        0.0000        0.0000        9.6593        6.8484       14.6657       40.2557       42.6219       20.6049       20.6005       21.9984       15.8649       19.0759       16.6855       13.0387       11.1138       11.1366       23.8793       29.0967       61.0529       24.2275       17.9097       15.3956       13.5556        8.6953        8.0370       14.7018       19.7461       16.3872       18.6724       15.0222       15.0206       14.8293       14.3962       13.9134       17.2717       17.3389       16.4034       16.3549        0.0000        0.0000        0.0000        0.0000        0.0000        0.0000        0.0000        0.0000        0.0000        0.0000        0.0000        0.0000        0.0000        0.0000        0.0000        0.0000        0.0000        0.0000        0.0000        0.0000        0.0000        0.0000        0.0000        0.0000        0.0000        0.0000        0.0000        0.0000        0.0000        0.0000        0.0000        0.0000        0.0000        0.0000        0.0000        0.0000        0.0000        0.0000        0.0000        0.0000        0.0000        0.0000        0.0000        0.0000        0.0000        0.0000        0.0000        0.0000        0.0000        0.0000        0.0000        0.0000        0.0000        0.0000        0.0000        0.0000        0.0000        0.0000        0.0000        0.0000        0.0000        0.0000        0.0000        0.0000        0.0000        0.0000        0.0000        0.0000        0.0000        0.0000        0.0000        0.0000        0.0000        0.0000        0.0000        0.0000        0.0000        0.0000        0.0000        0.0000        0.0000        0.0000        0.0000        0.0000        0.0000        0.0000        0.0000        0.0000        0.0000        0.0000        0.0000        0.0000        0.0000        0.0000        3.1928        3.3822        0.0000        1.8619        1.7385        1.6754        1.7874        1.6201        1.4030        2.0566        6.9197       27.1396       27.0919        5.7002        3.7098        3.4138        4.0586        5.1644        6.2344        7.4881        8.1827        8.6029        8.0329        7.7919        7.4191        6.5666        7.6913        8.2419       16.3857        8.4509       10.0888       10.4533       14.4122       15.5654       20.1690       22.4280       23.0286       62.1670       22.6347       22.1739       22.8896       25.4615       28.3537       30.3203       37.5306       47.1057       22.9238       22.7323       21.4534       23.7922       25.8477       25.8947       29.8151       39.7010       43.1740       38.6784       39.4080       39.4497       33.2749       27.9686       30.9323       32.9536       29.9653       30.6435       35.5122       36.9180       41.1333       43.5581       40.8591       44.3106       44.8136       37.1426       36.4683       35.1554       33.1116       32.4378       33.3637        0.0000        0.0000        0.0000        0.0000        0.0000        0.0000        0.0000
        0.0000        0.0000        0.0000        0.0000        0.0000        0.0000        0.0000        0.0000        0.0000        0.0000        0.0000        0.0000        0.0000        0.0000        0.0000        0.0000        0.0000        0.0000        0.0000        0.0000        0.0000        0.0000        0.0000        0.0000        0.0000        0.0000        0.0000        0.0000        0.0000       50.6943       41.6228       41.4200       35.9253       35.6380       15.3777        6.3131        6.3793        7.2346       11.6167       14.9995       13.9842       15.4057       15.3242       15.1742       15.7689       13.4447       13.7036       12.1120       11.8146       19.8709       23.8907       22.7075       16.6256       22.8493       22.1443       14.5777       13.7040       14.3856       21.4807       21.9840       21.7992       18.5990       17.9902       16.9571       14.7609       14.9974       14.0437       18.7193       17.7991       17.2509       16.7805       11.9967       10.7741        0.0000        0.0000        0.0000        0.0000        0.0000        0.0000        0.0000        0.0000        0.0000        0.0000        0.0000        0.0000        0.0000        0.0000        0.0000        0.0000        0.0000        0.0000        0.0000        0.0000        0.0000        0.0000        0.0000        0.0000        0.0000        0.0000        0.0000        0.0000        0.0000        0.0000        0.0000        0.0000        0.0000        0.0000        0.0000        0.0000        0.0000        0.0000        0.0000        0.0000        0.0000        0.0000        0.0000        0.0000        0.0000        0.0000        0.0000        0.0000        0.0000        0.0000        0.0000        0.0000        0.0000        0.0000        0.0000        0.0000        0.0000        0.0000        0.0000        0.0000        0.0000        0.0000        0.0000        0.0000        0.0000        0.0000        0.0000        0.0000        0.0000        0.0000        0.0000        0.0000        0.0000        0.0000        0.0000        0.0000        0.0000        0.0000        0.0000        0.0000        0.0000        0.0000        0.0000        0.0000        0.0000        0.0000        0.0000        0.0000        0.0000        0.0000        0.0000        3.6826        3.9695        3.3528        5.2238        3.6185        3.1910        2.0851        1.7663        2.0403        2.5761        3.4268       12.7713       85.9047       73.9130       15.5830        4.1243        3.8165        4.9815        6.7539        8.2158        8.7992        9.0891        9.5256        9.7767        9.1118        8.9246        7.4789        7.7126       10.5193       11.9020       31.8122       16.0435       11.5363       15.6641       21.9905       28.8940       37.6657       21.0060       17.5641      127.6508       67.9609       27.8502       32.2456       44.5048       32.5939       36.9928       30.7992       19.7640       22.4948       23.2365       27.6045       22.5533       23.4930       31.4174       38.2152       43.5581       38.6461       36.0699       31.7075       29.1385       34.3938       37.2318       26.1483       31.4427       37.7440       44.3599       51.0378       46.1563       47.1214       40.2762       40.1699       39.8898       39.7108       38.0425       34.8565       33.1981       32.3837        0.0000        0.0000        0.0000        0.0000        0.0000        0.0000        0.0000        0.0000
        0.0000        0.0000        0.0000        0.0000        0.0000        0.0000        0.0000        0.0000        0.0000        0.0000        0.0000        0.0000        0.0000        0.0000        0.0000        0.0000        0.0000        0.0000        0.0000        0.0000        0.0000        0.0000        0.0000        0.0000        0.0000        0.0000       75.0241       68.3838       60.4661       43.4400       35.4550       20.8877       10.8642       11.2287       11.6510        9.0327        4.6364        6.7050        6.0426        8.1993       12.9085       14.6405       16.3746       15.1150       15.4341       15.3458       16.6733       13.1475       15.0844       20.0316       23.2330       25.5980       20.3119       19.0208       23.0756       20.6371       17.1894       15.9810        2.8253        9.9985       11.4522       11.8679       12.6754       14.0040       15.7400       15.0575       14.4942       17.5692       17.2240       17.0072       16.2924       11.8623       10.8215        9.9061        9.1211        8.1045        7.3172        6.7733        6.4302        4.4417        4.2908        3.8886        0.0000        0.0000        0.0000        0.0000        0.0000        0.0000        0.0000        0.0000        0.0000        0.0000        0.0000        0.0000        0.0000        0.0000        0.0000        0.0000        0.0000        0.0000        0.0000        0.0000        0.0000        0.0000        0.0000        0.0000        0.0000        0.0000        0.0000        0.0000        0.0000        0.0000        0.0000        0.0000        0.0000        0.0000        0.0000        0.0000        0.0000        0.0000        0.0000        0.0000        0.0000        0.0000        0.0000        0.0000        0.0000        0.0000        0.0000        0.0000        0.0000        0.0000        0.0000        0.0000        0.0000        0.0000        0.0000        0.0000        0.0000        0.0000        0.0000        0.0000        0.0000        0.0000        0.0000        0.0000        0.0000        0.0000        0.0000        0.0000        0.0000        0.0000        0.0000        3.1087        4.1639        3.2655        2.2343        3.3447        0.0000        0.0000        0.0000        0.0000        4.7830        4.9237        4.7258        4.7333        5.9805        5.8265        3.7309        3.3039        3.7952        3.2018        3.2761        3.7418        4.1758        5.0785        6.9535        9.7001        5.5402        6.3159        6.7806        7.9168       10.5342       10.3732       13.9969       13.5513       10.1095       12.6278        9.2820        7.7958        7.2998        7.8044        6.7992        7.6995       51.2125       10.7108       11.6625       15.1029       23.9680       39.6523       43.2363       23.6156       19.8614       80.6976       83.2432       31.6362       32.8230       29.9282       24.7518       23.1898       22.8091       19.7997       19.4328       19.7528       20.3776       20.7025       24.6574       24.7910       37.2325       43.6952       42.5963       25.3385       27.6664       37.8205       36.7758       37.6367       43.2096       44.7984       46.3826       48.6766       42.0236       42.1370       45.7686       43.9863       40.0868       40.9786       40.9494       42.6994       39.2658       35.9600       33.3727        0.0000        0.0000        0.0000        0.0000        0.0000        0.0000        0.0000        0.0000
        0.0000        0.0000        0.0000        0.0000        0.0000        0.0000        0.0000        0.0000        0.0000        0.0000        0.0000        0.0000        0.0000        0.0000        0.0000        0.0000        0.0000        0.0000        0.0000        0.0000        0.0000        0.0000        0.0000        0.0000        0.0000      142.1503      131.3876       67.3682       34.4143       19.7568       14.0338       15.2378       12.9946       14.5689       11.2012        7.4593        3.6652        9.1598       14.5446       14.3967        8.5465        9.5817       11.3969       14.0662       14.1888       13.8734       14.0843       15.5545       18.8829       22.5187       23.5995       28.6546       29.5804       32.2190       24.4797       15.5754       13.8402       13.4028       13.5438       13.8553       12.1279       12.1953       12.5417       13.6539       14.4577       13.8704       13.6389       15.8353       15.4955       14.7706       13.7137        9.9554        9.1524        8.4170        7.9505        5.4543        5.1464        5.0358        4.9784        1.1815        1.1059        1.0420        0.9618        1.1275        0.0000        0.0000        0.0000        0.0000        0.0000        0.0000        0.0000        0.0000        0.0000        0.0000        0.0000        0.0000        0.0000        0.0000        0.0000        0.0000        0.0000        0.0000        0.0000        0.0000        0.0000        0.0000        0.0000        0.0000        0.0000        0.0000        0.0000        0.0000        0.0000        0.0000        0.0000        0.0000        0.0000        0.0000        0.0000        0.0000        0.0000        0.0000        0.0000        0.0000        0.0000        0.0000        0.0000        0.0000        0.0000        0.0000        0.0000        0.0000        0.0000        0.0000        0.0000        0.0000        0.0000        0.0000        0.0000        0.0000        0.0000        0.0000        0.0000        0.0000        0.0000        0.0000        0.0000        0.0000        0.0000        0.0000        0.0000        0.0000        6.7398        6.7162        6.3591        7.3415        9.3610       10.8760        7.5582        5.9877        7.3478        6.9125        5.0995        4.8143        5.1534        4.6705        4.1795        4.1838        4.1216        4.5084        4.5382        5.2482        5.5616        6.0008        6.2764        6.4431        6.8894        7.8580        9.1000        9.9967        9.7626       10.5592       11.3539       13.0508       12.7181       11.6227       10.6825        9.3440       10.1271       10.7614       11.3616        9.1523       10.6271        9.6865       10.1771       11.3754       13.5692       19.3623       46.4184       38.1131       28.7977       54.7289       45.1690       19.9218       26.8605       31.9688       31.9634       27.5578       22.4396       22.2414       22.3620       20.1252       20.3687       25.5550       29.6855       32.8623       32.6117       31.2195       37.7304       43.3320       26.9567       31.9209       36.6751       43.3700       39.9569       39.8784       42.9757       45.1463       53.1019       52.8584       46.3152       47.5503       47.8411       49.2634        0.0000        0.0000       50.0281       49.9688       48.6882       42.8582        0.0000        0.0000        0.0000        0.0000        0.0000        0.0000        0.0000        0.0000        0.0000
        0.0000        0.0000        0.0000        0.0000        0.0000        0.0000        0.0000        0.0000        0.0000        0.0000        0.0000        0.0000        0.0000        0.0000        0.0000        0.0000        0.0000        0.0000        0.0000        0.0000        0.0000        0.0000        0.0000        0.0000        0.0000        0.0000       88.0104       56.7647       40.1237       32.9869       23.0979       30.4479       31.3985       18.5852       14.3952       11.1309        7.7729        7.2418       10.0707       11.1247        8.3605        9.3510       13.5388       13.1612       14.4216       15.1018       18.5573       19.4762       19.5044       17.3745       17.0616       14.3180       14.4828       15.6324       16.0528        7.6835        9.9308       12.9276        8.7069       10.1392       11.6031       12.6450       12.4981       15.4416       16.7167       16.4321       16.0745       16.9863       15.9538       15.0695       13.8042       10.0623        9.1966        9.1135        8.5238        6.3840        6.0168        5.9188        5.8121        3.0155        3.2886        2.6339        1.4133        1.2901        1.0214        0.6615        0.0000        0.0000        0.0000        0.0000        0.0000        0.0000        0.0000        0.0000        0.0000        0.0000        0.0000        0.0000        0.0000        0.0000        0.0000        0.0000        0.0000        0.0000        0.0000        0.0000        0.0000        0.0000        0.0000        0.0000        0.0000        0.0000        0.0000        0.0000        0.0000        0.0000        0.0000        0.0000        0.0000        0.0000        0.0000        0.0000        0.0000        0.0000        0.0000        0.0000        0.0000        0.0000        0.0000        0.0000        0.0000        0.0000        0.0000        0.0000        0.0000        0.0000        0.0000        0.0000        0.0000        0.0000        0.0000        0.0000        0.0000        0.0000        0.0000        0.0000        0.0000        0.0000        0.0000        0.0000        0.0000        0.0000        7.7225        8.6892        9.7685        9.7211       11.3471       11.7946        7.8786        5.8995        5.2746        5.2232        4.8137        4.7900        5.3307        4.8823        4.9153        5.4809        5.6953        6.2964        6.0554        7.4533        7.1027        7.1594        7.7193        8.6343        8.5425        8.8580        9.2873       10.4059        9.7775       11.5445       13.3477       13.3319       12.3388       12.6397       11.9070       11.0844       14.8503       14.9701       11.8993       11.6295       12.1094       90.0763       12.0635       13.2517       19.5535       28.4517       29.0865       31.8773       26.3954       35.2008       20.7602       20.2938       28.4470       33.8868       26.7103       22.4435       22.0759       21.6071       23.2105       20.9252       24.8284       35.6833       35.0317       33.6941       36.6184       35.8361       36.4817       38.3949       34.7042       35.5306       38.8378       33.7266       30.7750       28.1173       31.6133       42.2148       47.2724       48.6542       51.7346       50.9810       52.2677        0.0000        0.0000        0.0000        0.0000        0.0000        0.0000        0.0000        0.0000        0.0000        0.0000        0.0000        0.0000        0.0000        0.0000        0.0000        0.0000
        0.0000        0.0000        0.0000        0.0000        0.0000        0.0000        0.0000        0.0000        0.0000        0.0000        0.0000        0.0000        0.0000        0.0000        0.0000        0.0000        0.0000        0.0000        0.0000        0.0000        0.0000        0.0000        0.0000        0.0000        0.0000        0.0000        0.0000       24.3153       23.7107       22.5105       20.0520       23.7190       23.2935       26.0078       23.0489       12.1511        8.5202       11.1294       10.7504        9.3331       10.3088        9.5666       11.2495       14.9709       15.8088       17.0843       18.9392       21.9081       16.7897       14.8398       12.6163        9.6388       12.5956        9.3756        6.1244        4.2942        7.8342        7.6098       11.8685       14.0268       11.6282       13.3098       17.3695       26.8297       18.7420       18.2078       16.6603       15.8702       15.4291       17.9916       13.3550        9.4241        8.4281        7.9974        8.0224        6.6224        6.4733        6.0866        6.8676        5.0540        4.8666        4.3574        2.8863        1.5896        1.2045        0.6952        0.5546        0.2662        0.9406        1.6640        0.0000        0.0000        0.0000        0.0000        0.0000        0.0000        0.0000        0.0000        0.0000        0.0000        0.0000        0.0000        0.0000        0.0000        0.0000        0.0000        0.0000        0.0000        0.0000        0.0000        0.0000        0.0000        0.0000        0.0000        0.0000        0.0000        0.0000        0.0000        0.0000        0.0000        0.0000        0.0000        0.0000        0.0000        0.0000        0.0000        0.0000        0.0000        0.0000        0.0000        0.0000        0.0000        0.0000        0.0000        0.0000        0.0000        0.0000        0.0000        0.0000        0.0000        0.0000        0.0000        0.0000        0.0000        0.0000        0.0000        0.0000        0.0000        0.0000        0.0000        0.0000        7.1296        8.7180        8.9691       10.1942       10.5532       10.0124        9.3407        7.2428        6.3086        5.4249        6.0167        5.5972        4.8905        4.8896        4.9165        5.3833        6.8985        8.1421        7.2418        6.7313        8.5991        8.7041        8.3550        8.4242        9.4897        8.4620        8.7797       10.1050       11.7977       11.8360       13.1051       13.5029       14.6495       12.6012       12.6204       11.9004        9.5498       10.8242       13.7955       10.6012       24.4258       61.7380       15.3849       13.6288       17.5451       29.5963       34.8830       32.8161       25.8974       22.7743       24.5765       24.4547       30.7181       32.3249       54.2564       71.8915       22.2823       22.8879       23.9424       23.9852       24.1555       28.8898       22.1848       24.1204       27.5090       34.6905       36.6181       43.2360       36.2626       30.0087       29.9935       28.5276       22.4447       20.9180       21.8240       27.4604       45.5488       49.8265       52.7187       56.2336       56.4711       61.1013        0.0000        0.0000        0.0000        0.0000        0.0000        0.0000        0.0000        0.0000        0.0000        0.0000        0.0000        0.0000        0.0000        0.0000        0.0000        0.0000
        0.0000        0.0000        0.0000        0.0000        0.0000        0.0000        0.0000        0.0000        0.0000        0.0000        0.0000        0.0000        0.0000        0.0000        0.0000        0.0000        0.0000        0.0000        0.0000        0.0000        0.0000        0.0000        0.0000        0.0000        0.0000        0.0000        0.0000       22.4358       22.3481       23.1329       23.1163       21.6046       21.2129       25.5637       30.3966       21.1380       24.0895       30.0012       28.3032       17.8489       28.2894       22.0549       19.7049       14.6490       21.9630       17.3069       20.9022       22.8490       23.4220       18.3196       15.7223       12.6947       13.0488       13.6117        8.8967        4.8018        6.5052        9.7458        8.7069       11.5286       18.4284       24.0040       31.1512       33.4040       21.9656       17.4560       20.7606       15.0115       19.0142       14.7002       12.7601        7.8781        6.9631        6.7224        7.0718        6.5107        6.3609        5.9844        7.3786        5.8189        5.7568        4.9235        2.7270        1.2807        1.0035        2.1323        3.4581        0.8229        0.4000        0.3490        0.0000        0.0000        0.0000        0.0000        0.0000        0.0000        0.0000        0.0000        0.0000        0.0000        0.0000        0.0000        0.0000        0.0000        0.0000        0.0000        0.0000        0.0000        0.0000        0.0000        0.0000        0.0000        0.0000        0.0000        0.0000        0.0000        0.0000        0.0000        0.0000        0.0000        0.0000        0.0000        0.0000        0.0000        0.0000        0.0000        0.0000        0.0000        0.0000        0.0000        0.0000        0.0000        0.0000        0.0000        0.0000        0.0000        0.0000        0.0000        0.0000        0.0000        0.0000        0.0000        0.0000        0.0000        0.0000        0.0000        0.0000        0.0000        0.0000        0.0000        0.0000        0.0000        9.8838       10.7712       10.3623        9.4907        9.5429       10.1360        7.2128        6.4958        6.6034        7.7039        6.8590        6.0327        5.5741        5.8015        6.4615        8.2490        7.7132        7.8978        7.6487       10.1692       14.1675        9.7344        9.2151       10.4964       10.2259       11.5526       14.4263       16.7538       13.0583       15.1251       15.7822       13.7932       12.5634       12.4771       12.9864       11.7673       12.2048       11.6295       10.7027       21.1862       15.5607       12.0233       17.1090       23.4163       34.9636       38.0143       28.3815       23.3079       24.2345       29.6279       36.4223       38.3765       32.4490       23.6573       45.8657       23.0755       33.9202       37.1696       29.2869       30.3675       27.7052       26.8724       26.8675       29.0446       33.6625       39.4817       42.3670       29.0309       27.1893       27.9930       32.1072       26.6172       22.9839       27.0582       39.2376       49.1703       48.9952       53.8397       54.5404       54.2525       60.0194        0.0000        0.0000        0.0000        0.0000        0.0000        0.0000        0.0000        0.0000        0.0000        0.0000        0.0000        0.0000        0.0000        0.0000        0.0000        0.0000
        0.0000        0.0000        0.0000        0.0000        0.0000        0.0000        0.0000        0.0000        0.0000        0.0000        0.0000        0.0000        0.0000        0.0000        0.0000        0.0000        0.0000        0.0000        0.0000        0.0000        0.0000        0.0000        0.0000        0.0000        0.0000        0.0000        0.0000        0.0000       21.7382       18.3514       17.3349       23.4516       25.9714       23.0370       20.6453       13.7720       16.0076       17.2412       14.2915       11.6661       15.7126       32.6961       35.9856       35.2414       20.0648       17.1328       19.6086       19.7967       16.5849       13.1238       13.1881       12.7560       10.6715       15.3249       13.3867       10.9903        9.3637        9.0903       15.3742       79.5750      132.6746       90.8736       22.5967       25.5529       24.2823       16.4814       18.5997       18.6187       18.0081       16.1151       13.2903        7.7915        7.9164        3.8473        4.2957        7.0215        6.6641       14.1771       21.2940        8.1988       12.7391       19.6004        8.0157        3.3389        8.7800       10.5428        6.9208        1.0472        1.1889        0.7128        2.1615        0.0000        0.0000        0.0000        0.0000        0.0000        0.0000        0.0000        0.0000        0.0000        0.0000        0.0000        0.0000        0.0000        0.0000        0.0000        0.0000        0.0000        0.0000        0.0000        0.0000        0.0000        0.0000        0.0000        0.0000        0.0000        0.0000        0.0000        0.0000        0.0000        0.0000        0.0000        0.0000        0.0000        0.0000        0.0000        0.0000        0.0000        0.0000        0.0000        0.0000        0.0000        0.0000        0.0000        0.0000        0.0000        0.0000        0.0000        0.0000        0.0000        0.0000        0.0000        0.0000        0.0000        0.0000        0.0000        0.0000        0.0000        0.0000        0.0000        0.0000        0.0000        0.0000       12.7647       11.6358        8.9623        9.3964       10.1293        6.5523        6.6756        7.3445       10.5148        9.7967       10.0821        8.6784        8.5485        7.9269        9.1218        8.9583       10.7768       10.9981       12.3753       14.2490       14.8979       10.3651       11.4325       14.7702       16.4567       16.3645       16.1269       15.6676       17.1116       16.7300       14.3361       13.8638       14.3352       14.5263       13.1074       13.4546       14.3921       14.8821       14.9714       14.9472       17.1385       24.1305       28.0255       29.4610       28.1064       20.6116       19.7549       27.5747       35.9201       42.1240       38.1595       31.5451       24.6323       27.9800       26.1383       35.5626       37.0240       32.1029       20.5045       42.3351       30.3726       31.9554       31.6107       34.9305       34.1909       31.6772       33.0765       34.8427       35.9658       49.2575       34.9942       27.9018       33.4420       42.6932       43.7689       47.8842       51.7883       48.5624       54.3948       58.9346        0.0000        0.0000        0.0000        0.0000        0.0000        0.0000        0.0000        0.0000        0.0000        0.0000        0.0000        0.0000        0.0000        0.0000        0.0000        0.0000
        0.0000        0.0000        0.0000        0.0000        0.0000        0.0000        0.0000        0.0000        0.0000        0.0000        0.0000        0.0000        0.0000        0.0000        0.0000        0.0000        0.0000        0.0000        0.0000        0.0000        0.0000        0.0000        0.0000        0.0000        0.0000        0.0000        0.0000        0.0000       20.4337       19.5243       20.6423       26.2139       26.7289       25.7136       23.9824       17.5185       19.0580       18.0233       18.6227       11.1045        9.7560       11.9809       20.7905       31.0448       29.7343       24.4685       27.5268       14.3541       13.1052       12.6848       13.9127       12.6309        9.7508       11.7174       12.3120       12.3653       10.7860        8.9217       31.2051       13.1769       20.5361       41.7446       68.6512       75.3633       60.2721       35.3911       49.9068       56.9502       27.5495       24.1954       10.7758        8.9960        7.0564        7.8910        8.6666        6.7843       12.5985       36.4654       41.1311       33.7588       18.5698       22.0638       34.9954       24.7132       10.1478        5.3375        7.8807        8.6194        8.8692        3.3197        2.0349        0.0000        0.0000        0.0000        0.0000        0.0000        0.0000        0.0000        0.0000        0.0000        0.0000        0.0000        0.0000        0.0000        0.0000        0.0000        0.0000        0.0000        0.0000        0.0000        0.0000        0.0000        0.0000        0.0000        0.0000        0.0000        0.0000        0.0000        0.0000        0.0000        0.0000        0.0000        0.0000        0.0000        0.0000        0.0000        0.0000        0.0000        0.0000        0.0000        0.0000        0.0000        0.0000        0.0000        0.0000        0.0000        0.0000        0.0000        0.0000        0.0000        0.0000        0.0000        0.0000        0.0000        0.0000        0.0000        0.0000        0.0000        0.0000        0.0000        0.0000       12.9978       13.6588       12.6906       12.4422       10.7013       11.0266        8.7851       10.0231       11.0452       10.9262       13.0389       12.5158       13.6527       12.9221       12.0276       11.7163       11.9753       12.1338       13.7427       14.8452       21.5561       19.7929       16.5022       11.7162       13.9098       16.2112       15.4959       16.5724       14.7323       14.3152       12.6414       12.9032       13.5323       13.5114       14.3638       15.0859       15.4601       15.4979       22.9237       15.1254       14.7197       15.9313       29.7439       40.6636       30.1568       28.8059       30.4231       29.7042       28.3418       33.4154       41.9234       39.1582       32.5192       28.1471       33.9641       36.7168       37.2265       67.8960       23.8514       27.6851       25.9183       31.2092       52.0067       87.3047       50.7858       48.2687       33.9332       32.1327       35.3493       34.2251       37.6589       39.7879       37.7837       33.8474       35.6861       41.4404       45.1273       50.1013       45.8312       47.3209       54.5674       57.8061        0.0000        0.0000        0.0000        0.0000        0.0000        0.0000        0.0000        0.0000        0.0000        0.0000        0.0000        0.0000        0.0000        0.0000        0.0000        0.0000
        0.0000        0.0000        0.0000        0.0000        0.0000        0.0000        0.0000        0.0000        0.0000        0.0000        0.0000        0.0000        0.0000        0.0000        0.0000        0.0000        0.0000        0.0000        0.0000        0.0000        0.0000        0.0000        0.0000        0.0000        0.0000        0.0000        0.0000        0.0000       96.1046       87.3905       55.3491       49.8016       38.1383       32.1035       28.7367       21.6326       18.1390       20.1370       22.2409       13.9646       11.4786       13.9732       18.5395       18.7587       24.2395       27.4495       27.9259       16.5568       12.6370       13.9668       10.6461        9.7900        9.0928        9.4251       12.8225       15.7934       16.3650       10.4199        9.7340        4.5043        4.1188        6.3252       11.2994       22.0332       55.5024       78.9787       52.2059       42.8941       23.0590       19.5859        6.7945        2.2211        3.0133        2.6373        2.0797        3.8652        5.6106        6.7732       13.9503       53.1310       75.5136       19.9619       22.1360       35.0138       27.9920       11.6342        6.6237        5.6257        4.9368        0.9518        2.2901        3.0112        0.0000        0.0000        0.0000        0.0000        0.0000        0.0000        0.0000        0.0000        0.0000        0.0000        0.0000        0.0000        0.0000        0.0000        0.0000        0.0000        0.0000        0.0000        0.0000        0.0000        0.0000        0.0000        0.0000        0.0000        0.0000        0.0000        0.0000        0.0000        0.0000        0.0000        0.0000        0.0000        0.0000        0.0000        0.0000        0.0000        0.0000        0.0000        0.0000        0.0000        0.0000        0.0000        0.0000        0.0000        0.0000        0.0000        0.0000        0.0000        0.0000        0.0000        0.0000        0.0000        0.0000        0.0000        0.0000        0.0000        0.0000        0.0000        9.9651       10.9402       12.0394       12.3914       11.9469       11.2174       12.3485       11.2057        9.7238       10.3706       11.3460       12.9857       11.7855       73.7925       15.4399       66.1645      147.9143       19.0062       19.3231       24.2100       25.4704       28.1942       50.0953       95.3113       19.8310       17.0762       18.7963       19.6181       17.2421       17.4533       15.1072       13.7300       36.8730       18.4756       19.0745       42.0530       16.0641       18.3855       24.4415       36.2288       55.2321       15.3980       19.6166       31.6841       36.0602       29.6274       23.1557       23.4475       26.6456       26.2507       29.1484       48.0941       36.2034       30.7719       34.9313       37.7100       49.1071       31.4814       28.8099       26.2456       36.1590       31.0580       37.2619       44.9186       44.4597       67.4707       50.9461       49.2470       43.6722       41.7175       36.4320       34.7916       31.5814       26.0026       28.4611       31.6386       38.8615       44.3182       46.5375       41.4766       40.5246       44.5661       48.8133       49.9903        0.0000        0.0000        0.0000        0.0000        0.0000        0.0000        0.0000        0.0000        0.0000        0.0000        0.0000        0.0000        0.0000        0.0000        0.0000
        0.0000        0.0000        0.0000        0.0000        0.0000        0.0000        0.0000        0.0000        0.0000        0.0000        0.0000        0.0000        0.0000        0.0000        0.0000        0.0000        0.0000        0.0000        0.0000        0.0000        0.0000        0.0000        0.0000        0.0000        0.0000        0.0000        0.0000       31.8464       46.1328       33.3302       22.1784       25.6236       25.5643       23.8565       22.7598       21.1435       23.8021       26.2341       27.0976       24.9733       27.4265       39.1744       36.1201       30.3220       21.1409       22.3167       15.1734       13.5370       13.0801       13.1724       12.6758        8.4273        8.5080       13.8721       23.2304       19.5442       10.9796        8.5001        5.8697        2.9197        2.3403        2.2836        4.5334       10.3860        9.9184       17.6120       15.7854       13.8177        6.0882        5.0047        4.0344        2.4630        2.8574        1.5545        0.7958        2.6052        3.3186        5.0459        5.4654        8.5606       13.5787       14.6805       17.7903      115.4105      139.2256       61.8658       10.3801        2.5809        0.9910        0.8585        0.9409        0.2635        0.1624        0.0000        0.0000        0.0000        0.0000        0.0000        0.0000        0.0000        0.0000        0.0000        0.0000        0.0000        0.0000        0.0000        0.0000        0.0000        0.0000        0.0000        0.0000        0.0000        0.0000        0.0000        0.0000        0.0000        0.0000        0.0000        0.0000        0.0000        0.0000        0.0000        0.0000        0.0000        0.0000        0.0000        0.0000        0.0000        0.0000        0.0000        0.0000        0.0000        0.0000        0.0000        0.0000        0.0000        0.0000        0.0000        0.0000        0.0000        0.0000        0.0000        0.0000        0.0000        0.0000        0.0000        0.0000        0.0000        0.0000        9.4368        9.5414       10.3004       10.6061       11.5870       12.1865       12.6286        9.4950        9.5295        9.2820       11.7681       12.6851       14.0023       15.9865       79.9503       18.6353       22.1675       28.7690       29.8066       27.0311       23.4988       24.0577       24.7574       34.2943       79.2823       27.7582       21.2174       22.6845       20.3296       18.7987       18.2783       16.8247       14.7501       42.4648       24.6425       24.1959       29.5249       17.8770       16.7705       11.9330       12.1154       13.8368       17.6953       23.5845       30.5249       30.7154       26.6160       21.8885       20.9498       20.8266       27.8204       35.3893       50.0661       45.8624       50.7184       50.3167       54.2161       88.7910       33.0438       29.8762       28.5518       28.2503       25.2282       37.1390       42.5475       34.4504       37.8240       32.9558       37.3626       33.4854       35.4609       41.7571       37.4511       36.6448       27.5131       19.5530       24.5191       34.8644       40.8668       36.5297       37.8360       36.9694       41.4411       46.0528        0.0000        0.0000        0.0000        0.0000        0.0000        0.0000        0.0000        0.0000        0.0000        0.0000        0.0000        0.0000        0.0000        0.0000        0.0000        0.0000
        0.0000        0.0000        0.0000        0.0000        0.0000        0.0000        0.0000        0.0000        0.0000        0.0000        0.0000        0.0000        0.0000        0.0000        0.0000        0.0000        0.0000        0.0000        0.0000        0.0000        0.0000        0.0000        0.0000        0.0000        0.0000        0.0000        0.0000       23.4485       22.3190       19.0491       15.9689       19.3581       27.6118       30.9674       28.3824       29.6290       32.1378       30.1806       29.8370       24.5625        9.0614        5.5449        8.1583        9.9504       12.3353       13.2259        8.2884        7.5379        8.0778        7.2666        7.1425        6.8317        7.3867        6.7828       14.1582       13.6465        7.5505        3.5954        1.5093        1.0429        1.1508        1.7416        2.6104        2.7170        2.1049        9.5036        5.9600        3.8786        1.6280        1.5922        1.0255        0.4836        0.4199        0.2813        0.4900        2.7467        6.0866        9.2602       10.3655        6.1617        2.0284        3.7501        5.7275        8.9439       12.3578       17.5759        6.1769        4.5302        3.7754        4.6765        3.0770        1.3569        0.2251        0.1446        0.1478        4.9169        7.9467        6.8988        6.1964        0.2487        1.3726        0.0000        0.0000        0.0000        0.0000        0.0000        0.0000        0.7819        0.7026        0.6783        0.6817        0.0000        0.0000        0.0000        0.0000        0.0000        0.0000        0.0000        0.0000        0.0000        0.0000        0.0000        0.0000        0.0000        0.0000        0.0000        0.0000        0.0000        0.0000        0.0000        0.0000        0.0000        0.0000        0.0000        0.0000        0.0000        0.0000        0.0000        0.0000        0.0000        0.0000        0.0000        0.0000        0.0000        0.0000        0.0000        0.0000        5.5717       11.5792       10.9092        8.8138        8.8767        9.0830       10.3524       13.2457        9.3094        7.3739        9.5496       10.4327       13.1923       14.6090       15.2610       19.3697       24.1568       31.4143       34.4370       35.6803       29.6077       25.5988       24.6578       32.6535       33.4274       32.7209       28.8406       27.3129       29.6424       30.7152       29.9278       26.3369       22.6572       18.5418       16.7492       14.9855       13.4846       13.4148       21.3393       24.0652       20.2107       13.4853       14.7568       17.4722       27.6817       33.8736       28.7433       26.1882       29.5107       27.4770       27.8744       27.9958       39.9606       63.9879       50.2916       46.1994       47.5437       52.7565       46.2140       46.1842       43.7763       40.3777       42.2710       43.9702       43.3131       41.3089       40.1579       38.9674       44.8509       44.0766       46.5100       41.5581       31.7914       30.7934       32.3654       30.8085       24.6764       20.7200       26.2534       30.0643       26.6277       27.6544       28.1633       30.5788       36.2153       40.6602        0.0000        0.0000        0.0000        0.0000        0.0000        0.0000        0.0000        0.0000        0.0000        0.0000        0.0000        0.0000        0.0000        0.0000        0.0000        0.0000
        0.0000        0.0000        0.0000        0.0000        0.0000        0.0000        0.0000        0.0000        0.0000        0.0000        0.0000        0.0000        0.0000        0.0000        0.0000        0.0000        0.0000        0.0000        0.0000        0.0000        0.0000        0.0000        0.0000        0.0000        0.0000        0.0000       23.4668       20.2989       21.2346       22.4173       23.4787       22.8673       25.8909       33.5741       23.3675       17.7777       24.7422       25.8485       26.9091       23.4548       18.6335       21.9195       15.4890       14.6798        9.7767       10.6573       14.8759       11.3944        6.9827        5.5012        3.6124        4.5303        5.4627        4.6589        3.9888        5.5908        4.1416        2.4617        0.7126        2.1206        1.3871        0.4363        0.8583        1.6910        0.3455        0.3623        0.3532        0.6976        0.6070        0.4925        0.3917        0.1140        0.0740        0.1483        0.2715        1.3657        4.5780        5.5433        8.3264        8.2994        0.9499        1.8332        3.5030        4.9140        4.9979        3.3390        3.2045        3.4551        3.1611        0.5574        0.4154        0.1732        0.2291        1.1956        0.2504        0.0067        0.0062        0.6394        1.3835        0.1090        0.1328        0.1565        0.1801        0.1009        0.1125        0.1146        0.1088        0.6118        0.5896        0.5482        0.5267        0.5601        0.5039        0.5410        0.6125        0.0000        0.0000        0.0000        0.0000        0.0000        0.0000        0.0000        0.0000        0.0000        0.0000        0.0000        0.0000        0.0000        0.0000        0.0000        0.0000        0.0000        0.0000        0.0000        0.0000        0.0000        5.1623        5.3483        5.2593        4.3909        3.5678        3.3826        4.1437        6.9440        4.3350        4.6058        6.6546        6.1374        8.6285        8.5374        8.3677        8.5558        9.1636        9.7865       10.5418        8.4481        7.4669        9.4496       12.2203       13.9569       16.2636       18.9427       20.3634       21.3929       31.0489       31.5379       29.4227       29.6192       76.4300       33.8390       37.7496       31.7664       33.9378       33.5185       37.9325       41.4021       35.6046       35.0191       32.7032       31.5655       23.4398       27.7164       20.4490       13.9886       12.7089       47.5974       35.9032       22.3110       16.2138       16.2380       19.6201       24.3240       26.2138       25.2698       26.0430       34.9172       37.0029       29.8202       39.7349       55.3821       78.2525       48.4883       52.2019       58.2941       56.5653       43.6973       46.2220       49.2782       54.2014       56.5647       52.1972       47.6839       40.0913       42.3348       41.4983       41.8899       39.7680       39.8194       36.5429       29.8020       28.8693       28.9474       25.9363       24.4854       20.1285       20.7077       21.9111       22.5926       23.6054       27.2897       28.7467        0.0000        0.0000        0.0000        0.0000        0.0000        0.0000        0.0000        0.0000        0.0000        0.0000        0.0000        0.0000        0.0000        0.0000        0.0000        0.0000        0.0000        0.0000
        0.0000        0.0000        0.0000        0.0000        0.0000        0.0000        0.0000        0.0000        0.0000        0.0000        0.0000        0.0000        0.0000        0.0000        0.0000        0.0000        0.0000        0.0000        0.0000        0.0000        0.0000        0.0000        0.0000        0.0000        0.0000        0.0000       32.3077       25.3797       27.6794       23.4468       27.6038       23.1284       23.5632       29.2472       25.1947       19.9751       19.0709       15.0732        9.7774        7.4246        6.0803        9.1175        7.9202       15.1333       13.3678       11.5951        9.7681        7.3735        4.4398        2.7435        2.5232        2.1427        2.8958        2.2954        1.6673        1.2112        1.3103        0.4024        0.3584        1.4898        1.3572        0.6347        1.4650        0.5261        0.1204        0.1222        0.1211        0.2484        0.6457        0.7859        0.2066        0.0420        0.0283        0.0410        0.0800        0.6399        0.9721        1.4537        2.6482        7.6316        0.3334        0.6967        0.7090        1.7221        1.9048        1.3921        1.9431        0.3824        0.1522        0.0966        0.0460        0.2022        0.3137        0.1655        0.0658        0.0015        0.0007        0.0011        0.0026        0.0335        0.0457        0.0702        0.1071        0.0717        0.0896        0.0971        0.0953        0.5563        0.5467        0.5178        0.4727        0.4556        0.3976        0.3818        0.4332        0.3622        0.3488        0.4690        0.0000        0.0000        0.0000        0.0000        0.0000        0.0000        0.0000        0.0000        0.0000        0.0000        0.0000        0.0000        3.7213        3.9628        4.1065        4.1531        4.0747        5.2528        4.9576        6.0247        4.4649        3.6584        3.3047        3.3867        4.6807        4.8513        4.5530        4.9364        5.2853        6.6718        7.8192        8.2600        8.1080        8.4684        9.2593        9.8951       10.3068        7.7693        8.5631       10.8827       12.1958       16.0721       17.4065       18.4805       20.4137       25.1769       30.1321       29.2955       25.0794       29.1781       34.4171       30.7936       28.3017       30.9457       37.5438       33.4464       32.6258       40.6602       40.4008       37.9906       36.3877       29.8962       27.4630       27.6998       18.6036       17.2176       16.7712       17.8003       22.9762       30.6882       30.4081       29.4940       32.9689       34.5921       30.1610       27.3938       29.8335       39.3325       43.3315       49.5670       49.7430       53.4339       61.3944       64.4580       53.3074       49.4161       45.1099       51.1375       52.0739       58.2247       61.2750       56.6980       56.0530       45.1956       43.5046       45.7606       41.3943       43.1247       41.6502       41.8230       38.3210       30.8127       29.4076       27.7365       21.4976       21.5847       17.8229       18.0579       18.1339        0.0000       20.8554       24.9042       29.9522        0.0000        0.0000        0.0000        0.0000        0.0000        0.0000        0.0000        0.0000        0.0000        0.0000        0.0000        0.0000        0.0000        0.0000        0.0000        0.0000        0.0000        0.0000
        0.0000        0.0000        0.0000        0.0000        0.0000        0.0000        0.0000        0.0000        0.0000        0.0000        0.0000        0.0000        0.0000        0.0000        0.0000        0.0000        0.0000        0.0000        0.0000        0.0000        0.0000        0.0000        0.0000        0.0000        0.0000       19.7804       21.5793       15.7637       13.2711       12.8975       13.6526       16.7967       14.8993       12.3097       10.4298        8.5554        8.8082        5.6829        4.0383        3.4746        3.4514        4.5682        5.9978        3.8184        8.6784        5.1999        3.0648        3.4720        3.0373        2.9917        2.7171        1.9775        1.6558        1.4132        1.2335        1.6757        1.3690        6.5856        0.3881        0.8447        0.7125        1.3271        1.0748        0.2429        0.2035        0.2422        0.1965        0.1813        0.1733        0.1539        0.1233        0.0364        0.0244        0.0348        0.0672        0.5096        0.6737        0.7326        0.9800        1.9868        0.5961        0.6733        0.3972        0.5117        0.5364        0.5886        0.8412        0.1413        0.0904        0.1631        0.5839        1.2182        1.6657        0.6774        0.2005        0.0454        0.0005        0.0008        0.0018        0.0240        0.0327        0.0592        0.1033        0.0732        0.0946        0.1042        0.1038        0.6771        1.5185        1.4095        1.3954        1.0239        0.3875        0.3346        0.3275        0.2659        0.2601        0.3474        0.5509        1.1064        1.3954        0.0000        0.0000        0.0000        0.0000        0.0000        0.0000        0.0000        0.0000        3.4391        3.3961        3.6103        3.8073        3.9670        3.8535        4.6088        4.9296        4.6839        4.2849        3.8218        3.7231        4.1307        5.0413        5.8865        5.6191        5.9847        6.7626        8.6161       11.1645       10.5664        7.4484        9.2942       10.1013       10.6594       12.8430       10.9938       10.8505       11.8511       13.6774       19.0200       22.3774       24.5897       25.5971       26.1081       26.1278       25.6521       23.4956       27.0786       27.2332       27.7973       30.5555       29.2745       34.3295       34.5587       35.0329       44.9396       46.6076       40.3937       37.8289       28.2252       23.0611       27.1029       26.6250       28.2427       32.4603       30.4074       32.7062       32.6184       36.5658       39.6159       40.1212       38.7881       36.2861       34.4908       31.8109       54.0123       57.6751       58.9623       52.0089       55.2315       47.9157       47.1560       52.3981       48.5007       45.8592       47.4944       52.1047       52.1384       53.7336       50.0687       50.6892       46.7898       40.8728       42.5277       38.7689       41.0735       41.9250       44.6603       89.8945       84.7672       27.6042       23.2389       26.8005       17.6459       18.4066        0.0000        0.0000        0.0000        0.0000        0.0000        0.0000        0.0000        0.0000        0.0000        0.0000        0.0000        0.0000        0.0000        0.0000        0.0000        0.0000        0.0000        0.0000        0.0000        0.0000        0.0000        0.0000        0.0000        0.0000
        0.0000        0.0000        0.0000        0.0000        0.0000        0.0000        0.0000        0.0000        0.0000        0.0000        0.0000        0.0000        0.0000        0.0000        0.0000        0.0000        0.0000        0.0000        0.0000        0.0000        0.0000        0.0000       17.1638       13.2811       12.3604       11.2922       12.1071        5.1983        4.2061        4.0551        4.3404        6.0784        5.3985        4.4354        4.5180        3.3222        2.7163        2.3504        2.1715        1.6732        1.7746        1.3256        1.3677        4.2929        2.8794        1.3361        2.0807        2.5192        1.6109        1.2041        1.0113        1.3276        1.2152        1.1063        1.3272        3.9387        3.1332       27.3862        0.6202        0.5263        1.1417        0.5119        0.4828        0.4706        0.8182        0.3978        0.3673        0.2741        0.2497        0.2158        0.1727        0.0143        0.3291        0.3710        0.0254        0.3343        0.4401        0.5000        0.4651        0.6703        0.5945        0.5899        0.6025        0.5744        0.5868        0.5504        0.4663        0.0600        0.0283        0.0869        0.2386        0.1095        0.1428        0.0081        0.0000        0.0000        0.0000        0.4227        0.0000        0.0000        0.0000        0.0000        0.0000        0.1124        0.1490        0.1675        0.5783        2.0483        2.6955        5.5182        3.3342        2.0602        3.6701        1.1741        0.2199        0.2776        0.3550        0.0000        0.0000        0.5038        0.5510        0.6857        0.8322        1.1135        1.2726        1.5742        1.8091        2.5707        2.6574        2.7871        2.7324        2.9241        3.2740        3.8346        6.2657        5.8776        4.6734        5.1530        6.1244        4.4995        3.9920        1.8709        1.8000        4.9593        7.5584        5.0003        5.5766        7.6515        7.3072        6.7679        7.6200        8.6217        9.8404       11.2590       14.3282       17.2180       18.2666       21.0648       25.1111       26.7491       28.0052       28.8265       29.7420       28.7271       30.4469       29.1152       28.6928       26.6051       25.3623       25.1341       28.0288       29.6688       35.3885       33.8922       35.6085       40.3408       37.6734       38.6861       36.9716       29.4764       27.8773       31.4518       31.6873       30.5835       33.8212       36.9625       40.5722       40.8308       39.0176       27.0467       27.8567       33.9461       36.8106       55.2763       59.0622       44.4673       57.4950       59.3804       45.2041       46.4062       45.8626       46.6682       49.7048       49.0973       50.2810       58.4043       56.1123       49.3707       48.3179       47.2147       47.0840       46.2102       43.3456       42.7878       41.5861       38.8455       37.8242       44.3535      117.8821      124.6589       27.4148       23.8133       21.4944       19.5199        0.0000        0.0000        0.0000        0.0000        0.0000        0.0000        0.0000        0.0000        0.0000        0.0000        0.0000        0.0000        0.0000        0.0000        0.0000        0.0000        0.0000        0.0000        0.0000        0.0000        0.0000        0.0000        0.0000        0.0000        0.0000
        0.0000        0.0000        0.0000        0.0000        0.0000        0.0000        0.0000        0.0000        0.0000        0.0000        0.0000        0.0000        0.0000        0.0000        0.0000        0.0000        0.0000        0.0000       13.3669       13.3421       14.0602       15.2456       14.0531       10.4046        8.9817        8.0132        7.1866        2.7670        3.2555        2.2719        2.0876        3.0214        2.7697        2.4301        2.3145        2.1062        2.0779        1.2641        1.1128        0.6879        2.2832        2.0735        2.5094        3.8457        3.1261        1.9627        1.3268        0.9250        0.7748        0.7627        0.9004        0.9095        0.9499        0.9978        1.0703        1.7204        1.1721        0.9031        0.5789        0.5065        0.9762        0.5781        0.4884        0.3982        0.4095        0.3929        0.3488        0.2477        0.2120        0.1764        0.1411        0.0117        0.0835        0.0105        0.0195        0.2682        0.3479        0.3719        0.3696        0.5093        0.5081        0.5003        0.4886        0.4446        0.4351        0.3885        0.3061        0.0215        0.0133        0.0082        0.0062        0.0000        0.0073        0.0000        0.0000        0.1655        0.4119        0.0164        0.0000        0.0000        0.0000        0.0103        0.0110        0.1146        0.1556        0.1771        0.8242        1.8646        2.0803        1.8401        2.0034        0.9075        1.3921        2.0272        0.6369        0.9896        0.1206        0.0000        0.0000        0.2516        0.3359        0.4507        0.5957        1.5298        2.8268        2.7317        1.7351        2.3187        2.5335        2.9094        2.8160        3.4191        8.0122        8.8978        7.7907        5.8608        4.4319        3.1103        3.7428        2.6659        2.4385        1.6290        1.7292        3.8003        5.2008        5.8236        5.7034        6.6515        8.8035        7.8417        8.9182       10.8078       11.6878       11.4587       13.4023       17.0666       20.2776       23.4025       26.0883       31.1527       33.4793       31.6811       30.9259       29.3723       29.4498       28.2839       28.0156       27.1234       25.8872       26.3059       27.1171       31.3999       39.2090       40.5649       50.1153       44.9039       42.0957       42.6624       41.8997       39.8191       47.7574       42.7215       36.3679       39.4549       36.1863       34.9541       43.8701       40.4365       41.4070       26.9147       29.5491       36.5173       40.0578       44.4347       45.6169       41.5190       49.2655       50.2964       42.7286       47.7522       49.3727       50.0668       51.8304       50.4513       51.8797       46.3968       48.9896       48.4298       48.9459       47.9174       44.2843       40.7153       42.7700       40.8188       38.9710       38.0784       35.9649       36.3863       41.2517       32.5567       26.1745        0.0000        0.0000        0.0000        0.0000        0.0000        0.0000        0.0000        0.0000        0.0000        0.0000        0.0000        0.0000        0.0000        0.0000        0.0000        0.0000        0.0000        0.0000        0.0000        0.0000        0.0000        0.0000        0.0000        0.0000        0.0000        0.0000        0.0000        0.0000
        0.0000        0.0000        0.0000        0.0000        0.0000        0.0000        0.0000        0.0000        0.0000        0.0000        0.0000        0.0000        0.0000        0.0000        0.0000        9.2025       10.2625       11.1685       11.5744       11.7156       14.0587       13.6298       11.6426        7.6105        6.4082        5.2089        4.3210        1.5246        1.2197        1.0447        0.9973        1.4932        1.4851        1.3292        1.2970        1.3071        1.1375        0.9042        0.6798        0.6057        2.0088        1.7338        0.4129        0.7565        0.3243        0.1697        0.1260        0.6135        0.5572        0.5804        0.7169        0.7379        0.8382        0.6543        0.6377        0.6250        0.7093        0.6702        0.5492        0.4416        0.4259        0.4246        0.4391        0.3578        0.3679        0.3502        0.3051        0.2113        0.1743        0.1418        0.1139        0.0095        0.0064        0.0388        0.0463        0.2021        0.2648        0.2989        0.3066        0.4655        0.4911        0.4356        0.4146        0.3946        0.3740        0.3010        0.2290        0.0151        0.0079        0.0295        0.5308        0.3723        0.0000        0.0000        0.0000        0.0720        0.1565        0.0077        0.0000        0.0000        0.0000        0.0293        0.0311        1.7287        1.7071        0.2261        0.5142        1.7684        2.1446        1.3361        0.7553        0.9744        3.2369        2.1017        1.4214        1.1726        0.7577        1.8155        3.3165        2.6592        2.4465        2.0443        1.4018        1.7229        1.5385        2.4585        1.2559        2.2432        2.9355        3.5433        4.3965        6.1395       16.1423       16.2063       11.0698        8.9190        2.8861        3.3074        4.1352        2.6945        1.7840        1.9067        2.6324        5.0918        7.0555        5.5518        8.3499        9.2243       12.1295       10.9291       11.0515       14.6201       16.7878       16.2545       19.4353       21.4690       21.8391       26.5319       30.0349       29.5319       31.8941       32.4771       32.8267       30.9616       31.2566       30.2008       28.5719       27.6994       30.5907       33.8865       38.9244       42.5388       39.9967       38.5096       47.6338       44.7001       43.7335       52.8432       48.8182       51.5508       58.9581       59.2098       59.1013       46.5835       38.0582       37.9195       32.4339       43.8318       35.5135       33.5637       37.6413       41.0601       38.9724       37.1794       40.3530       44.1786       45.1613       45.8702       42.3090       47.0435       47.5801       48.3623       50.5457       49.4203       46.6843       47.0402       48.1183       50.7102       48.6520       46.9486       45.8060       39.3947       38.4315       40.5312        0.0000       41.3558       39.1656       35.9617       32.1028       27.0312       33.9216        0.0000        0.0000        0.0000        0.0000        0.0000        0.0000        0.0000        0.0000        0.0000        0.0000        0.0000        0.0000        0.0000        0.0000        0.0000        0.0000        0.0000        0.0000        0.0000        0.0000        0.0000        0.0000        0.0000        0.0000        0.0000        0.0000        0.0000        0.0000
        0.0000        0.0000        0.0000        0.0000        0.0000        0.0000        0.0000        0.0000        0.0000        0.0000        0.0000        0.0000        0.0000        9.7518        8.7199       10.3864       10.8944       11.8557       11.3297       12.9272       11.9320       10.4442        7.9450        4.4880        4.0176        3.3109        2.9182        0.9589        0.7815        0.6837        0.6721        1.0560        1.0391        0.9844        0.8889        0.8667        0.8878        0.6315        0.5002        0.8161        1.7160        0.7396        0.2503        0.2261        0.2573        0.2927        0.5662        0.4876        0.5580        0.4955        0.4331        0.9305        0.7001        0.6520        0.5650        0.6133        0.6885        0.5666        0.3740        0.3588        0.3188        0.3455        0.3323        0.2728        0.2829        0.2705        0.2361        0.1639        0.1358        0.1112        0.0907        0.0077        0.0054        0.0075        0.0137        0.1782        0.2336        0.2651        0.3980        1.4631        0.5819        0.3960        0.4101        0.3385        0.3235        0.2891        0.2360        0.0176        0.0123        0.0090        0.0223        0.0000        0.0000        0.0000        0.0000        0.0000        0.0000        0.0000        0.0000        0.0000        0.0000        0.0000        0.0479        0.1248        0.1464        0.1819        0.2136        0.8232        0.9241        0.9107        1.1050        2.5872        2.0085        1.9115        2.4766        2.8828        2.4356        2.5806        2.5233        1.3358        1.0742        3.1465        1.0827        2.0694        1.5844        1.5481        2.8445        5.8208        9.0950        8.6781       10.2961        9.7373       10.6294        8.3053        6.1281        7.7486        2.9300        3.1731        2.5276        1.4348        1.5238        1.7588        2.5287        6.6279        9.7685       12.7271        9.8456        9.2682        9.7685       12.9146       12.5494       17.1314       24.9247       32.5992       25.4612       24.9639       22.4035       32.4974       39.6434       35.7117       39.7645       33.3292       32.6787       29.9659       33.1031       33.1645       34.2373       30.9805       43.2109       45.9464       43.6678       40.6158       50.6765       46.6672       44.4563       47.9411       55.4197       57.5581       53.4330       68.1905       79.2559       77.9362       75.8510       52.9662       49.4961       42.4469       36.0470       34.1302       35.3567       38.6219       42.3720       41.8440       43.3268       46.2242       44.0724       40.1515       36.0739       36.4070       38.9228       46.4144       49.5013       49.1924       48.9158       48.4062       43.9171       45.3292       49.3352       47.9904       50.6420       49.2859       46.5684       45.1250       45.1474        0.0000        0.0000        0.0000        0.0000        0.0000        0.0000        0.0000        0.0000        0.0000        0.0000        0.0000        0.0000        0.0000        0.0000        0.0000        0.0000        0.0000        0.0000        0.0000        0.0000        0.0000        0.0000        0.0000        0.0000        0.0000        0.0000        0.0000        0.0000        0.0000        0.0000        0.0000        0.0000        0.0000        0.0000        0.0000        0.0000
        0.0000        0.0000        0.0000        0.0000        0.0000        0.0000        0.0000        0.0000        0.0000       14.0204        0.0000        0.0000       10.2145        8.0089        8.4329        9.5160       10.9473       11.8671       12.5778        5.2512        4.7300        4.3140        4.1070        2.0268        1.6555        0.5633        0.4464        0.1422        0.8880        0.1422        0.7148        0.4916        0.4215        0.9056        0.2895        0.6170        0.5647        0.5554        0.4287        0.3236        1.1425        1.4850        0.5428        0.8607        1.1841        1.2959        1.5289        0.4332        0.4103        0.4050        0.5099        0.6707        0.4890        0.4198        0.8216        0.7974        0.2797        0.2125        0.1224        0.1757        0.8551        0.2412        0.0891        0.1144        0.1203        0.1163        1.8030        8.3242        6.6080        0.1495        0.1627        0.2714        0.0048        0.0819        0.5723        0.0873        0.0592        0.0660        0.1075        0.3781        0.2668        0.2669        0.2589        0.2535        0.2453        0.2268        0.1982        0.1913        0.1584        0.1328        0.1153        0.0972        0.0950        0.0691        0.2659        0.0528        0.0502        0.0429        0.0306        0.0000        0.0000        0.0071        0.0299        0.2462        0.3170        0.3852        0.6213        0.9835        1.1489        1.2269        1.7681        3.8540        3.6777        3.0299        3.1231        1.8659        1.0056        1.8901        1.6993        0.9517        1.2462        3.9533        6.4922        5.2256        2.0706        2.5444        5.1908        7.0110        6.5530        5.1351        4.7828        6.0220        5.6676        4.3934        4.0693        4.3124        3.5860        3.2242        3.2799        3.4910        3.5494        4.0393        5.1197        6.2087       14.2636        8.1304       11.1729       12.4526       14.7407       21.2280       18.3492       15.3105       14.6013       15.4090       18.7492       26.5220       34.4339       36.9706       35.4949       48.3039       54.0550       33.7847       34.7029       29.7228       26.7936       27.4732       29.5580       42.0654       49.9011       48.8957       42.2131       40.5094       42.5682       43.1114       43.2630       46.0878       55.7398       53.6168       53.6202       63.6416       71.0955       77.3072       71.2750       58.6857       59.6961       51.1213       52.2739       43.9978       44.2761       47.0925       50.7191       53.2983       55.5407       46.9789       47.7960       42.2118       37.7436       38.6253       36.8098       43.0608       48.0810       46.9601       42.8824       40.4452       42.8656       43.2743       47.5626       53.4111       53.4588       54.2494       55.2187       56.3571        0.0000        0.0000        0.0000        0.0000        0.0000        0.0000        0.0000        0.0000        0.0000        0.0000        0.0000        0.0000        0.0000        0.0000        0.0000        0.0000        0.0000        0.0000        0.0000        0.0000        0.0000        0.0000        0.0000        0.0000        0.0000        0.0000        0.0000        0.0000        0.0000        0.0000        0.0000        0.0000        0.0000        0.0000        0.0000        0.0000        0.0000
        0.0000        0.0000        0.0000        0.0000        0.0000       30.9184       28.6729       18.5322       12.3294        6.8873        7.0287        7.8597        6.8918        7.5568        9.7036       10.3167       10.1639        8.4451        7.0742        3.6611        3.1408        2.5996        2.1017        0.5104        0.2968        0.2286        0.1964        0.5710        0.0292        0.0253        0.0263        0.1311        0.1356        0.2887        0.1828        0.3521        0.3562        0.4352        0.3182        0.1769        0.2431        1.8274        0.7479        1.6913        1.8664        1.6928        0.4932        0.3883        0.3696        0.4147        0.8462        0.6716        0.5801        0.7400        0.2132        0.1065        0.0789        0.1824        0.3360        0.2042        0.2774        0.1148        0.0461        0.3090        0.4937        0.1323        4.5378        6.0884        4.8287        4.2467        0.0078        0.0045        0.0458        0.0469        0.0317        0.0390        0.0490        0.0549        0.4296        0.2586        0.2347        0.4469        0.4358        0.2311        0.2267        0.2173        0.2037        0.2136        0.1991        0.1794        0.1566        0.1333        0.1388        0.1274        0.4980        0.0740        0.0704        0.0600        0.0428        0.0125        0.0000        0.0070        0.0443        0.2319        0.2724        0.3840        0.6854        2.2519        2.4185        2.6060        4.1996        3.9982        3.9932        3.6525        4.1537        4.2290        2.2316        1.3567        1.5006        1.2276        3.1703        6.3167        7.7902        8.8878        3.8424        6.3376        5.9689        4.7773        4.3054        3.6976        5.1911        8.7716        7.4428        4.4887        4.2584        3.7011        3.5574        3.5243        3.7661        4.4152        5.5625        5.4389        6.1568        8.3201        8.1186        8.1423        8.5329       78.8741       12.3079       16.0861       16.4046       13.7296       18.2250       26.3003       23.9165       26.2974       39.2587       44.4824       41.0588       45.6688       41.5317       45.7309       43.8985       29.7004       26.7217       30.6042       32.0502       39.4567       42.0434       38.1751       38.2295       42.8030       47.1985       47.1793       45.8220       46.5462       56.8525       61.4166       55.4999       61.0036       66.5961       64.8688       59.3235       57.8092       81.7197       79.3834       78.4484       76.2063       66.4098       58.7238       52.1281       50.5241        0.0000        0.0000       48.7345       37.0211       37.6813       36.0351       37.8120       46.3148       47.9603       47.9200       40.8195       44.2023       45.1319       49.7406       65.4523       56.0726       58.3970       58.2636       56.1426        0.0000        0.0000        0.0000        0.0000        0.0000        0.0000        0.0000        0.0000        0.0000        0.0000        0.0000        0.0000        0.0000        0.0000        0.0000        0.0000        0.0000        0.0000        0.0000        0.0000        0.0000        0.0000        0.0000        0.0000        0.0000        0.0000        0.0000        0.0000        0.0000        0.0000        0.0000        0.0000        0.0000        0.0000        0.0000        0.0000        0.0000        0.0000
        0.0000        0.0000        0.0000        0.0000       22.4867       26.5631       23.2750       14.2517       10.9971        9.4119        7.0227        8.2340        7.8762        7.5266        7.9565        6.8261        6.3556        6.0307        5.1679        2.5371        2.0527        1.6197        1.2240        0.2294        0.1590        0.0894        0.0413        0.0074        0.0041        0.0032        0.0045        0.0286        0.1650        0.1302        0.1101        0.3480        0.6328        0.4036        0.2174        0.0977        0.3494        2.3804        1.6226        0.9473        0.9251        1.2506        0.5210        0.2725        0.2794        0.2920        0.3735        0.2550        0.1937        0.1557        0.1258        0.0626        0.0679        0.0389        0.0293        0.0484        0.0727        0.0947        0.1930        0.5597        0.3532        0.1689        0.9269        3.2597        0.6648        2.8068        0.0050        0.0527        0.2181        0.0819        0.1412        1.3212        2.1861        2.4698        2.0659        0.7248        0.7720        0.2690        0.2108        0.2095        0.2323        0.5412        0.3417        0.2215        0.2158        0.2045        0.1860        0.2199        0.2728        0.3632        0.5672        0.3444        0.1808        0.1687        0.2038        0.0558        0.0397        0.0419        0.0073        0.3254        1.0090        0.6882        1.0198        1.9855        2.3731        6.0016        6.2048        2.8893        3.0852        5.8213        6.1251        5.2458        1.9318        4.1096        4.1286        3.1467        2.7512        3.6543        4.9100        6.4459        4.9213        6.3268        6.4760        8.1699        8.8405        5.1884        3.9909        4.7766        5.0393        5.0080        4.6605        3.9340        5.2990        5.5570        5.1101        6.2624        4.9439        5.5614        6.6578        7.6480        8.1298        9.8848       14.4660       80.5072       30.3681       14.6704       12.5416       11.4211       20.9084       20.1400       33.5479       30.6374       33.6893       38.8310       40.4302       35.2979       37.4015       35.0731       33.7783       33.3783       30.0228       31.5206       31.9428       34.2047       37.7970       43.0142       48.3985       45.1462       44.3567       42.9601       50.2092       50.2857       50.5560       55.3661       53.3839       52.3977       61.3928       63.0113       58.5762       57.9517       52.4908      109.4390      115.1714      108.5890       93.6307       90.0063       70.8137        0.0000        0.0000        0.0000       39.0820       33.5155       31.9927       32.0176       39.2362       38.0957       37.6931       40.3078       39.8405       40.3826       47.5359       51.9899       56.2523       56.3343        0.0000        0.0000        0.0000        0.0000        0.0000        0.0000        0.0000        0.0000        0.0000        0.0000        0.0000        0.0000        0.0000        0.0000        0.0000        0.0000        0.0000        0.0000        0.0000        0.0000        0.0000        0.0000        0.0000        0.0000        0.0000        0.0000        0.0000        0.0000        0.0000        0.0000        0.0000        0.0000        0.0000        0.0000        0.0000        0.0000        0.0000        0.0000        0.0000        0.0000        0.0000
        0.0000        0.0000       48.7780       38.0056       22.3697       22.3195       24.8860       14.5424       12.2276        9.9835        5.5955        5.7991        5.2297        4.9256        4.3463        4.3668        3.9963        3.6798        3.1894        1.8050        1.4807        1.1844        0.9036        0.2093        0.1338        0.0667        0.0385        0.0332        0.2312        0.6507        1.1735        0.2417        0.2338        0.1802        0.0800        0.1361        0.2175        0.3928        0.1543        0.0947        0.4733        1.7141        0.8028        0.2445        0.6686        0.2136        0.0400        0.1832        0.1943        0.1885        0.1658        0.1614        0.1351        0.1123        0.0997        0.0474        0.0546        0.0270        0.0819        0.1767        0.2229        0.2244        0.6387        0.6642        0.4733        0.9972        0.3825        0.5681        0.0535        0.0803        0.0800        0.7599        0.1566        1.2826        2.4765        1.8041        1.8715        1.6759        1.1069        0.2113        0.2680        0.4369        0.2756        0.1896        0.2017        0.2903        0.2470        0.2557        0.2169        0.2141        0.2109        0.2365        1.0139        1.0590        0.7112        0.2516        0.2836        0.4832        0.6497        0.0123        0.0131        0.0980        0.3441        0.6569        0.9148        1.4684        1.8737        2.4948        4.1250        9.8337       10.1352        2.5394        2.5644        2.3946        4.0650        3.9259        2.9485        2.7398        2.7923        3.8497        5.2853        3.9762        2.9500        3.2447        3.6915        4.2665        6.6088        6.5488        6.3380        4.7954        4.9712        5.7888        5.7101        5.7617        4.8678        4.5480        4.3131        4.4407        5.4168        4.9739        5.0931        5.7821        6.6943        7.7626       10.7309        9.3713        9.1971       11.2292       11.9288       13.7073       16.8539       26.9895       36.6487       35.9044       26.7522       29.3303       33.4317       34.4604       38.6456       38.1337       37.4582       33.6512       32.2884       31.8384       31.6199       35.5625       40.1703       47.1609       40.7126       47.0271       42.4862       43.8038       40.5437       39.6169       47.9976       51.1011       53.9558       51.0351       51.9055       56.9181       55.7100       52.0281       55.0290       57.3110       60.8209      130.3639      136.2149      116.5963       83.0847       58.1683        0.0000        0.0000        0.0000       38.5138       34.1149       29.3121       28.7784       31.6463       30.8918       28.4068       36.1141       29.0490       52.3504       42.7488       44.6085       47.3089       45.5154        0.0000        0.0000        0.0000        0.0000        0.0000        0.0000        0.0000        0.0000        0.0000        0.0000        0.0000        0.0000        0.0000        0.0000        0.0000        0.0000        0.0000        0.0000        0.0000        0.0000        0.0000        0.0000        0.0000        0.0000        0.0000        0.0000        0.0000        0.0000        0.0000        0.0000        0.0000        0.0000        0.0000        0.0000        0.0000        0.0000        0.0000        0.0000        0.0000        0.0000        0.0000        0.0000
        0.0000       20.5780       16.4308       20.4357       18.5282       13.8256       13.9189       12.4209        8.2039        5.7073        6.3813        4.0337        1.9818        1.7546        1.6798        0.6317        0.3884        0.4109        0.5926        0.1418        0.1210        0.0983        0.0851        0.4032        0.2595        0.1647        0.1226        0.0502        0.5218        0.7176        1.1713        0.6350        0.1850        0.0230        0.0228        0.0179        0.0000        0.0000        0.0000        0.0000        0.0213        0.0407        0.0000        0.0000        0.0176        0.0241        0.0000        0.0000        0.0000        0.0000        0.0000        0.0000        0.0000        0.0000        0.0776        0.0742        0.0466        0.0349        0.0537        0.3354        0.3513        0.1239        0.2452        0.7634        0.9317        0.9193        0.2370        0.1156        0.0309        0.0077        0.5104        0.4126        0.4906        0.7610        0.6752        0.6025        0.3265        1.1407        0.5680        0.3987        0.5288        0.5779        0.5728        0.4139        0.3096        0.5734        0.4215        0.2620        0.2835        0.3132        0.2668        0.6998        1.2826        0.7837        1.2171        2.8378        2.1370        1.5575        1.6124        0.9283        0.9853        1.1354        1.2514        1.8636        1.9304        2.6425        2.4867        2.3637        3.5748        8.8986        8.5041        2.9866        4.2005        4.2457        4.6239        5.4180        7.7706        5.5036        5.7716        7.7002        5.5247        5.0692        4.9278        5.5204        5.3506        6.8489        6.7637        6.7933        6.4537       27.0300       23.5842        8.4656       10.1562       66.3969       47.7962        5.2119        7.2389        8.3655        8.2796        8.2989        8.3054        7.4753        6.9801        6.6543        7.2110        8.3840        8.6312       12.4712       13.5255       14.1768       20.4979       33.3361       40.3503       46.3969       38.9951       37.4977       32.0421       31.4780       33.7538       41.0251       39.8543       39.1614       43.1612       41.7263       43.7511       54.9185       69.6195       65.0457       55.5000       44.9540       43.5438       42.6714       42.7406       43.2284       48.5251       61.3714       57.4272       52.1918       52.9852       54.5556       50.7429       51.0636       44.1225       49.1586       57.1967      121.5407      112.9468      110.8499        0.0000        0.0000        0.0000        0.0000       35.5435       32.7471       32.3637       40.8372       40.1635       34.6476       33.8298       29.4116       27.7240       27.2600       33.2875       35.4385       37.2154       38.0887        0.0000        0.0000        0.0000        0.0000        0.0000        0.0000        0.0000        0.0000        0.0000        0.0000        0.0000        0.0000        0.0000        0.0000        0.0000        0.0000        0.0000        0.0000        0.0000        0.0000        0.0000        0.0000        0.0000        0.0000        0.0000        0.0000        0.0000        0.0000        0.0000        0.0000        0.0000        0.0000        0.0000        0.0000        0.0000        0.0000        0.0000        0.0000        0.0000        0.0000        0.0000        0.0000        0.0000
        0.0000       14.9417       12.6157       20.4488       22.0760       15.7614       12.1357       10.4241        6.1734        4.6500        2.1354        1.1005        0.6648        0.5599        0.6257        0.2429        0.1993        0.2291        0.2114        0.0520        0.0421        0.0406        0.0321        0.2147        0.2046        0.1550        0.1133        0.0035        0.3947        0.3762        0.3650        0.7920        0.5377        0.0114        0.0000        0.0000        0.0000        0.0000        0.0000        0.0000        0.0000        0.0291        0.0000        0.0000        0.0000        0.0000        0.0000        0.0224        0.0134        0.0119        0.0000        0.0000        0.0000        0.0000        0.0000        0.0414        0.0831        0.0684        0.0326        0.0915        0.0938        0.4067        0.4653        0.6517        0.5450        0.3713        0.2337        0.1503        0.3174        0.2400        0.1933        0.5555        0.6130        0.6659        0.8411        0.5250        0.3226        1.2799        0.7891        0.3420        0.4657        0.7190        0.7114        0.9930        0.9162        1.4294        1.1522        1.2160        1.9275        1.5278        1.1493        1.0820        1.3685        1.6102        2.1385        4.1291        4.6061        3.8808        4.0835        1.9756        2.7321        3.9653        5.3207        3.5133        3.5510        2.8607        3.2749        3.9540        4.2864        4.3025        4.9311        5.0411       10.5223        9.5133        6.7674        5.3012        6.4158        7.0333        8.9468        9.0382        8.4477       11.4429        7.7581       25.3664       29.7421      146.5227       65.2742        9.7800        8.1995       32.1921       21.5460        9.0808       14.1607       38.6730       36.6774        5.9156        7.3739       10.4004       12.4284       10.0543        9.1943        9.2185       12.2706       13.8303       12.3951       11.0979        8.5588       10.8331       12.7842       17.5849       31.0878       34.2046       35.5440       34.7678       36.2713       32.5236       30.7881       33.5545       35.3584       41.4828       46.6137       47.1030       55.2027       55.1264       57.5892       61.0951       65.5758       60.3322       55.0860       45.3013       46.3661       44.6196       43.7081       47.5261       63.1597       59.8052       53.4284       52.3175       50.1811       43.9659       45.3985       45.4084       44.2245       39.0094       43.0688       51.1638        0.0000        0.0000        0.0000        0.0000        0.0000       18.5652       31.8304       29.2833       28.4689       37.8227       37.6187       33.5731       27.6791       24.4648       24.1234       24.5020       25.4218       30.9141        0.0000        0.0000        0.0000        0.0000        0.0000        0.0000        0.0000        0.0000        0.0000        0.0000        0.0000        0.0000        0.0000        0.0000        0.0000        0.0000        0.0000        0.0000        0.0000        0.0000        0.0000        0.0000        0.0000        0.0000        0.0000        0.0000        0.0000        0.0000        0.0000        0.0000        0.0000        0.0000        0.0000        0.0000        0.0000        0.0000        0.0000        0.0000        0.0000        0.0000        0.0000        0.0000        0.0000        0.0000        0.0000
       15.4314       10.6081       10.8513       19.9308       22.1159       19.8731       10.6970        9.2043        6.4896        5.2406        2.5702        0.6860        0.4400        1.8334        0.5921        0.0838        0.0950        0.0381        0.0404        0.0842        0.1453        0.1337        0.0637        0.2316        0.3903        0.3283        0.2266        0.0458        0.0245        0.0241        0.0241        0.0214        0.0107        0.1408        0.0000        0.0000        0.0000        0.0000        0.0000        0.0000        0.0000        0.1635        0.3056        0.0070        0.0189        0.3719        0.0047        0.0418        0.0000        0.0000        0.0000        0.0000        0.0000        0.0154        0.0653        0.0959        0.4113        0.0835        0.0542        7.7567       22.1144        0.7515        0.1129        0.0875        0.0000        0.0000        0.0257        0.0226        0.2335        1.0349        0.6372        0.4019        0.5791        1.5363        1.7429        2.4363        1.6716        2.0139        2.1548        1.9224        1.4525        2.0195        1.2738        2.0044        0.8913        1.2806        1.7524        1.7963        1.1238        0.7892        1.1531        1.2378        0.9399        1.1830        1.6691        2.7790        3.8331        3.0711        3.5839        3.8480        4.1471        5.9255        4.4161        5.6621        7.4452        7.5543        4.6012        5.9838       29.2552        7.3508        8.8168        9.0636       11.2501       20.2778       18.8845        8.0267        7.6659        9.8383       10.4578       11.1436       10.0471        6.9579        6.8078        8.4619       11.0736       10.9429       12.5369       25.5207       30.0690        8.8754        7.7574        9.1751        9.1753       22.4414       26.8656        7.7611        7.6568        9.9118       12.1366        9.0174       85.4668       11.9209       19.9756       15.0658        9.8342       12.2413       12.7578       15.3709       14.0474       19.8981       24.0364       25.7300       26.7120       25.2334       31.9328       30.3248       31.5973       37.7779       43.1004       47.9479       53.3669       60.0989       63.6045       63.6750       67.8227       61.3364       61.5505       62.6466       63.5518       54.2868       49.7893       48.5225       47.2002       47.6025       49.9487       51.6955       47.5487       43.6971       44.1758       38.1538       38.9144       43.7410       45.6702       39.3370       42.2416        0.0000        0.0000        0.0000        0.0000        0.0000        0.0000       13.1664       16.4917       20.8112       24.7797       27.2387       17.3682       19.8842       23.5028       22.7914       24.9070        0.0000        0.0000        0.0000        0.0000        0.0000        0.0000        0.0000        0.0000        0.0000        0.0000        0.0000        0.0000        0.0000        0.0000        0.0000        0.0000        0.0000        0.0000        0.0000        0.0000        0.0000        0.0000        0.0000        0.0000        0.0000        0.0000        0.0000        0.0000        0.0000        0.0000        0.0000        0.0000        0.0000        0.0000        0.0000        0.0000        0.0000        0.0000        0.0000        0.0000        0.0000        0.0000        0.0000        0.0000        0.0000        0.0000        0.0000        0.0000
       14.5379       11.5091       11.1293       22.9833       26.3070       32.3613       26.2346       11.8814       10.7343       13.2795        6.5228        1.3085        0.7032        0.5780        0.3797        0.1255        0.0602        0.1029        0.0758        0.0700        0.0915        0.4911        0.9143        1.7226        1.0238        0.4146        0.3410        0.2973        0.3337        0.3973        0.0753        1.3283        0.1058        0.2027        0.0848        0.0000        0.0722        0.0708        0.0000        0.0000        0.0000        0.0366        0.0331        0.1001        0.4641        0.0046        0.2607        0.0614        0.0893        0.1954        0.0167        0.0000        0.0000        0.0000        0.0307        0.0525        0.0806        0.1124        0.4346        0.0454        0.0518        0.6987        0.0461        0.4159        0.3111        0.4180        1.1733        1.7570        2.2508        3.2818        3.4891        3.5608        3.1049        4.9383        4.8919        5.7700        5.1770        3.3278        0.9229        0.3845        0.1772        0.1739        0.1589        0.2595        0.2320        0.5715        0.3680        0.8330        0.4056        0.6610        1.3392        1.6101        1.7659        1.0718        2.9537        3.2357        3.5582        3.2457        4.6608        4.3853        4.4095        8.9529       13.4732       13.5387        9.0473        9.6682        7.7987        7.8259       19.4553       21.1275       13.0203       10.4463        8.4860        8.3580        8.5086        7.5130        7.9037        8.7758       10.7262       13.2650       12.7451      114.9577       41.9854        8.6420        8.0852        9.2069        8.4337       52.7250       57.8746       12.1307       12.7675       11.2722        8.6713       11.3069       19.2955        9.5466        6.5999        9.0531        9.3985        8.7743       35.3943       10.3025       12.9714       11.0534       13.4458       13.5998       12.7635       16.4340       17.1774       20.2128       24.5171       34.6341       34.5796       31.8064       42.5069       44.3773       45.0533       45.7294       55.2674       62.3692       72.5294       79.8586       66.2117       53.3580       55.7711       61.6672       63.3760       65.6695       54.1273       50.1437       44.2855       42.5636       44.2457       45.6443       46.6168       46.5000       46.1681       46.1915       46.7072       44.3478       41.2135       42.2067       38.1710       36.9094        0.0000        0.0000        0.0000        0.0000        0.0000        0.0000       20.4900       14.4210       15.6643       19.0221       19.7038       22.0127       17.5124       16.4636       22.7799       26.6682       26.7353        0.0000        0.0000        0.0000        0.0000        0.0000        0.0000        0.0000        0.0000        0.0000        0.0000        0.0000        0.0000        0.0000        0.0000        0.0000        0.0000        0.0000        0.0000        0.0000        0.0000        0.0000        0.0000        0.0000        0.0000        0.0000        0.0000        0.0000        0.0000        0.0000        0.0000        0.0000        0.0000        0.0000        0.0000        0.0000        0.0000        0.0000        0.0000        0.0000        0.0000        0.0000        0.0000        0.0000        0.0000        0.0000        0.0000        0.0000        0.0000
       34.4679       33.4216       27.5610       18.9412       27.3324       22.1196       23.6197       16.8404       14.8195       11.3892       15.4264        1.7680        1.1051        0.9895        0.4808        0.3952        0.2278        0.1668        0.2494        0.2251        0.7555        1.0868        1.1022        1.5214        1.3348        0.5788        0.5145        0.5857        0.3714        0.2447        0.2148        0.0554        0.1759        0.3019        0.2003        0.0000        0.0000        0.0000        0.0000        0.0000        0.0000        0.0000        0.0000        0.0000        0.0000        0.0000        0.0000        0.0000        0.0000        0.0000        0.0056        0.0000        0.0000        0.0000        0.1029        0.1400        0.0996        0.1245        0.2456        0.1120        0.1163        2.0788        2.0046        1.1132        1.9621        2.4740        2.3949        2.2264        0.9650        0.3968        1.0614        0.5051        0.2594        0.7416        0.3846        0.4534        0.1819        0.3010        0.9369        1.7102        1.2256        1.2326        0.5962        0.3727        0.6056        1.0013        1.0447        2.0577        1.7661        1.2907        1.2947        1.3226        1.5459        3.0417        2.7121        2.3264        2.7347        3.7397        5.7804        4.6265        5.0047        6.8810        9.9791       16.8515       21.5640       17.8535       16.0224       13.8200       14.7031       14.3698       16.4587       12.9583       10.2881        8.7273        8.2774        7.2843        7.0592        7.8238       11.6899       15.4574       11.3927       11.4064        7.8356        8.3764        8.3481        8.5726        8.4900        9.9893       11.2905       13.7151       15.8020       11.7461       10.6254       16.5802       25.6208       13.5358       14.2662        9.9279        8.8812        8.5020        9.5999       12.2799       12.6210        8.6872        9.3252       11.0440       15.2893       19.0685       23.1752       26.4083       27.5188       31.7526       39.5285       39.7900       51.6860       50.1772       47.0974       47.2445       47.5098       52.5588       69.6685       64.7307       68.0499       63.6974       65.5506       76.9049       74.6835       56.6070       45.1963       40.6503       40.9872       38.0420       44.7272       44.7182       38.4733       42.1266       44.3618       47.0363       51.8105       52.1323       48.2971       49.6402        0.0000        0.0000        0.0000        0.0000        0.0000        0.0000        0.0000        0.0000       16.1700       18.8649       19.1705       21.6612       23.8302       16.8900        0.0000       15.0600       22.2300       27.0900       28.8600        0.0000        0.0000        0.0000        0.0000        0.0000        0.0000        0.0000        0.0000        0.0000        0.0000        0.0000        0.0000        0.0000        0.0000        0.0000        0.0000        0.0000        0.0000        0.0000        0.0000        0.0000        0.0000        0.0000        0.0000        0.0000        0.0000        0.0000        0.0000        0.0000        0.0000        0.0000        0.0000        0.0000        0.0000        0.0000        0.0000        0.0000        0.0000        0.0000        0.0000        0.0000        0.0000        0.0000        0.0000        0.0000        0.0000        0.0000        0.0000
       39.3569       32.3404       31.2938       29.3988       29.9883       28.6235       22.4334       28.1899       34.0608       26.9488       18.8237        7.5075        2.9698        1.3629        0.6643        0.3921        0.4279        0.6987        1.7480        0.3970        0.3010        0.2532        0.2645        0.3030        0.2948        0.3310        0.4078        1.8302        2.5424        2.9725        0.3892        0.1467        0.0784        0.0694        0.0499        0.0000        0.0000        0.0000        0.0000        0.0000        0.0000        0.0000        0.0000        0.0000        0.0000        0.0503        0.2172        0.0677        0.0734        0.1016        0.0056        0.0114        0.0171        0.0400        0.2399        0.2076        0.1235        0.0667        0.3644        1.3293        2.6938        0.7913        1.4753        1.4985        0.6484        0.1334        0.0164        0.0000        0.0814        0.0671        0.0974        0.6922        0.9880        0.1388        0.0000        0.3766        1.0873        1.2813        1.7510        1.9325        0.5654        0.3217        0.2771        0.6387        1.2676        3.3328        3.1281        3.6352        2.6879        1.2884        0.7263        0.6158        1.2511        2.6340        2.5495        2.5951        3.0868        3.9205        4.8513        6.5091        8.2801        9.2362       11.7180       16.5281       20.8636       25.3965       18.1297       13.9104       17.3675       20.2459       18.7798       17.2402       15.1310       12.7596        9.6375        7.3173       11.5147       11.8201       11.8910       11.3333        9.5318        6.9431        7.7629        9.7287        8.9824       10.0605       12.4520       12.0697       10.1649       14.3361       18.2767       13.6712       12.1813       20.2855       13.0427       10.9576        9.9728        8.0798        6.8941        7.7548        7.5956        8.3057       10.8207       11.5175       13.7999       21.0836       21.4198       22.1549       21.7807       23.9951       23.5900       28.8463       32.3794       40.0170       42.7290       53.9767       53.8413       51.3386       49.7946       56.0805       58.9452       63.1059       70.6502       74.9541       64.6739       58.4504       53.8986       52.5375       44.1750       41.3362       44.4626       46.3009       41.9536       39.1548       38.0378       39.8833       43.8368       45.3005       49.1427        0.0000        0.0000        0.0000        0.0000        0.0000        0.0000        0.0000        0.0000        0.0000        0.0000        0.0000       30.8700       20.8515       22.9833       22.3968        0.0000        0.0000        0.0000        0.0000        0.0000        0.0000        0.0000        0.0000        0.0000        0.0000        0.0000        0.0000        0.0000        0.0000        0.0000        0.0000        0.0000        0.0000        0.0000        0.0000        0.0000        0.0000        0.0000        0.0000        0.0000        0.0000        0.0000        0.0000        0.0000        0.0000        0.0000        0.0000        0.0000        0.0000        0.0000        0.0000        0.0000        0.0000        0.0000        0.0000        0.0000        0.0000        0.0000        0.0000        0.0000        0.0000        0.0000        0.0000        0.0000        0.0000        0.0000        0.0000        0.0000        0.0000        0.0000
        0.0000        0.0000       26.6164       23.7588        0.0000       30.0298       25.7593       27.8104       34.1113       38.0681       26.7409        8.1919        4.7793        1.2220        0.7379        0.4088        0.4245        1.4792        2.3449        0.5429        0.4530        0.3843        0.2943        0.2895        0.3206        0.4003        0.4399        0.3254        0.3503        0.5234        0.6786        0.5420        0.2313        0.0940        0.0708        0.0000        0.0000        0.0000        0.0000        0.0000        0.0000        0.0000        0.0000        0.0000        0.0000        0.0000        0.0000        0.0000        0.0000        0.0000        0.3785        0.8748        0.9771        0.7187        0.1025        0.2877        0.1654        0.6022        1.9170        1.9937        2.3043        0.8295        1.3952        0.8933        1.1083        0.1641        0.4014        0.7844        0.5553        0.7747        1.8131        4.3365        2.9612        0.4262        0.0412        0.0214        0.3584        0.8956        2.4692        3.2593        1.9211        0.9862        1.4932        1.0159        1.0667        2.0928        2.4013        1.2547        0.4841        0.3467        0.2124        0.4486        0.7248        1.5401        1.8161        3.5542        4.4751        6.3968        6.9661        9.4937       11.3064       13.3104       14.2392       19.9236       20.2638       21.6611       20.0085       18.1124       32.6878       24.3938       20.2058       17.8474       16.3646       14.4842       15.0283       10.0580       12.0047        9.9240       10.5171        8.2526        7.7912        7.1029        6.8589        9.1057        9.5814       10.0072        9.5140       10.4007       10.8739       13.9081       13.5489       13.7564       31.0729       11.1953       11.3791       10.8473        9.3014        8.2871        7.4199        8.1533        8.8220        9.9958       11.7609       13.0732       19.5739       29.1498       31.4710       36.9953       41.9756       43.3293       35.1655       33.0571       42.6232       49.5403       47.9348       50.4072       52.4790       53.0173       50.5177       58.4964       66.5272       63.5837       63.7082       63.8249       58.9564       47.7923       43.9781       47.7321       48.7569       48.2660       49.6379       39.8934       40.4559       37.4693       38.5912       40.4587       43.8784       43.5104       44.6202       48.1979        0.0000        0.0000       58.6356        0.0000        0.0000        0.0000        0.0000        0.0000        0.0000       55.2900       51.9900       33.5056        0.0000        0.0000        0.0000        0.0000        0.0000        0.0000        0.0000        0.0000        0.0000        0.0000        0.0000        0.0000        0.0000        0.0000        0.0000        0.0000        0.0000        0.0000        0.0000        0.0000        0.0000        0.0000        0.0000        0.0000        0.0000        0.0000        0.0000        0.0000        0.0000        0.0000        0.0000        0.0000        0.0000        0.0000        0.0000        0.0000        0.0000        0.0000        0.0000        0.0000        0.0000        0.0000        0.0000        0.0000        0.0000        0.0000        0.0000        0.0000        0.0000        0.0000        0.0000        0.0000        0.0000        0.0000        0.0000        0.0000        0.0000
        0.0000        0.0000        0.0000        0.0000        0.0000       26.8462       25.6763       28.8281       29.9112       32.8454       16.3067        6.1692        3.4571        1.5232        0.6050        0.4482        0.2776        1.6989        1.9574        0.2579        0.2684        0.2955        0.3475        0.3367        0.3917        0.4786        0.5292        0.5582        0.5396        0.5803        0.5698        0.3330        0.1823        0.1239        0.0985        0.0000        0.0000        0.0000        0.0312        0.0000        0.0000        0.0000        0.0000        0.0000        0.0000        0.0348        0.0348        0.0113        0.0000        0.0000        0.1523        1.0905        0.9752        0.4954        3.3444        2.3092        1.7022        1.6737        3.0161        6.1608        4.6300        1.0386        0.3429        0.4353        2.1897        2.0743        0.8881        2.2498        2.8748        2.3706        1.5055        1.1811        1.5364        1.5708        0.2249        0.0094        0.1490        0.4205        0.5545        2.1690        4.0603        4.8039        4.6064        3.2900        2.3266        2.1589        1.2781        0.7647        0.4703        0.2129        1.0437        0.8625        1.4236        1.7113        2.6351        3.6229        5.5938        7.6255        8.4463        9.6942       13.4704       16.5691       16.3693       19.6782       22.1085       22.6192       22.7299       18.9481       19.7408       20.6143       18.8752       18.1450       18.3538       20.9998       26.3015       22.9657       15.1885       11.3830        7.5022        8.7141        8.8304        7.5601        7.1084        8.7629       10.6260        9.6787        9.9344       10.3853        9.7014       10.2675       10.1982       11.3151       11.0946       10.8904       10.9212        9.3134        9.2171        8.9210        8.6505       10.1720       10.8426       11.6997       13.6428       16.6785       19.3398       18.3749       25.1798       35.4963       37.9590       34.5156       35.2479       44.6383       53.4772       48.0771       47.8863       50.1492       58.3477       55.9229       56.1017       58.3856       65.9453       73.8374       65.3796       55.8762       49.7176       42.8808       44.9888       42.9445       45.0342       47.9279       43.2741       36.6713       40.3591       36.3948       39.0335       40.4790       43.9260       45.0449       42.9828       39.7933       39.5893       39.5356       47.2398       56.8315        0.0000        0.0000        0.0000        0.0000       41.3100       35.7000       33.3900       28.9573        0.0000        0.0000        0.0000        0.0000        0.0000        0.0000        0.0000        0.0000        0.0000        0.0000        0.0000        0.0000        0.0000        0.0000        0.0000        0.0000        0.0000        0.0000        0.0000        0.0000        0.0000        0.0000        0.0000        0.0000        0.0000        0.0000        0.0000        0.0000        0.0000        0.0000        0.0000        0.0000        0.0000        0.0000        0.0000        0.0000        0.0000        0.0000        0.0000        0.0000        0.0000        0.0000        0.0000        0.0000        0.0000        0.0000        0.0000        0.0000        0.0000        0.0000        0.0000        0.0000        0.0000        0.0000        0.0000        0.0000        0.0000
        0.0000        0.0000        0.0000        0.0000        0.0000       38.6324       35.1352       38.1190       37.5759       38.6047       25.2954       12.2428        5.2964        4.4001        1.7966        0.1573        0.1539        0.7955        0.3711        0.2218        0.2634        0.2918        0.3644        0.3837        0.4333        0.4855        0.6535        0.8891        0.5330        0.5550        0.5940        0.1373        0.1557        0.2209        0.2543        0.3546        0.2327        0.1619        0.1157        0.0317        0.1346        0.0119        0.0000        0.0000        0.0157        0.0589        0.0236        0.0000        0.0867        0.5484        0.6907        1.1732        3.0223        3.1667        6.2747        7.3286        7.8274        4.1500        2.1510        2.2704        1.9952        1.0624        0.7027        1.3768        3.0506        2.3781        3.4009        2.2825        3.8073        3.7558        5.2079        3.9240        3.0847        2.3782        1.3051        0.5393        0.6640        0.0000        0.0184        0.7287        1.1585        1.3682        1.3493        2.1167        1.4991        0.9156        0.7754        0.6402        0.6485        1.2733        1.7359        1.5233        1.5703        1.7177        2.6570        3.5876        5.0687        5.1633        4.9972        7.3802       10.7879       16.5385       16.7100       20.8809       24.4974       26.3283       30.7793       21.3156       20.4582       18.9734       18.8636       26.6919       40.8421       30.0163       26.1577       18.3834       11.3924       10.2279        9.6174        6.3011        6.5870        6.2989        5.7869        6.5253        7.7092        8.1549       10.2639       23.6396       17.0574       11.0180       19.4997       11.5830       10.5659        9.1668        9.0865        7.8343        7.5653        7.7739        8.4078       11.7503       12.9547       13.6638       14.3822       13.8005       17.3446       18.8542       31.7901       33.4828       37.7656       36.2076       37.5843       42.9076       51.5174       52.5745       50.5578       55.3926       60.4320       54.7092       54.1342       54.9905       56.7557       63.9771       64.0880       56.9686       47.6659       45.5507       46.5829       42.4703       42.0000       40.9291       39.6648       33.2167       36.8696       31.7945       34.4634       39.8989       41.8919       40.7573       41.7593       43.0558       40.9329       43.3826       45.8637       59.3001        0.0000        0.0000        0.0000       51.4876       45.5944       26.5727       27.1765       27.2952       24.3062        0.0000        0.0000        0.0000        0.0000        0.0000        0.0000        0.0000        0.0000        0.0000        0.0000        0.0000        0.0000        0.0000        0.0000        0.0000        0.0000        0.0000        0.0000        0.0000        0.0000        0.0000        0.0000        0.0000        0.0000        0.0000        0.0000        0.0000        0.0000        0.0000        0.0000        0.0000        0.0000        0.0000        0.0000        0.0000        0.0000        0.0000        0.0000        0.0000        0.0000        0.0000        0.0000        0.0000        0.0000        0.0000        0.0000        0.0000        0.0000        0.0000        0.0000        0.0000        0.0000        0.0000        0.0000        0.0000        0.0000
        0.0000        0.0000        0.0000        0.0000        0.0000       36.2986       37.5882       31.6403       34.7606       47.9425       44.2781       22.1993        8.8258        6.0765        3.6939        0.1512        0.3493        0.3913        0.9663        0.2962        0.2885        0.3260        0.3635        0.4089        0.4302        0.5327        0.6270        0.5249        0.5590        0.6128        0.6739        0.1806        0.1790        0.3174        0.7017        0.5741        0.3650        0.2540        0.2095        0.3136        0.0356        0.0277        0.0277        0.0196        0.0000        0.0313        0.0000        1.2753        0.3157        0.0458        1.5982        1.1335        0.7265        0.9901        1.0873        2.8880        3.9706        2.5329        0.2565        0.4790        0.5361        0.4450        0.3196        0.4939        1.1371        3.8155        4.5931        1.9315        2.4129        1.3745        1.1324        2.7707        1.9122        1.4616        0.7629        1.6802        0.7882        0.4830        0.1257        0.3146        0.6692        1.0829        0.6161        0.8766        1.0990        1.2245        1.2500        2.3189        3.4673        2.7098        2.1285        1.6767        1.2347        1.7683        3.4044        5.7552        6.6921        7.9397        5.8356        7.4633        9.7598       15.9366       13.4992       18.1334       26.3274       26.5442       18.4884       20.8200       21.0438       21.6766       22.9025       27.6557       45.0889       66.5667       57.5581       47.7287       17.6009       11.3515        8.6885        8.8400        6.7410        5.5550        6.4674        8.6768        8.2054        8.9891       10.1018       14.8475       16.5200       16.5553       29.9079       11.6811       10.6249        9.2580        8.9817        7.4601        7.5016        8.5348        8.8637       13.1302       14.0949       14.4427       16.4580       17.0872       20.2574       24.4053       29.8707       34.1074       37.1728       38.5346       48.0562       47.5761       66.6529       66.9225       55.0288       49.7203       48.6040       51.0978       51.4263       52.3540       58.2187       59.8035       57.0485       63.9246       62.2641       49.4253       44.5770       42.0362       37.7831       36.6943       37.0557       33.9759       30.4604       31.8350       36.2714       40.6816       43.9145       44.5569       45.6212       43.4585       47.1270       50.9944       50.6025       59.2292        0.0000        0.0000       49.9149       41.1944       35.0484       28.5193       28.7704       29.9057       28.0892       25.9654       24.6357       16.7846       13.5778       15.0682        0.0000        0.0000        0.0000        0.0000        0.0000        0.0000        0.0000        0.0000        0.0000        0.0000        0.0000        0.0000        0.0000        0.0000        0.0000        0.0000        0.0000        0.0000        0.0000        0.0000        0.0000        0.0000        0.0000        0.0000        0.0000        0.0000        0.0000        0.0000        0.0000        0.0000        0.0000        0.0000        0.0000        0.0000        0.0000        0.0000        0.0000        0.0000        0.0000        0.0000        0.0000        0.0000        0.0000        0.0000        0.0000        0.0000        0.0000        0.0000        0.0000        0.0000        0.0000
        0.0000        0.0000        0.0000        0.0000       37.2459       40.2317       37.7254       31.3752       33.5788       31.4581       26.6305       18.3121       16.5271        8.6425        7.5382        3.1841        2.5645        3.1208        2.7952        0.4355        0.3628        0.3376        0.3727        0.7183        0.5812        0.5539        0.6331        0.5404        0.6091        0.6711        0.7265        0.1629        0.1737        0.1680        0.1440        0.4874        0.3826        0.2928        0.2184        0.0871        0.0079        0.0000        0.0000        0.0232        0.1815        0.0990        0.0827        0.0973        0.2629        0.4054        1.6525        2.3516        2.4724        1.5147        1.3430        3.0393        1.7704        0.4672        0.8951        1.3236        1.4730        0.5076        2.1282        4.4015        3.1918        5.0835        1.5427        4.0598        0.9688        0.5662        1.5949        2.3350        1.0810        1.8250        2.1750        2.3670        1.9592        0.6617        0.6437        0.6319        0.9751        1.6298        0.8647        0.5525        0.6733        1.3529        1.3186        1.2475        1.1967        1.6582        1.9414        1.4315        1.5752        2.3606        3.4688        5.4676        7.7563        8.3698        6.5243        7.5922        9.8415       12.0488       15.8553       21.8264       20.1404       18.9706       18.2798       21.0282       21.2276       25.8102       27.6455       31.9508       32.6381       30.7898       31.0634       25.1498       31.6955       22.3671       15.6545       13.1369        7.9909        8.9027        7.0931        6.5188        8.1187       16.1280       19.8433       22.3658       12.0644       14.3477       12.9043       10.7083       11.3983       10.8701       10.5416        8.7216       12.5105       17.1097       18.1537       17.3543       22.8446       19.7036       23.2760       20.8513       22.4222       27.3914       24.9995       28.5349       36.4680       44.8348       48.5504       46.2811       55.2702       50.9637       48.6709       47.5774       49.4117       48.7121       46.8884       55.9853       58.8080       58.4299       60.6646       62.5860       62.2909       48.4628       41.6863       39.4987       37.1258       36.5312       36.1035       32.0178       32.9658       40.7702       40.0485       44.3749       45.1309       46.5810       46.9623       44.3609       49.3435       55.4121       55.1115       50.5841        0.0000       46.6169       44.7920       39.0469       36.1590       36.1483       28.7667       30.0123       27.5514       26.0591       25.6093       23.4642       16.1475       13.3428       15.7193        0.0000        0.0000        0.0000        0.0000        0.0000        0.0000        0.0000        0.0000        0.0000        0.0000        0.0000        0.0000        0.0000        0.0000        0.0000        0.0000        0.0000        0.0000        0.0000        0.0000        0.0000        0.0000        0.0000        0.0000        0.0000        0.0000        0.0000        0.0000        0.0000        0.0000        0.0000        0.0000        0.0000        0.0000        0.0000        0.0000        0.0000        0.0000        0.0000        0.0000        0.0000        0.0000        0.0000        0.0000        0.0000        0.0000        0.0000        0.0000        0.0000        0.0000
        0.0000        0.0000        0.0000        0.0000       48.5971       48.2757       39.3890       23.1530       24.4936       28.5798       28.2905       13.2429       11.8873        8.9935       10.6508        5.4222        4.1059        4.7516        6.6045        0.7797        0.5846        0.4836        0.4437        0.5842        0.4887        0.5577        0.6596        0.5692        0.6884        0.7744        0.7692        0.1731        0.1851        0.1794        0.5425        1.0466        0.5022        0.3873        0.2907        0.0000        0.0000        0.0619        0.0299        0.1081        0.0284        0.1831        1.4274        3.1061        2.2885        1.2165        0.5249        0.5533        3.6869        0.1139        1.2715        5.0250        4.2302        3.7950        3.6453        5.2946        7.4748        4.4637        4.2716        1.7496        3.1216        2.0705        0.8657        0.9518        3.0021        3.2842        3.8585        1.4695        0.8063        4.4512        3.2351        3.1023        1.4792        1.4637        1.1736        0.3729        0.0488        0.0654        0.6973        0.4908        0.2689        0.2394        0.1690        1.0282        1.9024        3.1370        2.6111        1.8048        0.7507        2.9389        8.6523        9.1933        9.4286        6.9065        4.2545        5.3313        7.3413        8.6812        9.4214       12.7386       13.9704       16.6717       20.2197       23.4024       20.5226       22.2860       22.6290       27.0299       28.2640       28.6006       27.9958       19.5601       18.7466       26.0276       16.3287       16.0239       13.1265       12.3320       10.5065        7.3309       12.2258       12.3511        8.0052        8.1123       12.2391       13.0994       11.7349       12.0148       10.3403       11.2613       12.3620       17.4007       20.7827       20.8700       23.3624       22.7605       28.1293       22.1095       29.1003       23.9926       22.7435       24.5071       25.7992       25.9146       32.2362       39.0510       41.8411       47.8479       53.7870       53.3865       47.6964       48.9039       51.9051       49.4932       47.6432       55.1127       60.0129       61.7785       65.0101       64.7860       60.0134       46.1053       39.5298       40.1117       39.8284       41.4520       40.9137       37.4248       39.0957       42.0287       48.3784       51.8689       51.6859       52.0664       50.2111       50.0126       53.6093       55.1190       55.4225       53.3873       48.0629       44.4711       44.8233       43.5329       39.4940       39.1657       29.9925       28.6734       28.4690       29.2448       29.7224       27.4336       21.3447       16.8831       17.2748        0.0000        0.0000        0.0000        0.0000        0.0000        0.0000        0.0000        0.0000        0.0000        0.0000        0.0000        0.0000        0.0000        0.0000        0.0000        0.0000        0.0000        0.0000        0.0000        0.0000        0.0000        0.0000        0.0000        0.0000        0.0000        0.0000        0.0000        0.0000        0.0000        0.0000        0.0000        0.0000        0.0000        0.0000        0.0000        0.0000        0.0000        0.0000        0.0000        0.0000        0.0000        0.0000        0.0000        0.0000        0.0000        0.0000        0.0000        0.0000        0.0000        0.0000
        0.0000        0.0000        0.0000        0.0000       55.2690       54.3715       46.4932       28.7092       32.4713       41.0172       20.8259       22.0961       29.8684       28.3994       26.6560       17.6517       22.2231       23.8607       24.3643       15.0247       13.1559        6.8414        3.9071        2.0231        1.2490        0.9165        0.6793        0.7837        0.6347        0.8676        0.8284        0.1182        0.2176        0.1238        0.3517        0.2756        0.1427        0.1430        0.3064        0.0888        0.0677        0.0060        0.9428        1.8302        4.2717        6.5978        5.4907        2.2660        0.3827        1.0152        0.1970        0.8290        1.9667        2.4411        3.6966        4.5689        5.6123        8.8638        9.6494       10.4929        5.1146        2.2708        2.1209        4.6146        5.9537        4.6049        4.0489        4.2637        2.5747        3.2321        2.9204        3.0212        2.5375        2.4404        4.1556        1.4493        0.9817        3.3068        1.4146        0.5116        0.3480        0.4048        0.2541        0.0792        0.0794        0.4855        1.3558        1.8113        1.6651        2.3286        2.3055        2.5337        1.0535        2.0902        4.6467        3.7250        3.1645        3.0550        3.5390        4.6014        7.3952        9.1312       11.1505       11.7448       12.6553       12.4880       15.9485       18.4354       18.3477       20.9620       19.4836       22.5469       22.7486       22.6823       24.7515       34.6628       24.6085       21.0083       17.4216       14.7522       16.9471       11.7880       12.8734       14.8061       17.4901       10.5797        8.0046       12.7253       14.2788       14.6012       13.1505       10.1415       10.3294        9.9770       11.0663       13.8729       15.3343       15.5484       18.2899       31.5162       32.3846       32.7027       27.0792       22.6762       19.7601       22.6216       24.6504       29.2307       35.0982       46.6738       48.8665       59.1196       58.7888       53.5844       56.7485       56.7328       57.1259       53.0906       51.3149       56.1440       60.3053       62.7392       62.6707       65.5201       51.9302       52.1373       42.4355       39.3983       39.2345       42.9893       43.6220       49.2925       53.8504       56.9746       63.0956       60.2283       63.3267       63.0096       58.9321       59.5175       62.4256       64.0002       64.7283       62.2104       56.4085       55.5087       55.3520       49.5969       43.0404       39.3029       38.0920       30.8020       28.0584       23.5864       20.6195       22.6099       15.5749       14.4621       18.2977        0.0000        0.0000        0.0000        0.0000        0.0000        0.0000        0.0000        0.0000        0.0000        0.0000        0.0000        0.0000        0.0000        0.0000        0.0000        0.0000        0.0000        0.0000        0.0000        0.0000        0.0000        0.0000        0.0000        0.0000        0.0000        0.0000        0.0000        0.0000        0.0000        0.0000        0.0000        0.0000        0.0000        0.0000        0.0000        0.0000        0.0000        0.0000        0.0000        0.0000        0.0000        0.0000        0.0000        0.0000        0.0000        0.0000        0.0000        0.0000        0.0000        0.0000
        0.0000        0.0000        0.0000        0.0000        0.0000        0.0000        0.0000        0.0000       32.5526       32.7901       22.6744       27.0160       26.5738       45.4588       36.6059       26.0628       36.1526       42.3954       31.9231       14.8514       13.2118        8.6640        6.0746        2.7138        3.1717        2.8480        1.6477        4.4201        7.5599        2.9991        0.8909        0.6744        2.7345        1.9160        0.7606        0.3144        0.8881        1.4846        0.9708        1.6094        2.0307        1.4250        3.6203        7.3310        6.4660        5.2231        3.2652        0.4291        1.5149        3.7665        2.6068        1.8446        2.1516        2.2611        1.9759        4.1626        3.1724        2.8531        3.3127        3.1059        1.8808        3.9324        6.1895        5.0006        2.4958        2.3978        4.8978        5.5809        4.6995        3.1734        1.9689        2.9235        5.1864        4.3979        3.3288        2.1512        3.6543        2.2958        3.2981        2.3919        0.9271        0.2395        0.1967        0.2357        0.3797        0.2961        1.1383        1.7665        1.8041        1.0471        1.3283        1.7479        1.7493        1.4834        1.9922        2.8270        3.2050        4.0942        4.0986        7.6124       13.3613       17.4056       19.2151       17.4565       14.8151       12.7693       12.1417       13.2799       26.9347       20.6762       24.5822       22.7567       22.2047       23.2024       27.4676       26.5838       23.9593       22.6675       17.7682       12.6116       18.5010       14.4115       16.5259       14.0154       13.5632       15.3476       17.3650       23.0440       14.6643       16.1412       14.1844        9.8074       10.5475       11.4139       13.1659       12.3375       14.8729       15.0040       15.9043       32.6078       32.6613       31.1953       30.7541       25.2420       24.8996       24.1163       37.3033       42.9147       37.6410       45.9837       50.1582       52.0353       52.0858       64.5494       71.5365       63.4265       52.5888       52.2584       47.8111       53.5006       55.4210       57.7087       60.1136       55.7909       45.7395       42.9070       42.4688       41.8122       43.0873       45.2797       49.0534       58.1608       63.8845       64.2785       62.3557       67.6122       69.4271       70.0233       64.4817       63.7701       65.6690       71.0241       67.8294       61.4335       64.1388       60.9017       76.2616       51.3915       45.8673       41.1376       38.3412       28.4990       24.6577       21.8226       19.5301       16.6122       20.1058        0.0000        0.0000        0.0000        0.0000        0.0000        0.0000        0.0000        0.0000        0.0000        0.0000        0.0000        0.0000        0.0000        0.0000        0.0000        0.0000        0.0000        0.0000        0.0000        0.0000        0.0000        0.0000        0.0000        0.0000        0.0000        0.0000        0.0000        0.0000        0.0000        0.0000        0.0000        0.0000        0.0000        0.0000        0.0000        0.0000        0.0000        0.0000        0.0000        0.0000        0.0000        0.0000        0.0000        0.0000        0.0000        0.0000        0.0000        0.0000        0.0000        0.0000        0.0000        0.0000
        0.0000        0.0000        0.0000        0.0000        0.0000        0.0000        0.0000        0.0000        0.0000        0.0000       20.0732       24.0025       30.3675       40.1094       35.0433       21.1893       18.8603       13.2376        9.3896        8.4183        8.1329       10.2257        9.7684        8.2610        6.7208        4.3601        3.7027        3.8794        4.4940        2.8592        1.8427        0.4356        0.5962        3.6696        4.7395        6.6861        3.6679        4.2239        3.7666        3.2066        3.9541        5.4474        3.6044        4.0037        4.4478        3.2826        3.4127        1.0559        2.0145        2.3463        1.9620        0.3940        0.9909        4.0812        3.9520        2.2546        2.6439        4.2261        1.6222        1.0777        1.6017        4.1538        3.9222        3.5038        3.8293        4.2391        5.2995        5.4955        4.8836        4.5317        3.7761        6.2569        6.9893        8.5348        7.9474        4.0216        2.5482        4.5107        5.9454        2.0913        1.8130        1.4611        0.7644        0.5560        0.6135        1.0796        1.5842        2.0830        2.6884        0.6322        1.0778        0.4269        0.9139        1.6211        3.3939        4.7960        5.2644        6.0905        6.4061       11.3287       13.5453       14.5809       17.3686       20.5472       15.0035       12.7720       12.9492       13.7648       19.8466       22.4215       21.8476       28.0195       30.1176       21.7300       21.8312       15.2113       29.3750       34.2227       43.1720       34.1092       25.8526       20.1326       18.1057       17.3037       21.9610       19.1272       19.7731       18.5578       15.8135       19.7132       15.3450       14.1929       12.3273       10.7634       10.5275       12.7412       11.5107       14.9862       16.2736       24.1010       21.3639       29.6389       29.7338       22.8753       25.3793       21.7158       32.0755       41.0941       34.8990       46.5786       53.8091       48.3354       52.3898       65.0955       67.7867       52.1567       47.9806       46.8125       45.2730       51.1075       53.7573       57.1013       60.0005       57.5519       51.9281       52.5436       58.4282       49.6980       46.5569       48.6488       51.5730       60.9273       64.6216       66.7218       65.0466       70.8848       70.7769       78.4223       69.2761       69.7277       71.4040       76.9512       68.9586       64.9083      115.3892       59.4708       56.2540       51.8155       47.0152       39.8138       40.2594       34.7478       32.1590       29.2493        0.0000        0.0000        0.0000        0.0000        0.0000        0.0000        0.0000        0.0000        0.0000        0.0000        0.0000        0.0000        0.0000        0.0000        0.0000        0.0000        0.0000        0.0000        0.0000        0.0000        0.0000        0.0000        0.0000        0.0000        0.0000        0.0000        0.0000        0.0000        0.0000        0.0000        0.0000        0.0000        0.0000        0.0000        0.0000        0.0000        0.0000        0.0000        0.0000        0.0000        0.0000        0.0000        0.0000        0.0000        0.0000        0.0000        0.0000        0.0000        0.0000        0.0000        0.0000        0.0000        0.0000        0.0000        0.0000
        0.0000        0.0000        0.0000        0.0000        0.0000        0.0000        0.0000        0.0000        0.0000        0.0000       24.2165       27.4450       20.9926       21.1142       22.6711       11.5975       10.7329        8.7169        8.4839        5.0469        8.5670        8.4409        8.0409        5.6549        6.4348        7.4045        5.5339        5.7662        6.9883        6.8960        6.6066        4.0521        1.4997        1.3646        1.1896        2.8115        4.1558        2.6578        1.2204        0.8237        1.2744        0.5038        3.4256        1.4994        1.2218        1.4167        1.6353        0.9177        0.5980        0.6793        0.6037        2.6686        2.2307        3.3064        2.1697        4.0325        4.8192        6.4809        7.2015        3.9663        2.6861        1.7728        4.4267        3.8198        4.5847        3.7089        7.6453        8.6033        7.6403        5.4440        4.4753        9.6540       11.3891       11.9379        7.1325        7.3100        5.7871        4.8468        2.9853        2.8067        4.1461        2.3342        1.6739        1.5242        1.4858        2.6208        3.0986        3.1398        2.1682        0.9291        1.2305        2.0259        2.0128        2.6621        1.8913        3.7932        4.4390        6.1537        7.5915        8.3428       11.0607       17.7267       19.5631       21.8919       20.7559       22.8505       23.8670       16.7034       12.2506       14.2939       14.7962       20.3229       25.0048       20.8014       18.1764       15.1124       21.2531       25.9514       46.1828       40.5484       23.7685       19.0068       18.7226       18.7671       21.7572       17.2128       15.2065       16.1568       16.5250       15.4733       14.8274       11.7557        8.9589       10.7026       10.2223        9.8986       10.1061       13.0744       13.8767       18.5953       22.2620       32.4637       21.4214       21.6566       24.0989       22.5360       37.6683       40.4114       40.8046       50.2289       56.4523       53.6674       58.4089       55.1163       51.5095       46.0399       41.5803       39.8418       42.5989       49.9429       52.4013       56.4212       59.4961       60.7325       56.2110       64.2530       66.1055       63.8360       56.6349       56.1605       55.5928       76.6325       75.0024       66.3940       68.2993       68.5254       73.7188       77.7243       72.9550       76.4032       74.6956       70.2368       69.2327       67.9191       70.1039       67.3131       61.5975       52.6566       48.3800       46.4740       45.3819       41.2352       40.3734        0.0000        0.0000        0.0000        0.0000        0.0000        0.0000        0.0000        0.0000        0.0000        0.0000        0.0000        0.0000        0.0000        0.0000        0.0000        0.0000        0.0000        0.0000        0.0000        0.0000        0.0000        0.0000        0.0000        0.0000        0.0000        0.0000        0.0000        0.0000        0.0000        0.0000        0.0000        0.0000        0.0000        0.0000        0.0000        0.0000        0.0000        0.0000        0.0000        0.0000        0.0000        0.0000        0.0000        0.0000        0.0000        0.0000        0.0000        0.0000        0.0000        0.0000        0.0000        0.0000        0.0000        0.0000        0.0000        0.0000
        0.0000        0.0000        0.0000        0.0000        0.0000        0.0000        0.0000        0.0000        0.0000        0.0000       32.9968       34.3979       27.1540       35.0862       18.4108       15.0213        9.8259        5.0076        3.4837        3.6734       12.8193        8.7167       14.8579       10.5254       11.5384       11.8087        9.5251        5.1060       11.1634       15.4165       14.9347        4.5688        3.2408        4.0838        4.9566        2.4326        1.5956        2.4942        2.3690        1.9834        2.4248        2.8793        3.0074        2.4039        1.7033        0.5551        0.9666        1.3993        1.4467        1.9312        1.4760        4.6335        6.1067        4.1232        6.5359        5.7613        3.8504        3.5488        3.6328        3.9110        2.5589        3.7803        3.9553        8.5634        7.6298        3.2803        4.0266        8.4098        8.1614        5.0737        5.8658       10.1522        8.9859        7.1455        5.6450        5.2829        4.3687        4.4910        5.3600        4.6299        3.0580        2.1836        2.4432        1.9953        2.1324        2.2380        2.4166        2.6899        2.1817        1.5189        2.0240        2.4083        1.8934        3.2072        4.1182        2.9440        3.8556        4.5012        4.8719        5.9776        7.9241        8.8380       11.3441       12.9802       12.7937       12.0615       11.2627        9.0875        7.9201        9.2291       10.8811       15.5386       17.7568       19.5931       17.9566       15.2972       16.4796       24.8569       20.0771       20.4517       16.3669       20.6398       20.8000       17.5153       15.3588       11.2428       11.3501       16.8942       15.0943       15.0576       19.4274       12.5583        7.7282        6.8633        8.6563        7.6310       10.3717       24.0953       19.0550       25.0146       22.6177       19.6488       17.7120       19.2077       22.7953       23.9946       30.4872       48.3824       47.9444       56.9236       77.2711       62.4457       42.5828       39.1625       35.1310       40.4440       34.8562       34.8804       41.3479       47.3558       52.3719       56.6882       64.0791       70.6039       71.1235       76.7967       83.9863       78.8516       72.5890       65.3524       65.6343      114.9390       89.2861       73.8771       75.8247       69.1126       69.3081       73.4915       73.7896       78.2410       76.6841       76.1777       76.5634       73.3161       74.3068       72.9547       66.2442       54.6428       60.2080       62.2091        0.0000        0.0000        0.0000        0.0000        0.0000        0.0000        0.0000        0.0000        0.0000        0.0000        0.0000        0.0000        0.0000        0.0000        0.0000        0.0000        0.0000        0.0000        0.0000        0.0000        0.0000        0.0000        0.0000        0.0000        0.0000        0.0000        0.0000        0.0000        0.0000        0.0000        0.0000        0.0000        0.0000        0.0000        0.0000        0.0000        0.0000        0.0000        0.0000        0.0000        0.0000        0.0000        0.0000        0.0000        0.0000        0.0000        0.0000        0.0000        0.0000        0.0000        0.0000        0.0000        0.0000        0.0000        0.0000        0.0000        0.0000        0.0000        0.0000
        0.0000        0.0000        0.0000        0.0000        0.0000        0.0000        0.0000        0.0000        0.0000        0.0000        0.0000       30.4755       38.1823       35.5390       29.0008       24.4496       13.4644        1.6982        2.3975        6.4587       12.0750        9.0145        7.8717        8.4283       10.6790       11.6483        8.7003        4.5469        4.3799        6.9483        7.7336        2.2436        5.3193        6.5836        4.7145        1.9201        1.1845        2.8508        4.4664        4.6740        3.4092        2.6636        2.0283        1.7625        0.7552        0.8704        0.8149        0.7024        3.8003        4.8538        3.4156        2.5459        2.3268        1.7122        2.1261        2.2380        2.3981        2.1614        0.4132        1.6313        2.5153        2.4417        3.5698        5.4970        4.7043        1.2766        6.6520        7.5962       11.4949        8.0096        8.6951        8.0745        6.5857        7.6373        9.5636        6.3547        4.4439        3.9188        3.4595        3.0333        2.9731        2.8082        3.0057        3.7550        2.0645        1.7183        2.7120        2.4623        2.2484        2.2429        2.4510        2.8065        1.9135        1.6796        1.5438        3.0170        3.3360        3.8955        4.4767        5.9210        6.1763        8.0297        7.7119        8.5523        9.4132        9.7755       11.7010        9.6380        8.2263        8.3363        9.6548       13.1798       24.1235       22.1556       18.0694       15.7416       18.5430       28.7972       21.6526       23.2456       38.8035       31.7059       31.9262       26.0946       17.2501       14.2964       13.3287       15.7938       13.3520       17.6492       16.2046       13.1725        7.1334        5.8052        6.7130        7.0362        9.8535       20.7341       38.1743       34.6303       23.6589       18.1843       19.3866       39.3951       42.8514       28.7734       35.6950       54.1227       53.6600       63.1879       55.0538       41.4164       36.6661       37.9523       34.7318       33.3604       30.7351       38.2556       44.8038       51.1601       59.5513       67.0516       64.1387       74.8304       74.1993       82.4835       87.2514       91.5649       86.6428       76.9825       82.3062       82.0338       79.8128       82.2323       84.8166       78.1673       76.4394       72.9692       74.8586       80.4480       80.8288       80.7378       81.1262       76.2569       78.5613       76.3661       72.2893       63.2563       74.2087        0.0000        0.0000        0.0000        0.0000        0.0000        0.0000        0.0000        0.0000        0.0000        0.0000        0.0000        0.0000        0.0000        0.0000        0.0000        0.0000        0.0000        0.0000        0.0000        0.0000        0.0000        0.0000        0.0000        0.0000        0.0000        0.0000        0.0000        0.0000        0.0000        0.0000        0.0000        0.0000        0.0000        0.0000        0.0000        0.0000        0.0000        0.0000        0.0000        0.0000        0.0000        0.0000        0.0000        0.0000        0.0000        0.0000        0.0000        0.0000        0.0000        0.0000        0.0000        0.0000        0.0000        0.0000        0.0000        0.0000        0.0000        0.0000        0.0000        0.0000
        0.0000        0.0000        0.0000        0.0000        0.0000        0.0000        0.0000        0.0000        0.0000        0.0000        0.0000        0.0000        0.0000        0.0000       31.7756       25.3324        9.7163        5.1993       10.6578       13.6888        4.2684        9.6558        8.4328        7.9650       14.1064       14.8692       13.9492        4.6231        7.0920        4.4154        2.2940        0.9258        5.8630        2.4352        3.8591        1.7622        1.1418        2.1640        3.0551        2.9956        1.2151        1.6454        2.6060        3.4274        3.7610        3.4896        1.6958        1.6949        1.9666        3.5807        2.9597        2.5045        1.9072        1.3641        1.4410        1.0570        1.0925        0.9861        1.2580        2.9060        5.2417        6.7861        7.5433        9.4982        5.9857        5.0212        4.8114        4.5880        7.5756       10.3344        7.4524        5.9360        7.2003        6.0476        4.2022        4.7618        4.5203        3.7664        4.0135        4.0512        4.4577        5.0141        4.1903        3.5488        2.6025        2.5620        2.2759        3.8590        4.0391        2.6826        3.6920        3.7491        2.1463        1.8540        2.5902        3.6843        4.0436        4.1364        4.1509        4.1290        4.2261        6.3578        6.5516        7.5862       10.5662       14.6394       15.5503       11.3391       10.0459       13.0820       10.0871       14.6733       20.4471       21.9737       21.9866       16.3003       19.2465       20.1239       18.3738       29.8999       36.6544       31.8362       28.5670       24.4333       19.7931       15.6178       14.5109       17.3588       16.1991       19.4486       13.8672       10.0762        7.7473        6.8008        8.2168        8.4052       10.5955       18.5737       39.3197       36.5311       29.5772       19.1852       19.6133       27.0319       36.9009       30.3163       26.6140       33.6149       40.0680       35.9363       38.2490       36.8985       31.5665       33.4851       40.5916       39.7596       37.1157       43.0246       47.7739       52.9460       59.1565       62.7136       64.4869       78.2485       77.8885       81.6548       84.7500       85.2302       93.7811       89.5523       93.8533       92.8528       88.2589       84.5194       78.9985       73.6963       74.5852       76.1367       75.1816       79.8786       84.9292       83.0142       82.5230       80.0514       85.0440       79.2632        0.0000        0.0000        0.0000        0.0000        0.0000        0.0000        0.0000        0.0000        0.0000        0.0000        0.0000        0.0000        0.0000        0.0000        0.0000        0.0000        0.0000        0.0000        0.0000        0.0000        0.0000        0.0000        0.0000        0.0000        0.0000        0.0000        0.0000        0.0000        0.0000        0.0000        0.0000        0.0000        0.0000        0.0000        0.0000        0.0000        0.0000        0.0000        0.0000        0.0000        0.0000        0.0000        0.0000        0.0000        0.0000        0.0000        0.0000        0.0000        0.0000        0.0000        0.0000        0.0000        0.0000        0.0000        0.0000        0.0000        0.0000        0.0000        0.0000        0.0000        0.0000        0.0000        0.0000
        0.0000        0.0000        0.0000        0.0000        0.0000        0.0000        0.0000        0.0000        0.0000        0.0000        0.0000        0.0000        0.0000        0.0000        0.0000        0.0000        0.0000        0.0000       33.1436       10.9083        6.2211       11.5154       20.2894       10.1253        6.9304        5.6836        8.4006        8.8780        1.8357        0.8882        1.5127        2.6672        5.7882        4.6362        6.7574        4.9109        4.5153        6.3113        6.0411        3.6483        0.8788        1.8449        2.6832        2.0652        4.5516        5.7078        5.2801        3.1665        3.0721        1.6236        1.3163        2.2915        1.7480        1.0686        1.9079        0.9093        1.3170        1.7485        0.5077        0.8468        2.0335        3.1320        5.2014        8.6314        9.5356        5.6722        6.6539        5.1000        5.4223        5.5775        6.1584        4.8918        6.1047        5.4698        5.0163        4.1157        3.3316        3.2419        3.8963        3.6312        5.3715        4.6901        5.2300        3.2525        3.4471        3.8885        3.6138        4.0630        2.4520        2.4287        2.6478        1.6853        1.9217        1.9071        2.7491        4.3061        4.4452        5.6078        5.4256        5.5577        6.4906        9.6906        9.8645        8.5919       12.3822       13.0117       12.8346       12.5122       16.8539       19.4497       17.4495       17.6452       15.8459       16.6231       17.9237       19.2935       21.6706       18.8294       19.5531       28.8473       26.0554       26.4643       26.3702       22.4056       18.0738       19.9796       21.2600       17.0415       17.6692       15.0789       12.5908       11.4571       10.5704        9.5345       12.2074       15.3686       16.3324       22.8641       28.4481       35.2911       26.1216       18.6385       18.2592       28.9828       40.3273       32.0926       26.0951       32.8830       32.8490       33.0213       33.5458       37.9362       37.0967       41.7223       55.4899       46.3272       46.2203       43.8187       46.2813       54.1054       53.9037       59.5578       62.2932       74.4921       80.3707       76.9257       82.8502       87.9445       89.3610       88.8863       92.1516       87.3601       84.2803       97.4131      105.3118       70.7023       71.0926       72.3807       73.4129       78.3034       85.2060       82.5740       80.2154       80.6434       82.4295       88.4134        0.0000        0.0000        0.0000        0.0000        0.0000        0.0000        0.0000        0.0000        0.0000        0.0000        0.0000        0.0000        0.0000        0.0000        0.0000        0.0000        0.0000        0.0000        0.0000        0.0000        0.0000        0.0000        0.0000        0.0000        0.0000        0.0000        0.0000        0.0000        0.0000        0.0000        0.0000        0.0000        0.0000        0.0000        0.0000        0.0000        0.0000        0.0000        0.0000        0.0000        0.0000        0.0000        0.0000        0.0000        0.0000        0.0000        0.0000        0.0000        0.0000        0.0000        0.0000        0.0000        0.0000        0.0000        0.0000        0.0000        0.0000        0.0000        0.0000        0.0000        0.0000        0.0000        0.0000
        0.0000        0.0000        0.0000        0.0000        0.0000        0.0000        0.0000        0.0000        0.0000        0.0000        0.0000        0.0000        0.0000        0.0000        0.0000        0.0000        0.0000        0.0000        0.0000       28.0722       28.8536       24.9402       28.7731       21.9027       19.8063       17.6351       14.3038       10.9196        5.3274        2.6776        7.6295        4.2745        5.9944        6.5900       11.7251        9.2224        7.5733        4.1861        2.6730        1.3604        0.1894        0.1866        1.7602        1.2600        3.9480        8.2440        7.0620        6.1680        4.6500        2.1600        0.8280        2.2080        2.4780        1.7220        2.9940        2.8919        3.0878        2.6699        2.2837        2.9674        4.4845        8.2227        8.8963       10.3487        8.0624        5.9917        7.2738       14.6207       13.0989        9.9228        7.8656        5.4679        6.3174        5.9903        6.1494        4.0122        3.6357        4.9516        3.7298        2.5113        2.9731        2.5047        3.7723        4.4923        4.1925        4.1076        3.6563        2.9139        2.9571        2.8845        3.4280        4.5476        4.6282        5.9922        5.9012        5.6520        5.8041        7.2457        8.0425        7.7564        9.2059        8.7084        8.8600       10.8166       13.1655       15.9138       16.7773       17.0264       17.3620       20.2041       17.3365       19.2391       18.2621       19.4538       22.1935       25.0304       28.5163       29.3816       35.9656       28.5099       28.1851       29.1144       32.0199       28.4686       22.6824       26.8614       27.7737       24.2159       20.8694       18.0896       17.6736       17.0274       15.6348       15.5036       19.1132       20.6190       26.5251       29.1721       33.5520       37.3273       27.1185       22.1056       23.1366       35.6885       47.3343       35.2419       25.2023       39.3099       45.5243       35.4472       33.7873       36.2501       40.2330       47.0290       47.6944       43.1775       39.4663       45.4869       46.5448       55.6149       58.7510       70.8764       71.9618       72.6995       67.3807       77.7026       80.7266       79.3802       82.2585       92.7884       91.5820       81.8015       75.3509       75.5371      100.4942       71.4444       62.8917       64.3651       59.1343       70.5899       75.1866       72.1304       71.2545       72.5080       74.7384       82.6514        0.0000        0.0000        0.0000        0.0000        0.0000        0.0000        0.0000        0.0000        0.0000        0.0000        0.0000        0.0000        0.0000        0.0000        0.0000        0.0000        0.0000        0.0000        0.0000        0.0000        0.0000        0.0000        0.0000        0.0000        0.0000        0.0000        0.0000        0.0000        0.0000        0.0000        0.0000        0.0000        0.0000        0.0000        0.0000        0.0000        0.0000        0.0000        0.0000        0.0000        0.0000        0.0000        0.0000        0.0000        0.0000        0.0000        0.0000        0.0000        0.0000        0.0000        0.0000        0.0000        0.0000        0.0000        0.0000        0.0000        0.0000        0.0000        0.0000        0.0000        0.0000        0.0000        0.0000
        0.0000        0.0000        0.0000        0.0000        0.0000        0.0000        0.0000        0.0000        0.0000        0.0000        0.0000        0.0000        0.0000        0.0000        0.0000        0.0000        0.0000        0.0000        0.0000       35.5790       27.4197       14.1351       12.9255       21.1250       17.8119       12.8076       12.8677        9.3402        4.7600        7.9963        6.7531        4.2986        6.3761       14.3277       10.1515        8.6492        0.7478        2.1565        2.0655        0.8402        0.9898        1.1883        1.0961        1.4340        3.4260        4.1100        4.3980        4.7160        3.2940        3.1740        3.3540        4.7940        4.6200        3.8040        1.6620        1.7870        4.2491        4.8262        4.4638        5.0211        6.5994        6.9667        8.0776        8.2146       11.9313        7.0385        7.6067       10.5867       11.8280       11.1712        9.8907        7.9315        8.6056        5.8207        5.7305        4.7302        5.8536        4.9132        2.3401        2.6580        2.7499        2.9330        4.4455        5.9131        5.1226        6.4763        6.6913        6.2337        3.4321        4.1665        4.7189        6.4491        6.6411        7.4668        7.0076        6.2227        6.4419        6.8692        7.7332        8.0215        8.2992        8.6114        9.3066       14.3578       17.5636       16.8413       16.4852       14.6365       14.9592       16.3603       17.5028       21.4538       20.2384       20.5687       20.5072       22.0072       30.8813       31.2881       32.1316       33.7408       31.7670       36.2292       29.1881       23.7105       23.5693       25.1274       25.1829       25.8242       25.4420       25.4987       24.7466       21.3453       20.6178       23.6021       26.4555       34.9237       32.4871       43.5730       37.8238       38.9535       38.5669       29.4988       27.3658       33.3300       42.8077       42.5749       37.9016       40.3148       40.9591       37.3671       34.2869       36.2583       37.0436       39.0042       45.6890       41.7439       44.1262       48.4447       49.9435       57.9587       67.5512       66.6081       74.0929       67.4958       71.8495       83.2141       78.7340       77.1365       81.3585       83.1614       79.6464       74.7332       76.0238       73.4488       77.9153      146.7258      109.8103       61.1016       64.1284       71.2917       73.7526       79.1957       79.5087       77.7589       74.4710       67.9846       80.2817       93.0247        0.0000        0.0000        0.0000        0.0000        0.0000        0.0000        0.0000        0.0000        0.0000        0.0000        0.0000        0.0000        0.0000        0.0000        0.0000        0.0000        0.0000        0.0000        0.0000        0.0000        0.0000        0.0000        0.0000        0.0000        0.0000        0.0000        0.0000        0.0000        0.0000        0.0000        0.0000        0.0000        0.0000        0.0000        0.0000        0.0000        0.0000        0.0000        0.0000        0.0000        0.0000        0.0000        0.0000        0.0000        0.0000        0.0000        0.0000        0.0000        0.0000        0.0000        0.0000        0.0000        0.0000        0.0000        0.0000        0.0000        0.0000        0.0000        0.0000        0.0000        0.0000
        0.0000        0.0000        0.0000        0.0000        0.0000        0.0000        0.0000        0.0000        0.0000        0.0000        0.0000        0.0000        0.0000        0.0000        0.0000        0.0000        0.0000        0.0000        0.0000        0.0000       25.3844       19.0683       20.3849       23.6427       26.8853       21.9285       18.8093       16.9607       15.7868       12.5446        9.0687        3.5911        9.4962       15.0138        4.0725        8.7792        6.9862        4.7416        1.5441        2.3632        4.2410        3.8833        3.0554        4.1100        3.7980        4.9500        5.9760        7.5660        4.7640        1.7760        4.1040        5.7480        4.7040        3.1800        2.2020        1.8891        4.0609        4.2591        5.2762        6.2615        7.7215        5.9494        7.1785       11.2804       14.3540        6.7419        7.5443       13.6216        9.2218       10.1591        8.2054        7.7328        8.6524        6.7894        5.0569        3.3784        3.3223        2.2810        2.7466        3.1946        2.4028        4.0597        5.2902        6.6225        6.5174        8.7084        9.5382        8.3440        5.6512        5.4300        9.3580        9.6275        6.7328        8.5056        8.7087        6.8255        7.1205        7.7548        8.5577        8.4697        9.3892       10.1649       10.6549       17.7050       17.4147       18.0824       17.9965       17.2509       18.6721       20.8621       23.9946       22.0697       23.8898       24.7664       23.6417       20.9797       22.7757       28.1422       26.7808       25.4810       31.9700       34.9802       30.1066       25.5888       23.4473       25.0764       27.0447       28.5032       33.3822       35.5784       28.7648       23.4448       37.6747       29.9100       30.1643       43.1364       46.8057       43.2403       39.3485       35.6439       40.1722       33.1875       28.5559       34.3965       42.2269       48.0949       48.7081       50.2070       45.3930       44.0631       38.2742       39.9620       45.5384       43.5347       45.2242       44.6618       45.2340       53.3171       63.4905       78.5087       79.6053       79.2667       84.1054       74.4540       71.7574       67.5796       74.0618       73.5921       79.2122       80.3936       78.8857       80.0400       81.3623       85.5963       92.5225       82.2909       78.9857       69.6282       67.3372       75.4642       85.7007       87.4605       97.6197       87.7766       89.3816       86.1224       75.0934       67.9900       73.4533        0.0000        0.0000        0.0000        0.0000        0.0000        0.0000        0.0000        0.0000        0.0000        0.0000        0.0000        0.0000        0.0000        0.0000        0.0000        0.0000        0.0000        0.0000        0.0000        0.0000        0.0000        0.0000        0.0000        0.0000        0.0000        0.0000        0.0000        0.0000        0.0000        0.0000        0.0000        0.0000        0.0000        0.0000        0.0000        0.0000        0.0000        0.0000        0.0000        0.0000        0.0000        0.0000        0.0000        0.0000        0.0000        0.0000        0.0000        0.0000        0.0000        0.0000        0.0000        0.0000        0.0000        0.0000        0.0000        0.0000        0.0000        0.0000        0.0000        0.0000
        0.0000        0.0000        0.0000        0.0000        0.0000        0.0000        0.0000        0.0000        0.0000        0.0000        0.0000        0.0000        0.0000        0.0000        0.0000        0.0000        0.0000        0.0000        0.0000        0.0000        0.0000       22.1004       24.4275       13.3983        5.6590        7.7288       34.2480       30.9695       23.6636       21.3107       20.8591       13.6601       13.0149       25.3867       17.0323        3.5651        9.2142        6.4040        2.8169        3.4533        0.9722        1.7638        1.8849        0.8220        2.8380        2.0100        7.3680        7.5060        5.1060        1.6380        3.1680        5.8860        7.3500        5.1060        2.3940        2.4870        5.3469        4.9055        7.0071        7.7062        6.3555        6.5625       10.3301        8.2716        8.5955       10.2436       13.3577       12.3115        8.0179        7.5456        8.8535        9.2430       11.5911       12.8449       11.3403        4.2610        3.2150        2.8047        2.4879        3.0883        2.7805        3.9012        4.6795        7.1155        9.8836        9.6249       11.2316        9.3059        8.6273       10.3651       11.0616        9.3295       11.5074        8.5617        8.2062        8.0632        9.0057        8.7494        8.5189       10.9797       10.5791       11.3977       12.0681       18.0533       18.0133       21.7738       23.9476       20.6468       23.3139       27.6628       25.2527       24.6686       26.7407       21.3584       21.6703       19.9666       19.2144       20.7083       27.0329       25.0305       32.1766       32.7598       28.3967       22.4621       23.8099       32.4403       32.7240       38.0108       47.0561       38.4654       28.8440       28.2758       44.3977       37.5357       42.9527       50.5721       45.1836       31.2162       28.5252       31.5587       27.9557       28.5290       29.3156       38.3667       42.7138       39.9484       45.5640       51.1076       51.0255       49.0175       48.8198       54.1263       55.1798       53.9051       55.7235       50.3345       58.2351       63.4011       75.3280       93.1561       91.9909       87.7771       81.9733       71.2845       68.4494       70.2681       76.3182       77.9360       79.2645       80.2698       85.8169       87.1746       94.1635       90.8727       92.8720       74.0221       71.1739       86.1911       88.4042      117.8889      135.1702      116.5213      121.9890       93.8291       86.8130       88.0817       80.1917       69.9757       60.2333       76.1700        0.0000        0.0000        0.0000        0.0000        0.0000        0.0000        0.0000        0.0000        0.0000        0.0000        0.0000        0.0000        0.0000        0.0000        0.0000        0.0000        0.0000        0.0000        0.0000        0.0000        0.0000        0.0000        0.0000        0.0000        0.0000        0.0000        0.0000        0.0000        0.0000        0.0000        0.0000        0.0000        0.0000        0.0000        0.0000        0.0000        0.0000        0.0000        0.0000        0.0000        0.0000        0.0000        0.0000        0.0000        0.0000        0.0000        0.0000        0.0000        0.0000        0.0000        0.0000        0.0000        0.0000        0.0000        0.0000        0.0000        0.0000        0.0000        0.0000
        0.0000        0.0000        0.0000        0.0000        0.0000        0.0000        0.0000        0.0000        0.0000        0.0000        0.0000        0.0000        0.0000        0.0000        0.0000        0.0000        0.0000        0.0000        0.0000        0.0000        0.0000       19.9850       20.0194       15.4902        9.4016        6.1252        9.0862       10.6910       14.5857       11.5157        5.9122       14.8044       18.1562       16.7956       17.9032       21.3615       13.6350       10.4838       15.9220       13.8823        2.2910        3.8188        2.4073        1.1940        1.8720        3.3240        7.4340       11.0600       10.3404        6.8777        6.6581        8.8503       10.9745       11.6593        7.5971        9.6827        8.8079        9.0611        5.9301        5.1474        5.7001        8.3940       12.5645       12.1346        9.4600       10.2871       13.3122       18.9955       14.2536       11.7841       12.8600       14.1978       13.6732       12.6964       13.3728        7.6109        9.6000        7.8776        4.5478        3.9118        3.2978        3.6033        6.8611        8.3973       11.9389       11.8088       12.3110       11.7987       11.8677       12.6352       12.4527       12.5061       13.7736       10.0242       10.4302       12.6078       12.7671       11.4843       10.4687       15.0049       13.2189       14.9814       15.2835       16.1472       17.8815       21.6212       20.7162       20.1476       27.5659       30.8777       27.9044       21.4296       21.2908       18.3913       17.8939       15.2583       13.6356       13.8344       14.3931       22.8787       27.4813       31.9760       23.6274       23.6834       19.2540       21.3420       23.3601       41.9545       55.1607       38.4527       35.3987       44.2745       43.0485       28.8680       40.5135       52.5040       42.7941       41.4608       35.4135       34.9020       32.0902       32.5259       37.3807       43.2097       43.8773       44.2851       48.2105       44.0384       47.0932       52.4875       62.1730       68.9307       66.1011       71.0817       72.2298       82.7773       91.0519      105.5508      107.0106      105.5311      103.3427      103.3835       97.6251       83.7430       85.3077       85.8531       89.9901       91.1331       96.1739       92.4977       99.8519      113.3048      128.6492      103.1502      120.5216      147.8935      120.1984      147.1901      167.7655      148.7414      177.8314      115.1679       91.7427       68.8695       67.6788       78.5446       75.6059       72.8846       66.7480       77.0253        0.0000        0.0000        0.0000        0.0000        0.0000        0.0000        0.0000        0.0000        0.0000        0.0000        0.0000        0.0000        0.0000        0.0000        0.0000        0.0000        0.0000        0.0000        0.0000        0.0000        0.0000        0.0000        0.0000        0.0000        0.0000        0.0000        0.0000        0.0000        0.0000        0.0000        0.0000        0.0000        0.0000        0.0000        0.0000        0.0000        0.0000        0.0000        0.0000        0.0000        0.0000        0.0000        0.0000        0.0000        0.0000        0.0000        0.0000        0.0000        0.0000        0.0000        0.0000        0.0000        0.0000        0.0000        0.0000        0.0000        0.0000        0.0000        0.0000
        0.0000        0.0000        0.0000        0.0000        0.0000        0.0000        0.0000        0.0000        0.0000        0.0000        0.0000        0.0000        0.0000        0.0000        0.0000        0.0000        0.0000        0.0000        0.0000        0.0000        0.0000       12.2878       17.7300        5.9895        1.6091        0.8898        5.8407        8.8753        9.2806        5.5507        4.5544        3.5476        2.4589       14.0170       15.4734       11.1230        3.9447        6.9649        0.5176        0.4662        0.0991        1.3140        0.8665        0.6238        0.6000        1.5960        0.7500        2.5754        4.3027        4.8412        5.7291        8.5895       10.8199        9.0658       11.1025       11.9514        9.4311        9.2201        8.2591        8.6913        7.8838        6.9302       11.7395       13.8405       13.9080       15.3962       16.1622       21.2411       21.9695       14.9705       14.0956       12.1115        9.3105       11.4089        6.6120        6.3194        6.9815        7.1894        6.0045        4.5523        4.5902        4.2236        9.9540       13.9581       13.7302       12.4160       15.7301       13.5662       12.2974       11.7743       12.7668       12.9417       14.6372       10.8336       16.8125       13.9212       13.4576       14.1737       14.4538       15.0088       15.8608       16.9228       17.1388       19.0802       21.4132       20.1707       22.2792       23.2548       29.3535       31.7438       24.1487       20.9106       22.7498       20.9401       18.1334       16.8229       15.0533       13.7101       15.7485       33.5831       36.1368       33.2511       27.7164       31.3166       19.0344       16.7384       16.4367       38.7317       68.2435       38.8559       27.9317       34.6939       39.6949       40.3518       37.6897       36.9452       58.7890       42.9979       43.3829       47.9124       38.1429       36.5140       45.2242       45.6712       52.9653       54.9395       46.9328       43.6096       44.8806       57.5166       65.5527       69.5201       73.3525       92.3884       88.8312       93.7038       99.5470      112.5160      110.4593      112.3377      108.7321      115.3578      108.0045       94.8869       95.1516       99.5841      106.8778      119.6945      127.8081      129.7706      133.8770      168.9454      190.2319      166.7040      184.8507      192.0436      153.3307      166.1791      141.2310       99.1133      119.5069       90.7914       74.4311       68.7731       63.6243       57.4312       62.4769       59.6163       66.3744       71.1838        0.0000        0.0000        0.0000        0.0000        0.0000        0.0000        0.0000        0.0000        0.0000        0.0000        0.0000        0.0000        0.0000        0.0000        0.0000        0.0000        0.0000        0.0000        0.0000        0.0000        0.0000        0.0000        0.0000        0.0000        0.0000        0.0000        0.0000        0.0000        0.0000        0.0000        0.0000        0.0000        0.0000        0.0000        0.0000        0.0000        0.0000        0.0000        0.0000        0.0000        0.0000        0.0000        0.0000        0.0000        0.0000        0.0000        0.0000        0.0000        0.0000        0.0000        0.0000        0.0000        0.0000        0.0000        0.0000        0.0000        0.0000        0.0000        0.0000
        0.0000        0.0000        0.0000        0.0000        0.0000        0.0000        0.0000        0.0000        0.0000        0.0000        0.0000        0.0000        0.0000        0.0000        0.0000        0.0000        0.0000        0.0000        0.0000        0.0000        0.0000        9.6735       12.8511        5.2892        4.9962        4.0636        5.2234        3.3382        1.7259        6.8150        4.9164        3.4849        2.9915        3.2695        4.2566        2.6958        0.9126        0.4757        0.4012        0.2585        0.5653        0.8422        0.1021        0.0154        0.2768        0.8192        2.2680        1.8943        1.4392        1.9063        6.7618        8.8722        9.1984        5.2027        4.7420        7.4229        6.6781       10.5697        8.2822       10.4081        8.6058       13.9795       15.0753       16.2443       15.1655       16.1060       20.5637       17.7353       12.1119       11.2522       10.2259        8.7727        9.7510        8.9025        7.2429        5.3665        5.7085        3.4521        5.4388        5.3317        5.0542        6.0646       12.2188       14.6644       14.9753       12.9430       14.0780       11.3380       13.7111       14.9973       14.1891       14.1076       14.2560       11.4316       19.8204       15.1044       13.4040       13.6169       14.3331       15.8617       17.4483       18.3892       19.9141       22.1888       23.3473       21.3179       23.4839       27.1884       33.0911       33.1048       32.4164       31.7201       25.1506       21.2408       18.3797       16.7664       16.7969       17.1582       15.1707       31.0635       31.5883       30.4781       30.2259       27.0310       25.7404       20.9992       20.1889       55.0112       60.6355       31.6039       34.5518       36.6027       47.0532       54.9039       51.7598       51.2046       52.1284       64.1149       73.1126       56.7873       45.4814       47.0104       48.0803       58.5954       50.9116       47.7953       48.3612       49.8335       49.3702       57.1908       66.5573       64.6552       64.3488       70.3564       78.3801      101.0266      119.3307      119.0283      110.4421      107.8410      109.5459      119.7434      117.1339      103.2437      104.8818      117.6043      133.5673      167.6961      159.2710      161.8681      157.4554      216.0174      207.4491      184.0689      171.1749      179.9138      202.0622      179.5081      105.5348       98.3775      125.1012      119.6576       86.3032       63.4763       55.8253       55.1530       53.4757       62.2574       62.8605       60.1904       58.6467        0.0000        0.0000        0.0000        0.0000        0.0000        0.0000        0.0000        0.0000        0.0000        0.0000        0.0000        0.0000        0.0000        0.0000        0.0000        0.0000        0.0000        0.0000        0.0000        0.0000        0.0000        0.0000        0.0000        0.0000        0.0000        0.0000        0.0000        0.0000        0.0000        0.0000        0.0000        0.0000        0.0000        0.0000        0.0000        0.0000        0.0000        0.0000        0.0000        0.0000        0.0000        0.0000        0.0000        0.0000        0.0000        0.0000        0.0000        0.0000        0.0000        0.0000        0.0000        0.0000        0.0000        0.0000        0.0000        0.0000        0.0000        0.0000
        0.0000        0.0000        0.0000        0.0000        0.0000        0.0000        0.0000        0.0000        0.0000        0.0000        0.0000        0.0000        0.0000        0.0000        0.0000        0.0000        0.0000        0.0000        0.0000        0.0000        0.0000        0.0000       16.5979       12.3571        6.5039        9.4549       17.6786        6.7237        2.2403        3.7966        8.9557        8.1441       14.4979       10.2550        8.1354        8.0608        5.5887        1.0185        0.5912        0.4228        1.8588        0.2203        0.1018        0.0000        0.0582        0.3115        0.5880        0.5617        1.7542        1.5925        2.3972        2.1948        5.0429        3.7054        4.6543        3.7918        7.4075        8.1328        8.9055        7.5654       11.4162        8.0059       10.3754       11.4116       13.6942       14.4208       15.8916       19.0882       14.4180        7.5873        9.6302       10.9971       10.1784        9.0839       10.8561        9.8351        8.1082        4.4903        4.7153        5.2499        5.8106        8.7241       10.1459       12.8657       16.6657       13.3618       11.6043       12.0954       16.0959       15.9391       15.9650       14.4158       12.4509       13.9742       16.7757       13.6113       17.2781       16.5198       16.7513       18.6745       20.1084       20.0843       23.1292       26.1359       25.7027       25.8801       26.9011       26.7784       25.6855       24.4800       35.2414       31.7213       26.2029       26.1941       25.0210       19.1544       17.3644       19.7525       23.7504       34.9836       34.9447       39.7889       30.4376       32.3991       34.1489       27.7707       28.1663       48.9861       54.7116       46.2515       39.2973       56.0388       55.2776       62.7144       68.9007       87.6565       80.6602       91.6542       82.8774       56.2160       44.0772       44.6966       49.5002       54.8576       50.8117       50.3517       48.3632       46.7215       47.0891       54.1419       57.0599       59.7299       62.8324       70.4628       73.5438      100.7327      113.0389      124.2935      122.9939      116.3933      114.1092      127.2092      139.8488      130.0081      136.3795      151.5094      167.6153      196.8630      189.2295      197.9635      169.3480      179.1259      170.2767      184.7764      142.0446      143.8105      120.6665      118.5109      129.5430      110.1191      100.0683      103.5214       80.2833       80.1995       67.9728       62.9044       55.7861       54.2301       55.9755       56.2436       53.6968        0.0000        0.0000        0.0000        0.0000        0.0000        0.0000        0.0000        0.0000        0.0000        0.0000        0.0000        0.0000        0.0000        0.0000        0.0000        0.0000        0.0000        0.0000        0.0000        0.0000        0.0000        0.0000        0.0000        0.0000        0.0000        0.0000        0.0000        0.0000        0.0000        0.0000        0.0000        0.0000        0.0000        0.0000        0.0000        0.0000        0.0000        0.0000        0.0000        0.0000        0.0000        0.0000        0.0000        0.0000        0.0000        0.0000        0.0000        0.0000        0.0000        0.0000        0.0000        0.0000        0.0000        0.0000        0.0000        0.0000        0.0000        0.0000
        0.0000        0.0000        0.0000        0.0000        0.0000        0.0000        0.0000        0.0000        0.0000        0.0000        0.0000        0.0000        0.0000        0.0000        0.0000        0.0000        0.0000        0.0000        0.0000        0.0000        0.0000       25.1569       21.4521       19.2713        9.6204        7.3366       11.1311       14.1955       13.3564       21.2174       12.6892        6.2059        9.2814        6.6556       10.6959        6.4911        4.6594        4.2994        2.2427        5.3434        6.1518        6.1716        5.4196        3.3799        0.6689        1.2220        2.6327        2.0378        1.4371        3.2206        1.1534        1.8340        1.6890        1.6391        3.1955        5.9638        8.6005        9.0717        9.7309        9.9650        9.4504       12.2681       13.2511       10.2860        8.7741       12.1649       10.9063       10.3335       10.7068        6.6166       12.3784       10.0158       11.4305        9.6584        9.8334       11.0047        6.8627        7.4090        6.3555        6.7478        7.9870       10.1042       10.9085       16.2439       15.4548       14.0834       15.0254       17.7630       16.3831       17.3883       18.0756       14.6510       14.2523       14.9466       18.9781       21.5239       24.2963       24.0549       25.8359       18.5260       18.1859       22.3650       26.4666       24.7528       27.4889       22.8934       23.1158       17.1969       17.8783       17.2020       15.6577       19.2290       21.5545       22.2974       25.9939       32.3457       20.7223       26.7825       38.2652       43.8360       43.7844       45.9413       39.5040       43.2819       45.2892       32.9739       36.4445       52.4175       53.4556       52.1376       48.4106       70.3326      102.6711      113.8255      118.5830      128.4522      105.8076      113.3293       84.2654       69.8500       60.5017       56.6365       59.6015       51.9793       48.4354       52.9308       41.6069       35.5877       38.9429       50.7553       54.4759       46.0014       46.9986       49.8043       70.8190       85.9612      105.4857      133.4888      119.1985      132.0732      126.6514      139.0171      155.4764      168.8783      161.3737      182.5973      200.0916      231.3624      219.5890      214.7039      182.9105      186.3383      174.6484      164.3100      157.9954      127.6560      131.9493      144.9265      138.4105      131.2877      107.3558       89.6816       78.9916       86.7511       90.3582       77.1479       78.6621       49.4325       47.5383       50.2097       47.3571       50.0032        0.0000        0.0000        0.0000        0.0000        0.0000        0.0000        0.0000        0.0000        0.0000        0.0000        0.0000        0.0000        0.0000        0.0000        0.0000        0.0000        0.0000        0.0000        0.0000        0.0000        0.0000        0.0000        0.0000        0.0000        0.0000        0.0000        0.0000        0.0000        0.0000        0.0000        0.0000        0.0000        0.0000        0.0000        0.0000        0.0000        0.0000        0.0000        0.0000        0.0000        0.0000        0.0000        0.0000        0.0000        0.0000        0.0000        0.0000        0.0000        0.0000        0.0000        0.0000        0.0000        0.0000        0.0000        0.0000        0.0000        0.0000
        0.0000        0.0000        0.0000        0.0000        0.0000        0.0000        0.0000        0.0000        0.0000        0.0000        0.0000        0.0000        0.0000        0.0000        0.0000        0.0000        0.0000        0.0000        0.0000        0.0000       42.7635       26.9828       16.3772       19.4658       10.0926        5.6588        7.9803       11.4006        8.5636       10.5005       10.8863        3.8770        4.3429        5.0258        7.3651        3.9483        6.2504        6.9116       10.5374        9.9556        9.4995        9.1850        7.3250        8.2736        8.0598        3.4319        1.9520        1.5167        2.2779        1.0792        1.7822        3.1189        5.5354        5.8372        5.4196        4.5886        2.8385        5.0448        8.9791       12.6076       11.8321       12.3671       11.9393        8.4370        8.7753        7.3085        6.2171        8.7587        8.8611       10.0292       11.3581       10.9374        8.3875        9.1431        8.9520        7.5265        6.6438        7.6883        8.6214        9.4554       12.3977       10.8614       13.4370       16.0754       13.4545       13.1183       13.4944       14.0968       14.1288       18.0787       18.8960       15.9831       14.2285       14.8611       23.3048       23.9690       24.5324       23.7828       26.1650       20.2887       20.6975       24.3150       23.6757       21.0544       24.5491       24.4946       25.6597       18.5598       18.8634       19.4170       21.3242       16.4164       16.1341       15.9318       18.7430       25.7403       28.5377       37.2290       38.9094       44.4550       45.3701       49.5868       52.6975       49.1126       41.8764       35.4300       37.0621       59.5654       59.5429       61.9763       64.8609       87.6752      117.5633      137.3716      119.3660      133.8815       98.2392      105.1051      100.4187       93.1806       69.1270       70.4573       69.5011       48.1841       47.0475       53.8192       42.9463       37.6175       36.7031       55.2937       41.9539       40.7388       42.5059       49.4130       57.7726       80.4631       91.7032      112.2259      119.8078      137.3695      137.5936      144.8906      170.5682      174.1666      177.1698      185.4893      180.7080      197.1342      218.1398      200.5706      187.1673      215.9033      200.8967      190.9020      153.5303      147.8888      147.0460      147.6883      143.3225      105.9301       89.8201       89.0086       93.6711       89.8082       97.6929       82.4455       73.3273       60.4732       50.7240       44.5769       43.4710       39.8622       61.1187        0.0000        0.0000        0.0000        0.0000        0.0000        0.0000        0.0000        0.0000        0.0000        0.0000        0.0000        0.0000        0.0000        0.0000        0.0000        0.0000        0.0000        0.0000        0.0000        0.0000        0.0000        0.0000        0.0000        0.0000        0.0000        0.0000        0.0000        0.0000        0.0000        0.0000        0.0000        0.0000        0.0000        0.0000        0.0000        0.0000        0.0000        0.0000        0.0000        0.0000        0.0000        0.0000        0.0000        0.0000        0.0000        0.0000        0.0000        0.0000        0.0000        0.0000        0.0000        0.0000        0.0000        0.0000        0.0000        0.0000
        0.0000        0.0000        0.0000        0.0000        0.0000        0.0000        0.0000        0.0000        0.0000        0.0000        0.0000        0.0000        0.0000        0.0000        0.0000        0.0000        0.0000        0.0000        0.0000        0.0000       37.1220       30.2800       31.1014       35.4797       26.7289       18.1631        9.2296        8.8486        9.8813        8.7947        6.7494        9.0856       13.6652        9.2663       12.6901       14.4355       13.7034        8.4546        7.4485        8.6912        5.9288        9.7641       10.9023       14.8638       11.2819       10.5817        5.9081        5.4300        4.3255        2.4306        6.5127       13.1863       12.2930       10.6623        4.5187        5.5543        5.3984        7.0697       10.9129        9.3520        9.5059        9.4959        9.7899        7.8756        7.7982        5.2806        5.6935        5.4315        7.2458        6.5659       10.4207        8.5416        7.3748        7.4515        7.2281        7.3408        7.3500        7.0922        6.4896        6.6087        9.8592       10.9022       12.9477       16.9407       14.8390       16.5964       13.9234       13.1612       12.9837       15.5491       18.2055       16.2768       17.1334       14.8222       17.6669       21.5997       32.7313       28.0302       22.5599       18.5333       18.7621       19.9389       18.9120       15.8907       18.7648       27.8012       25.6399       15.2932       19.7491       20.4312       20.0340       11.0762       12.1715       17.3863       18.8177       25.9573       26.5290       40.7963       37.9189       42.8992       43.3145       55.8512       53.1646       44.2732       41.3734       39.4821       46.1528       63.1971       66.7397       77.7218       90.2444      100.7238      115.6182      132.1652      143.3478      139.5946      137.9495      133.4386      148.5890      108.3627       88.6317       89.6488       96.1735       74.3168       59.2170       61.0467       57.8287       43.9923       47.0013       41.2000       43.6257       42.6263       48.2573       57.5132       60.9473       71.4160       87.6865       97.3845      107.8129      140.1043      157.0092      146.6163      154.6595      157.4053      153.1727      156.1181      164.7114      182.9156      171.1469      160.6136      158.6441      209.3094      200.8280      166.3830      157.8913      147.5304      135.2672      139.1807      146.4957      107.6345      100.5377       92.9143       97.5651       74.6815       73.9799       71.9128       71.4285       68.1357       56.9134       68.1375       50.1310       42.6871       41.2941       42.1745        0.0000        0.0000        0.0000        0.0000        0.0000        0.0000        0.0000        0.0000        0.0000        0.0000        0.0000        0.0000        0.0000        0.0000        0.0000        0.0000        0.0000        0.0000        0.0000        0.0000        0.0000        0.0000        0.0000        0.0000        0.0000        0.0000        0.0000        0.0000        0.0000        0.0000        0.0000        0.0000        0.0000        0.0000        0.0000        0.0000        0.0000        0.0000        0.0000        0.0000        0.0000        0.0000        0.0000        0.0000        0.0000        0.0000        0.0000        0.0000        0.0000        0.0000        0.0000        0.0000        0.0000        0.0000        0.0000
        0.0000        0.0000        0.0000        0.0000        0.0000        0.0000        0.0000        0.0000        0.0000        0.0000        0.0000        0.0000        0.0000        0.0000        0.0000        0.0000        0.0000        0.0000        0.0000        0.0000       40.8172       28.9408       13.6209       13.8482       11.1625       13.8562       17.4861        6.8973        5.2437        4.7487        6.6179        8.9600       12.5614       11.4892        8.1577       10.5665        6.6033        7.5088        6.1714        1.0778        0.3543        3.0183        4.9442       11.7181       18.0250        9.5151       11.6095       11.1791        4.9754        6.9654       11.4917       22.6999       15.4889        6.9580        8.9894       11.4409       10.6241       12.4621       13.9490        9.5088        9.5012        7.5289        7.5129        8.1195       10.6330        7.1816        4.6760        6.4263        5.8432        8.2240        9.1347        7.9539       10.0509        7.2417        7.2261        6.0929        4.9292        6.4329        5.8806        6.5898        7.6314       11.3653       13.6126       16.2120       18.7902       16.6478       18.3907       18.3548       20.6682       22.6462       24.7681       23.9141       22.1173       15.7021       16.1290       17.2710       20.0719       23.1846       27.1796       17.5536       19.5800       22.5955       29.8480       20.6294       19.4669       18.3525       17.5580       15.2996       12.2328       18.1334       15.3728       14.3680       14.4468       22.2755       23.1514       26.6468       27.4445       26.5485       28.5753       41.1072       45.1883       53.0749       52.4996       43.1960       40.9222       43.7460       42.9316       61.8107       67.6598       76.4801       93.4074      105.6802       94.9187      117.4572      138.9061      151.0129      148.7812      147.9480      172.5076      119.3773      108.5687      113.4260      107.1092       87.6336       80.7316       67.9486       58.8900       49.2580       45.4807       45.6514       43.1348       49.6653       65.0033       66.0713       69.0676       78.0437       92.5925      102.8142      125.2378      160.8391      151.9980      143.2117      141.8026      120.8193      128.5632      130.8626      134.6020      139.7666      152.1882      157.9014      154.8889      150.5541      155.8726      125.2688      119.2465      104.6774       98.0779      113.8947      110.7197      104.9800      111.2293      102.4574       83.6400       69.7884       70.9997      102.5791       95.4096       73.3734       65.5031       57.2743       51.9714       42.2660       41.7753       36.1474       44.7101        0.0000        0.0000        0.0000        0.0000        0.0000        0.0000        0.0000        0.0000        0.0000        0.0000        0.0000        0.0000        0.0000        0.0000        0.0000        0.0000        0.0000        0.0000        0.0000        0.0000        0.0000        0.0000        0.0000        0.0000        0.0000        0.0000        0.0000        0.0000        0.0000        0.0000        0.0000        0.0000        0.0000        0.0000        0.0000        0.0000        0.0000        0.0000        0.0000        0.0000        0.0000        0.0000        0.0000        0.0000        0.0000        0.0000        0.0000        0.0000        0.0000        0.0000        0.0000        0.0000        0.0000        0.0000
        0.0000        0.0000        0.0000        0.0000        0.0000        0.0000        0.0000        0.0000        0.0000        0.0000        0.0000        0.0000        0.0000        0.0000        0.0000        0.0000        0.0000        0.0000        0.0000        0.0000        0.0000       55.0083       46.5253       47.7884       46.0116       44.0164       32.0258       14.8805       12.8499       12.8069       11.5684       14.5167        7.2341        6.5113        7.7149        7.9122       11.9793       10.1857        8.5260        4.5532        5.8759       14.6349       29.3690       28.0043       27.4477       13.4831       14.6175       20.2683       16.3818       14.6763       18.7657       23.3409       22.4729       10.7454       16.8845       12.6619       11.8647       14.3822       15.3170       12.2965        8.1283        3.7690        5.5086        6.3222        6.8653        6.9243        5.3057        6.6178        6.2822        7.7422       12.0511       16.1607       13.0355       13.9649       13.5381       11.4482       10.1360        8.1627        6.9196       12.9713       17.0203       17.5635       20.1536       17.5786       18.1780       21.9687       20.9093       28.5057       31.9316       30.5226       38.3882       36.6886       25.1105       17.6251       17.5995       27.1439       38.2043       35.4442       38.5640       30.4899       26.2170       37.4233       62.9549       35.6553       26.0810       26.5209       20.7445       11.0164       10.5018        9.8809       11.4489       14.8105       16.2812       17.2599       20.4355       22.5817       34.3313       38.6955       39.8344       38.2862       40.1047       43.5405       32.6304       31.3137       36.8980       35.5926       39.1475       84.4460       93.7174      104.3924      101.6576      121.0061      130.7507      136.4214      159.4790      175.6045      177.4544      184.8550      180.9895      144.7622      131.4824      118.6574      117.7327      117.8289      101.8172       92.5479       82.5605       68.2955       64.2744       64.0218       64.2212       70.9490       78.2056       77.8095       80.7422       81.7289      103.4395      112.7043      118.0887      139.0932      141.5992      122.7787      135.2825      118.3748      106.1671       97.8046       97.1321      110.2685      127.3891      134.4003      129.5889      131.6599      114.1395      100.1637       74.3268       74.1949       82.1196       92.0929       94.1978      106.9591      124.2032      106.4271       88.1983      102.9631      107.0007      118.3108      117.3805      153.1868      133.8524       85.5509       81.3778       60.8224       44.8299       40.2720       42.5252       60.8700        0.0000        0.0000        0.0000        0.0000        0.0000        0.0000        0.0000        0.0000        0.0000        0.0000        0.0000        0.0000        0.0000        0.0000        0.0000        0.0000        0.0000        0.0000        0.0000        0.0000        0.0000        0.0000        0.0000        0.0000        0.0000        0.0000        0.0000        0.0000        0.0000        0.0000        0.0000        0.0000        0.0000        0.0000        0.0000        0.0000        0.0000        0.0000        0.0000        0.0000        0.0000        0.0000        0.0000        0.0000        0.0000        0.0000        0.0000        0.0000        0.0000        0.0000        0.0000        0.0000        0.0000
        0.0000        0.0000        0.0000        0.0000        0.0000        0.0000        0.0000        0.0000        0.0000        0.0000        0.0000        0.0000        0.0000        0.0000        0.0000        0.0000        0.0000        0.0000        0.0000        0.0000        0.0000       58.3074       45.3722       52.2077       50.5599       43.8034       42.0858       34.3863       22.0114       12.1814       10.8033        6.7118        8.0993        5.9792        5.2434        4.4780        6.2731       15.4340       22.8618       19.2748       20.6728       31.2554       33.7462       30.9578       41.3821       26.6008       41.5680       30.9480       14.8731       18.3961       25.3654       22.3676       14.5964       14.5003       20.8686       15.8051       17.4797       14.7979       11.3218       10.1971        7.2221        2.2644        4.1033        5.7540        5.4471        4.7555        4.8680        4.1373        7.6908        7.8686       13.1602       11.1796        7.2758        9.1513       11.3566        8.6715        8.2448       11.2922       16.6473       16.8486       27.2427       20.7554       19.3984       16.0654       19.3702       24.1092       27.1628       27.2030       27.1788       26.0345       28.9717       22.8602       21.5180       19.2794       22.6967       28.0585       44.1042       56.0853       31.7784       27.7445       29.3298       30.1894       26.0602       26.8050       30.5027       23.8679       15.2830       11.3529       10.2233       10.4892       11.8936       16.0247       17.3985       18.9355       22.9302       30.2680       36.7218       32.0935       35.4569       49.5497       43.0344       38.9106       33.6185       32.0568       31.5474       41.3322       60.4458       91.7393       95.5089       93.5114       99.6347      129.9819      138.9959      138.0245      164.2400      180.7192      185.8175      209.1731      210.8957      210.6045      192.0720      174.1391      161.9961      154.3205      150.5371      151.0665      120.3845       96.6950       85.6462       78.6419       89.8664       93.6824       92.3913       91.0369       85.4082       94.4257      111.0122      112.4580      111.5730      127.6079      120.9757      121.0069      112.9443      112.1517       97.6198       89.8139       92.6779      103.9353      107.1893      133.6310      128.9512      167.7191      119.6749       62.0051       48.8134       60.6815      111.4116      111.9190      103.5396      110.1875      108.7712      126.0929      117.1908      101.7543      115.8358      180.1841      129.2015      143.9592      142.9482       88.4788       76.6743       61.1613       69.7881       49.4978       43.1800       86.8200        0.0000        0.0000        0.0000        0.0000        0.0000        0.0000        0.0000        0.0000        0.0000        0.0000        0.0000        0.0000        0.0000        0.0000        0.0000        0.0000        0.0000        0.0000        0.0000        0.0000        0.0000        0.0000        0.0000        0.0000        0.0000        0.0000        0.0000        0.0000        0.0000        0.0000        0.0000        0.0000        0.0000        0.0000        0.0000        0.0000        0.0000        0.0000        0.0000        0.0000        0.0000        0.0000        0.0000        0.0000        0.0000        0.0000        0.0000        0.0000        0.0000        0.0000        0.0000        0.0000        0.0000
        0.0000        0.0000        0.0000        0.0000        0.0000        0.0000        0.0000        0.0000        0.0000        0.0000        0.0000        0.0000        0.0000        0.0000        0.0000        0.0000        0.0000        0.0000        0.0000        0.0000        0.0000       60.4089       56.7089       64.0399       49.4433       52.3749       51.6303       37.0708       26.2685       19.4332       19.0065       13.6392        7.3325       10.1425        8.4262        8.8886       14.0582       14.2812       17.5247       24.0658       25.3278       24.2917       15.3236       14.4763       16.9070       41.6968       49.4012       35.1835       30.1721       33.1302       25.9826       28.6308       21.1810       19.7884       26.0478       22.8669       29.5836       17.9678        5.9643        6.0005        8.1374       12.8295        9.6904        9.9682        6.5060        6.3262        4.4286        8.5045        8.1413        7.3661        8.2308        9.7390        7.2489        6.8814        8.4341       10.1289       11.5417       16.7226       20.3911       31.5129       35.2457       26.8318       26.5775       21.9334       26.2258       29.8467       34.6736       36.6622       33.0956       22.6380       24.7314       24.0560       20.2156       23.6849       24.3060       24.9530       34.8551       45.2487       28.1190       24.4402       30.7262       22.1008       23.3877       20.1146       20.6318       18.5631       17.3981       13.0302       11.4159       11.7167       13.4407       19.6235       22.0129       23.5413       25.1033       25.7898       38.2005       35.3219       36.0171       43.2858       54.8475       41.0922       40.6086       57.6440       53.7628       53.1375       73.7927      109.7334      108.8830      112.5765      117.3574      140.3525      147.0111      148.4847      175.3512      213.1157      201.0333      170.1661      197.4547      221.9412      183.9981      201.3311      201.2136      177.5472      162.1101      154.0524      137.6321      126.2049      116.3833      106.5272      114.8671      121.8586      107.2899      107.3354      105.5575      100.1984       95.5681       96.7602       91.2307      106.8759      109.1531      105.2455       98.8833       91.0676       82.1139       82.0833       97.4428      102.5380      105.8781      118.7415      102.6164       94.3906       68.9645       53.7160       58.8906       66.3288      111.5523      107.8567      101.1704       93.9016      103.6484      155.3568      149.1737      142.3896      132.5545      129.8432      112.4235      153.2371      149.8987      115.3850       69.2395       63.1734       58.5864       61.0867       66.9280       75.9600        0.0000        0.0000        0.0000        0.0000        0.0000        0.0000        0.0000        0.0000        0.0000        0.0000        0.0000        0.0000        0.0000        0.0000        0.0000        0.0000        0.0000        0.0000        0.0000        0.0000        0.0000        0.0000        0.0000        0.0000        0.0000        0.0000        0.0000        0.0000        0.0000        0.0000        0.0000        0.0000        0.0000        0.0000        0.0000        0.0000        0.0000        0.0000        0.0000        0.0000        0.0000        0.0000        0.0000        0.0000        0.0000        0.0000        0.0000        0.0000        0.0000        0.0000        0.0000        0.0000        0.0000
        0.0000        0.0000        0.0000        0.0000        0.0000        0.0000        0.0000        0.0000        0.0000        0.0000        0.0000        0.0000        0.0000        0.0000        0.0000        0.0000        0.0000        0.0000        0.0000        0.0000        0.0000       56.3094       48.0706       63.3837       77.1375       68.8819       45.7806       27.7478       21.7870       24.6826       20.4262       15.1709       16.1677       15.0562        9.2878        5.1424        8.5059       13.9076       11.6121       10.8188       17.2112       15.5658        6.4894       13.6168       39.9150       48.6935       50.1383       28.6694       25.5579       16.6302       18.3369       17.8092       21.8387       19.2685       15.6217       12.3022       16.4630       17.6568       10.8020       10.7255       13.0115        9.0020        6.8508        7.3756        5.6152        4.3329        5.7889        7.4558        6.0660        7.0951        5.6531        7.0334        9.7427       12.8336       20.1265       15.8119       26.3273       27.1631       27.7802       44.0539       46.9377       33.3384       39.9427       35.7591       38.0381       40.2027       45.0347       44.7945       44.6983       51.0892       37.4011       32.0867       26.9353       36.7398       27.9404       23.3237       34.0737       46.2302       33.0740       17.7025       23.6945       23.2733       24.0025       18.8496       18.0765       18.6284       18.5060       14.5110       13.2181       13.1859       15.5174       23.4294       25.3680       25.5236       28.0963       31.9891       39.4959       38.9263       43.1706       52.2889       58.4492       57.6364       54.1390       38.3197       34.1960       45.7554       47.9343       84.1745       83.4508       94.5969      112.4272      159.0374      169.6316      152.5732      158.9824      160.7473      148.0087      162.6261      178.2429      159.5950      156.6427      150.1765      159.0037      162.8678      151.0102      149.3287      134.8984      121.2093      131.6119      125.6589      133.8461      149.5157      135.4469      103.9788      105.6146      101.3424      105.7473       92.1773       91.9122      107.6375      105.5552      104.3467       96.8354       89.9778       82.9239       87.8381       95.4407      117.9420      106.5271       96.7996       89.6183       69.6479       74.4390       68.8787       80.6088       77.0239       87.4815       72.7783       83.1914      115.9930       98.3464      115.9090      109.1882      117.1896      126.9928      115.5183      134.3535      172.7535      108.0099      114.3826      103.4249       65.9018       66.4252       74.8135       87.9554        0.0000        0.0000        0.0000        0.0000        0.0000        0.0000        0.0000        0.0000        0.0000        0.0000        0.0000        0.0000        0.0000        0.0000        0.0000        0.0000        0.0000        0.0000        0.0000        0.0000        0.0000        0.0000        0.0000        0.0000        0.0000        0.0000        0.0000        0.0000        0.0000        0.0000        0.0000        0.0000        0.0000        0.0000        0.0000        0.0000        0.0000        0.0000        0.0000        0.0000        0.0000        0.0000        0.0000        0.0000        0.0000        0.0000        0.0000        0.0000        0.0000        0.0000        0.0000        0.0000        0.0000        0.0000
        0.0000        0.0000        0.0000        0.0000        0.0000        0.0000        0.0000        0.0000        0.0000        0.0000        0.0000        0.0000        0.0000        0.0000        0.0000        0.0000        0.0000        0.0000        0.0000        0.0000        0.0000        0.0000       79.8903       69.9016       79.0608       81.7686       68.3611       43.3848       23.7274       19.6742       23.6651       18.3748       22.1376       16.9850        9.0618        3.2886        8.1204        7.0543       10.5752        7.2690       17.3590       15.0331        6.5423       23.8432       51.2465       37.2051       32.2525       25.7161       28.4752       15.9753       36.4900       36.4130       22.1104       18.1452       13.1521       12.8141       13.7048        8.7728        6.4110        6.6918        9.4342        7.0162        5.9666        8.1045        5.4189        5.3061        5.3598       10.1205       18.4609       14.8832       25.8043       11.7047       34.8349       23.1116       26.5019       31.0363       43.6115       41.0054       59.1940       64.9196       51.9607       66.6925       72.7905       73.1463       76.8026       71.4768       64.6653       70.3749       65.5718       64.9048       64.8663       61.4346       63.6224       81.0589       77.6055       45.1021       39.3806       50.9714       61.0677       26.5552       30.6618       42.4503       28.9922       30.0702       31.3453       24.5305       23.2370       27.6103       25.9704       26.8103       33.4660       32.6039       33.4340       36.2514       41.3181       57.9706       58.4759       57.0658       56.2906       59.3521       72.1719       63.0887       58.4700       60.2593       57.3496       55.0036       54.3820       84.8505       88.5208       90.0977      105.1437      135.6198      173.6461      130.3093      113.3605      109.1365      136.8914      135.5847      134.7839      162.5427      165.9157      146.3990      157.9471      172.7151      155.2459      166.4223      167.9135      179.3645      188.4765      172.9904      161.5596      161.9982      125.6093      110.2436      100.3207       88.4894       91.3476       93.1399       89.1260      108.8313      103.7368      102.2908       94.4320       78.8666       76.5068       72.5968       90.7643      109.9708      100.6789       94.9153       94.8024       88.0223       83.2479      132.5039      125.9505      110.1898       94.5328       81.6571       92.7206      101.0754      103.3172      106.3082      112.7432      125.0132      144.5134      110.6201      113.3424       87.2034       82.9732       86.3450       99.7772       92.7374       90.8886       96.2825      109.0218      110.2956      120.1028      140.8366      153.8118        0.0000        0.0000        0.0000        0.0000        0.0000        0.0000        0.0000        0.0000        0.0000        0.0000        0.0000        0.0000        0.0000        0.0000        0.0000        0.0000        0.0000        0.0000        0.0000        0.0000        0.0000        0.0000        0.0000        0.0000        0.0000        0.0000        0.0000        0.0000        0.0000        0.0000        0.0000        0.0000        0.0000        0.0000        0.0000        0.0000        0.0000        0.0000        0.0000        0.0000        0.0000        0.0000        0.0000        0.0000        0.0000        0.0000        0.0000        0.0000        0.0000        0.0000
        0.0000        0.0000        0.0000        0.0000        0.0000        0.0000        0.0000        0.0000        0.0000        0.0000        0.0000        0.0000        0.0000        0.0000        0.0000        0.0000        0.0000        0.0000        0.0000        0.0000        0.0000        0.0000        0.0000        0.0000        0.0000        0.0000       48.4073       49.6470       42.2373       33.0988       27.9897       14.7221       16.6284       18.4699       10.0799       10.3998       14.0092       12.5529       11.3407        1.0592        4.2499       12.5451       10.7152        9.5776       12.4955       32.8838       31.6103       37.4114       39.7737       41.7969       39.1724       32.3354       23.3078       14.2009       13.4058       12.3877        9.1494        8.1675       13.1955        6.0874        4.6888        3.1065        4.8667        7.3531        6.7118        6.1578       10.4881       11.2243       32.7605       18.9308       17.6386        9.3079       18.2614       20.5266       36.0039       38.8234       39.5055       49.6104       61.8452       57.9555       60.7162       70.3710       87.8545       86.8852       77.4188       78.0269       64.2879       83.8416       84.2912       79.1748       75.5314       67.3978       64.8597       71.9891       69.5976       45.6593       30.0605       28.1768       33.4056       26.6729       25.8248       42.1976       31.6421       34.0747       38.5400       30.2004       28.7799       28.6854       28.3870       31.0074       29.8020       32.4532       34.2427       39.4517       46.2221       54.9871       59.8880       64.4164       64.6794       67.9700       68.2420       61.3918       56.5772       53.2371       53.0361       56.8486       58.4805       78.4201       69.1262       74.6388       87.7353       94.2696       92.0395       98.1732      113.7170      127.9744      118.4450      124.4346      134.5606      133.8530      139.2317      140.7049      157.8177      174.3534      184.2607      208.6290      219.7641      206.4602      195.0583      187.4939      192.4624      158.7290      139.9174      120.5509      105.4601       80.8575       70.4105       94.6774       95.1578       98.4659      104.8536      103.8054       89.1961       85.0690       80.4271       93.0037       95.2444       91.4902       87.3491       89.5838      106.5716       88.7261      116.0337      140.2434      119.5703      116.1352       96.3961       98.8450      105.2080      110.2644      113.4763      142.3134      162.8452      169.6158      124.4972      154.1783      133.6969       84.7842       90.4412       88.2815      104.2771       96.1571       89.4193       92.0854       99.9144      117.5453      118.6534      142.4104      162.7175        0.0000        0.0000        0.0000        0.0000        0.0000        0.0000        0.0000        0.0000        0.0000        0.0000        0.0000        0.0000        0.0000        0.0000        0.0000        0.0000        0.0000        0.0000        0.0000        0.0000        0.0000        0.0000        0.0000        0.0000        0.0000        0.0000        0.0000        0.0000        0.0000        0.0000        0.0000        0.0000        0.0000        0.0000        0.0000        0.0000        0.0000        0.0000        0.0000        0.0000        0.0000        0.0000        0.0000        0.0000        0.0000        0.0000        0.0000        0.0000        0.0000        0.0000
        0.0000        0.0000        0.0000        0.0000        0.0000        0.0000        0.0000        0.0000        0.0000        0.0000        0.0000        0.0000        0.0000        0.0000        0.0000        0.0000        0.0000        0.0000        0.0000        0.0000        0.0000        0.0000        0.0000        0.0000        0.0000        0.0000        0.0000       43.6066       42.2318       48.7607       49.6963       20.5492       29.6794       24.4724       30.6293       19.9242       12.7026       13.2285        5.8160        5.1237        8.8753        7.1191        6.3441       11.8437       16.5516       40.4564       23.3879       34.8469       34.8875       30.1048       28.4532       31.2589       21.9906        8.2299        6.1417       13.5100       10.0340        9.1503        4.1483        7.9808        3.3492        4.2724        4.5809        8.1686        7.1837        4.0551        5.8691       10.3046       20.2269       17.7867       11.3581       15.9858       22.5772       28.0966       38.1093       39.3394       47.1241       58.6121       58.4494       62.2363       66.2184       79.0470       81.0482       75.2797       70.1757       63.6502       61.4298       85.2793       87.0063      101.9746      113.0019       82.4591       66.0860       63.9428       80.2205       46.0109       45.5098       39.7197       23.6938       21.4151       24.6184       35.5710       30.9229       28.4064       30.0061       28.4966       31.8367       31.4739       31.9586       22.9990       25.4472       30.2994       32.1570       40.3655       47.1856       55.1962       54.6472       58.5446       75.8559       74.4842       71.0414       69.6842       64.9136       69.5505       66.0646       63.3300       65.4041       78.1578       72.8646       68.1774       78.1056       91.1464       83.9432      105.5619      102.5335       99.9175      111.0342      113.8359      115.5327      131.3400      128.0403      128.9439      139.7141      174.4459      204.8881      212.6605      206.5698      192.5059      202.8265      200.0006      198.6658      168.9499      145.7384      115.6695      105.5404       84.6705      104.8713       87.5543       90.3522       86.7504       92.9798       96.1055      108.2732      110.3987       98.0816      106.3523       89.0533       95.0645      105.6227      118.3588      118.8839      103.6523      126.9597      125.5404      128.3315      126.7653      114.6803      119.5399      126.7768      150.3491      149.9823      137.0805      130.4951      115.2709      120.0452      123.0154       92.6479       87.8210      117.4339      137.1097      133.0267       96.5666       87.4266       95.1972       95.4174      108.4427      119.6200      137.0181      146.1170      182.4000        0.0000        0.0000        0.0000        0.0000        0.0000        0.0000        0.0000        0.0000        0.0000        0.0000        0.0000        0.0000        0.0000        0.0000        0.0000        0.0000        0.0000        0.0000        0.0000        0.0000        0.0000        0.0000        0.0000        0.0000        0.0000        0.0000        0.0000        0.0000        0.0000        0.0000        0.0000        0.0000        0.0000        0.0000        0.0000        0.0000        0.0000        0.0000        0.0000        0.0000        0.0000        0.0000        0.0000        0.0000        0.0000        0.0000        0.0000        0.0000        0.0000
        0.0000        0.0000        0.0000        0.0000        0.0000        0.0000        0.0000        0.0000        0.0000        0.0000        0.0000        0.0000        0.0000        0.0000        0.0000        0.0000        0.0000        0.0000        0.0000        0.0000        0.0000        0.0000        0.0000        0.0000        0.0000        0.0000        0.0000        0.0000        0.0000        0.0000       63.0636       40.4016       25.7660       35.5443       36.0946       29.9617       26.7345       10.9887        7.8041        8.1857        5.4438        3.6328        6.2337       18.4868        6.6538       11.9270       16.2543       15.0810       19.2717       27.5145       29.8020       20.5618       20.2550       14.4129       16.2536        9.9116        5.1730        7.8821        3.4629        1.4240        5.6011        4.0395        5.7763        8.1203        9.3576        7.2083        9.0289       26.9131       13.0053       10.8031       18.0911       20.4267       27.0638       33.3285       37.5266       53.6329       57.9790       58.3179       50.2010       56.0656       68.5706       65.7238       72.6509       61.9870       67.2483       72.5053       65.8100       72.2699       79.0111       86.9647      112.4795       95.1599       89.4987       82.7989       58.5815       34.0271       44.8392       47.9880       37.6681       21.2778       21.8874       27.9890       26.8362       25.4863       29.7273       33.0297       31.5673       30.1622       31.8710       28.5742       29.0152       31.5727       34.4984       39.4510       44.7143       55.5457       57.6389       61.1339       68.1817       69.5651       78.2549       75.7838       70.7030       77.8825       72.0115       63.6516       68.6394       88.2333       70.9639       66.4785       69.1049       80.4741       88.3414       95.0915      105.6126      111.9374      102.8795      105.3502      129.8304      115.3260      109.9499      116.1646      133.4357      139.6665      193.5899      183.9939      179.9304      203.2211      184.7129      187.3745      173.5719      148.0672      125.2145      111.9797      105.9708       95.0266      101.7304       94.3010       87.2460       96.4400       98.8241      117.4608      151.1351      119.7070      101.6524       98.7755      112.8660      123.3550      125.6273      122.6833      120.1583      116.9001      113.2742      120.0114      121.3923      135.3373      171.6328      147.2951      151.1292      131.1703      108.8923      105.0380      107.7077      107.5742      117.4073      114.7951      101.5252       89.1976       88.9786      104.1804       92.3912       86.1949       85.1074       91.7877      101.6436      110.9941      105.7033      125.4345      140.4428      124.0800        0.0000        0.0000        0.0000        0.0000        0.0000        0.0000        0.0000        0.0000        0.0000        0.0000        0.0000        0.0000        0.0000        0.0000        0.0000        0.0000        0.0000        0.0000        0.0000        0.0000        0.0000        0.0000        0.0000        0.0000        0.0000        0.0000        0.0000        0.0000        0.0000        0.0000        0.0000        0.0000        0.0000        0.0000        0.0000        0.0000        0.0000        0.0000        0.0000        0.0000        0.0000        0.0000        0.0000        0.0000        0.0000        0.0000        0.0000        0.0000        0.0000
        0.0000        0.0000        0.0000        0.0000        0.0000        0.0000        0.0000        0.0000        0.0000        0.0000        0.0000        0.0000        0.0000        0.0000        0.0000        0.0000        0.0000        0.0000        0.0000        0.0000        0.0000        0.0000        0.0000        0.0000        0.0000        0.0000        0.0000        0.0000        0.0000        0.0000        0.0000       69.4959       71.1406        0.0000        0.0000       40.4499       51.4292       37.1309       20.2814       10.8111       11.6118       22.2148       19.0716       11.3120       11.4763       10.8208       13.6906       20.6052       12.3002       21.0804       27.0793       11.8123       10.6482        6.6027        5.9834        5.1226        4.9630        7.2609        5.4255        4.4376        6.5201        3.4383        3.3095       11.3213        5.4377        7.5243       11.7685       29.0198       26.1078       30.5721       15.8846       19.5047       18.5181       20.1580       30.2835       84.4026       71.8754       69.7956       79.4901       68.7837       68.9553       65.0986       88.1237      116.4297      132.8015      150.8893      154.3193      118.8270      125.2216      145.8661      135.7276      111.9910      152.1612      134.7673      123.9836       65.9815       60.7101       54.1437       67.5198       18.8540       12.3718       11.7732       13.6325       28.8692       26.6394       24.3817       28.9179       26.5162       29.1025       35.5698       40.2469       56.2052       55.5107       72.3053       71.7639       64.1079       67.4069       68.3261       72.8779      103.0402      126.6664      116.7857      129.7880      137.6728      113.5526      103.5088       94.6332       98.1892       82.0693       75.4092       76.8115       77.4171       76.7390       83.0081       88.8575       76.9958       85.9346       86.4216      104.0979       98.3424       81.8580       87.8690      116.1075      144.9929      146.5943      139.2525      151.5490      171.4934      168.1227      163.7222      150.5132      128.4254      141.4672      144.2551      129.7982      132.3988      134.8420      144.2388      110.5609      150.7894      168.6027      191.6640      162.3116      146.2867      143.3255      137.8591      163.8417      146.6215      129.8146      151.1549      156.2274      153.3789      128.1128      131.7194      145.2347      154.0003      194.4375      190.5056      175.8239      112.9202      113.8475      112.9602      111.3987      112.0912      110.2159      122.6428      117.1846      119.1910      118.0045      104.5609      100.8909      116.7085      109.1020      118.9145      141.2421      114.9947      117.5042      130.4882        0.0000        0.0000        0.0000        0.0000        0.0000        0.0000        0.0000        0.0000        0.0000        0.0000        0.0000        0.0000        0.0000        0.0000        0.0000        0.0000        0.0000        0.0000        0.0000        0.0000        0.0000        0.0000        0.0000        0.0000        0.0000        0.0000        0.0000        0.0000        0.0000        0.0000        0.0000        0.0000        0.0000        0.0000        0.0000        0.0000        0.0000        0.0000        0.0000        0.0000        0.0000        0.0000        0.0000        0.0000        0.0000        0.0000        0.0000        0.0000        0.0000        0.0000        0.0000
        0.0000        0.0000        0.0000        0.0000        0.0000        0.0000        0.0000        0.0000        0.0000        0.0000        0.0000        0.0000        0.0000        0.0000        0.0000        0.0000        0.0000        0.0000        0.0000        0.0000        0.0000        0.0000        0.0000        0.0000        0.0000        0.0000        0.0000        0.0000        0.0000        0.0000        0.0000        0.0000        0.0000        0.0000        0.0000        0.0000        0.0000       28.7866       19.3919        6.0354        2.6895       18.9718       18.8460       13.5583        8.9001        6.7669        5.9341       13.1062       17.5349       19.0098       16.2071        7.5357       13.8760        4.7971        3.9056        5.7748        3.4017        2.9786        2.9695        2.7207        1.8239        1.4841        2.1694        4.3095        4.5954        4.2921        8.4573       15.7650       28.1381       24.3797       11.8121       12.1619       23.1435       34.8980       43.0169       68.3015       80.6862      108.9128       86.8029       84.5732       73.9190       71.9592       71.1545      106.6261       91.4261      143.0269      174.3040      150.1699      123.3458      133.6889      129.7509      100.5477       82.7190      100.9388      112.7194       89.1172       55.7674       59.8987       90.8701       17.9104       13.6062       12.3818       12.2269       20.3965       18.8052       21.0582       27.7673       28.2057       32.4443       38.7547       42.7779       55.1023       58.9398       63.8948       81.3478       65.1154       68.5981       67.8596       79.9522      147.8397      142.5127      142.3639      135.4990      141.9380      131.9035      124.0680      120.5636       96.1202       95.4365       76.9307       70.9473       78.7272       76.9159       71.1606       67.3625       73.9337       80.3189       85.1807       89.8665       84.2300       77.2947       77.1715       96.1701      114.6213      120.0645      122.9202      139.6084      146.1920      138.4766      155.6878      145.5259      159.7602      157.1113      126.0929      124.4886      137.7588      155.9695      173.5730      202.9410      191.2011      190.7160      202.1586      166.0590      146.0266      133.6432      151.4507      155.4915      133.9365      159.9408      168.8240      138.5833      134.7137      141.7811      215.7422      245.6613      217.0431      198.6977      151.0118      114.9312      138.4103      136.5242      147.5579      147.3367      131.7485      122.5052      128.1096      141.0074      150.6608      145.6904      115.9289      110.6152      122.2649      132.3653      133.7122      128.1761      114.1500      118.6108        0.0000        0.0000        0.0000        0.0000        0.0000        0.0000        0.0000        0.0000        0.0000        0.0000        0.0000        0.0000        0.0000        0.0000        0.0000        0.0000        0.0000        0.0000        0.0000        0.0000        0.0000        0.0000        0.0000        0.0000        0.0000        0.0000        0.0000        0.0000        0.0000        0.0000        0.0000        0.0000        0.0000        0.0000        0.0000        0.0000        0.0000        0.0000        0.0000        0.0000        0.0000        0.0000        0.0000        0.0000        0.0000        0.0000        0.0000        0.0000        0.0000        0.0000        0.0000        0.0000
        0.0000        0.0000        0.0000        0.0000        0.0000        0.0000        0.0000        0.0000        0.0000        0.0000        0.0000        0.0000        0.0000        0.0000        0.0000        0.0000        0.0000        0.0000        0.0000        0.0000        0.0000        0.0000        0.0000        0.0000        0.0000        0.0000        0.0000        0.0000        0.0000        0.0000        0.0000        0.0000        0.0000        0.0000        0.0000        0.0000        0.0000        0.0000        0.0000        1.6968        3.9118        4.8761        7.1080       13.1192        7.3542        7.6212        8.3703       14.1020       15.6338        9.3662        9.0235        6.6573       10.3103        5.4225        8.2367        2.8929        5.5735        4.0221        1.5136        0.2297        0.6494        1.6113        3.5980        2.9025        4.6192        7.8024        8.3342       21.6500       17.1694       10.2741        8.1899       12.3716       19.6148       25.1772       31.8345       34.1031       47.4584       70.9907       67.2056       83.6346       77.4507       74.2040       86.6355      100.9540      105.2472      117.5101      121.8988      111.5353      102.7106      118.7443      143.2614      147.6247      109.8760      110.6106      118.4148       71.6487       67.2393       47.3918       48.6300       24.0428       16.3987       14.5549       13.3765       19.1084       17.8333       17.8920       21.1818       30.4767       31.0923       30.9811       38.5151       59.9241       74.7781      104.7386       70.3290       79.7217       72.0987       73.5342       88.1728      129.4497      150.7343      157.2278      129.1432      120.4809      116.7328      101.5562       82.1024       69.2743       65.3320       63.0324       64.5969       69.6339       80.9426       71.8309       71.4162       76.4567       79.8562       71.0942       78.7661       74.2105       78.7731       84.1279      112.4139      112.2501      102.8211      107.2254      114.1606      137.2418      153.0102      168.3239      158.5193      152.1644      151.2251      149.2982      151.1981      153.6017      166.9949      188.3372      263.7669      191.6357      159.8149      175.8396      177.6552      153.1562      153.6390      160.6519      153.3982      145.8593      141.9823      125.3207      138.3242      155.8146      157.0224      213.4673      215.8754      203.1835      181.4735      161.6102      150.0217      245.1419      151.7807      148.6612      140.1539      131.5992      125.1755      122.8214      135.6266      184.7753      144.7085      133.2020      127.8305      125.0280      140.0549      129.8079      133.2106      118.8300      138.4046        0.0000        0.0000        0.0000        0.0000        0.0000        0.0000        0.0000        0.0000        0.0000        0.0000        0.0000        0.0000        0.0000        0.0000        0.0000        0.0000        0.0000        0.0000        0.0000        0.0000        0.0000        0.0000        0.0000        0.0000        0.0000        0.0000        0.0000        0.0000        0.0000        0.0000        0.0000        0.0000        0.0000        0.0000        0.0000        0.0000        0.0000        0.0000        0.0000        0.0000        0.0000        0.0000        0.0000        0.0000        0.0000        0.0000        0.0000        0.0000        0.0000        0.0000        0.0000        0.0000
        0.0000        0.0000        0.0000        0.0000        0.0000        0.0000        0.0000        0.0000        0.0000        0.0000        0.0000        0.0000        0.0000        0.0000        0.0000        0.0000        0.0000        0.0000        0.0000        0.0000        0.0000        0.0000        0.0000        0.0000        0.0000        0.0000        0.0000        0.0000        0.0000        0.0000        0.0000        0.0000        0.0000        0.0000        0.0000        0.0000        0.0000        0.0000        0.0000        0.0000        8.1153        6.7416        6.4111        8.3528        9.1458        8.8278        7.7712       15.1233       13.3269        6.9539        7.8076        5.3788        6.0815        6.6459        7.3944        5.3795        7.2345        3.9159        0.0860        0.6060        0.0412        0.3213        0.2886        1.4771        2.5933        8.9800       12.6580       14.2410       10.8492       12.7529       10.6819       16.9757       18.9190       24.1324       29.8829       26.2616       24.8886       19.5737       26.7123       44.1365       57.0237       65.9423       80.3544       90.0846       97.3965      100.5324      103.8114      119.2821      122.4912      119.4016      109.8143      113.7887      133.3133      144.1432      131.5449       76.1302       61.4147       60.9508       42.2887       23.4739       22.7619       18.4005       16.2063       22.8339       19.0560       18.6253       22.0319       28.0033       27.1410       31.4086       35.9148       43.3732       52.1054       80.1243       74.8031       79.0036       84.6842       92.9426       90.7465      126.6895      126.6276      135.1813      117.0417      116.0182       94.2745       77.9398       61.2123       57.0386       67.9210       94.2535       82.6919       82.2956       91.6214       75.7561       78.2149       77.4890       88.0138       78.3115       75.3433       65.7520       78.0718       91.7306       85.9149      104.0978      114.9358      112.9792      104.8720      131.0231      142.7276      166.8093      153.1533      159.5321      159.2872      163.7619      168.8750      162.8021      204.2076      186.1559      189.0550      143.0724      159.2027      160.3195      184.1737      162.8943      159.2783      162.5557      148.7948      133.7073      136.1170      151.5193      169.1774      175.7397      259.1640      219.9316      184.8716      194.3920      182.0341      195.0155      194.9053      175.0702      162.2685      149.7487      139.2461      125.4823      141.5095      151.4781      171.8588      169.2894      159.5960      164.0019      149.3551      140.2230      138.3124      137.2633      129.5193      117.9924        0.0000        0.0000        0.0000        0.0000        0.0000        0.0000        0.0000        0.0000        0.0000        0.0000        0.0000        0.0000        0.0000        0.0000        0.0000        0.0000        0.0000        0.0000        0.0000        0.0000        0.0000        0.0000        0.0000        0.0000        0.0000        0.0000        0.0000        0.0000        0.0000        0.0000        0.0000        0.0000        0.0000        0.0000        0.0000        0.0000        0.0000        0.0000        0.0000        0.0000        0.0000        0.0000        0.0000        0.0000        0.0000        0.0000        0.0000        0.0000        0.0000        0.0000        0.0000        0.0000        0.0000
        0.0000        0.0000        0.0000        0.0000        0.0000        0.0000        0.0000        0.0000        0.0000        0.0000        0.0000        0.0000        0.0000        0.0000        0.0000        0.0000        0.0000        0.0000        0.0000        0.0000        0.0000        0.0000        0.0000        0.0000        0.0000        0.0000        0.0000        0.0000        0.0000        0.0000        0.0000        0.0000        0.0000        0.0000        0.0000        0.0000        0.0000        0.0000        0.0000        0.0000        0.0000        0.0000        0.0000       28.8987       38.3554       36.8052       31.6383       25.8135       22.7533       20.7213       19.8202       16.0414       13.2975       12.0553       18.2389       19.6511       15.3446       14.0616       12.4947       10.8221        9.0928        7.9205        6.0491        4.1603        7.0934        7.2302        5.9879       34.3732       43.9218       49.5157       51.0317       54.1321       57.5839       49.8711       38.0651       24.6368       23.9936       29.0952       45.0230      121.1751      121.6349      118.7057      131.3601      157.5990      174.6247      185.8245      195.7327      197.2584      182.3608      151.3446      155.5705      188.8908      235.2204      214.8177      197.8294      108.3210       74.1098      101.5316      119.8751       53.0316       48.5520       39.0501       78.7056       21.7895       18.4640       19.4992       25.6049       28.8590       23.6664       24.7441       33.3074       36.7527       40.3026       53.8354       56.1476       76.4074       79.5886      104.6866       88.8824      124.0421      118.1638      105.9920      101.2372      103.9585      103.0085       88.3891       77.8361       83.7916      111.4660      106.8906       87.0826       81.1504       85.9364       81.7175       89.0467       84.7325       98.4177       91.3677       83.7123       70.9801       75.8698       78.2114       79.8279      105.6257      108.4557      111.2124      117.2290      162.3348      166.7702      169.2136      174.3865      200.1424      213.3412      202.2623      219.4310      173.0274      143.8234      167.9522      159.0004      106.8632      130.8912      160.7669      187.1151      177.9563      174.2010      178.0749      178.3399      187.0291      165.2845      155.6033      160.5336      204.6794      222.0942      193.5925      177.9521      168.5007      186.0882      183.6053      176.6356      190.7388      204.5857      184.1177      166.5186      151.5970      156.5328      143.5269      145.2762      158.2760      158.8777      164.5367      166.7959      149.7168      136.3263      123.4584      118.6940      110.1300        0.0000        0.0000        0.0000        0.0000        0.0000        0.0000        0.0000        0.0000        0.0000        0.0000        0.0000        0.0000        0.0000        0.0000        0.0000        0.0000        0.0000        0.0000        0.0000        0.0000        0.0000        0.0000        0.0000        0.0000        0.0000        0.0000        0.0000        0.0000        0.0000        0.0000        0.0000        0.0000        0.0000        0.0000        0.0000        0.0000        0.0000        0.0000        0.0000        0.0000        0.0000        0.0000        0.0000        0.0000        0.0000        0.0000        0.0000        0.0000        0.0000        0.0000        0.0000        0.0000        0.0000
        0.0000        0.0000        0.0000        0.0000        0.0000        0.0000        0.0000        0.0000        0.0000        0.0000        0.0000        0.0000        0.0000        0.0000        0.0000        0.0000        0.0000        0.0000        0.0000        0.0000        0.0000        0.0000        0.0000        0.0000        0.0000        0.0000        0.0000        0.0000        0.0000        0.0000        0.0000        0.0000        0.0000        0.0000        0.0000        0.0000        0.0000        0.0000        0.0000        0.0000        0.0000        0.0000        0.0000        0.0000       63.1978       64.2284       51.6079       31.5552       25.2448       21.5498       21.1593       16.9205       14.5823       14.1675       16.8503       23.3832       23.7460       21.8861       19.1326       15.8198       14.2854       12.4921        8.4481        4.2760        7.1932        5.5043        5.8333       43.3465       62.0464       67.3738       65.5882       60.0551       61.7745       52.8572       40.1806       23.0049       27.5005       25.4772       41.0859       85.0311       80.0728       94.1426      122.5632      184.3051      208.3755      230.3982      240.9407      233.4392      243.4293      226.5477      224.1229      208.7775      230.3723      212.1143      153.4845       91.7173      125.0438      161.8414      151.6244       65.9500       44.5358       41.1104       49.0933       19.9579       17.2608       16.2788       25.0349       27.8507       22.1581       25.2713       28.0912       29.0026       31.0776       35.3908       41.1561       53.1827       54.8607       55.9162       63.7891       91.8865       96.6450       86.9697       81.1919       88.2849       84.8214       91.5905       96.4081      106.6531       73.6649       83.0000       93.1234       77.6217       92.6328       86.2022      109.2153      109.3825       87.6936       57.5695       60.2677       62.0529       82.7217       85.8593      100.8494      112.4512      101.0052      108.4337      122.0622      163.2713      171.0552      170.4769      179.9285      211.2849      210.8946      202.7246      180.7966      139.2322      170.7845      203.7151      133.8593      111.4991      128.1918      138.6771      177.2571      184.4124      177.7045      190.0933      203.3665      202.8179      166.8260      154.3732      143.1451      225.8105      204.1273      161.7352      172.3917      181.2253      195.7369      224.7952      215.8206      210.6002      204.5078      191.6640      202.4997      153.0417      146.8989      152.1213      153.6628      158.5368      162.9766      154.1883      150.2534      131.1265      120.2983      118.1065      116.7907      119.8200        0.0000        0.0000        0.0000        0.0000        0.0000        0.0000        0.0000        0.0000        0.0000        0.0000        0.0000        0.0000        0.0000        0.0000        0.0000        0.0000        0.0000        0.0000        0.0000        0.0000        0.0000        0.0000        0.0000        0.0000        0.0000        0.0000        0.0000        0.0000        0.0000        0.0000        0.0000        0.0000        0.0000        0.0000        0.0000        0.0000        0.0000        0.0000        0.0000        0.0000        0.0000        0.0000        0.0000        0.0000        0.0000        0.0000        0.0000        0.0000        0.0000        0.0000        0.0000        0.0000        0.0000
        0.0000        0.0000        0.0000        0.0000        0.0000        0.0000        0.0000        0.0000        0.0000        0.0000        0.0000        0.0000        0.0000        0.0000        0.0000        0.0000        0.0000        0.0000        0.0000        0.0000        0.0000        0.0000        0.0000        0.0000        0.0000        0.0000        0.0000        0.0000        0.0000        0.0000        0.0000        0.0000        0.0000        0.0000        0.0000        0.0000        0.0000        0.0000        0.0000        0.0000        0.0000        0.0000        0.0000        0.0000        0.0000        0.0000       55.4492       39.9041       26.6615       28.3336       18.7484       18.4714       15.7219       16.8042       17.9081       28.5578       31.2893       29.3565       27.6589       23.5124       23.8422       18.9303       14.6164        4.8227        6.8887        5.8003        6.5414       51.5530       67.5395       77.1086       76.1202       73.3045       72.7508       68.4657       52.2057       17.0999       17.4019       17.4558       24.5943       59.0609       68.0003       95.0707      136.8271      205.9241      253.5072      243.4287      239.4783      200.7249      218.5249      256.5661      266.4103      312.8243      299.2265      337.7863      274.8919      147.5611      170.3947      144.5006      136.9086       74.7893       57.0106       72.1693       75.0185       26.3819       17.4260       13.9456       19.2069       27.4859       32.0995       26.2962       23.4682       26.8304       42.3412       48.4654       45.2971       51.4165       53.7034       49.2606       50.8652       68.6884       83.3810       86.9636       84.8531       91.6975       84.7908       71.9704       75.5560       80.3084       75.3964       79.5269       84.9092       72.2271       72.1473       82.1381       85.7484       64.4858       67.4626       57.2866       67.5273       79.1013       90.1285      104.1483      103.9838       93.9348       90.7402       92.2010      107.5231      161.1184      173.2486      172.0060      191.1820      204.2761      179.0488      197.2543      182.3822      142.1701      123.6148      119.3087      120.1948      128.7909      130.0569      148.3805      143.4834      170.5235      157.7971      181.9573      185.7739      158.2646      144.6127      127.5162      132.3071      139.0004      150.1564      138.9365      192.9259      194.1984      207.3591      218.2942      244.6335      245.1859      212.6769      208.9053      184.9011      151.4734      152.8343      160.6401      150.1867      149.6086      153.5310      146.5700      135.4692      133.1590      121.8846      136.7586      126.5043      103.6500        0.0000        0.0000        0.0000        0.0000        0.0000        0.0000        0.0000        0.0000        0.0000        0.0000        0.0000        0.0000        0.0000        0.0000        0.0000        0.0000        0.0000        0.0000        0.0000        0.0000        0.0000        0.0000        0.0000        0.0000        0.0000        0.0000        0.0000        0.0000        0.0000        0.0000        0.0000        0.0000        0.0000        0.0000        0.0000        0.0000        0.0000        0.0000        0.0000        0.0000        0.0000        0.0000        0.0000        0.0000        0.0000        0.0000        0.0000        0.0000        0.0000        0.0000        0.0000        0.0000        0.0000
        0.0000        0.0000        0.0000        0.0000        0.0000        0.0000        0.0000        0.0000        0.0000        0.0000        0.0000        0.0000        0.0000        0.0000        0.0000        0.0000        0.0000        0.0000        0.0000        0.0000        0.0000        0.0000        0.0000        0.0000        0.0000        0.0000        0.0000        0.0000        0.0000        0.0000        0.0000        0.0000        0.0000        0.0000        0.0000        0.0000        0.0000        0.0000        0.0000        0.0000        0.0000        0.0000        0.0000        0.0000        0.0000        0.0000        0.0000       47.1440       43.5105       34.5760       25.7792       25.4108       26.5265       22.5524       23.9328       36.0672       41.1863       42.5938       39.4158       32.6365       28.4995       25.5660       20.7681        3.6127        5.7652        7.5145        9.7434       64.4635       78.3180       86.5456       87.9874       81.8371       89.7732       81.3319       71.5543       27.0008       27.9598       29.2116       36.6154       82.2577      108.2865      158.4539      201.7368      222.4239      257.6765      243.1967      228.6635      196.7627      207.9843      242.1096      277.5009      323.8602      363.1240      308.3686      284.6470      206.6313      149.2676       90.1631       95.3733       81.2086       77.8438       89.7563       73.1823       30.3110       20.7542       16.8515       20.2358       24.1162       18.3448       17.3344       18.2450       20.7961       31.9716       56.8262       67.9348       56.9535       50.6230       59.5800       56.0949       92.8804       97.1294       92.2013       82.2677       82.9274       77.6049       71.6499       84.4984       94.1787       74.8264       68.5915       63.1535       57.4398       64.1076       70.0463       75.5592       58.3997       54.9205       61.5402       66.8124       84.1385       85.8024       73.5447       82.7776       86.8373       79.5075       82.6727       88.4883      118.8149      146.5542      167.5615      168.3117      161.1089      150.5279      171.9015      149.8700      122.3489      109.9561       97.1859       99.6099      116.9713      146.0787      185.2961      149.1933      133.8084      132.8938      153.5403      175.9684      166.5831      149.2801      167.8496      148.2186      140.9689      171.3086      161.0533      247.2302      249.1993      292.3232      273.8108      251.2271      246.3059      231.8190      223.5761      217.8322      176.3252      167.6088      157.2050      150.8429      148.9327      141.7170      141.9450      142.9662      138.1909      129.4945      130.4383      144.1758        0.0000        0.0000        0.0000        0.0000        0.0000        0.0000        0.0000        0.0000        0.0000        0.0000        0.0000        0.0000        0.0000        0.0000        0.0000        0.0000        0.0000        0.0000        0.0000        0.0000        0.0000        0.0000        0.0000        0.0000        0.0000        0.0000        0.0000        0.0000        0.0000        0.0000        0.0000        0.0000        0.0000        0.0000        0.0000        0.0000        0.0000        0.0000        0.0000        0.0000        0.0000        0.0000        0.0000        0.0000        0.0000        0.0000        0.0000        0.0000        0.0000        0.0000        0.0000        0.0000        0.0000        0.0000
        0.0000        0.0000        0.0000        0.0000        0.0000        0.0000        0.0000        0.0000        0.0000        0.0000        0.0000        0.0000        0.0000        0.0000        0.0000        0.0000        0.0000        0.0000        0.0000        0.0000        0.0000        0.0000        0.0000        0.0000        0.0000        0.0000        0.0000        0.0000        0.0000        0.0000        0.0000        0.0000        0.0000        0.0000        0.0000        0.0000        0.0000        0.0000        0.0000        0.0000        0.0000        0.0000        0.0000        0.0000        0.0000        0.0000        0.0000        0.0000        0.0000        0.0000       51.7869       58.2482       51.8159       48.2831       48.6164       64.5910       71.3093       81.1425       86.1169       76.4539       63.1668       57.2873       54.8128       37.3332       32.8711       31.6345        0.0000        0.0000       82.0757       86.7916       87.0048       92.3278      103.5025      103.6396       96.5144       98.1183       88.8971       81.2811       98.4956      124.7324      158.1898      161.8331      178.6900      163.4630      180.7853      189.3383      176.5218      168.0919      177.5824        0.0000        0.0000        0.0000        0.0000      347.0175      314.1839      174.2145      144.3393      119.3491        0.0000      108.1901      113.3976       95.0769      103.9328       38.1540       27.0499       22.1250       18.5131       12.6107       10.4010        9.9839        9.6645       15.5566       17.6376       24.6815       39.0174       47.0654       47.2501       44.3431       55.2404       73.6368       84.0370       72.1886       62.4370       62.4984       52.1485       52.0563       56.8147       74.0304       62.6018       52.6550       54.8986       43.5649       46.6056       50.9975       71.9662       38.6717       42.1863       52.4850       53.5603       59.2973       70.2909       59.9709       67.1552       74.3548       77.0431       76.0682       79.4769      103.8543      113.5083      136.3309      141.4234       95.3683      108.1486      115.9790      114.4447      102.3519       90.4909       80.7995       84.9238       92.3688      107.2972      122.1382      126.3371      149.0319      137.3513      151.7858      140.3076      148.2605      141.7826      163.1911      185.4616      171.1364      228.2663      247.4832      292.3403      247.0977      284.4030      263.6398      254.0797      240.7506      244.2168      255.2928      215.9833      190.4753      175.5551      184.3949      172.6299      167.0335      151.6697      144.5931      166.4623      139.6431      119.8550        0.0000        0.0000        0.0000        0.0000        0.0000        0.0000        0.0000        0.0000        0.0000        0.0000        0.0000        0.0000        0.0000        0.0000        0.0000        0.0000        0.0000        0.0000        0.0000        0.0000        0.0000        0.0000        0.0000        0.0000        0.0000        0.0000        0.0000        0.0000        0.0000        0.0000        0.0000        0.0000        0.0000        0.0000        0.0000        0.0000        0.0000        0.0000        0.0000        0.0000        0.0000        0.0000        0.0000        0.0000        0.0000        0.0000        0.0000        0.0000        0.0000        0.0000        0.0000        0.0000        0.0000        0.0000        0.0000        0.0000
        0.0000        0.0000        0.0000        0.0000        0.0000        0.0000        0.0000        0.0000        0.0000        0.0000        0.0000        0.0000        0.0000        0.0000        0.0000        0.0000        0.0000        0.0000        0.0000        0.0000        0.0000        0.0000        0.0000        0.0000        0.0000        0.0000        0.0000        0.0000        0.0000        0.0000        0.0000        0.0000        0.0000        0.0000        0.0000        0.0000        0.0000        0.0000        0.0000        0.0000        0.0000        0.0000        0.0000        0.0000        0.0000        0.0000        0.0000        0.0000        0.0000        0.0000        0.0000        0.0000        0.0000        0.0000        0.0000       77.2228       86.8454       96.2051        0.0000        0.0000        0.0000       71.7743       65.3139       44.4829       39.3294        0.0000        0.0000        0.0000        0.0000        0.0000        0.0000        0.0000      109.6385      110.8663      107.3884       95.3808       96.2747      100.3126      113.7087      128.8786      149.2417      138.7213      159.9595      162.3513      187.5967      183.4308      174.6492      165.4634        0.0000        0.0000        0.0000        0.0000        0.0000        0.0000      398.9119      155.7785        0.0000        0.0000        0.0000      113.5978      132.5485      107.0755       90.0392       47.0471       30.9157       24.6027       23.8043       13.7523       10.0131        8.5445        8.4545       12.0449       11.4029       14.2011       16.9082       21.1551       26.9928       31.8810       30.9531       43.0254       43.7931       39.4317       39.8870       41.0394       37.3987       43.7058       47.0277       54.3114       50.3478       52.6104       45.2697       40.1442       46.2830       54.6277       47.1993       43.7641       39.9914       42.5203       46.6881       49.1380       55.2300       53.5381       56.6146       67.8543       69.1743       69.8391       73.0611      100.5274      104.0761      118.9853      135.5112       94.1946      117.8747      115.5183      104.7284      100.4789       99.5794       86.2515       79.7380       90.7219      105.2071      127.1046      136.1364      144.7730      143.1219      161.0071      136.0577      160.0034      158.0282      173.7020      204.5110      208.1876      283.8976      254.4681      285.5258      249.2078      250.0826      258.6931      260.0410      223.1766      248.8899      234.5759      231.3875      185.6357      187.6259      203.2835      193.8672      176.1174      155.6202      147.5368      159.2701      160.3327      138.1009        0.0000        0.0000        0.0000        0.0000        0.0000        0.0000        0.0000        0.0000        0.0000        0.0000        0.0000        0.0000        0.0000        0.0000        0.0000        0.0000        0.0000        0.0000        0.0000        0.0000        0.0000        0.0000        0.0000        0.0000        0.0000        0.0000        0.0000        0.0000        0.0000        0.0000        0.0000        0.0000        0.0000        0.0000        0.0000        0.0000        0.0000        0.0000        0.0000        0.0000        0.0000        0.0000        0.0000        0.0000        0.0000        0.0000        0.0000        0.0000        0.0000        0.0000        0.0000        0.0000        0.0000        0.0000        0.0000        0.0000
        0.0000        0.0000        0.0000        0.0000        0.0000        0.0000        0.0000        0.0000        0.0000        0.0000        0.0000        0.0000        0.0000        0.0000        0.0000        0.0000        0.0000        0.0000        0.0000        0.0000        0.0000        0.0000        0.0000        0.0000        0.0000        0.0000        0.0000        0.0000        0.0000        0.0000        0.0000        0.0000        0.0000        0.0000        0.0000        0.0000        0.0000        0.0000        0.0000        0.0000        0.0000        0.0000        0.0000        0.0000        0.0000        0.0000        0.0000        0.0000        0.0000        0.0000        0.0000        0.0000        0.0000        0.0000        0.0000        0.0000        0.0000        0.0000        0.0000        0.0000        0.0000       83.3426       81.6433       58.2579       50.0367        0.0000        0.0000        0.0000        0.0000        0.0000        0.0000        0.0000        0.0000      126.6774      124.3881      109.6428      109.5247      118.7405      135.5479      128.9934      145.0419      156.8094      159.8486      151.3445      160.5941        0.0000        0.0000        0.0000        0.0000        0.0000        0.0000        0.0000        0.0000        0.0000        0.0000        0.0000        0.0000        0.0000        0.0000        0.0000      113.9412       93.3596       81.0845       44.6712       31.7203       25.1548       21.5417       15.3639        9.1464        6.9684        7.4012       10.2444       10.0860       10.7752       11.8467       20.5817       22.2265       21.7993       21.6486       23.8621       26.8317       29.0197       32.8185       34.3030       33.8365       35.6704       39.5001       39.4400       42.7489       44.5171       48.8961       45.9899       51.2803       57.4694       60.6984       48.5351       47.5571       45.8191       42.8269       59.5764       51.5852       52.5003       51.3946       53.5701       63.2638       60.9705       77.2539      106.1084      117.0679      102.8970      105.9163       96.1333      113.7364       91.5934       87.7778       78.8725       83.1741       92.6727      104.7089      127.2148      138.9767      169.2847      155.7661      197.0782      172.4907      166.2440      173.1055      200.9729      187.0705      188.6125      217.3590      236.8108      272.1852      255.7905      285.7469      247.2323      257.1293      245.2220      241.2694      224.1673      218.9272      214.9760      203.3015      190.5715      188.1989      205.8208      193.5200      163.1163      145.8767      140.8744      157.0214      154.8256        0.0000        0.0000        0.0000        0.0000        0.0000        0.0000        0.0000        0.0000        0.0000        0.0000        0.0000        0.0000        0.0000        0.0000        0.0000        0.0000        0.0000        0.0000        0.0000        0.0000        0.0000        0.0000        0.0000        0.0000        0.0000        0.0000        0.0000        0.0000        0.0000        0.0000        0.0000        0.0000        0.0000        0.0000        0.0000        0.0000        0.0000        0.0000        0.0000        0.0000        0.0000        0.0000        0.0000        0.0000        0.0000        0.0000        0.0000        0.0000        0.0000        0.0000        0.0000        0.0000        0.0000        0.0000        0.0000        0.0000        0.0000
        0.0000        0.0000        0.0000        0.0000        0.0000        0.0000        0.0000        0.0000        0.0000        0.0000        0.0000        0.0000        0.0000        0.0000        0.0000        0.0000        0.0000        0.0000        0.0000        0.0000        0.0000        0.0000        0.0000        0.0000        0.0000        0.0000        0.0000        0.0000        0.0000        0.0000        0.0000        0.0000        0.0000        0.0000        0.0000        0.0000        0.0000        0.0000        0.0000        0.0000        0.0000        0.0000        0.0000        0.0000        0.0000        0.0000        0.0000        0.0000        0.0000        0.0000        0.0000        0.0000        0.0000        0.0000        0.0000        0.0000        0.0000        0.0000        0.0000        0.0000        0.0000        0.0000       79.7188       64.3614        0.0000        0.0000        0.0000        0.0000        0.0000        0.0000        0.0000        0.0000        0.0000        0.0000      150.7840      130.9389      136.9736      138.2080      149.4656      141.4305      169.9496      163.4334      171.6416      152.6822        0.0000        0.0000        0.0000        0.0000        0.0000        0.0000        0.0000        0.0000        0.0000        0.0000        0.0000        0.0000        0.0000        0.0000        0.0000        0.0000        0.0000      135.7945      103.4588       43.0347       31.3390       24.9501       20.4719       23.4806        8.5625        6.7404        6.3357        8.6888        8.4194       11.2940        9.9604       14.3401       16.3448       18.0429       21.3006       23.0395       21.8665       27.1283       30.5752       29.7752       31.6482       31.1678       34.7535       43.4717       43.1461       44.5416       52.0680       48.1001       50.9077       55.8854       55.9031       49.7081       60.4811       54.0246       55.0390       56.3710       60.2165       61.2094       59.2062       60.4011       60.0147       63.5933       75.0319      111.8678      120.7562      113.2258      102.6164      102.6289      101.5442       91.6950       91.6976       72.5222       88.1415       92.7498      108.2642      126.9623      124.8661      138.7889      159.3554      204.1863      198.1428      176.1535      150.0341      174.9290      191.2264      234.0594      249.6153      228.4116      279.1314      271.8049      236.0139      222.0833      238.9311      228.2242      220.8704      206.9479      207.0265      193.3137      198.1033      179.3063      174.0605      183.4075      167.8511      139.4045      133.1667      141.4172      153.6231        0.0000        0.0000        0.0000        0.0000        0.0000        0.0000        0.0000        0.0000        0.0000        0.0000        0.0000        0.0000        0.0000        0.0000        0.0000        0.0000        0.0000        0.0000        0.0000        0.0000        0.0000        0.0000        0.0000        0.0000        0.0000        0.0000        0.0000        0.0000        0.0000        0.0000        0.0000        0.0000        0.0000        0.0000        0.0000        0.0000        0.0000        0.0000        0.0000        0.0000        0.0000        0.0000        0.0000        0.0000        0.0000        0.0000        0.0000        0.0000        0.0000        0.0000        0.0000        0.0000        0.0000        0.0000        0.0000        0.0000        0.0000        0.0000
        0.0000        0.0000        0.0000        0.0000        0.0000        0.0000        0.0000        0.0000        0.0000        0.0000        0.0000        0.0000        0.0000        0.0000        0.0000        0.0000        0.0000        0.0000        0.0000        0.0000        0.0000        0.0000        0.0000        0.0000        0.0000        0.0000        0.0000        0.0000        0.0000        0.0000        0.0000        0.0000        0.0000        0.0000        0.0000        0.0000        0.0000        0.0000        0.0000        0.0000        0.0000        0.0000        0.0000        0.0000        0.0000        0.0000        0.0000        0.0000        0.0000        0.0000        0.0000        0.0000        0.0000        0.0000        0.0000        0.0000        0.0000        0.0000        0.0000        0.0000        0.0000        0.0000        0.0000        0.0000        0.0000        0.0000        0.0000        0.0000        0.0000        0.0000        0.0000        0.0000        0.0000        0.0000      223.9437      195.5325      189.9271      187.5909      185.3981      164.7380      175.3072      171.0513      175.8686        0.0000        0.0000        0.0000        0.0000        0.0000        0.0000        0.0000        0.0000        0.0000        0.0000        0.0000        0.0000        0.0000        0.0000        0.0000        0.0000        0.0000        0.0000      186.3338      203.2266       81.6815       49.7736       39.0970       30.7833       14.8618       10.0297        6.6950        5.9542        8.2284        8.3506       10.8742       11.2312       16.2886       20.0458       23.4663       24.9287       26.2576       25.9231       24.1718       25.7439       31.3358       31.7382       28.6214       30.8731       38.0943       51.0231       56.8774       60.5014       54.0863       57.3985       57.1060       55.6177       68.7229       82.2635       79.8210       78.2290       69.1122       74.2659       76.5546       80.0085       85.2735       83.0792       83.4322       89.7749      117.2912      118.4285      109.0556      110.0661      119.3796      113.9448      114.0092       89.5693       76.8188       86.0470       92.6968       96.8348      111.6351      117.3587      131.7808      143.0729      144.7270      127.5675      138.2685      124.8663      144.6565      157.2771      189.0818      212.7401      208.3446      213.1200      222.1142      213.0497      202.8782      206.5629      201.9956      190.0367      178.4761      170.4153      170.2133      165.5534      167.0409      165.0058      153.8315      155.5925      139.1113      136.3564      146.4183      147.9468        0.0000        0.0000        0.0000        0.0000        0.0000        0.0000        0.0000        0.0000        0.0000        0.0000        0.0000        0.0000        0.0000        0.0000        0.0000        0.0000        0.0000        0.0000        0.0000        0.0000        0.0000        0.0000        0.0000        0.0000        0.0000        0.0000        0.0000        0.0000        0.0000        0.0000        0.0000        0.0000        0.0000        0.0000        0.0000        0.0000        0.0000        0.0000        0.0000        0.0000        0.0000        0.0000        0.0000        0.0000        0.0000        0.0000        0.0000        0.0000        0.0000        0.0000        0.0000        0.0000        0.0000        0.0000        0.0000        0.0000        0.0000        0.0000
        0.0000        0.0000        0.0000        0.0000        0.0000        0.0000        0.0000        0.0000        0.0000        0.0000        0.0000        0.0000        0.0000        0.0000        0.0000        0.0000        0.0000        0.0000        0.0000        0.0000        0.0000        0.0000        0.0000        0.0000        0.0000        0.0000        0.0000        0.0000        0.0000        0.0000        0.0000        0.0000        0.0000        0.0000        0.0000        0.0000        0.0000        0.0000        0.0000        0.0000        0.0000        0.0000        0.0000        0.0000        0.0000        0.0000        0.0000        0.0000        0.0000        0.0000        0.0000        0.0000        0.0000        0.0000        0.0000        0.0000        0.0000        0.0000        0.0000        0.0000        0.0000        0.0000        0.0000        0.0000        0.0000        0.0000        0.0000        0.0000        0.0000        0.0000        0.0000        0.0000        0.0000        0.0000        0.0000        0.0000        0.0000        0.0000        0.0000        0.0000        0.0000        0.0000        0.0000        0.0000        0.0000        0.0000        0.0000        0.0000        0.0000        0.0000        0.0000        0.0000        0.0000        0.0000        0.0000        0.0000        0.0000        0.0000        0.0000        0.0000        0.0000      130.3035      123.5570       74.9674       49.5570       40.3968       31.6892       14.2370        9.6672        6.0641        7.0078        8.0857        7.9343        8.6425        9.3733       15.4046       19.8082       23.1773       21.2084       21.6367       20.5051       21.6654       23.8110       26.7884       28.9691       31.5862       33.7436       40.6314       47.2156       54.9982       54.5650       53.2598       55.9981       54.7868       55.7130       62.7875       71.6757       77.4256       75.0591       77.0246       84.0031       79.9345       83.7592      102.1489       99.8419       99.3123       99.9977      123.2963      123.7002      124.0644      128.3945      108.6929       93.1360       82.8320       74.6121       74.4761       84.9380       87.4906       86.0746      125.5772      125.2668      128.2702      143.3013      134.5325      132.7245      142.5319      128.7374      148.7098      167.4639      179.7657      202.1517      200.9408      193.7817      195.3355      209.6570      193.5602      195.7138      195.4386      180.2632      169.4404      161.4299      153.0316      152.3123      150.0159      142.0281      132.6225      150.7465      132.5410      117.6479      131.2442        0.0000        0.0000        0.0000        0.0000        0.0000        0.0000        0.0000        0.0000        0.0000        0.0000        0.0000        0.0000        0.0000        0.0000        0.0000        0.0000        0.0000        0.0000        0.0000        0.0000        0.0000        0.0000        0.0000        0.0000        0.0000        0.0000        0.0000        0.0000        0.0000        0.0000        0.0000        0.0000        0.0000        0.0000        0.0000        0.0000        0.0000        0.0000        0.0000        0.0000        0.0000        0.0000        0.0000        0.0000        0.0000        0.0000        0.0000        0.0000        0.0000        0.0000        0.0000        0.0000        0.0000        0.0000        0.0000        0.0000        0.0000        0.0000        0.0000
        0.0000        0.0000        0.0000        0.0000        0.0000        0.0000        0.0000        0.0000        0.0000        0.0000        0.0000        0.0000        0.0000        0.0000        0.0000        0.0000        0.0000        0.0000        0.0000        0.0000        0.0000        0.0000        0.0000        0.0000        0.0000        0.0000        0.0000        0.0000        0.0000        0.0000        0.0000        0.0000        0.0000        0.0000        0.0000        0.0000        0.0000        0.0000        0.0000        0.0000        0.0000        0.0000        0.0000        0.0000        0.0000        0.0000        0.0000        0.0000        0.0000        0.0000        0.0000        0.0000        0.0000        0.0000        0.0000        0.0000        0.0000        0.0000        0.0000        0.0000        0.0000        0.0000        0.0000        0.0000        0.0000        0.0000        0.0000        0.0000        0.0000        0.0000        0.0000        0.0000        0.0000        0.0000        0.0000        0.0000        0.0000        0.0000        0.0000        0.0000        0.0000        0.0000        0.0000        0.0000        0.0000        0.0000        0.0000        0.0000        0.0000        0.0000        0.0000        0.0000        0.0000        0.0000        0.0000        0.0000        0.0000        0.0000        0.0000        0.0000        0.0000      101.2503       82.0124       61.4627       48.3766       42.0160       31.8849       14.4446       10.2070        8.7420        8.6062        9.4793        8.6310        8.4849       11.7891       14.6493       13.9122       16.3145       19.8943       21.3884       19.3299       23.9898       29.5736       30.1092       32.3759       33.3633       36.9419       45.2090       55.3681       60.8081       58.0726       54.1613       64.8046       58.9229       61.1876       68.6815       71.0940       72.4132       87.8682       96.1982      104.3946      111.7937       98.4315       99.5744      106.5374      113.7291      122.4562      124.2661      120.3222      121.7754      119.2439      116.7034      104.0244       83.9183       94.9960      101.8181      115.0024       99.7579      130.8575      144.5919      148.2450      156.9920      157.8022      132.4092      131.6445      123.4055      141.3617      149.4418      155.7094      161.9635      165.7208      171.9165      169.0705      181.3727      178.4094      186.0963      184.8480      175.0216      174.3688      150.8972      143.4234      138.3587      144.6676      141.8758      128.8374      130.7773      143.2626      139.1486      166.0852      139.3363        0.0000        0.0000        0.0000        0.0000        0.0000        0.0000        0.0000        0.0000        0.0000        0.0000        0.0000        0.0000        0.0000        0.0000        0.0000        0.0000        0.0000        0.0000        0.0000        0.0000        0.0000        0.0000        0.0000        0.0000        0.0000        0.0000        0.0000        0.0000        0.0000        0.0000        0.0000        0.0000        0.0000        0.0000        0.0000        0.0000        0.0000        0.0000        0.0000        0.0000        0.0000        0.0000        0.0000        0.0000        0.0000        0.0000        0.0000        0.0000        0.0000        0.0000        0.0000        0.0000        0.0000        0.0000        0.0000        0.0000        0.0000        0.0000        0.0000
        0.0000        0.0000        0.0000        0.0000        0.0000        0.0000        0.0000        0.0000        0.0000        0.0000        0.0000        0.0000        0.0000        0.0000        0.0000        0.0000        0.0000        0.0000        0.0000        0.0000        0.0000        0.0000        0.0000        0.0000        0.0000        0.0000        0.0000        0.0000        0.0000        0.0000        0.0000        0.0000        0.0000        0.0000        0.0000        0.0000        0.0000        0.0000        0.0000        0.0000        0.0000        0.0000        0.0000        0.0000        0.0000        0.0000        0.0000        0.0000        0.0000        0.0000        0.0000        0.0000        0.0000        0.0000        0.0000        0.0000        0.0000        0.0000        0.0000        0.0000        0.0000        0.0000        0.0000        0.0000        0.0000        0.0000        0.0000        0.0000        0.0000        0.0000        0.0000        0.0000        0.0000        0.0000        0.0000        0.0000        0.0000        0.0000        0.0000        0.0000        0.0000        0.0000        0.0000        0.0000        0.0000        0.0000        0.0000        0.0000        0.0000        0.0000        0.0000        0.0000        0.0000        0.0000        0.0000        0.0000        0.0000        0.0000        0.0000        0.0000       81.2524       90.8464       60.8433       56.2866       48.6250       47.9911       30.7846       13.0413        8.4223        6.8035        6.8178        6.8901        5.8773        6.4057        8.4544       11.7926       13.0963       16.1804       23.1087       25.9573       26.7559       29.9830       33.0795       31.9809       30.6438       32.4507       37.1611       48.3930       69.0421       74.9772       76.0736       71.2663       68.2511       63.7480       66.6435       85.5639       85.9994       93.1819      109.5559      117.0503      102.9184      106.4946      110.6950      114.2228      135.0553      139.1165      122.5420      119.9707      118.7634      111.8976      143.1342      146.1684      119.6146      153.8309      149.5439      139.5204      117.5841      134.8746      145.5262      150.3552      170.5754      159.4722      152.6470      129.7804      146.9097      137.9033      140.9183      144.3897      150.3110      149.8531      149.3441      151.2633      163.2155      164.1478      154.6663      152.2439      154.8338      160.7312      161.5491      139.2611      130.6543      125.3934      137.0893      128.6337      120.7865      127.1902      133.4483      162.8024        0.0000        0.0000        0.0000        0.0000        0.0000        0.0000        0.0000        0.0000        0.0000        0.0000        0.0000        0.0000        0.0000      271.7700        0.0000        0.0000        0.0000      157.4700        0.0000        0.0000        0.0000        0.0000        0.0000        0.0000        0.0000        0.0000        0.0000        0.0000        0.0000        0.0000        0.0000        0.0000        0.0000        0.0000        0.0000        0.0000        0.0000        0.0000        0.0000        0.0000        0.0000        0.0000        0.0000        0.0000        0.0000        0.0000        0.0000        0.0000        0.0000        0.0000        0.0000        0.0000        0.0000        0.0000        0.0000        0.0000        0.0000        0.0000        0.0000        0.0000        0.0000
        0.0000        0.0000        0.0000        0.0000        0.0000        0.0000        0.0000        0.0000        0.0000        0.0000        0.0000        0.0000        0.0000        0.0000        0.0000        0.0000        0.0000        0.0000        0.0000        0.0000        0.0000        0.0000        0.0000        0.0000        0.0000        0.0000        0.0000        0.0000        0.0000        0.0000        0.0000        0.0000        0.0000        0.0000        0.0000        0.0000        0.0000        0.0000        0.0000        0.0000        0.0000        0.0000        0.0000        0.0000        0.0000        0.0000        0.0000        0.0000        0.0000        0.0000        0.0000        0.0000        0.0000        0.0000        0.0000        0.0000        0.0000        0.0000        0.0000        0.0000        0.0000        0.0000        0.0000        0.0000        0.0000        0.0000        0.0000        0.0000        0.0000        0.0000        0.0000        0.0000        0.0000        0.0000        0.0000        0.0000        0.0000        0.0000        0.0000        0.0000        0.0000        0.0000        0.0000        0.0000        0.0000        0.0000        0.0000        0.0000        0.0000        0.0000        0.0000        0.0000        0.0000        0.0000        0.0000        0.0000        0.0000        0.0000        0.0000        0.0000       84.3004       58.6342       55.2918       45.3205       45.8599       36.9540       34.4536      103.4242       14.6767        9.8251       10.7872        6.0948        4.0467        3.9464        7.6677        9.9243       15.4298       17.0219       19.2069       30.7782       32.0156       28.4812       29.5862       36.0322       30.9276       32.0772       36.1144       36.0205       38.8603       49.0281       65.7711       70.9427       65.8160       66.5321       70.1975       77.9914       85.5342       96.2904      106.4809      119.8769      102.3527      111.6809      123.9096      123.1230      133.8325      139.8046      140.1058      137.2383      139.3309      141.4973      150.2991      130.6970      120.3119      162.2303      158.3183      162.5707      152.5598      144.7371      149.9819      144.5575      147.4993      126.7111      124.6403      130.7610      144.4730      134.4843      135.0674      139.1443      136.7405      139.6869      140.7643      139.3386      141.6391      151.5666      151.3517      133.7586      141.9173      142.5273      156.5783      131.3001      107.2365      108.8828      116.2798      107.8164       99.9039      105.2733      119.8826      209.8299        0.0000        0.0000        0.0000        0.0000        0.0000        0.0000        0.0000        0.0000        0.0000        0.0000        0.0000        0.0000      270.1800      295.8000      238.4700        0.0000      172.2000      151.4700        0.0000        0.0000        0.0000        0.0000        0.0000        0.0000        0.0000        0.0000        0.0000        0.0000        0.0000        0.0000        0.0000        0.0000        0.0000        0.0000        0.0000        0.0000        0.0000        0.0000        0.0000        0.0000        0.0000        0.0000        0.0000        0.0000        0.0000        0.0000        0.0000        0.0000        0.0000        0.0000        0.0000        0.0000        0.0000        0.0000        0.0000        0.0000        0.0000        0.0000        0.0000        0.0000        0.0000
        0.0000        0.0000        0.0000        0.0000        0.0000        0.0000        0.0000        0.0000        0.0000        0.0000        0.0000        0.0000        0.0000        0.0000        0.0000        0.0000        0.0000        0.0000        0.0000        0.0000        0.0000        0.0000        0.0000        0.0000        0.0000        0.0000        0.0000        0.0000        0.0000        0.0000        0.0000        0.0000        0.0000        0.0000        0.0000        0.0000        0.0000        0.0000        0.0000        0.0000        0.0000        0.0000        0.0000        0.0000        0.0000        0.0000        0.0000        0.0000        0.0000        0.0000        0.0000        0.0000        0.0000        0.0000        0.0000        0.0000        0.0000        0.0000        0.0000        0.0000        0.0000        0.0000        0.0000        0.0000        0.0000        0.0000        0.0000        0.0000        0.0000        0.0000        0.0000        0.0000        0.0000        0.0000        0.0000        0.0000        0.0000        0.0000        0.0000        0.0000        0.0000        0.0000        0.0000        0.0000        0.0000        0.0000        0.0000        0.0000        0.0000        0.0000        0.0000        0.0000        0.0000        0.0000        0.0000        0.0000        0.0000        0.0000        0.0000      102.8777       75.9465       53.9372       47.1622       39.9064       34.0857       35.9308       39.1230       71.3646       22.3311       10.3496        9.8241        6.2818        3.9187        3.3166        9.4498       14.3011       15.4538       16.8303       16.3745       21.4143       27.5904       27.1310       26.9628       32.1787       34.2155       35.7758       35.9136       36.9607       38.5966       42.5521       51.1375       59.7341       64.8740       69.9024       85.2372       90.0383       95.1844      116.1849      100.9495      103.4136      106.9834      123.7504      118.4383      119.9986      128.4882      147.2171      145.1145      137.7051      150.7299      138.4375      134.4596      123.1241      130.0925      124.7521      139.7286      161.5582      149.2880      134.0131      120.9516      130.0762      128.6974      121.5986      123.4179      131.5369      127.5722      129.5926      144.8373      152.9860      142.3975      146.2577      141.6250      141.1190      136.2391      145.3635      148.4620      121.7430      125.6815      122.1843      115.5599      106.3236      101.5482      101.8948      105.1215       98.2932       93.6355       98.9418      109.6613      208.3569        0.0000        0.0000        0.0000        0.0000        0.0000        0.0000      194.2572      187.6500        0.0000        0.0000        0.0000        0.0000      271.4400      319.8600        0.0000        0.0000        0.0000        0.0000        0.0000        0.0000        0.0000        0.0000        0.0000        0.0000        0.0000        0.0000        0.0000        0.0000        0.0000        0.0000        0.0000        0.0000        0.0000        0.0000        0.0000        0.0000        0.0000        0.0000        0.0000        0.0000        0.0000        0.0000        0.0000        0.0000        0.0000        0.0000        0.0000        0.0000        0.0000        0.0000        0.0000        0.0000        0.0000        0.0000        0.0000        0.0000        0.0000        0.0000        0.0000        0.0000        0.0000
        0.0000        0.0000        0.0000        0.0000        0.0000        0.0000        0.0000        0.0000        0.0000        0.0000        0.0000        0.0000        0.0000        0.0000        0.0000        0.0000        0.0000        0.0000        0.0000        0.0000        0.0000        0.0000        0.0000        0.0000        0.0000        0.0000        0.0000        0.0000        0.0000        0.0000        0.0000        0.0000        0.0000        0.0000        0.0000        0.0000        0.0000        0.0000        0.0000        0.0000        0.0000        0.0000        0.0000        0.0000        0.0000        0.0000        0.0000        0.0000        0.0000        0.0000        0.0000        0.0000        0.0000        0.0000        0.0000        0.0000        0.0000        0.0000        0.0000        0.0000        0.0000        0.0000        0.0000        0.0000        0.0000        0.0000        0.0000        0.0000        0.0000        0.0000        0.0000        0.0000        0.0000        0.0000        0.0000        0.0000        0.0000        0.0000        0.0000        0.0000        0.0000        0.0000        0.0000        0.0000        0.0000        0.0000        0.0000        0.0000        0.0000        0.0000        0.0000        0.0000        0.0000        0.0000        0.0000        0.0000        0.0000       54.8864       64.4889       95.8576       82.1754       65.3786       55.6209       40.6410       35.2178       39.4019       38.5123       18.8622       13.0363       11.2000        8.9998        5.4894        4.3879        4.3967        8.2876       10.6880        9.2920       15.0565       17.1733       21.7036       23.4964       25.9767       33.0985       30.6963       35.4900       33.5901       33.7153       34.0163       38.1247       50.2304       63.7019       75.4658       72.4712       83.7103       85.8224      110.0576      101.8116       95.7806       92.3634      106.5442      117.0737      126.2835      114.1409      132.1475      134.2005      143.8464      140.3068      130.0640      126.0711      135.5780      150.4851      152.4114      134.4777      115.3724      117.6570      116.2244      125.3978      130.9682      138.6034      138.6379      126.7306      128.2463      130.5538      134.5966      129.6170      132.3699      137.1158      144.0801      144.4907      148.8834      170.7414      163.3766      155.1663      138.1190      124.5251      111.6006      105.4203      110.7201      108.7882       98.3943       99.4790       93.9475       87.5097       86.6715       88.1024       91.7727       87.6900        0.0000        0.0000        0.0000        0.0000        0.0000      135.4662      133.6460      130.8118      141.3300        0.0000        0.0000        0.0000        0.0000        0.0000        0.0000        0.0000        0.0000        0.0000        0.0000        0.0000        0.0000        0.0000        0.0000        0.0000        0.0000        0.0000        0.0000        0.0000        0.0000        0.0000        0.0000        0.0000        0.0000        0.0000        0.0000        0.0000        0.0000        0.0000        0.0000        0.0000        0.0000        0.0000        0.0000        0.0000        0.0000        0.0000        0.0000        0.0000        0.0000        0.0000        0.0000        0.0000        0.0000        0.0000        0.0000        0.0000        0.0000        0.0000        0.0000        0.0000        0.0000        0.0000
        0.0000        0.0000        0.0000        0.0000        0.0000        0.0000        0.0000        0.0000        0.0000        0.0000        0.0000        0.0000        0.0000        0.0000        0.0000        0.0000        0.0000        0.0000        0.0000        0.0000        0.0000        0.0000        0.0000        0.0000        0.0000        0.0000        0.0000        0.0000        0.0000        0.0000        0.0000        0.0000        0.0000        0.0000        0.0000        0.0000        0.0000        0.0000        0.0000        0.0000        0.0000        0.0000        0.0000        0.0000        0.0000        0.0000        0.0000        0.0000        0.0000        0.0000        0.0000        0.0000        0.0000        0.0000        0.0000        0.0000        0.0000        0.0000        0.0000        0.0000        0.0000        0.0000        0.0000        0.0000        0.0000        0.0000        0.0000        0.0000        0.0000        0.0000        0.0000        0.0000        0.0000        0.0000        0.0000        0.0000        0.0000        0.0000        0.0000        0.0000        0.0000        0.0000        0.0000        0.0000        0.0000        0.0000        0.0000        0.0000        0.0000        0.0000        0.0000        0.0000        0.0000        0.0000        0.0000        0.0000        0.0000       49.2208       66.4031       92.0871       96.2296       88.0267       69.4183       43.0403       37.0501       42.1703       40.9872       21.3798       15.2318       15.3774        9.9793        7.4523        7.4581        9.5205        9.9194       12.5850       12.1133       17.2260       27.6687       29.4361       32.3158       40.4373       32.4839       30.9289       34.5790       33.2386       32.9372       35.7500       52.0433       55.3768       69.7288       79.3754       95.8967      100.0759      107.2192      107.1130      101.8500       98.7486       89.7809      103.9745      106.3912      100.4028      110.9385      128.9173      130.0242      125.4838      126.5000      119.5751      138.6650      129.1539      135.2665      142.1165      126.4174      128.6484      129.3240      124.4555      141.3613      138.3791      146.1002      129.6677      119.9659      124.8181      133.5962      130.3207      130.4249      142.2310      146.8918      173.6143      167.7855      172.4438      167.9011      157.9606      141.1303      144.4698      131.1886      127.2983      116.8214      112.7588      112.8753      101.8422      105.1902       93.7978       90.8142       97.7830       90.4663       92.7265      103.9523        0.0000        0.0000        0.0000      109.1100      111.3982      119.6368      119.3863      119.0348       75.3000        0.0000        0.0000        0.0000        0.0000        0.0000        0.0000        0.0000        0.0000        0.0000        0.0000        0.0000        0.0000        0.0000        0.0000        0.0000        0.0000        0.0000        0.0000        0.0000        0.0000        0.0000        0.0000        0.0000        0.0000        0.0000        0.0000        0.0000        0.0000        0.0000        0.0000        0.0000        0.0000        0.0000        0.0000        0.0000        0.0000        0.0000        0.0000        0.0000        0.0000        0.0000        0.0000        0.0000        0.0000        0.0000        0.0000        0.0000        0.0000        0.0000        0.0000        0.0000        0.0000        0.0000
        0.0000        0.0000        0.0000        0.0000        0.0000        0.0000        0.0000        0.0000        0.0000        0.0000        0.0000        0.0000        0.0000        0.0000        0.0000        0.0000        0.0000        0.0000        0.0000        0.0000        0.0000        0.0000        0.0000        0.0000        0.0000        0.0000        0.0000        0.0000        0.0000        0.0000        0.0000        0.0000        0.0000        0.0000        0.0000        0.0000        0.0000        0.0000        0.0000        0.0000        0.0000        0.0000        0.0000        0.0000        0.0000        0.0000        0.0000        0.0000        0.0000        0.0000        0.0000        0.0000        0.0000        0.0000        0.0000        0.0000        0.0000        0.0000        0.0000        0.0000        0.0000        0.0000        0.0000        0.0000        0.0000        0.0000        0.0000        0.0000        0.0000        0.0000        0.0000        0.0000        0.0000        0.0000        0.0000        0.0000        0.0000        0.0000        0.0000        0.0000        0.0000        0.0000        0.0000        0.0000        0.0000        0.0000        0.0000        0.0000        0.0000        0.0000        0.0000        0.0000        0.0000        0.0000        0.0000        0.0000       73.8592       96.8262       89.0144       91.2497       90.7232       82.0742       65.4285       45.9526       39.1151       39.4011       35.3582       22.1860       18.9078       15.9929       10.9726       12.9993       12.9284       15.0498       19.5250       17.6816       25.4759      201.7179       51.4972       31.7936       30.8645       31.8185       26.9838       27.4885       25.7529       27.6336       30.1255       36.1552       50.3793       56.5352       60.4890       76.2420       87.3181       96.1959      110.9223      104.9371       94.3686       95.3408       93.4367       93.5104      101.9529      101.9529      103.6751      102.8120       98.0437      100.6059      103.5170      129.8929      128.2850      114.8888      115.2998      118.6825      122.7975      142.4441      145.6223      146.9795      153.4029      144.4462      151.0288      143.6052      147.3047      169.4270      162.7195      143.9611      159.3497      156.5060      156.0082      162.0428      162.2071      161.3181      163.6182      191.6845      162.7035      156.0344      158.9104      122.7328      124.3120      111.0562      109.8701      110.3071      117.8807       89.0902       74.9242       86.3666       81.8285      106.0213        0.0000        0.0000        0.0000        0.0000      102.9582       82.1987       83.1644       96.7008       82.1804       65.5200        0.0000        0.0000        0.0000        0.0000        0.0000        0.0000        0.0000        0.0000        0.0000        0.0000        0.0000        0.0000        0.0000        0.0000        0.0000        0.0000        0.0000        0.0000        0.0000        0.0000        0.0000        0.0000        0.0000        0.0000        0.0000        0.0000        0.0000        0.0000        0.0000        0.0000        0.0000        0.0000        0.0000        0.0000        0.0000        0.0000        0.0000        0.0000        0.0000        0.0000        0.0000        0.0000        0.0000        0.0000        0.0000        0.0000        0.0000        0.0000        0.0000        0.0000        0.0000        0.0000        0.0000
        0.0000        0.0000        0.0000        0.0000        0.0000        0.0000        0.0000        0.0000        0.0000        0.0000        0.0000        0.0000        0.0000        0.0000        0.0000        0.0000        0.0000        0.0000        0.0000        0.0000        0.0000        0.0000        0.0000        0.0000        0.0000        0.0000        0.0000        0.0000        0.0000        0.0000        0.0000        0.0000        0.0000        0.0000        0.0000        0.0000        0.0000        0.0000        0.0000        0.0000        0.0000        0.0000        0.0000        0.0000        0.0000        0.0000        0.0000        0.0000        0.0000        0.0000        0.0000        0.0000        0.0000        0.0000        0.0000        0.0000        0.0000        0.0000        0.0000        0.0000        0.0000        0.0000        0.0000        0.0000        0.0000        0.0000        0.0000        0.0000        0.0000        0.0000        0.0000        0.0000        0.0000        0.0000        0.0000        0.0000        0.0000        0.0000        0.0000        0.0000        0.0000        0.0000        0.0000        0.0000        0.0000        0.0000        0.0000        0.0000        0.0000        0.0000        0.0000        0.0000        0.0000        0.0000        0.0000        0.0000       95.8070      109.1875      111.5553      111.7040       86.0667       79.4441       68.6965       52.9358       42.5165       35.1525       30.5253       19.5216       16.0063       15.6106       13.5599       16.1935       17.9216       19.8053       25.7924       42.7450       38.4490       69.9634       90.9815       47.9498       47.4203       41.3964       27.0128       29.3123       29.0255       31.2784       29.0923       32.7182       37.5980       52.8397       68.9194       83.7617      100.0774       90.8063       92.6757       79.3037       79.7645       81.4127       97.4246      100.2919      104.1960      108.2378       98.5016      100.4015       93.4959       95.9380      110.2247      119.4403      133.0293      146.4445      128.6161      129.7835      136.7939      147.6353      148.7493      155.7250      148.9010      147.3517      146.6266      143.7617      146.9643      144.5738      150.1815      171.4104      172.9195      147.8470      156.4215      152.1084      160.4155      169.4731      180.3537      192.8577      180.6886      171.4931      166.1632      133.5443      120.6349      126.2823      129.0809      106.4008       89.9248       92.3480      110.9679        0.0000        0.0000        0.0000        0.0000        0.0000        0.0000       53.8993       87.8668       68.6205       67.4808       66.6432       73.9863        0.0000        0.0000        0.0000        0.0000        0.0000        0.0000        0.0000        0.0000        0.0000        0.0000        0.0000        0.0000        0.0000        0.0000        0.0000        0.0000        0.0000        0.0000        0.0000        0.0000        0.0000        0.0000        0.0000        0.0000        0.0000        0.0000        0.0000        0.0000        0.0000        0.0000        0.0000        0.0000        0.0000        0.0000        0.0000        0.0000        0.0000        0.0000        0.0000        0.0000        0.0000        0.0000        0.0000        0.0000        0.0000        0.0000        0.0000        0.0000        0.0000        0.0000        0.0000        0.0000        0.0000        0.0000
        0.0000        0.0000        0.0000        0.0000        0.0000        0.0000        0.0000        0.0000        0.0000        0.0000        0.0000        0.0000        0.0000        0.0000        0.0000        0.0000        0.0000        0.0000        0.0000        0.0000        0.0000        0.0000        0.0000        0.0000        0.0000        0.0000        0.0000        0.0000        0.0000        0.0000        0.0000        0.0000        0.0000        0.0000        0.0000        0.0000        0.0000        0.0000        0.0000        0.0000        0.0000        0.0000        0.0000        0.0000        0.0000        0.0000        0.0000        0.0000        0.0000        0.0000        0.0000        0.0000        0.0000        0.0000        0.0000        0.0000        0.0000        0.0000        0.0000        0.0000        0.0000        0.0000        0.0000        0.0000        0.0000        0.0000        0.0000        0.0000        0.0000        0.0000        0.0000        0.0000        0.0000        0.0000        0.0000        0.0000        0.0000        0.0000        0.0000        0.0000        0.0000        0.0000        0.0000        0.0000        0.0000        0.0000        0.0000        0.0000        0.0000        0.0000        0.0000        0.0000        0.0000        0.0000        0.0000        0.0000       98.5103       93.4164      108.5035      102.2651       79.8228       74.5396       71.1653       45.8895       40.5642       37.3801       28.9044       21.9734       21.0347       16.9799       20.0363       24.7070       23.3069       25.0986       34.1348       45.0639       45.3687       37.6081       58.1669       37.2466       37.0826       25.1511       35.1219       28.2065       28.3867       33.0972       30.2305       47.3852       51.3003       93.0130       88.2599       76.2705       82.2679       83.6646       80.0020       70.1572       74.8387       78.7896       80.7858       85.5226       98.7473       95.4312      102.0621       99.0096      100.4844       97.1913      111.6065      141.8564      172.9692      160.1003      142.7139      149.0973      143.3488      161.2340      154.8923      159.6100      165.2807      153.3536      154.2285      161.0123      144.0148      141.6030      142.4970      143.7841      150.0025      161.4151      155.8799      156.0257      148.4651      156.6496      198.2276      215.8232      206.9958      177.2377      166.2455      138.6004      132.9166      135.9267      146.2987       94.5595       90.4855      136.2268        0.0000        0.0000        0.0000        0.0000        0.0000        0.0000       58.8889       49.2168       55.1825       64.3408       64.0198       66.2563       69.7538        0.0000        0.0000        0.0000        0.0000        0.0000        0.0000        0.0000        0.0000        0.0000        0.0000        0.0000        0.0000        0.0000        0.0000        0.0000        0.0000        0.0000        0.0000        0.0000        0.0000        0.0000        0.0000        0.0000        0.0000        0.0000        0.0000        0.0000        0.0000        0.0000        0.0000        0.0000        0.0000        0.0000        0.0000        0.0000        0.0000        0.0000        0.0000        0.0000        0.0000        0.0000        0.0000        0.0000        0.0000        0.0000        0.0000        0.0000        0.0000        0.0000        0.0000        0.0000        0.0000        0.0000        0.0000
        0.0000        0.0000        0.0000        0.0000        0.0000        0.0000        0.0000        0.0000        0.0000        0.0000        0.0000        0.0000        0.0000        0.0000        0.0000        0.0000        0.0000        0.0000        0.0000        0.0000        0.0000        0.0000        0.0000        0.0000        0.0000        0.0000        0.0000        0.0000        0.0000        0.0000        0.0000        0.0000        0.0000        0.0000        0.0000        0.0000        0.0000        0.0000        0.0000        0.0000        0.0000        0.0000        0.0000        0.0000        0.0000        0.0000        0.0000        0.0000        0.0000        0.0000        0.0000        0.0000        0.0000        0.0000        0.0000        0.0000        0.0000        0.0000        0.0000        0.0000        0.0000        0.0000        0.0000        0.0000        0.0000        0.0000        0.0000        0.0000        0.0000        0.0000        0.0000        0.0000        0.0000        0.0000        0.0000        0.0000        0.0000        0.0000        0.0000        0.0000        0.0000        0.0000        0.0000        0.0000        0.0000        0.0000        0.0000        0.0000        0.0000        0.0000        0.0000        0.0000        0.0000        0.0000        0.0000        0.0000        0.0000       90.7432       86.9968       84.2464       72.3332       63.1451       59.1261       56.0326       54.9431       46.1389       34.3145       29.4798       17.9609       18.2394       18.3620       27.9959       40.1513       40.8719       39.6748       45.9988       47.4950       44.7384       50.3866       53.4252       58.9795       37.5488       39.7470       39.7872       37.0427       36.5906       46.0433       56.7786       53.9361       63.6667       78.6933       82.5406       79.4517       89.3548       87.9982       76.5003       77.9260       72.8872       77.4639       76.5814       89.3720       88.1315       92.5370       92.7509       92.7257      101.3793      119.1837      156.2005      147.9102      154.4621      155.7640      156.6313      143.7982      159.0146      166.2235      165.7269      178.0019      156.2328      155.3813      150.6062      142.3272      139.2666      142.4776      138.7301      146.6023      142.8686      149.1177      157.4276      148.4522      152.3242      179.9280      209.8006      242.9937      204.9080      176.2078      140.6207      131.8598      130.3411      111.7065       97.4380      122.8660        0.0000        0.0000        0.0000        0.0000        0.0000        0.0000        0.0000       47.5104       49.6697       54.8520       78.4245       66.6230       94.4364       86.8900        0.0000        0.0000        0.0000        0.0000        0.0000        0.0000        0.0000        0.0000        0.0000        0.0000        0.0000        0.0000        0.0000        0.0000        0.0000        0.0000        0.0000        0.0000        0.0000        0.0000        0.0000        0.0000        0.0000        0.0000        0.0000        0.0000        0.0000        0.0000        0.0000        0.0000        0.0000        0.0000        0.0000        0.0000        0.0000        0.0000        0.0000        0.0000        0.0000        0.0000        0.0000        0.0000        0.0000        0.0000        0.0000        0.0000        0.0000        0.0000        0.0000        0.0000        0.0000        0.0000        0.0000        0.0000
        0.0000        0.0000        0.0000        0.0000        0.0000        0.0000        0.0000        0.0000        0.0000        0.0000        0.0000        0.0000        0.0000        0.0000        0.0000        0.0000        0.0000        0.0000        0.0000        0.0000        0.0000        0.0000        0.0000        0.0000        0.0000        0.0000        0.0000        0.0000        0.0000        0.0000        0.0000        0.0000        0.0000        0.0000        0.0000        0.0000        0.0000        0.0000        0.0000        0.0000        0.0000        0.0000        0.0000        0.0000        0.0000        0.0000        0.0000        0.0000        0.0000        0.0000        0.0000        0.0000        0.0000        0.0000        0.0000        0.0000        0.0000        0.0000        0.0000        0.0000        0.0000        0.0000        0.0000        0.0000        0.0000        0.0000        0.0000        0.0000        0.0000        0.0000        0.0000        0.0000        0.0000        0.0000        0.0000        0.0000        0.0000        0.0000        0.0000        0.0000        0.0000        0.0000        0.0000        0.0000        0.0000        0.0000        0.0000        0.0000        0.0000        0.0000        0.0000        0.0000        0.0000        0.0000        0.0000        0.0000      108.5972       87.0454       78.3144       72.8767        0.0000       67.1663       69.3808       79.6391       58.3337       48.7042       36.6502       34.0078       21.2531       26.4559       32.0970       38.1171       50.7633       52.9292       54.6126       60.1689       61.8425       56.6885       58.9284       71.1100       71.6561       72.7715       65.5481       53.2869       52.5344       47.4787       53.9638       60.5146       54.7327       72.4413       92.5590       76.4298       73.9883       86.5767       85.5224       73.7844       58.9080       58.4525       60.6137       77.3277       90.6178       58.1667       48.1317       73.0485      100.7318      117.1713      126.5759      149.9649      153.3608      158.1367      173.2822      165.3522      166.7570      176.1343      178.3041      187.9992      216.9220      177.7917      160.6303      149.4122      137.7582      137.3327      135.7198      136.4651      151.7397      142.8731      149.6188      146.1392      136.3669      145.9259      152.9273      216.5677      229.3953      200.6146      192.7184      143.4460      136.7742      128.2234      162.8096        0.0000        0.0000        0.0000        0.0000        0.0000       98.7300      156.6900        0.0000       65.3110       60.0107       64.6017       82.0028       80.8128       93.2899       99.7431        0.0000        0.0000        0.0000        0.0000        0.0000        0.0000        0.0000        0.0000        0.0000        0.0000        0.0000        0.0000        0.0000        0.0000        0.0000        0.0000        0.0000        0.0000        0.0000        0.0000        0.0000        0.0000        0.0000        0.0000        0.0000        0.0000        0.0000        0.0000        0.0000        0.0000        0.0000        0.0000        0.0000        0.0000        0.0000        0.0000        0.0000        0.0000        0.0000        0.0000        0.0000        0.0000        0.0000        0.0000        0.0000        0.0000        0.0000        0.0000        0.0000        0.0000        0.0000        0.0000        0.0000        0.0000        0.0000
        0.0000        0.0000        0.0000        0.0000        0.0000        0.0000        0.0000        0.0000        0.0000        0.0000        0.0000        0.0000        0.0000        0.0000        0.0000        0.0000        0.0000        0.0000        0.0000        0.0000        0.0000        0.0000        0.0000        0.0000        0.0000        0.0000        0.0000        0.0000        0.0000        0.0000        0.0000        0.0000        0.0000        0.0000        0.0000        0.0000        0.0000        0.0000        0.0000        0.0000        0.0000        0.0000        0.0000        0.0000        0.0000        0.0000        0.0000        0.0000        0.0000        0.0000        0.0000        0.0000        0.0000        0.0000        0.0000        0.0000        0.0000        0.0000        0.0000        0.0000        0.0000        0.0000        0.0000        0.0000        0.0000        0.0000        0.0000        0.0000        0.0000        0.0000        0.0000        0.0000        0.0000        0.0000        0.0000        0.0000        0.0000        0.0000        0.0000        0.0000        0.0000        0.0000        0.0000        0.0000        0.0000        0.0000        0.0000        0.0000        0.0000        0.0000        0.0000        0.0000        0.0000        0.0000        0.0000        0.0000        0.0000       76.6861        0.0000        0.0000        0.0000       62.4340       84.0006       80.4425       53.0654       39.6670       34.7155       30.0460       25.6015       38.4108       38.0599       47.3924       47.0065       50.0139       56.6093       65.9207       67.5154       71.4365       77.6318       75.8189       87.5872       81.7363       77.9164       68.8396       64.7851       55.6045       62.5398       56.7117       65.6886       79.4637       90.2149       73.0778       74.4041       75.7429       78.7258       68.0235       57.6774       53.3479       57.1778       59.8239       66.5383       48.3228       52.3442       89.0237      121.6544      127.0095      139.3050      179.1872      224.7419      218.6823      205.7488      199.3492      213.9344      191.5457      182.0125      211.4060      236.8220      191.2180      148.8762      139.4574      145.4116      170.5968      151.4440      143.3799      151.7073      182.2601      161.1341      144.4257      149.9584      152.8021      173.0780      224.6107      218.9146      193.4879      188.4772      191.9061      185.9563      157.7175      153.1876        0.0000        0.0000        0.0000        0.0000        0.0000       88.2900      106.1400       89.6400       76.7892       77.0855       84.1396       90.0712       89.9426       96.4151      112.7429        0.0000        0.0000        0.0000        0.0000        0.0000        0.0000        0.0000        0.0000        0.0000        0.0000        0.0000        0.0000        0.0000        0.0000        0.0000        0.0000        0.0000        0.0000        0.0000        0.0000        0.0000        0.0000        0.0000        0.0000        0.0000        0.0000        0.0000        0.0000        0.0000        0.0000        0.0000        0.0000        0.0000        0.0000        0.0000        0.0000        0.0000        0.0000        0.0000        0.0000        0.0000        0.0000        0.0000        0.0000        0.0000        0.0000        0.0000        0.0000        0.0000        0.0000        0.0000        0.0000        0.0000        0.0000        0.0000
        0.0000        0.0000        0.0000        0.0000        0.0000        0.0000        0.0000        0.0000        0.0000        0.0000        0.0000        0.0000        0.0000        0.0000        0.0000        0.0000        0.0000        0.0000        0.0000        0.0000        0.0000        0.0000        0.0000        0.0000        0.0000        0.0000        0.0000        0.0000        0.0000        0.0000        0.0000        0.0000        0.0000        0.0000        0.0000        0.0000        0.0000        0.0000        0.0000        0.0000        0.0000        0.0000        0.0000        0.0000        0.0000        0.0000        0.0000        0.0000        0.0000        0.0000        0.0000        0.0000        0.0000        0.0000        0.0000        0.0000        0.0000        0.0000        0.0000        0.0000        0.0000        0.0000        0.0000        0.0000        0.0000        0.0000        0.0000        0.0000        0.0000        0.0000        0.0000        0.0000        0.0000        0.0000        0.0000        0.0000        0.0000        0.0000        0.0000        0.0000        0.0000        0.0000        0.0000        0.0000        0.0000        0.0000        0.0000        0.0000        0.0000        0.0000        0.0000        0.0000        0.0000        0.0000        0.0000        0.0000        0.0000        0.0000        0.0000        0.0000        0.0000       52.6732       82.4058       67.2553       57.1075       38.3453       35.7946       29.3612       27.4610       33.6176       40.7633       44.1650       52.0321       51.7019       59.3121       68.2659       71.9025       74.6941       81.8318       88.1964       93.3080       84.4535       82.9446       73.1395       70.9143       75.3572       74.4502       72.6851       76.7545       81.4536       79.3117       72.5968       90.7401       89.1257       91.2062       84.2490       69.0273       66.9656       78.6913       87.4383       68.2330       75.8591       64.5210       97.8539      143.9853      140.6235      153.3466      196.8058      195.3480      173.3413      190.1421      163.6360      175.0991      177.2303      163.6766      158.9107      168.6839      155.1324      148.7955      155.7823      187.2514      187.8085      166.1379      157.1522      175.5110      168.4129      149.0697      142.2398      155.2437      140.7586      165.0679      167.9761      189.8979      225.3312      288.0576      219.2660      269.9816        0.0000        0.0000        0.0000        0.0000        0.0000        0.0000      120.0900      133.5300       74.6700       83.7300       76.1564       90.4938      122.0940      109.9434       99.9062      100.1826      109.8818        0.0000        0.0000        0.0000        0.0000        0.0000        0.0000        0.0000        0.0000        0.0000        0.0000        0.0000        0.0000        0.0000        0.0000        0.0000        0.0000        0.0000        0.0000        0.0000        0.0000        0.0000        0.0000        0.0000        0.0000        0.0000        0.0000        0.0000        0.0000        0.0000        0.0000        0.0000        0.0000        0.0000        0.0000        0.0000        0.0000        0.0000        0.0000        0.0000        0.0000        0.0000        0.0000        0.0000        0.0000        0.0000        0.0000        0.0000        0.0000        0.0000        0.0000        0.0000        0.0000        0.0000        0.0000        0.0000
        0.0000        0.0000        0.0000        0.0000        0.0000        0.0000        0.0000        0.0000        0.0000        0.0000        0.0000        0.0000        0.0000        0.0000        0.0000        0.0000        0.0000        0.0000        0.0000        0.0000        0.0000        0.0000        0.0000        0.0000        0.0000        0.0000        0.0000        0.0000        0.0000        0.0000        0.0000        0.0000        0.0000        0.0000        0.0000        0.0000        0.0000        0.0000        0.0000        0.0000        0.0000        0.0000        0.0000        0.0000        0.0000        0.0000        0.0000        0.0000        0.0000        0.0000        0.0000        0.0000        0.0000        0.0000        0.0000        0.0000        0.0000        0.0000        0.0000        0.0000        0.0000        0.0000        0.0000        0.0000        0.0000        0.0000        0.0000        0.0000        0.0000        0.0000        0.0000        0.0000        0.0000        0.0000        0.0000        0.0000        0.0000        0.0000        0.0000        0.0000        0.0000        0.0000        0.0000        0.0000        0.0000        0.0000        0.0000        0.0000        0.0000        0.0000        0.0000        0.0000        0.0000        0.0000        0.0000        0.0000        0.0000        0.0000        0.0000        0.0000        0.0000        0.0000       83.5965       62.1083       56.1065       48.0835       41.4009       37.5957       36.2818       42.9394       43.2662       58.1205       56.6129       60.5796       69.8481       67.3993       74.3998       85.7604       99.8012      109.0029      120.9253       99.0905       85.9504       92.4689       86.1365       87.4620       88.1599       90.8715      104.7636      114.1608      103.8462       98.9608      110.1708      107.3246      102.1605       80.1845       72.5140       77.1937       81.9098       80.0821       67.2807       73.8394       72.5012       97.5052      114.7842      158.2067      156.2943      198.7081      183.9532      180.4623      155.7956      153.6804      174.8051      172.6254      151.1876      160.9114      179.2267      198.0531      159.6089      137.1411      133.5565      134.7355      140.8104      139.8060      136.1770      129.6310      128.1394      121.4897      137.1961      183.3780      192.6764      274.3166      281.0993      302.9859      315.2822      184.0779      230.3017        0.0000        0.0000        0.0000        0.0000        0.0000        0.0000        0.0000       54.6900       63.6900       70.9200       72.0256      102.8141       91.6663       96.0464       82.7166       90.1843      131.1514        0.0000        0.0000        0.0000        0.0000        0.0000        0.0000        0.0000        0.0000        0.0000        0.0000        0.0000        0.0000        0.0000        0.0000        0.0000        0.0000        0.0000        0.0000        0.0000        0.0000        0.0000        0.0000        0.0000        0.0000        0.0000        0.0000        0.0000        0.0000        0.0000        0.0000        0.0000        0.0000        0.0000        0.0000        0.0000        0.0000        0.0000        0.0000        0.0000        0.0000        0.0000        0.0000        0.0000        0.0000        0.0000        0.0000        0.0000        0.0000        0.0000        0.0000        0.0000        0.0000        0.0000        0.0000        0.0000
        0.0000        0.0000        0.0000        0.0000        0.0000        0.0000        0.0000        0.0000        0.0000        0.0000        0.0000        0.0000        0.0000        0.0000        0.0000        0.0000        0.0000        0.0000        0.0000        0.0000        0.0000        0.0000        0.0000        0.0000        0.0000        0.0000        0.0000        0.0000        0.0000        0.0000        0.0000        0.0000        0.0000        0.0000        0.0000        0.0000        0.0000        0.0000        0.0000        0.0000        0.0000        0.0000        0.0000        0.0000        0.0000        0.0000        0.0000        0.0000        0.0000        0.0000        0.0000        0.0000        0.0000        0.0000        0.0000        0.0000        0.0000        0.0000        0.0000        0.0000        0.0000        0.0000        0.0000        0.0000        0.0000        0.0000        0.0000        0.0000        0.0000        0.0000        0.0000        0.0000        0.0000        0.0000        0.0000        0.0000        0.0000        0.0000        0.0000        0.0000        0.0000        0.0000        0.0000        0.0000        0.0000        0.0000        0.0000        0.0000        0.0000        0.0000        0.0000        0.0000        0.0000        0.0000        0.0000        0.0000        0.0000        0.0000        0.0000        0.0000        0.0000        0.0000        0.0000       67.0255       65.3546       61.2039       49.3638       43.3147       40.5771       49.6391       52.9633       46.2809       56.2008       61.7378       69.7214       84.4551       97.4244      116.6167      148.9607      174.4288      140.0192      139.9153      119.7078      129.3071      116.4607      120.5514      119.7735        0.0000        0.0000      162.9038      125.9753      127.2882      122.2757      116.1442      114.5079       81.7058       75.3786       74.9967       81.9698       73.3018       55.9313       74.0736       67.7008       93.3955      119.9317      121.7589      155.2370      195.7219      194.8265      197.8783      182.4775      153.3581      147.6877      138.8501      142.5486      159.0425      178.7343      183.7921      160.0044      131.5987      124.2426      125.4644      136.4063      136.8742      130.3705      133.1064      128.3580      177.2787      107.7777      100.0572      145.3152      231.9296      258.2710      143.8000        0.0000        0.0000        0.0000        0.0000        0.0000        0.0000        0.0000        0.0000        0.0000        0.0000        0.0000        0.0000        0.0000       86.5188       70.2077       56.8133       56.3088       70.3064       95.7428        0.0000        0.0000        0.0000        0.0000        0.0000        0.0000        0.0000        0.0000        0.0000        0.0000        0.0000        0.0000        0.0000        0.0000        0.0000        0.0000        0.0000        0.0000        0.0000        0.0000        0.0000        0.0000        0.0000        0.0000        0.0000        0.0000        0.0000        0.0000        0.0000        0.0000        0.0000        0.0000        0.0000        0.0000        0.0000        0.0000        0.0000        0.0000        0.0000        0.0000        0.0000        0.0000        0.0000        0.0000        0.0000        0.0000        0.0000        0.0000        0.0000        0.0000        0.0000        0.0000        0.0000        0.0000        0.0000        0.0000
        0.0000        0.0000        0.0000        0.0000        0.0000        0.0000        0.0000        0.0000        0.0000        0.0000        0.0000        0.0000        0.0000        0.0000        0.0000        0.0000        0.0000        0.0000        0.0000        0.0000        0.0000        0.0000        0.0000        0.0000        0.0000        0.0000        0.0000        0.0000        0.0000        0.0000        0.0000        0.0000        0.0000        0.0000        0.0000        0.0000        0.0000        0.0000        0.0000        0.0000        0.0000        0.0000        0.0000        0.0000        0.0000        0.0000        0.0000        0.0000        0.0000        0.0000        0.0000        0.0000        0.0000        0.0000        0.0000        0.0000        0.0000        0.0000        0.0000        0.0000        0.0000        0.0000        0.0000        0.0000        0.0000        0.0000        0.0000        0.0000        0.0000        0.0000        0.0000        0.0000        0.0000        0.0000        0.0000        0.0000        0.0000        0.0000        0.0000        0.0000        0.0000        0.0000        0.0000        0.0000        0.0000        0.0000        0.0000        0.0000        0.0000        0.0000        0.0000        0.0000        0.0000        0.0000        0.0000        0.0000        0.0000        0.0000        0.0000        0.0000        0.0000        0.0000        0.0000       89.0467       75.0170       61.1312       42.6086       46.5280       53.2706       53.5571       53.8356       50.7578       53.3968       57.1373       62.4241       91.7426      129.9816      164.4303      149.2199      165.0078      166.9815      161.0835      143.9541      138.0958      139.0844      144.2297        0.0000        0.0000        0.0000        0.0000        0.0000        0.0000      131.7930      123.1160      118.5177       87.9800       86.0732       77.4245       72.4197       82.0630       66.1132       77.4002       67.8229       90.3603       92.8960      109.5972      120.1372      145.9011      178.5393      199.8334      211.8052      164.7396      164.7338      139.2859      134.2315      147.3679      152.2522      157.0568      149.3776      134.2069      126.2975      125.2596      130.4324      141.0572      159.3098      133.0709      121.2762      114.5873       85.2598       87.5827      114.1949      101.3185        0.0000        0.0000        0.0000        0.0000        0.0000        0.0000        0.0000        0.0000        0.0000        0.0000        0.0000        0.0000        0.0000        0.0000        0.0000       51.9353       49.8829       56.1058       81.8771       60.9446      112.7200      144.5541        0.0000        0.0000        0.0000        0.0000        0.0000        0.0000        0.0000        0.0000        0.0000        0.0000        0.0000        0.0000        0.0000        0.0000        0.0000        0.0000        0.0000        0.0000        0.0000        0.0000        0.0000        0.0000        0.0000        0.0000        0.0000        0.0000        0.0000        0.0000        0.0000        0.0000        0.0000        0.0000        0.0000        0.0000        0.0000        0.0000        0.0000        0.0000        0.0000        0.0000        0.0000        0.0000        0.0000        0.0000        0.0000        0.0000        0.0000        0.0000        0.0000        0.0000        0.0000        0.0000        0.0000        0.0000        0.0000
        0.0000        0.0000        0.0000        0.0000        0.0000        0.0000        0.0000        0.0000        0.0000        0.0000        0.0000        0.0000        0.0000        0.0000        0.0000        0.0000        0.0000        0.0000        0.0000        0.0000        0.0000        0.0000        0.0000        0.0000        0.0000        0.0000        0.0000        0.0000        0.0000        0.0000        0.0000        0.0000        0.0000        0.0000        0.0000        0.0000        0.0000        0.0000        0.0000        0.0000        0.0000        0.0000        0.0000        0.0000        0.0000        0.0000        0.0000        0.0000        0.0000        0.0000        0.0000        0.0000        0.0000        0.0000        0.0000        0.0000        0.0000        0.0000        0.0000        0.0000        0.0000        0.0000        0.0000        0.0000        0.0000        0.0000        0.0000        0.0000        0.0000        0.0000        0.0000        0.0000        0.0000        0.0000        0.0000        0.0000        0.0000        0.0000        0.0000        0.0000        0.0000        0.0000        0.0000        0.0000        0.0000        0.0000        0.0000        0.0000        0.0000        0.0000        0.0000        0.0000        0.0000        0.0000        0.0000        0.0000        0.0000        0.0000        0.0000        0.0000        0.0000        0.0000        0.0000       61.4918       53.9643       46.3287       51.9288       59.3373       70.6801       64.4104       60.2263       60.6606       63.0831       65.2979       73.6511       93.9043      117.2711        0.0000      160.4495      171.9525        0.0000        0.0000      161.0998      154.2803        0.0000        0.0000        0.0000        0.0000        0.0000        0.0000        0.0000        0.0000      141.2742      140.5858      122.9469       91.0803       80.4843       67.5048       63.3960       60.9341       58.2118       63.1455       56.5019       78.0406       91.0102       94.8625      151.8134      179.1130      212.8942      225.9815      215.5671      179.9952      172.1584      133.8952      133.0044      149.0824      145.4687      156.9503      144.0064      135.1156      129.5412      135.0597      136.2224      127.7849      137.9792      169.3117      142.8416        0.0000        0.0000        0.0000        0.0000        0.0000        0.0000        0.0000        0.0000        0.0000        0.0000        0.0000        0.0000        0.0000        0.0000        0.0000        0.0000        0.0000        0.0000        0.0000        0.0000       39.1926       47.2561       38.0192       40.3232       75.3656        0.0000        0.0000        0.0000        0.0000        0.0000        0.0000        0.0000        0.0000        0.0000        0.0000        0.0000        0.0000        0.0000        0.0000        0.0000        0.0000        0.0000        0.0000        0.0000        0.0000        0.0000        0.0000        0.0000        0.0000        0.0000        0.0000        0.0000        0.0000        0.0000        0.0000        0.0000        0.0000        0.0000        0.0000        0.0000        0.0000        0.0000        0.0000        0.0000        0.0000        0.0000        0.0000        0.0000        0.0000        0.0000        0.0000        0.0000        0.0000        0.0000        0.0000        0.0000        0.0000        0.0000        0.0000        0.0000        0.0000        0.0000
        0.0000        0.0000        0.0000        0.0000        0.0000        0.0000        0.0000        0.0000        0.0000        0.0000        0.0000        0.0000        0.0000        0.0000        0.0000        0.0000        0.0000        0.0000        0.0000        0.0000        0.0000        0.0000        0.0000        0.0000        0.0000        0.0000        0.0000        0.0000        0.0000        0.0000        0.0000        0.0000        0.0000        0.0000        0.0000        0.0000        0.0000        0.0000        0.0000        0.0000        0.0000        0.0000        0.0000        0.0000        0.0000        0.0000        0.0000        0.0000        0.0000        0.0000        0.0000        0.0000        0.0000        0.0000        0.0000        0.0000        0.0000        0.0000        0.0000        0.0000        0.0000        0.0000        0.0000        0.0000        0.0000        0.0000        0.0000        0.0000        0.0000        0.0000        0.0000        0.0000        0.0000        0.0000        0.0000        0.0000        0.0000        0.0000        0.0000        0.0000        0.0000        0.0000        0.0000        0.0000        0.0000        0.0000        0.0000        0.0000        0.0000        0.0000        0.0000        0.0000        0.0000        0.0000        0.0000        0.0000        0.0000        0.0000        0.0000        0.0000        0.0000        0.0000        0.0000       56.9447       52.7769       51.9031       53.0351       68.9630       83.0174       72.8298       68.5629       74.0312       68.4398       59.9727        0.0000        0.0000        0.0000        0.0000        0.0000        0.0000        0.0000        0.0000        0.0000        0.0000        0.0000        0.0000        0.0000        0.0000        0.0000        0.0000        0.0000        0.0000        0.0000      142.8142      128.9694       92.7155       71.5115       62.3854       57.2544       60.5337       68.2361       55.6772       61.1981       72.8907       82.0945       88.7705      165.4156      183.5735      184.9901      194.6404      190.3190      162.5053      139.5560      124.3278      123.6640      155.2504      146.3477      161.9085      145.9767      147.4294      142.2661      194.6758      167.6400      142.3699      143.2841      123.1182        0.0000        0.0000        0.0000        0.0000        0.0000        0.0000        0.0000        0.0000        0.0000        0.0000        0.0000        0.0000        0.0000        0.0000        0.0000        0.0000        0.0000        0.0000        0.0000        0.0000        0.0000        0.0000       30.7824       25.8104       43.9462        0.0000       96.8724      116.6119        0.0000        0.0000        0.0000        0.0000        0.0000        0.0000        0.0000        0.0000        0.0000        0.0000        0.0000        0.0000        0.0000        0.0000        0.0000        0.0000        0.0000        0.0000        0.0000        0.0000        0.0000        0.0000        0.0000        0.0000        0.0000        0.0000        0.0000        0.0000        0.0000        0.0000        0.0000        0.0000        0.0000        0.0000        0.0000        0.0000        0.0000        0.0000        0.0000        0.0000        0.0000        0.0000        0.0000        0.0000        0.0000        0.0000        0.0000        0.0000        0.0000        0.0000        0.0000        0.0000        0.0000        0.0000        0.0000
        0.0000        0.0000        0.0000        0.0000        0.0000        0.0000        0.0000        0.0000        0.0000        0.0000        0.0000        0.0000        0.0000        0.0000        0.0000        0.0000        0.0000        0.0000        0.0000        0.0000        0.0000        0.0000        0.0000        0.0000        0.0000        0.0000        0.0000        0.0000        0.0000        0.0000        0.0000        0.0000        0.0000        0.0000        0.0000        0.0000        0.0000        0.0000        0.0000        0.0000        0.0000        0.0000        0.0000        0.0000        0.0000        0.0000        0.0000        0.0000        0.0000        0.0000        0.0000        0.0000        0.0000        0.0000        0.0000        0.0000        0.0000        0.0000        0.0000        0.0000        0.0000        0.0000        0.0000        0.0000        0.0000        0.0000        0.0000        0.0000        0.0000        0.0000        0.0000        0.0000        0.0000        0.0000        0.0000        0.0000        0.0000        0.0000        0.0000        0.0000        0.0000        0.0000        0.0000        0.0000        0.0000        0.0000        0.0000        0.0000        0.0000        0.0000        0.0000        0.0000        0.0000        0.0000        0.0000        0.0000        0.0000        0.0000        0.0000        0.0000        0.0000        0.0000        0.0000        0.0000        0.0000       65.2704       62.5591       80.1702       85.7150      112.6844       83.3483       75.1172       82.0366       69.8473      105.2602        0.0000        0.0000        0.0000        0.0000        0.0000        0.0000        0.0000        0.0000        0.0000        0.0000        0.0000        0.0000        0.0000        0.0000        0.0000        0.0000        0.0000        0.0000      119.7271      112.2527       82.2436       76.4321       78.1602       71.6733       80.2907       85.7720       77.5158       72.0141       58.2867       57.1762       67.3781       78.9831      109.7615      118.6006      130.6110      120.3934      118.5497      110.3555      116.9616      122.4597      159.8120      146.7065      145.9257      138.5605      154.5040      207.9487      183.8300      162.1189       61.6500       76.9200        0.0000        0.0000        0.0000        0.0000        0.0000        0.0000        0.0000        0.0000        0.0000        0.0000        0.0000        0.0000        0.0000        0.0000        0.0000        0.0000        0.0000        0.0000        0.0000        0.0000        0.0000        0.0000        0.0000        0.0000       18.5752       27.7628        0.0000      108.0900      137.5800        0.0000        0.0000        0.0000        0.0000        0.0000        0.0000        0.0000        0.0000        0.0000        0.0000        0.0000        0.0000        0.0000        0.0000        0.0000        0.0000        0.0000        0.0000        0.0000        0.0000        0.0000        0.0000        0.0000        0.0000        0.0000        0.0000        0.0000        0.0000        0.0000        0.0000        0.0000        0.0000        0.0000        0.0000        0.0000        0.0000        0.0000        0.0000        0.0000        0.0000        0.0000        0.0000        0.0000        0.0000        0.0000        0.0000        0.0000        0.0000        0.0000        0.0000        0.0000        0.0000        0.0000        0.0000        0.0000
        0.0000        0.0000        0.0000        0.0000        0.0000        0.0000        0.0000        0.0000        0.0000        0.0000        0.0000        0.0000        0.0000        0.0000        0.0000        0.0000        0.0000        0.0000        0.0000        0.0000        0.0000        0.0000        0.0000        0.0000        0.0000        0.0000        0.0000        0.0000        0.0000        0.0000        0.0000        0.0000        0.0000        0.0000        0.0000        0.0000        0.0000        0.0000        0.0000        0.0000        0.0000        0.0000        0.0000        0.0000        0.0000        0.0000        0.0000        0.0000        0.0000        0.0000        0.0000        0.0000        0.0000        0.0000        0.0000        0.0000        0.0000        0.0000        0.0000        0.0000        0.0000        0.0000        0.0000        0.0000        0.0000        0.0000        0.0000        0.0000        0.0000        0.0000        0.0000        0.0000        0.0000        0.0000        0.0000        0.0000        0.0000        0.0000        0.0000        0.0000        0.0000        0.0000        0.0000        0.0000        0.0000        0.0000        0.0000        0.0000        0.0000        0.0000        0.0000        0.0000        0.0000        0.0000        0.0000        0.0000        0.0000        0.0000        0.0000        0.0000        0.0000        0.0000        0.0000        0.0000        0.0000        0.0000      100.9387       94.0299       91.7060      118.1980       78.8709       84.3213       88.0479       84.8397       97.0061        0.0000        0.0000        0.0000        0.0000        0.0000        0.0000        0.0000        0.0000        0.0000        0.0000        0.0000        0.0000        0.0000        0.0000        0.0000        0.0000        0.0000        0.0000        0.0000        0.0000       94.5704       85.6950       83.9364       77.9289       84.4163       80.0101       78.6730       94.5104       59.2537       55.7231       60.4918       61.3794       91.4517       99.8472       97.1466      103.4890      100.9724      100.3184      125.9064      127.9185      176.2735      148.1035      110.5441      162.7664      183.5858        0.0000        0.0000      145.6146        0.0000        0.0000        0.0000        0.0000        0.0000        0.0000        0.0000        0.0000        0.0000        0.0000        0.0000        0.0000        0.0000        0.0000        0.0000        0.0000        0.0000        0.0000        0.0000        0.0000        0.0000        0.0000        0.0000        0.0000        0.0000        0.0000       15.6332       22.7929        0.0000        0.0000        0.0000        0.0000        0.0000        0.0000        0.0000        0.0000        0.0000        0.0000        0.0000        0.0000        0.0000        0.0000        0.0000        0.0000        0.0000        0.0000        0.0000        0.0000        0.0000        0.0000        0.0000        0.0000        0.0000        0.0000        0.0000        0.0000        0.0000        0.0000        0.0000        0.0000        0.0000        0.0000        0.0000        0.0000        0.0000        0.0000        0.0000        0.0000        0.0000        0.0000        0.0000        0.0000        0.0000        0.0000        0.0000        0.0000        0.0000        0.0000        0.0000        0.0000        0.0000        0.0000        0.0000        0.0000        0.0000        0.0000
[truncated: 212,709 more chars]
