# Supplementary material for: Multidimensional evaluation of the TRMM 3B43V7 satellite-based precipitation product in mainland China from 1998–2016
Source: PeerJ. 2020 Feb 20;8:e8615. doi: 10.7717/peerj.8615 (PMC7036276; doi:10.7717/peerj.8615)
Supplement: Supplemental Information 2 [file peerj-08-8615-s002.zip › TRMM_3B43 data/TRMM 3B43 data-Year-Month/2008-05.txt]

ncols         249
nrows         175
xllcorner     73.250
yllcorner     6.500
cellsize      0.25000
        0.0000        0.0000        0.0000        0.0000        0.0000        0.0000        0.0000        0.0000        0.0000        0.0000        0.0000        0.0000        0.0000        0.0000        0.0000        0.0000        0.0000        0.0000        0.0000        0.0000        0.0000        0.0000        0.0000        0.0000        0.0000        0.0000        0.0000        0.0000        0.0000        0.0000        0.0000        0.0000        0.0000        0.0000        0.0000        0.0000        0.0000        0.0000        0.0000        0.0000        0.0000        0.0000        0.0000        0.0000        0.0000        0.0000        0.0000        0.0000        0.0000        0.0000        0.0000        0.0000        0.0000        0.0000        0.0000        0.0000        0.0000        0.0000        0.0000        0.0000        0.0000        0.0000        0.0000        0.0000        0.0000        0.0000        0.0000        0.0000        0.0000        0.0000        0.0000        0.0000        0.0000        0.0000        0.0000        0.0000        0.0000        0.0000        0.0000        0.0000        0.0000        0.0000        0.0000        0.0000        0.0000        0.0000        0.0000        0.0000        0.0000        0.0000        0.0000        0.0000        0.0000        0.0000        0.0000        0.0000        0.0000        0.0000        0.0000        0.0000        0.0000        0.0000        0.0000        0.0000        0.0000        0.0000        0.0000        0.0000        0.0000        0.0000        0.0000        0.0000        0.0000        0.0000        0.0000        0.0000        0.0000        0.0000        0.0000        0.0000        0.0000        0.0000        0.0000        0.0000        0.0000        0.0000        0.0000        0.0000        0.0000        0.0000        0.0000        0.0000        0.0000        0.0000        0.0000        0.0000        0.0000        0.0000        0.0000        0.0000        0.0000        0.0000        0.0000        0.0000        0.0000        0.0000        0.0000        0.0000        0.0000        0.0000        0.0000        0.0000        0.0000        0.0000        0.0000        0.0000        0.0000        0.0000        0.0000        0.0000        0.0000        0.0000        0.0000        0.0000        0.0000        0.0000        0.0000        0.0000        0.0000        0.0000        0.0000        0.0000        0.0000       37.4003       34.7243       32.4186        0.0000        0.0000        0.0000       36.3927       32.0023       28.2707       29.7827       28.7173       25.7481       29.0377       32.7556       33.7398       33.3693       31.5396       31.9527       28.3328       22.9633       25.9131       30.0452       37.7118       47.8731       58.3827       72.0866       88.2637       81.4197       73.8909       75.8707       64.7732       59.7724       63.3267       81.6896       67.9330       65.4695       64.0571       78.1358       90.5922       88.0012       88.9969       94.8255       84.9991       76.5503       75.2971       69.9488        0.0000        0.0000        0.0000        0.0000        0.0000        0.0000        0.0000        0.0000        0.0000        0.0000        0.0000        0.0000        0.0000        0.0000        0.0000        0.0000        0.0000        0.0000        0.0000        0.0000        0.0000        0.0000        0.0000        0.0000        0.0000        0.0000        0.0000        0.0000        0.0000        0.0000
        0.0000        0.0000        0.0000        0.0000        0.0000        0.0000        0.0000        0.0000        0.0000        0.0000        0.0000        0.0000        0.0000        0.0000        0.0000        0.0000        0.0000        0.0000        0.0000        0.0000        0.0000        0.0000        0.0000        0.0000        0.0000        0.0000        0.0000        0.0000        0.0000        0.0000        0.0000        0.0000        0.0000        0.0000        0.0000        0.0000        0.0000        0.0000        0.0000        0.0000        0.0000        0.0000        0.0000        0.0000        0.0000        0.0000        0.0000        0.0000        0.0000        0.0000        0.0000        0.0000        0.0000        0.0000        0.0000        0.0000        0.0000        0.0000        0.0000        0.0000        0.0000        0.0000        0.0000        0.0000        0.0000        0.0000        0.0000        0.0000        0.0000        0.0000        0.0000        0.0000        0.0000        0.0000        0.0000        0.0000        0.0000        0.0000        0.0000        0.0000        0.0000        0.0000        0.0000        0.0000        0.0000        0.0000        0.0000        0.0000        0.0000        0.0000        0.0000        0.0000        0.0000        0.0000        0.0000        0.0000        0.0000        0.0000        0.0000        0.0000        0.0000        0.0000        0.0000        0.0000        0.0000        0.0000        0.0000        0.0000        0.0000        0.0000        0.0000        0.0000        0.0000        0.0000        0.0000        0.0000        0.0000        0.0000        0.0000        0.0000        0.0000        0.0000        0.0000        0.0000        0.0000        0.0000        0.0000        0.0000        0.0000        0.0000        0.0000        0.0000        0.0000        0.0000        0.0000        0.0000        0.0000        0.0000        0.0000        0.0000        0.0000        0.0000        0.0000        0.0000        0.0000        0.0000        0.0000        0.0000        0.0000        0.0000        0.0000        0.0000        0.0000        0.0000        0.0000        0.0000        0.0000        0.0000        0.0000        0.0000        0.0000        0.0000        0.0000        0.0000        0.0000        0.0000        0.0000        0.0000        0.0000        0.0000        0.0000        0.0000       30.8432       34.4481       33.9064       34.9160       33.0493       35.1793       32.5295       45.0363       46.3759       37.9400       31.6166       25.8936       28.5617       28.6923       29.1428       40.0195       35.0518       35.1302       36.6773       38.1943       36.0497       37.1150       41.7018       50.9856       62.2607       65.6040       73.2198       90.4109       90.1872       79.7697       68.0085       69.8826       86.3159       78.3178       71.8672       60.9213       56.3450       67.3153       78.6436       88.2229       98.6516      103.7875      104.4888      104.0849       79.3317       73.2357       71.8024       68.7315       61.9133       61.1615       64.4559       70.2433       85.4221       85.7684        0.0000        0.0000        0.0000        0.0000        0.0000        0.0000        0.0000        0.0000        0.0000        0.0000        0.0000        0.0000        0.0000        0.0000        0.0000        0.0000        0.0000        0.0000        0.0000        0.0000        0.0000        0.0000        0.0000
        0.0000        0.0000        0.0000        0.0000        0.0000        0.0000        0.0000        0.0000        0.0000        0.0000        0.0000        0.0000        0.0000        0.0000        0.0000        0.0000        0.0000        0.0000        0.0000        0.0000        0.0000        0.0000        0.0000        0.0000        0.0000        0.0000        0.0000        0.0000        0.0000        0.0000        0.0000        0.0000        0.0000        0.0000        0.0000        0.0000        0.0000        0.0000        0.0000        0.0000        0.0000        0.0000        0.0000        0.0000        0.0000        0.0000        0.0000        0.0000        0.0000        0.0000        0.0000        0.0000        0.0000        0.0000        0.0000       26.9377        0.0000       22.2213       21.2143        0.0000        0.0000        0.0000        0.0000        0.0000        0.0000        0.0000        0.0000        0.0000        0.0000        0.0000        0.0000        0.0000        0.0000        0.0000        0.0000        0.0000        0.0000        0.0000        0.0000        0.0000        0.0000        0.0000        0.0000        0.0000        0.0000        0.0000        0.0000        0.0000        0.0000        0.0000        0.0000        0.0000        0.0000        0.0000        0.0000        0.0000        0.0000        0.0000        0.0000        0.0000        0.0000        0.0000        0.0000        0.0000        0.0000        0.0000        0.0000        0.0000        0.0000        0.0000        0.0000        0.0000        0.0000        0.0000        0.0000        0.0000        0.0000        0.0000        0.0000        0.0000        0.0000        0.0000        0.0000        0.0000        0.0000        0.0000        0.0000        0.0000        0.0000        0.0000        0.0000        0.0000        0.0000        0.0000        0.0000        0.0000        0.0000        0.0000        0.0000        0.0000        0.0000        0.0000        0.0000        0.0000        0.0000        0.0000        0.0000        0.0000        0.0000        0.0000        0.0000        0.0000        0.0000        0.0000        0.0000        0.0000        0.0000        0.0000        0.0000        0.0000        0.0000        0.0000        0.0000        0.0000        0.0000        0.0000        0.0000        0.0000        0.0000        0.0000        0.0000       29.8511       30.7470       30.6830       36.7830       44.9969       55.7294       39.7902       49.2580       43.1371       37.1526       40.9445       36.0598       26.5672       23.9825       25.7913       29.9014       38.6924       44.2984       41.1135       40.1507       42.4446       45.3212       47.2258       46.9930       64.9303       74.3860       72.0908       74.1988       92.2863       74.6908       70.9335       63.3527       73.4129       74.5408       74.7542       64.2027       58.3892       55.6164       63.0299       95.3747       90.9437      104.9371      103.9976       91.4605       82.4463       82.5117       84.7778       80.4625       73.0944       71.6775       70.7892       68.9659       71.4469       77.6131       85.7616       95.2001        0.0000        0.0000        0.0000        0.0000        0.0000        0.0000        0.0000        0.0000        0.0000        0.0000        0.0000        0.0000        0.0000        0.0000        0.0000        0.0000        0.0000        0.0000        0.0000        0.0000        0.0000        0.0000
        0.0000        0.0000        0.0000        0.0000        0.0000        0.0000        0.0000        0.0000        0.0000        0.0000        0.0000        0.0000        0.0000        0.0000        0.0000        0.0000        0.0000        0.0000        0.0000        0.0000        0.0000        0.0000        0.0000        0.0000        0.0000        0.0000        0.0000        0.0000        0.0000        0.0000        0.0000        0.0000        0.0000        0.0000        0.0000        0.0000        0.0000        0.0000        0.0000        0.0000        0.0000        0.0000        0.0000        0.0000        0.0000        0.0000        0.0000        0.0000        0.0000        0.0000        0.0000        0.0000        0.0000       35.6558       32.2654       28.8935       24.7214       26.5653       26.4472       11.7550        0.0000        0.0000        0.0000        0.0000        0.0000        0.0000        0.0000        0.0000        0.0000        0.0000        0.0000        0.0000        0.0000        0.0000        0.0000        0.0000        0.0000        0.0000        0.0000        0.0000        0.0000        0.0000        0.0000        0.0000        0.0000        0.0000        0.0000        0.0000        0.0000        0.0000        0.0000        0.0000        0.0000        0.0000        0.0000        0.0000        0.0000        0.0000        0.0000        0.0000        0.0000        0.0000        0.0000        0.0000        0.0000        0.0000        0.0000        0.0000        0.0000        0.0000        0.0000        0.0000        0.0000        0.0000        0.0000        0.0000        0.0000        0.0000        0.0000        0.0000        0.0000        0.0000        0.0000        0.0000        0.0000        0.0000        0.0000        0.0000        0.0000        0.0000        0.0000        0.0000        0.0000        0.0000        0.0000        0.0000        0.0000        0.0000        0.0000        0.0000        0.0000        0.0000        0.0000        0.0000        0.0000        0.0000        0.0000        0.0000        0.0000        0.0000        0.0000        0.0000        0.0000        0.0000        0.0000        0.0000        0.0000        0.0000        0.0000        0.0000        0.0000        0.0000        0.0000        0.0000        0.0000        0.0000        0.0000        0.0000        0.0000        0.0000       32.5603       31.1800       29.9441       30.6457       35.2860       40.1095       55.3265       88.3435       56.9408       95.3273       45.5434       48.6896       43.2946       35.1215       36.4309       33.3839       33.1862       45.0823       49.3856       48.9200       54.8736       62.3780       72.9475       72.9083       71.0038       73.5180       76.1874       91.6998       93.5171       95.9253       71.5576       61.0203       55.6862       65.0051       86.9166       80.1907       63.2247       58.8320       70.0811       62.6229      102.2316      110.3801       81.6708       95.6314       85.5035       85.4891       80.9117       86.6853       80.7597       69.8548       69.4008       73.7829       80.8379       79.6224       83.1043      105.6768      106.7849      118.5461      122.6995        0.0000        0.0000        0.0000        0.0000        0.0000        0.0000        0.0000        0.0000        0.0000        0.0000        0.0000        0.0000        0.0000        0.0000        0.0000        0.0000        0.0000        0.0000        0.0000        0.0000
        0.0000        0.0000        0.0000        0.0000        0.0000        0.0000        0.0000        0.0000        0.0000        0.0000        0.0000        0.0000        0.0000        0.0000        0.0000        0.0000        0.0000        0.0000        0.0000        0.0000        0.0000        0.0000        0.0000        0.0000        0.0000        0.0000        0.0000        0.0000        0.0000        0.0000        0.0000        0.0000        0.0000        0.0000        0.0000        0.0000        0.0000        0.0000        0.0000        0.0000        0.0000        0.0000        0.0000        0.0000        0.0000        0.0000        0.0000        0.0000        0.0000        0.0000        0.0000        0.0000        0.0000       15.0624       15.7585       16.9496       18.4824       18.2386       15.2589       10.8753        0.0000        0.0000        0.0000        0.0000        0.0000        0.0000        0.0000        0.0000        0.0000        0.0000        0.0000        0.0000        0.0000        0.0000        0.0000        0.0000        0.0000        0.0000        0.0000        0.0000        0.0000        0.0000        0.0000        0.0000        0.0000        0.0000        0.0000        0.0000        0.0000        0.0000        0.0000        0.0000        0.0000        0.0000        0.0000        0.0000        0.0000        0.0000        0.0000        0.0000        0.0000        0.0000        0.0000        0.0000        0.0000        0.0000        0.0000        0.0000        0.0000        0.0000        0.0000        0.0000        0.0000        0.0000        0.0000        0.0000        0.0000        0.0000        0.0000        0.0000        0.0000        0.0000        0.0000        0.0000        0.0000        0.0000        0.0000        0.0000        0.0000        0.0000        0.0000        0.0000        0.0000        0.0000        0.0000        0.0000        0.0000        0.0000        0.0000        0.0000        0.0000        0.0000        0.0000        0.0000        0.0000        0.0000        0.0000        0.0000        0.0000        0.0000        0.0000        0.0000        0.0000        0.0000        0.0000        0.0000        0.0000        0.0000        0.0000        0.0000        0.0000        0.0000        0.0000        0.0000        0.0000        0.0000        0.0000        0.0000        0.0000        0.0000       40.0572       31.2864       26.2892       28.9902       40.1636       53.2106       96.1941       52.1387       74.2029       63.7157       37.5534       37.6810       45.0268       35.3998       36.5245       43.1517       47.0432       59.4786       63.2050       69.6416       80.2543       95.8914      100.5063       94.9250       86.6815       79.9049       85.3883       91.7797      116.4098      116.5244       88.1518       68.6986       65.6530       82.2164       77.4821       71.0490       65.7137       55.0868       51.2186       65.4227       69.7936      102.4542       80.6109       83.2625       76.0805       67.1682       62.5447       67.5921       75.5208       71.3368       76.3644       75.8972       75.4803       86.5566       93.7588      114.9487      117.0321      126.8874      142.6994      117.4443      125.3958        0.0000        0.0000        0.0000        0.0000        0.0000        0.0000        0.0000        0.0000        0.0000        0.0000        0.0000        0.0000        0.0000        0.0000        0.0000        0.0000        0.0000        0.0000
        0.0000        0.0000        0.0000        0.0000        0.0000        0.0000        0.0000        0.0000        0.0000        0.0000        0.0000        0.0000        0.0000        0.0000        0.0000        0.0000        0.0000        0.0000        0.0000        0.0000        0.0000        0.0000        0.0000        0.0000        0.0000        0.0000        0.0000        0.0000        0.0000        0.0000        0.0000        0.0000        0.0000        0.0000        0.0000        0.0000        0.0000        0.0000        0.0000        0.0000        0.0000        0.0000        0.0000        0.0000        0.0000        0.0000        0.0000        0.0000        0.0000        0.0000       21.1242        9.4562       10.8672        9.6476       16.9058       13.4420       11.5986       13.2960       12.5476        8.5897        6.6717        7.7305        0.0000        0.0000        0.0000        0.0000        0.0000        0.0000        0.0000        0.0000        0.0000        0.0000        0.0000        0.0000        0.0000        0.0000        0.0000        0.0000        0.0000        0.0000        0.0000        0.0000        0.0000        0.0000        0.0000        0.0000        0.0000        0.0000        0.0000        0.0000        0.0000        0.0000        0.0000        0.0000        0.0000        0.0000        0.0000        0.0000        0.0000        0.0000        0.0000        0.0000        0.0000        0.0000        0.0000        0.0000        0.0000        0.0000        0.0000        0.0000        0.0000        0.0000        0.0000        0.0000        0.0000        0.0000        0.0000        0.0000        0.0000        0.0000        0.0000        0.0000        0.0000        0.0000        0.0000        0.0000        0.0000        0.0000        0.0000        0.0000        0.0000        0.0000        0.0000        0.0000        0.0000        0.0000        0.0000        0.0000        0.0000        0.0000        0.0000        0.0000        0.0000        0.0000        0.0000        0.0000        0.0000        0.0000        0.0000        0.0000        0.0000        0.0000        0.0000        0.0000        0.0000        0.0000        0.0000        0.0000        0.0000        0.0000        0.0000        0.0000        0.0000        0.0000        0.0000        0.0000        0.0000        0.0000        0.0000       31.5310       35.2877       39.0960       36.8199       40.0884       42.4861       49.5551       52.7305       43.7038       46.2986       38.0139       38.4415       42.5602       45.3053       39.5301       46.0466       56.4117       59.3127       72.2350       74.4882       71.5494       69.3026      109.0432      112.0667      108.6153      103.5204       84.9204       81.8168       86.3831       83.2225      104.4363       83.6518       64.7922       66.9720       96.5477       84.6988       80.7561       50.9886       51.5214       60.4052       83.2819       81.7549       90.9093       75.5370       87.5175       86.3410       68.1447       60.0058       68.5377       71.9085       76.3098       78.7486       80.6147       84.9709       90.5489      107.4881      106.0114      120.1535      135.1476      155.8764      155.8353      170.2237        0.0000        0.0000        0.0000        0.0000        0.0000        0.0000        0.0000        0.0000        0.0000        0.0000        0.0000        0.0000        0.0000        0.0000       59.1865       59.3328       91.6467        0.0000
        0.0000        0.0000        0.0000        0.0000        0.0000        0.0000        0.0000        0.0000        0.0000        0.0000        0.0000        0.0000        0.0000        0.0000        0.0000        0.0000        0.0000        0.0000        0.0000        0.0000        0.0000        0.0000        0.0000        0.0000        0.0000        0.0000        0.0000        0.0000        0.0000        0.0000        0.0000        0.0000        0.0000        0.0000        0.0000        0.0000        0.0000        0.0000        0.0000        0.0000        0.0000        0.0000        0.0000        0.0000        0.0000        0.0000        0.0000        0.0000        5.9528        6.2474        5.9695        6.7099        7.3308        7.5861        8.3072        8.1156        7.5874        9.2422        8.8052        9.1180       10.3320       10.1199        9.1719        0.0000        0.0000        0.0000        0.0000        0.0000        0.0000        0.0000        0.0000        0.0000        0.0000        0.0000        0.0000        0.0000        0.0000        0.0000        0.0000        0.0000        0.0000        0.0000        0.0000        0.0000        0.0000        0.0000        0.0000        0.0000        0.0000        0.0000        0.0000        0.0000        0.0000        0.0000        0.0000        0.0000        0.0000        0.0000        0.0000        0.0000        0.0000        0.0000        0.0000        0.0000        0.0000        0.0000        0.0000        0.0000        0.0000        0.0000        0.0000        0.0000        0.0000        0.0000        0.0000        0.0000        0.0000        0.0000        0.0000        0.0000        0.0000        0.0000        0.0000        0.0000        0.0000        0.0000        0.0000        0.0000        0.0000        0.0000        0.0000        0.0000        0.0000        0.0000        0.0000        0.0000        0.0000        0.0000        0.0000        0.0000        0.0000        0.0000        0.0000        0.0000        0.0000        0.0000        0.0000        0.0000        0.0000        0.0000        0.0000        0.0000        0.0000        0.0000        0.0000        0.0000        0.0000        0.0000        0.0000        0.0000        0.0000        0.0000        0.0000        0.0000        0.0000        0.0000        0.0000        0.0000       32.0283       34.2930       40.3888       68.5954       56.7329       45.0565       38.7545       41.2649       40.6411       41.1057       41.0443       37.4430       40.7072       43.4813       46.7414       45.6540       50.4733       57.4139       63.1117       59.6354       53.8447       56.3305       60.5862       97.2989      108.4353      115.2727      102.2985       88.8132       85.2828       79.3146       94.5280       84.0628       69.9500       57.0413       45.6419       76.1730       71.3420       54.9060       56.1931       46.4776       61.2987       70.7087       53.8497       65.2480       70.0773       81.2489       80.2766       61.8498       62.1031       70.6594       79.4678       84.7452       97.1778       86.8841       88.4893      101.5540       94.4680      107.9141      138.6207      160.6954      153.0240      156.9261      188.2393      172.1231        0.0000        0.0000        0.0000        0.0000        0.0000        0.0000        0.0000        0.0000        0.0000       53.4693       52.1918       61.7498       61.9430       58.1239       70.7924       70.9206       77.1685
        0.0000        0.0000        0.0000        0.0000        0.0000        0.0000        0.0000        0.0000        0.0000        0.0000        0.0000        0.0000        0.0000        0.0000        0.0000        0.0000        0.0000        0.0000        0.0000        0.0000        0.0000        0.0000        0.0000        0.0000        0.0000        0.0000        0.0000        0.0000        0.0000        0.0000        0.0000        0.0000        0.0000        0.0000        0.0000        0.0000        0.0000        0.0000        0.0000        0.0000        0.0000        0.0000        0.0000        0.0000        0.0000        0.0000        0.0000        0.0000        7.0669        6.4691        6.0834        4.9284        4.4180        4.7749        5.0214        5.7566        5.6251        6.0624        8.8815       13.2439       15.9726       13.7777        8.8916        9.5271        8.1272        4.8642        5.5316        0.0000        0.0000        0.0000        0.0000        0.0000        0.0000        0.0000        0.0000        0.0000        0.0000        0.0000        0.0000        0.0000        0.0000        0.0000        0.0000        0.0000        0.0000        0.0000        0.0000        0.0000        0.0000        0.0000        0.0000        0.0000        0.0000        0.0000        0.0000        0.0000        0.0000        0.0000        0.0000        0.0000        0.0000        0.0000        0.0000        0.0000        0.0000        0.0000        0.0000        0.0000        0.0000        0.0000        0.0000        0.0000        0.0000        0.0000        0.0000        0.0000        0.0000        0.0000        0.0000        0.0000        0.0000        0.0000        0.0000        0.0000        0.0000        0.0000        0.0000        0.0000        0.0000        0.0000        0.0000        0.0000        0.0000        0.0000        0.0000        0.0000        0.0000        0.0000        0.0000        0.0000        0.0000        0.0000        0.0000        0.0000        0.0000        0.0000        0.0000        0.0000        0.0000        0.0000        0.0000        0.0000        0.0000        0.0000        0.0000        0.0000        0.0000        0.0000        0.0000        0.0000        0.0000        0.0000        0.0000        0.0000        0.0000        0.0000        0.0000        0.0000       42.6115       37.0518       36.6354       83.3406       90.6523       56.7448       37.7849       39.5065       43.1685       45.3879       37.6622       41.6179       36.2368       38.0810       41.3361       42.5157       46.4909       46.1669       48.9150       54.7344       54.3517       57.6918       70.9787       87.8185       94.1624       84.0431       75.0615       80.7531       77.2766       75.3049       79.3666       95.9416       91.4934      101.0108       66.8261       66.5025       56.7546       56.7861       45.5474       41.1786       81.7324       95.2858       89.4763       82.3067       84.0042       82.7521       76.5041       68.2162       71.4300       84.4945       91.7886       95.3977       98.6163       95.7841       98.4777       99.8176       89.7778       94.4207      124.0801      129.0243      131.4081      147.2408      146.0149        0.0000        0.0000        0.0000        0.0000        0.0000        0.0000       76.1753       80.6262       69.8895       76.1302       64.3447       52.7079       61.8603       65.5285       79.0071       76.4309        0.0000        0.0000
        0.0000        0.0000        0.0000        0.0000        0.0000        0.0000        0.0000        0.0000        0.0000        0.0000        0.0000        0.0000        0.0000        0.0000        0.0000        0.0000        0.0000        0.0000        0.0000        0.0000        0.0000        0.0000        0.0000        0.0000        0.0000        0.0000        0.0000        0.0000        0.0000        0.0000        0.0000        0.0000        0.0000        0.0000        0.0000        0.0000        0.0000        0.0000        0.0000        0.0000        0.0000        0.0000        0.0000        0.0000        0.0000        0.0000        0.0000        0.0000        8.5960        7.7614        6.8811        5.1442        4.7057        4.6480        4.0552        1.0582        1.0049        1.2970        1.8795        3.9143        5.3723        4.5417        4.1235        6.0931       13.0270       13.4333       10.5349        8.3169        5.5576        0.0000        0.0000        0.0000        0.0000        0.0000        0.0000        0.0000        0.0000        0.0000        0.0000        0.0000        0.0000        0.0000        0.0000        0.0000        0.0000        0.0000        0.0000        0.0000        0.0000        0.0000        0.0000        0.0000        0.0000        0.0000        0.0000        0.0000        0.0000        0.0000        0.0000        0.0000        0.0000        0.0000        0.0000        0.0000        0.0000        0.0000        0.0000        0.0000        0.0000        0.0000        0.0000        0.0000        0.0000        0.0000        0.0000        0.0000        0.0000        0.0000        0.0000        0.0000        0.0000        0.0000        0.0000        0.0000        0.0000        0.0000        0.0000        0.0000        0.0000        0.0000        0.0000        0.0000        0.0000        0.0000        0.0000        0.0000        0.0000        0.0000        0.0000        0.0000        0.0000        0.0000        0.0000        0.0000        0.0000        0.0000        0.0000        0.0000        0.0000        0.0000        0.0000        0.0000        0.0000        0.0000        0.0000        0.0000        0.0000        0.0000        0.0000        0.0000        0.0000        0.0000        0.0000        0.0000        0.0000        0.0000        0.0000        0.0000       31.5849       28.0045       28.0550       34.4257       32.8223       36.9422       39.0566       41.0696      124.9766      463.8003      327.7742       35.7449       35.2751       28.7913       34.1044       39.1418       46.2706       37.7940       32.2109       36.7542       45.7312       50.1744       60.7050       78.8193       70.8023       63.4090       62.0210       64.3810       68.3431       60.9693       57.4737       55.3756       67.9275       75.3225       74.8488       81.1295       63.3600       48.5647       41.4241       45.2375       61.1929       70.5021       80.8614       81.3402       85.7543       84.3807       70.2362       57.9391       70.8586       80.5861       81.0492      102.6539      112.6174      118.9915      112.9846       92.1829       87.8519       97.5850      110.5479      130.3387      108.3173      108.2297      113.0748      117.4380      110.8841      121.0766      144.6350       91.7901       82.7172       69.0474       65.8309       63.3327       70.6546       71.1541       69.1650       68.6399       70.3907       77.5295       85.0565        0.0000        0.0000
        0.0000        0.0000        0.0000        0.0000        0.0000        0.0000        0.0000        0.0000        0.0000        0.0000        0.0000        0.0000        0.0000        0.0000        0.0000        0.0000        0.0000        0.0000        0.0000        0.0000        0.0000        0.0000        0.0000        0.0000        0.0000        0.0000        0.0000        0.0000        0.0000        0.0000        0.0000        0.0000        0.0000        0.0000        0.0000        0.0000        0.0000        0.0000        0.0000        0.0000        0.0000        0.0000        0.0000        0.0000        0.0000        0.0000        0.0000        0.0000        9.8402        9.2364        8.6011        6.3741        5.5151        5.3340        4.4332        2.0939        1.8557        1.9210        0.9755        1.5717        1.9912        2.7057        2.4444        2.7356        5.8440        8.5661       10.8090       11.5688       10.2255        7.0895        0.0000        0.0000        0.0000        0.0000        0.0000        0.0000        0.0000        0.0000        0.0000        0.0000        0.0000        0.0000        0.0000        0.0000        0.0000        0.0000        0.0000        0.0000        0.0000        0.0000        0.0000        0.0000        0.0000        0.0000        0.0000        0.0000        0.0000        0.0000        0.0000        0.0000        0.0000        0.0000        0.0000        0.0000        0.0000        0.0000        0.0000        0.0000        0.0000        0.0000        0.0000        0.0000        0.0000        0.0000        0.0000        0.0000        0.0000        0.0000        0.0000        0.0000        0.0000        0.0000        0.0000        0.0000        0.0000        0.0000        0.0000        0.0000        0.0000        0.0000        0.0000        0.0000        0.0000        0.0000        0.0000        0.0000        0.0000        0.0000        0.0000        0.0000        0.0000        0.0000        0.0000        0.0000        0.0000        0.0000        0.0000        0.0000        0.0000        0.0000        0.0000        0.0000        0.0000        0.0000        0.0000        0.0000        0.0000        0.0000        0.0000        0.0000        0.0000        0.0000        0.0000        0.0000        0.0000        0.0000        0.0000        0.0000        0.0000       27.7862       28.5671       39.0368       39.6707       60.5134        0.0000       36.5920       80.0907      308.1138        0.0000        0.0000        0.0000       35.9151       55.8252       58.6912       52.5950       45.2435       33.1527       35.5221       36.7632       39.0372       61.7206       72.6077       69.8108       71.2105       61.4546       59.4216       56.6661       52.7522       53.0422       45.3043       52.0564       66.4242       68.7422       67.4548       59.7354       52.3319       40.3803       37.0005       52.7525       70.7552       77.2911       97.6900       96.4063       85.8479       66.5098       57.6838       68.6197       82.8580      102.3196      102.5446      101.2651      123.5131      115.8028      124.0591      112.9207      119.2017      132.7657      122.4401      101.7696      112.7485      120.6014      117.3958      107.8336      101.4257      118.3386       81.6284       71.5723       64.5996       65.9639       63.6812       62.9351       61.1295       67.2471       73.3099       68.9012       74.2775       92.7277        0.0000        0.0000
        0.0000        0.0000        0.0000        0.0000        0.0000        0.0000        0.0000        0.0000        0.0000        0.0000        0.0000        0.0000        0.0000        0.0000        0.0000        0.0000        0.0000        0.0000        0.0000        0.0000        0.0000        0.0000        0.0000        0.0000        0.0000        0.0000        0.0000        0.0000        0.0000        0.0000        0.0000        0.0000        0.0000        0.0000        0.0000        0.0000        0.0000        0.0000        4.9280        4.6415        4.8569        0.0000        0.0000        0.0000        0.0000        0.0000        0.0000        0.0000       11.1374       10.6422        9.2905        6.9325        6.3182        5.8010        7.4931       29.3031       34.9031        9.2157        1.3152        1.6170        1.9573        2.1321        2.6860        2.4960        2.6610        3.1525        6.3432       10.1277       15.1144       11.3306        0.0000        0.0000        0.0000        0.0000        0.0000        0.0000        0.0000        0.0000        0.0000        0.0000        0.0000        0.0000        0.0000        0.0000        0.0000        0.0000        0.0000        0.0000        0.0000        0.0000        0.0000        0.0000        0.0000        0.0000        0.0000        0.0000        0.0000        0.0000        0.0000        0.0000        0.0000        0.0000        0.0000        0.0000        0.0000        0.0000        0.0000        0.0000        0.0000        0.0000        0.0000        0.0000        0.0000        0.0000        0.0000        0.0000        0.0000        0.0000        0.0000        0.0000        0.0000        0.0000        0.0000        0.0000        0.0000        0.0000        0.0000        0.0000        0.0000        0.0000        0.0000        0.0000        0.0000        0.0000        0.0000        0.0000        0.0000        0.0000        0.0000        0.0000        0.0000        0.0000        0.0000        0.0000        0.0000        0.0000        0.0000        0.0000        0.0000        0.0000        0.0000        0.0000        0.0000        0.0000        0.0000        0.0000        0.0000        0.0000        0.0000        0.0000        0.0000        0.0000        0.0000        0.0000        0.0000        0.0000        0.0000        0.0000        0.0000        0.0000        0.0000        0.0000        0.0000        0.0000        0.0000        0.0000        0.0000        0.0000        0.0000        0.0000        0.0000        0.0000        0.0000       43.5614       51.2205       48.0472       40.6544       39.6931       45.9133       42.2743       48.9571       64.5501       75.1864       71.4209       66.3275       68.7942       58.9126       54.2627       43.7220       45.8148       54.3832       48.9881       53.2010       74.7431       77.5129       65.1920       59.6259       58.4139       92.0189       77.1230       78.8363       65.5136       58.8756       78.5320       55.0449       45.0865       53.8364       81.9146      111.8982      109.3687       98.2261      102.9296      112.8316      133.7623      105.8772      126.0536      101.9794      102.4606      115.8057       99.3149      114.7646      111.7266      108.2552      101.8105       97.8668       83.0156       72.5575       66.1250       68.3526       63.0350       60.2009       62.8596       75.2895      100.4455       90.4709       91.1977        0.0000        0.0000        0.0000
        0.0000        0.0000        0.0000        0.0000        0.0000        0.0000        0.0000        0.0000        0.0000        0.0000        0.0000        0.0000        0.0000        0.0000        0.0000        0.0000        0.0000        0.0000        0.0000        0.0000        0.0000        0.0000        0.0000        0.0000        0.0000        0.0000        0.0000        0.0000        0.0000        0.0000        0.0000        0.0000        0.0000        0.0000        0.0000        0.0000        0.0000        0.0000        4.5106       11.3082       29.9007       22.0907        9.6057       17.2618       16.0773       14.2794       21.1625       30.5732       27.7632       20.7152       13.3383        9.8565        8.9482        7.3176        7.3599       35.5934       23.5096        4.0755        2.3510        1.6424        1.1606        1.1532        1.6800        2.2215        2.7365        3.5900        4.1347        8.7634       17.7791       16.4186        8.6117        7.5850        0.0000        0.0000        0.0000        0.0000        0.0000        0.0000        0.0000        0.0000        0.0000        0.0000        0.0000        0.0000        0.0000        0.0000        0.0000        0.0000        0.0000        0.0000        0.0000        0.0000        0.0000        0.0000        0.0000        0.0000        0.0000        0.0000        0.0000        0.0000        0.0000        0.0000        0.0000        0.0000        0.0000        0.0000        0.0000        0.0000        0.0000        0.0000        0.0000        0.0000        0.0000        0.0000        0.0000        0.0000        0.0000        0.0000        0.0000        0.0000        0.0000        0.0000        0.0000        0.0000        0.0000        0.0000        0.0000        0.0000        0.0000        0.0000        0.0000        0.0000        0.0000        0.0000        0.0000        0.0000        0.0000        0.0000        0.0000        0.0000        0.0000        0.0000        0.0000        0.0000        0.0000        0.0000        0.0000        0.0000        0.0000        0.0000        0.0000        0.0000        0.0000        0.0000        0.0000        0.0000        0.0000        0.0000        0.0000        0.0000        0.0000        0.0000        0.0000        0.0000        0.0000        0.0000        0.0000        0.0000        0.0000        0.0000        0.0000        0.0000        0.0000        0.0000        0.0000        0.0000        0.0000        0.0000        0.0000        0.0000        0.0000        0.0000        0.0000        0.0000       42.6555       47.2754       45.1636       48.3471       47.4885       53.1328       51.8247       56.1966       67.1010       68.9087       81.3051       83.4009       91.8322       87.9507       54.6166       39.2004       41.8337       55.9457       36.2724       51.8854       72.6117       73.1898       58.1150       76.8599      110.4548       72.1618       54.8419       42.6238       49.9668       75.1048       54.2602       43.0596       47.2802       62.6705       71.1139       86.4210       96.0447      107.4199      136.9003      164.4491      154.9848      142.6544       93.0863       95.2041       98.3553      114.2124      109.5170      101.1680      100.7942       99.2394       98.6558       89.2971       75.1884       85.7429       88.7606       76.5342       76.0151       80.1403       95.3300      112.9907      101.4713        0.0000        0.0000        0.0000        0.0000
        0.0000        0.0000        0.0000        0.0000        0.0000        0.0000        0.0000        0.0000        0.0000        0.0000        0.0000        0.0000        0.0000        0.0000        0.0000        0.0000        0.0000        0.0000        0.0000        0.0000        0.0000        0.0000        0.0000        0.0000        0.0000        0.0000        0.0000        0.0000        0.0000        0.0000        0.0000        0.0000        0.0000        0.0000        0.0000        0.0000        0.0000        1.6157        2.4889        3.4781        7.1605       10.2542        6.6939        9.0405       10.8773       14.2432       13.7639       16.5857       15.2916       14.2501       10.3353        8.3498        5.4154        5.7547        5.9403        6.0092       25.5197        2.2050        1.4948        0.8095        0.6522        1.0884        2.9603        2.8638        2.0843        2.7834        3.2100        4.0224        7.4941       11.3925       12.3368        7.6729        0.0000        0.0000        0.0000        0.0000        0.0000        0.0000        0.0000        0.0000        0.0000        0.0000        0.0000        0.0000        0.0000        0.0000        0.0000        0.0000        0.0000        0.0000        0.0000        0.0000        0.0000        0.0000        0.0000        0.0000        0.0000        0.0000        0.0000        0.0000        0.0000        0.0000        0.0000        0.0000        0.0000        0.0000        0.0000        0.0000        0.0000        0.0000        0.0000        0.0000        0.0000        0.0000        0.0000        0.0000        0.0000        0.0000        0.0000        0.0000        0.0000        0.0000        0.0000        0.0000        0.0000        0.0000        0.0000        0.0000        0.0000        0.0000        0.0000        0.0000        0.0000        0.0000        0.0000        0.0000        0.0000        0.0000        0.0000        0.0000        0.0000        0.0000        0.0000        0.0000        0.0000        0.0000        0.0000        0.0000        0.0000        0.0000        0.0000        0.0000        0.0000        0.0000        0.0000        0.0000        0.0000        0.0000        0.0000        0.0000        0.0000        0.0000        0.0000        0.0000        0.0000        0.0000        0.0000        0.0000        0.0000        0.0000        0.0000        0.0000        0.0000        0.0000        0.0000        0.0000        0.0000        0.0000        0.0000       26.9773       32.4080       47.4879       45.0038       43.2602        0.0000       47.4784       36.3543       28.9775       36.9617       37.8779       39.6937       55.7094       64.1935       74.3803      132.3530      131.7938      126.9091      129.5743       53.4273       42.1739       50.5191       62.9104       52.0648       76.2891       87.9601       80.2497       81.4303       87.6362       80.7780       70.5564       66.3485       58.7393       56.8829       66.3059       61.4672       61.0251       62.3900       70.2127       72.0571      102.2696      112.6755      122.7983      140.8688      152.9911      140.3958      127.7048       86.4512       89.8239       90.9197       95.8644       86.9021       91.4116       83.9022       81.7160       82.5235       85.9809       83.8079       90.3494       88.1753       93.8847      108.7363      133.6070      101.6590       95.8973      115.6822        0.0000        0.0000        0.0000        0.0000
        0.0000        0.0000        0.0000        0.0000        0.0000        0.0000        0.0000        0.0000        0.0000        0.0000        0.0000        0.0000        0.0000        0.0000        0.0000        0.0000        0.0000        0.0000        0.0000        0.0000        0.0000        0.0000        0.0000        0.0000        0.0000        0.0000        0.0000        0.0000        0.0000        0.0000        0.0000        0.0000        0.0000        0.0000        0.0000        0.0000        0.0000        3.1227        2.3796        3.9730        4.7156        5.5878        6.6116       10.5271       11.6116       11.9017       12.6113        9.1602        8.5588        8.2131        7.4042        6.2401        6.8553        6.4119        5.5769        3.6792        4.5922        2.6538        1.4886        1.0246        0.9530        0.8225        2.1636        2.3813        2.1357        2.5116        2.9012        3.8690        5.1042        5.3338        7.8011        8.9992        6.4464        0.0000        0.0000        0.0000        0.0000        0.0000        0.0000        0.0000        0.0000        0.0000        0.0000        0.0000        0.0000        0.0000        0.0000        0.0000        0.0000        0.0000        0.0000        0.0000        0.0000        0.0000        0.0000        0.0000        0.0000        0.0000        0.0000        0.0000        0.0000        0.0000        0.0000        0.0000        0.0000        0.0000        0.0000        0.0000        0.0000        0.0000        0.0000        0.0000        0.0000        0.0000        0.0000        0.0000        0.0000        0.0000        0.0000        0.0000        0.0000        0.0000        0.0000        0.0000        0.0000        0.0000        0.0000        0.0000        0.0000        0.0000        0.0000        0.0000        0.0000        0.0000        0.0000        0.0000        0.0000        0.0000        0.0000        0.0000        0.0000        0.0000        0.0000        0.0000        0.0000        0.0000        0.0000        0.0000        0.0000        0.0000        0.0000        0.0000        0.0000        0.0000        0.0000        0.0000        0.0000        0.0000        0.0000        0.0000        0.0000        0.0000        0.0000        0.0000        0.0000        0.0000        0.0000        0.0000        0.0000        0.0000        0.0000        0.0000        0.0000        0.0000        0.0000       18.6843       19.4720       20.5038       23.0321       25.0181       32.7061       36.6803       48.9794       68.9801       56.8114       50.1682       37.9926       35.3453       36.1958       40.0105       38.9661       63.4602       81.9590       81.7488       99.0314      106.3493      108.3264      101.4011       48.9839       44.1049       35.9634       39.6179       64.3686      122.2084       85.4278       67.8125       93.3205      136.4166      151.8491       81.8468       71.1666       64.1125       69.7153       78.4727       73.0995       71.6723       74.1785       71.8897       79.0174      101.1421      110.1819      116.3164      135.7689      143.8355      120.8060       92.5960      104.1249       90.9997       92.6861       85.2773       93.7271       95.9814       85.7711       82.1511       80.2194       82.3554       78.0569       84.2670       88.7629       99.1192      119.5578      131.5038      139.9967      114.3935        0.0000        0.0000        0.0000        0.0000        0.0000
        0.0000        0.0000        0.0000        0.0000        0.0000        0.0000        0.0000        0.0000        0.0000        0.0000        0.0000        0.0000        0.0000        0.0000        0.0000        0.0000        0.0000        0.0000        0.0000        0.0000        0.0000        0.0000        0.0000        0.0000        0.0000        0.0000        0.0000        0.0000        0.0000        0.0000        0.0000        0.0000        0.0000        0.0000        0.0000        0.0000        5.5574        3.7613        2.6893        4.8550        5.8045        7.0952        9.4780       16.8970       10.1140        9.8845        9.4408        7.5328        7.7237        9.5100        7.5269        5.8094        6.1143        6.7128        5.2653        3.2734        2.3606        1.8604        1.8261        1.7823        1.4850        1.1355        1.1379        2.0089        2.3314        2.6564        3.0002        3.9744        5.1157        4.7383        4.8338        4.1292        0.0000        0.0000        0.0000        0.0000        0.0000        0.0000        0.0000        0.0000        0.0000        0.0000        0.0000        0.0000        0.0000        0.0000        0.0000        0.0000        0.0000        0.0000        0.0000        0.0000        0.0000        0.0000        0.0000        0.0000        0.0000        0.0000        0.0000        0.0000        0.0000        0.0000        0.0000        0.0000        0.0000        0.0000        0.0000        0.0000        0.0000        0.0000        0.0000        0.0000        0.0000        0.0000        0.0000        0.0000        0.0000        0.0000        0.0000        0.0000        0.0000        0.0000        0.0000        0.0000        0.0000        0.0000        0.0000        0.0000        0.0000        0.0000        0.0000        0.0000        0.0000        0.0000        0.0000        0.0000        0.0000        0.0000        0.0000        0.0000        0.0000        0.0000        0.0000        0.0000        0.0000        0.0000        0.0000        0.0000        0.0000        0.0000        0.0000        0.0000        0.0000        0.0000        0.0000        0.0000        0.0000        0.0000        0.0000        0.0000        0.0000        0.0000        0.0000        0.0000        0.0000        0.0000        0.0000        0.0000        0.0000        0.0000        0.0000        0.0000       25.7132       23.9350       21.6047       20.6814       21.6517       22.1416       22.6528       25.7847       32.6913       33.7857       36.9660       45.2468       46.2484       38.7580       41.6671       38.6318       40.4761       38.8118       42.5315       57.0625       66.2635       73.1671       71.1744       57.8240       59.3671       53.3950       42.8612       38.6423       37.7881       44.5788       49.9744       74.3220       66.4174       55.0616       72.0273       96.5190      107.8726      113.6284      113.1938       76.4969       75.9776       80.1863       74.7075       66.8541       74.3268       84.6472       71.2429      107.3676      113.2070      109.8023      136.4555      138.2488      120.9535       96.1876      105.4796      109.8000       91.0837       95.3600      103.3709      102.0354       96.1715       91.4315      102.0536      103.6441       91.3890       87.4944       92.5936      111.3749      116.0161      125.2535      140.6277      147.2071        0.0000        0.0000        0.0000        0.0000        0.0000
        0.0000        0.0000        0.0000        0.0000        0.0000        0.0000        0.0000        0.0000        0.0000        0.0000        0.0000        0.0000        0.0000        0.0000        0.0000        0.0000        0.0000        0.0000        0.0000        0.0000        0.0000        0.0000        0.0000        0.0000        0.0000        0.0000        0.0000        0.0000        0.0000        0.0000        0.0000        0.0000        0.0000        0.0000        0.0000       10.8168        6.0844        3.8021        4.6225        8.1325       10.1895       11.0432        9.4083       10.9190        9.1766        8.6312       10.6450        7.2143        7.1545        7.6256        7.8539        8.7977        7.0316        7.2435        5.8419        3.8019        2.8211        2.6108        2.4917        2.7629        1.7810        1.5057        1.2983        2.3495        2.7029        3.0232        3.2121        4.0577        4.8848        4.9373        5.0986        4.1267        0.0000        0.0000        0.0000        0.0000        0.0000        0.0000        0.0000        0.0000        0.0000        0.0000        0.0000        0.0000        0.0000        0.0000        0.0000        0.0000        0.0000        0.0000        0.0000        0.0000        0.0000        0.0000        0.0000        0.0000        0.0000        0.0000        0.0000        0.0000        0.0000        0.0000        0.0000        0.0000        0.0000        0.0000        0.0000        0.0000        0.0000        0.0000        0.0000        0.0000        0.0000        0.0000        0.0000        0.0000        0.0000        0.0000        0.0000        0.0000        0.0000        0.0000        0.0000        0.0000        0.0000        0.0000        0.0000        0.0000        0.0000        0.0000        0.0000        0.0000        0.0000        0.0000        0.0000        0.0000        0.0000        0.0000        0.0000        0.0000        0.0000        0.0000        0.0000        0.0000        0.0000        0.0000        0.0000        0.0000        0.0000        0.0000        0.0000        0.0000        0.0000        0.0000        0.0000        0.0000        0.0000        0.0000        0.0000        0.0000        0.0000        0.0000        0.0000        0.0000        0.0000        0.0000        0.0000        0.0000        0.0000        0.0000        0.0000       31.2101       27.5151       24.4338       22.6697       19.3369       20.6297       21.3407       21.3221       23.1189       22.7383       31.7491       33.7876       38.2037       39.5750       32.5275       36.7697       40.0755       41.1981       36.3823       36.7463       48.3680       52.2960       52.3589       43.8674       45.7815       44.2755       45.9240       33.8165       37.2342       36.9067       42.0052       52.0778       61.1492       54.6349       51.6279       56.3517       57.0838       67.4557       93.4545      110.5922       87.8253       62.3188       67.8979       68.0232       64.6773       69.8385       73.4085       78.2194      102.1202      116.4222      114.1678      114.4084      114.4613      107.2380      107.7877      118.6745      109.8459      115.2608      118.1074      135.3860      156.4842      147.8234       95.5365       88.0746       90.3408       93.6739       98.9215      127.6574      145.9819      144.6500      137.2448      141.0949      152.2713        0.0000        0.0000        0.0000        0.0000        0.0000
        0.0000        0.0000        0.0000        0.0000        0.0000        0.0000        0.0000        0.0000        0.0000        0.0000        0.0000        0.0000        0.0000        0.0000        0.0000        0.0000        0.0000        0.0000        0.0000        0.0000        0.0000        0.0000        0.0000        0.0000        0.0000        0.0000        0.0000        0.0000        0.0000        0.0000        0.0000        0.0000        0.0000        0.0000        0.0000       15.6822        9.1710       12.0176       10.7278       14.3845       15.4024       15.0056       13.1781        8.4481        6.7749        5.8203        7.2224        6.6855        4.5673       10.7080        9.0612       24.0922       14.7914        5.7224        4.9139        1.5596        1.1359        1.0600        2.2378        2.1174        1.4783        1.4967        1.7639        2.7337        3.1257        3.4095        3.6127        4.5998        4.8252        5.0937        5.0565        4.1809        0.0000        0.0000        0.0000        0.0000        0.0000        0.0000        0.0000        0.0000        0.0000        0.0000        0.0000        0.0000        0.0000        0.0000        0.0000        0.0000        0.0000        0.0000        0.0000        0.0000        0.0000        0.0000        0.0000        0.0000        0.0000        0.0000        0.0000        0.0000        0.0000        0.0000        0.0000        0.0000        0.0000        0.0000        0.0000        0.0000        0.0000        0.0000        0.0000        0.0000        0.0000        0.0000        0.0000        0.0000        0.0000        0.0000        0.0000        0.0000        0.0000        0.0000        0.0000        0.0000        0.0000        0.0000        0.0000        0.0000        0.0000        0.0000        0.0000        0.0000        0.0000        0.0000        0.0000        0.0000        0.0000        0.0000        0.0000        0.0000        0.0000        0.0000        0.0000        0.0000        0.0000        0.0000        0.0000        0.0000        0.0000        0.0000        0.0000        0.0000        0.0000        0.0000        0.0000        0.0000        0.0000        0.0000        0.0000        0.0000        0.0000        0.0000        0.0000        0.0000        0.0000        0.0000        0.0000        0.0000        0.0000        0.0000       30.6405       29.9672       25.6939       21.7590       22.1513       19.3136       20.8266       24.0536       22.1728       17.3304       26.4926       35.8564       37.8019       39.1298       33.7958       29.8380       27.1147       35.4734       37.9334       49.3117       41.7495       44.0610       40.1045       32.5879       34.8447       37.9977       45.4352       47.1846       32.3973       38.5974       44.1484       40.4316       98.3277       61.0849       58.2575      131.7351       70.2993       61.7605       58.0694       67.6839       67.4977       60.4964       51.2214       91.0887      107.9037       66.1692       76.0425       66.1702       76.8603       81.9766      106.6291      114.9849       98.9971      131.6035      136.5898      142.9023      145.8598      142.8222      128.2220      121.7323      117.4672      123.5395      118.2758      107.6856       96.8332      107.4088      105.7775      109.8054      126.0536      131.6939      128.2817      141.2484      157.2498        0.0000        0.0000        0.0000        0.0000        0.0000        0.0000
        0.0000        0.0000        0.0000        0.0000        0.0000        0.0000        0.0000        0.0000        0.0000        0.0000        0.0000        0.0000        0.0000        0.0000        0.0000        0.0000        0.0000        0.0000        0.0000        0.0000        0.0000        0.0000        0.0000        0.0000        0.0000        0.0000        0.0000        0.0000        0.0000        0.0000        0.0000        0.0000        0.0000        0.0000        0.0000       16.9854       10.6720       14.1376       11.5421       14.2738       16.2045       19.7656       15.5280        8.6838        7.5876        5.6605        5.6989        4.5246        4.1749        8.0959        5.6523       13.2266        6.4772        6.3834        5.4520        2.1421        1.4406        1.4046        2.2989        2.5292        1.6890        1.7995        2.1045        3.2377        3.5428        3.8106        3.9889        4.8425        5.1313        5.1322        5.1977        0.0000        0.0000        0.0000        0.0000        0.0000        0.0000        0.0000        0.0000        0.0000        0.0000        0.0000        0.0000        0.0000        0.0000        0.0000        0.0000        0.0000        0.0000        0.0000        0.0000        0.0000        0.0000        0.0000        0.0000        0.0000        0.0000        0.0000        0.0000        0.0000        0.0000        0.0000        0.0000        0.0000        0.0000        0.0000        0.0000        0.0000        0.0000        0.0000        0.0000        0.0000        0.0000        0.0000        0.0000        0.0000        0.0000        0.0000        0.0000        0.0000        0.0000        0.0000        0.0000        0.0000        0.0000        0.0000        0.0000        0.0000        0.0000        0.0000        0.0000        0.0000        0.0000        0.0000        0.0000        0.0000        0.0000        0.0000        0.0000        0.0000        0.0000        0.0000        0.0000        0.0000        0.0000        0.0000        0.0000        0.0000        0.0000        0.0000        0.0000        0.0000        0.0000        0.0000        0.0000        0.0000        0.0000        0.0000        0.0000        0.0000        0.0000        0.0000        0.0000        0.0000        0.0000       34.2565       32.0522        0.0000       31.4552       32.2421       32.4488       25.7148       27.0557       30.1966       30.6662       27.1050       90.7983       79.8200       37.2589       32.7312       24.5915       30.8824       37.4737       35.7847       37.9449       25.4265       23.3285       33.6654       33.1170       27.5038       25.4179       26.2587       25.6020       24.5011       24.0703       30.9976       48.8270       38.2749       30.0825       50.5673       47.0822       72.2076       99.8415       56.7389       59.6076       54.3242       63.6761       63.8731       53.2586       55.5423       79.7575       76.5011       71.4691       63.2742       69.4837       79.7751       87.0821       98.7600       95.9110      107.2078      120.2109      111.1089      115.7286      146.8507      181.2288      158.7489      162.6423      169.4957      141.4588      135.8333      126.8489      112.0873      102.5081       94.2892       95.6206      105.7646      106.8901      124.0620      130.7129      122.8968      139.2567      147.3772        0.0000        0.0000        0.0000        0.0000        0.0000        0.0000        0.0000
        0.0000        0.0000        0.0000        0.0000        0.0000        0.0000        0.0000        0.0000        0.0000        0.0000        0.0000        0.0000        0.0000        0.0000        0.0000        0.0000        0.0000        0.0000        0.0000        0.0000        0.0000        0.0000        0.0000        0.0000        0.0000        0.0000        0.0000        0.0000        0.0000       60.0064       71.8250       71.3239       65.9073       54.4007       31.9015       14.1052       11.0366        9.0898       10.1989       15.8235       17.7898       15.7220       12.0606        7.3533        6.9864        6.0808        5.1603        4.3912        5.1215        5.8496        6.5493        5.9802        5.3559        5.7715        4.9399        1.3565        1.3656        1.6792        2.0395        2.1292        1.8620        2.0382        2.3340        3.4869        3.7685        3.9587        3.9904        5.0182        5.3729        5.3167        5.5546        5.1143        5.5514        0.0000        0.0000        0.0000        0.0000        0.0000        0.0000        0.0000        0.0000        0.0000        0.0000        0.0000        0.0000        0.0000        0.0000        0.0000        0.0000        0.0000        0.0000        0.0000        0.0000        0.0000        0.0000        0.0000        0.0000        0.0000        0.0000        0.0000        0.0000        0.0000        0.0000        0.0000        0.0000        0.0000        0.0000        0.0000        0.0000        0.0000        0.0000        0.0000        0.0000        0.0000        0.0000        0.0000        0.0000        0.0000        0.0000        0.0000        0.0000        0.0000        0.0000        0.0000        0.0000        0.0000        0.0000        0.0000        0.0000        0.0000        0.0000        0.0000        0.0000        0.0000        0.0000        0.0000        0.0000        0.0000        0.0000        0.0000        0.0000        0.0000        0.0000        0.0000        0.0000        0.0000        0.0000        0.0000        0.0000        0.0000        0.0000        0.0000        0.0000        0.0000        0.0000        0.0000        0.0000        0.0000        0.0000        0.0000        0.0000        0.0000        0.0000        0.0000       29.7260       28.4084       28.9973       30.1437       29.4958       28.6291       25.9664       22.6445       22.4656       22.3202       20.8697       40.4202      185.8220      177.1367       57.3691       37.8576       35.4958       41.6798       37.5445       27.6016       24.3415       26.7105       24.2638       25.9108       21.8630       21.0578       18.1792       24.5917       20.2962       21.1555       39.2243       29.1127       30.1938       37.4891       70.8601       75.7988       62.8134       90.7770       79.8235      116.2880      112.1003       59.6764       56.3924       55.9507       50.6702       54.5438       59.8769       75.6950      105.2236      100.6952       87.1590       91.9962      100.2799      106.5530      105.2851      121.2920      125.4750      155.4107      170.2115      171.7654      185.2672      189.2696      214.2309      192.4103      178.8029      165.6390      156.5104      129.4733      117.3575      117.3372      129.2894      128.9149      119.1119      122.2897      125.2551      123.3623      146.3253        0.0000        0.0000        0.0000        0.0000        0.0000        0.0000        0.0000        0.0000
        0.0000        0.0000        0.0000        0.0000        0.0000        0.0000        0.0000        0.0000        0.0000        0.0000        0.0000        0.0000        0.0000        0.0000        0.0000        0.0000        0.0000        0.0000        0.0000        0.0000        0.0000        0.0000        0.0000        0.0000        0.0000        0.0000       81.5129       89.7636       96.5854       78.6950       68.8579       54.5549       37.2569       29.6041       21.2851       15.1181       11.8944       34.8805       25.5608       11.5793       11.9703       12.2304       11.2968        7.7097        7.6348        6.9988        6.6846        6.0319        6.1178        6.6205        6.6617        6.0871        5.2340        4.8530        4.7600        1.5267        1.3280        2.6982        1.6853        1.9886        2.0191        2.1373        2.4166        3.6115        3.7856        3.9069        4.1578        5.0317        5.2865        5.5011        6.0055        5.1496        6.1334        5.9887        6.3543        6.8763        7.1613        7.2319        7.7178        6.3373        6.3745        6.3975        0.0000        0.0000        0.0000        0.0000        0.0000        0.0000        0.0000        0.0000        0.0000        0.0000        0.0000        0.0000        0.0000        0.0000        0.0000        0.0000        0.0000        0.0000        0.0000        0.0000        0.0000        0.0000        0.0000        0.0000        0.0000        0.0000        0.0000        0.0000        0.0000        0.0000        0.0000        0.0000        0.0000        0.0000        0.0000        0.0000        0.0000        0.0000        0.0000        0.0000        0.0000        0.0000        0.0000        0.0000        0.0000        0.0000        0.0000        0.0000        0.0000        0.0000        0.0000        0.0000        0.0000        0.0000        0.0000        0.0000        0.0000        0.0000        0.0000        0.0000        0.0000        0.0000        0.0000        0.0000        0.0000        0.0000        0.0000        0.0000        0.0000        0.0000        0.0000       15.7297       19.0028       23.2628       25.2601       24.5429        0.0000        0.0000        0.0000        0.0000       38.4009       27.6012       23.3323       24.0676       25.6596       24.4084       23.8436       23.7961       23.7615       19.8161       19.0694       20.0502       19.4970       17.4998       29.6176       37.4625       28.8683       21.6125       22.5099       32.3310       32.4968       33.9298       29.6284       23.1445       26.6063       21.3516       17.2832       19.2705       34.5810       24.9869       19.2791       21.4954       38.4504       31.3894       59.1014       68.2735       53.1653       43.4107       44.8050       75.4719       58.3180       82.6419      104.5263       55.9555       54.9240       61.2683       61.3851       58.2073       62.1583       69.6472       51.0667       62.0459       75.3214       95.7789       92.4729       91.8657       97.5117      122.4696      124.5143      171.2305      177.1134      201.1252      194.3685      184.5352      192.1245      190.9991      185.9257      171.0897      166.4983      148.6632      143.1216      154.2859      126.5408      133.1389      134.8479      130.1707      120.1054      122.7241      153.9150        0.0000        0.0000        0.0000        0.0000        0.0000        0.0000        0.0000        0.0000
        0.0000        0.0000        0.0000        0.0000        0.0000        0.0000        0.0000        0.0000        0.0000        0.0000        0.0000        0.0000        0.0000        0.0000        0.0000        0.0000        0.0000        0.0000        0.0000        0.0000        0.0000        0.0000        0.0000        0.0000        0.0000      131.3888      131.5780       81.0249       44.7621       25.2125       20.7407       24.5334       22.7336       21.8369       13.3374       11.7652        9.2907       48.7138       83.8613       55.5197       16.3603       11.9000       11.3815       11.3119       10.1496        9.6675        9.9725        9.5443        9.1286        9.9825        8.3669        5.3224        4.9578        4.8760        4.9608        2.5703        2.4463        3.6776        1.8687        2.6945        2.8404        2.9900        3.2564        3.5341        3.7745        3.9152        4.2541        4.9496        5.0779        5.2083        5.4852        4.2011        4.3253        5.2685        5.9777        7.1217        6.7049        6.3134        6.5877        4.7799        4.2416        4.5184        4.1343        2.9376        0.0000        0.0000        0.0000        0.0000        0.0000        0.0000        0.0000        0.0000        0.0000        0.0000        0.0000        0.0000        0.0000        0.0000        0.0000        0.0000        0.0000        0.0000        0.0000        0.0000        0.0000        0.0000        0.0000        0.0000        0.0000        0.0000        0.0000        0.0000        0.0000        0.0000        0.0000        0.0000        0.0000        0.0000        0.0000        0.0000        0.0000        0.0000        0.0000        0.0000        0.0000        0.0000        0.0000        0.0000        0.0000        0.0000        0.0000        0.0000        0.0000        0.0000        0.0000        0.0000        0.0000        0.0000        0.0000        0.0000        0.0000        0.0000        0.0000        0.0000        0.0000        0.0000        0.0000        0.0000        0.0000        0.0000        0.0000        0.0000       11.5757       12.5029       15.2571       20.7730       26.0152       26.6452       22.3147       21.4738       27.5062       25.9839       25.1627       17.8689       16.0913       17.4237       17.6809       20.6104       21.2388       20.3065       29.2046       23.4936       18.9042       20.2147       20.3243       23.0658       24.8102       25.8136       28.8495       30.0097       31.5735       30.9530       29.3967       27.1107       23.8141       22.1418       22.1533       29.9261       34.4108       31.3763       27.7183       25.8702       31.6222       37.5484       49.7525       54.9062       35.5727       30.7805       47.5770       34.4719       50.0669       87.9194       68.1086       44.4558       52.8912       64.9919       63.5961       56.4255       56.1437       61.0927       61.7030       60.4746       56.5476       68.0914       63.9433       96.6625       98.5845      103.1914      103.9766      121.4517      137.6606      184.5543      198.9743      181.7850      191.4304      193.1193      210.0667      186.5306      178.5028      189.5135      167.6225      165.9458      164.1327      156.8567        0.0000        0.0000      129.2352      112.4555      112.9360      117.8424        0.0000        0.0000        0.0000        0.0000        0.0000        0.0000        0.0000        0.0000        0.0000
        0.0000        0.0000        0.0000        0.0000        0.0000        0.0000        0.0000        0.0000        0.0000        0.0000        0.0000        0.0000        0.0000        0.0000        0.0000        0.0000        0.0000        0.0000        0.0000        0.0000        0.0000        0.0000        0.0000        0.0000        0.0000        0.0000       91.9233       81.9397       54.3408       42.4884       35.1056      100.4958       56.7951       19.9009       15.3845       11.2705       10.2236       10.6530       22.2049       29.0064       16.0422       14.0009       13.4011       11.9452       11.5815       12.0279       11.1041        9.6045        9.2180        8.7759        7.5076        4.8406        5.1204        5.3090        4.7243        2.2097        1.8350        2.3550        1.7353        2.9649        2.9448        3.0808        3.6538        4.0538        4.3641        4.4336        4.4354        5.4190        5.4003        5.5471        5.2279        4.1595        4.3473        5.3286        6.5436        7.5585        6.8660        6.3947        6.7187        4.0420        4.0582        3.8105        3.5400        2.9203        4.2483        5.3590        0.0000        0.0000        0.0000        0.0000        0.0000        0.0000        0.0000        0.0000        0.0000        0.0000        0.0000        0.0000        0.0000        0.0000        0.0000        0.0000        0.0000        0.0000        0.0000        0.0000        0.0000        0.0000        0.0000        0.0000        0.0000        0.0000        0.0000        0.0000        0.0000        0.0000        0.0000        0.0000        0.0000        0.0000        0.0000        0.0000        0.0000        0.0000        0.0000        0.0000        0.0000        0.0000        0.0000        0.0000        0.0000        0.0000        0.0000        0.0000        0.0000        0.0000        0.0000        0.0000        0.0000        0.0000        0.0000        0.0000        0.0000        0.0000        0.0000        0.0000        0.0000        0.0000        0.0000        0.0000        0.0000        0.0000        8.1394       10.7735       13.5191       19.6699       20.4671       19.6795       17.0222       18.6087       26.3237       20.7488       24.9592       21.5326       16.7355       16.1925       15.6465       18.1275       17.2585       18.4817       24.2814       21.8382       16.6973       18.4527       20.2785       25.8696       28.7104       29.1259       33.2029       34.5641       35.7781       38.5862       49.3430       26.3576       24.1093       22.8294       19.2161       20.7686       32.7845       32.0505       28.1955       40.5628       43.4358       58.7542       33.1361       27.4397       21.9250       25.6781       26.7104       34.7427       52.4320       67.8755       60.1884       58.5307       74.8377       68.6882       47.2042       51.9447       45.6590       49.1714       52.4825       58.0819       77.4715       90.0844       91.8797      105.9858      128.6661      149.0410      157.2410      194.1572      172.9710      206.9790      231.1588      213.9674      209.7720      191.8215      192.3608      182.6314      188.3168      184.1150      177.1489      191.5097      186.4391        0.0000        0.0000        0.0000        0.0000        0.0000        0.0000        0.0000        0.0000        0.0000        0.0000        0.0000        0.0000        0.0000        0.0000        0.0000        0.0000
        0.0000        0.0000        0.0000        0.0000        0.0000        0.0000        0.0000        0.0000        0.0000        0.0000        0.0000        0.0000        0.0000        0.0000        0.0000        0.0000        0.0000        0.0000        0.0000        0.0000        0.0000        0.0000        0.0000        0.0000        0.0000        0.0000        0.0000       20.8777       19.4282       19.6539       17.9967       21.0197       17.5353       18.5108       25.3904       17.8472       13.0695       12.6152       13.2105       19.3636       18.6825       14.1955       14.3056       15.9396       15.1431       13.1626       11.7917       10.4145        9.9670        8.6115        8.0680        6.2932        5.9181        5.6505        4.4408        2.2969        2.3259        1.9103        2.1560        3.1586        3.2740        3.8123        4.5963        4.8654        5.0169        4.8855        4.8622        5.3412        5.4654        5.4244        5.2309        4.2500        4.4226        5.7179        7.0728        7.8551        8.1227        8.6339        8.0574        5.1874        4.4770        4.0332        4.5537        5.9599        6.4338        3.8744        3.0447        2.7673        2.3648        2.0049        0.0000        0.0000        0.0000        0.0000        0.0000        0.0000        0.0000        0.0000        0.0000        0.0000        0.0000        0.0000        0.0000        0.0000        0.0000        0.0000        0.0000        0.0000        0.0000        0.0000        0.0000        0.0000        0.0000        0.0000        0.0000        0.0000        0.0000        0.0000        0.0000        0.0000        0.0000        0.0000        0.0000        0.0000        0.0000        0.0000        0.0000        0.0000        0.0000        0.0000        0.0000        0.0000        0.0000        0.0000        0.0000        0.0000        0.0000        0.0000        0.0000        0.0000        0.0000        0.0000        0.0000        0.0000        0.0000        0.0000        0.0000        0.0000        0.0000        0.0000        0.0000        4.1930        4.8566        5.8121        7.1312       10.5013       25.1346       11.3209       10.0854       13.2404       13.3798       14.1939       16.9675       24.3178       15.1378       14.7441       14.4669       17.7098       22.0605       18.7561       24.9727       23.5042       16.6565       18.8994       21.0249       27.7358       29.8066       29.3704       36.9560       47.7186       48.0915       39.8874       35.0257       27.6439       22.8897       24.5117       19.0445       18.5421       23.2338       33.3971       43.6745       26.7731       48.1623       25.9323       33.4249       27.0596       22.7658       28.2644       47.7649       38.5200       61.0121       59.3860       50.5506       60.5824       78.2840       81.1888       58.4001       54.7176       49.8305       48.7262       62.9553      112.8949       89.2380       88.7011       87.5053      117.4574      127.7350      142.3161      176.3372      174.3798      166.3697      175.2074      176.6176      183.6094      187.8887      205.9082      193.9769      173.2353      173.3094      180.0944      182.9366      164.4169      174.0554        0.0000        0.0000        0.0000        0.0000        0.0000        0.0000        0.0000        0.0000        0.0000        0.0000        0.0000        0.0000        0.0000        0.0000        0.0000        0.0000
        0.0000        0.0000        0.0000        0.0000        0.0000        0.0000        0.0000        0.0000        0.0000        0.0000        0.0000        0.0000        0.0000        0.0000        0.0000        0.0000        0.0000        0.0000        0.0000        0.0000        0.0000        0.0000        0.0000        0.0000        0.0000        0.0000        0.0000       15.4598       16.1991       15.3368       15.4219       18.9682       19.7096       21.2017       23.8947       23.6379       28.4728       33.1528       28.4807       46.5176       70.8112       41.8633       35.7464       23.9421       17.0872       16.7900       15.6983       15.4516       14.8100       10.5730       10.4667       10.7429       13.3237        8.5966        4.9213        2.5710        2.4991        2.9109        3.0342        4.4359        4.0797        4.3140        4.6922        4.7551        4.5927        4.7128        4.6937        4.8238        4.8920        4.8640        4.6026        3.7537        3.9127        6.4651        7.3207        8.7373        9.0904        9.0036        7.1217        7.6336       11.3126       10.8100        7.7476        4.6881        3.2424        2.0290        1.6989        1.1774        0.7349        0.1724        0.0000        0.0000        0.0000        0.0000        0.0000        0.0000        0.0000        0.0000        0.0000        0.0000        0.0000        0.0000        0.0000        0.0000        0.0000        0.0000        0.0000        0.0000        0.0000        0.0000        0.0000        0.0000        0.0000        0.0000        0.0000        0.0000        0.0000        0.0000        0.0000        0.0000        0.0000        0.0000        0.0000        0.0000        0.0000        0.0000        0.0000        0.0000        0.0000        0.0000        0.0000        0.0000        0.0000        0.0000        0.0000        0.0000        0.0000        0.0000        0.0000        0.0000        0.0000        0.0000        0.0000        0.0000        0.0000        0.0000        0.0000        0.0000        0.0000        0.0000        0.0000        0.0000        3.9066        4.4896        6.0545       15.2310       22.9398        6.9595        6.4467       17.7582       15.8639       13.4458       13.3376       15.4304       14.2041       12.9317       13.8374       16.0796       15.4904       22.7213       27.7438       22.7990       19.5926       20.3287       37.0129       37.1036       31.3804       32.2962       38.3198       43.9264       48.6402       50.5727       39.0235       33.9689       29.3334       27.4108       28.9536       25.4003       31.8433       52.0809       24.6055       28.3280       24.5485       30.7533       32.1358       22.0593       21.1041       47.9722       56.5332       64.3559       64.1887       53.9585       52.1004       77.6183       72.1704       53.3761       58.3531       52.6154       52.9330       56.5104       72.1943       88.0486       73.7047       77.4397       89.2395      109.3482      109.5305      133.8907      171.1458      188.3192      154.6875      173.7386      201.2297      204.5438      206.0697      179.2750      179.6272      189.1194      177.0120      187.9551      194.5380      210.3316      185.7472        0.0000        0.0000        0.0000        0.0000        0.0000        0.0000        0.0000        0.0000        0.0000        0.0000        0.0000        0.0000        0.0000        0.0000        0.0000        0.0000
        0.0000        0.0000        0.0000        0.0000        0.0000        0.0000        0.0000        0.0000        0.0000        0.0000        0.0000        0.0000        0.0000        0.0000        0.0000        0.0000        0.0000        0.0000        0.0000        0.0000        0.0000        0.0000        0.0000        0.0000        0.0000        0.0000        0.0000        0.0000       21.3285       20.9981       18.6297       25.0866       27.7592       26.2792       24.1711       19.0770       18.6682       20.7248       21.2912       37.1882       60.7335       84.4768       63.9207       43.4896       32.6568       26.9077       22.3493       17.5894       15.5658       12.7090       12.0058       11.2809       11.2393        9.1779        8.6173        9.0669        6.3339        6.6213        8.7671       21.6300       38.0777       10.9484        5.9297        7.0541        6.1882        5.6522        5.1080        4.7771        5.0421        4.8183        4.3419        2.6097        3.0262        5.1800        5.5923        7.6069        8.2517       18.5452       20.3495       14.2492       15.5238       11.6451        9.3294        7.2702        5.8311        4.7313        2.4942        0.5637        0.6938        0.3879        0.2960        0.0000        0.0000        0.0000        0.0000        0.0000        0.0000        0.0000        0.0000        0.0000        0.0000        0.0000        0.0000        0.0000        0.0000        0.0000        0.0000        0.0000        0.0000        0.0000        0.0000        0.0000        0.0000        0.0000        0.0000        0.0000        0.0000        0.0000        0.0000        0.0000        0.0000        0.0000        0.0000        0.0000        0.0000        0.0000        0.0000        0.0000        0.0000        0.0000        0.0000        0.0000        0.0000        0.0000        0.0000        0.0000        0.0000        0.0000        0.0000        0.0000        0.0000        0.0000        0.0000        0.0000        0.0000        0.0000        0.0000        0.0000        0.0000        0.0000        0.0000        0.0000        0.0000        2.4534        2.6948        3.5848        5.6251        6.9983        6.9907        9.0739        9.9580       10.7471       11.2960       11.9496       13.1362       12.2920       12.3175       14.1419       13.8465       14.6390       19.4097       16.9143       17.9168       23.3794       30.6655       50.6000       62.0283       43.0491       44.2554       41.0182       37.9808       32.9334       33.0334       33.9193       38.2254       34.1892       44.6025       38.5331       23.9628       22.2200       22.1532       24.5937       23.3048       24.8763       26.6346       24.3328       31.5067       41.6951       46.5214       59.2341       47.2012       60.7012       81.5102       78.8567       52.5453       48.2432       49.2279       49.3196       48.0419       56.8414       67.4016       66.3987       96.0235       85.0416      117.7546       92.2844      115.5196      142.3775      160.6466      176.2733      130.3767      129.6832      165.6208      154.9419      177.0175      187.2466      158.4687      179.6911      167.7416      183.6640      189.5220      183.0418      217.1676        0.0000        0.0000        0.0000        0.0000        0.0000        0.0000        0.0000        0.0000        0.0000        0.0000        0.0000        0.0000        0.0000        0.0000        0.0000        0.0000
        0.0000        0.0000        0.0000        0.0000        0.0000        0.0000        0.0000        0.0000        0.0000        0.0000        0.0000        0.0000        0.0000        0.0000        0.0000        0.0000        0.0000        0.0000        0.0000        0.0000        0.0000        0.0000        0.0000        0.0000        0.0000        0.0000        0.0000        0.0000       27.6601       22.8657       23.5381       32.1789       30.9024       29.2623       25.8533       19.9519       20.0738       20.1516       17.7049       16.6267       15.7753       19.1802       24.4835       32.6304       36.2393       42.0337       54.9401       46.7931       23.8764       12.9478       17.7409       18.9044       18.2843       15.0499       11.0834       10.0748        8.7723        8.2165       13.9817       10.1397       14.9689       15.8567       15.0535       21.2621       17.5022       13.0146       14.6397       12.3422        8.5587        6.2691        3.9704        2.7742        1.8647        3.9877        3.8253        5.9501        7.7884       31.1517       46.7087       12.9357       11.9510       12.7397       13.0830        8.5944        6.2306        4.6626        4.8894        2.2412        0.5338        0.4532        0.3491        0.0000        0.0000        0.0000        0.0000        0.0000        0.0000        0.0000        0.0000        0.0000        0.0000        0.0000        0.0000        0.0000        0.0000        0.0000        0.0000        0.0000        0.0000        0.0000        0.0000        0.0000        0.0000        0.0000        0.0000        0.0000        0.0000        0.0000        0.0000        0.0000        0.0000        0.0000        0.0000        0.0000        0.0000        0.0000        0.0000        0.0000        0.0000        0.0000        0.0000        0.0000        0.0000        0.0000        0.0000        0.0000        0.0000        0.0000        0.0000        0.0000        0.0000        0.0000        0.0000        0.0000        0.0000        0.0000        0.0000        0.0000        0.0000        0.0000        0.0000        1.3850        1.5911        2.3366        2.1318        4.5336        5.1964        5.1725        6.0315        8.1167        8.8358       10.6449        9.6693        9.9677       13.6115       11.5364       11.2639       12.2078       12.8363       13.7264       14.7803       16.4661       17.7743       20.8805       32.7091       47.7536       54.6773       46.8787       39.1683       32.6790       30.0909       29.8755       30.0694       29.6467       32.0375       29.0315       38.6102       26.5218       22.2476       20.7390       22.3688       28.7205       30.8605       30.2499       47.8443       27.0891       42.5297       57.7552       62.9469       51.2573       48.9342       51.2421       98.5547       51.9965       47.8714       65.1217       59.5548       51.1811       65.6189       58.2312       65.8348       67.6193       77.7868       96.2869      117.5627       88.4289       87.7406      125.8830      107.5233      109.4778      115.6841      111.4210      119.7469      164.9850      193.4531      142.0323      141.0724      152.8316      145.5412      149.7298      166.3744      159.5148      196.4487        0.0000        0.0000        0.0000        0.0000        0.0000        0.0000        0.0000        0.0000        0.0000        0.0000        0.0000        0.0000        0.0000        0.0000        0.0000        0.0000
        0.0000        0.0000        0.0000        0.0000        0.0000        0.0000        0.0000        0.0000        0.0000        0.0000        0.0000        0.0000        0.0000        0.0000        0.0000        0.0000        0.0000        0.0000        0.0000        0.0000        0.0000        0.0000        0.0000        0.0000        0.0000        0.0000        0.0000        0.0000       79.3317       90.9022       65.8589       71.6072       67.2574       41.7558       32.3194       24.3406       20.9987       19.3718       17.4633       16.3362       17.6453       16.4922       13.7825       14.6208       19.1126       29.1943       40.5834       37.6950       29.0067       15.5308       16.0994       24.7892       19.9821       20.1804       17.9603       15.7502       11.8927        9.0705        7.9650        3.2473        3.7099        5.0250        6.1210       20.0188       38.2844       36.1806       23.5446       15.1395        8.8007        7.3937        4.8494        2.4234        1.3166        1.5070        1.9345        5.2425        6.1628        6.6041        7.8338       21.4702       35.0788       17.3431       20.0178       56.7499       31.0666        5.5548        3.1189        1.1822        0.5266        0.4566        0.3561        0.6358        0.0000        0.0000        0.0000        0.0000        0.0000        0.0000        0.0000        0.0000        0.0000        0.0000        0.0000        0.0000        0.0000        0.0000        0.0000        0.0000        0.0000        0.0000        0.0000        0.0000        0.0000        0.0000        0.0000        0.0000        0.0000        0.0000        0.0000        0.0000        0.0000        0.0000        0.0000        0.0000        0.0000        0.0000        0.0000        0.0000        0.0000        0.0000        0.0000        0.0000        0.0000        0.0000        0.0000        0.0000        0.0000        0.0000        0.0000        0.0000        0.0000        0.0000        0.0000        0.0000        0.0000        0.0000        0.0000        0.0000        0.0000        0.0000        3.0765        2.3491        3.9966        4.6690        5.3239        5.3781        4.4307        4.0564        3.8859        6.0434        6.5404        7.2212        7.9718       35.4159       10.4973       36.9231      136.5324       11.6858       12.3225       13.9084       14.4427       27.5820       66.7199      161.3868       28.0379       35.0158       46.9753       40.4938       31.5057       27.0470       26.7667       26.6192       30.5790       26.8765       27.6528       29.1312       22.9635       22.0767       23.2074       27.9562       47.2229       26.0866       28.7089       39.4979       48.4199       47.1761       60.5352       65.4385       59.3697       46.7815       52.4202       55.3687       74.4663       79.8634       66.4025       56.3665       60.2180       48.9403       52.5733       63.1886       71.1780       61.1800       82.1911       84.4622       82.6509       94.1743       87.6606      104.8092      102.1023      104.5370      102.9425      109.1016      117.6556      157.4673      163.8599      131.4412      125.3293      143.0433      134.9167      139.8354      151.3233      137.0515      126.2602      118.2379        0.0000        0.0000        0.0000        0.0000        0.0000        0.0000        0.0000        0.0000        0.0000        0.0000        0.0000        0.0000        0.0000        0.0000        0.0000
        0.0000        0.0000        0.0000        0.0000        0.0000        0.0000        0.0000        0.0000        0.0000        0.0000        0.0000        0.0000        0.0000        0.0000        0.0000        0.0000        0.0000        0.0000        0.0000        0.0000        0.0000        0.0000        0.0000        0.0000        0.0000        0.0000        0.0000       63.0448       95.7119       79.5016       66.9829       58.2165       47.3169       42.5471       35.7675       32.0226       28.3433       26.4929       29.0213       31.9858       42.1327       57.0458       32.3029       16.1152       14.7099       15.6311       13.1586       14.0533       16.2462       16.1431       14.9282       19.6953       22.8642       27.2139       31.0355       23.1360       16.9322       11.8234        9.6619        5.0312        5.6768        6.8025        7.2479        9.3688        8.6369       10.8141       10.0759        7.4088        5.7831        5.1612        4.0853        1.7839        2.0151        2.5630        3.3276        5.0704        5.7525        5.2466        5.3548        6.1281        8.1752       10.4848       10.8636       95.9583      123.7081       19.3664        5.4193        0.8475        0.4514        0.3950        0.3158        0.1262        0.0772        0.0000        0.0000        0.0000        0.0000        0.0000        0.0000        0.0000        0.0000        0.0000        0.0000        0.0000        0.0000        0.0000        0.0000        0.0000        0.0000        0.0000        0.0000        0.0000        0.0000        0.0000        0.0000        0.0000        0.0000        0.0000        0.0000        0.0000        0.0000        0.0000        0.0000        0.0000        0.0000        0.0000        0.0000        0.0000        0.0000        0.0000        0.0000        0.0000        0.0000        0.0000        0.0000        0.0000        0.0000        0.0000        0.0000        0.0000        0.0000        0.0000        0.0000        0.0000        0.0000        0.0000        0.0000        0.0000        0.0000        4.6762        4.6497        3.1234        5.2551        8.2405       14.0294        8.1398        4.7472        5.4308        3.6665        5.6893       10.5131       11.4943       10.7613       36.6612       12.7567        9.1203       10.1986       12.9243       13.2516       12.9650       12.7809       21.0066       55.7820      112.2780       29.5927       27.2821       36.2883       40.7749       35.1869       28.8209       25.4004       24.9258       35.7284       26.2807       33.3844       43.6148       48.2937       32.5584       28.9387       30.7947       31.5780       33.7050       29.9238       31.0646       41.4784       53.1392       83.2546       81.1227       71.3709       55.1375       58.7600       61.2735       69.2776       68.8255       62.1955       60.6154       93.2381       59.5574       65.7610       72.1747       76.5705      111.1061      105.3853      106.2707      100.5599       91.7682       79.4275       99.1388      116.8641      115.8720      112.5861      114.7496      123.3627      151.3811      146.1833      151.0905      140.5964      149.5481      162.8227      142.9612      129.6265      138.4348      119.8953        0.0000        0.0000        0.0000        0.0000        0.0000        0.0000        0.0000        0.0000        0.0000        0.0000        0.0000        0.0000        0.0000        0.0000        0.0000        0.0000
        0.0000        0.0000        0.0000        0.0000        0.0000        0.0000        0.0000        0.0000        0.0000        0.0000        0.0000        0.0000        0.0000        0.0000        0.0000        0.0000        0.0000        0.0000        0.0000        0.0000        0.0000        0.0000        0.0000        0.0000        0.0000        0.0000        0.0000       53.0030       41.0652       35.5146       39.2700       47.3044       42.4869       45.7159       38.2211       44.3203       53.9445       37.5922       33.6980       27.9880       18.6228       12.6576        8.0987        9.6212       15.4528       21.8064       21.1611       16.9175       16.6489       16.7577       14.9467       15.4717       15.0135       19.5434       21.7113       17.4117       13.9501       10.7665        8.0980        8.8039       10.3725        9.6200       10.4622       10.6363       11.4850       11.9186       11.0357        6.2955        4.3524        3.3422        2.8697        3.1835        4.0893        4.9410        5.0056        4.6743        5.0667        5.1335        4.6503        4.2818        4.7204        4.2093        5.7593       15.7218       30.4015       10.3805        4.7926        1.7578        2.6411        2.5026        0.1387        0.9373        0.5388        0.4014        0.3596        0.3566        0.3094        0.2680        0.2333        0.2305        0.0747        0.0000        0.0000        0.0000        0.0000        0.0000        0.0000        2.2880        2.1721        1.6295        1.3643        0.0000        0.0000        0.0000        0.0000        0.0000        0.0000        0.0000        0.0000        0.0000        0.0000        0.0000        0.0000        0.0000        0.0000        0.0000        0.0000        0.0000        0.0000        0.0000        0.0000        0.0000        0.0000        0.0000        0.0000        0.0000        0.0000        0.0000        0.0000        0.0000        0.0000        0.0000        0.0000        0.0000        0.0000        0.0000        0.0000        5.0590        4.3576        3.5521        4.6576        6.2279       17.3276       10.8176        9.8934        8.1251        9.2273        9.9442        6.6555        6.3718       12.4843       15.6327       15.0520       11.9837       11.1412       11.5558       13.0604       11.6191       10.0873        9.0721        9.3270        8.7337       13.2799       16.4073       16.2847       24.6523       29.7981       30.3392       31.3983       28.3154       27.2583       29.6646       32.8960       40.2942       37.3862       48.6963       52.9528       38.4753       33.1839       37.0453       42.1842       42.1257       40.5355       42.2447       49.6146       61.6771       69.9809       76.6827       59.9607       68.4177       64.2271       70.7204       71.0541       76.8316       92.0356       93.6239       85.3961       92.5335       90.4924       91.0112       92.0951       80.2990       99.0906      115.3128      107.8473      111.7659      103.7842      115.2686      121.9564      126.8017      143.7445      139.4910      150.1405      155.5289      164.5264      170.7686      155.5638      179.7941      170.1789      165.0768      147.9166      124.0900      122.3276        0.0000        0.0000        0.0000        0.0000        0.0000        0.0000        0.0000        0.0000        0.0000        0.0000        0.0000        0.0000        0.0000        0.0000        0.0000        0.0000
        0.0000        0.0000        0.0000        0.0000        0.0000        0.0000        0.0000        0.0000        0.0000        0.0000        0.0000        0.0000        0.0000        0.0000        0.0000        0.0000        0.0000        0.0000        0.0000        0.0000        0.0000        0.0000        0.0000        0.0000        0.0000        0.0000       63.5005       57.6715       47.3334       45.4468       41.7618       47.4839       56.1457       61.6884       47.9566       39.3339       31.9133       29.7983       36.0795       29.1514       20.1692       20.8217       16.3762       17.6472       13.9746       16.5240       22.1088       29.1116       27.7972       18.1609       13.8761       11.6249       11.4923       11.2893       14.1530       13.5443       13.4598       10.0431        7.4638        9.2435        8.9934        7.7479        8.1335        8.9339        8.3288        8.7881        7.1659        4.7857        4.1201        1.6370        2.6846        2.7811        2.4787        3.6104        3.9369        1.9995        2.4345        1.6876        1.3318        0.6703        0.5073        4.3874        4.7090        5.0240        5.4875        4.4106        1.6643        0.1600        0.4811        0.1339        0.1161        0.6951        0.5595        0.4741        0.4401        0.4562        0.4173        0.3652        0.4193        0.2117        0.0771        0.0850        0.1310        0.0839        0.8512        1.0639        0.6228        0.9096        0.9891        1.0144        1.0327        1.0915        1.0636        1.0906        1.1566        0.0000        0.0000        0.0000        0.0000        0.0000        0.0000        0.0000        0.0000        0.0000        0.0000        0.0000        0.0000        0.0000        0.0000        0.0000        0.0000        0.0000        0.0000        0.0000        0.0000        0.0000        0.6786        0.5668        0.7430        1.1578        1.7420        2.7010        2.3943        2.4886        2.8119        4.7071        5.0596        5.8288        3.7751        5.5588        6.0833        5.8701        6.0473        6.4547        7.3917        7.0323       10.6599       14.9812       11.4677       10.8989       15.6004       14.4518        9.0840       10.9543       12.3845       14.9692       14.5783        9.9032       31.1112        7.5967        8.6742        7.0836        7.0276        9.9944       15.2857       21.1965       25.2209       25.4781       26.3601       28.0798       28.0580       24.8938       30.7777       47.4103       49.5266       46.2369       44.3941       36.2870       58.2646       65.1906       71.0962       71.4046       91.7954       86.6679       71.1357       71.9536       74.4432       70.3241       93.0301       90.5342       86.3085       76.9833       76.5457       89.0922      111.2270      122.7958      112.2292      113.1283       93.2790       96.6460       98.4824       86.1723       91.5401      103.3349      102.9316      118.0817      119.4905      121.1751      115.1676      131.4338      141.5167      146.3678      144.2791      153.5693      173.8241      184.9183      166.7755      173.7109      157.1804      156.5849      149.5944        0.0000        0.0000        0.0000        0.0000        0.0000        0.0000        0.0000        0.0000        0.0000        0.0000        0.0000        0.0000        0.0000        0.0000        0.0000        0.0000        0.0000        0.0000
        0.0000        0.0000        0.0000        0.0000        0.0000        0.0000        0.0000        0.0000        0.0000        0.0000        0.0000        0.0000        0.0000        0.0000        0.0000        0.0000        0.0000        0.0000        0.0000        0.0000        0.0000        0.0000        0.0000        0.0000        0.0000        0.0000       58.4605       47.0599       44.8281       41.8084       45.4066       56.2502       60.2486       63.1682       53.8942       33.1411       16.0483       10.3975       10.5213       10.2855       12.9712       24.2735       19.5085       37.1078       23.9201       16.9249       12.0020       11.6291       10.2803       10.6149       10.6934       10.2761       10.8057       10.6945        8.9907        5.9964        5.2899        5.2530        4.0788        6.6486        8.4060        8.5540        8.1555        7.3605        6.0073        3.2603        2.9559        2.1141        1.6761        1.3037        1.0205        0.4362        0.3466        0.5533        0.6877        1.3225        1.6600        1.4956        1.0479        0.3303        0.5464        0.7927        0.6786        4.4666        2.4825        1.1573        0.8505        0.1256        0.1148        0.1042        0.3187        0.7273        0.8030        0.7088        0.4404        0.4715        0.4485        0.5241        0.5895        0.1204        0.1912        0.0934        0.1364        0.0853        0.2412        0.1209        0.1309        0.8820        0.9507        1.0825        1.1898        1.0403        0.9579        0.9638        0.8789        0.5604        0.4139        0.4699        0.0000        0.0000        0.0000        0.0000        0.0000        0.0000        0.0000        0.0000        0.0000        0.0000        0.0000        0.0000        1.1378        0.7406        0.5659        0.4506        0.4388        0.5772        0.6494        0.6641        0.8677        1.4667        1.9359        2.9164        3.8186        3.3539        3.6179        3.5970        3.3882        3.8086        5.1961        6.5784        6.0998        6.1655        6.1813        5.9751        6.5198        6.0382        6.6892        9.3687        9.9360       11.2485       15.1209       10.9462        6.9132        8.5718       11.7019       14.8625       13.8950        9.0264        9.8809        8.4676       10.5851        7.6750        7.7456        9.3573       13.3527       19.6914       20.5765       27.3844       27.6761       28.6631       36.6078       35.4091       37.4601       41.8405       40.9074       39.0244       38.7076       40.2601       59.9921       76.5421       75.2066       90.7971      103.5810       93.0069       87.2035       96.7958       91.4053       68.1643       81.6465       98.6919      103.8965      109.1723       97.9376       96.8483      133.3916      156.3774      118.9141      108.5255      101.0069       96.6774       92.3481       80.8078      101.8125      104.1731       97.8403      109.8820      118.1252      109.8201      120.0430      135.5778      150.4184      139.3049      143.9540      150.8399      164.4064      153.5674      156.7440        0.0000      147.8384      152.5326      155.0583        0.0000        0.0000        0.0000        0.0000        0.0000        0.0000        0.0000        0.0000        0.0000        0.0000        0.0000        0.0000        0.0000        0.0000        0.0000        0.0000        0.0000        0.0000
        0.0000        0.0000        0.0000        0.0000        0.0000        0.0000        0.0000        0.0000        0.0000        0.0000        0.0000        0.0000        0.0000        0.0000        0.0000        0.0000        0.0000        0.0000        0.0000        0.0000        0.0000        0.0000        0.0000        0.0000        0.0000       49.1717       47.9956       50.9365       47.5203       33.9209       36.7109       42.5287       35.9675       29.7177       22.5751       16.7788       12.5774        8.6928       10.0670        9.4935        8.6539        8.9676       10.0210       11.8107       11.7913       11.2111        7.9867        8.6087       10.2325       11.0799       10.8361        8.9492        9.1664       13.9407       25.9423       20.3919        6.6267        5.5769        4.5775        7.1206        7.1318        7.4325        6.9585        6.7679        3.7845        2.7910        2.3758        1.7406        1.3504        1.1453        0.9660        0.4734        0.3635        0.3288        0.6538        0.8883        0.7844        0.8001        0.7566        1.0010        1.2350        0.7156        1.7769        1.8930        1.9766        1.7115        1.5224        0.7070        0.9594        1.0066        1.0783        1.4242        0.5630        0.3572        0.3601        0.4061        0.4076        0.3840        0.3356        0.2461        0.1079        0.1136        0.1479        0.0865        0.1026        0.1150        0.1233        0.8204        0.8774        1.0006        0.8271        0.8790        0.8200        0.7462        0.6575        0.3882        0.3271        0.3690        0.5359        0.9744        1.2396        0.0000        0.0000        0.0000        0.0000        0.0000        0.0000        0.0000        0.0000        1.6050        1.1765        0.7253        0.6822        1.1450        1.0173        0.7992        0.6795        0.7803        1.0146        1.6400        2.1282        2.5264        2.9111        3.4235        3.9637        4.2403        3.8939        3.7053        4.4006        5.5999        5.9557        6.1328        6.4154        6.6267        6.0353        5.1770        5.4064        5.3810        5.9573        5.5698        7.5954        9.0349       10.4152       14.5855       13.4074       12.1575       10.7170       10.3761       10.9621       11.0416       10.4044       11.9749       13.5589       11.7961       12.3425       18.8126       23.3338       24.6391       28.8646       36.6588       29.2299       34.6757       34.5108       36.5945       40.5400       48.2563       50.8376       55.4640       56.0998       80.2849       75.5991      103.4187      106.7596       95.0935       89.1626       83.1355       62.8299       51.8567       58.6154      124.3395      111.2657      117.6986      114.8507      104.7076      114.1713      133.5807      131.9648      119.3628      100.8163       95.3624       96.3999      107.0342      108.9254      106.1311      112.7789      130.0207      116.1080      110.4578      111.2421      132.8951      144.5098      141.2709      134.5528      141.0175      134.5836        0.0000        0.0000        0.0000        0.0000        0.0000        0.0000        0.0000        0.0000        0.0000        0.0000        0.0000        0.0000        0.0000        0.0000        0.0000        0.0000        0.0000        0.0000        0.0000        0.0000        0.0000        0.0000        0.0000        0.0000
        0.0000        0.0000        0.0000        0.0000        0.0000        0.0000        0.0000        0.0000        0.0000        0.0000        0.0000        0.0000        0.0000        0.0000        0.0000        0.0000        0.0000        0.0000        0.0000        0.0000        0.0000        0.0000       33.4093       31.3333       30.4603       35.2284       32.0297       30.9129       29.2298       33.9832       29.0526       23.3201       19.0440       13.4549        7.6702        6.4315        5.4721        6.3796        7.4696        5.2764        3.5899        5.3589        7.9917       10.2818        6.4828        2.7442        2.2813        6.1725        7.0473        8.2043        7.9670        8.5094        9.6622       20.2083       34.5157       29.8936       14.1513        9.9387        8.9866        7.3453        3.4440        4.9001        4.2623        3.8404        1.9282        2.1979        1.7576        1.4701        1.3188        1.1494        0.9609        0.1147        0.0856        0.0726        0.0767        0.3798        0.3985        0.4066        1.2744        1.2040        0.7512        0.7957        1.8649        2.0434        2.1159        2.0360        1.6276        0.4474        0.6208        0.7075        0.1875        0.3052        0.1579        0.1541        0.1688        0.4783        0.5170        0.5145        0.4754        0.4286        0.3889        0.4078        0.4850        0.1028        0.1168        0.1276        0.3784        0.8204        0.7514        0.7113        0.7069        0.4962        0.4483        0.3970        0.3887        0.2752        0.3952        0.3845        0.1912        0.3990        0.4886        0.5831        0.7697        0.9191        1.0102        1.1409        1.6270        2.1712        1.9811        1.4586        1.1722        1.2024        1.1275        1.1506        0.9660        1.0149        1.0995        1.3487        2.0011        2.0220        5.6120        3.7702        1.6952        3.2199        3.9103        3.7732        2.8197        2.7227        3.0494        4.4007        4.8469        6.0815        6.1302        6.1593        5.9240        5.8392        5.9166        5.8260        5.9445        6.6035        7.1489        9.0533       11.8398       14.5095       13.5465       13.7824       14.9954       19.6084       22.1445       22.0605       22.5191       18.2603       16.4946       14.0924       13.7138       20.7369       26.2319       37.1470       41.2605       37.1251       33.4286       34.6473       38.4375       37.4126       41.7930       52.4362       66.7380       61.1479       80.7329       97.5178       94.6065       91.2734      100.4059       72.4894       54.5245       54.0943       58.9361       57.7223       67.5239       88.0834       77.1694       89.7590      101.7993      113.3086      135.8508      155.5030      140.3274      113.4877      101.6566      101.9825      108.1976      111.8498      111.9090      102.7029      116.4691      112.7347       95.4949      100.6919      124.1226      129.7880      111.2287      113.8144      118.3081      121.8551        0.0000        0.0000        0.0000        0.0000        0.0000        0.0000        0.0000        0.0000        0.0000        0.0000        0.0000        0.0000        0.0000        0.0000        0.0000        0.0000        0.0000        0.0000        0.0000        0.0000        0.0000        0.0000        0.0000        0.0000        0.0000
        0.0000        0.0000        0.0000        0.0000        0.0000        0.0000        0.0000        0.0000        0.0000        0.0000        0.0000        0.0000        0.0000        0.0000        0.0000        0.0000        0.0000        0.0000       25.1393       23.2714       26.8252       31.6530       27.2471       23.4578       27.8874       25.0275       24.9681       26.3295       24.2882       21.3184       17.3393       14.8301       14.0274       10.2452        8.2938        7.7764        5.1027        4.2088        4.4005        3.1698        1.5145        3.0000        2.3275        1.3480        1.6076        1.9889        1.7692        4.9517        5.9574        8.5219        8.5696        8.7158        9.1014        9.6273        8.6631        7.4793        6.7819        5.2689        4.2321        2.4379        2.4938        2.3170        2.3482        2.6525        1.8449        1.8587        1.7525        1.5206        1.4185        1.2615        1.0450        0.1232        0.0896        0.0714        0.0697        0.3195        0.3114        0.5984        0.8518        0.6772        0.7162        1.1857        1.3233        1.2635        1.1243        1.0602        0.7985        0.1162        0.0761        0.2352        0.0493        0.0895        0.0804        0.0902        0.1187        0.3844        0.4580        0.4883        0.4774        0.5512        0.4488        0.4694        0.5197        0.1046        0.1137        0.1210        0.1260        0.5201        0.5435        0.5269        0.4708        0.4123        0.3559        0.3015        0.2883        0.0859        0.0634        0.1487        0.1495        0.2635        0.3278        0.4074        0.5874        0.6903        0.7057        0.7597        0.9943        1.4754        1.4130        1.1806        1.1682        1.4758        1.3359        1.2874        1.2739        1.1835        0.9811        1.4856        1.8378        1.8108        4.1010        2.6422        1.7811        3.0938        6.6930        3.8426        3.5230        4.2630        4.8912        4.8654        4.5618        5.7600        6.5669        6.4907        6.2203        5.4910        6.5715        6.4384        6.2774        7.7878        9.1219       10.8783       14.1348       13.3958       12.8431       14.2165       22.4806       30.0820       30.1947       29.6728       26.7300       21.8683       21.5410       20.2417       18.4517       26.5979       29.4617       28.8202       31.8875       31.8780       33.3499       34.1147       45.9100       48.2443       54.8601       51.3888       63.5247       68.9109       84.2057       81.3733       65.8217       54.2685       49.8311       49.5235       65.0924       59.8277       64.3640       63.3957       66.0171       74.2728       70.3207       80.0758       89.6680      130.0654      119.3707      119.1779      126.7513      125.7215      123.3680      126.7501      138.0835      124.3694      106.1650       95.5663       90.0342       82.0971       77.2375       84.2171      102.0892      105.2077      103.4056        0.0000        0.0000        0.0000        0.0000        0.0000        0.0000        0.0000        0.0000        0.0000        0.0000        0.0000        0.0000        0.0000        0.0000        0.0000        0.0000        0.0000        0.0000        0.0000        0.0000        0.0000        0.0000        0.0000        0.0000        0.0000        0.0000        0.0000        0.0000
        0.0000        0.0000        0.0000        0.0000        0.0000        0.0000        0.0000        0.0000        0.0000        0.0000        0.0000        0.0000        0.0000        0.0000        0.0000       26.5252       23.2799       21.0798       21.6226       20.8954       23.6785       20.7638       18.0259       16.9641       14.9837       15.4059       15.5096       18.6317       16.3202       14.2705        9.6864        8.3332        7.2154        4.3401        3.4215        4.4177        6.1124        3.4415        3.5461        2.4758        2.3698        2.0310        1.4935        1.9120        1.3488        0.7982        1.6964        4.9112        6.3384        7.4128        7.2200        7.5147        7.2374        7.1655        7.0291        5.5469        4.0878        3.1293        2.9507        2.3524        1.7450        1.8640        2.4112        1.9543        2.0054        2.1685        2.0525        1.8042        1.6540        1.3983        1.1974        0.3863        0.3800        0.3698        0.6517        0.3409        0.4988        0.6199        0.3019        0.6239        1.3937        1.9973        1.0911        0.8126        0.8467        0.7750        0.6787        0.0893        0.0495        0.0281        0.0251        0.0443        0.0382        0.0508        0.0821        0.2954        0.3760        0.4164        0.5353        0.8820        0.5465        0.4372        0.4714        0.0925        0.0987        0.1034        0.1067        0.4366        0.4529        0.4410        0.4012        0.3593        0.3191        0.2781        0.2367        0.0843        0.0662        0.1439        0.2670        0.3555        0.2746        0.3411        0.4276        0.5222        0.6089        0.7092        0.7336        1.1925        1.1368        1.1658        1.2168        1.4385        1.4140        1.2829        1.2562        1.0432        1.1146        1.1844        1.1708        0.9654        1.3295        1.5742        1.9754        4.3803        6.0337        5.5918        4.9463        4.1734        5.5356        4.7628        5.3069        5.5350        5.7774        7.2436        7.5862        7.3348        6.9398        6.5255        6.7897        8.1206        9.2852       10.7300       11.6570       12.6572       14.0176       16.0660       21.7621       32.1190       34.4873       32.4324       32.2198       24.2556       22.4233       27.9136       30.4396       33.7622       38.4128       33.0792       31.5734       31.9018       36.6728       36.8441       48.5990       77.1689       73.0624       64.0984       71.9746       66.0568       64.8635       67.6130       58.6361       53.3480       42.6059       45.8803       52.7928       60.7580       69.0533       89.1507       85.6829       82.2815       79.7262       84.8522       95.1911      100.6825      106.4989      116.2115      138.7088      115.4628      109.4198      111.1547      100.1920       90.2368       85.7480       80.8281        0.0000       68.4552       65.7951       71.0190       81.7664       95.1049       96.6647        0.0000        0.0000        0.0000        0.0000        0.0000        0.0000        0.0000        0.0000        0.0000        0.0000        0.0000        0.0000        0.0000        0.0000        0.0000        0.0000        0.0000        0.0000        0.0000        0.0000        0.0000        0.0000        0.0000        0.0000        0.0000        0.0000        0.0000        0.0000
        0.0000        0.0000        0.0000        0.0000        0.0000        0.0000        0.0000        0.0000        0.0000        0.0000        0.0000        0.0000        0.0000       29.4281       26.5641       23.6276       23.5934       22.4308       22.3332       21.5794       18.2294       17.6680       15.8155       23.6146       24.1453       17.2105       13.4028       17.8044       12.9797        9.7759        4.6651        2.4778        2.0331        2.9132        2.4041        4.0721        2.8533        2.3207        2.8964        9.0291        3.0186        2.0451        2.4380        2.1251        1.3419        1.7554        1.9482        4.6516        6.0966        6.3702        5.8550        6.7120        6.3141        5.9923        4.9355        3.4297        2.0937        1.6172        1.4611        1.1920        1.1158        1.1581        1.3700        1.1623        1.4184        1.5386        1.7541        1.4888        1.7278        1.9099        1.6059        0.1884        0.1650        0.1418        0.3796        1.1386        1.2375        0.9571        1.0870        0.9110        2.2798        1.3430        0.6941        0.7555        0.7882        0.7288        0.5744        0.0905        0.0564        0.0360        0.0293        0.0454        0.0319        0.9271        0.0587        0.2117        0.2694        0.3468        0.3002        0.2976        0.3000        0.3131        0.3379        0.2785        0.3002        0.0743        0.0767        0.3137        0.3255        0.3319        0.3347        0.3350        0.3374        0.4078        0.3421        0.1947        0.1077        0.1983        0.3642        0.5512        0.5921        1.0331        0.9845        0.5320        0.6024        0.6903        0.6579        1.0088        1.0812        1.3927        2.2222        1.9878        1.6392        1.3421        1.9764        1.8312        2.1123        2.5947        2.4607        2.1765        2.3039        1.9200        2.0393        3.6892        5.9506        7.7851        8.5709        5.3858        6.4782        9.3836        7.7389        9.1230       10.7691       10.0128       10.9670       10.0474        7.6562        9.4413       10.9238       17.9996       20.4637       15.2150       15.2755       14.2056       14.6254       18.7173       24.8248       30.7499       32.7061       35.7234       34.9395       38.7100       28.5086       28.3656       27.4836       30.9582       29.9284       27.9628       29.2846       31.7170       41.0966       43.8844       43.7410       47.5802       53.3391       56.4521       66.8000       82.7332       68.7913       80.1236       73.0270       65.6315       50.8842       51.7496       64.7864       74.1880       90.2915      101.0974      103.3986       93.0528       98.2201      101.5114      102.0735      112.3183       90.2140       90.1793       78.7002       86.0784       83.0195       85.2964       80.5644       71.0384       64.3669        0.0000        0.0000        0.0000        0.0000        0.0000        0.0000        0.0000        0.0000        0.0000        0.0000        0.0000        0.0000        0.0000        0.0000        0.0000        0.0000        0.0000        0.0000        0.0000        0.0000        0.0000        0.0000        0.0000        0.0000        0.0000        0.0000        0.0000        0.0000        0.0000        0.0000        0.0000        0.0000        0.0000        0.0000        0.0000        0.0000
        0.0000        0.0000        0.0000        0.0000        0.0000        0.0000        0.0000        0.0000        0.0000       37.7657        0.0000        0.0000       32.7998       30.6577       27.2861       28.4955       30.2115       27.4099       20.0123       15.5449       16.3367       23.5581       18.0040       15.8420       12.9388       13.6991        9.1650        6.7552        7.8098        5.7232        2.4081        1.0574        0.5412        1.3859        1.2434        2.3112        1.5247        1.2475        1.9221        9.4136        1.4706        7.2592        1.2991        1.1449        1.2676        2.8117        4.5220        6.9643        6.4605        3.8366        3.5797        4.1423        3.8741        3.2446        2.7625        0.9186        0.6052        0.4519        0.4165        0.0529        0.0479        0.0505        0.0607        0.3255        0.3714        0.4438        3.2675       19.8017       13.3361        3.8445        0.5813        0.5714        0.5442        0.5213        0.6621        1.1953        1.5008        1.8196        1.2729        0.7645        0.3707        0.3858        0.4050        0.4956        0.5172        0.4843        0.3932        0.2244        0.1550        0.1076        0.0823        0.3372        0.5044        0.5784        0.5198        0.4249        0.4235        0.0955        0.0000        0.0000        0.0000        0.1363        0.1937        0.7553        1.4935        1.8572        1.2817        0.0648        0.0000        0.0570        0.0000        0.4661        0.6449        0.8157        0.6401        0.5545        0.4894        0.4669        0.4960        0.5969        0.5887        0.6972        0.7605        0.9486        1.2242        1.3970        1.4683        1.2226        1.0785        1.4349        1.6128        1.8484        2.8552        2.7771        2.8068        2.4714        2.0206        1.3670        1.7067        2.3504        2.6952        3.4262        3.3969        4.5059        4.5658        4.7413        7.2338        6.0499       10.9918       11.7364        9.8435        7.9261        7.9598        8.7287       12.0467       13.6463       22.2286       22.2731       21.7224       28.0773       32.4567       22.5301       22.0914       20.5860       17.5891       20.4435       23.7706       32.2769       35.1968       35.7852       40.1594       40.9957       38.2299       37.6406       38.3505       35.2281       32.9809       34.8882       37.7028       37.6644       45.6350       44.6320       48.7874       39.2180       40.1585       46.4670       52.8112       62.3956       46.0658       46.3855       65.0083       74.1198       56.0651       67.4351       69.0035       75.2089       83.5731      102.1803      113.7761       86.2311      104.2063       95.6571       90.3162       83.9200       82.7882       73.7748       71.0295       67.3170       67.1564       66.4217       62.9420       58.7909        0.0000        0.0000        0.0000        0.0000        0.0000        0.0000        0.0000        0.0000        0.0000        0.0000        0.0000        0.0000        0.0000        0.0000        0.0000        0.0000        0.0000        0.0000        0.0000        0.0000        0.0000        0.0000        0.0000        0.0000        0.0000        0.0000        0.0000        0.0000        0.0000        0.0000        0.0000        0.0000        0.0000        0.0000        0.0000        0.0000        0.0000
        0.0000        0.0000        0.0000        0.0000        0.0000       54.4313       39.1796       35.6319       29.0793       22.1937       21.2929       29.0099       31.4568       29.9410       33.0084       39.5187       32.3346       24.5834       18.1295       13.8731       11.7056       13.1994        7.9244        4.0901        3.2277        4.3574        4.1410        4.5573        2.4228        3.4784        2.0453        1.0529        0.4021        1.1240        1.0878        1.8709        1.7615        0.9485        0.7448        1.2104        1.9850        1.6678        1.7991        1.7669        3.0763        5.3393        7.8983        8.1808        6.2143        4.1347        3.5342        3.2903        3.1607        3.0040        2.0727        0.7373        0.6680        0.4158        0.4585        0.1240        0.0749        0.0772        0.0299        0.1801        0.3988        0.8109        6.7470       20.6137       12.2548       20.2995        0.8139        0.9567        1.2100        1.7361        0.5164        0.1144        0.3469        0.0511        0.0508        0.3434        0.3420        0.3503        0.3703        0.4549        0.4764        0.4509        0.3774        0.2264        0.1712        0.1266        0.0927        0.0000        0.6409        0.5211        0.7399        0.0000        0.0000        0.0000        0.0000        0.0000        0.0000        0.0755        0.2460        0.2179        1.7253        3.6214        2.0957        1.7778        1.0611        0.8030        0.2399        1.1381        1.5501        0.9699        1.3346        0.9581        0.7225        0.7622        0.7974        0.7239        0.5930        0.6311        0.8545        0.9988        1.2702        1.3558        1.6515        1.4995        1.6589        2.4197        2.4043        1.9548        2.5524        2.9568        3.0708        4.2535        4.2358        1.5071        1.5289        2.4185        2.8874        3.3052        3.7414        4.1333        4.6327        4.7260        6.0215       15.5088        7.4143        6.6503        7.6073        7.6718        7.2875        9.1493       14.7515       16.7692       28.7362       28.6318       23.7843       28.1252       23.6300       25.4338       20.9895       20.1091       21.1987       25.2866       27.3130       32.7432       38.1984       39.4756       52.7934       37.3335       39.9631       40.0904       44.7389       46.0250       46.9748       48.7443       46.4002       54.8649       56.3400       56.6946       66.3143       56.6921       38.7775       40.5702       44.4334       46.1159       64.4167       73.6375       62.7819       69.5867        0.0000        0.0000       75.9159       62.3586       57.8298       61.7853      116.8722       86.4701       91.7436       89.5363       76.1172       73.2964       73.8152       69.4247       69.3536       62.8510       59.2623       55.4535       51.6037        0.0000        0.0000        0.0000        0.0000        0.0000        0.0000        0.0000        0.0000        0.0000        0.0000        0.0000        0.0000        0.0000        0.0000        0.0000        0.0000        0.0000        0.0000        0.0000        0.0000        0.0000        0.0000        0.0000        0.0000        0.0000        0.0000        0.0000        0.0000        0.0000        0.0000        0.0000        0.0000        0.0000        0.0000        0.0000        0.0000        0.0000        0.0000
        0.0000        0.0000        0.0000        0.0000       41.7084       49.8854       36.9884       25.6814       24.7120       30.3533       28.2764       37.4080       38.8304       32.6783       32.3211       36.3461       23.9348       17.5518       14.0842       10.2492        8.0363        6.8658        5.6482        6.0613        5.6565        4.9204        4.4700        4.4250        1.0384        0.8089        0.3607        0.1506        0.3717        1.1591        0.7804        1.4464        1.3665        0.8479        0.6881        0.4884        0.4138        1.0018        0.8611        0.9431        2.5235        2.6618        4.4459        5.1297        4.9358        3.6073        2.9714        2.7630        2.4168        2.1188        1.8314        1.0916        1.2835        0.4504        0.4089        0.3139        0.6992        1.0709        0.7298        0.7267        1.2107        1.4939        4.5039       19.2061        8.0422       25.2691        1.0032        1.0879        1.1200        1.6410        0.3139        0.1381        0.0885        0.0608        0.0565        0.3553        0.3277        0.3235        0.3460        0.4296        0.4534        0.4417        0.3932        0.3738        0.2205        0.1873        0.1569        0.1250        0.1305        0.2170        0.2079        0.0000        0.0000        0.0000        0.1109        0.1030        0.0000        0.0000        0.0000        0.0000        0.2164        0.7647        0.7185        0.2476        0.0642        0.5140        0.6032        0.6471        0.5818        0.7479        0.9359        0.9865        1.0415        0.8806        0.8092        0.8288        1.1031        2.2460        1.8004        1.7662        1.9744        1.7830        1.8490        1.5610        2.3641        3.5800        3.3287        2.4625        4.8459        7.4848        3.7338        3.7187        4.8420        2.9501        2.1553        2.9207        3.4423        3.9373        4.3657        4.7956        5.2036        5.3601        5.2662       18.4027        8.6365        6.1567        7.4102        8.9662       14.5126       24.1987       27.6683       24.4779       21.3385       30.2206       29.7840       23.7770       26.2090       20.3808       24.8029       24.5113       24.6117       26.6660       30.4219       49.6471       47.5219       46.5738       45.6325       47.6106       52.5796       49.2107       53.9319       58.1697       63.6262       57.9943       52.2835       48.4343       49.1680       67.5336       76.1294       56.0208       38.9495       42.3759       54.7028       70.3239       55.0985       52.7586       62.5949        0.0000        0.0000        0.0000       71.0122       58.4475       58.6430       55.1687       70.2516       88.3673       83.2334       74.4657       66.5966       64.6736       63.9392       62.5030       64.5308       58.9767        0.0000        0.0000        0.0000        0.0000        0.0000        0.0000        0.0000        0.0000        0.0000        0.0000        0.0000        0.0000        0.0000        0.0000        0.0000        0.0000        0.0000        0.0000        0.0000        0.0000        0.0000        0.0000        0.0000        0.0000        0.0000        0.0000        0.0000        0.0000        0.0000        0.0000        0.0000        0.0000        0.0000        0.0000        0.0000        0.0000        0.0000        0.0000        0.0000        0.0000        0.0000
        0.0000        0.0000       58.4384       41.0473       31.0809       34.5626       35.6328       27.7367       27.4726       29.2512       25.0580       20.7039       20.9880       25.9116       21.8034       22.2481       19.8452       17.9769       17.7750       15.3487       10.1191        7.0435        5.7398        5.7522        5.8226        5.6958        6.5422        7.2212        0.8860        0.3296        0.4634        0.6812        0.3641        0.2363        0.5249        0.5728        0.5010        0.5662        0.4676        0.4463        1.2416        1.3147        0.8350        0.8160        2.0238        4.0449        3.9151        2.8015        2.1469        2.3142        2.3845        2.8472        2.8068        2.6529        1.9452        1.6838        1.8601        0.5606        0.6964        0.6196        0.7315        0.6323        0.1549        0.2464        0.4705        0.4639        0.8156        6.4965        1.2917        1.8218        1.7557        1.7349        1.5849        1.4831        1.8284        0.1675        0.3048        0.0792        0.0688        0.3960        0.3260        0.3048        0.3311        0.4184        0.4477        0.5463        0.4386        0.4962        0.4839        0.2892        0.2740        0.1095        0.3155        0.2413        0.7809        0.0000        0.0000        0.0000        0.0000        0.0000        0.3925        0.6528        0.0000        0.0000        0.0000        0.0000        0.0000        0.0000        0.0000        0.0868        0.8583        0.4874        0.6636        1.1064        1.1694        0.9505        1.0102        1.1062        1.0239        1.5216        2.0987        3.1542        1.9680        2.0848        3.4693        4.6104        4.8483        4.9832        4.3485        3.9549        4.3671        3.8455        4.1794        1.9357        1.7057        1.5597        1.8381        2.0975        2.7367        4.2533        4.8851        5.4708        5.6185        6.0735        6.7891        6.4600        7.1698        8.1882       11.5762       12.1090       16.3293       19.8287       18.7180       23.3724       25.6305       29.1807       24.6153       25.8816       21.4747       17.5448       19.3186       19.8440       22.0024       26.5448       27.5537       27.2716       40.9655       57.4873       49.9165       50.9599       54.1516       58.5615       56.1627       57.0695       59.6139       55.1643       51.9271       53.5422       50.8295       47.2746       45.8531       58.2497       51.6480       54.6829       42.0358       39.9691       45.3312       30.6834       36.6348       50.4189        0.0000        0.0000        0.0000       68.4314       67.1183       61.6242       56.1581       56.3459       62.6304       78.5301       77.8232       69.4418       58.3856       57.2030       59.2550       61.9972       70.6447        0.0000        0.0000        0.0000        0.0000        0.0000        0.0000        0.0000        0.0000        0.0000        0.0000        0.0000        0.0000        0.0000        0.0000        0.0000        0.0000        0.0000        0.0000        0.0000        0.0000        0.0000        0.0000        0.0000        0.0000        0.0000        0.0000        0.0000        0.0000        0.0000        0.0000        0.0000        0.0000        0.0000        0.0000        0.0000        0.0000        0.0000        0.0000        0.0000        0.0000        0.0000        0.0000
        0.0000       40.1131       35.8109       23.7838       22.3648       23.4401       20.7135       20.0329       24.0656       19.1632       13.7214       13.4894       13.2150       12.6268       10.6329        9.2053       11.3267       13.0817       14.0577       17.1101       13.6358        7.5814        7.0338        7.2894        6.6024        6.2224        6.9166        5.0984        0.9024        0.8507        0.7824        0.2131        0.3945        0.2226        0.0359        0.1091        0.3999        0.6456        0.1695        0.2703        0.5730        0.5891        0.5608        1.0442        2.0290        1.9407        1.4765        0.5041        0.0180        0.2133        0.0152        1.6411        2.6131        3.4945        3.7290        2.7630        1.9226        1.2477        0.8420        0.5379        0.2202        0.2864        0.4383        1.0435        1.3327        1.7749        2.2733        2.3090        2.7509        3.1774        3.3925        3.3490        3.3239        3.2955        2.7193        1.5112        1.2076        0.9644        0.9637        0.4855        0.3016        0.2647        0.2937        0.5029        0.6059        0.4278        0.4422        0.7141        1.7532        2.5529        4.2988        6.1862        5.8222        5.0648        8.1716        7.9751        7.3379        5.5484        5.5142        5.2185        6.4892        1.7407        1.3270        0.2135        0.1113        0.0578        0.0526        0.0327        0.0291        0.0339        0.0469        0.1308        0.3617        0.5367        0.4062        0.6204        0.7012        1.0833        0.7997        1.1838        1.3037        1.4828        1.7487        3.4344        3.6704        6.0730        8.1096        7.6413        4.8588        9.9951        9.0921        4.9681        4.0274       16.2802       17.1313        3.1085        3.1906        3.4853        4.0214        4.9031        5.4845        6.0025        6.5160        7.0288        8.0002        8.8742        8.9758        9.8124        9.2044        9.1488       15.7631       13.4540       13.0171       15.9422       20.9750       23.4644       22.5315       18.1456       16.5268       18.9556       21.5306       23.0874       23.0925       23.8032       26.3522       27.8246       48.6662       53.1628       43.5915       46.9669       46.9981       48.2826       55.6168       59.0784       63.7699       52.6544       48.1049       43.8627       41.8191       40.0329       45.2360       42.4514       42.9182       45.5466       32.6730       29.0373       31.8808        6.6009        0.0000        0.0000        0.0000        0.0000       63.9412       61.6411       63.3260       81.7479       79.6143       77.8726       75.2360       70.4236       68.2259       54.5547       53.0096       63.3325       63.2624       68.9969        0.0000        0.0000        0.0000        0.0000        0.0000        0.0000        0.0000        0.0000        0.0000        0.0000        0.0000        0.0000        0.0000        0.0000        0.0000        0.0000        0.0000        0.0000        0.0000        0.0000        0.0000        0.0000        0.0000        0.0000        0.0000        0.0000        0.0000        0.0000        0.0000        0.0000        0.0000        0.0000        0.0000        0.0000        0.0000        0.0000        0.0000        0.0000        0.0000        0.0000        0.0000        0.0000        0.0000
        0.0000       33.8940       31.5168       25.5611       22.4938       21.6584       21.7978       20.2020       13.8999        9.4248        8.1809       10.1905       10.0645        8.7636        5.3816        5.4899        6.6100        7.2852       10.3456       11.5795        9.5367        8.1491        6.9235        7.0469        7.8272        5.5788        5.0505        3.6237        1.2832        1.2560        1.2118        0.4988        0.4548        0.4107        0.5842        0.4260        1.4431        1.3321        0.5582        0.3077        0.3898        0.3625        0.4537        0.7717        1.1370        2.0340        1.3210        0.1302        0.0067        0.2077        0.5208        0.4696        1.9321        3.4518        2.6370        0.9894        0.6116        0.5697        0.4840        0.2441        0.1688        0.3624        0.6317        1.4266        1.9051        2.2758        2.8940        2.7992        3.1145        3.4137        3.2383        3.3596        3.2902        3.4246        3.0973        1.9751        1.9219        1.5244        1.2346        0.9893        0.9087        0.9220        1.5004        2.6621        1.9508        1.4259        2.9436        9.9806       10.9586        8.0985        9.2728       15.7140       38.7083       26.0715       20.8765       17.0799       14.0601       12.2087        8.6706        7.3769        5.9865        5.0511        4.0671        2.7291        0.1557        0.0809        0.0736        0.9687        2.1359        2.5006        2.2225        0.8760        0.3105        0.4139        0.2572        0.8949        1.2546        1.4262        1.4211        1.8635        1.5482        2.8163        2.4207       12.2354       15.5863       72.9919       27.4126        3.2846        3.3706       10.9597       10.8142        6.8580        4.9082        9.0956       12.7687        3.0992        3.5295        4.1780        4.7724        5.6975        6.3581        6.8663        7.3353        6.7777        8.7422        8.4568        8.7339        8.6480        9.6693       10.1926       10.3296       13.6678       17.0722       21.9131       22.4334       19.5613       21.0092       20.4261       21.1056       22.0182       24.5817       26.5869       27.2275       27.0886       30.9986       32.6893       38.3774       42.7048       45.5289       52.8453       50.2864       45.3597       55.6761       50.5150       39.3578       35.0511       35.8444       32.8435       31.6796       35.3597       39.0274       38.2216       41.8361       39.7450       29.6010       28.6342        0.0000        0.0000        0.0000        0.0000        0.0000       47.8421       60.3132       61.7262       67.3101       76.0735       80.3266       68.4423       56.6457       60.5610       56.6463       50.9381       48.4462       62.2227        0.0000        0.0000        0.0000        0.0000        0.0000        0.0000        0.0000        0.0000        0.0000        0.0000        0.0000        0.0000        0.0000        0.0000        0.0000        0.0000        0.0000        0.0000        0.0000        0.0000        0.0000        0.0000        0.0000        0.0000        0.0000        0.0000        0.0000        0.0000        0.0000        0.0000        0.0000        0.0000        0.0000        0.0000        0.0000        0.0000        0.0000        0.0000        0.0000        0.0000        0.0000        0.0000        0.0000        0.0000        0.0000
       27.4220       26.9823       25.2491       20.9590       22.7818       18.6229       18.3596       13.4985       12.6270        8.5032        6.9959       11.5315       14.5938       14.9102        7.3714        5.9397        6.1773        7.1889        7.6495        7.7734        6.1409        5.8980        6.5303        6.8465        6.5637        5.4248        4.1765        2.3772        1.4490        1.0928        0.8494        0.7010        0.4067        0.3742        0.2295        0.5574        0.8897        0.9632        1.2472        1.2672        0.3317        0.2154        0.5966        0.9200        0.7301        1.3907        1.0602        0.8592        0.9483        0.9702        0.8581        0.3003        0.3655        0.5544        0.6182        0.7867        0.4462        0.1154        0.3483       17.7475       31.6667        0.4772        0.9438        1.9447        2.3387        2.8531        3.4486        3.1264        3.4316        3.6293        3.5529        3.6360        3.7306        4.1630        4.1007        2.6184        5.0054        4.6143        8.5843        7.5504        5.6314        3.2277        3.8969        5.9345        6.5615        6.9762        9.6485       24.5852       15.8201        7.2175        6.2409       13.8575       38.5218       45.2054       11.2266       18.7916       23.9590       16.8363       18.8758       39.5357       19.9254       17.1588        7.4349        4.9305        2.9318        0.6375        0.9700        3.5199       31.8870        4.1695        3.1020        1.8740        1.0074        0.7396        1.0633        1.8943        2.6729        5.7943        7.3596        5.6277        5.5864        5.9791        8.7333       12.9578       13.3578        7.6214        3.6673        7.8398       10.2108        3.9105        4.7799        3.4204        2.5789        7.1113        7.3700        3.3576        3.6371        4.2289        4.9157        6.0216       21.0507        7.3533        7.8363        6.4323        9.5244        9.2498        9.9900       10.7115       11.3743       11.9282       15.4063       24.5784       28.4316       23.8914       25.4915       21.7542       21.9454       20.2330       21.7392       23.5879       25.9643       26.8869       29.1456       35.6625       42.5968       37.4819       39.5497       45.8583       54.3691       58.0379       52.3902       63.6998       52.2152       54.3462       31.6399       26.5014       24.9523       29.4751       33.3977       37.1431       38.4754       37.2309       39.1153       39.1513       41.7680        0.0000        0.0000        0.0000        0.0000        0.0000        0.0000       45.5032       48.9136       57.5597       70.7303       54.9255       53.5261       52.8655       53.2150       58.5401       55.8993        0.0000        0.0000        0.0000        0.0000        0.0000        0.0000        0.0000        0.0000        0.0000        0.0000        0.0000        0.0000        0.0000        0.0000        0.0000        0.0000        0.0000        0.0000        0.0000        0.0000        0.0000        0.0000        0.0000        0.0000        0.0000        0.0000        0.0000        0.0000        0.0000        0.0000        0.0000        0.0000        0.0000        0.0000        0.0000        0.0000        0.0000        0.0000        0.0000        0.0000        0.0000        0.0000        0.0000        0.0000        0.0000        0.0000        0.0000        0.0000
       19.2822       20.2528       21.0047       20.4705       16.6404       16.1743       16.8569       13.5046       10.3413        8.5320        9.4157       15.5663       21.5801       17.0577       11.4565        6.5812        6.7919       10.6299       11.3628       10.5238        6.6895        5.3220        5.3754        7.5131        5.0389        5.9430        3.2521        1.6053        1.1613        1.0326        0.8880        0.6023        1.0155        0.8889        0.6336        0.4131        0.7785        0.9035        1.0381        1.5004        0.4260        0.5714        0.6331        0.7588        0.5009        0.8018        0.6353        0.3541        0.3591        0.3308        0.2468        0.2726        0.1609        0.0180        0.5363        0.2508        0.1135        0.5183        0.5631        0.5674        0.6851        1.0631        1.6038        2.6721        3.2323        4.0337        4.6658        5.1332        5.5369        6.8754        7.5126        8.9298        9.2416        7.4629        8.8783        5.6984        7.4352        8.8694        8.1243        4.3831        1.1752        0.7326        0.8173        1.7565        1.8291        2.7714        5.0776       20.6496       26.6816        8.3694        7.1114        9.5065       11.2157       13.4117       14.8274       15.8113       16.0201       15.9214       17.8006       25.4986       40.2532       51.9443       24.3336       15.1767        7.2720        4.9853        5.1669        3.1202       24.7479       25.6852        2.0598        1.0842        0.9192        0.9382        1.2815        1.8759        2.9073        7.6605       10.9636       10.0132        9.1290       77.0203       25.0340       10.8377        8.3538        6.2391        4.5013       15.1306       14.7360        3.3254        3.1753        2.0421        1.6146        2.4593        4.3548        3.1093        3.7665        4.1787        4.8280        5.9217        9.7478        7.4196        8.4380        6.8049        7.7914        8.9149       10.5703       10.6983       11.7268       12.0874       12.7163       19.7450       22.0985       18.2317       19.0554       18.8048       18.6838       19.4580       20.4820       24.8313       26.5671       32.4504       33.1368       33.6666       38.4916       37.6337       45.6838       47.6092       40.3201       37.4900       49.1105       46.0552       39.6359       33.9195       30.0571       27.1728       28.5971       31.2564       32.8970       32.2227       34.5478       35.1708       40.1573       45.1510        0.0000        0.0000        0.0000        0.0000        0.0000        0.0000       17.3100       51.8412       83.9657       79.1659       73.4315       53.3593       59.8729       48.5577       48.0456       51.5103       50.0939        0.0000        0.0000        0.0000        0.0000        0.0000        0.0000        0.0000        0.0000        0.0000        0.0000        0.0000        0.0000        0.0000        0.0000        0.0000        0.0000        0.0000        0.0000        0.0000        0.0000        0.0000        0.0000        0.0000        0.0000        0.0000        0.0000        0.0000        0.0000        0.0000        0.0000        0.0000        0.0000        0.0000        0.0000        0.0000        0.0000        0.0000        0.0000        0.0000        0.0000        0.0000        0.0000        0.0000        0.0000        0.0000        0.0000        0.0000        0.0000
        7.5379        9.6038       11.9491        9.9025        9.9807        8.9898       10.8854       10.8034        8.4161        8.0464        7.8138        8.1819       10.0377        9.9151        7.9546        6.1690        6.6557        8.5857        8.1862        7.7214        5.9289        6.6904        7.1294        6.6291        6.0886        5.4634        3.6855        1.9558        1.5807        1.6034        1.4068        1.8666        1.5789        1.4704        1.0958        0.2441        0.0695        0.0394        0.1170        0.2309        0.2148        0.3171        0.4628        0.4074        0.1814        0.0000        0.1376        0.4078        0.8844        0.2152        0.0000        0.0000        0.0000        0.5099        0.0000        0.0931        0.9165        0.8988        0.5641        0.7763        0.7284        1.9877        4.4588        7.1824        5.6749        6.7342        7.9955        6.4521        5.8265        5.4099        5.4350        5.0319        5.5226        5.3385        4.1963        3.1417        3.0876        2.6370        3.1130        2.5189        1.9085        1.5779        1.7342        3.1740        3.6769        4.0069        4.5905        6.9141        8.0382        9.8257       11.0440       13.5456       13.9453       19.3738       26.4312       24.2436       23.4421       22.3946       23.4464       24.8893       30.4044       29.9567       26.4439       31.0753       29.7020       24.9618       18.6272       11.1148       10.0808        6.6728        6.2692        5.2524        4.1397        3.6191        3.3398        2.6851        3.0869        4.5453        7.7382        7.3029        7.8639        7.6143        6.8275        6.7461        8.9002        6.6965        5.6402        3.6810        2.5025        2.6784        4.4399        1.0007        0.5594       14.9955        3.7599        1.8993        2.3611        2.9421        3.6334        5.7158        6.7976        7.3528        8.1507        7.3323        7.8000        9.2089       11.1840       12.1121       12.7370       13.9801       18.4116       21.0818       20.0439       21.2722       20.6022       16.4150       17.7181       18.9317       21.7997       29.0663       32.1867       36.6578       42.5618       34.5294       44.1504       46.5812       38.2679       38.9367       34.9243       34.9427       43.5750       33.0603       32.2605       31.8515       30.5772       28.7518       29.9350       29.3370       30.1146       30.8645       33.4882       38.0455        0.0000        0.0000        0.0000        0.0000        0.0000        0.0000        0.0000        0.0000       69.5100       87.7266      101.7184       90.1282      106.4499      103.8900        0.0000       32.7600       21.5100       17.1300       14.5500        0.0000        0.0000        0.0000        0.0000        0.0000        0.0000        0.0000        0.0000        0.0000        0.0000        0.0000        0.0000        0.0000        0.0000        0.0000        0.0000        0.0000        0.0000        0.0000        0.0000        0.0000        0.0000        0.0000        0.0000        0.0000        0.0000        0.0000        0.0000        0.0000        0.0000        0.0000        0.0000        0.0000        0.0000        0.0000        0.0000        0.0000        0.0000        0.0000        0.0000        0.0000        0.0000        0.0000        0.0000        0.0000        0.0000        0.0000        0.0000
        9.3156       10.1959       10.2939        6.9811        5.5045        5.9766        7.8778       11.6660       14.1572       12.7403       10.7399        7.0401        5.7531        5.6468        4.8370        4.9949        4.1628        5.1861        6.7449        7.2974        5.6568        6.3251        6.8966        7.0021        6.2399        4.2033        3.8446        1.9934        1.9460        2.0900        1.9531        1.5217        1.8608        0.7858        0.3999        0.1683        0.0865        0.3121        0.3831        0.1195        0.0695        0.1391        0.1471        0.0670        0.0670        0.0000        0.1536        0.6007        0.2492        0.0000        0.0000        0.1375        0.8773        0.4297        0.0000        1.0256        1.1143        0.8146        2.0484        4.2231        5.0901        7.1049        8.1426        9.7627        8.1970        8.2561        5.5994        4.7122        4.9221        5.5807        6.2060        6.5323        7.1128        7.9903        5.9997        4.3019        4.6187        3.6888        3.8572        3.1452        3.2150        1.8826        1.7203        3.4718        3.9085        4.8464        6.8920       11.6569       14.4288       13.3154       12.0287       13.5816       16.9376       25.3693       23.2535       20.8942       23.1191       27.6910       31.6490       28.8884       31.9226       29.7127       28.4224       34.1876       34.3419       32.8428       23.5552       20.5666       20.4123       14.9841       16.2715       14.0691       13.1996       18.2042        9.6741        5.2412        5.9993        6.3803        8.3660        9.5909        9.5052       10.0592        8.2274        8.0021        8.8656        9.1824        5.7055        3.4970        2.5974        2.0528        3.0468        0.7017        0.3385       18.0714        0.6345        1.6801        2.1058        2.6807        3.4213        5.6142        6.5753        7.7687        8.4753        7.7920        8.0305       11.0498       10.8396       13.2750       14.9003       15.7765       18.3018       19.2850       21.3780       19.8200       19.5373       19.0196       24.4599       24.1060       26.2945       28.8702       29.2280       31.9652       36.0387       33.0556       36.0051       34.8821       31.1179       34.1820       37.7634       38.1737       37.1670       30.6274       36.3016       41.5421       35.0867       32.8850       32.9832       33.1365       32.1067        0.0000        0.0000        0.0000        0.0000        0.0000        0.0000        0.0000        0.0000        0.0000        0.0000        0.0000       91.4700       98.2328      123.5802      107.9083        0.0000        0.0000        0.0000        0.0000        0.0000        0.0000        0.0000        0.0000        0.0000        0.0000        0.0000        0.0000        0.0000        0.0000        0.0000        0.0000        0.0000        0.0000        0.0000        0.0000        0.0000        0.0000        0.0000        0.0000        0.0000        0.0000        0.0000        0.0000        0.0000        0.0000        0.0000        0.0000        0.0000        0.0000        0.0000        0.0000        0.0000        0.0000        0.0000        0.0000        0.0000        0.0000        0.0000        0.0000        0.0000        0.0000        0.0000        0.0000        0.0000        0.0000        0.0000        0.0000        0.0000        0.0000        0.0000
        0.0000        0.0000       10.7829        7.2270        0.0000        7.4923        9.7599       12.5941       14.8389       10.8139        9.2882       10.3833        8.9855        5.1299        4.2978        4.5649        3.2275        3.9322        5.3629        6.3295        5.5231        6.4533        5.7973        5.7935        4.2008        4.0414        3.8412        1.9163        1.8707        2.0634        2.6777        2.4655        1.4684        0.5271        0.2211        0.4053        0.1426        0.0839        0.3950        0.0612        0.1299        0.0000        0.0000        0.0000        0.1341        0.0000        0.1378        0.5950        0.0000        0.0000        0.0000        0.5846        0.9011        1.1779        2.1057        2.6138        2.1627        2.5165        7.2483       11.2162       11.0580       14.5545       17.2880       12.2417        9.4579        6.7128        6.1560        4.2926        6.9320        8.8661       11.9965       11.6352       10.5353        8.5584        8.0455        6.2141        5.6274        4.3518        3.7313        1.4401        0.7940        1.5014        1.7736        4.1510        4.3598        5.4415        7.8719        8.4745       10.8868       15.2646       18.6583       20.8667       15.7922       13.2213       12.7860       15.2287       22.8490       36.8827       28.8829       27.1235       28.5518       39.0707       35.5926       37.0215       33.9867       30.9257       37.1175       57.1240       82.0093       44.8413       28.0904       21.2411       21.3934       17.9097       13.6321       11.4248       10.7002        7.6560        7.7418        7.8049        8.1514       10.5591       11.3019        9.5064        7.7455        7.1592        6.2646        3.8757        2.8256        2.3226        1.6442        0.5694       19.9058        0.4978        0.7058        1.7823        2.1343        2.6955        3.4934        5.7345        7.1056        7.7433        8.1775        7.1719        7.6845        8.2953       10.2072       13.7478       18.4324       18.2395       18.6104       20.5630       25.1148       26.1322       28.3935       25.2513       23.8068       24.0929       27.9822       29.0526       29.2242       31.8420       33.3898       33.0360       37.5134       35.0712       37.6906       40.8839       42.6668       38.8755       32.6652       35.1569       41.7911       42.8910       46.6071       36.2237       32.9338       29.5164       31.5576       30.5571        0.0000        0.0000       66.4273        0.0000        0.0000        0.0000        0.0000        0.0000        0.0000       24.7500       66.1800       85.5946        0.0000        0.0000        0.0000        0.0000        0.0000        0.0000        0.0000        0.0000        0.0000        0.0000        0.0000        0.0000        0.0000        0.0000        0.0000        0.0000        0.0000        0.0000        0.0000        0.0000        0.0000        0.0000        0.0000        0.0000        0.0000        0.0000        0.0000        0.0000        0.0000        0.0000        0.0000        0.0000        0.0000        0.0000        0.0000        0.0000        0.0000        0.0000        0.0000        0.0000        0.0000        0.0000        0.0000        0.0000        0.0000        0.0000        0.0000        0.0000        0.0000        0.0000        0.0000        0.0000        0.0000        0.0000        0.0000        0.0000        0.0000
        0.0000        0.0000        0.0000        0.0000        0.0000        7.6984       10.2293       10.8187       14.6773       10.5431        7.4391        7.4261        8.2246        6.5141        2.9294        3.5668        3.0587        3.6305        4.1874        5.3529        5.5530        5.9113        6.0787        4.9465        4.3612        4.0897        3.7979        2.1226        2.2693        2.4933        2.6559        1.6030        0.7673        0.4982        0.6810        1.8086        1.7290        1.8542        1.3403        0.6747        0.8937        0.2231        0.1255        0.0000        0.0000        0.0000        0.0000        0.0000        0.0000        0.0000        0.3135        0.9168        1.5266        2.0396        5.8860       12.3110       16.7026       10.5418       23.0677       27.7127       24.9033       11.8321       12.5000        9.3976       10.2694        9.8889        8.7501        6.8409        6.9958       69.2209       31.4990       44.0718       11.2889        9.7061       11.2988        8.8111        6.2726        5.0869        3.6536        1.8274        1.7660        3.3486        4.7671        4.7475        5.5354        5.7618        7.7685        8.6857       15.6353       19.3022       18.6663       29.9080       28.2549       15.2938       13.8727       14.0476       19.2409       24.6011       25.0215       30.8135       36.3084       48.8794       46.2099       38.3883       37.3549       42.4738       52.7134       54.0940       69.9485       65.9912       51.1051       32.7844       29.0639       25.6529       22.6048       14.0863       19.2320       12.6574       11.1469        9.0625        7.3431        8.7653        9.1265        9.1383        8.1386        7.1469        6.7980        5.0564        3.5907        1.9677        1.4646        0.5862        0.5698        0.6708        1.0471        2.3884        3.1877        3.8714        3.7631        5.9099        6.7107        7.7185        8.3004        7.2255        8.1802        9.2059       13.4926       17.5183       19.5915       16.3999       17.9625       19.6294       22.2453       24.7329       29.1230       21.9201       18.5103       21.2636       24.7253       25.8038       26.3502       37.9635       42.8139       47.6484       36.7371       31.1352       31.5486       33.5400       41.7793       37.3215       42.3393       45.4607       49.7577       53.6533       51.0748       40.7149       35.8885       33.4028       36.3287       52.2784       41.7609       36.6584       50.6662       43.1567        0.0000        0.0000        0.0000        0.0000       52.4400       50.3400       48.4200       82.8656        0.0000        0.0000        0.0000        0.0000        0.0000        0.0000        0.0000        0.0000        0.0000        0.0000        0.0000        0.0000        0.0000        0.0000        0.0000        0.0000        0.0000        0.0000        0.0000        0.0000        0.0000        0.0000        0.0000        0.0000        0.0000        0.0000        0.0000        0.0000        0.0000        0.0000        0.0000        0.0000        0.0000        0.0000        0.0000        0.0000        0.0000        0.0000        0.0000        0.0000        0.0000        0.0000        0.0000        0.0000        0.0000        0.0000        0.0000        0.0000        0.0000        0.0000        0.0000        0.0000        0.0000        0.0000        0.0000        0.0000        0.0000
        0.0000        0.0000        0.0000        0.0000        0.0000       10.8657       12.7293       10.2937       14.6848       15.9702       11.3814        6.4096        4.8012        7.6152        2.9139        3.4728        3.1948        3.3746        3.3751        4.6219        4.7240        5.2454        5.5981        3.6378        3.6503        3.2406        2.8783        1.9508        2.0266        2.0462        2.0844        0.9931        0.6254        0.3299        0.5253        1.9074        2.2225        2.9250        3.1217        1.5240        0.8910        0.2440        0.0064        0.0000        0.0000        0.0000        0.2417        0.4024        0.1438        0.0000        0.2880        1.4410        5.5128       18.4177       26.2675       27.8020       55.9621       26.4161       27.4653       20.9093       18.8473        8.1516        8.2898       15.0880       20.3738       20.1390       11.7009       14.4711       21.3958       39.2661       46.8354       37.4948       14.7328       14.5738       13.9560       10.0916        7.4816        7.2535        5.3078        4.3991        4.2996        4.3195        6.9414        8.0456        6.8347        8.0260        9.7418        9.2710       10.4658       16.9302       13.7964       12.7037       14.7675       14.3097       13.8136       14.0927       13.8279       17.0811       22.5140       26.1695       25.9442       28.0282       29.0673       31.1131       31.1500       39.5191       50.8201       52.4981       54.8056       55.7753       52.8975       55.6725       63.7384       44.2943       33.6168       24.4432       23.9187       16.7160       17.2552       15.4629       13.6411       12.7290       10.8632       11.4078       15.9381        7.7228        3.1214        1.6335        0.8505        0.5742        1.3482        1.3817        1.4952        2.1864        2.5808        4.0201        4.4782        5.1875        5.5096        6.2031        8.0898        9.2052       10.8515       10.0803       10.3613        8.9573       10.0333       15.2999       16.8056       18.7403       19.1337       20.9666       23.5117       27.6800       25.7612       22.2765       18.3442       18.4535       18.6880       22.5055       24.8114       33.7978       36.7231       45.9781       43.1275       37.5782       34.8372       44.8735       43.1224       49.4835       54.4817       62.4257       64.6487       66.2594       60.4278       44.3257       43.2348       41.6134       41.8744       44.8907       43.2322       45.7949       51.2396       70.7211        0.0000        0.0000        0.0000       94.6535       95.1146       89.2060       82.5844       85.7141       82.5850        0.0000        0.0000        0.0000        0.0000        0.0000        0.0000        0.0000        0.0000        0.0000        0.0000        0.0000        0.0000        0.0000        0.0000        0.0000        0.0000        0.0000        0.0000        0.0000        0.0000        0.0000        0.0000        0.0000        0.0000        0.0000        0.0000        0.0000        0.0000        0.0000        0.0000        0.0000        0.0000        0.0000        0.0000        0.0000        0.0000        0.0000        0.0000        0.0000        0.0000        0.0000        0.0000        0.0000        0.0000        0.0000        0.0000        0.0000        0.0000        0.0000        0.0000        0.0000        0.0000        0.0000        0.0000        0.0000        0.0000
        0.0000        0.0000        0.0000        0.0000        0.0000        8.6826       13.3566       15.5805       15.2735       14.9535       15.9255        6.8221        6.6250        7.2618       10.8228        4.6264        4.9934        4.5516        3.9602        5.2473        5.3669        4.9407        5.2349        3.9177        3.3719        3.0977        2.8955        1.9972        2.1784        2.2626        2.4259        1.5338        0.8600        0.6303        0.5307        1.6749        2.7273        3.6225        3.5278        2.4415        1.2695        0.9853        0.3947        0.0915        0.1849        0.4440        0.5028        1.3435        0.8261        0.3326        3.0485        6.9263        8.2478       10.6668       10.0294       10.6102       18.2977       22.2874       20.6253       24.3759       18.3021       17.5735        8.3289       14.4683       10.1372       16.2027       19.5404       22.2924       33.0246       28.9923       26.8598       28.9760       25.1371       18.5553       13.3598        9.4556        6.1523        5.0513        5.6297        5.6869        6.4600       17.4439        4.0865        5.4568        7.5676        9.8893       10.6943        7.7924       10.1819       12.4414       15.5343       10.8017        9.5851       12.6655       12.8332       13.0926       15.6551       15.6521       18.2755       19.9123       21.4577       22.2036       28.2834       28.0519       29.8091       33.3937       42.3951       46.1671       45.1423       43.6042       43.2015       45.5210       82.6028      112.1937       78.9301       70.2365       41.8190       24.6626       21.4070       17.2318       16.2142       13.0913       18.2086       15.1659        9.4968        5.2246        2.5090        1.0846        0.5697        3.1362        2.8483        1.6187        1.9958        2.5767        3.4123        2.9449        3.4541        5.3299       11.0172        7.8353        6.7988        7.0943        7.8385        7.6025        8.1410        8.9092       11.3996       15.4071       18.3752       22.2414       22.4482       25.6805       26.7970       32.1179       23.6117       22.5965       17.6814       15.9279       17.9409       25.1814       30.7510       28.6175       37.6706       35.0979       51.7282       42.4603       36.5938       49.9524       40.2060       49.8517       49.6943       66.8148       75.5896       76.5105       66.4316       53.1354       43.8052       41.9498       38.7688       37.4582       39.4037       47.0637       53.6105       62.0228        0.0000        0.0000      118.0369       92.1165       96.1870       89.5977      120.3159      109.6771      106.7077       99.9270       79.6206       66.9586       67.5807       57.6565        0.0000        0.0000        0.0000        0.0000        0.0000        0.0000        0.0000        0.0000        0.0000        0.0000        0.0000        0.0000        0.0000        0.0000        0.0000        0.0000        0.0000        0.0000        0.0000        0.0000        0.0000        0.0000        0.0000        0.0000        0.0000        0.0000        0.0000        0.0000        0.0000        0.0000        0.0000        0.0000        0.0000        0.0000        0.0000        0.0000        0.0000        0.0000        0.0000        0.0000        0.0000        0.0000        0.0000        0.0000        0.0000        0.0000        0.0000        0.0000        0.0000        0.0000        0.0000
        0.0000        0.0000        0.0000        0.0000       12.6972       12.3454       12.2763       15.6659       14.1708       18.2803       11.1669        5.7829        8.6408       10.2173        8.2883        8.9818        9.9774        9.3864        8.8304        8.0451        6.8547        6.4737        4.7092        3.2516        3.0510        2.9357        2.8995        2.0207        1.9986        2.0157        2.4879        2.1571        2.2220        1.6129        0.9055        2.4105        2.8434        2.6694        3.7245        2.3891        1.0712        1.6247        0.9413        0.1099        0.1226        0.5229        3.2556        5.8107        5.1109       10.9891       18.2428       13.4402        8.8748       16.2025       18.8253       17.1841       19.9711       23.6793       17.1954        9.3989       14.8703       20.0941       14.4942       15.2404       12.2964       12.6325       11.9113       13.1790       20.5423       26.8138       32.8264       36.6525       37.6569       29.0799       13.6755        8.0998        8.7495        7.1779        6.3281        5.2281       31.0831       29.6970        4.7863        6.3634        8.1681        9.7325       11.7183        9.1142        8.4709        8.4444        8.7376       10.6079       10.9875       11.2853       20.7929       11.6413       10.2035       13.3554       13.9074       12.9474       17.4682       23.3552       20.3067       17.6600       21.3093       24.8236       25.4962       24.5430       26.3209       40.7239       50.0919       44.8525       43.4879       54.1468       54.3665       52.0454       57.6168       44.1446       32.0205       24.9752       20.8609       16.7875       17.3617       11.4896        6.2451        5.7069        6.4779       12.6804        5.7347        3.0401        1.1682        3.0615        2.8558        3.2435        3.5984        3.3159        4.5365        5.2674       11.4067       11.6910        9.2283        8.2899       15.1054       20.3741       14.0427       12.6379       11.5582       15.2668       22.6897       25.2407       27.3639       27.5985       27.7589       25.6808       22.9717       18.7448       18.4355       17.6011       20.4610       29.1768       27.1744       33.2264       42.0850       47.1606       43.0641       31.2678       30.3960       36.0245       42.6176       49.3659       65.0724       62.4798       68.3018       73.6717       62.4942       48.3300       41.2906       43.3559       48.4339       43.9761       45.6139       48.9207       54.2040       66.2069        0.0000       87.4600       81.6905       81.3003       86.7501       98.1052      112.6762      118.9302      114.6793      106.6592       90.4717       79.2760       62.6196       53.4142       49.2717        0.0000        0.0000        0.0000        0.0000        0.0000        0.0000        0.0000        0.0000        0.0000        0.0000        0.0000        0.0000        0.0000        0.0000        0.0000        0.0000        0.0000        0.0000        0.0000        0.0000        0.0000        0.0000        0.0000        0.0000        0.0000        0.0000        0.0000        0.0000        0.0000        0.0000        0.0000        0.0000        0.0000        0.0000        0.0000        0.0000        0.0000        0.0000        0.0000        0.0000        0.0000        0.0000        0.0000        0.0000        0.0000        0.0000        0.0000        0.0000        0.0000        0.0000
        0.0000        0.0000        0.0000        0.0000       14.2918       11.5698       14.5947       19.5701       17.0192       17.7954        8.5590        6.2556        5.9976        7.4573        5.4335        9.2080       12.4527       15.4838       13.3381       13.8186       12.3947        7.4981        4.8522        3.2868        3.1194        2.9938        2.9453        2.0309        2.0196        2.0438        2.1313        1.3303        2.6659        1.6299        0.9824        2.2944        2.4027        2.8532        2.7745        7.2350        7.5276        5.0609        2.2627        1.4344        2.4397        5.3432        7.7744       12.5339       10.2660       17.2269       14.9954       16.6091       18.3931       12.7896       10.3303       16.0954       14.2903       15.4483       16.7862       20.5511        7.8940       14.7301       20.1409       21.5344       20.7624       22.4060       15.6590       14.3438       20.6184       21.3893       27.8890       28.5846       38.8305       45.8346       23.5156       11.2238       15.6544       18.4215       11.0565        7.2179       29.2382       15.6252        5.2417        7.2954        7.2317        8.8333        9.2892       15.1352       13.2193       10.8670       10.5372        8.8620        7.8985       41.2602      128.5385       35.1271       12.1262        9.2803       11.5004       14.0826       17.1045       17.6811       17.5117       20.1930       18.8268       19.6039       22.8400       21.8945       23.9547       29.0568       37.0672       40.6247       41.5511       43.2587       46.0185       36.6696       47.6866       48.1491       37.8661       31.2355       30.0192       25.7585       17.9853        8.4411        6.9090        6.0768        3.1692        1.4289        1.4713        1.4893        3.0246        5.6627        4.0796        6.2756        5.5126        6.4572       14.0347       14.2365       20.8971       11.9399       13.9912       15.7568       20.5708       16.5930       15.9288       12.6058       13.1512       18.4645       25.1769       29.8820       26.0282       23.8880       24.7041       22.0845       19.6281       20.1956       21.7640       22.3705       24.9795       30.7436       30.1339       36.9367       48.9387       49.7859       37.4201       35.4173       34.9741       33.2242       39.0303       47.0960       58.3486       57.7377       60.5309       64.6900       58.2443       55.7910       64.3217       71.0913       73.2254       73.8149       70.2901       62.0606       60.9192       67.8035       74.1516       79.0858       80.9219       81.4068       79.0772       83.5383       88.0811       83.8931       93.0564       92.7322       82.7678       65.5996       52.0780       50.3402       49.6531        0.0000        0.0000        0.0000        0.0000        0.0000        0.0000        0.0000        0.0000        0.0000        0.0000        0.0000        0.0000        0.0000        0.0000        0.0000        0.0000        0.0000        0.0000        0.0000        0.0000        0.0000        0.0000        0.0000        0.0000        0.0000        0.0000        0.0000        0.0000        0.0000        0.0000        0.0000        0.0000        0.0000        0.0000        0.0000        0.0000        0.0000        0.0000        0.0000        0.0000        0.0000        0.0000        0.0000        0.0000        0.0000        0.0000        0.0000        0.0000        0.0000        0.0000
        0.0000        0.0000        0.0000        0.0000       13.4849        9.7713       15.6984       19.5328       20.9258       13.9801        8.8282       11.1323       10.9694       12.7533        9.9556       11.4316       19.0808       24.4314       22.8388       20.6249       20.9485       17.1869       10.2239        8.0233       13.2701       11.0718        7.4539        2.1514        2.0731        2.0127        1.9684        0.5003        1.0153        1.7253        2.2775        1.1404        0.2896       16.4536       21.2146        7.6353        4.7864        5.1081        6.7954       14.2593       20.6012       32.8475       28.2013       33.9571       25.6298       19.7787       13.4031        7.4452       10.8448       16.7486       25.0040       39.1072       41.6079       38.6929       21.3823       19.1164       14.6947       15.7753       18.7263       20.9042       15.1964       17.6341       23.4840       31.9451       44.0351       41.2189       48.1405       38.1570       32.2328       26.8202       23.0045       24.6424       31.8561       35.2822       23.2609       11.2375        7.2943        7.9209        7.6102        7.9957        8.3740       12.7437       17.1234       22.1068       18.7610       19.7846       20.7544        7.9279        9.3194       10.3392       19.5013        8.4153        9.9155       14.2453       14.7928       12.0642       10.7534       11.4042       14.5829       16.6959       17.0015       18.3536       16.6090       21.1970       35.3322       25.2421       24.7292       33.0687       34.3824       35.3743       38.1623       40.0228       42.6773       38.6078       35.9927       23.2382       25.8172       22.4789       12.2644        6.3286        4.8391        5.4591        4.1906        6.6172        5.9403        5.3926        6.2203        8.0623        8.5449        8.1806        9.2099       13.5767       25.2050       19.6378       16.7218       18.9799       19.1761       12.2190       10.8595       11.0735       12.0575       16.2724       16.7717       20.7753       29.1646       22.7307       20.4358       19.5736       18.3835       19.7141       21.6393       22.0636       25.7220       29.2944       36.1734       44.4926       29.8079       44.2042       45.9898       40.1915       42.5810       39.8446       33.8229       41.7284       38.0939       48.6880       52.0781       53.1960       54.5594       58.2906       61.9703       84.8921       85.9868       80.3634       79.4805       91.4077       93.6978       81.8225       78.1741       68.0429       74.3283       81.4121       78.0596       77.5337       73.0190       73.7739       78.4953       75.9615       75.3454       70.3928       68.6157       46.4351       40.4539       41.4706       45.6791        0.0000        0.0000        0.0000        0.0000        0.0000        0.0000        0.0000        0.0000        0.0000        0.0000        0.0000        0.0000        0.0000        0.0000        0.0000        0.0000        0.0000        0.0000        0.0000        0.0000        0.0000        0.0000        0.0000        0.0000        0.0000        0.0000        0.0000        0.0000        0.0000        0.0000        0.0000        0.0000        0.0000        0.0000        0.0000        0.0000        0.0000        0.0000        0.0000        0.0000        0.0000        0.0000        0.0000        0.0000        0.0000        0.0000        0.0000        0.0000        0.0000        0.0000
        0.0000        0.0000        0.0000        0.0000        0.0000        0.0000        0.0000        0.0000       19.0028       13.9409       12.4227       12.0838        9.6217       12.1836       13.7020       17.9201       20.0396       18.8434       22.2174       25.4018       24.3794       13.8815        8.5180        8.8543       10.7086       16.6687       13.3358       13.1687       18.8282        5.5791        2.9749        1.5557        5.9590        4.2812        3.2406        3.5909        6.5402       10.1363       12.1222       10.1011        8.0682        9.8180       19.4266       22.2011       27.0555       15.7046        4.4043        8.6164       15.1614       14.2541        8.9523       12.5409       17.8634       19.8631       18.4890       25.9034       33.1767       40.5006       24.8070       21.0929       19.9853       27.2968       18.5183       14.1008       14.4587       25.8779       31.3606       50.9125       57.2654       42.1648       34.7142       52.9691       42.2379       40.7575       32.2198       19.9891       20.0934       17.7043       52.6960       26.8810       10.0471       12.2797       11.0990       12.9313       13.1506       11.4376       11.8001       12.6923       20.1792       20.9451       21.1709        8.1458        8.9539        5.6989        4.3484        6.5568       11.6663       12.2281        7.2929        8.1556        8.3357        9.5813       11.2762       13.4859       14.6933       15.5481       17.7274       21.1795       27.8144       29.4147       30.1380       29.8708       31.3554       34.3936       35.8708       33.3067       39.0838       38.6934       31.3270       23.4442       18.1587       13.6219       10.2787        5.9404        5.1478        5.2991       10.8539       15.4279        9.1127        8.9399        7.2340        8.4704        9.5329       10.7183       11.9386       13.9738       19.5960       35.8625       34.8463       25.5183       15.9931       10.9458        8.5710       10.2949       11.4996       17.7004       14.9265       15.2386       17.8483       20.5055       19.4629       22.4896       23.0539       23.5997       23.7947       28.8275       43.1320       40.5323       57.4856       53.1946       38.6376       39.8451       38.8501       30.9103       38.3784       56.8706       39.7753       39.9410       43.7007       59.5080       39.2330       48.9511       59.6852       63.0667       65.6215       73.5099       79.9771       85.7324       99.3134      107.8379       98.5581      100.8102       93.4947       81.0180       75.8329       80.2245       78.8791       70.8945       71.8016       80.4269       79.9927       75.4644       78.1776       74.6100       80.2227       49.4255       46.4989        0.0000        0.0000        0.0000        0.0000        0.0000        0.0000        0.0000        0.0000        0.0000        0.0000        0.0000        0.0000        0.0000        0.0000        0.0000        0.0000        0.0000        0.0000        0.0000        0.0000        0.0000        0.0000        0.0000        0.0000        0.0000        0.0000        0.0000        0.0000        0.0000        0.0000        0.0000        0.0000        0.0000        0.0000        0.0000        0.0000        0.0000        0.0000        0.0000        0.0000        0.0000        0.0000        0.0000        0.0000        0.0000        0.0000        0.0000        0.0000        0.0000        0.0000        0.0000        0.0000
        0.0000        0.0000        0.0000        0.0000        0.0000        0.0000        0.0000        0.0000        0.0000        0.0000        8.4604        9.8325        7.6107        7.9351        8.7514        8.5295       11.0656        8.0416        8.0481       14.3549       14.4686       17.1032       15.0077       15.3393       11.6884       10.5252       11.7712        9.4111        9.7629        8.4493       11.2168       13.1488        7.1262       12.0075       16.4874       26.0839       21.3738       19.2944       25.9482       29.3600       16.6509        7.4874       17.0600       17.3001        9.1341        8.6324        9.4335       12.5147       14.9369       13.5804       14.6434       11.6621       12.8435       23.7841       30.9351       31.9135       30.1060       23.6379       17.6585       21.1971       20.3370       26.6762       22.4203       23.5489       22.9034       24.5804       24.2997       44.8931       42.8656       36.7178       24.4815       28.1179       30.9716       65.0446       97.2924       53.6717       48.6218       45.5714       65.7993       46.1730       32.5747       23.6404       22.9922       21.3597       13.5245       12.4919       14.8304       12.4853       17.5410       14.1319       12.9468        8.3577        5.4591        5.8866        5.5856        6.4422        6.1409        6.0413        6.8318        8.3025        9.9164       11.5456       14.6506       18.4554       19.5740       20.1000       23.3304       29.2600       23.9660       26.8403       26.9015       41.0117       38.1054       34.5603       31.6854       28.3033       33.1212       28.6663       32.3330       26.5080       18.4073       15.9528       14.3624       10.6432        7.8197        7.0546        8.4490       11.9068       12.0351       12.6517        8.9873        9.4325       11.9912       13.4226       16.2279       26.0042       26.5293       36.2831       34.9074       25.4328       16.3056       15.1438       19.1787       22.6735       25.6794       28.9567       23.2664       18.6063       24.0350       36.2266       39.8376       31.2822       28.6229       32.8765       29.5954       34.3180       42.9845       44.7673       54.5246       83.9619       64.5822       74.8478       66.9920       39.3493       41.1624       51.2286       45.7500       54.6318       60.2029       61.7511       43.2513       58.6488       62.2865       63.3463       63.0139       78.3651       77.7390       89.8010       96.8946      110.6860      115.7204      112.7043      105.1777       81.1726      115.7321       77.0356       77.5204       76.1016       77.7364       74.0754       80.7621       81.9536       80.7527       83.7762        0.0000        0.0000        0.0000        0.0000        0.0000        0.0000        0.0000        0.0000        0.0000        0.0000        0.0000        0.0000        0.0000        0.0000        0.0000        0.0000        0.0000        0.0000        0.0000        0.0000        0.0000        0.0000        0.0000        0.0000        0.0000        0.0000        0.0000        0.0000        0.0000        0.0000        0.0000        0.0000        0.0000        0.0000        0.0000        0.0000        0.0000        0.0000        0.0000        0.0000        0.0000        0.0000        0.0000        0.0000        0.0000        0.0000        0.0000        0.0000        0.0000        0.0000        0.0000        0.0000        0.0000        0.0000        0.0000
        0.0000        0.0000        0.0000        0.0000        0.0000        0.0000        0.0000        0.0000        0.0000        0.0000       17.6131       15.0638        7.4497        5.9201        6.8954        8.5353       10.5248        7.4409        5.2830        7.0212        5.7745        8.9003       11.5970       10.0741       18.2161       12.9562       11.8133       13.9287       14.8178       12.8817        8.2883       19.2977       22.1464       26.3513       25.4359       30.6131       24.7506       25.8419       17.6743        8.8440       11.5208        8.8574       32.8196        1.6733        8.5418        9.9143       13.9045        5.3833        4.6823        7.1726       10.3190        3.9793       15.9909       19.1103       26.0849       26.1271       19.6300       18.7229       15.1234       15.8751       23.1677       26.3599       14.8438       22.1311       24.8067       25.1060       16.7509       32.5562       45.3546       30.1427       36.4568       36.6076       31.1092       35.8872       41.2515       48.5832       68.5503       58.2684       46.3013       39.9439       65.8132       45.4251       49.3226       38.3054       28.5320       19.3390       23.9389       28.8512       23.9934       21.6520       17.2260       12.0676       10.6576       12.1889       13.3256        7.8838        7.9258        7.5951        9.0675       11.9391       16.3124       15.2416       19.2325       25.5825       27.6917       30.1319       33.0150       36.4267       20.3857       23.6819       23.5006       34.4881       36.3436       30.2969       29.0323       30.0354       33.2282       34.6899       35.6944       27.1933       22.8324       17.8746       18.1925       18.2626       14.7786       10.8850        9.2521       13.9157       21.7562       19.9973       15.3425       16.9525       25.5946       27.0365       27.3310       27.4022       25.0372       26.0764       35.3721       21.4080       18.1114       15.0012       20.9138       19.4153       23.0247       20.1463       17.7825       19.0825       22.1773       29.4384       36.6079       32.4749       35.8987       36.8090       33.5037       39.9946       32.6820       38.3965       49.4924       64.4275       73.1924       68.8797       57.1005       44.1581       53.3593       40.8082       60.6007       54.2330       55.8539       52.8628       53.9797       66.3316       58.1164       62.0838       65.9424       82.4591       99.9446      106.5066      111.0742      132.7726      133.5221      108.0093       99.3773       90.3916       94.3949       95.7371       83.6861       77.1131       72.8825       71.0389       73.4117       78.8478       82.4277        0.0000        0.0000        0.0000        0.0000        0.0000        0.0000        0.0000        0.0000        0.0000        0.0000        0.0000        0.0000        0.0000        0.0000        0.0000        0.0000        0.0000        0.0000        0.0000        0.0000        0.0000        0.0000        0.0000        0.0000        0.0000        0.0000        0.0000        0.0000        0.0000        0.0000        0.0000        0.0000        0.0000        0.0000        0.0000        0.0000        0.0000        0.0000        0.0000        0.0000        0.0000        0.0000        0.0000        0.0000        0.0000        0.0000        0.0000        0.0000        0.0000        0.0000        0.0000        0.0000        0.0000        0.0000        0.0000        0.0000
        0.0000        0.0000        0.0000        0.0000        0.0000        0.0000        0.0000        0.0000        0.0000        0.0000       17.8657       16.6424       15.5711       13.5902       13.6887       17.3939       18.1397        8.6531        8.7329       16.7000       15.3539       23.6508       19.2309       27.4697       20.1299       24.0936       28.9206       28.1797       31.3094       29.8247       36.9846       41.4145       26.9717       21.9073       23.6361       17.7823       21.2330       33.7395       20.6423        4.2210        8.4692        9.3187       10.9121       11.2337       10.0059        5.0799        9.2620        2.7993        4.4130       10.4604       13.8117       18.3955       19.6142       32.8585       66.8565       36.9502       29.3723       56.1025       22.5360       24.6428       29.1012       40.8264       29.7186       76.0838       48.2210       18.7277        9.7455       26.3931       26.4884       22.0826       25.7744       34.8910       27.5883       24.7802       29.6936       41.7400       38.7025       45.1573       37.1109       25.6597       30.9706       34.2696       38.1812       38.0638       42.3894       30.9255       29.2396       30.7860       23.4033       17.4586       17.4091       11.9702       16.7089       24.1888       28.3424       21.9225       22.5678       15.3312       20.2903       23.0994       23.7193       17.0021       17.3299       30.6655       31.9575       28.9912       28.7240       27.5370       22.8525       23.6566       28.4066       25.2977       29.2355       27.2190       24.7079       19.8742       22.3240       22.9247       25.5514       32.4792       30.5359       30.6742       24.5662       25.4332       18.9705       21.4235       19.4288       21.6610       25.3922       17.1195       18.6445       18.3643       15.6217       13.2831       30.9144       30.3847       27.3415       21.4553       20.2813       14.4907       14.7529       18.8257       21.8363       18.5529       18.2929       14.4914       20.1764       22.8760       24.3916       30.5422       32.6952       27.5545       26.4576       31.2544       30.3198       34.6571       42.2745       56.9554       56.2829       62.9890       61.6895       64.4666       52.5108       48.6334       59.4375       63.1537       64.4916       61.6130       65.2273       61.9512       71.1534       91.5453       57.7474       49.3999       59.2641       78.0279       84.2909       92.0268      122.9239      140.6372      132.5953      115.1560      130.9988      108.1325      110.7039      112.5190      101.5261       78.7992       76.8063       72.3274        0.0000        0.0000        0.0000        0.0000        0.0000        0.0000        0.0000        0.0000        0.0000        0.0000        0.0000        0.0000        0.0000        0.0000        0.0000        0.0000        0.0000        0.0000        0.0000        0.0000        0.0000        0.0000        0.0000        0.0000        0.0000        0.0000        0.0000        0.0000        0.0000        0.0000        0.0000        0.0000        0.0000        0.0000        0.0000        0.0000        0.0000        0.0000        0.0000        0.0000        0.0000        0.0000        0.0000        0.0000        0.0000        0.0000        0.0000        0.0000        0.0000        0.0000        0.0000        0.0000        0.0000        0.0000        0.0000        0.0000        0.0000        0.0000        0.0000
        0.0000        0.0000        0.0000        0.0000        0.0000        0.0000        0.0000        0.0000        0.0000        0.0000        0.0000       16.7169       23.8054       22.8793       19.9231       18.1030       16.4411       14.9321       17.4737       14.1532        8.1519       17.8359       17.8430       12.1254       20.0240       40.9600       29.6989       20.0485       24.6437       25.5235       33.3208       31.9240       26.6926       25.3913       37.7217       30.4589       37.8921       21.7860       14.3205        9.1966        5.0425        4.8080        7.9610        9.6838        7.9587        4.8525        8.9221        7.8270        3.7629        8.7902        5.1559       12.3422       14.8941       35.1352       29.6813       20.1055       16.3654       26.4184       27.6053       21.3273       22.0614       27.3481       53.7862       42.1613       24.9128       23.7447       26.7152       51.6407       60.2230       44.9829       34.8509       70.1146       47.4083       35.4182       49.6707       32.0143       42.8347       56.6658       54.5172       33.1573       25.1720       30.0802       34.3311       44.3358       65.0059       56.6141       35.2020       22.2768       19.0417       14.9642       16.0284       16.6519       24.4454       17.4818       30.1356       27.0176       32.5909       22.9392       27.3710       21.4970       16.9020       16.3239       14.8497       26.6077       28.6592       31.7167       31.7206       29.2034       28.4096       27.7019       29.7627       27.7331       36.3427       37.2595       24.2146       22.6676       28.9628       32.2127       34.5955       37.0300       30.5358       31.2061       28.4649       31.6676       27.9001       35.7043       39.1312       31.9039       29.3357       19.7829       22.0006       21.4385       18.3190       18.9572       24.5688       21.7526       25.6708       28.1230       21.9799       18.1886       18.0461       30.0007       32.6903       29.9958       18.7862       18.2795       29.9862       25.8744       30.0230       28.3824       25.0567       28.8205       33.1291       38.6932       32.0956       35.4546       46.3693       50.2580       52.4166       60.0318       65.4008       57.7710       60.4388       68.1993       72.8606       69.9706       60.8397       58.2449       59.7483       60.6046       64.8621       58.4515       53.2137       58.2598       66.6395       91.2466       89.3539       94.3184      106.3114      135.6059      143.6452      136.4597      152.1231      128.9642      130.5713      122.0694      140.3584      102.1832      112.1028        0.0000        0.0000        0.0000        0.0000        0.0000        0.0000        0.0000        0.0000        0.0000        0.0000        0.0000        0.0000        0.0000        0.0000        0.0000        0.0000        0.0000        0.0000        0.0000        0.0000        0.0000        0.0000        0.0000        0.0000        0.0000        0.0000        0.0000        0.0000        0.0000        0.0000        0.0000        0.0000        0.0000        0.0000        0.0000        0.0000        0.0000        0.0000        0.0000        0.0000        0.0000        0.0000        0.0000        0.0000        0.0000        0.0000        0.0000        0.0000        0.0000        0.0000        0.0000        0.0000        0.0000        0.0000        0.0000        0.0000        0.0000        0.0000        0.0000        0.0000
        0.0000        0.0000        0.0000        0.0000        0.0000        0.0000        0.0000        0.0000        0.0000        0.0000        0.0000        0.0000        0.0000        0.0000       21.7680       18.8519       18.3640       21.0866        7.7537        4.0390        6.1037        6.7462        9.6078        9.4953       11.4459       18.7431       22.8376       31.1384       36.2929       52.4015       55.0653       51.2671       36.5246       30.9378       33.1154       31.8267       45.5062       21.9006        8.4453       40.1150       13.9463       10.7218       10.8360       14.8890       13.4258        7.5197        5.1941        3.4542       13.3810       10.0997        7.0002       15.4950       12.3701       24.2214       20.9321       40.3427       38.7344       24.7707       32.6420       39.8428       61.5646       35.6023       27.3006       47.9021       35.9235       26.1795       30.9031       38.7828       40.2169       41.0627       43.3589       28.1433       37.8549       35.0155       35.0168       51.3856       50.7051       42.2764       53.9635       38.6704       30.9353       23.7127       27.8403       27.3269       26.0457       23.8477       20.5205       17.4411       20.1101       21.4396       20.0595       17.1258       15.4376       14.3419       30.9642       33.3022       29.5414       22.5929       30.8485       21.5025       57.7492       69.0873       21.6216       25.9385       29.1041       34.8514       34.4434       32.6360       38.1125       37.3052       38.1310       33.8707       37.7536       35.6051       30.3450       22.6390       25.0996       29.0043       34.1581       37.0274       28.1130       21.8288       23.9776       30.0965       37.9310       56.5268       44.2433       51.4655       30.4841       25.2050       29.1107       22.9956       29.2398       30.4299       20.7502       17.0331       18.8405       21.0341       22.2842       18.6970       18.8081       28.7639       33.5156       32.5666       27.5300       35.7561       27.5810       19.1537       22.5042       19.5167       20.6384       26.8094       33.8441       43.6947       44.0522       45.9291       42.7424       53.7188       60.8267       70.2613       58.0946       53.6251       50.9902       47.1391       49.4695       59.9192       65.0109       62.3478       64.3513       71.9471       63.5315       62.3996       58.3257       71.1508       79.8438      101.8421      116.7959      141.2413      119.8464      133.8194      175.9959      160.6681      144.6868      138.0156      131.4715      118.7464        0.0000        0.0000        0.0000        0.0000        0.0000        0.0000        0.0000        0.0000        0.0000        0.0000        0.0000        0.0000        0.0000        0.0000        0.0000        0.0000        0.0000        0.0000        0.0000        0.0000        0.0000        0.0000        0.0000        0.0000        0.0000        0.0000        0.0000        0.0000        0.0000        0.0000        0.0000        0.0000        0.0000        0.0000        0.0000        0.0000        0.0000        0.0000        0.0000        0.0000        0.0000        0.0000        0.0000        0.0000        0.0000        0.0000        0.0000        0.0000        0.0000        0.0000        0.0000        0.0000        0.0000        0.0000        0.0000        0.0000        0.0000        0.0000        0.0000        0.0000        0.0000        0.0000        0.0000
        0.0000        0.0000        0.0000        0.0000        0.0000        0.0000        0.0000        0.0000        0.0000        0.0000        0.0000        0.0000        0.0000        0.0000        0.0000        0.0000        0.0000        0.0000       17.5985       15.9222       11.2524       15.9807       11.4779        7.8588        7.9086       10.4536       21.2279       27.8355       24.0716       26.8433       25.9405       23.3534       22.6126       42.1446       35.9197       25.7404       17.9950       11.5931       13.0519       37.3626       18.0653       18.9448       11.5092        9.7180        5.7703       20.3969       42.2122       13.2609       19.0992       24.5897       22.3460       15.1798       11.4105       11.5437       29.7328       18.0510       26.5937       39.3319       31.6986       51.4979       44.7850       47.7166       52.4548       61.5407       56.0327       42.2888       39.3710       25.2857       22.0691       19.0589       27.7625       34.7435       30.0343       30.2449       36.0424       62.3214       72.6449       46.0232       53.7895       55.4698       41.0742       32.4998       32.3438       23.6144       25.7502       25.7980       29.6402       25.7946       27.1422       23.0369       28.2975       21.8546       20.7337       29.5143       31.4854       29.0701       27.6284       55.7157       43.2311       20.9211       25.8396       24.7672       21.9378       29.5992       41.0694       36.1367       36.9822       35.0154       37.4004       46.1618       45.1489       37.9202       32.1943       31.1812       30.3546       27.0842       28.0360       24.5185       27.5257       33.0409       30.2064       25.7143       21.7404       30.1070       43.9088       64.5680       63.8642       65.0707       42.1722       50.8102       48.3907       36.6524       43.3344       33.7962       32.0875       27.6647       25.2495       23.7693       29.8350       21.7681       28.4996       39.8987       48.7092       52.8099       28.5742       47.8420       32.6594       23.2183       19.9834       21.0666       21.9625       26.5753       36.2949       39.1755       44.6770       43.8634       42.1074       48.4967       71.0035       65.7930       63.4273       61.0973       63.6660       68.2896       65.4371       60.6505       61.9336       69.7651       71.1710       87.7342       73.3484       68.5742       65.1645       94.1473      107.8359       96.4777      105.1254      131.3638      143.3194      157.3891      178.1534      155.3143      156.0264      140.6785      134.0495      130.6807        0.0000        0.0000        0.0000        0.0000        0.0000        0.0000        0.0000        0.0000        0.0000        0.0000        0.0000        0.0000        0.0000        0.0000        0.0000        0.0000        0.0000        0.0000        0.0000        0.0000        0.0000        0.0000        0.0000        0.0000        0.0000        0.0000        0.0000        0.0000        0.0000        0.0000        0.0000        0.0000        0.0000        0.0000        0.0000        0.0000        0.0000        0.0000        0.0000        0.0000        0.0000        0.0000        0.0000        0.0000        0.0000        0.0000        0.0000        0.0000        0.0000        0.0000        0.0000        0.0000        0.0000        0.0000        0.0000        0.0000        0.0000        0.0000        0.0000        0.0000        0.0000        0.0000        0.0000
        0.0000        0.0000        0.0000        0.0000        0.0000        0.0000        0.0000        0.0000        0.0000        0.0000        0.0000        0.0000        0.0000        0.0000        0.0000        0.0000        0.0000        0.0000        0.0000       20.6179       26.7526       26.6279       18.8350       20.1224       19.7156       19.0708       36.1718       28.5451       35.0989       28.9845       13.0508       15.5141       14.2761       17.1601       22.8407       19.7418        5.6964       23.6875        8.6424       16.6340       15.3736       19.5635       18.0541       21.1742       19.8348       23.0907       27.7946       42.2915       37.2236       45.2950       29.3932       17.0009       14.5290       25.8640       51.9150       90.0879       69.3955       44.3985       38.5368       34.7711       28.1323       44.7217       61.2696       54.9523       47.7027       52.4354       48.3153       51.5201       71.5580       21.7189       23.5077       29.0629       26.0531       29.2361       38.7877       47.6494       37.4418       40.9587       40.6738       30.5845       27.8268       25.4951       28.4767       34.0011       32.3622       41.2196       33.5754       26.1059       29.2526       28.0331       39.4494       34.9482       33.7778       32.4065       33.0279       34.3765       36.9286       55.8509       56.4617       33.2373       22.2240       27.9552       41.6951       38.5346       77.5095       55.2237       42.7581       30.5833       36.5794       46.2678       47.0778       38.1432       31.1445       31.0751       30.7261       31.3311       30.1904       27.8729       29.1690       34.7933       31.5610       32.1694       33.2931       53.8840       71.0377       76.3074       82.6060       72.7331       57.7877       48.9682       54.1809       43.9918       49.1316       40.4698       34.8110       34.4339       39.6564       34.6258       57.2399       45.2424       47.8738       42.2008       40.4179       44.5796       48.3485       23.8350       17.3397       22.6344       27.9825       29.3344       39.2727       47.4829       57.9370       48.1242       51.4572       50.1907       49.3989       62.2648       71.4335       74.3463       81.6339       82.4876       65.4005       75.2054       72.8398       73.0176       75.1425       86.1222       80.9150       79.8460       78.6929       69.3498       68.4195       73.8211      107.9864       95.2200       96.9873      110.2598      119.5526      172.0307      178.5269      141.7398      161.0805      175.0225      186.8641      159.3504        0.0000        0.0000        0.0000        0.0000        0.0000        0.0000        0.0000        0.0000        0.0000        0.0000        0.0000        0.0000        0.0000        0.0000        0.0000        0.0000        0.0000        0.0000        0.0000        0.0000        0.0000        0.0000        0.0000        0.0000        0.0000        0.0000        0.0000        0.0000        0.0000        0.0000        0.0000        0.0000        0.0000        0.0000        0.0000        0.0000        0.0000        0.0000        0.0000        0.0000        0.0000        0.0000        0.0000        0.0000        0.0000        0.0000        0.0000        0.0000        0.0000        0.0000        0.0000        0.0000        0.0000        0.0000        0.0000        0.0000        0.0000        0.0000        0.0000        0.0000        0.0000        0.0000        0.0000
        0.0000        0.0000        0.0000        0.0000        0.0000        0.0000        0.0000        0.0000        0.0000        0.0000        0.0000        0.0000        0.0000        0.0000        0.0000        0.0000        0.0000        0.0000        0.0000       13.5233       30.8195       24.0021       18.1916       26.4813       27.3522       20.2470       28.7208       24.4691       36.4064       26.8461       20.9342       30.2810       32.8755       23.6630       15.3354       11.3576       17.4286       31.2823       26.5917       18.5954       34.4873       32.1867       24.0993       23.1390       12.3382       11.0530       17.6272       34.7840       43.3748       32.0392       60.8935       31.4426       27.1281       40.7568       35.5336       36.4611       24.1706       25.4007       21.5593       14.5759       21.2809       13.3871       14.7848       32.9715       41.2242       55.5622       34.1522       65.4279       54.7770       39.3130       24.3997       41.2998       43.5204       42.5353       36.8717       39.7672       30.1578       41.6427       57.8391       60.5628       46.6166       45.3449       40.1056       50.2063       65.6155       44.8192       47.5707       44.6258       46.2859       49.6525       53.8074       42.5419       41.1723       40.1874       33.2597       34.7190       30.4821       36.2945       35.6790       33.2742       31.6241       34.1730       39.6699       52.7260       60.1946       55.3859       42.9067       33.7651       42.1868       45.3626       45.4703       40.2078       36.6024       31.5952       31.1014       30.8465       30.6107       36.0443       30.6232       32.3439       30.6923       33.6024       34.2912       60.3799       61.6314       66.1754       64.2020       58.3455       40.0168       33.8388       34.7928       35.2492       39.0413       35.9243       37.8151       31.9780       30.4813       36.9322       51.0330       36.2507       33.6372       37.8055       33.1382       27.8638       28.6596       25.8881       26.4095       38.9474       40.7553       48.2610       43.2171       50.1300       51.8192       46.1774       44.7202       53.9783       60.9981       77.6355       86.0823      106.5038       90.2645       67.9090       69.0312       73.8705       73.9757       78.0584       84.3818       87.2773       79.2283       74.9080       77.7272       73.8014       75.7910       75.1097       80.1013      247.0543      128.5007      103.2347      125.6064      164.6472      154.4660      143.3141      199.2114      186.7748      160.3554      167.2009      133.1226      124.0496        0.0000        0.0000        0.0000        0.0000        0.0000        0.0000        0.0000        0.0000        0.0000        0.0000        0.0000        0.0000        0.0000        0.0000        0.0000        0.0000        0.0000        0.0000        0.0000        0.0000        0.0000        0.0000        0.0000        0.0000        0.0000        0.0000        0.0000        0.0000        0.0000        0.0000        0.0000        0.0000        0.0000        0.0000        0.0000        0.0000        0.0000        0.0000        0.0000        0.0000        0.0000        0.0000        0.0000        0.0000        0.0000        0.0000        0.0000        0.0000        0.0000        0.0000        0.0000        0.0000        0.0000        0.0000        0.0000        0.0000        0.0000        0.0000        0.0000        0.0000        0.0000
        0.0000        0.0000        0.0000        0.0000        0.0000        0.0000        0.0000        0.0000        0.0000        0.0000        0.0000        0.0000        0.0000        0.0000        0.0000        0.0000        0.0000        0.0000        0.0000        0.0000       17.7201       19.4109       20.0305       11.8174       15.3777       21.5793       29.8998       30.6874       28.8121       30.2895       13.4168       13.1107       20.2241       15.9266       14.6038       26.3367       26.1939       13.1636       10.1264       22.6338       17.3560       66.8652       47.1155       11.2335        9.3279       12.3452       23.9137       29.9270       26.1483       28.5339       18.9654       36.6010       30.2959       34.1833       20.4653       18.0823       23.6632       24.6175       21.2001       26.5406       23.2019       27.6717       33.9008       46.3544       70.3950       39.4910       32.0259       55.4948       52.7121       57.0166       42.5505       45.6351       54.6234       36.7877       31.7604       30.5066       27.9453       30.6850       34.2571       35.6565       39.6123       57.0131       67.0849       69.0345       63.6445       59.6056       63.9851       51.9138       38.7177       39.1353       52.6229       45.5648       42.2568       42.3672       47.9865       36.3515       33.6118       37.3823       40.7467       37.7414       37.8253       61.7033       42.2912       51.9042       50.8630       60.1526       60.3761       40.3019       40.7606       40.8157       42.9255       38.4144       36.9874       34.0793       30.9161       30.5765       28.8827       30.5933       34.4537       40.2568       38.9278       36.1686       35.5570       58.9113       61.7910       58.6088       53.7554       46.5767       44.9847       37.5809       33.8676       39.2935       40.4483       43.8393       31.0224       27.3198       32.2046       37.8940       45.4521       28.9295       33.3650       38.4755       45.7644       31.5532       29.4852       41.4132       42.8528       37.2055       35.3873       46.2667       69.5415       52.0749       48.9716       48.1699       50.6979       69.2832       67.4998       89.1348       79.4465       78.3691       72.2772       65.2956       61.1435       60.8430       64.9783       71.2773       66.0821       65.1602       75.4421       73.3480       71.6269       73.6870       74.5971       74.7918       76.6728      108.6429       97.3717       99.7469      112.6083      144.6328      149.1154      203.2682      231.4208      209.5670      169.2379      161.7081      132.6176       96.7660      101.2312        0.0000        0.0000        0.0000        0.0000        0.0000        0.0000        0.0000        0.0000        0.0000        0.0000        0.0000        0.0000        0.0000        0.0000        0.0000        0.0000        0.0000        0.0000        0.0000        0.0000        0.0000        0.0000        0.0000        0.0000        0.0000        0.0000        0.0000        0.0000        0.0000        0.0000        0.0000        0.0000        0.0000        0.0000        0.0000        0.0000        0.0000        0.0000        0.0000        0.0000        0.0000        0.0000        0.0000        0.0000        0.0000        0.0000        0.0000        0.0000        0.0000        0.0000        0.0000        0.0000        0.0000        0.0000        0.0000        0.0000        0.0000        0.0000        0.0000        0.0000
        0.0000        0.0000        0.0000        0.0000        0.0000        0.0000        0.0000        0.0000        0.0000        0.0000        0.0000        0.0000        0.0000        0.0000        0.0000        0.0000        0.0000        0.0000        0.0000        0.0000        0.0000       12.5344       13.9333        9.2401        9.7900       15.0520       21.0818       22.9316       24.0580       14.6083        6.1054        8.2470       13.8957       14.7771       23.6870       17.4124       13.8904       14.4946       17.7034       22.0434       12.7303       22.8857       47.2677       22.3531       16.9286       17.1300       15.5533       34.8125       29.4670       39.9143       29.5323       31.4963       38.6261       30.1787       15.0378       23.7542       35.6156       29.8698       29.9317       41.4890       25.4489       42.5103       58.9360       52.9030       40.0899       44.8621       30.3212       30.5778       33.0496       46.2109       63.7666       68.1685       44.0936       40.7239       35.2968       31.7300       39.6686       33.9468       44.7306       36.9706       40.5587       57.8647       55.2499       64.3779       61.4715       85.9269       74.6716       44.7085       45.5476       56.9325       44.9766       45.5874       45.5625       49.3352       39.9910       30.7964       31.7349       36.9255       39.8243       33.5158       33.0285       40.2654       40.8055       46.5374       53.3567       60.9396       59.7270       47.0362       48.2003       44.4443       40.3784       40.7976       42.8609       35.8890       30.3647       34.0312       25.4273       26.3140       29.4637       37.2795       39.7399       34.4801       44.0513       63.8818       59.1847       69.6609       52.3989       38.0438       39.3436       35.0047       32.9682       33.8975       34.1385       37.3523       39.5728       39.9451       54.8980       48.3441       57.9426       44.8233       38.6086       50.0498       59.8026       34.4476       38.8805       70.8591       61.0415       45.8199       43.9310       46.2457       51.5139       54.8046       60.1286       56.9587       64.7073       75.1601       78.0939       81.7470       75.9017       66.8121       64.5814       64.4084       67.2000       73.6441       70.0406       78.9708       61.9068       65.5448       75.8838       67.7452       66.6389       69.0234       77.2873       90.2722       92.9963      127.5337      126.1146      107.0780      109.8413      203.6085      170.7148      183.6168      211.9813      194.1395      152.7066      136.6088      122.0886       94.8248       82.8405       76.9745        0.0000        0.0000        0.0000        0.0000        0.0000        0.0000        0.0000        0.0000        0.0000        0.0000        0.0000        0.0000        0.0000        0.0000        0.0000        0.0000        0.0000        0.0000        0.0000        0.0000        0.0000        0.0000        0.0000        0.0000        0.0000        0.0000        0.0000        0.0000        0.0000        0.0000        0.0000        0.0000        0.0000        0.0000        0.0000        0.0000        0.0000        0.0000        0.0000        0.0000        0.0000        0.0000        0.0000        0.0000        0.0000        0.0000        0.0000        0.0000        0.0000        0.0000        0.0000        0.0000        0.0000        0.0000        0.0000        0.0000        0.0000        0.0000        0.0000
        0.0000        0.0000        0.0000        0.0000        0.0000        0.0000        0.0000        0.0000        0.0000        0.0000        0.0000        0.0000        0.0000        0.0000        0.0000        0.0000        0.0000        0.0000        0.0000        0.0000        0.0000       11.4662       25.0916       20.2564       19.3954       34.7928       20.8220       14.5475       19.1292       12.3024       15.2082       21.7978       23.7447       23.1623       25.7265       16.9955       28.0429       16.2427       29.6553       27.6216       23.1411       30.4051       32.8487       14.5574       12.6647       17.9560       28.1816       33.1070      106.9594       30.8124       26.9413       29.6376       21.2107       10.4890       20.9245       34.2711       38.5026       36.4357       35.8143       43.5851       26.3072       20.9176       26.8762       22.3332       31.6643       41.1910       29.8354       48.0941       37.9986       41.2829       44.7492       43.3295       56.5975       52.6332       48.5284       40.8230       31.9859       31.4241       42.2368       40.6511       42.3078       41.5298       38.0097       49.1196       70.8022       80.6840       79.0972       47.0720       50.5556       53.2894       52.9484       50.3750       51.6885       55.6361       45.3548       35.8254       40.6175       41.0753       39.9362       39.3975       37.9618       46.6871       48.0360       47.6601       52.0220       57.4941       62.6208       54.8872       52.4727       48.6518       43.0175       42.7109       43.2478       39.3083       34.2478       24.7590       25.1393       26.9358       27.3555       38.7177       31.7686       37.5913       55.9076       70.4123       66.4839       58.0333       32.5968       50.2125       67.5337       63.7066       52.6616       46.2052       55.2421       53.3213       59.3079       58.0143       69.8821       71.2663       71.7474       74.2559       79.4214       68.4212       56.7608       49.5816       43.9040       52.6521       49.7412       45.3062       46.6636       50.4392       56.6241       73.8603       87.3799       84.5954       78.0413       87.3104       79.9348       86.3831       80.1173       78.7783       76.2054       75.8595       79.8992       73.3010       78.4752       78.6012       73.0057       71.9547       89.3644       87.0341       91.9047      108.5821      118.6241      111.3087      103.9290      119.0580      121.7171      108.5159      110.2330      141.5463      189.0194      210.0546      170.6775      160.6712      160.5104      136.3266      113.1498       77.6943       70.5667       76.1192        0.0000        0.0000        0.0000        0.0000        0.0000        0.0000        0.0000        0.0000        0.0000        0.0000        0.0000        0.0000        0.0000        0.0000        0.0000        0.0000        0.0000        0.0000        0.0000        0.0000        0.0000        0.0000        0.0000        0.0000        0.0000        0.0000        0.0000        0.0000        0.0000        0.0000        0.0000        0.0000        0.0000        0.0000        0.0000        0.0000        0.0000        0.0000        0.0000        0.0000        0.0000        0.0000        0.0000        0.0000        0.0000        0.0000        0.0000        0.0000        0.0000        0.0000        0.0000        0.0000        0.0000        0.0000        0.0000        0.0000        0.0000        0.0000        0.0000
        0.0000        0.0000        0.0000        0.0000        0.0000        0.0000        0.0000        0.0000        0.0000        0.0000        0.0000        0.0000        0.0000        0.0000        0.0000        0.0000        0.0000        0.0000        0.0000        0.0000        0.0000       17.5149       15.2117       14.5539       15.0065       10.8538       10.9975       13.7386       12.4740       10.4662       14.1690       23.4128       18.7102       13.1013       20.8578       20.9526       24.0511       21.4564       21.4991       12.4209       12.5177       26.6732       26.7197       30.1379       24.0457       22.2872       27.5380       36.2545       81.4339       14.0007       12.9649       17.7541       17.5087       15.9447       14.5020       34.5889       32.2029       32.2955       48.5862       48.0961       40.3778       31.8195       31.3326       38.0511       29.1315       26.3493       30.8296       43.4565       25.3335       32.7148       38.1691       49.0724       51.7542       51.9714       54.1056       47.1497       45.1148       35.7158       49.9187       51.5229       68.0853       54.7872       47.5611       53.4243       66.4043       93.8687      122.8373       67.1208       64.7309       66.0019       58.4299       55.5711       50.8955       54.0088       54.7096       47.8716       42.4391       43.6364       41.8494       45.3292       51.1088       55.0669       56.0092       55.4762       56.9171       55.6787       58.7549       55.1647       55.1523       53.3950       51.5957       53.0524       47.9006       46.4834       40.2757       26.4641       25.5486       28.5860       23.4219       28.8391       33.1034       34.6903       32.9778       65.3412       58.9621       45.0602       61.5667       56.5966       70.4706       68.7242       69.5862       61.4263       68.8202       66.5993       80.0315       87.4348       87.5357       87.2406       92.8487       73.5236       62.9729       56.0409       48.5995       39.1118       39.2359       33.9494       41.5341       47.7384       55.5651       65.5906       71.6036       78.8768       88.3415       88.8542       80.3028       79.5001       74.7372       76.8073       91.0577       90.7384       87.7343       97.3284       94.7491       83.6066       80.2454       83.7884       88.6148       96.0292      105.0077       99.6377      110.5594       98.4933       99.1333      106.0291       99.5652      110.8517      121.3316      126.9683      123.2636      147.8223      214.1127      234.0201      230.6273      159.6553      139.2596      106.6644       97.2802       86.2402       78.9884       90.2787        0.0000        0.0000        0.0000        0.0000        0.0000        0.0000        0.0000        0.0000        0.0000        0.0000        0.0000        0.0000        0.0000        0.0000        0.0000        0.0000        0.0000        0.0000        0.0000        0.0000        0.0000        0.0000        0.0000        0.0000        0.0000        0.0000        0.0000        0.0000        0.0000        0.0000        0.0000        0.0000        0.0000        0.0000        0.0000        0.0000        0.0000        0.0000        0.0000        0.0000        0.0000        0.0000        0.0000        0.0000        0.0000        0.0000        0.0000        0.0000        0.0000        0.0000        0.0000        0.0000        0.0000        0.0000        0.0000        0.0000        0.0000        0.0000        0.0000
        0.0000        0.0000        0.0000        0.0000        0.0000        0.0000        0.0000        0.0000        0.0000        0.0000        0.0000        0.0000        0.0000        0.0000        0.0000        0.0000        0.0000        0.0000        0.0000        0.0000        0.0000       23.4638       11.2627       20.2214       21.3488       19.6279       11.7505        8.1417       13.6770        8.6425       10.5741       15.3596       31.8382       15.7282       13.0853       12.3777        7.8937        7.5306       26.9004        7.3796       22.5380       19.1231       24.3687       34.3925       26.0632       12.5155       18.3141       55.3773       46.1575       33.7137       33.4626       31.5854       35.0544       27.8327       22.7582       17.8168       26.3067       25.3971       27.0697       24.7247       37.1725       42.5828       34.7036       24.7682       23.3351       18.6219       26.4989       45.5471       29.5611       24.5733       26.4666       42.7587       43.5425       44.2287       45.0966       64.0373       63.9737       51.1941       42.3059       37.5376       53.2333       55.1786       56.5255       72.6153       73.3943       83.7326       87.0120       62.7996       70.9534       67.4688       62.7590       53.7349       50.1084       50.3616       50.0978       43.3724       42.5146       46.0385       51.6421       51.6691       49.6850       53.9001       54.2161       54.2220       48.4512       48.4289       58.3528       55.2898       55.0007       60.3853       57.7567       52.9599       47.8515       47.3076       40.6869       33.3206       28.2506       30.6962       29.2958       29.3963       38.9754       37.8141       37.1692       63.6448       79.6072       66.4239       56.6236       48.3203       57.7269       66.8719       58.8366       54.0618       66.7809       64.7025       70.1063       71.0731       76.8575       69.8868       58.7211       56.6599       53.2573       57.0759       52.6184       44.0955       37.8327       36.1806       52.0097       52.0665       70.3265       89.1843       65.3859       70.9055       74.5879       81.9985       79.4665       77.0396       73.0871       74.6127       80.3645       88.9362       90.4962       97.5205      102.3372       90.2612       94.7033       99.7982      105.1204      112.5057       96.6287       92.7370      102.7936       99.4821       98.4565      105.5558      120.9587      123.7083      105.6575      113.7202      122.7017      140.4622      186.8618      255.9659      183.2283      153.1082      140.2021       93.8428      103.1613       89.8782       82.0795       83.3131       75.4153        0.0000        0.0000        0.0000        0.0000        0.0000        0.0000        0.0000        0.0000        0.0000        0.0000        0.0000        0.0000        0.0000        0.0000        0.0000        0.0000        0.0000        0.0000        0.0000        0.0000        0.0000        0.0000        0.0000        0.0000        0.0000        0.0000        0.0000        0.0000        0.0000        0.0000        0.0000        0.0000        0.0000        0.0000        0.0000        0.0000        0.0000        0.0000        0.0000        0.0000        0.0000        0.0000        0.0000        0.0000        0.0000        0.0000        0.0000        0.0000        0.0000        0.0000        0.0000        0.0000        0.0000        0.0000        0.0000        0.0000        0.0000        0.0000
        0.0000        0.0000        0.0000        0.0000        0.0000        0.0000        0.0000        0.0000        0.0000        0.0000        0.0000        0.0000        0.0000        0.0000        0.0000        0.0000        0.0000        0.0000        0.0000        0.0000        0.0000        0.0000        8.5372       17.3767       28.0848       20.4078       21.0219       15.8693       16.0741        8.9598       17.3720       14.4445       14.2874       16.7446       11.4544        7.7451        7.3359       11.0280        8.1232        5.5054       11.9870        9.6987       19.7728       32.0875       16.2164        8.4839       13.1993       23.6773       15.4532       17.4594       58.8059       45.1213       96.9950       27.8257       48.3139       46.5209       29.0514       22.9147       18.4592       24.2341       22.8611       30.9008       18.2587       18.7824       25.1671       23.5705       17.2436       27.8735       34.7049       28.9291       32.0380       42.6954       39.3980       37.0649       44.1811       50.4149       55.7861       44.4122       47.4048       45.3958       41.1909       42.2531       51.3209       60.3043       76.9968       87.1504       82.6175       69.8251       68.6022       67.4768       61.7977       59.2583       51.1710       52.0535       51.7802       45.3893       52.3052       52.0071       48.4501       50.4203       51.7654       56.7553       60.8374       49.0658       58.6296       64.3344       62.9281       57.4612       58.1771       63.7242       69.6766       64.3017       50.4831       51.5362       45.8944       35.7998       38.0416       38.1984       37.0944       41.5857       45.7931       50.8499       42.4125       82.0363       79.2946       82.2117       80.8468       65.0957       55.9826       54.0785       55.7138       59.6598       67.4738       68.9959       63.6647       64.6388       66.7991       65.9334       55.7981       56.4059       56.6127       56.5252       58.4139       47.7352       45.7311       46.0731       51.2061       53.5282       54.4099       60.1885       56.9133       73.3093       80.1573       80.7681       86.0226       83.9765       72.0775       73.6178       88.6440       87.8238       99.8704      103.3178       99.8109      114.2051      115.4782      111.6402      108.4037       98.7355       87.5836       89.4428       94.3109       96.8118      121.1635      111.7207      110.3946      107.9759      107.1079      114.5709      116.9017      155.2602      172.0503      171.0370      165.5334      108.1570       96.0932       94.1148       95.2622       86.0694       82.1198       78.2924       72.5169        0.0000        0.0000        0.0000        0.0000        0.0000        0.0000        0.0000        0.0000        0.0000        0.0000        0.0000        0.0000        0.0000        0.0000        0.0000        0.0000        0.0000        0.0000        0.0000        0.0000        0.0000        0.0000        0.0000        0.0000        0.0000        0.0000        0.0000        0.0000        0.0000        0.0000        0.0000        0.0000        0.0000        0.0000        0.0000        0.0000        0.0000        0.0000        0.0000        0.0000        0.0000        0.0000        0.0000        0.0000        0.0000        0.0000        0.0000        0.0000        0.0000        0.0000        0.0000        0.0000        0.0000        0.0000        0.0000        0.0000        0.0000        0.0000
        0.0000        0.0000        0.0000        0.0000        0.0000        0.0000        0.0000        0.0000        0.0000        0.0000        0.0000        0.0000        0.0000        0.0000        0.0000        0.0000        0.0000        0.0000        0.0000        0.0000        0.0000       14.0855       15.8930       24.4162       24.1973       19.3181       19.4212       29.7491       24.8921       11.2140       23.3010       25.9164       19.3303       17.2160       15.1514        7.1082        8.1504       12.9136       15.3394       13.3830       21.5229       28.9262       18.2851       16.7633       26.7058       18.6143       14.7341       12.6449       25.5141       40.7966       54.6591       40.5144       15.5290       28.6123       62.8494       50.8705       36.0434       27.8280       18.3222       23.7367       14.8122       24.4956       15.6176       32.5209       39.5306       35.7276       34.3488       43.5057       51.0505       35.6388       31.3752       56.8677       47.4986       45.4122       49.1838       59.5867       51.5505       52.4467       56.6993       58.0715       59.4109       55.2406       53.5413       62.4887       70.4013       78.5534       85.3611       72.2001       67.7487       69.6831       75.2636       61.2639       58.4958       63.5646       66.6861       55.6974       54.6587       72.8078       94.2502       62.7546       49.5300       53.3629       60.2876       63.4076       67.1601       67.6877       68.1271       59.5115       65.9744       74.8954       63.0217       61.7161       63.0627       60.9486       52.3125       46.7439       50.7111       47.8842       49.3782       65.2794       59.1142       58.7790       74.4295       63.0432       65.7407       74.6242       82.2136       81.6388       79.6704       83.5098       78.3920       72.8729       73.0626       78.6356       78.4082       95.4912       88.2135       83.2918       86.7834       86.7344       76.2682       77.7901       74.4046       69.1472       73.3620       66.6435       64.7081       74.0765       76.6554       76.5954       73.8593       81.8600       87.6139       99.1442       98.8264       79.0385       54.2501       77.3379       94.9843       83.2882       91.0237       88.4890       93.2263       99.9685      101.3105       91.0096       86.3139       79.8323       75.0561       74.6939       74.2580       74.1743       87.5532       89.9271       84.9683       82.7256       79.5346       93.4304       98.5661      112.0038      124.4776      130.1410      111.4476       99.5684       97.3066       76.8736       81.4682       90.5669       90.0134       80.0967       78.4705       70.9447        0.0000        0.0000        0.0000        0.0000        0.0000        0.0000        0.0000        0.0000        0.0000        0.0000        0.0000        0.0000        0.0000        0.0000        0.0000        0.0000        0.0000        0.0000        0.0000        0.0000        0.0000        0.0000        0.0000        0.0000        0.0000        0.0000        0.0000        0.0000        0.0000        0.0000        0.0000        0.0000        0.0000        0.0000        0.0000        0.0000        0.0000        0.0000        0.0000        0.0000        0.0000        0.0000        0.0000        0.0000        0.0000        0.0000        0.0000        0.0000        0.0000        0.0000        0.0000        0.0000        0.0000        0.0000        0.0000        0.0000        0.0000
        0.0000        0.0000        0.0000        0.0000        0.0000        0.0000        0.0000        0.0000        0.0000        0.0000        0.0000        0.0000        0.0000        0.0000        0.0000        0.0000        0.0000        0.0000        0.0000        0.0000       18.7427       14.9454       20.0781       29.6056       31.3811       18.4570       12.5043       11.7735       10.4476       13.4439       14.6998       20.5608       17.2919       16.0118       10.2950        7.9318        9.9117       10.6690        8.9742       11.3625       26.5201       24.1391       20.9215       21.5667       28.3185       26.9412       48.6295       36.2168       24.8827       32.8478       30.8125       23.4048       19.0542       22.6251       53.4866       53.4118       37.6493       25.6867       43.5476       40.1970       32.2137       21.7283       27.8563       29.2512       29.2237       30.5531       44.4342       46.7982       46.8308       27.8696       31.2239       47.8697       41.2687       46.0035       54.2572       61.0573       54.3728       52.8480       73.5004       88.1693       93.7546       89.0145       81.1165       78.8416       79.0437       82.9633       89.4192       71.6562       72.3462       76.0895       69.5525       61.0454       64.2477       68.1117       86.0608       78.4258       63.8750       65.9547       68.4594       59.0063       57.1644       57.0728       62.7361       67.6908       63.9363       71.1032       72.1337       63.7596       63.9156       62.0411       61.9575       62.5866       61.7701       61.5246       62.4300       55.4154       54.3477       51.6315       55.6118       78.7322       68.7435       76.9760       92.5912       86.2843       82.2139       74.7487       75.2195       85.1683       82.1992       84.4202       90.7886       83.3542       84.7091       88.3215      108.3658      118.3199      106.8752      100.8440      104.0969      100.2888      112.5406      103.4920      103.7717       95.5551       82.6408       87.4976       90.1343      120.3615      105.6262       96.9633       87.0913       95.8214      106.6263      111.6591      107.7739       86.5484       78.6274       80.4110       84.5158       79.5692       83.8358       90.7584       94.5964       93.4496       95.6050       90.3450       81.7965       72.1932       69.8716       68.5281       68.5119       67.9143       74.0042       81.9764       79.7099       81.0101       78.4818       77.8882       79.0406       87.5979      100.7721      102.1641       92.4633       76.4450       74.9208       72.5384       80.7463       97.3265       79.3326       78.3287       86.3595       72.6675       80.0688        0.0000        0.0000        0.0000        0.0000        0.0000        0.0000        0.0000        0.0000        0.0000        0.0000        0.0000        0.0000        0.0000        0.0000        0.0000        0.0000        0.0000        0.0000        0.0000        0.0000        0.0000        0.0000        0.0000        0.0000        0.0000        0.0000        0.0000        0.0000        0.0000        0.0000        0.0000        0.0000        0.0000        0.0000        0.0000        0.0000        0.0000        0.0000        0.0000        0.0000        0.0000        0.0000        0.0000        0.0000        0.0000        0.0000        0.0000        0.0000        0.0000        0.0000        0.0000        0.0000        0.0000        0.0000        0.0000        0.0000
        0.0000        0.0000        0.0000        0.0000        0.0000        0.0000        0.0000        0.0000        0.0000        0.0000        0.0000        0.0000        0.0000        0.0000        0.0000        0.0000        0.0000        0.0000        0.0000        0.0000       31.5193       19.7808       16.7809       30.8814       32.8983       27.8092       16.7009       14.9522       16.8669       13.1317       18.3539       15.5080       10.1174       14.0159       20.1434       20.4712       15.1576        8.6431        6.1694       23.4829       29.8728       14.7329       15.5243       14.5805       23.4750       21.9115       26.3494       18.8890       17.0445       26.6644       39.3052       23.5035       39.1198       40.2019       65.0373       42.0054       42.6113       37.5958       43.5200       44.3782       49.3980       39.5200       16.5509       28.9014       48.5312       54.3153       55.5562       46.8067       35.7358       36.9638       40.7234       64.8153       55.8016       51.4658       54.8845       51.5959       55.9104       63.5245       70.1735       94.3600      117.0058       94.8782      107.0258       97.9980       87.0406       97.2556       92.1572       69.8558       59.0036       68.7977       66.9551       67.1301       65.9780       68.3414       66.4063       59.9952       65.6559       76.7699       70.5813       61.1754       65.3073       61.3507       65.3405       60.9487       65.9282       66.5968       66.6632       64.0467       65.2127       62.1325       67.5211       64.6856       61.6367       74.9407       71.8907       65.2332       61.3238       60.5843       57.7551       89.0980       86.6277      101.4122       85.0798       97.2892       78.7460       79.6075       75.9452       87.6612       88.3578       89.3615       93.2723       98.1478      105.9275      101.7033      105.2153      118.9999      122.7184      124.5501      123.8145      144.4815      133.1991      128.7241      121.9433      112.4289      103.9447       96.7620      100.7464      111.5322      118.4789       99.5255       99.7611      108.6754      111.9002      120.0501      119.4256       95.5545       84.0886       61.2048       68.4162       76.6719       89.1739       92.1750       93.8396       96.2536       95.8514       87.8208       83.3953       78.0231       74.4980       73.6538       69.2654       68.8864       80.9713       83.2941      104.9170       85.6530       69.8066       68.4338       64.5007       69.4699       71.9795       71.2666       73.7770       77.0749       76.8765       75.2889       81.5386       83.2738       79.6886       87.2657       88.6177       75.6966       80.6384       89.1614        0.0000        0.0000        0.0000        0.0000        0.0000        0.0000        0.0000        0.0000        0.0000        0.0000        0.0000        0.0000        0.0000        0.0000        0.0000        0.0000        0.0000        0.0000        0.0000        0.0000        0.0000        0.0000        0.0000        0.0000        0.0000        0.0000        0.0000        0.0000        0.0000        0.0000        0.0000        0.0000        0.0000        0.0000        0.0000        0.0000        0.0000        0.0000        0.0000        0.0000        0.0000        0.0000        0.0000        0.0000        0.0000        0.0000        0.0000        0.0000        0.0000        0.0000        0.0000        0.0000        0.0000        0.0000        0.0000
        0.0000        0.0000        0.0000        0.0000        0.0000        0.0000        0.0000        0.0000        0.0000        0.0000        0.0000        0.0000        0.0000        0.0000        0.0000        0.0000        0.0000        0.0000        0.0000        0.0000       44.1722       33.0218       23.5934       22.4363       18.0970       27.6060       35.8415       27.3115       25.4314       14.1329       16.1093       16.0777       18.8798       19.0868       32.2091       27.0275       21.6318       16.3425       32.7420       17.3355       16.2102        7.1007       14.0514        6.9542       10.9066       41.1935       40.2203        5.4954       10.8344       17.9669       24.6157       17.4977       57.2470       73.0999       73.6484       46.9480       63.4825       33.0382       40.9710       40.6747       30.8018       21.1816       20.3615       25.8741       24.4604       30.4101       30.0965       34.3843       33.5540       39.1042       39.4440       62.8830       82.6720       53.8403       58.9645       58.0491       48.2928       62.8560       73.4740      108.9995      105.8360      113.8994      112.2578       86.3102      106.3421      110.4206      106.2763       77.1120       72.8571       62.7861       64.8282       68.0634       70.5173       62.9619       66.0734       58.2626       57.2979       63.7094       63.3590       58.2630       67.2686       72.4562       86.8747       62.6411       63.1756       70.3710       70.8484       68.9317       65.5521       78.1129       79.1738       74.9420       70.5781       79.2675       76.2034       70.2361       68.5160       65.6116       65.5547       96.5450       89.0563       84.4735       77.3396       80.1539       74.1131       93.4148       83.8183       85.3463      100.4022      113.4804      114.6983      134.4528      135.3325      131.8778      129.4080      141.1208      149.6211      148.7088      158.3433      158.8686      141.5673      116.5236      112.6481      114.8533      118.7394       94.8176       96.1052      106.8118      132.4242      147.2934      132.2118      115.8729      112.5346      111.0575      101.2373       73.3879       81.0562       69.2025       67.1455       80.9884      103.9448      102.5827      106.8133       93.1135       94.4303       86.9720       88.8277       92.5378       84.2141       75.1326       70.2598       67.2690       76.7051       84.2328       87.6938       84.4033       69.1226       69.2942       65.6967       72.1437       75.0382       73.6206       89.0269       72.0472       74.1574       86.1437       86.4773       82.7977       89.5459       95.5220       96.0493       76.7474       74.4322       76.1099       77.9623        0.0000        0.0000        0.0000        0.0000        0.0000        0.0000        0.0000        0.0000        0.0000        0.0000        0.0000        0.0000        0.0000        0.0000        0.0000        0.0000        0.0000        0.0000        0.0000        0.0000        0.0000        0.0000        0.0000        0.0000        0.0000        0.0000        0.0000        0.0000        0.0000        0.0000        0.0000        0.0000        0.0000        0.0000        0.0000        0.0000        0.0000        0.0000        0.0000        0.0000        0.0000        0.0000        0.0000        0.0000        0.0000        0.0000        0.0000        0.0000        0.0000        0.0000        0.0000        0.0000        0.0000        0.0000
        0.0000        0.0000        0.0000        0.0000        0.0000        0.0000        0.0000        0.0000        0.0000        0.0000        0.0000        0.0000        0.0000        0.0000        0.0000        0.0000        0.0000        0.0000        0.0000        0.0000        0.0000       56.4747       43.8573       41.3732       31.8173       30.3852       43.3763       18.4385       38.1793       33.8243       21.0662       23.3646       29.6585       27.0444       35.8862       51.2729       47.8571       48.0071       43.6464       16.9839       29.3403       38.0767       18.6401       23.5340       26.1109       26.7153       28.0009       20.5645       29.6092       45.8148       21.3319       15.2908       25.6787       39.8669       33.6413       27.4364       43.0979       61.2146       49.6108       37.5123       38.2284       37.0499       28.7771       34.8674       49.4586       38.9015       41.1203       44.2918       45.2326       34.0327       48.1961       70.4618       52.9137       51.9324       63.5296       78.5277       64.8717       67.3474       76.2888      126.7158      126.9290      120.5338      130.7542      117.8993      129.6362      136.5262      125.1937       84.0243       89.2286       77.1597       72.1445       70.8061       74.1898       67.2572       69.4836       61.5943       67.3448       53.1673       50.8694       54.4640       61.0478       76.0377      127.0916      104.1566       74.0034       75.8176       75.0171       65.6954       72.0223       74.3336       71.0987       73.9665       76.2964       67.9852       67.3700       71.7317       79.9866       92.6380       99.7541      106.8597       98.2926       99.6133       70.9453       77.1014       79.4846       69.4816       70.3772       94.0922      116.4662      127.5446      179.1854      182.1473      193.9655      175.5695      161.9623      178.3509      189.4464      192.5585      188.2960      172.6552      161.8214      141.1137      133.3273      129.2554      130.2279      113.4311      110.2311      114.4019      132.1557      127.9800      113.9631      101.3156      108.2909       97.0344       84.2623       67.6325      101.1417       73.1112       62.9780       89.2117      100.0839      106.3654      104.4987      101.0037      100.4247      104.9850      105.6544       99.7449       89.8915       81.6078       82.5848       81.1928       83.6420       90.0788       81.4451       73.5917       71.3640       71.1188       78.2217       77.9529       77.4074       79.5325       79.6415       77.9083       90.6633       92.1414       82.8209       87.0964      102.1213      102.8016       96.0732       81.9865       79.5769       78.3631       76.5035       67.4100        0.0000        0.0000        0.0000        0.0000        0.0000        0.0000        0.0000        0.0000        0.0000        0.0000        0.0000        0.0000        0.0000        0.0000        0.0000        0.0000        0.0000        0.0000        0.0000        0.0000        0.0000        0.0000        0.0000        0.0000        0.0000        0.0000        0.0000        0.0000        0.0000        0.0000        0.0000        0.0000        0.0000        0.0000        0.0000        0.0000        0.0000        0.0000        0.0000        0.0000        0.0000        0.0000        0.0000        0.0000        0.0000        0.0000        0.0000        0.0000        0.0000        0.0000        0.0000        0.0000        0.0000
        0.0000        0.0000        0.0000        0.0000        0.0000        0.0000        0.0000        0.0000        0.0000        0.0000        0.0000        0.0000        0.0000        0.0000        0.0000        0.0000        0.0000        0.0000        0.0000        0.0000        0.0000       45.8481       29.8270       37.3846       34.4144       28.7491       26.3964       25.7999       18.6557       31.2134       20.5873       27.3661       38.9088       30.7753       26.2675       71.9243       39.6937       44.7078       28.5733        9.5196       18.6320       36.6024       25.3141       37.8991       66.0408       27.6407       22.7061       36.3072       36.2356       38.2878       27.8134       17.7592       21.7329       12.2831       10.5330       23.2020       24.9204       32.9585       32.1142       35.2003       36.3722       33.5478       42.2165       47.9501       41.1070       41.9561       41.7486       55.3391       44.8387       36.1214       38.0902       76.2993       55.5516       54.6184       68.4949       72.2844       75.5604       84.5704       90.3724      143.6202      144.3260      140.6048      157.8337      121.4403      114.1090      117.4614      121.9033       79.9359       82.3618       86.6963       87.7210       71.3990       65.5191       62.8242       64.6282       51.4150       70.6201       82.7871       58.5520       69.7571       71.8949       70.4495       79.7052       89.4133      100.6901       98.3126       86.9880       76.3481       72.9852       70.5837       77.6596       74.9686       72.8336       72.9708       75.3205       99.3326      104.5422      100.6814       95.7166      113.5166      104.2916       84.2781       69.8532       81.8978       66.2996       67.0184       79.7928      106.9956      119.6676      139.6354      181.9735      193.0855      213.5777      178.4045      170.3772      204.3956      214.1517      219.2961      216.4667      193.8505      173.6678      160.9191      160.4412      144.5235      135.4460      120.8443      129.6680      132.4400      116.9428      103.5641      101.5641       96.2270       96.3035       85.8334       82.0330       73.7316       88.3892       83.1199       82.9007       95.0928      103.9169      104.3821      109.4810      116.6299      123.8091      125.3535      120.9297      114.1153      119.0146      107.3589       97.2265      103.6711       96.8034      102.9585       80.0408       83.5169      107.3339      100.9503       86.0071       79.8471       83.3096       79.4165       83.5982       72.4137       75.1397       88.8316       75.4827      100.9464      110.3436      103.8739       97.0143       91.9128       90.8943       78.0968       76.2384       46.8600        0.0000        0.0000        0.0000        0.0000        0.0000        0.0000        0.0000        0.0000        0.0000        0.0000        0.0000        0.0000        0.0000        0.0000        0.0000        0.0000        0.0000        0.0000        0.0000        0.0000        0.0000        0.0000        0.0000        0.0000        0.0000        0.0000        0.0000        0.0000        0.0000        0.0000        0.0000        0.0000        0.0000        0.0000        0.0000        0.0000        0.0000        0.0000        0.0000        0.0000        0.0000        0.0000        0.0000        0.0000        0.0000        0.0000        0.0000        0.0000        0.0000        0.0000        0.0000        0.0000        0.0000
        0.0000        0.0000        0.0000        0.0000        0.0000        0.0000        0.0000        0.0000        0.0000        0.0000        0.0000        0.0000        0.0000        0.0000        0.0000        0.0000        0.0000        0.0000        0.0000        0.0000        0.0000       54.1235       46.9402       43.9233       34.1084       32.2913       27.6601       17.9811       17.5041       19.1000       31.5462       20.5697       31.2946       19.6615       25.3848       36.4575       47.1747       52.8086       38.8117       16.9341       13.2596       35.3262       25.7591       67.3389       42.1330       40.2349       44.1473       45.7907       37.8733       77.7795       61.8109       30.3707       52.4988       40.4618       19.0250       31.2981       36.6350       40.6512       36.6847       35.9355       37.5171       40.9871       40.4248       56.7769       47.7628       58.6269       43.9112       45.4134       46.7762       47.1457       46.9608       69.0128       49.3669       54.8491       57.4685       60.8211       63.0254       84.0846       92.7277      135.6639      144.4886      119.5111      130.5379      121.1618      125.7755      157.9367      150.1074       88.8947       93.1802       83.8582       86.5889       69.8324       61.4965       62.2555       66.7933       50.4400       47.6413       65.9412       48.2374       57.8715       70.6942       63.9942       74.1479       77.7385       80.7674       85.2954       92.3742       85.3681       86.4976       85.2675       85.3996       90.4037       90.3152       94.5022       90.5809      113.8506      103.1398      119.2273      104.3477      127.3436       93.7948       81.6695       68.8856       66.2451       60.4637       62.3026       77.8718      101.6515      111.8380      139.8439      163.0220      193.8855      192.5183      167.0539      173.8224      216.2172      217.6651      206.9453      200.4104      193.7368      190.3970      167.2657      150.9313      140.1274      135.7003      119.8143      137.6535      146.1850      110.6319      100.7970      100.9805       92.0980       87.8121       89.0077       90.7536       73.5380       71.9767       76.8218       85.5154       99.6368      116.6048      120.5084      129.4338      144.4867      146.1155      136.3062      144.6051      139.7098      121.0875      119.9997      108.5988      114.6905      112.3556      105.1379       87.5565       86.2959       98.7431       84.8304       78.7897       80.4549       90.4519      109.4827      104.0381       71.4037       70.6593       75.3215       77.1842       95.1727       97.3888       91.1588       79.7573       78.4291       81.1090       86.9601       96.8293       71.8800        0.0000        0.0000        0.0000        0.0000        0.0000        0.0000        0.0000        0.0000        0.0000        0.0000        0.0000        0.0000        0.0000        0.0000        0.0000        0.0000        0.0000        0.0000        0.0000        0.0000        0.0000        0.0000        0.0000        0.0000        0.0000        0.0000        0.0000        0.0000        0.0000        0.0000        0.0000        0.0000        0.0000        0.0000        0.0000        0.0000        0.0000        0.0000        0.0000        0.0000        0.0000        0.0000        0.0000        0.0000        0.0000        0.0000        0.0000        0.0000        0.0000        0.0000        0.0000        0.0000        0.0000
        0.0000        0.0000        0.0000        0.0000        0.0000        0.0000        0.0000        0.0000        0.0000        0.0000        0.0000        0.0000        0.0000        0.0000        0.0000        0.0000        0.0000        0.0000        0.0000        0.0000        0.0000       75.4764       58.1630       53.8913       49.3858       47.0780       31.2380       17.6620       16.7765       13.1547       14.3505       28.6634       23.3996       24.0472       15.0617       14.7260       21.1609       41.9349       72.7071       23.0640       12.5009       23.1111       17.8305       38.0704       19.9747       74.5357       55.2880       46.4454       40.2883       21.2362       29.3874       37.1731       47.3488       22.0524       19.7744       45.9294       50.6252       46.7842       53.9030       32.7293       33.9464       41.0554       40.1149       55.7872       65.3578       65.1462       48.6361       47.5531       43.1275       41.1763       31.1536       68.2578       55.2375       56.9338       68.5363       84.9392       87.7113       88.0127      103.7420      156.6362      166.1581      195.5361      185.9010      132.8621      115.2110      114.2009      109.1290       80.1539       94.7868       99.2399       87.3875       71.9342       76.3205       74.8220       68.4558       51.7978       45.8353       45.0149       41.1393       46.1801       59.2419       69.3804       71.1066       77.9168       76.1615       86.3555       90.9804       81.6083       89.0681       99.0736       94.8056       92.3345      103.2350      104.9507      105.9040      115.1667      119.4793      131.5816      128.7296      109.3436       90.5399       79.3375       74.8661       77.1650       67.3049       67.5368       69.3686       90.1869      110.2438      149.5997      175.0921      174.4447      172.8259      180.6241      175.8657      182.2883      189.9131      201.1607      184.1452      188.8249      177.0970      152.5372      145.0148      138.2187      127.3741      135.9214      145.0228      136.2144      124.9921      146.5759      138.1674      132.8188       99.4294      114.6855       88.9303       83.4414       78.3025       70.1492      124.4005      125.5923      142.0943      143.0867      158.7433      179.0229      172.9752      167.6766      152.6095      143.2717      132.7747      122.1015      118.6526      119.7670      124.2355      107.4243      101.2707       90.3058       95.9345       84.3655       82.4034       92.2499      111.1782      117.7772      112.4280       85.4735       77.6067       81.0163       85.8208       91.8422       82.8921       84.4256       80.6721       77.0382       79.1468       85.1870       92.3519        0.0000        0.0000        0.0000        0.0000        0.0000        0.0000        0.0000        0.0000        0.0000        0.0000        0.0000        0.0000        0.0000        0.0000        0.0000        0.0000        0.0000        0.0000        0.0000        0.0000        0.0000        0.0000        0.0000        0.0000        0.0000        0.0000        0.0000        0.0000        0.0000        0.0000        0.0000        0.0000        0.0000        0.0000        0.0000        0.0000        0.0000        0.0000        0.0000        0.0000        0.0000        0.0000        0.0000        0.0000        0.0000        0.0000        0.0000        0.0000        0.0000        0.0000        0.0000        0.0000        0.0000        0.0000
        0.0000        0.0000        0.0000        0.0000        0.0000        0.0000        0.0000        0.0000        0.0000        0.0000        0.0000        0.0000        0.0000        0.0000        0.0000        0.0000        0.0000        0.0000        0.0000        0.0000        0.0000        0.0000       82.7067      102.1591       94.4130       63.7070       27.8788       21.7912       15.2731       10.3027       21.9062       27.8267       13.7119       38.1535       22.3065       18.3627       14.4931       28.3599       48.9967       35.8966       55.6631       28.4749       50.8351       22.8816       31.2705       32.8218       60.3222       23.5588       13.1318       13.2952       21.7038       30.5332       39.3051       23.2774       13.4907       41.3453       40.7211       41.4238       44.0098       42.8237       55.9831       50.4403       49.2068       52.4605       50.3479       63.6303       48.8095       52.0408       49.8224       48.1030       48.5258       67.3201       79.1422       64.4510       83.6664       98.4159       99.4201       98.2569      127.3724      137.4404      147.4856      200.8996      211.4226      201.0983      221.8704      207.4695      180.6891      151.2698      132.1528      120.9444      120.1298       98.5293      101.9794      100.8505       95.6906       50.0179       49.0283       41.1251       44.9986       46.6444       47.5093       55.0820       70.3636       80.2955       89.2463       83.0983       89.6849       94.8561      105.8209      102.8299      111.1006      114.9459      144.6142      161.9257      137.8367      149.4412      146.5920      145.0701      129.2820      108.8969      113.7692      100.0990       82.9694       73.8987       74.8807       80.9095       96.1031      101.2606      115.7391      146.5217      166.4823      157.4581      177.4488      193.4502      173.7411      143.0557      149.3982      153.7969      153.7813      165.8677      146.2120      140.2810      140.5163      150.9047      152.6619      154.7841      151.5096      130.2541      137.0995      147.1889      124.1169       99.4680       85.2295       80.0358       89.3112      119.8098      107.7873       91.9177      117.2859      155.5013      167.0112      192.9094      211.2023      229.3378      217.9088      213.3591      187.0417      145.7889      145.1030      135.0630      125.8780      138.6059      158.1423      123.9150      117.2468      138.0724      134.9013      118.6995      118.0418      119.5911      110.2467      122.5435      116.1393      107.7247      108.8131      108.7980      109.0070      112.9394       91.4760       89.6862       97.0635       96.7591       98.2316      102.0520      116.5266      122.8489      136.5914      153.7847      166.7618        0.0000        0.0000        0.0000        0.0000        0.0000        0.0000        0.0000        0.0000        0.0000        0.0000        0.0000        0.0000        0.0000        0.0000        0.0000        0.0000        0.0000        0.0000        0.0000        0.0000        0.0000        0.0000        0.0000        0.0000        0.0000        0.0000        0.0000        0.0000        0.0000        0.0000        0.0000        0.0000        0.0000        0.0000        0.0000        0.0000        0.0000        0.0000        0.0000        0.0000        0.0000        0.0000        0.0000        0.0000        0.0000        0.0000        0.0000        0.0000        0.0000        0.0000
        0.0000        0.0000        0.0000        0.0000        0.0000        0.0000        0.0000        0.0000        0.0000        0.0000        0.0000        0.0000        0.0000        0.0000        0.0000        0.0000        0.0000        0.0000        0.0000        0.0000        0.0000        0.0000        0.0000        0.0000        0.0000        0.0000       40.2966       24.0742       19.8054       11.2812        7.9342        8.0019        4.6891       13.8228       18.3735        9.3381        6.9747        4.5253       15.5899       24.6999       49.6567        8.3762       39.4692       16.4908       23.6054       33.6309       23.3339       15.2966       16.7231       17.9610       22.2040       38.3028       24.9295       23.9386       27.9867       38.4684       46.4113       44.7023       39.8670       45.6933       42.9981       39.3805       37.6753       43.8401       47.7399       45.6592       43.1556       57.6385       48.5961       40.6260       40.8951       69.8179       73.1320       73.8250       84.5595      120.0885      102.3366       98.5781      108.6462      142.9152      168.6383      201.5744      195.2183      192.1818      224.4122      221.5777      220.2868      273.5039      247.7645      237.5960      168.9392      102.4963       69.3403       91.0821       78.8760       50.8555       53.5687       32.1726       37.3751       42.1858       36.8674       56.5785       75.3103       78.5946      105.7487      100.6070       93.6949       92.9109       98.0859      108.9973      118.7361      126.0103      140.1387      157.8859      166.3633      161.6356      147.4506      135.4925      121.0519      121.8926      117.3383       95.1633       84.2390       75.5579       75.6101       86.6381       86.6350      133.4415      130.3620      145.7409      148.4983      152.1976      158.5273      164.5401      175.8722      134.7116      159.8696      129.8864      144.3503      152.6578      150.7081      148.7375      137.9640      161.1486      160.8072      168.6743      175.4413      166.4497      153.2999      148.0866      145.1317      119.0120       92.4219       89.3722       92.2936      118.0823      118.8502      129.2315      137.9040      170.7220      198.6597      219.2145      235.6610      253.2562      248.0084      231.6834      183.8772      151.5521      142.5252      126.8788      128.9944      151.4454      149.1818      112.3564      117.0577      144.4161      153.5029      147.2319      133.0927      122.7382      113.3611      118.1983      116.1121      113.5352      115.5821      115.3004      120.2211       90.6773       88.8705       93.6174      101.7241      108.4963       93.8062      112.5165      134.8036      118.3199      121.3687      137.8128      142.1554        0.0000        0.0000        0.0000        0.0000        0.0000        0.0000        0.0000        0.0000        0.0000        0.0000        0.0000        0.0000        0.0000        0.0000        0.0000        0.0000        0.0000        0.0000        0.0000        0.0000        0.0000        0.0000        0.0000        0.0000        0.0000        0.0000        0.0000        0.0000        0.0000        0.0000        0.0000        0.0000        0.0000        0.0000        0.0000        0.0000        0.0000        0.0000        0.0000        0.0000        0.0000        0.0000        0.0000        0.0000        0.0000        0.0000        0.0000        0.0000        0.0000        0.0000
        0.0000        0.0000        0.0000        0.0000        0.0000        0.0000        0.0000        0.0000        0.0000        0.0000        0.0000        0.0000        0.0000        0.0000        0.0000        0.0000        0.0000        0.0000        0.0000        0.0000        0.0000        0.0000        0.0000        0.0000        0.0000        0.0000        0.0000       51.2979       36.0590       31.1047       20.8839       14.3223       18.3895       14.7042       24.3815       17.3184       14.1547       11.4739       13.7872       37.5215       50.2013       17.9917       35.6419       41.5790       50.1662       26.0676       45.4882       15.0028       17.5154       20.8584       15.3453       16.9373       30.7652       12.7411       16.7967       31.3156       37.5730       37.6854       34.8078       36.6193       44.6975       33.9322       36.2192       48.1245       41.9339       44.7122       39.9420       48.8286       51.7360       58.5082       50.5370       81.0798       79.2451       75.5203       85.4738      112.4156      106.0511      103.0736      112.3431      180.2044      235.5460      260.1866      223.6047      181.9561      162.9446      156.1150      173.8034      186.0320      189.6390      175.2350      216.0866      118.4555      100.0346       96.1745      118.2173       44.6851       50.0594       45.3236       26.1909       35.0613       32.7218       44.0546       76.5216       73.5871       90.0187       94.3521       82.0238       89.4402       98.6028      107.5471      113.5453      132.0650      139.3096      156.9794      159.2440      158.9242      148.6664      144.2644      146.5964      127.7865      105.0213       90.2334       82.9638       86.1753       92.8201       89.3938      102.4836      132.3300      110.8545      128.0676      137.4099      151.1087      136.6435      128.4557      185.1932      160.0129      153.6341      147.0337      132.1313      137.8745      145.9677      149.5200      146.3657      151.4995      143.8204      196.5407      183.4623      182.8964      169.8910      156.8347      166.7456      132.3107      106.3510       96.1558       91.9984       99.7600      137.5635      134.9739      161.4604      186.0742      202.6175      209.2122      216.9430      237.9715      236.7360      215.7717      190.5736      151.9375      133.9600      124.7974      112.8797      141.2289      125.2705      115.3329      109.3077      148.2188      152.6651      157.4327      137.4533      122.4948      123.7485      127.0751      135.0460      127.6812      120.3465      121.0989      109.9504       82.8679       91.8536      102.1636      102.4670      106.3696      106.2472      113.3727      122.8775      116.2647      117.3136      136.2501      152.2437       89.6700        0.0000        0.0000        0.0000        0.0000        0.0000        0.0000        0.0000        0.0000        0.0000        0.0000        0.0000        0.0000        0.0000        0.0000        0.0000        0.0000        0.0000        0.0000        0.0000        0.0000        0.0000        0.0000        0.0000        0.0000        0.0000        0.0000        0.0000        0.0000        0.0000        0.0000        0.0000        0.0000        0.0000        0.0000        0.0000        0.0000        0.0000        0.0000        0.0000        0.0000        0.0000        0.0000        0.0000        0.0000        0.0000        0.0000        0.0000        0.0000        0.0000
        0.0000        0.0000        0.0000        0.0000        0.0000        0.0000        0.0000        0.0000        0.0000        0.0000        0.0000        0.0000        0.0000        0.0000        0.0000        0.0000        0.0000        0.0000        0.0000        0.0000        0.0000        0.0000        0.0000        0.0000        0.0000        0.0000        0.0000        0.0000        0.0000        0.0000       38.5769       30.7294       28.9614       32.0327       64.2008       45.6041       20.1670       14.6353       19.6275       27.1020       28.5899        9.7066       17.4250       18.6466       36.5521       24.4802       49.8814       14.4519       11.6426       12.9201       11.4905       18.3616       20.2492       19.5376       22.1263       27.4505       30.2714       29.4807       29.1036       29.9717       35.7846       32.9869       36.8138       49.0845       44.2080       40.3008       51.7921       83.4658       54.1513       51.2091       59.1520       92.3348       92.0126       93.7812       89.3531       95.6696       85.3754      108.1227      131.5784      180.9098      194.3685      192.4189      178.7866      173.9391      155.5870      130.4741      113.8940      117.0859      111.0598      107.3574      122.4221      108.9121      113.2933      104.8827       69.4121       29.4590       32.8802       61.2777       41.4567       29.7120       34.9838       43.8892       57.1724       65.5561      100.9559      105.5772       80.7187       81.5771       90.8628      106.6297      120.5674      131.0784      146.4705      160.0393      153.7834      159.7470      144.9189      138.0402      124.3144      119.4299      109.0876       99.6990       93.4468      101.0520      104.5195       96.5546      106.2056      120.4562      116.4073      107.7922      109.4666      106.0678      101.3691      137.8079      180.1314      198.1626      149.5255      156.4153      145.8257      170.6398      156.6273      176.7182      170.1733      179.3026      165.8878      191.9042      193.5686      185.6743      177.4678      186.5894      174.5799      139.5050      116.3708      103.4726       90.7350      104.6563      117.6852      152.0363      148.0591      174.2548      178.1236      198.3665      202.9462      203.1102      199.5450      187.8093      180.5259      164.2011      120.7216      100.9858       87.9797       94.9951      100.4650       84.5164       88.2319      120.0324      144.5512      146.1856      136.5112      138.6715      133.6277      138.4029      142.5407      129.6668      117.3056      110.2940      107.9765       90.4782       94.0474      107.9560      108.8637      106.9765      107.2028      119.0227      121.7472      106.3169      112.0341      124.0546      140.4093       90.1800        0.0000        0.0000        0.0000        0.0000        0.0000        0.0000        0.0000        0.0000        0.0000        0.0000        0.0000        0.0000        0.0000        0.0000        0.0000        0.0000        0.0000        0.0000        0.0000        0.0000        0.0000        0.0000        0.0000        0.0000        0.0000        0.0000        0.0000        0.0000        0.0000        0.0000        0.0000        0.0000        0.0000        0.0000        0.0000        0.0000        0.0000        0.0000        0.0000        0.0000        0.0000        0.0000        0.0000        0.0000        0.0000        0.0000        0.0000        0.0000        0.0000
        0.0000        0.0000        0.0000        0.0000        0.0000        0.0000        0.0000        0.0000        0.0000        0.0000        0.0000        0.0000        0.0000        0.0000        0.0000        0.0000        0.0000        0.0000        0.0000        0.0000        0.0000        0.0000        0.0000        0.0000        0.0000        0.0000        0.0000        0.0000        0.0000        0.0000        0.0000       94.0745       87.4772        0.0000        0.0000       71.5495       85.0227       43.2404       24.0855       26.4099       36.0499       21.4369       37.5217       28.9374       43.2857       68.1579       49.5419       20.9478       22.0612       32.5035       27.5331       20.0235       24.6401       35.3102       39.2423       33.5369       41.8042       34.4419       29.6393       35.3765       40.7211       34.5827       41.7435       56.1426       46.3484       36.2099       43.3898       53.4594       47.7219       45.1687       49.4399       81.1214       82.3686       90.4886       75.1144       90.5747      107.7973      159.0126      239.6236      240.3459      233.7261      236.8125      189.5885      294.7885      285.3375      241.6366      256.8103      131.0628      136.1659      106.1050      130.8033      290.3057      491.5218      519.4836      632.0535      177.6707       43.9506       80.3275      127.3802       43.3736       30.9002       28.8828       48.2175       47.8227       67.3911       78.5064       60.2156       75.0463       84.4137       99.3241      114.0187      150.0830      164.2914      188.9816      195.4880      159.8838      141.1469      119.9693      110.5087      133.5864      130.5358      116.2867      115.4118      116.8430       94.3909       92.9334      108.9909      128.5991       91.8611      106.6562       90.0219       86.9983       86.1477      109.1925      136.6731      139.6077      155.0954      178.4142      147.9477      145.8393      165.8286      199.5981      199.8517      228.2139      214.2009      222.3054      236.9525      235.1661      246.2479      237.7835      212.3887      198.3623      191.2095      151.6346      131.1828      125.5238      104.5510      135.7948      132.8368      148.1005      173.5007      157.9870      158.5978      162.4103      161.7759      160.4089      153.3157      132.4204      121.9029       95.4824       90.2761      103.7099       82.7750       62.6430       78.2447      129.2214      153.8477      141.2355      145.2294      160.7159      161.7348      152.5614      153.3067      142.9686      134.0911      132.2421      107.4509      118.2947      120.9248      119.8810      122.0273      105.2936      108.5619      115.6479      119.0329      107.8532      111.1401      133.9043        0.0000        0.0000        0.0000        0.0000        0.0000        0.0000        0.0000        0.0000        0.0000        0.0000        0.0000        0.0000        0.0000        0.0000        0.0000        0.0000        0.0000        0.0000        0.0000        0.0000        0.0000        0.0000        0.0000        0.0000        0.0000        0.0000        0.0000        0.0000        0.0000        0.0000        0.0000        0.0000        0.0000        0.0000        0.0000        0.0000        0.0000        0.0000        0.0000        0.0000        0.0000        0.0000        0.0000        0.0000        0.0000        0.0000        0.0000        0.0000        0.0000        0.0000        0.0000
        0.0000        0.0000        0.0000        0.0000        0.0000        0.0000        0.0000        0.0000        0.0000        0.0000        0.0000        0.0000        0.0000        0.0000        0.0000        0.0000        0.0000        0.0000        0.0000        0.0000        0.0000        0.0000        0.0000        0.0000        0.0000        0.0000        0.0000        0.0000        0.0000        0.0000        0.0000        0.0000        0.0000        0.0000        0.0000        0.0000        0.0000       38.1594       21.2182       33.6260       40.6771       45.9878       29.2372       31.9084       24.8342       28.4506       27.6883       17.0878       19.6533       35.6924       26.7209       21.2797       13.3078       21.4567       25.9313       33.0322       47.8346       41.6744       32.8046       32.3450       29.5601       34.9734       42.3575       41.6695       37.9088       33.6629       51.4865       51.5717       46.5366       53.1729       53.1158       85.1477       83.7003       85.2673       82.2151      130.7167      177.5906      276.8475      295.5048      270.3159      200.0352      172.3136      156.0881      245.5467      153.8953      131.7105      266.2078      247.1012       85.0963      100.8777      126.1135      180.4370      352.9457      363.3200      438.4285      321.8272      141.1578       89.9063      204.8170       58.5832       30.9571       25.7521       30.8787       40.9179       41.2725       47.6419       57.1262       68.5705       79.3157       94.6082      118.0043      151.0880      164.4466      188.1634      235.7428      147.1715      125.6561      120.9002      118.3011      130.4361      129.1458      119.8069      113.5654      117.2616      109.7032      135.6276      166.1693      128.5795       92.7982      121.0017       94.9348       87.0079       82.0307       81.9587      100.5385      119.4817      130.6971      147.4171      153.6648      170.3422      182.8144      171.7873      179.1722      207.6214      229.9341      250.4291      260.2885      252.5722      260.5910      256.2252      238.3175      228.6094      205.3549      181.1673      172.4058      147.8437      158.5397      163.6165      144.9232      137.4665      138.6687      134.0993      131.7294      136.1331      145.5622      146.8763      139.9811      131.7527      119.1869       94.5868       82.2984       95.5568       68.1666       82.9759      107.3366      128.0775      130.1918      170.9335      164.4702      162.3341      172.5263      182.5633      251.3266      204.5363      154.6647      156.0806      138.4977      146.1208      135.5461      129.2177      123.4303      111.8192      113.5300      118.3134      117.6645      100.5770      100.7540        0.0000        0.0000        0.0000        0.0000        0.0000        0.0000        0.0000        0.0000        0.0000        0.0000        0.0000        0.0000        0.0000        0.0000        0.0000        0.0000        0.0000        0.0000        0.0000        0.0000        0.0000        0.0000        0.0000        0.0000        0.0000        0.0000        0.0000        0.0000        0.0000        0.0000        0.0000        0.0000        0.0000        0.0000        0.0000        0.0000        0.0000        0.0000        0.0000        0.0000        0.0000        0.0000        0.0000        0.0000        0.0000        0.0000        0.0000        0.0000        0.0000        0.0000        0.0000        0.0000
        0.0000        0.0000        0.0000        0.0000        0.0000        0.0000        0.0000        0.0000        0.0000        0.0000        0.0000        0.0000        0.0000        0.0000        0.0000        0.0000        0.0000        0.0000        0.0000        0.0000        0.0000        0.0000        0.0000        0.0000        0.0000        0.0000        0.0000        0.0000        0.0000        0.0000        0.0000        0.0000        0.0000        0.0000        0.0000        0.0000        0.0000        0.0000        0.0000       30.8200       47.8173       65.1481       42.6533       11.6827       12.0820       21.2645       28.3608       15.6486       20.5814       17.4115       21.1447       14.8073       19.5099       10.5461       13.1022       18.1939       24.2964       27.2640       26.0236       26.3713       28.9246       32.8707       38.2827       36.1394       27.3395       28.4398       37.7618       40.3402       35.7059       27.2964       41.0930       61.4469       50.2756       51.4531       54.7048       88.4254      117.7255      146.3336      167.9464      169.3973      118.7095      157.2871       97.9142      137.3667       89.6056      100.6729      134.2696      112.7860       97.2279       78.9102       94.4891      107.8508      209.4632      360.8937      380.9356      265.4182      320.1050      354.9878       89.3554       76.0996       36.0933       38.9427       34.5877       29.9018       33.6097       39.3591       48.2160       66.6373       71.9363       87.1452      105.0676      139.4906      155.5871      174.7831      166.6811      146.1171      145.2702      128.8151      129.6555      153.0345      121.5697      120.7565      130.7888      131.4156      147.8283      146.0604      153.2957      129.0753      135.8996      100.7172       80.3944       59.9180       61.5126       67.4621       79.8051      100.3835      100.3654      100.1661      133.9760      164.8276      176.7475      169.4694      170.2026      208.1514      207.4981      224.4373      219.3648      230.3835      245.8631      269.8926      270.3091      250.6830      216.9988      181.0956      179.3562      176.4188      177.2012      190.1695      194.6284      138.8444      163.4233      148.1129      135.7025      135.2398      135.3678      139.2740      140.2923      135.1852      122.1704       92.9959       80.9424       73.8166       95.9064      115.9422      111.9763      142.4391      147.5264      161.9206      184.2254      235.9362      228.7804      247.3569      243.8802      205.7917      196.8233      195.8532      194.4563      156.0095      154.8022      160.8541      152.2709      130.2551      136.2903      145.3209      132.5607      100.8874      105.0820        0.0000        0.0000        0.0000        0.0000        0.0000        0.0000        0.0000        0.0000        0.0000        0.0000        0.0000        0.0000        0.0000        0.0000        0.0000        0.0000        0.0000        0.0000        0.0000        0.0000        0.0000        0.0000        0.0000        0.0000        0.0000        0.0000        0.0000        0.0000        0.0000        0.0000        0.0000        0.0000        0.0000        0.0000        0.0000        0.0000        0.0000        0.0000        0.0000        0.0000        0.0000        0.0000        0.0000        0.0000        0.0000        0.0000        0.0000        0.0000        0.0000        0.0000        0.0000        0.0000
        0.0000        0.0000        0.0000        0.0000        0.0000        0.0000        0.0000        0.0000        0.0000        0.0000        0.0000        0.0000        0.0000        0.0000        0.0000        0.0000        0.0000        0.0000        0.0000        0.0000        0.0000        0.0000        0.0000        0.0000        0.0000        0.0000        0.0000        0.0000        0.0000        0.0000        0.0000        0.0000        0.0000        0.0000        0.0000        0.0000        0.0000        0.0000        0.0000        0.0000       34.6056       54.8430       29.5299       15.4087       27.8141       35.3195       23.3729       17.1152       16.0643       13.4998       10.8344       17.8205       14.5844       18.6797       15.5617       24.7825       30.3456       26.0621       27.8974       28.9642       27.8070       26.1177       28.2447       21.6650       22.0802       24.2250       26.2872       32.1881       31.7389       35.4468       26.8413       38.2859       38.3740       45.8820       54.2496       91.2136      112.4392      103.5307       80.5960       94.0884      118.6053      112.2545       97.0234       73.0180       62.9536       87.7688      117.3063      138.6503      138.8765       92.1202      100.8632      126.6985      129.6921      243.9999      220.1099      109.9975      124.3889      370.3905      121.0707       40.6314       66.3037       25.4865       23.8989       27.6054       26.0594       33.1726       40.9643       55.5017       66.3319       83.7858       96.2668      132.3810      140.0884      147.8546      151.2742      152.4614      153.1332      143.8704      146.8022      166.0757      119.2181      110.9545      115.3698      127.5687      132.2436      147.5760      146.8417      124.1922      127.4504       85.3070       91.2991       83.1832       73.4634       76.9633       87.0983      108.3928      107.2864      103.6643      105.9097      155.0109      169.8890      168.7009      186.8672      219.0874      204.2604      202.6909      178.9224      183.2316      196.4806      201.9605      210.9672      204.0358      195.7462      176.9539      205.6217      190.9119      210.3291      189.3848      200.1430      138.2783      154.0384      149.7697      143.6723      134.7395      137.5474      141.9547      131.6865      139.1501      109.7602       93.3892       97.4896       95.9920      116.9849      121.9487      127.7112      165.8376      166.2461      222.8739      268.0204      272.8578      247.4037      244.9745      204.7473      182.0671      209.0538      196.7078      189.1104      161.4905      179.5761      170.2884      174.7271      153.3061      149.8814      134.3112      112.7480      103.4780        0.0000        0.0000        0.0000        0.0000        0.0000        0.0000        0.0000        0.0000        0.0000        0.0000        0.0000        0.0000        0.0000        0.0000        0.0000        0.0000        0.0000        0.0000        0.0000        0.0000        0.0000        0.0000        0.0000        0.0000        0.0000        0.0000        0.0000        0.0000        0.0000        0.0000        0.0000        0.0000        0.0000        0.0000        0.0000        0.0000        0.0000        0.0000        0.0000        0.0000        0.0000        0.0000        0.0000        0.0000        0.0000        0.0000        0.0000        0.0000        0.0000        0.0000        0.0000        0.0000        0.0000
        0.0000        0.0000        0.0000        0.0000        0.0000        0.0000        0.0000        0.0000        0.0000        0.0000        0.0000        0.0000        0.0000        0.0000        0.0000        0.0000        0.0000        0.0000        0.0000        0.0000        0.0000        0.0000        0.0000        0.0000        0.0000        0.0000        0.0000        0.0000        0.0000        0.0000        0.0000        0.0000        0.0000        0.0000        0.0000        0.0000        0.0000        0.0000        0.0000        0.0000        0.0000        0.0000        0.0000       73.6761       65.4766       57.4887       59.5284       56.0114       40.2687       39.7249       22.1669       18.8555       17.5419       20.2708       25.7917       44.6727       44.5354       40.8286       39.4727       35.7148       33.9319       30.4785       28.4853       24.7549       23.4364       23.0287       27.5034       54.4976       58.1213       60.9412       60.1779       52.2431       59.7167       60.6401       58.3368       58.3579       54.8937       75.7868       82.5630      160.8107      112.5961       92.6902      103.5422      160.8657      202.0432      213.9185      240.8741      218.6312      223.4212      183.1183      177.9589      146.5968      161.9537      140.5585      146.6027      119.7101      106.6993      275.0077      323.2558       93.9039       45.5165       59.5103       82.9709       21.9141       17.4432       21.8452       30.2058       41.6680       48.6791       68.3269       68.3445       98.5422      116.9928      140.1701      161.5138      161.3443      154.9764      150.5708      135.8364      132.6783      110.5647      108.8278      104.2864      111.1633      112.6173      107.9760      111.1828      107.9197      117.6035      108.8577       95.4059      100.7150      118.0220      103.0139      131.1845      104.6017      103.6798      147.3300      119.6450      125.9872      127.7120      135.4076      159.1203      165.2962      157.7973      146.3819      150.4816      164.2581      196.2185      187.4798      189.3466      182.0738      186.3352      185.0986      184.8773      166.6660      168.6020      164.7249      150.6672      118.8797      122.8894      134.8515      140.7289      133.0564      126.7900      134.5078      136.3775      136.8405      120.4130      116.4578      107.9118      127.5315      148.9811      148.8110      180.6903      171.6090      174.2996      176.5305      209.3647      209.0402      207.0487      192.5081      169.5221      159.1261      177.1009      182.6709      147.7793      143.3729      144.4403      155.4955      162.9059      121.5068      100.6138       88.8150       91.6236       79.0500        0.0000        0.0000        0.0000        0.0000        0.0000        0.0000        0.0000        0.0000        0.0000        0.0000        0.0000        0.0000        0.0000        0.0000        0.0000        0.0000        0.0000        0.0000        0.0000        0.0000        0.0000        0.0000        0.0000        0.0000        0.0000        0.0000        0.0000        0.0000        0.0000        0.0000        0.0000        0.0000        0.0000        0.0000        0.0000        0.0000        0.0000        0.0000        0.0000        0.0000        0.0000        0.0000        0.0000        0.0000        0.0000        0.0000        0.0000        0.0000        0.0000        0.0000        0.0000        0.0000        0.0000
        0.0000        0.0000        0.0000        0.0000        0.0000        0.0000        0.0000        0.0000        0.0000        0.0000        0.0000        0.0000        0.0000        0.0000        0.0000        0.0000        0.0000        0.0000        0.0000        0.0000        0.0000        0.0000        0.0000        0.0000        0.0000        0.0000        0.0000        0.0000        0.0000        0.0000        0.0000        0.0000        0.0000        0.0000        0.0000        0.0000        0.0000        0.0000        0.0000        0.0000        0.0000        0.0000        0.0000        0.0000      115.5088       84.7577       84.5749       51.3302       50.1696       39.5128       31.7612       16.3423       17.1166       21.2288       27.3138       41.7592       47.7395       44.4820       38.6244       36.5785       32.9583       28.3242       29.4167       21.8323       20.3486       21.5867       26.7422       51.0482       61.2622       62.7567       60.3937       60.4471       57.1672       50.3149       45.0077       35.4509       36.4078       50.4766       55.6436       72.6725       66.5008       90.2727      138.8004      224.9839      260.6943      303.3365      303.4623      284.2822      275.3001      223.7522      205.7417      194.6791      204.7009      226.2644      149.0155      100.7600      184.9075      267.3808      269.0417       94.3816       44.8695       65.9465       72.1768       21.5578       16.8375       22.0115       36.4086       43.4599       46.0598       57.8641       70.7708      100.9270      147.5822      167.7637      206.0034      158.1473      158.1885      154.1693      147.9652      136.6338      110.4230       96.3529       97.4871      104.0293      111.7688      107.6049      107.7086       89.8664       90.3929       86.3105       98.9681      128.4002      128.4428      132.9830      124.7230      103.6929      105.3502      144.6584      145.1278      109.6959      108.2012      120.0776      134.1200      136.9888      142.6895      152.8443      165.6078      199.4832      216.7771      231.6958      211.2725      198.7650      193.8232      195.4255      209.6821      178.5973      157.4538      146.0938      127.2172      119.7514      129.8608      143.2158      163.6408      133.4198      159.5695      152.0032      152.3047      157.4757      135.1066      115.5241      104.3936      155.6940      189.3659      149.5010      156.0447      156.6189      167.6353      177.3327      193.6313      185.4397      183.0260      184.4830      170.9700      159.7530      160.2375      168.9614      161.8423      138.1735      139.8668      146.7573      139.9569      108.2697       99.0094       92.6693       94.1240      103.9200        0.0000        0.0000        0.0000        0.0000        0.0000        0.0000        0.0000        0.0000        0.0000        0.0000        0.0000        0.0000        0.0000        0.0000        0.0000        0.0000        0.0000        0.0000        0.0000        0.0000        0.0000        0.0000        0.0000        0.0000        0.0000        0.0000        0.0000        0.0000        0.0000        0.0000        0.0000        0.0000        0.0000        0.0000        0.0000        0.0000        0.0000        0.0000        0.0000        0.0000        0.0000        0.0000        0.0000        0.0000        0.0000        0.0000        0.0000        0.0000        0.0000        0.0000        0.0000        0.0000        0.0000
        0.0000        0.0000        0.0000        0.0000        0.0000        0.0000        0.0000        0.0000        0.0000        0.0000        0.0000        0.0000        0.0000        0.0000        0.0000        0.0000        0.0000        0.0000        0.0000        0.0000        0.0000        0.0000        0.0000        0.0000        0.0000        0.0000        0.0000        0.0000        0.0000        0.0000        0.0000        0.0000        0.0000        0.0000        0.0000        0.0000        0.0000        0.0000        0.0000        0.0000        0.0000        0.0000        0.0000        0.0000        0.0000        0.0000      108.7679      110.9773       63.1276       50.1145       31.6692       23.8859       30.5396       34.3000       36.9103       53.6901       54.1474       57.1404       48.0720       47.7639       40.0925       34.8720       32.1097       25.4134       24.3574       27.6554       32.8123       58.8814       65.4374       68.6330       67.1151       72.2360       56.5151       55.4441       58.2336       27.0617       23.5459       32.4591       48.0947       61.4908       86.5187      134.6469      172.1434      271.3607      311.2890      328.5779      305.2353      266.2269      261.7664      263.0250      296.3335      288.7082      305.1159      242.9731      299.4865      147.1260      242.7151      159.7045      100.8785       49.6901       74.2056      173.5954      126.9532       29.1486       17.1213       22.4409       42.2061       50.7883       67.1980       57.6357       67.7064       98.3668      119.7886      148.6830      148.7268      152.5733      154.9175      139.8563      142.0094      137.9543      121.6506      107.9310      104.4447      102.2811      114.6524      100.9297       97.8577       99.0949       94.1502      109.5990      117.4799      118.7599      124.7860      116.2847      122.1839      119.2893      145.3105      153.4150      143.2701      143.6514      161.3607      171.3435      178.7585      152.7158      151.4138      157.9785      168.6852      187.5669      214.2574      230.0250      227.6843      233.5129      217.9615      208.2495      196.5770      155.8395      166.2920      151.3891      126.0131      133.1883      139.0338      132.8003      139.8212      157.1208      171.5767      177.1083      154.3564      146.5918      140.2560      132.0339      118.9696      151.0209      161.5579      148.8406      143.9066      167.7860      182.2698      190.0741      186.3044      179.0025      182.9119      192.5799      179.7101      172.2930      165.7806      152.3532      150.7797      173.5502      161.0607      141.6121      128.6058      108.9082      111.2493      115.5857      110.9387      132.2700        0.0000        0.0000        0.0000        0.0000        0.0000        0.0000        0.0000        0.0000        0.0000        0.0000        0.0000        0.0000        0.0000        0.0000        0.0000        0.0000        0.0000        0.0000        0.0000        0.0000        0.0000        0.0000        0.0000        0.0000        0.0000        0.0000        0.0000        0.0000        0.0000        0.0000        0.0000        0.0000        0.0000        0.0000        0.0000        0.0000        0.0000        0.0000        0.0000        0.0000        0.0000        0.0000        0.0000        0.0000        0.0000        0.0000        0.0000        0.0000        0.0000        0.0000        0.0000        0.0000        0.0000
        0.0000        0.0000        0.0000        0.0000        0.0000        0.0000        0.0000        0.0000        0.0000        0.0000        0.0000        0.0000        0.0000        0.0000        0.0000        0.0000        0.0000        0.0000        0.0000        0.0000        0.0000        0.0000        0.0000        0.0000        0.0000        0.0000        0.0000        0.0000        0.0000        0.0000        0.0000        0.0000        0.0000        0.0000        0.0000        0.0000        0.0000        0.0000        0.0000        0.0000        0.0000        0.0000        0.0000        0.0000        0.0000        0.0000        0.0000       96.6053       66.8667       70.1339       58.6920       37.3744       40.4511       53.2570       63.4064       69.0287       68.9618       73.8374       64.1438       60.3224       56.1456       56.7430       46.9835       35.7617       38.9078       36.4469       39.8997       68.9240       77.9916       78.9292       74.1884       70.8580       77.1614       66.1933       66.2581       34.7277       38.4349       98.6083       56.2369       80.7641      111.6868      188.4981      209.6404      258.9242      299.1716      307.4006      322.9961      293.2520      287.8056      301.3104      318.3958      271.5252      235.6546      229.7191      271.3846      241.3025      146.0905       73.1954       63.5069       59.5992       63.5540      100.4464       95.8431       36.9122       21.8201       29.2614       44.7901       56.2008       65.0487       60.9410       68.5398       90.2082      108.8261      127.0784      133.0571      149.1763      160.9551      144.2962      137.6334      122.1785      109.0728      107.2605      102.8017      104.9422      103.0176      110.1803      140.1684      144.7205      122.9173      127.6398      134.5001      116.6925      110.7859      124.7971      115.4436      106.2768      120.2013      148.9296      156.7310      146.6999      175.6155      192.2561      203.8517      159.5915      155.2658      169.2516      172.4412      179.2313      212.9451      204.6681      202.2107      233.6916      234.7146      207.5329      194.9338      171.9441      180.7920      162.8805      124.4171      144.3864      128.4032      137.6525      158.7465      154.0421      156.6964      149.1614      165.5044      162.4543      152.3567      129.0525      144.2408      165.3834      186.7654      208.4052      190.6076      187.5627      194.0489      202.1447      198.2549      208.0352      205.0685      209.9193      210.0687      188.3042      175.3328      167.8789      149.4187      162.8541      162.0178      136.2311      133.6564      110.2319      136.3017      127.3582      127.7362        0.0000        0.0000        0.0000        0.0000        0.0000        0.0000        0.0000        0.0000        0.0000        0.0000        0.0000        0.0000        0.0000        0.0000        0.0000        0.0000        0.0000        0.0000        0.0000        0.0000        0.0000        0.0000        0.0000        0.0000        0.0000        0.0000        0.0000        0.0000        0.0000        0.0000        0.0000        0.0000        0.0000        0.0000        0.0000        0.0000        0.0000        0.0000        0.0000        0.0000        0.0000        0.0000        0.0000        0.0000        0.0000        0.0000        0.0000        0.0000        0.0000        0.0000        0.0000        0.0000        0.0000        0.0000
        0.0000        0.0000        0.0000        0.0000        0.0000        0.0000        0.0000        0.0000        0.0000        0.0000        0.0000        0.0000        0.0000        0.0000        0.0000        0.0000        0.0000        0.0000        0.0000        0.0000        0.0000        0.0000        0.0000        0.0000        0.0000        0.0000        0.0000        0.0000        0.0000        0.0000        0.0000        0.0000        0.0000        0.0000        0.0000        0.0000        0.0000        0.0000        0.0000        0.0000        0.0000        0.0000        0.0000        0.0000        0.0000        0.0000        0.0000        0.0000        0.0000        0.0000       78.8980       84.2909       83.2741       88.4200       94.7518      116.2932      118.4414      124.8530      121.7662      114.4102       99.5410       99.0826      109.6431       62.4787       56.6526       51.2874        0.0000        0.0000       77.7599       76.9934       76.1180       72.6362       70.8379       65.5837       67.1584       90.7948      113.5497      117.2362      130.5927      186.0024      194.1476      228.8026      232.2110      212.3303      235.6720      290.7322      308.9774      262.9010      241.2273        0.0000        0.0000        0.0000        0.0000      198.3791      172.2466      230.9355      194.0829      112.3337        0.0000      111.5426      114.5904       99.2071      114.7544       45.4256       38.4096       42.2989       52.1862       54.8515       52.8185       61.1987       92.3896      106.9226      115.9416      121.6986      140.8411      158.9590      163.1961      150.8877      132.5507      130.3921      132.7854      131.6169      114.0628       91.3532       91.8553      102.2138      135.1489      153.4187      139.2884      130.8028      137.2064      127.6004      111.3421      108.8973      114.1269      112.6781      113.5711      113.2248      118.4177      132.7470      140.7132      151.9283      166.0018      147.8148      135.1623      131.4208      144.1609      163.5503      171.5987      181.1438      185.1953      185.2503      193.6651      171.9162      180.1485      179.5174      162.8067      151.0637      128.9552      142.3169      146.4999      153.8836      166.7048      191.9265      170.4655      171.3536      232.0466      224.8976      180.0024      174.5936      170.0956      207.2127      233.1185      256.4024      249.7193      207.2491      199.1111      195.1485      196.8226      198.0561      191.0842      173.7762      173.3602      172.6753      177.2418      166.0862      167.1719      144.7087      129.5157      119.5925      117.1088      112.9086      128.9331        0.0000        0.0000        0.0000        0.0000        0.0000        0.0000        0.0000        0.0000        0.0000        0.0000        0.0000        0.0000        0.0000        0.0000        0.0000        0.0000        0.0000        0.0000        0.0000        0.0000        0.0000        0.0000        0.0000        0.0000        0.0000        0.0000        0.0000        0.0000        0.0000        0.0000        0.0000        0.0000        0.0000        0.0000        0.0000        0.0000        0.0000        0.0000        0.0000        0.0000        0.0000        0.0000        0.0000        0.0000        0.0000        0.0000        0.0000        0.0000        0.0000        0.0000        0.0000        0.0000        0.0000        0.0000        0.0000        0.0000
        0.0000        0.0000        0.0000        0.0000        0.0000        0.0000        0.0000        0.0000        0.0000        0.0000        0.0000        0.0000        0.0000        0.0000        0.0000        0.0000        0.0000        0.0000        0.0000        0.0000        0.0000        0.0000        0.0000        0.0000        0.0000        0.0000        0.0000        0.0000        0.0000        0.0000        0.0000        0.0000        0.0000        0.0000        0.0000        0.0000        0.0000        0.0000        0.0000        0.0000        0.0000        0.0000        0.0000        0.0000        0.0000        0.0000        0.0000        0.0000        0.0000        0.0000        0.0000        0.0000        0.0000        0.0000        0.0000      138.3191      160.2266      151.1241        0.0000        0.0000        0.0000      116.1226      105.1576       70.4868       64.1265        0.0000        0.0000        0.0000        0.0000        0.0000        0.0000        0.0000       77.1943       73.3617       78.7213       96.3827      109.0509      134.3191      166.0614      212.4274      231.4901      217.0031      240.7420      231.9692      327.9863      388.5945      321.8268      238.8561        0.0000        0.0000        0.0000        0.0000        0.0000        0.0000      363.0878      110.9218        0.0000        0.0000        0.0000      152.6727      127.4747      106.3438       96.0291       61.2045       57.8313       42.7958       52.7247       67.5398       61.4048       61.7322       81.9166       92.0093      104.0162      126.2108      122.4713      160.7673      157.4625      143.0246      129.9838      121.1807      125.5450      133.2915      112.6349       95.9305      100.1683      114.5092      135.2552      175.5777      158.4291      133.9787      137.4624      123.1924      115.7672      127.1482      140.6351      136.2421      133.3124      139.1962      126.9604      119.7102      120.8554      130.8950      138.7880      131.1841      125.3651      122.7520      131.9728      154.6597      169.1533      177.2224      178.3703      178.5861      174.4741      162.2457      157.2875      156.7805      151.9464      146.2966      126.8273      130.6291      152.5809      143.5456      162.5411      198.9796      195.7209      208.1838      191.5294      195.2639      170.2378      195.1554      186.0685      233.2938      280.5710      269.0595      232.9333      204.9490      215.2542      197.8862      188.3066      207.1756      198.8093      183.0682      180.2894      194.0767      198.6177      200.1501      199.4101      163.1491      141.9904      144.6472      162.4576      163.1910      124.8597        0.0000        0.0000        0.0000        0.0000        0.0000        0.0000        0.0000        0.0000        0.0000        0.0000        0.0000        0.0000        0.0000        0.0000        0.0000        0.0000        0.0000        0.0000        0.0000        0.0000        0.0000        0.0000        0.0000        0.0000        0.0000        0.0000        0.0000        0.0000        0.0000        0.0000        0.0000        0.0000        0.0000        0.0000        0.0000        0.0000        0.0000        0.0000        0.0000        0.0000        0.0000        0.0000        0.0000        0.0000        0.0000        0.0000        0.0000        0.0000        0.0000        0.0000        0.0000        0.0000        0.0000        0.0000        0.0000        0.0000
        0.0000        0.0000        0.0000        0.0000        0.0000        0.0000        0.0000        0.0000        0.0000        0.0000        0.0000        0.0000        0.0000        0.0000        0.0000        0.0000        0.0000        0.0000        0.0000        0.0000        0.0000        0.0000        0.0000        0.0000        0.0000        0.0000        0.0000        0.0000        0.0000        0.0000        0.0000        0.0000        0.0000        0.0000        0.0000        0.0000        0.0000        0.0000        0.0000        0.0000        0.0000        0.0000        0.0000        0.0000        0.0000        0.0000        0.0000        0.0000        0.0000        0.0000        0.0000        0.0000        0.0000        0.0000        0.0000        0.0000        0.0000        0.0000        0.0000        0.0000        0.0000      156.4088      138.0882       94.6220       85.8283        0.0000        0.0000        0.0000        0.0000        0.0000        0.0000        0.0000        0.0000       93.7119       99.5655      125.9198      134.2631      138.9193      175.5669      199.7057      210.7190      213.1370      241.3066      275.6196      339.3622        0.0000        0.0000        0.0000        0.0000        0.0000        0.0000        0.0000        0.0000        0.0000        0.0000        0.0000        0.0000        0.0000        0.0000        0.0000      119.4224      103.6286       91.8837       68.8677       64.8314       56.2069       59.8275       63.1391       59.1985       60.8537       79.3265      109.0741      105.8994      108.2827      124.2813      151.6238      172.8824      142.4731      130.9052      111.5795      115.8471      118.3127      112.2677      119.4814      112.3701      124.0451      134.0604      153.5997      166.1423      153.2962      142.5690      138.1986      128.6015      146.2123      171.4647      152.0377      149.2310      138.1346      122.8774      116.5128      119.9070      128.5959      140.2371      137.2345      117.6018      138.0412      138.4566      154.1072      163.0530      176.7255      176.4832      171.7305      172.5171      169.7796      150.5458      152.8741      157.6911      147.5264      133.0351      133.4244      143.1499      149.3998      165.0752      182.9692      159.8152      157.1677      172.5296      169.3113      166.8581      197.5728      206.6019      227.9374      249.7273      224.2456      233.2741      219.2946      230.5088      206.2613      205.1449      198.0814      197.7140      204.7524      196.0728      203.4159      218.8545      204.2987      210.0944      164.2275      151.7134      170.9916      188.6051      151.4786        0.0000        0.0000        0.0000        0.0000        0.0000        0.0000        0.0000        0.0000        0.0000        0.0000        0.0000        0.0000        0.0000        0.0000        0.0000        0.0000        0.0000        0.0000        0.0000        0.0000        0.0000        0.0000        0.0000        0.0000        0.0000        0.0000        0.0000        0.0000        0.0000        0.0000        0.0000        0.0000        0.0000        0.0000        0.0000        0.0000        0.0000        0.0000        0.0000        0.0000        0.0000        0.0000        0.0000        0.0000        0.0000        0.0000        0.0000        0.0000        0.0000        0.0000        0.0000        0.0000        0.0000        0.0000        0.0000        0.0000        0.0000
        0.0000        0.0000        0.0000        0.0000        0.0000        0.0000        0.0000        0.0000        0.0000        0.0000        0.0000        0.0000        0.0000        0.0000        0.0000        0.0000        0.0000        0.0000        0.0000        0.0000        0.0000        0.0000        0.0000        0.0000        0.0000        0.0000        0.0000        0.0000        0.0000        0.0000        0.0000        0.0000        0.0000        0.0000        0.0000        0.0000        0.0000        0.0000        0.0000        0.0000        0.0000        0.0000        0.0000        0.0000        0.0000        0.0000        0.0000        0.0000        0.0000        0.0000        0.0000        0.0000        0.0000        0.0000        0.0000        0.0000        0.0000        0.0000        0.0000        0.0000        0.0000        0.0000      199.6129      161.3810        0.0000        0.0000        0.0000        0.0000        0.0000        0.0000        0.0000        0.0000        0.0000        0.0000      126.7227      155.3642      164.2902      185.1821      227.6669      254.7802      257.9109      260.1955      277.2209      262.8333        0.0000        0.0000        0.0000        0.0000        0.0000        0.0000        0.0000        0.0000        0.0000        0.0000        0.0000        0.0000        0.0000        0.0000        0.0000        0.0000        0.0000       92.9970       85.9649       58.2065       55.9285       59.3985       71.3925      120.7420       77.0698       71.8333       77.1656      110.4435      110.5548      122.3199      119.7895      131.2116      131.7905      138.8400      136.7677      129.1870      120.1176      109.9337      117.4667      121.6222      122.5538      129.1233      124.6908      135.3251      153.8129      144.2557      127.3347      114.2014      129.8492      158.4648      146.8402      140.0463      138.2190      128.8717      122.8041      125.9594      141.4355      146.4058      136.4828      129.1896      129.6680      150.0536      142.0244      167.5207      183.4210      175.3454      165.7109      172.7860      168.0842      157.3981      163.2293      176.7502      159.5895      149.9968      127.7294      131.6188      132.9395      154.6514      158.1547      176.2570      196.6803      216.3124      219.3470      208.1685      206.8001      231.0508      218.1058      234.4292      260.3743      246.1698      239.1703      217.0535      216.3212      219.9495      203.3007      209.7843      223.7264      234.7458      233.7799      245.7783      237.6507      225.2662      209.9690      191.1532      189.9115      218.0379      185.5644        0.0000        0.0000        0.0000        0.0000        0.0000        0.0000        0.0000        0.0000        0.0000        0.0000        0.0000        0.0000        0.0000        0.0000        0.0000        0.0000        0.0000        0.0000        0.0000        0.0000        0.0000        0.0000        0.0000        0.0000        0.0000        0.0000        0.0000        0.0000        0.0000        0.0000        0.0000        0.0000        0.0000        0.0000        0.0000        0.0000        0.0000        0.0000        0.0000        0.0000        0.0000        0.0000        0.0000        0.0000        0.0000        0.0000        0.0000        0.0000        0.0000        0.0000        0.0000        0.0000        0.0000        0.0000        0.0000        0.0000        0.0000        0.0000
        0.0000        0.0000        0.0000        0.0000        0.0000        0.0000        0.0000        0.0000        0.0000        0.0000        0.0000        0.0000        0.0000        0.0000        0.0000        0.0000        0.0000        0.0000        0.0000        0.0000        0.0000        0.0000        0.0000        0.0000        0.0000        0.0000        0.0000        0.0000        0.0000        0.0000        0.0000        0.0000        0.0000        0.0000        0.0000        0.0000        0.0000        0.0000        0.0000        0.0000        0.0000        0.0000        0.0000        0.0000        0.0000        0.0000        0.0000        0.0000        0.0000        0.0000        0.0000        0.0000        0.0000        0.0000        0.0000        0.0000        0.0000        0.0000        0.0000        0.0000        0.0000        0.0000        0.0000        0.0000        0.0000        0.0000        0.0000        0.0000        0.0000        0.0000        0.0000        0.0000        0.0000        0.0000      173.1724      171.6879      180.5638      186.4351      214.1708      191.7702      227.0715      245.1303      213.4239        0.0000        0.0000        0.0000        0.0000        0.0000        0.0000        0.0000        0.0000        0.0000        0.0000        0.0000        0.0000        0.0000        0.0000        0.0000        0.0000        0.0000        0.0000      130.9362      119.6199      102.7919       90.9554       85.4828       93.9787      110.4652      103.3874      111.0492      104.2752      114.8554      118.5056      123.9883      125.7967      133.1246      132.6774      141.0964      141.8603      127.3521      120.9992      111.2761      120.9786      103.1793      124.4729      131.4314      134.3893      144.8400      148.7307      155.0982      139.5516      140.8887      155.6880      161.9871      155.4691      180.2498      171.6748      159.4449      154.9541      142.0839      156.5573      171.8149      158.0513      171.3870      184.2032      184.9696      193.5855      174.5105      183.4982      173.7075      178.9269      160.6028      158.9822      151.1903      150.0047      146.0926      139.0662      152.0146      140.3818      140.0224      141.9096      149.9652      176.5799      216.8005      231.0109      251.8422      235.2481      201.0250      218.0090      212.5922      216.7981      203.4929      211.1332      223.7159      208.8822      211.9693      220.3913      232.4475      241.8065      267.1841      279.2465      285.9852      276.0981      259.8626      256.1895      243.8628      219.9232      182.2144      190.7196      208.2823      162.1403        0.0000        0.0000        0.0000        0.0000        0.0000        0.0000        0.0000        0.0000        0.0000        0.0000        0.0000        0.0000        0.0000        0.0000        0.0000        0.0000        0.0000        0.0000        0.0000        0.0000        0.0000        0.0000        0.0000        0.0000        0.0000        0.0000        0.0000        0.0000        0.0000        0.0000        0.0000        0.0000        0.0000        0.0000        0.0000        0.0000        0.0000        0.0000        0.0000        0.0000        0.0000        0.0000        0.0000        0.0000        0.0000        0.0000        0.0000        0.0000        0.0000        0.0000        0.0000        0.0000        0.0000        0.0000        0.0000        0.0000        0.0000        0.0000
        0.0000        0.0000        0.0000        0.0000        0.0000        0.0000        0.0000        0.0000        0.0000        0.0000        0.0000        0.0000        0.0000        0.0000        0.0000        0.0000        0.0000        0.0000        0.0000        0.0000        0.0000        0.0000        0.0000        0.0000        0.0000        0.0000        0.0000        0.0000        0.0000        0.0000        0.0000        0.0000        0.0000        0.0000        0.0000        0.0000        0.0000        0.0000        0.0000        0.0000        0.0000        0.0000        0.0000        0.0000        0.0000        0.0000        0.0000        0.0000        0.0000        0.0000        0.0000        0.0000        0.0000        0.0000        0.0000        0.0000        0.0000        0.0000        0.0000        0.0000        0.0000        0.0000        0.0000        0.0000        0.0000        0.0000        0.0000        0.0000        0.0000        0.0000        0.0000        0.0000        0.0000        0.0000        0.0000        0.0000        0.0000        0.0000        0.0000        0.0000        0.0000        0.0000        0.0000        0.0000        0.0000        0.0000        0.0000        0.0000        0.0000        0.0000        0.0000        0.0000        0.0000        0.0000        0.0000        0.0000        0.0000        0.0000        0.0000        0.0000        0.0000      143.1549      123.4645      100.4160       98.9786      103.4385      117.6433      110.6596      102.1110      106.8690       97.1765      110.7342      119.0364      130.1441      126.1240      148.9644      150.3093      143.8326      139.0221      120.7752      129.5615      137.9342      135.9029      120.7867      131.6906      141.5330      151.9505      165.9265      169.7357      167.5839      171.9230      170.2171      175.2875      174.7594      169.6416      237.9744      205.7329      190.2342      190.9795      162.0558      158.6832      212.4613      230.9014      203.8598      204.6883      200.3395      211.7607      199.3237      205.9919      181.2722      181.8199      169.1189      153.3169      139.7342      137.4684      142.1361      137.4564      139.5698      133.0885      146.5579      148.5825      161.4590      163.2027      206.2377      200.3930      200.3853      181.1609      177.3487      210.6865      204.5952      202.4662      195.6692      204.6544      209.4279      209.3157      220.4604      246.2511      257.2974      267.6228      295.2510      326.8493      335.0582      307.9090      289.2597      297.3690      269.8867      247.5667      205.0180      195.8377      167.9890        0.0000        0.0000        0.0000        0.0000        0.0000        0.0000        0.0000        0.0000        0.0000        0.0000        0.0000        0.0000        0.0000        0.0000        0.0000        0.0000        0.0000        0.0000        0.0000        0.0000        0.0000        0.0000        0.0000        0.0000        0.0000        0.0000        0.0000        0.0000        0.0000        0.0000        0.0000        0.0000        0.0000        0.0000        0.0000        0.0000        0.0000        0.0000        0.0000        0.0000        0.0000        0.0000        0.0000        0.0000        0.0000        0.0000        0.0000        0.0000        0.0000        0.0000        0.0000        0.0000        0.0000        0.0000        0.0000        0.0000        0.0000        0.0000        0.0000
        0.0000        0.0000        0.0000        0.0000        0.0000        0.0000        0.0000        0.0000        0.0000        0.0000        0.0000        0.0000        0.0000        0.0000        0.0000        0.0000        0.0000        0.0000        0.0000        0.0000        0.0000        0.0000        0.0000        0.0000        0.0000        0.0000        0.0000        0.0000        0.0000        0.0000        0.0000        0.0000        0.0000        0.0000        0.0000        0.0000        0.0000        0.0000        0.0000        0.0000        0.0000        0.0000        0.0000        0.0000        0.0000        0.0000        0.0000        0.0000        0.0000        0.0000        0.0000        0.0000        0.0000        0.0000        0.0000        0.0000        0.0000        0.0000        0.0000        0.0000        0.0000        0.0000        0.0000        0.0000        0.0000        0.0000        0.0000        0.0000        0.0000        0.0000        0.0000        0.0000        0.0000        0.0000        0.0000        0.0000        0.0000        0.0000        0.0000        0.0000        0.0000        0.0000        0.0000        0.0000        0.0000        0.0000        0.0000        0.0000        0.0000        0.0000        0.0000        0.0000        0.0000        0.0000        0.0000        0.0000        0.0000        0.0000        0.0000        0.0000        0.0000      132.0909      120.5179       93.9859       94.4182      114.9175      113.1227      114.2473      115.8349      103.6752      101.3949      103.0273      111.1308      115.7952      125.7720      142.2257      144.1021      140.7765      138.2373      129.0479      135.3319      150.2100      155.1341      148.2168      146.5396      145.1716      159.0812      185.7646      200.8371      211.0285      225.7429      216.1212      204.9471      195.1156      189.1269      272.9218      250.9576      221.8851      205.6647      210.5188      197.8125      220.8809      220.0282      214.3447      220.2961      258.6256      259.8010      211.9919      211.9368      198.2832      189.5444      168.8554      159.9083      151.7498      159.6407      158.7313      152.7030      134.2228      126.2727      128.7170      140.4375      147.3199      153.4010      207.4305      187.7528      159.1599      197.2406      160.0489      172.5158      201.1345      217.8815      193.6072      211.7702      218.7719      221.4997      233.9957      246.3172      257.6627      287.1217      307.3721      312.3956      314.1930      313.7025      270.3593      261.9854      255.6772      262.9566      195.2314      187.0166      175.1535        0.0000        0.0000        0.0000        0.0000        0.0000        0.0000        0.0000        0.0000        0.0000        0.0000        0.0000        0.0000        0.0000        0.0000        0.0000        0.0000        0.0000        0.0000        0.0000        0.0000        0.0000        0.0000        0.0000        0.0000        0.0000        0.0000        0.0000        0.0000        0.0000        0.0000        0.0000        0.0000        0.0000        0.0000        0.0000        0.0000        0.0000        0.0000        0.0000        0.0000        0.0000        0.0000        0.0000        0.0000        0.0000        0.0000        0.0000        0.0000        0.0000        0.0000        0.0000        0.0000        0.0000        0.0000        0.0000        0.0000        0.0000        0.0000        0.0000
        0.0000        0.0000        0.0000        0.0000        0.0000        0.0000        0.0000        0.0000        0.0000        0.0000        0.0000        0.0000        0.0000        0.0000        0.0000        0.0000        0.0000        0.0000        0.0000        0.0000        0.0000        0.0000        0.0000        0.0000        0.0000        0.0000        0.0000        0.0000        0.0000        0.0000        0.0000        0.0000        0.0000        0.0000        0.0000        0.0000        0.0000        0.0000        0.0000        0.0000        0.0000        0.0000        0.0000        0.0000        0.0000        0.0000        0.0000        0.0000        0.0000        0.0000        0.0000        0.0000        0.0000        0.0000        0.0000        0.0000        0.0000        0.0000        0.0000        0.0000        0.0000        0.0000        0.0000        0.0000        0.0000        0.0000        0.0000        0.0000        0.0000        0.0000        0.0000        0.0000        0.0000        0.0000        0.0000        0.0000        0.0000        0.0000        0.0000        0.0000        0.0000        0.0000        0.0000        0.0000        0.0000        0.0000        0.0000        0.0000        0.0000        0.0000        0.0000        0.0000        0.0000        0.0000        0.0000        0.0000        0.0000        0.0000        0.0000        0.0000      140.8048      113.5537       89.4482       98.2735       98.5467      100.6403      111.2650      101.5566      106.3328      107.3873      109.9098      105.7795      100.7556       96.0825      102.1554      113.7780      120.6886      137.8029      151.5148      144.1560      138.2614      152.6708      168.9065      179.2403      190.5236      196.8902      198.4848      239.4054      268.6925      267.5019      277.8340      259.3209      263.9241      250.9261      249.7151      330.6211      316.5652      308.4465      299.4110      298.3367      262.9742      242.5260      225.7772      247.6096      264.4063      271.4364      259.0402      221.2280      222.7198      215.3871      203.9697      183.2357      181.7757      168.7233      157.7357      142.3890      141.9632      125.6635      126.4662      126.5034      128.0490      139.6290      154.5793      193.7234      170.6547      175.4527      210.0618      180.4224      186.3748      206.5236      240.2351      199.7824      214.4196      211.5851      217.8828      213.7697      222.2194      226.9989      255.7265      291.4420      291.1758      291.6253      323.5780      262.4125      243.0300      233.7284      223.1799      208.1671        0.0000        0.0000        0.0000        0.0000        0.0000        0.0000        0.0000        0.0000        0.0000        0.0000        0.0000        0.0000        0.0000      294.0600        0.0000        0.0000        0.0000      187.2300        0.0000        0.0000        0.0000        0.0000        0.0000        0.0000        0.0000        0.0000        0.0000        0.0000        0.0000        0.0000        0.0000        0.0000        0.0000        0.0000        0.0000        0.0000        0.0000        0.0000        0.0000        0.0000        0.0000        0.0000        0.0000        0.0000        0.0000        0.0000        0.0000        0.0000        0.0000        0.0000        0.0000        0.0000        0.0000        0.0000        0.0000        0.0000        0.0000        0.0000        0.0000        0.0000        0.0000
        0.0000        0.0000        0.0000        0.0000        0.0000        0.0000        0.0000        0.0000        0.0000        0.0000        0.0000        0.0000        0.0000        0.0000        0.0000        0.0000        0.0000        0.0000        0.0000        0.0000        0.0000        0.0000        0.0000        0.0000        0.0000        0.0000        0.0000        0.0000        0.0000        0.0000        0.0000        0.0000        0.0000        0.0000        0.0000        0.0000        0.0000        0.0000        0.0000        0.0000        0.0000        0.0000        0.0000        0.0000        0.0000        0.0000        0.0000        0.0000        0.0000        0.0000        0.0000        0.0000        0.0000        0.0000        0.0000        0.0000        0.0000        0.0000        0.0000        0.0000        0.0000        0.0000        0.0000        0.0000        0.0000        0.0000        0.0000        0.0000        0.0000        0.0000        0.0000        0.0000        0.0000        0.0000        0.0000        0.0000        0.0000        0.0000        0.0000        0.0000        0.0000        0.0000        0.0000        0.0000        0.0000        0.0000        0.0000        0.0000        0.0000        0.0000        0.0000        0.0000        0.0000        0.0000        0.0000        0.0000        0.0000        0.0000        0.0000        0.0000      131.8982      126.9060      106.2065       97.0668       93.8633       92.5841      103.2841      138.9773      107.9059      118.1841      118.6755      117.6849      114.9559      101.8514      101.1381      109.7572      118.6565      128.3946      129.4580      139.1495      136.3423      145.1935      184.3073      198.8662      240.2090      273.9653      302.0591      313.7782      340.5583      349.9720      327.8823      293.9897      338.0907      332.9980      328.2079      354.2666      357.0512      322.4294      337.6203      383.9996      371.9648      280.0605      270.2151      313.8042      301.0919      298.2179      300.4353      309.6883      333.6565      319.9957      283.9435      211.6905      202.7463      180.3070      160.7810      157.2659      152.7128      131.9522      132.4153      129.0234      121.7886      142.4946      139.1370      166.6611      168.7753      182.0665      180.6371      161.3472      174.1829      190.3904      201.8579      198.1824      243.4398      220.7762      205.1917      193.4922      204.5657      223.3974      256.6965      259.8806      274.9432      266.6259      267.2239      231.6117      200.0192      180.3104      186.1163      214.2071        0.0000        0.0000        0.0000        0.0000        0.0000        0.0000        0.0000        0.0000        0.0000        0.0000        0.0000        0.0000      274.2900      257.7300      274.3500        0.0000      153.3000      198.3600        0.0000        0.0000        0.0000        0.0000        0.0000        0.0000        0.0000        0.0000        0.0000        0.0000        0.0000        0.0000        0.0000        0.0000        0.0000        0.0000        0.0000        0.0000        0.0000        0.0000        0.0000        0.0000        0.0000        0.0000        0.0000        0.0000        0.0000        0.0000        0.0000        0.0000        0.0000        0.0000        0.0000        0.0000        0.0000        0.0000        0.0000        0.0000        0.0000        0.0000        0.0000        0.0000        0.0000
        0.0000        0.0000        0.0000        0.0000        0.0000        0.0000        0.0000        0.0000        0.0000        0.0000        0.0000        0.0000        0.0000        0.0000        0.0000        0.0000        0.0000        0.0000        0.0000        0.0000        0.0000        0.0000        0.0000        0.0000        0.0000        0.0000        0.0000        0.0000        0.0000        0.0000        0.0000        0.0000        0.0000        0.0000        0.0000        0.0000        0.0000        0.0000        0.0000        0.0000        0.0000        0.0000        0.0000        0.0000        0.0000        0.0000        0.0000        0.0000        0.0000        0.0000        0.0000        0.0000        0.0000        0.0000        0.0000        0.0000        0.0000        0.0000        0.0000        0.0000        0.0000        0.0000        0.0000        0.0000        0.0000        0.0000        0.0000        0.0000        0.0000        0.0000        0.0000        0.0000        0.0000        0.0000        0.0000        0.0000        0.0000        0.0000        0.0000        0.0000        0.0000        0.0000        0.0000        0.0000        0.0000        0.0000        0.0000        0.0000        0.0000        0.0000        0.0000        0.0000        0.0000        0.0000        0.0000        0.0000        0.0000        0.0000        0.0000      180.4618      115.4487      121.5090      111.3237       99.7862      109.2783      103.3894       92.5441      126.3595      116.3259      110.1267      110.7296      112.4689      101.3615      100.9365       95.5410      105.1836      107.5525      113.7951      114.2804      100.0376      120.1227      133.2831      169.8658      194.0748      226.0723      298.6470      356.2603      348.4045      381.7440      393.0857      338.4375      362.2669      389.9746      314.1602      352.1187      384.5338      413.1216      343.7004      326.3697      337.6559      355.0081      314.8743      284.6465      311.3636      314.6744      352.7720      383.2069      417.5414      420.3544      393.9115      308.5715      229.1582      206.6843      180.5614      158.7691      149.3598      129.5586      140.5621      148.8718      134.2938      122.5213      123.2707      122.3124      140.5715      154.0177      172.6635      173.0729      157.3545      152.0916      158.5874      165.5550      196.5592      227.6057      227.0533      209.8998      196.5800      207.2175      217.1476      239.6954      252.8846      272.2193      266.6075      256.8385      211.2690      182.1432      162.0545      177.4103      199.1873        0.0000        0.0000        0.0000        0.0000        0.0000        0.0000      217.5431      125.4600        0.0000        0.0000        0.0000        0.0000      168.3000      215.1600        0.0000        0.0000        0.0000        0.0000        0.0000        0.0000        0.0000        0.0000        0.0000        0.0000        0.0000        0.0000        0.0000        0.0000        0.0000        0.0000        0.0000        0.0000        0.0000        0.0000        0.0000        0.0000        0.0000        0.0000        0.0000        0.0000        0.0000        0.0000        0.0000        0.0000        0.0000        0.0000        0.0000        0.0000        0.0000        0.0000        0.0000        0.0000        0.0000        0.0000        0.0000        0.0000        0.0000        0.0000        0.0000        0.0000        0.0000
        0.0000        0.0000        0.0000        0.0000        0.0000        0.0000        0.0000        0.0000        0.0000        0.0000        0.0000        0.0000        0.0000        0.0000        0.0000        0.0000        0.0000        0.0000        0.0000        0.0000        0.0000        0.0000        0.0000        0.0000        0.0000        0.0000        0.0000        0.0000        0.0000        0.0000        0.0000        0.0000        0.0000        0.0000        0.0000        0.0000        0.0000        0.0000        0.0000        0.0000        0.0000        0.0000        0.0000        0.0000        0.0000        0.0000        0.0000        0.0000        0.0000        0.0000        0.0000        0.0000        0.0000        0.0000        0.0000        0.0000        0.0000        0.0000        0.0000        0.0000        0.0000        0.0000        0.0000        0.0000        0.0000        0.0000        0.0000        0.0000        0.0000        0.0000        0.0000        0.0000        0.0000        0.0000        0.0000        0.0000        0.0000        0.0000        0.0000        0.0000        0.0000        0.0000        0.0000        0.0000        0.0000        0.0000        0.0000        0.0000        0.0000        0.0000        0.0000        0.0000        0.0000        0.0000        0.0000        0.0000        0.0000      276.4324      229.0743      174.1753      122.2052      100.6421       95.3330      102.9942      106.4461      102.5386       92.7818      102.4492      111.1473      116.1739      114.6982       99.5536       97.0843      100.7320      106.3535      104.1209       93.1476       92.3679       91.4423       89.0486      103.2809      111.6399      144.4933      187.7023      224.5302      287.2599      339.8280      339.9802      367.8872      359.2745      352.1678      372.5888      339.2886      376.9057      400.5776      409.7224      362.4004      332.3397      290.7695      251.2986      320.4026      333.1086      330.9561      343.7138      379.6113      429.8311      406.6165      388.7481      430.7380      417.5691      321.3517      230.7399      208.9679      179.9836      162.7877      150.8928      138.3314      141.1781      147.0038      121.9016      118.6601      127.6257      138.8238      159.5550      176.6304      162.7892      179.8405      182.3134      168.1788      163.7117      167.9356      184.4909      207.4198      210.8052      210.6632      201.1946      204.7888      219.7377      236.7190      227.5042      261.9456      272.0742      222.0634      197.3499      174.5551      167.3283      188.3477        0.0000        0.0000        0.0000        0.0000        0.0000      218.2389      212.3789      187.6044       62.8500        0.0000        0.0000        0.0000        0.0000        0.0000        0.0000        0.0000        0.0000        0.0000        0.0000        0.0000        0.0000        0.0000        0.0000        0.0000        0.0000        0.0000        0.0000        0.0000        0.0000        0.0000        0.0000        0.0000        0.0000        0.0000        0.0000        0.0000        0.0000        0.0000        0.0000        0.0000        0.0000        0.0000        0.0000        0.0000        0.0000        0.0000        0.0000        0.0000        0.0000        0.0000        0.0000        0.0000        0.0000        0.0000        0.0000        0.0000        0.0000        0.0000        0.0000        0.0000        0.0000        0.0000
        0.0000        0.0000        0.0000        0.0000        0.0000        0.0000        0.0000        0.0000        0.0000        0.0000        0.0000        0.0000        0.0000        0.0000        0.0000        0.0000        0.0000        0.0000        0.0000        0.0000        0.0000        0.0000        0.0000        0.0000        0.0000        0.0000        0.0000        0.0000        0.0000        0.0000        0.0000        0.0000        0.0000        0.0000        0.0000        0.0000        0.0000        0.0000        0.0000        0.0000        0.0000        0.0000        0.0000        0.0000        0.0000        0.0000        0.0000        0.0000        0.0000        0.0000        0.0000        0.0000        0.0000        0.0000        0.0000        0.0000        0.0000        0.0000        0.0000        0.0000        0.0000        0.0000        0.0000        0.0000        0.0000        0.0000        0.0000        0.0000        0.0000        0.0000        0.0000        0.0000        0.0000        0.0000        0.0000        0.0000        0.0000        0.0000        0.0000        0.0000        0.0000        0.0000        0.0000        0.0000        0.0000        0.0000        0.0000        0.0000        0.0000        0.0000        0.0000        0.0000        0.0000        0.0000        0.0000        0.0000        0.0000      204.5438      191.2110      127.4908      114.3549      118.8346      107.8061      125.7102      114.9068      114.1526      107.7568      106.0163      108.4299      124.5436      120.6491      103.4921       93.3509       95.2803       99.4612       89.7900       79.8691       81.4137       89.0068       98.0204      107.6371      108.6525      143.7691      183.7889      221.4928      261.1402      311.0627      322.4501      333.9246      324.4216      320.7487      293.8414      287.2705      314.7293      287.0351      327.9804      305.3015      280.3860      282.9407      260.6835      282.6325      398.1765      410.1136      384.9235      413.1324      394.8710      398.8189      391.0757      381.7778      371.6806      330.3422      234.8516      213.5832      177.8796      162.5156      140.2511      139.0912      134.1225      133.6343      141.6082      143.8820      129.4037      142.6009      181.7911      183.5111      168.4725      172.1233      182.9633      180.5810      182.2068      181.1688      196.1192      214.7223      211.9372      206.4020      236.5105      216.5575      223.4696      218.6860      204.7634      219.7330      205.5198      198.7292      158.7310      166.4502      194.4143      205.7415        0.0000        0.0000        0.0000       51.7800      189.4697      191.9355      216.1411      187.8979       51.0000        0.0000        0.0000        0.0000        0.0000        0.0000        0.0000        0.0000        0.0000        0.0000        0.0000        0.0000        0.0000        0.0000        0.0000        0.0000        0.0000        0.0000        0.0000        0.0000        0.0000        0.0000        0.0000        0.0000        0.0000        0.0000        0.0000        0.0000        0.0000        0.0000        0.0000        0.0000        0.0000        0.0000        0.0000        0.0000        0.0000        0.0000        0.0000        0.0000        0.0000        0.0000        0.0000        0.0000        0.0000        0.0000        0.0000        0.0000        0.0000        0.0000        0.0000        0.0000        0.0000        0.0000
        0.0000        0.0000        0.0000        0.0000        0.0000        0.0000        0.0000        0.0000        0.0000        0.0000        0.0000        0.0000        0.0000        0.0000        0.0000        0.0000        0.0000        0.0000        0.0000        0.0000        0.0000        0.0000        0.0000        0.0000        0.0000        0.0000        0.0000        0.0000        0.0000        0.0000        0.0000        0.0000        0.0000        0.0000        0.0000        0.0000        0.0000        0.0000        0.0000        0.0000        0.0000        0.0000        0.0000        0.0000        0.0000        0.0000        0.0000        0.0000        0.0000        0.0000        0.0000        0.0000        0.0000        0.0000        0.0000        0.0000        0.0000        0.0000        0.0000        0.0000        0.0000        0.0000        0.0000        0.0000        0.0000        0.0000        0.0000        0.0000        0.0000        0.0000        0.0000        0.0000        0.0000        0.0000        0.0000        0.0000        0.0000        0.0000        0.0000        0.0000        0.0000        0.0000        0.0000        0.0000        0.0000        0.0000        0.0000        0.0000        0.0000        0.0000        0.0000        0.0000        0.0000        0.0000        0.0000        0.0000      284.4980      277.8600      194.8080      128.1158      126.6884      118.0462      118.8228      124.3163      115.8065      114.7417      123.1970      119.8643      109.5495      108.7635      108.7030      104.9573       98.8572      102.8933      101.0247       78.1186       73.7605      129.1247       98.7750       93.3060      111.3780      130.1241      143.3765      160.8198      178.9121      213.7879      240.3046      252.0229      284.4611      285.1177      272.5030      278.2598      239.0067      237.9996      241.5606      293.4390      329.6958      325.6315      296.4615      304.2697      308.2231      388.5900      373.4481      360.4726      392.6378      392.1629      447.0923      374.7716      364.7775      319.8704      319.4202      255.2542      202.6869      187.5817      185.8783      152.7961      127.7920      132.7890      170.3038      181.6999      159.6032      155.2439      176.3129      161.8482      141.3314      155.9145      184.5369      181.4043      157.5111      164.0094      165.0658      182.1869      181.2460      181.9004      189.3352      202.2193      213.2977      226.2953      209.2620      180.0223      183.0640      145.5191      143.4926      114.9241      134.0182      134.0331        0.0000        0.0000        0.0000        0.0000      220.4961      257.3206      217.5706      236.2926      233.6695      182.1600        0.0000        0.0000        0.0000        0.0000        0.0000        0.0000        0.0000        0.0000        0.0000        0.0000        0.0000        0.0000        0.0000        0.0000        0.0000        0.0000        0.0000        0.0000        0.0000        0.0000        0.0000        0.0000        0.0000        0.0000        0.0000        0.0000        0.0000        0.0000        0.0000        0.0000        0.0000        0.0000        0.0000        0.0000        0.0000        0.0000        0.0000        0.0000        0.0000        0.0000        0.0000        0.0000        0.0000        0.0000        0.0000        0.0000        0.0000        0.0000        0.0000        0.0000        0.0000        0.0000        0.0000
        0.0000        0.0000        0.0000        0.0000        0.0000        0.0000        0.0000        0.0000        0.0000        0.0000        0.0000        0.0000        0.0000        0.0000        0.0000        0.0000        0.0000        0.0000        0.0000        0.0000        0.0000        0.0000        0.0000        0.0000        0.0000        0.0000        0.0000        0.0000        0.0000        0.0000        0.0000        0.0000        0.0000        0.0000        0.0000        0.0000        0.0000        0.0000        0.0000        0.0000        0.0000        0.0000        0.0000        0.0000        0.0000        0.0000        0.0000        0.0000        0.0000        0.0000        0.0000        0.0000        0.0000        0.0000        0.0000        0.0000        0.0000        0.0000        0.0000        0.0000        0.0000        0.0000        0.0000        0.0000        0.0000        0.0000        0.0000        0.0000        0.0000        0.0000        0.0000        0.0000        0.0000        0.0000        0.0000        0.0000        0.0000        0.0000        0.0000        0.0000        0.0000        0.0000        0.0000        0.0000        0.0000        0.0000        0.0000        0.0000        0.0000        0.0000        0.0000        0.0000        0.0000        0.0000        0.0000        0.0000      312.5987      253.6257      189.4524      152.9559      136.5388      137.0736      144.2447      115.0303      102.4500      107.9863      125.7568      123.1489      101.6631      101.8611       98.3530       98.4311      105.1969       99.3500       88.9465       81.4203       78.3055      103.3171      112.9967      126.8118      135.4869      131.4866      135.3316      153.7403      172.4217      197.7139      237.1801      213.0199      237.5005      277.7347      271.4286      251.8223      277.2291      295.9792      291.7100      308.7136      284.1178      308.3184      319.4864      330.7150      335.8271      315.1249      301.3384      350.6415      352.1837      374.0790      353.7704      357.4550      349.4451      318.3063      269.7390      242.1372      240.9641      217.6966      224.8041      172.0968      150.0033      143.1295      173.4436      211.1685      191.0833      185.3153      192.0569      157.8391      144.2020      139.3326      151.9280      160.6073      157.8288      163.4748      157.0669      167.3557      190.0416      193.2456      196.5296      166.7090      174.9063      167.3396      167.7936      151.5735      129.9060      120.0811      135.7201        0.0000        0.0000        0.0000        0.0000        0.0000        0.0000      195.1541      209.2592      211.7169      208.6469      246.4097      248.7748        0.0000        0.0000        0.0000        0.0000        0.0000        0.0000        0.0000        0.0000        0.0000        0.0000        0.0000        0.0000        0.0000        0.0000        0.0000        0.0000        0.0000        0.0000        0.0000        0.0000        0.0000        0.0000        0.0000        0.0000        0.0000        0.0000        0.0000        0.0000        0.0000        0.0000        0.0000        0.0000        0.0000        0.0000        0.0000        0.0000        0.0000        0.0000        0.0000        0.0000        0.0000        0.0000        0.0000        0.0000        0.0000        0.0000        0.0000        0.0000        0.0000        0.0000        0.0000        0.0000        0.0000        0.0000
        0.0000        0.0000        0.0000        0.0000        0.0000        0.0000        0.0000        0.0000        0.0000        0.0000        0.0000        0.0000        0.0000        0.0000        0.0000        0.0000        0.0000        0.0000        0.0000        0.0000        0.0000        0.0000        0.0000        0.0000        0.0000        0.0000        0.0000        0.0000        0.0000        0.0000        0.0000        0.0000        0.0000        0.0000        0.0000        0.0000        0.0000        0.0000        0.0000        0.0000        0.0000        0.0000        0.0000        0.0000        0.0000        0.0000        0.0000        0.0000        0.0000        0.0000        0.0000        0.0000        0.0000        0.0000        0.0000        0.0000        0.0000        0.0000        0.0000        0.0000        0.0000        0.0000        0.0000        0.0000        0.0000        0.0000        0.0000        0.0000        0.0000        0.0000        0.0000        0.0000        0.0000        0.0000        0.0000        0.0000        0.0000        0.0000        0.0000        0.0000        0.0000        0.0000        0.0000        0.0000        0.0000        0.0000        0.0000        0.0000        0.0000        0.0000        0.0000        0.0000        0.0000        0.0000        0.0000        0.0000      313.4211      278.0883      201.7631      148.3860      137.7260      130.0531      118.0931      100.5405       87.0091      114.6455      121.8760      108.6503      103.1492      108.7659       98.7434       99.2314      102.2549      100.5405       95.7273       87.9803       89.0319       86.4936       96.2384      100.1866      112.3150      125.5240      138.0903      157.0545      187.2643      187.3652      202.8494      194.4579      185.1434      205.0738      214.2578      248.5490      274.7682      267.8474      269.6323      302.3668      296.7785      323.0456      309.4118      288.4088      298.5549      293.8342      351.3758      318.9998      342.9025      340.0197      347.7636      336.6743      402.0666      365.2831      341.8511      288.5859      263.9232      245.8469      234.6285      198.4042      174.7000      169.0499      170.0704      205.2439      205.9003      220.1753      225.8139      180.9645      166.7957      149.9852      144.2921      156.4126      164.7057      170.0074      171.3564      171.7729      212.6018      199.2985      190.8965      161.5868      182.3370      194.2857      170.3353      123.8525      118.4708      112.9868        0.0000        0.0000        0.0000        0.0000        0.0000        0.0000      211.1788      208.0684      239.9052      223.5745      188.1426      215.6772      245.6943        0.0000        0.0000        0.0000        0.0000        0.0000        0.0000        0.0000        0.0000        0.0000        0.0000        0.0000        0.0000        0.0000        0.0000        0.0000        0.0000        0.0000        0.0000        0.0000        0.0000        0.0000        0.0000        0.0000        0.0000        0.0000        0.0000        0.0000        0.0000        0.0000        0.0000        0.0000        0.0000        0.0000        0.0000        0.0000        0.0000        0.0000        0.0000        0.0000        0.0000        0.0000        0.0000        0.0000        0.0000        0.0000        0.0000        0.0000        0.0000        0.0000        0.0000        0.0000        0.0000        0.0000        0.0000
        0.0000        0.0000        0.0000        0.0000        0.0000        0.0000        0.0000        0.0000        0.0000        0.0000        0.0000        0.0000        0.0000        0.0000        0.0000        0.0000        0.0000        0.0000        0.0000        0.0000        0.0000        0.0000        0.0000        0.0000        0.0000        0.0000        0.0000        0.0000        0.0000        0.0000        0.0000        0.0000        0.0000        0.0000        0.0000        0.0000        0.0000        0.0000        0.0000        0.0000        0.0000        0.0000        0.0000        0.0000        0.0000        0.0000        0.0000        0.0000        0.0000        0.0000        0.0000        0.0000        0.0000        0.0000        0.0000        0.0000        0.0000        0.0000        0.0000        0.0000        0.0000        0.0000        0.0000        0.0000        0.0000        0.0000        0.0000        0.0000        0.0000        0.0000        0.0000        0.0000        0.0000        0.0000        0.0000        0.0000        0.0000        0.0000        0.0000        0.0000        0.0000        0.0000        0.0000        0.0000        0.0000        0.0000        0.0000        0.0000        0.0000        0.0000        0.0000        0.0000        0.0000        0.0000        0.0000        0.0000        0.0000      274.1903      204.7664      142.7965      117.4222      102.1731      104.7180      119.5438      110.3570      106.6294      106.3245      110.5075      121.8215      116.9497      116.2265      108.4776      116.5070      109.1812      105.9790       90.8935       85.6614       90.0976       91.3588       90.6335       96.9112      110.6464      146.6897      144.4893      159.3861      165.5406      168.7690      173.6148      161.3393      161.6783      183.5911      225.3905      233.6109      225.0703      226.4277      279.2529      287.2458      325.1942      278.6531      301.5224      259.8929      254.4193      304.0716      297.2476      319.6793      328.4988      332.5021      338.0615      400.4731      437.9456      398.1470      287.3116      251.0700      262.3406      256.5920      244.2821      215.6783      218.9455      206.7700      232.9701      241.9421      273.6041      245.3840      219.9882      204.7329      167.5330      170.9956      172.2369      184.5301      189.0636      167.4565      173.4880      194.5235      179.6324      192.0440      188.4818      172.4088      171.9815      136.8881       99.0967      110.1360        0.0000        0.0000        0.0000        0.0000        0.0000        0.0000        0.0000      192.4274      247.5892      280.0822      243.8956      183.1847      167.6906      167.5945        0.0000        0.0000        0.0000        0.0000        0.0000        0.0000        0.0000        0.0000        0.0000        0.0000        0.0000        0.0000        0.0000        0.0000        0.0000        0.0000        0.0000        0.0000        0.0000        0.0000        0.0000        0.0000        0.0000        0.0000        0.0000        0.0000        0.0000        0.0000        0.0000        0.0000        0.0000        0.0000        0.0000        0.0000        0.0000        0.0000        0.0000        0.0000        0.0000        0.0000        0.0000        0.0000        0.0000        0.0000        0.0000        0.0000        0.0000        0.0000        0.0000        0.0000        0.0000        0.0000        0.0000        0.0000
        0.0000        0.0000        0.0000        0.0000        0.0000        0.0000        0.0000        0.0000        0.0000        0.0000        0.0000        0.0000        0.0000        0.0000        0.0000        0.0000        0.0000        0.0000        0.0000        0.0000        0.0000        0.0000        0.0000        0.0000        0.0000        0.0000        0.0000        0.0000        0.0000        0.0000        0.0000        0.0000        0.0000        0.0000        0.0000        0.0000        0.0000        0.0000        0.0000        0.0000        0.0000        0.0000        0.0000        0.0000        0.0000        0.0000        0.0000        0.0000        0.0000        0.0000        0.0000        0.0000        0.0000        0.0000        0.0000        0.0000        0.0000        0.0000        0.0000        0.0000        0.0000        0.0000        0.0000        0.0000        0.0000        0.0000        0.0000        0.0000        0.0000        0.0000        0.0000        0.0000        0.0000        0.0000        0.0000        0.0000        0.0000        0.0000        0.0000        0.0000        0.0000        0.0000        0.0000        0.0000        0.0000        0.0000        0.0000        0.0000        0.0000        0.0000        0.0000        0.0000        0.0000        0.0000        0.0000        0.0000      265.4536      193.7885      150.4054      119.9875        0.0000      108.1002       92.3389      109.9582      107.3029       84.9695      106.1258      112.0904      118.2931      141.4225      149.0521      144.0250      142.1358      119.6194       99.6746       85.8149       77.0108       78.1557       82.7322       73.1055       83.6049      104.8512      123.0911      127.6208      130.4230      135.7197      139.2403      126.5641      122.3922      129.9204      146.7260      168.3143      152.2915      176.1227      174.1016      175.1089      179.3277      198.8010      210.4289      253.5190      230.5143      239.2646      236.3632      231.3096      242.7818      280.2704      291.4117      300.5398      307.5523      324.2526      308.5022      281.4817      258.6061      259.8245      251.5946      346.8626      360.7370      329.0343      308.9168      298.0499      313.1547      331.5721      290.6384      252.0795      232.4724      203.2987      190.4002      190.8563      186.2454      177.4515      180.1685      183.5589      204.9605      163.1347      157.5766      149.9604      109.9892       96.7206       87.7065        0.0000        0.0000        0.0000        0.0000        0.0000      144.9300       91.0200        0.0000      208.3006      198.6976      210.3542      243.6232      235.2676      207.7279      202.4270        0.0000        0.0000        0.0000        0.0000        0.0000        0.0000        0.0000        0.0000        0.0000        0.0000        0.0000        0.0000        0.0000        0.0000        0.0000        0.0000        0.0000        0.0000        0.0000        0.0000        0.0000        0.0000        0.0000        0.0000        0.0000        0.0000        0.0000        0.0000        0.0000        0.0000        0.0000        0.0000        0.0000        0.0000        0.0000        0.0000        0.0000        0.0000        0.0000        0.0000        0.0000        0.0000        0.0000        0.0000        0.0000        0.0000        0.0000        0.0000        0.0000        0.0000        0.0000        0.0000        0.0000        0.0000        0.0000
        0.0000        0.0000        0.0000        0.0000        0.0000        0.0000        0.0000        0.0000        0.0000        0.0000        0.0000        0.0000        0.0000        0.0000        0.0000        0.0000        0.0000        0.0000        0.0000        0.0000        0.0000        0.0000        0.0000        0.0000        0.0000        0.0000        0.0000        0.0000        0.0000        0.0000        0.0000        0.0000        0.0000        0.0000        0.0000        0.0000        0.0000        0.0000        0.0000        0.0000        0.0000        0.0000        0.0000        0.0000        0.0000        0.0000        0.0000        0.0000        0.0000        0.0000        0.0000        0.0000        0.0000        0.0000        0.0000        0.0000        0.0000        0.0000        0.0000        0.0000        0.0000        0.0000        0.0000        0.0000        0.0000        0.0000        0.0000        0.0000        0.0000        0.0000        0.0000        0.0000        0.0000        0.0000        0.0000        0.0000        0.0000        0.0000        0.0000        0.0000        0.0000        0.0000        0.0000        0.0000        0.0000        0.0000        0.0000        0.0000        0.0000        0.0000        0.0000        0.0000        0.0000        0.0000        0.0000        0.0000        0.0000      144.0492        0.0000        0.0000        0.0000      103.9480      102.2831      111.8055      109.3511       87.9097      102.5488      118.7623      152.1213      151.4154      167.6032      152.1096      149.3437      122.0451      108.5812       82.3528       80.5194       79.7273       74.7010       76.1263       95.8222      109.3305      114.3011      120.1546      125.7202      120.7081      116.8562      105.3475      100.7780      106.7171      114.6747      140.3485      134.5597      159.7394      147.1377      170.1091      156.5019      162.4511      196.7491      274.1971      292.2524      265.4567      245.0352      253.0758      272.0911      285.2238      267.5448      259.5076      247.5315      231.8116      227.3882      214.4711      208.3042      243.2399      253.4186      377.7850      389.6669      368.7648      348.8268      353.9706      359.6382      349.2566      326.2106      298.7599      258.9263      227.9785      211.4028      190.6554      191.4565      217.1672      178.2518      189.3997      177.0042      141.9543      164.2245      139.6113       95.4617       83.6251       87.1628        0.0000        0.0000        0.0000        0.0000        0.0000      103.9800       76.9800       36.0900      187.1230      188.8830      190.3672      195.8906      196.8811      228.4495      234.4729        0.0000        0.0000        0.0000        0.0000        0.0000        0.0000        0.0000        0.0000        0.0000        0.0000        0.0000        0.0000        0.0000        0.0000        0.0000        0.0000        0.0000        0.0000        0.0000        0.0000        0.0000        0.0000        0.0000        0.0000        0.0000        0.0000        0.0000        0.0000        0.0000        0.0000        0.0000        0.0000        0.0000        0.0000        0.0000        0.0000        0.0000        0.0000        0.0000        0.0000        0.0000        0.0000        0.0000        0.0000        0.0000        0.0000        0.0000        0.0000        0.0000        0.0000        0.0000        0.0000        0.0000        0.0000        0.0000
        0.0000        0.0000        0.0000        0.0000        0.0000        0.0000        0.0000        0.0000        0.0000        0.0000        0.0000        0.0000        0.0000        0.0000        0.0000        0.0000        0.0000        0.0000        0.0000        0.0000        0.0000        0.0000        0.0000        0.0000        0.0000        0.0000        0.0000        0.0000        0.0000        0.0000        0.0000        0.0000        0.0000        0.0000        0.0000        0.0000        0.0000        0.0000        0.0000        0.0000        0.0000        0.0000        0.0000        0.0000        0.0000        0.0000        0.0000        0.0000        0.0000        0.0000        0.0000        0.0000        0.0000        0.0000        0.0000        0.0000        0.0000        0.0000        0.0000        0.0000        0.0000        0.0000        0.0000        0.0000        0.0000        0.0000        0.0000        0.0000        0.0000        0.0000        0.0000        0.0000        0.0000        0.0000        0.0000        0.0000        0.0000        0.0000        0.0000        0.0000        0.0000        0.0000        0.0000        0.0000        0.0000        0.0000        0.0000        0.0000        0.0000        0.0000        0.0000        0.0000        0.0000        0.0000        0.0000        0.0000        0.0000        0.0000        0.0000        0.0000        0.0000      112.8496      115.5909      123.7381      113.2823      101.1333      110.6875      133.9206      153.2171      135.1030      148.7184      153.4465      135.8003      117.4245      132.2113      123.7322      110.3534      105.3252      102.0017      102.2875      107.0006      105.6610      108.4717      107.0468      138.8691      129.7861      133.9665      110.6450      106.6405      108.7125      112.6571      118.8279      116.7775      141.9668      133.5316      129.3278      123.6754      141.4863      182.1201      262.5557      294.4958      282.3652      256.6321      239.1190      247.9248      260.4363      244.3630      222.7787      206.0433      242.8188      223.8017      201.7582      207.0868      243.5223      285.5185      389.9030      404.9162      390.2122      371.3235      354.8803      359.3104      343.1868      315.7685      286.5910      270.5214      268.5407      235.9004      209.8248      203.0387      206.7801      217.8197      213.8480      196.3558      169.3416      172.7979      122.7503       95.2664        0.0000        0.0000        0.0000        0.0000        0.0000        0.0000      108.9300      116.5200       17.6100       24.8700      131.6969      140.5055      161.8801      176.1833      177.8034      180.0992      169.7886        0.0000        0.0000        0.0000        0.0000        0.0000        0.0000        0.0000        0.0000        0.0000        0.0000        0.0000        0.0000        0.0000        0.0000        0.0000        0.0000        0.0000        0.0000        0.0000        0.0000        0.0000        0.0000        0.0000        0.0000        0.0000        0.0000        0.0000        0.0000        0.0000        0.0000        0.0000        0.0000        0.0000        0.0000        0.0000        0.0000        0.0000        0.0000        0.0000        0.0000        0.0000        0.0000        0.0000        0.0000        0.0000        0.0000        0.0000        0.0000        0.0000        0.0000        0.0000        0.0000        0.0000        0.0000        0.0000
        0.0000        0.0000        0.0000        0.0000        0.0000        0.0000        0.0000        0.0000        0.0000        0.0000        0.0000        0.0000        0.0000        0.0000        0.0000        0.0000        0.0000        0.0000        0.0000        0.0000        0.0000        0.0000        0.0000        0.0000        0.0000        0.0000        0.0000        0.0000        0.0000        0.0000        0.0000        0.0000        0.0000        0.0000        0.0000        0.0000        0.0000        0.0000        0.0000        0.0000        0.0000        0.0000        0.0000        0.0000        0.0000        0.0000        0.0000        0.0000        0.0000        0.0000        0.0000        0.0000        0.0000        0.0000        0.0000        0.0000        0.0000        0.0000        0.0000        0.0000        0.0000        0.0000        0.0000        0.0000        0.0000        0.0000        0.0000        0.0000        0.0000        0.0000        0.0000        0.0000        0.0000        0.0000        0.0000        0.0000        0.0000        0.0000        0.0000        0.0000        0.0000        0.0000        0.0000        0.0000        0.0000        0.0000        0.0000        0.0000        0.0000        0.0000        0.0000        0.0000        0.0000        0.0000        0.0000        0.0000        0.0000        0.0000        0.0000        0.0000        0.0000        0.0000      122.2811      125.7645      130.5919      132.6246      131.4816      145.6373      146.0544      134.6111      159.3471      164.7736      149.6317      150.8420      181.5536      150.1489      151.6697      157.7982      147.6693      141.9984      127.2149      117.4444      114.6952      123.8788      149.5890      153.3938      147.1070      136.1278      138.1672      129.9331      118.0571      111.4511      117.2820      117.2297      107.0603       99.7829      105.0815      150.6876      172.8678      221.7941      246.4398      263.0885      253.7994      215.0761      214.1352      239.0388      218.5267      210.6096      228.0675      256.0896      225.8272      236.5477      242.9612      288.5121      307.9379      410.8665      435.6478      437.6638      425.4603      333.3358      295.9116      277.4990      253.0045      241.0893      236.7129      256.2389      220.0351      195.0238      185.1449      195.7780      197.0636      182.6865      154.1473      140.4037      137.9876      114.1616      118.0261        0.0000        0.0000        0.0000        0.0000        0.0000        0.0000        0.0000       95.1900      102.6600       65.7300      128.0014      124.0899      150.4652      171.0926      156.6019      153.8215      141.5179        0.0000        0.0000        0.0000        0.0000        0.0000        0.0000        0.0000        0.0000        0.0000        0.0000        0.0000        0.0000        0.0000        0.0000        0.0000        0.0000        0.0000        0.0000        0.0000        0.0000        0.0000        0.0000        0.0000        0.0000        0.0000        0.0000        0.0000        0.0000        0.0000        0.0000        0.0000        0.0000        0.0000        0.0000        0.0000        0.0000        0.0000        0.0000        0.0000        0.0000        0.0000        0.0000        0.0000        0.0000        0.0000        0.0000        0.0000        0.0000        0.0000        0.0000        0.0000        0.0000        0.0000        0.0000        0.0000
        0.0000        0.0000        0.0000        0.0000        0.0000        0.0000        0.0000        0.0000        0.0000        0.0000        0.0000        0.0000        0.0000        0.0000        0.0000        0.0000        0.0000        0.0000        0.0000        0.0000        0.0000        0.0000        0.0000        0.0000        0.0000        0.0000        0.0000        0.0000        0.0000        0.0000        0.0000        0.0000        0.0000        0.0000        0.0000        0.0000        0.0000        0.0000        0.0000        0.0000        0.0000        0.0000        0.0000        0.0000        0.0000        0.0000        0.0000        0.0000        0.0000        0.0000        0.0000        0.0000        0.0000        0.0000        0.0000        0.0000        0.0000        0.0000        0.0000        0.0000        0.0000        0.0000        0.0000        0.0000        0.0000        0.0000        0.0000        0.0000        0.0000        0.0000        0.0000        0.0000        0.0000        0.0000        0.0000        0.0000        0.0000        0.0000        0.0000        0.0000        0.0000        0.0000        0.0000        0.0000        0.0000        0.0000        0.0000        0.0000        0.0000        0.0000        0.0000        0.0000        0.0000        0.0000        0.0000        0.0000        0.0000        0.0000        0.0000        0.0000        0.0000        0.0000        0.0000      125.3711      167.0403      165.4690      144.4586      143.9184      143.9454      144.9767      151.1836      162.6674      175.6025      179.3437      205.4523      210.4261      215.2286      203.6650      202.7333      178.9322      164.5210      151.3130      151.9242      161.1099      166.6172      176.1741      174.8128        0.0000        0.0000      138.7508      129.2782      113.0191      105.0249       94.3834       92.0137       93.2736       99.8994      115.7005      126.0604      167.8061      177.3186      173.7331      169.1521      186.3739      195.9237      204.9889      224.2342      247.6090      259.7368      271.3859      239.2874      245.0004      277.8592      297.3149      296.1028      364.2171      384.1434      373.8394      356.0281      282.6089      236.0128      225.8847      222.8864      216.9242      209.4350      196.1297      163.9753      171.5316      127.4641      135.8791      146.6547      134.1310      141.6543      127.5695        0.0000        0.0000        0.0000        0.0000        0.0000        0.0000        0.0000        0.0000        0.0000        0.0000        0.0000        0.0000        0.0000       93.6579       75.8245      110.0767      109.9132       94.3374       86.3903        0.0000        0.0000        0.0000        0.0000        0.0000        0.0000        0.0000        0.0000        0.0000        0.0000        0.0000        0.0000        0.0000        0.0000        0.0000        0.0000        0.0000        0.0000        0.0000        0.0000        0.0000        0.0000        0.0000        0.0000        0.0000        0.0000        0.0000        0.0000        0.0000        0.0000        0.0000        0.0000        0.0000        0.0000        0.0000        0.0000        0.0000        0.0000        0.0000        0.0000        0.0000        0.0000        0.0000        0.0000        0.0000        0.0000        0.0000        0.0000        0.0000        0.0000        0.0000        0.0000        0.0000        0.0000        0.0000        0.0000
        0.0000        0.0000        0.0000        0.0000        0.0000        0.0000        0.0000        0.0000        0.0000        0.0000        0.0000        0.0000        0.0000        0.0000        0.0000        0.0000        0.0000        0.0000        0.0000        0.0000        0.0000        0.0000        0.0000        0.0000        0.0000        0.0000        0.0000        0.0000        0.0000        0.0000        0.0000        0.0000        0.0000        0.0000        0.0000        0.0000        0.0000        0.0000        0.0000        0.0000        0.0000        0.0000        0.0000        0.0000        0.0000        0.0000        0.0000        0.0000        0.0000        0.0000        0.0000        0.0000        0.0000        0.0000        0.0000        0.0000        0.0000        0.0000        0.0000        0.0000        0.0000        0.0000        0.0000        0.0000        0.0000        0.0000        0.0000        0.0000        0.0000        0.0000        0.0000        0.0000        0.0000        0.0000        0.0000        0.0000        0.0000        0.0000        0.0000        0.0000        0.0000        0.0000        0.0000        0.0000        0.0000        0.0000        0.0000        0.0000        0.0000        0.0000        0.0000        0.0000        0.0000        0.0000        0.0000        0.0000        0.0000        0.0000        0.0000        0.0000        0.0000        0.0000        0.0000      143.3995      162.6533      137.4472      135.8118      131.4556      132.5631      144.5266      171.2286      185.6778      194.0285      198.3471      227.7492      235.8905      251.2574      236.9556      228.2082      188.4619      199.6733      188.7150      175.7853      184.6593      185.9295      203.4606        0.0000        0.0000        0.0000        0.0000        0.0000        0.0000       94.5480       97.1087       87.9655       90.2666      100.3758      110.5288      118.4651      146.4087      150.0650      155.0132      151.7085      166.1172      175.1931      189.1437      216.7677      264.5484      277.1876      269.8870      251.9055      264.0877      267.5134      290.6512      292.6221      339.3466      345.2853      343.7963      349.9703      285.5150      245.3120      226.6353      194.9986      168.4280      155.8689      165.8249      144.9489      140.4621      146.8478      145.5066      145.2953      116.7890        0.0000        0.0000        0.0000        0.0000        0.0000        0.0000        0.0000        0.0000        0.0000        0.0000        0.0000        0.0000        0.0000        0.0000        0.0000       71.8019       63.4063       82.8541       62.5090       60.5572       56.7683       76.1523        0.0000        0.0000        0.0000        0.0000        0.0000        0.0000        0.0000        0.0000        0.0000        0.0000        0.0000        0.0000        0.0000        0.0000        0.0000        0.0000        0.0000        0.0000        0.0000        0.0000        0.0000        0.0000        0.0000        0.0000        0.0000        0.0000        0.0000        0.0000        0.0000        0.0000        0.0000        0.0000        0.0000        0.0000        0.0000        0.0000        0.0000        0.0000        0.0000        0.0000        0.0000        0.0000        0.0000        0.0000        0.0000        0.0000        0.0000        0.0000        0.0000        0.0000        0.0000        0.0000        0.0000        0.0000        0.0000
        0.0000        0.0000        0.0000        0.0000        0.0000        0.0000        0.0000        0.0000        0.0000        0.0000        0.0000        0.0000        0.0000        0.0000        0.0000        0.0000        0.0000        0.0000        0.0000        0.0000        0.0000        0.0000        0.0000        0.0000        0.0000        0.0000        0.0000        0.0000        0.0000        0.0000        0.0000        0.0000        0.0000        0.0000        0.0000        0.0000        0.0000        0.0000        0.0000        0.0000        0.0000        0.0000        0.0000        0.0000        0.0000        0.0000        0.0000        0.0000        0.0000        0.0000        0.0000        0.0000        0.0000        0.0000        0.0000        0.0000        0.0000        0.0000        0.0000        0.0000        0.0000        0.0000        0.0000        0.0000        0.0000        0.0000        0.0000        0.0000        0.0000        0.0000        0.0000        0.0000        0.0000        0.0000        0.0000        0.0000        0.0000        0.0000        0.0000        0.0000        0.0000        0.0000        0.0000        0.0000        0.0000        0.0000        0.0000        0.0000        0.0000        0.0000        0.0000        0.0000        0.0000        0.0000        0.0000        0.0000        0.0000        0.0000        0.0000        0.0000        0.0000        0.0000        0.0000      153.2578      135.4664      113.1048      137.7566      156.0076      142.5480      149.1471      161.7531      180.3689      205.2725      202.0456      221.0274      235.6025      249.8611        0.0000      216.8907      198.7396        0.0000        0.0000      189.8438      189.2909        0.0000        0.0000        0.0000        0.0000        0.0000        0.0000        0.0000        0.0000       95.0509       79.6608       82.2313       85.9325      105.7023      106.6237      111.3091      145.0787      139.7504      133.6661      140.3985      162.3515      176.3995      195.7384      222.0368      261.1958      279.2864      284.5996      280.8246      271.4771      270.1916      293.0587      319.8494      345.9462      369.8914      333.1481      302.3711      249.0033      206.0810      187.1349      175.1553      163.6844      166.5559      133.5600      152.3392        0.0000        0.0000        0.0000        0.0000        0.0000        0.0000        0.0000        0.0000        0.0000        0.0000        0.0000        0.0000        0.0000        0.0000        0.0000        0.0000        0.0000        0.0000        0.0000        0.0000       30.3954       28.6570       29.7641       29.4368       37.3981        0.0000        0.0000        0.0000        0.0000        0.0000        0.0000        0.0000        0.0000        0.0000        0.0000        0.0000        0.0000        0.0000        0.0000        0.0000        0.0000        0.0000        0.0000        0.0000        0.0000        0.0000        0.0000        0.0000        0.0000        0.0000        0.0000        0.0000        0.0000        0.0000        0.0000        0.0000        0.0000        0.0000        0.0000        0.0000        0.0000        0.0000        0.0000        0.0000        0.0000        0.0000        0.0000        0.0000        0.0000        0.0000        0.0000        0.0000        0.0000        0.0000        0.0000        0.0000        0.0000        0.0000        0.0000        0.0000        0.0000        0.0000
        0.0000        0.0000        0.0000        0.0000        0.0000        0.0000        0.0000        0.0000        0.0000        0.0000        0.0000        0.0000        0.0000        0.0000        0.0000        0.0000        0.0000        0.0000        0.0000        0.0000        0.0000        0.0000        0.0000        0.0000        0.0000        0.0000        0.0000        0.0000        0.0000        0.0000        0.0000        0.0000        0.0000        0.0000        0.0000        0.0000        0.0000        0.0000        0.0000        0.0000        0.0000        0.0000        0.0000        0.0000        0.0000        0.0000        0.0000        0.0000        0.0000        0.0000        0.0000        0.0000        0.0000        0.0000        0.0000        0.0000        0.0000        0.0000        0.0000        0.0000        0.0000        0.0000        0.0000        0.0000        0.0000        0.0000        0.0000        0.0000        0.0000        0.0000        0.0000        0.0000        0.0000        0.0000        0.0000        0.0000        0.0000        0.0000        0.0000        0.0000        0.0000        0.0000        0.0000        0.0000        0.0000        0.0000        0.0000        0.0000        0.0000        0.0000        0.0000        0.0000        0.0000        0.0000        0.0000        0.0000        0.0000        0.0000        0.0000        0.0000        0.0000        0.0000        0.0000      137.6735      109.5943      123.2259      132.2386      152.7573      157.5830      152.4639      163.4390      187.4751      220.8970      214.9872        0.0000        0.0000        0.0000        0.0000        0.0000        0.0000        0.0000        0.0000        0.0000        0.0000        0.0000        0.0000        0.0000        0.0000        0.0000        0.0000        0.0000        0.0000        0.0000       83.5136       85.4165       90.6106       95.9314      109.0853      123.3788      127.6058      126.4684      131.6739      143.4422      150.4223      164.2088      187.7510      207.8237      253.3943      241.2097      249.0637      270.2225      268.3566      297.2924      314.7256      312.4686      328.2057      317.5539      296.9823      255.1442      210.5021      193.6140      181.0226      175.7855      163.5691      139.4698      117.9427        0.0000        0.0000        0.0000        0.0000        0.0000        0.0000        0.0000        0.0000        0.0000        0.0000        0.0000        0.0000        0.0000        0.0000        0.0000        0.0000        0.0000        0.0000        0.0000        0.0000        0.0000        0.0000       33.3219       31.0275       33.7227        0.0000       70.5602       64.6034        0.0000        0.0000        0.0000        0.0000        0.0000        0.0000        0.0000        0.0000        0.0000        0.0000        0.0000        0.0000        0.0000        0.0000        0.0000        0.0000        0.0000        0.0000        0.0000        0.0000        0.0000        0.0000        0.0000        0.0000        0.0000        0.0000        0.0000        0.0000        0.0000        0.0000        0.0000        0.0000        0.0000        0.0000        0.0000        0.0000        0.0000        0.0000        0.0000        0.0000        0.0000        0.0000        0.0000        0.0000        0.0000        0.0000        0.0000        0.0000        0.0000        0.0000        0.0000        0.0000        0.0000        0.0000        0.0000
        0.0000        0.0000        0.0000        0.0000        0.0000        0.0000        0.0000        0.0000        0.0000        0.0000        0.0000        0.0000        0.0000        0.0000        0.0000        0.0000        0.0000        0.0000        0.0000        0.0000        0.0000        0.0000        0.0000        0.0000        0.0000        0.0000        0.0000        0.0000        0.0000        0.0000        0.0000        0.0000        0.0000        0.0000        0.0000        0.0000        0.0000        0.0000        0.0000        0.0000        0.0000        0.0000        0.0000        0.0000        0.0000        0.0000        0.0000        0.0000        0.0000        0.0000        0.0000        0.0000        0.0000        0.0000        0.0000        0.0000        0.0000        0.0000        0.0000        0.0000        0.0000        0.0000        0.0000        0.0000        0.0000        0.0000        0.0000        0.0000        0.0000        0.0000        0.0000        0.0000        0.0000        0.0000        0.0000        0.0000        0.0000        0.0000        0.0000        0.0000        0.0000        0.0000        0.0000        0.0000        0.0000        0.0000        0.0000        0.0000        0.0000        0.0000        0.0000        0.0000        0.0000        0.0000        0.0000        0.0000        0.0000        0.0000        0.0000        0.0000        0.0000        0.0000        0.0000        0.0000        0.0000      118.9731      129.9583      159.7690      162.6334      165.3734      151.0175      182.7842      214.4788      207.9073      191.4811        0.0000        0.0000        0.0000        0.0000        0.0000        0.0000        0.0000        0.0000        0.0000        0.0000        0.0000        0.0000        0.0000        0.0000        0.0000        0.0000        0.0000        0.0000      104.7334      112.2565      107.4542      108.6981      104.1401      109.7793      124.3759      140.4266      138.3948      136.0162      160.5242      142.2069      159.5648      203.0435      231.7824      274.8981      295.1124      260.7291      264.6850      271.0327      305.2102      275.3481      262.7459      245.1115      199.1603      171.5704      175.5460      153.8685      140.7770      130.0753       54.2100       70.8300        0.0000        0.0000        0.0000        0.0000        0.0000        0.0000        0.0000        0.0000        0.0000        0.0000        0.0000        0.0000        0.0000        0.0000        0.0000        0.0000        0.0000        0.0000        0.0000        0.0000        0.0000        0.0000        0.0000        0.0000       60.0256       61.3161        0.0000       91.2000       97.1700        0.0000        0.0000        0.0000        0.0000        0.0000        0.0000        0.0000        0.0000        0.0000        0.0000        0.0000        0.0000        0.0000        0.0000        0.0000        0.0000        0.0000        0.0000        0.0000        0.0000        0.0000        0.0000        0.0000        0.0000        0.0000        0.0000        0.0000        0.0000        0.0000        0.0000        0.0000        0.0000        0.0000        0.0000        0.0000        0.0000        0.0000        0.0000        0.0000        0.0000        0.0000        0.0000        0.0000        0.0000        0.0000        0.0000        0.0000        0.0000        0.0000        0.0000        0.0000        0.0000        0.0000        0.0000        0.0000
        0.0000        0.0000        0.0000        0.0000        0.0000        0.0000        0.0000        0.0000        0.0000        0.0000        0.0000        0.0000        0.0000        0.0000        0.0000        0.0000        0.0000        0.0000        0.0000        0.0000        0.0000        0.0000        0.0000        0.0000        0.0000        0.0000        0.0000        0.0000        0.0000        0.0000        0.0000        0.0000        0.0000        0.0000        0.0000        0.0000        0.0000        0.0000        0.0000        0.0000        0.0000        0.0000        0.0000        0.0000        0.0000        0.0000        0.0000        0.0000        0.0000        0.0000        0.0000        0.0000        0.0000        0.0000        0.0000        0.0000        0.0000        0.0000        0.0000        0.0000        0.0000        0.0000        0.0000        0.0000        0.0000        0.0000        0.0000        0.0000        0.0000        0.0000        0.0000        0.0000        0.0000        0.0000        0.0000        0.0000        0.0000        0.0000        0.0000        0.0000        0.0000        0.0000        0.0000        0.0000        0.0000        0.0000        0.0000        0.0000        0.0000        0.0000        0.0000        0.0000        0.0000        0.0000        0.0000        0.0000        0.0000        0.0000        0.0000        0.0000        0.0000        0.0000        0.0000        0.0000        0.0000        0.0000      123.4292      171.1168      167.5005      142.6535      168.0727      189.7191      232.3540      233.5202      200.0254        0.0000        0.0000        0.0000        0.0000        0.0000        0.0000        0.0000        0.0000        0.0000        0.0000        0.0000        0.0000        0.0000        0.0000        0.0000        0.0000        0.0000        0.0000        0.0000        0.0000      108.4230      101.6222      103.3590      113.4363      133.7382      135.1892      151.3646      134.2161      128.4048      152.2851      198.7231      197.5505      251.4617      396.9117      335.2349      275.0859      288.8492      285.1772      311.8238      289.0874      282.7592      218.6279      168.5568      159.5974      167.4782        0.0000        0.0000      154.6422        0.0000        0.0000        0.0000        0.0000        0.0000        0.0000        0.0000        0.0000        0.0000        0.0000        0.0000        0.0000        0.0000        0.0000        0.0000        0.0000        0.0000        0.0000        0.0000        0.0000        0.0000        0.0000        0.0000        0.0000        0.0000        0.0000       60.0393       74.9802        0.0000        0.0000        0.0000        0.0000        0.0000        0.0000        0.0000        0.0000        0.0000        0.0000        0.0000        0.0000        0.0000        0.0000        0.0000        0.0000        0.0000        0.0000        0.0000        0.0000        0.0000        0.0000        0.0000        0.0000        0.0000        0.0000        0.0000        0.0000        0.0000        0.0000        0.0000        0.0000        0.0000        0.0000        0.0000        0.0000        0.0000        0.0000        0.0000        0.0000        0.0000        0.0000        0.0000        0.0000        0.0000        0.0000        0.0000        0.0000        0.0000        0.0000        0.0000        0.0000        0.0000        0.0000        0.0000        0.0000        0.0000        0.0000
[truncated: 212,709 more chars]
